# Supplementary material for: A genetic framework for RNAi inheritance in Caenorhabditis elegans
Source: EMBO Rep. 2025 Jul 7;26(16):4072–99. doi: 10.1038/s44319-025-00512-7 (PMC12373942; doi:10.1038/s44319-025-00512-7)
Supplement: Supplementary file 2 — Source data Fig. 1 [file 44319_2025_512_MOESM2_ESM.zip]

Archive with 19 entries (12 files):
- Figure_1/
- Figure_1/1B/
- Figure_1/1B/Fluorescence_measurements_P0_animals.csv
- Figure_1/1D/
- Figure_1/1D/Western_Blot_anti-actin_P0_hermaphrodite.png
- Figure_1/1D/Western_Blot_anti-actin_P0_male.png
- Figure_1/1D/Western_Blot_anti-GFP_P0_hermaphrodite.png
- Figure_1/1D/Western_Blot_anti-GFP_P0_male.png
- Figure_1/1E/
- Figure_1/1E/smFISH_fluorescence_measurements_P0_animals.csv
- Figure_1/1H/
- Figure_1/1H/Fluorescence_measurements_F1_animals.csv
- Figure_1/1J/
- Figure_1/1J/Western_Blot_anti-actin_F1_hermaphrodite.png
- Figure_1/1J/Western_Blot_anti-actin_F1_male.png
- Figure_1/1J/Western_Blot_anti-GFP_F1_hermaphrodite.png
- Figure_1/1J/Western_Blot_anti-GFP_F1_male.png
- Figure_1/1K/
- Figure_1/1K/smFISH_fluorescence_measurements_F1_animals.csv
