# Supplementary material for: A genetic framework for RNAi inheritance in Caenorhabditis elegans
Source: EMBO Rep. 2025 Jul 7;26(16):4072–99. doi: 10.1038/s44319-025-00512-7 (PMC12373942; doi:10.1038/s44319-025-00512-7)
Supplement: Supplementary file 2 — Source data Fig. 1 [file 44319_2025_512_MOESM2_ESM.zip › Figure_1/1B/Fluorescence_measurements_P0_animals.csv]

condi	RNAi	sex	channel	image	index	area	mean	stddev	modal	min	max	intden	median	rawintden
ctrl.herma.red	ctrl	herma	red	n	1	34742.003	437.087	369.383	166	94	2657	15185267.4	238	36442978
ctrl.herma.red	ctrl	herma	red	n	2	42512.774	378.225	303.385	151	93	2121	16079387.39	196	38588768
ctrl.herma.red	ctrl	herma	red	n	3	34024.887	362.02	273.215	154	89	2614	12317692.74	227	29561113
ctrl.herma.red	ctrl	herma	red	n	4	40073.496	391.503	276.715	161	96	2140	15688881.65	260	37651597
ctrl.herma.red	ctrl	herma	red	n	5	44940.802	371.785	287.631	151	85	2314	16708301.52	220	40098093
ctrl.herma.red	ctrl	herma	red	n	6	42069.004	392.961	297.961	158	91	2454	16531460.53	240	39673694
ctrl.herma.red	ctrl	herma	red	n	7	35019.932	374.327	289.371	151	94	2343	13108894.7	211	31459911
ctrl.herma.red	ctrl	herma	red	n	8	44739.542	359.985	261.746	158	66	1711	16105544.42	226	38651542
ctrl.herma.red	ctrl	herma	red	n	9	42712.783	356.209	260.511	151	84	1802	15214691.66	211	36513593
ctrl.herma.red	ctrl	herma	red	n	10	48714.724	377.235	297.256	155	86	2333	18376921.03	212	44102597
ctrl.herma.red	ctrl	herma	red	n	11	44302.022	393.418	295.538	150	69	2305	17429195.26	222	41828159
ctrl.herma.red	ctrl	herma	red	n	12	43078.217	378.134	285.795	153	63	5333	16289354.48	212	39092666
ctrl.herma.red	ctrl	herma	red	n	13	49770.605	326.39	250.096	152	96	1728	16244626.18	199	38985323
ctrl.herma.red	ctrl	herma	red	n	14	45784.173	339.259	237.503	150	96	1993	15532713.27	220	37276810
ctrl.herma.red	ctrl	herma	red	n	15	41401.89	331.089	223.373	154	95	1874	13707705.37	224	32896991
ctrl.herma.red	ctrl	herma	red	n	16	28985.907	331.438	246.759	150	82	1775	9607017.746	193	23055790
ctrl.herma.red	ctrl	herma	red	n	17	38425.921	371.035	262.819	153	99	2142	14257352.96	234	34216085
ctrl.herma.red	ctrl	herma	red	n	18	41016.456	369.068	251.321	152	76	1886	15137866.49	247	36329221
ctrl.herma.red	ctrl	herma	red	n	19	53784.539	327.971	238.497	150	89	1874	17639778.62	200	42333536
ctrl.herma.red	ctrl	herma	red	n	20	44206.601	335.64	227.514	153	93	1765	14837483.19	222	35608334
ctrl.herma.red	ctrl	herma	red	n	21	57737.636	317.886	224.892	151	90	1775	18353982.9	201	44047548
ctrl.herma.red	ctrl	herma	red	n	22	43487.402	318.458	208.934	144	94	1477	13848898.48	225	33235839
ctrl.herma.red	ctrl	herma	red	n	23	47458.417	308.623	195.505	150	81	1794	14646749.9	216	35150595
ctrl.herma.red	ctrl	herma	red	n	24	42266.93	348.659	224.439	154	103	1669	14736747.35	242	35366579
ctrl.herma.red	ctrl	herma	red	n	25	40537.684	341.607	239.835	152	76	2451	13847976.35	212	33233626
ctrl.herma.red	ctrl	herma	red	n	26	49766.855	327.498	241.894	152	82	2122	16298536.14	196	39114701
ctrl.herma.red	ctrl	herma	red	n	27	40777.278	346.982	241.759	151	91	2161	14149000.1	227	33956050
ctrl.herma.red	ctrl	herma	red	n	28	47782.181	315.868	210.164	150	78	2601	15092849.44	210	36221185
ctrl.herma.red	ctrl	herma	red	n	29	27582.926	385.571	238.856	150	96	1269	10635175.1	292	25523255
ctrl.herma.red	ctrl	herma	red	n	30	34420.738	382.007	276.473	148	102	1834	13148956.53	248	31556055
ctrl.herma.red	ctrl	herma	red	n	31	42869.457	386.784	298.439	150	66	2424	16581228.22	226	39793131
ctrl.herma.red	ctrl	herma	red	n	32	46751.718	366.885	270.11	151	79	2157	17152497.21	240	41164114
ctrl.herma.red	ctrl	herma	red	n	33	34521.576	369.188	247.404	150	69	1646	12744942.67	257	30586466
ctrl.herma.red	ctrl	herma	red	n	34	43044.048	411.408	304.33	151	85	2035	17708646.77	241	42498812
ctrl.herma.red	ctrl	herma	red	n	35	46224.61	354.017	270.636	151	77	2351	16364311.65	211	39272555
ctrl.herma.red	ctrl	herma	red	n	36	45132.477	365.66	262.166	151	83	5346	16503161.32	232	39605779
ctrl.herma.red	ctrl	herma	red	n	37	41708.154	362.769	245.673	150	92	2470	15130441.15	232	36311401
ctrl.herma.red	ctrl	herma	red	n	38	45471.659	353.562	258.13	152	97	2147	16077066.87	212	38583199
ctrl.herma.red	ctrl	herma	red	n	39	46630.462	359.485	261.235	151	86	1985	16762963.18	221	40229275
ctrl.herma.red	ctrl	herma	red	n	40	30928.495	395.633	250.921	150	94	1617	12236337.78	335	29365870
ctrl.herma.red	ctrl	herma	red	n	41	38495.924	333.883	207.746	152	85	1475	12853124.27	247	30846090
ctrl.herma.red	ctrl	herma	red	n	42	51636.107	329.653	231.404	158	88	1818	17021996.25	207	40850926
ctrl.herma.red	ctrl	herma	red	n	43	36656.673	332.323	214.094	150	102	1610	12181853.21	241	29235113
ctrl.herma.red	ctrl	herma	red	n	44	31234.759	366.728	247.331	154	82	1619	11454645.43	255	27489894
ctrl.herma.red	ctrl	herma	red	n	45	41293.968	371.48	261.71	153	87	2029	15339881.55	224	36814035
ctrl.herma.red	ctrl	herma	red	n	46	42451.105	371.748	285.833	150	85	2611	15781122.11	227	37872964
ctrl.herma.red	ctrl	herma	red	n	47	41916.497	327.035	216.936	150	97	1339	13708165.81	231	32898096
ctrl.herma.red	ctrl	herma	red	n	48	47248.824	332.018	230.182	150	89	2351	15687475.33	212	37648222
ctrl.herma.red	ctrl	herma	red	n	49	43245.308	361.371	263.503	152	95	3260	15627608.85	225	37504549
ctrl.herma.red	ctrl	herma	red	n	50	40176.001	362.39	276.637	150	78	2684	14559373	210	34940900
ctrl.herma.red	ctrl	herma	red	y	51	40214.753	356.655	240.109	152	90	2449	14342791.44	240	34421128
ctrl.herma.red	ctrl	herma	red	n	52	40336.841	357.83	244.831	151	96	2012	14433741.01	242	34639397
ctrl.herma.red	ctrl	herma	red	n	53	47273.408	318.895	206.77	151	92	1623	15075238.63	218	36178921
ctrl.herma.red	ctrl	herma	red	n	54	47478.417	339.928	242.834	150	90	1676	16139262.62	213	38732462
ctrl.herma.red	ctrl	herma	red	n	55	38528.426	369.075	259.731	155	81	1779	14219868.33	236	34126126
ctrl.herma.red	ctrl	herma	red	n	56	44169.516	325.888	218.401	150	96	2824	14394330.46	204	34544816
ctrl.herma.red	ctrl	herma	red	n	57	42592.778	343.977	234.419	150	82	2279	14650930.09	233	35160627
ctrl.herma.red	ctrl	herma	red	n	58	43604.907	322.865	224.847	151	84	1591	14078493.13	203	33786841
ctrl.herma.red	ctrl	herma	red	n	59	34590.329	356.616	258.64	153	93	3139	12335481.89	231	29603805
ctrl.herma.red	ctrl	herma	red	n	60	50826.07	334.098	250.56	151	65	2040	16980909.38	204	40752322
ctrl.herma.red	ctrl	herma	red	n	61	48998.07	344.543	269.973	150	84	2509	16881960.7	197	40514856
ctrl.herma.red	ctrl	herma	red	n	62	44135.348	335.779	238.026	150	87	2102	14819724.05	205	35565714
ctrl.herma.red	ctrl	herma	red	n	63	49381.421	354.448	244.439	150	94	1722	17503149.47	222	42005641
ctrl.herma.red	ctrl	herma	red	n	64	50557.308	339.802	253.591	151	89	4237	17179468.44	202	41228842
ctrl.herma.red	ctrl	herma	red	n	65	37635.051	370.369	244.57	150	95	1857	13938840.5	275	33451690
ctrl.herma.red	ctrl	herma	red	n	66	38142.575	335.091	219.357	150	84	1758	12781215.15	243	30673516
ctrl.herma.red	ctrl	herma	red	n	67	45895.012	352.464	253.513	151	82	1636	16176350.57	205	38821469
ctrl.herma.red	ctrl	herma	red	n	68	37474.211	378.239	253.63	152	74	1606	14174202.08	268	34016532
ctrl.herma.red	ctrl	herma	red	n	69	30164.294	356.256	227.367	150	73	1727	10746222.25	274	25789756
ctrl.herma.red	ctrl	herma	red	n	70	47948.856	332.407	238.791	150	92	2532	15938548.46	203	38250770
ctrl.herma.green	ctrl	herma	green	n	1	34742.003	423.967	219.843	213	95	2824	14729472.01	375	35349119
ctrl.herma.green	ctrl	herma	green	n	2	42512.774	394.988	240.45	187	100	2657	16792051.17	314	40299083
ctrl.herma.green	ctrl	herma	green	n	3	34024.887	394.537	192.761	233	83	1697	13424061.17	345	32216276
ctrl.herma.green	ctrl	herma	green	n	4	40073.496	429.702	221.1	187	80	2663	17219646.94	383	41325266
ctrl.herma.green	ctrl	herma	green	n	5	44940.802	421.686	217.28	216	104	2899	18950898.48	364	45480080
ctrl.herma.green	ctrl	herma	green	n	6	42069.004	492.599	278.587	229	88	3513	20723170.22	430	49733338
ctrl.herma.green	ctrl	herma	green	n	7	35019.932	346.515	179.709	169	82	2524	12134933.15	291	29122510
ctrl.herma.green	ctrl	herma	green	n	8	44739.542	369.555	190.885	202	102	3477	16533711.05	329	39679095
ctrl.herma.green	ctrl	herma	green	n	9	42712.783	371.083	197.687	192	93	2980	15849970.25	316	38038192
ctrl.herma.green	ctrl	herma	green	n	10	48714.724	446.598	268.672	212	100	3484	21755896.12	357	52211767
ctrl.herma.green	ctrl	herma	green	n	11	44302.022	459.942	291.1	204	97	5138	20376371.47	353	48901059
ctrl.herma.green	ctrl	herma	green	n	12	43078.217	335.094	202.962	193	90	3731	14435272.75	268	34643073
ctrl.herma.green	ctrl	herma	green	n	13	49770.605	341.163	173.721	203	90	2105	16979871	293	40749830
ctrl.herma.green	ctrl	herma	green	n	14	45784.173	381.42	210.263	198	82	4005	17462977.64	332	41909233
ctrl.herma.green	ctrl	herma	green	n	15	41401.89	367.747	183.055	190	92	3182	15225425.9	333	36539354
ctrl.herma.green	ctrl	herma	green	n	16	28985.907	429.543	232.357	219	102	2533	12450696.73	365	29880308
ctrl.herma.green	ctrl	herma	green	n	17	38425.921	400.359	226.475	212	94	3540	15384168.15	336	36920318
ctrl.herma.green	ctrl	herma	green	n	18	41016.456	373.749	194.297	184	85	3143	15329846.92	325	36789953
ctrl.herma.green	ctrl	herma	green	n	19	53784.539	381.957	208.006	198	92	3520	20543355.35	328	49301802
ctrl.herma.green	ctrl	herma	green	n	20	44206.601	397.73	215.447	201	103	3579	17582274.33	346	42195532
ctrl.herma.green	ctrl	herma	green	n	21	57737.636	377.917	196.937	202	95	2317	21820052.38	325	52365735
ctrl.herma.green	ctrl	herma	green	n	22	43487.402	409.213	220.892	201	102	2902	17795610.74	347	42707516
ctrl.herma.green	ctrl	herma	green	n	23	47458.417	378.662	186.845	200	100	3779	17970693.73	344	43127696
ctrl.herma.green	ctrl	herma	green	n	24	42266.93	382.015	202.363	177	99	2640	16146610.04	337	38750095
ctrl.herma.green	ctrl	herma	green	n	25	40537.684	344.654	174.192	183	68	1690	13971468.66	300	33529994
ctrl.herma.green	ctrl	herma	green	n	26	49766.855	384.942	218.122	185	96	3427	19157352.49	330	45975547
ctrl.herma.green	ctrl	herma	green	n	27	40777.278	331.197	163.08	169	93	3137	13505331.96	293	32411317
ctrl.herma.green	ctrl	herma	green	n	28	47782.181	378.943	209.12	199	104	3257	18106703.69	323	43454105
ctrl.herma.green	ctrl	herma	green	n	29	27582.926	423.449	230.02	202	98	2351	11679969.46	372	28030647
ctrl.herma.green	ctrl	herma	green	n	30	34420.738	457.595	264.356	217	94	4021	15750768.22	394	37800118
ctrl.herma.green	ctrl	herma	green	n	31	42869.457	348.029	180.524	161	100	2369	14919795.7	311	35805875
ctrl.herma.green	ctrl	herma	green	n	32	46751.718	456.764	271.327	223	103	3306	21354480.29	392	51248413
ctrl.herma.green	ctrl	herma	green	n	33	34521.576	359.335	190.474	179	79	2903	12404805.05	319	29770173
ctrl.herma.green	ctrl	herma	green	n	34	43044.048	395.691	222.279	204	91	2694	17032145.88	335	40875284
ctrl.herma.green	ctrl	herma	green	n	35	46224.61	417.834	225.36	205	101	1821	19314215.9	343	46352002
ctrl.herma.green	ctrl	herma	green	n	36	45132.477	387.476	207.454	203	86	2827	17487762.1	343	41968713
ctrl.herma.green	ctrl	herma	green	n	37	41708.154	360.164	187.532	180	95	3030	15021784.11	323	36050636
ctrl.herma.green	ctrl	herma	green	n	38	45471.659	414.584	223.124	202	103	3365	18851818.12	363	45242298
ctrl.herma.green	ctrl	herma	green	n	39	46630.462	422.911	229.735	205	99	2975	19720529.86	362	47327111
ctrl.herma.green	ctrl	herma	green	n	40	30928.495	372.631	179.588	268	104	1838	11524928.22	337	27658565
ctrl.herma.green	ctrl	herma	green	n	41	38495.924	361.341	169.589	202	102	1664	13910138.36	333	33382808
ctrl.herma.green	ctrl	herma	green	n	42	51636.107	377.659	190.924	208	89	2752	19500814.83	333	46799819
ctrl.herma.green	ctrl	herma	green	n	43	36656.673	305.089	124.047	270	83	2154	11183548.88	286	26839292
ctrl.herma.green	ctrl	herma	green	n	44	31234.759	399.504	208.523	204	88	2834	12478425.92	352	29946855
ctrl.herma.green	ctrl	herma	green	n	45	41293.968	380.479	204.349	201	95	2977	15711500.59	334	37705880
ctrl.herma.green	ctrl	herma	green	n	46	42451.105	379.049	195.028	186	104	2787	16091054.59	336	38616768
ctrl.herma.green	ctrl	herma	green	n	47	41916.497	402.094	200.992	184	92	1983	16854389.02	363	40448687
ctrl.herma.green	ctrl	herma	green	n	48	47248.824	394.724	223.645	199	92	5216	18650257.25	335	44758574
ctrl.herma.green	ctrl	herma	green	n	49	43245.308	356.201	187.823	191	103	2857	15404031.14	299	36967987
ctrl.herma.green	ctrl	herma	green	n	50	40176.001	349.611	176.971	186	103	2668	14045958.31	297	33708761
ctrl.herma.green	ctrl	herma	green	y	51	40214.753	404.351	216.748	184	99	2542	16260868.17	365	39024302
ctrl.herma.green	ctrl	herma	green	n	52	40336.841	371.781	203.187	174	106	3192	14996466.29	321	35989876
ctrl.herma.green	ctrl	herma	green	n	53	47273.408	402.441	212.692	195	79	2416	19024742.27	355	45657297
ctrl.herma.green	ctrl	herma	green	n	54	47478.417	330.716	186.528	186	92	2599	15701855.99	267	37682734
ctrl.herma.green	ctrl	herma	green	n	55	38528.426	373.836	192.181	187	101	2496	14403306.71	320	34566358
ctrl.herma.green	ctrl	herma	green	n	56	44169.516	310.49	152.231	173	102	2184	13714181.91	272	32912534
ctrl.herma.green	ctrl	herma	green	n	57	42592.778	405.2	228.448	185	96	4173	17258576.64	359	41418693
ctrl.herma.green	ctrl	herma	green	n	58	43604.907	338.096	183.913	171	103	3550	14742644.28	297	35380731
ctrl.herma.green	ctrl	herma	green	n	59	34590.329	449.448	262.618	227	101	2693	15546548.48	376	37310013
ctrl.herma.green	ctrl	herma	green	n	60	50826.07	333.572	178.03	190	98	3338	16954134.41	290	40688065
ctrl.herma.green	ctrl	herma	green	n	61	48998.07	333.791	172.611	190	79	2417	16355121.64	278	39250500
ctrl.herma.green	ctrl	herma	green	n	62	44135.348	328.084	170.024	168	101	2876	14480089.8	290	34750629
ctrl.herma.green	ctrl	herma	green	n	63	49381.421	392.864	233.949	219	107	4343	19400202.74	334	46558361
ctrl.herma.green	ctrl	herma	green	n	64	50557.308	344.625	190.899	199	95	4602	17423297.91	286	41814006
ctrl.herma.green	ctrl	herma	green	n	65	37635.051	324.642	157.236	178	93	1951	12217903.19	295	29321629
ctrl.herma.green	ctrl	herma	green	n	66	38142.575	384.857	200.424	191	102	2510	14679446.4	347	35229063
ctrl.herma.green	ctrl	herma	green	n	67	45895.012	384.402	226.742	182	94	3019	17642155.4	312	42339240
ctrl.herma.green	ctrl	herma	green	n	68	37474.211	328.451	174.685	174	90	4005	12308429.4	302	29538882
ctrl.herma.green	ctrl	herma	green	n	69	30164.294	373.577	193.969	168	102	2350	11268693.19	336	27043629
ctrl.herma.green	ctrl	herma	green	n	70	47948.856	362.444	213.96	170	86	2899	17378790.46	302	41707193
gfp.herma.red	gfp	herma	red	n	1	50074.369	379.083	284.551	151	97	1718	18982357.31	228	45555578
gfp.herma.red	gfp	herma	red	n	2	46432.536	353.172	249.018	150	92	2357	16398668.12	216	39355007
gfp.herma.red	gfp	herma	red	n	3	44372.442	368.287	274.552	152	64	1806	16341807.61	222	39218548
gfp.herma.red	gfp	herma	red	n	4	43042.798	390.435	284.147	157	91	1577	16805422.94	237	40331174
gfp.herma.red	gfp	herma	red	n	5	42703.616	468.955	390.49	178	100	4655	20026086.62	254	48060414
gfp.herma.red	gfp	herma	red	n	6	45460.825	405.31	307.191	153	86	1776	18425720.23	253	44219710
gfp.herma.red	gfp	herma	red	n	7	39603.058	357.941	253.971	152	92	1694	14175555.39	241	34019780
gfp.herma.red	gfp	herma	red	n	8	46460.871	356.36	247.744	151	95	2421	16556805.34	249	39734519
gfp.herma.red	gfp	herma	red	n	9	49252.248	370.407	263.642	155	95	1941	18243375.24	230	43782102
gfp.herma.red	gfp	herma	red	n	10	55142.934	359.237	282.597	159	87	1701	19809403.39	205	47540398
gfp.herma.red	gfp	herma	red	n	11	42251.929	384.078	296.591	152	100	2405	16228020.33	222	38945471
gfp.herma.red	gfp	herma	red	n	12	43396.564	376.786	280.268	157	97	1750	16351218.46	224	39241133
gfp.herma.red	gfp	herma	red	n	13	39660.977	371.343	267.331	152	95	1506	14727836.02	220	35345193
gfp.herma.red	gfp	herma	red	n	14	49646.016	361.287	271.537	150	99	3585	17936474.15	216	43045573
gfp.herma.red	gfp	herma	red	n	15	47295.492	359.929	230.756	183	83	1308	17023022.87	254	40853390
gfp.herma.red	gfp	herma	red	n	16	51279.007	338.474	246.846	150	76	2694	17356594.35	206	41653925
gfp.herma.red	gfp	herma	red	n	17	49656.433	341.826	250.394	150	65	1541	16973881.04	195	40735455
gfp.herma.red	gfp	herma	red	n	18	55360.86	343.7	251.292	154	78	1736	19027551.87	212	45664040
gfp.herma.red	gfp	herma	red	n	19	37876.729	384.018	293.999	148	88	3928	14545332.27	214	34907204
gfp.herma.red	gfp	herma	red	n	20	51587.355	354.096	271.427	159	96	2255	18266890.07	206	43838535
gfp.herma.red	gfp	herma	red	n	21	44427.028	361.834	264.083	152	89	1798	16075225.02	230	38578779
gfp.herma.red	gfp	herma	red	n	22	28032.113	304.797	197.439	144	73	1466	8544097.506	196	20504898
gfp.herma.red	gfp	herma	red	n	23	59208.536	321.767	230.271	150	76	2172	19051332.12	194	45721110
gfp.herma.red	gfp	herma	red	n	24	55525.868	314.047	234.595	153	78	1611	17437716.38	191	41848609
gfp.herma.red	gfp	herma	red	n	25	38555.093	354.124	241.702	151	69	1587	13653300.72	235	32766426
gfp.herma.red	gfp	herma	red	n	26	52071.127	342.367	265.578	152	88	2137	17827420.84	203	42783857
gfp.herma.red	gfp	herma	red	n	27	45477.076	361.459	266.4	150	77	3620	16438082.84	224	39449598
gfp.herma.red	gfp	herma	red	n	28	51430.681	344.298	250.911	155	78	1773	17707483.7	203	42496021
gfp.herma.red	gfp	herma	red	n	29	48033.859	333.248	270.244	156	86	1958	16007166.5	180	38415446
gfp.herma.red	gfp	herma	red	n	30	48374.291	370.826	281.955	150	76	1555	17938422.57	227	43050249
gfp.herma.red	gfp	herma	red	n	31	48200.534	364.426	285.901	151	85	3245	17565513.05	218	42155307
gfp.herma.red	gfp	herma	red	n	32	35444.535	311.799	227.903	145	81	1571	11051553.21	190	26522517
gfp.herma.red	gfp	herma	red	n	33	36413.745	395.567	279.248	150	93	2085	14404074.99	253	34568202
gfp.herma.red	gfp	herma	red	n	34	34123.641	342.819	233.792	143	82	1742	11698237.31	235	28074488
gfp.herma.red	gfp	herma	red	n	35	45847.926	353.151	245.904	150	104	1634	16191261.57	249	38857254
gfp.herma.red	gfp	herma	red	n	36	48523.465	361.56	263.771	151	84	2090	17544147.49	227	42104032
gfp.herma.red	gfp	herma	red	n	37	52079.461	333.814	230.566	155	65	2780	17384866.05	217	41721774
gfp.herma.red	gfp	herma	red	n	38	36982.105	398.229	297.379	151	98	2082	14727355.58	240	35344040
gfp.herma.red	gfp	herma	red	n	39	52717.406	334.91	282.807	151	88	1976	17655589.25	179	42371480
gfp.herma.red	gfp	herma	red	n	40	49357.253	337.523	228.973	152	94	1550	16659215.01	220	39980291
gfp.herma.red	gfp	herma	red	n	41	49975.198	330.747	240.768	152	86	1629	16529164.49	201	39668184
gfp.herma.red	gfp	herma	red	n	42	45089.558	354.413	276.985	150	81	1976	15980344.86	198	38351077
gfp.herma.red	gfp	herma	red	n	43	49273.916	306.903	212.203	146	86	1883	15122307.78	209	36291882
gfp.herma.red	gfp	herma	red	n	44	56614.251	310.602	233.394	156	84	1801	17584491.83	194	42200854
gfp.herma.red	gfp	herma	red	n	45	56828.844	306.981	230.799	156	85	2847	17445400.9	185	41867051
gfp.herma.red	gfp	herma	red	n	46	44214.935	355.236	240.477	150	93	1606	15706735.7	221	37694445
gfp.herma.red	gfp	herma	red	n	47	47677.593	323.345	248.841	151	79	1623	15416301.2	202	36997434
gfp.herma.red	gfp	herma	red	n	48	45239.982	339.061	272.451	145	92	1595	15339121.84	187	36812212
gfp.herma.red	gfp	herma	red	n	49	48516.381	342.581	236.168	154	71	1439	16620772.84	212	39888034
gfp.herma.red	gfp	herma	red	n	50	50160.206	351.301	266.121	151	85	2328	17621316.43	207	42289229
gfp.herma.red	gfp	herma	red	n	51	51518.185	351.553	284.936	155	98	1873	18111371.72	198	43465308
gfp.herma.red	gfp	herma	red	n	52	46407.535	348.057	242.498	151	90	2037	16152486.47	220	38764198
gfp.herma.red	gfp	herma	red	y	53	43090.3	342.176	267.755	152	93	1877	14744484.7	191	35385148
gfp.herma.red	gfp	herma	red	n	54	42686.115	377.471	275.343	151	83	2055	16112787.99	232	38668926
gfp.herma.red	gfp	herma	red	n	55	46555.042	348.804	255.193	151	85	1710	16238583.73	216	38970822
gfp.herma.red	gfp	herma	red	n	56	42989.879	373.298	271.894	150	90	2733	16048045.03	228	38513550
gfp.herma.red	gfp	herma	red	n	57	40234.337	366.754	245.15	150	80	1937	14756087.31	233	35412993
gfp.herma.red	gfp	herma	red	n	58	41238.132	350.119	232.59	150	90	1695	14438273.64	242	34650275
gfp.herma.red	gfp	herma	red	n	59	45856.26	318.471	234.626	146	88	1552	14603875.36	192	35047701
gfp.herma.green	gfp	herma	green	n	1	50074.369	139.547	25.286	122	70	358	6987728.13	134	16769782
gfp.herma.green	gfp	herma	green	n	2	46432.536	138.786	24.105	121	73	407	6444192.903	133	15465357
gfp.herma.green	gfp	herma	green	n	3	44372.442	139.443	24.363	121	65	367	6187422.849	133	14849137
gfp.herma.green	gfp	herma	green	n	4	43042.798	133.928	18.115	122	67	328	5764654.802	130	13834540
gfp.herma.green	gfp	herma	green	n	5	42703.616	148.587	24.689	132	86	370	6345207.552	144	15227803
gfp.herma.green	gfp	herma	green	n	6	45460.825	139.08	21.737	123	75	346	6322676.94	134	15173732
gfp.herma.green	gfp	herma	green	n	7	39603.058	129.281	18.247	116	71	260	5119930.789	125	12287273
gfp.herma.green	gfp	herma	green	n	8	46460.871	134.573	21.155	121	71	353	6252383.315	129	15005035
gfp.herma.green	gfp	herma	green	n	9	49252.248	138.936	25.287	121	72	358	6842890.686	132	16422188
gfp.herma.green	gfp	herma	green	n	10	55142.934	135.238	23.078	120	70	375	7457422.903	130	17896998
gfp.herma.green	gfp	herma	green	n	11	42251.929	130.421	18.856	119	72	404	5510544.869	127	13224704
gfp.herma.green	gfp	herma	green	n	12	43396.564	129.939	18.866	116	71	312	5638904.895	126	13532754
gfp.herma.green	gfp	herma	green	n	13	39660.977	135.111	19.063	122	65	377	5358615.851	132	12860091
gfp.herma.green	gfp	herma	green	n	14	49646.016	134.286	22.961	120	67	530	6666755.562	130	15999483
gfp.herma.green	gfp	herma	green	n	15	47295.492	131.822	19.252	121	66	321	6234567.085	128	14962278
gfp.herma.green	gfp	herma	green	n	16	51279.007	131.706	24.083	117	58	527	6753744.533	125	16208247
gfp.herma.green	gfp	herma	green	n	17	49656.433	136.339	20.578	124	65	379	6770098.613	132	16247495
gfp.herma.green	gfp	herma	green	n	18	55360.86	133.7	20.88	122	58	367	7401767.03	129	17763430
gfp.herma.green	gfp	herma	green	n	19	37876.729	139.649	24.556	123	58	471	5289431.859	134	12694057
gfp.herma.green	gfp	herma	green	n	20	51587.355	134.685	20.981	121	78	464	6948042.152	129	16674540
gfp.herma.green	gfp	herma	green	n	21	44427.028	134.6	18.377	122	74	296	5979870.459	131	14351034
gfp.herma.green	gfp	herma	green	n	22	28032.113	130.32	16.144	121	74	320	3653138.835	127	8767133
gfp.herma.green	gfp	herma	green	n	23	59208.536	131.312	21.441	119	60	372	7774800.724	125	18658670
gfp.herma.green	gfp	herma	green	n	24	55525.868	129.444	18.419	118	60	445	7187489.749	125	17249188
gfp.herma.green	gfp	herma	green	n	25	38555.093	132.472	18.958	122	51	337	5107458.97	129	12257342
gfp.herma.green	gfp	herma	green	n	26	52071.127	130.014	18.915	116	47	310	6769979.858	126	16247210
gfp.herma.green	gfp	herma	green	n	27	45477.076	126.71	18.291	117	66	370	5762396.365	121	13829120
gfp.herma.green	gfp	herma	green	n	28	51430.681	131.954	18.673	120	63	447	6786462.693	128	16286767
gfp.herma.green	gfp	herma	green	n	29	48033.859	129.687	16.656	121	75	340	6229361.43	126	14949785
gfp.herma.green	gfp	herma	green	n	30	48374.291	128.437	18.642	118	68	369	6213032.352	124	14910597
gfp.herma.green	gfp	herma	green	n	31	48200.534	136.975	32.32	119	59	626	6602256.785	127	15844693
gfp.herma.green	gfp	herma	green	n	32	35444.535	127.277	14.832	122	66	287	4511270.089	125	10826554
gfp.herma.green	gfp	herma	green	n	33	36413.745	121.698	15.53	113	73	314	4431476.03	118	10635057
gfp.herma.green	gfp	herma	green	n	34	34123.641	122.738	14.326	114	71	294	4188261.178	119	10051368
gfp.herma.green	gfp	herma	green	n	35	45847.926	133.735	22.522	121	61	427	6131455.711	127	14714822
gfp.herma.green	gfp	herma	green	n	36	48523.465	131.561	23.872	118	70	459	6383800.98	125	15320423
gfp.herma.green	gfp	herma	green	n	37	52079.461	135.705	21.201	122	68	428	7067466.353	131	16961145
gfp.herma.green	gfp	herma	green	n	38	36982.105	127.305	16.903	116	69	381	4708009.07	123	11298706
gfp.herma.green	gfp	herma	green	n	39	52717.406	134.483	20.545	120	60	369	7089593.197	130	17014247
gfp.herma.green	gfp	herma	green	n	40	49357.253	134.031	21.696	120	61	419	6615412.385	129	15876265
gfp.herma.green	gfp	herma	green	n	41	49975.198	126.29	16.517	114	58	280	6311373.507	122	15146605
gfp.herma.green	gfp	herma	green	n	42	45089.558	136.055	25.28	119	72	473	6134637.523	129	14722458
gfp.herma.green	gfp	herma	green	n	43	49273.916	128.379	19.206	116	68	305	6325719.995	124	15181035
gfp.herma.green	gfp	herma	green	n	44	56614.251	133.985	26.131	117	60	562	7585454.581	126	18204260
gfp.herma.green	gfp	herma	green	n	45	56828.844	132.68	23.715	116	57	443	7540065.009	125	18095330
gfp.herma.green	gfp	herma	green	n	46	44214.935	129.771	22.165	115	69	334	5737821.077	122	13770142
gfp.herma.green	gfp	herma	green	n	47	47677.593	131.281	19.727	117	71	368	6259185.708	126	15021360
gfp.herma.green	gfp	herma	green	n	48	45239.982	131.771	20.157	119	71	305	5961308.361	126	14306487
gfp.herma.green	gfp	herma	green	n	49	48516.381	130.067	21.62	114	73	417	6310367.211	124	15144190
gfp.herma.green	gfp	herma	green	n	50	50160.206	135.087	22.869	119	59	432	6775984.715	129	16261621
gfp.herma.green	gfp	herma	green	n	51	51518.185	132.815	19.963	121	58	406	6842411.08	128	16421037
gfp.herma.green	gfp	herma	green	n	52	46407.535	130.841	18.603	117	68	329	6072000.081	127	14572135
gfp.herma.green	gfp	herma	green	y	53	43090.3	123.375	14.051	118	60	306	5316248.5	121	12758414
gfp.herma.green	gfp	herma	green	n	54	42686.115	124.13	17.196	113	63	348	5298633.113	120	12716139
gfp.herma.green	gfp	herma	green	n	55	46555.042	127.547	18.962	117	61	395	5937964.379	123	14250464
gfp.herma.green	gfp	herma	green	n	56	42989.879	124.947	17.644	115	60	388	5371466.437	120	12890931
gfp.herma.green	gfp	herma	green	n	57	40234.337	124.808	16.388	115	69	417	5021585.467	121	12051255
gfp.herma.green	gfp	herma	green	n	58	41238.132	122.979	17.092	112	58	364	5071421.908	119	12170857
gfp.herma.green	gfp	herma	green	n	59	45856.26	127.017	18.213	116	67	303	5824520.034	122	13978210
ctrl.male.red	ctrl	male	red	n	1	7392.005	326.815	112.234	295	131	1931	2415815.038	311	5797691
ctrl.male.red	ctrl	male	red	n	2	5696.51	340.576	147.189	287	129	2431	1940094.12	316	4656013
ctrl.male.red	ctrl	male	red	n	3	4391.867	257.531	69.765	257	136	746	1131042.546	251	2714378
ctrl.male.red	ctrl	male	red	n	4	5576.922	256.84	57.644	260	129	719	1432373.823	254	3437540
ctrl.male.red	ctrl	male	red	n	5	7398.255	315.033	101.152	329	121	1942	2330692.396	315	5593406
ctrl.male.red	ctrl	male	red	n	6	7214.913	309.528	100.603	312	127	1950	2233215.439	303	5359472
ctrl.male.red	ctrl	male	red	n	7	7208.663	294.534	77.639	308	121	1095	2123197.909	293	5095442
ctrl.male.red	ctrl	male	red	n	8	6516.548	287.298	77.071	287	118	1398	1872188.516	287	4493047
ctrl.male.red	ctrl	male	red	n	9	7062.823	334.489	124.028	150	121	914	2362437.18	325	5669590
ctrl.male.red	ctrl	male	red	n	10	5696.094	292.827	93.424	265	120	1056	1667972.512	282	4002951
ctrl.male.red	ctrl	male	red	n	11	6646.554	286.17	84.56	302	133	1776	1902047.381	284	4564705
ctrl.male.red	ctrl	male	red	n	12	8917.491	278.817	81.436	294	116	1809	2486343.679	275	5966952
ctrl.male.red	ctrl	male	red	n	13	4192.692	258.114	67.933	257	123	744	1082194.063	253	2597147
ctrl.male.red	ctrl	male	red	n	14	4846.472	302.584	100.756	251	116	808	1466462.882	289	3519350
ctrl.male.red	ctrl	male	red	n	15	5953.606	304.887	88.154	312	121	1093	1815175.909	305	4356223
ctrl.male.red	ctrl	male	red	n	16	6322.372	293.114	86.818	345	125	999	1853178.063	296	4447424
ctrl.male.red	ctrl	male	red	n	17	5674.426	320.899	134.123	152	125	1275	1820917.838	289	4370003
ctrl.male.red	ctrl	male	red	n	18	6292.788	269.541	70.646	259	113	627	1696165.051	266	4070610
ctrl.male.red	ctrl	male	red	n	19	5834.433	287.504	76.236	282	123	941	1677420.861	289	4025626
ctrl.male.red	ctrl	male	red	n	20	6081.528	357.598	119.568	372	114	1194	2174741.932	367	5219142
ctrl.male.red	ctrl	male	red	n	21	5131.485	376.331	192.654	151	110	2104	1931135.794	327	4634514
ctrl.male.red	ctrl	male	red	n	22	4435.203	364.25	180.416	149	127	1763	1615520.947	312	3877073
ctrl.male.red	ctrl	male	red	n	23	5117.734	362.385	161.094	153	89	1103	1854591.461	329	4450816
ctrl.male.red	ctrl	male	red	n	24	5781.514	306.955	93.93	312	100	1844	1774662.807	305	4258996
ctrl.male.red	ctrl	male	red	n	25	6661.138	272.304	76.758	278	119	1634	1813857.515	269	4353059
ctrl.male.red	ctrl	male	red	n	26	7980.782	314.571	91.349	332	126	1115	2510518.534	318	6024969
ctrl.male.red	ctrl	male	red	n	27	6450.712	303.659	120.463	272	127	1082	1958813.726	275	4700938
ctrl.male.red	ctrl	male	red	n	28	4706.049	298.958	95.716	295	129	868	1406911.409	292	3376433
ctrl.male.red	ctrl	male	red	n	29	5838.184	347.879	130.223	348	130	885	2030982.859	346	4874136
ctrl.male.red	ctrl	male	red	n	30	3936.43	335.504	150.229	156	125	1057	1320687.467	298	3169505
ctrl.male.red	ctrl	male	red	n	31	4601.46	286.936	79.61	288	116	790	1320325.784	287	3168637
ctrl.male.red	ctrl	male	red	n	32	6413.21	326.98	98.325	338	115	789	2096994.211	332	5032556
ctrl.male.red	ctrl	male	red	y	33	6593.218	278.241	71.098	293	125	1017	1834502.209	279	4402604
ctrl.male.red	ctrl	male	red	n	34	6701.14	309.689	92.808	318	123	1167	2075271.968	312	4980425
ctrl.male.red	ctrl	male	red	n	35	5493.585	271.333	80.935	257	131	1216	1490591.068	262	3577255
ctrl.male.red	ctrl	male	red	n	36	7258.249	293.398	78.195	293	129	973	2129556.533	293	5110702
ctrl.male.red	ctrl	male	red	n	37	5091.485	284.965	90.958	139	118	679	1450896.836	284	3481992
ctrl.male.red	ctrl	male	red	n	38	5216.074	328.777	129.362	145	112	1786	1714923.165	322	4115626
ctrl.male.red	ctrl	male	red	n	39	6814.897	286.033	87.64	292	117	1091	1949287.711	289	4678075
ctrl.male.red	ctrl	male	red	n	40	7173.664	288.468	104.709	279	115	1349	2069373.659	281	4966268
ctrl.male.red	ctrl	male	red	n	41	8124.958	300.898	97.613	315	115	704	2444780.953	302	5867204
ctrl.male.red	ctrl	male	red	n	42	7144.079	298.247	100.98	295	102	986	2130701.068	294	5113447
ctrl.male.red	ctrl	male	red	n	43	5332.329	273.483	94.316	142	101	778	1458302.177	265	3499764
ctrl.male.red	ctrl	male	red	n	44	8379.969	326.758	99.163	343	117	816	2738218.22	328	6571421
ctrl.male.red	ctrl	male	red	n	45	8018.286	350.827	121.352	409	115	924	2813033.749	372	6750970
ctrl.male.red	ctrl	male	red	n	46	5547.339	290.606	86.011	285	113	1016	1612087.594	289	3868832
ctrl.male.red	ctrl	male	red	n	47	6594.054	298.216	103.072	283	110	1160	1966454.335	290	4719273
ctrl.male.red	ctrl	male	red	n	48	5706.513	342.422	144.442	140	120	1867	1954037.93	320	4689475
ctrl.male.red	ctrl	male	red	n	49	7269.502	276.127	71.9	283	118	779	2007308.717	276	4817319
ctrl.male.red	ctrl	male	red	n	50	8188.294	312.437	109.049	313	113	1418	2558324.933	307	6139697
ctrl.male.red	ctrl	male	red	n	51	5072.317	243.311	67.41	261	109	533	1234152.268	245	2961829
ctrl.male.red	ctrl	male	red	n	52	5918.189	275.213	84.521	243	108	1234	1628760.446	269	3908845
ctrl.male.red	ctrl	male	red	n	53	5818.185	237.816	67.302	235	109	692	1383654.572	234	3320618
ctrl.male.red	ctrl	male	red	n	54	6444.464	297.481	83.613	325	121	1072	1917102.895	305	4600835
ctrl.male.red	ctrl	male	red	n	55	6936.153	302.102	101.836	274	113	1312	2095427.359	295	5028794
ctrl.male.red	ctrl	male	red	n	56	6969.904	313.645	93.137	331	121	1028	2186076.119	321	5246341
ctrl.male.red	ctrl	male	red	n	57	8482.057	359.739	114.915	369	120	1818	3051328.893	368	7322852
ctrl.male.red	ctrl	male	red	n	58	7742.023	318.659	103.137	389	111	787	2467067.396	329	5920689
ctrl.male.red	ctrl	male	red	n	59	6939.903	273.028	83.852	292	116	832	1894789.784	276	4547286
ctrl.male.red	ctrl	male	red	n	60	5996.943	326.419	99.87	327	120	1232	1957513.506	327	4697816
ctrl.male.red	ctrl	male	red	n	61	7369.923	320.645	103.774	346	116	1323	2363130.941	322	5671253
ctrl.male.red	ctrl	male	red	n	62	4585.628	284.786	99.541	285	110	1160	1305924.741	278	3134075
ctrl.male.green	ctrl	male	green	n	1	7392.005	353.878	197.315	145	104	1535	2615864.184	301	6277787
ctrl.male.green	ctrl	male	green	n	2	5696.51	327.52	185.831	159	94	1290	1865723.637	268	4477532
ctrl.male.green	ctrl	male	green	n	3	4391.867	212.208	55.538	247	102	435	931989.695	213	2236673
ctrl.male.green	ctrl	male	green	n	4	5576.922	231.557	75.152	155	90	695	1291375.293	221	3099159
ctrl.male.green	ctrl	male	green	n	5	7398.255	248.438	91.588	162	90	926	1838007.786	230	4411017
ctrl.male.green	ctrl	male	green	n	6	7214.913	283.082	109.085	168	105	1049	2042415.465	263	4901573
ctrl.male.green	ctrl	male	green	n	7	7208.663	256.371	87.9	240	94	719	1848095.331	243	4435226
ctrl.male.green	ctrl	male	green	n	8	6516.548	241.153	88.272	202	93	671	1571486.434	223	3771395
ctrl.male.green	ctrl	male	green	n	9	7062.823	289.024	168.484	140	91	1108	2041325.415	230	4898957
ctrl.male.green	ctrl	male	green	n	10	5696.094	241.338	82.467	174	105	717	1374686.186	230	3299096
ctrl.male.green	ctrl	male	green	n	11	6646.554	294.51	120.85	150	103	953	1957474.915	286	4697725
ctrl.male.green	ctrl	male	green	n	12	8917.491	288.197	104.394	161	100	756	2569998.337	281	6167714
ctrl.male.green	ctrl	male	green	n	13	4192.692	214.051	61.939	163	111	503	897449.366	206	2153780
ctrl.male.green	ctrl	male	green	n	14	4846.472	279.944	123.358	130	102	1076	1356741.199	262	3256030
ctrl.male.green	ctrl	male	green	n	15	5953.606	293.398	122.085	167	102	854	1746776.115	269	4192071
ctrl.male.green	ctrl	male	green	n	16	6322.372	227.526	85.4	139	98	691	1438504.52	210	3452253
ctrl.male.green	ctrl	male	green	n	17	5674.426	277.823	138.57	137	102	1056	1576485.412	243	3783392
ctrl.male.green	ctrl	male	green	n	18	6292.788	229.979	77.708	154	110	602	1447207.418	217	3473139
ctrl.male.green	ctrl	male	green	n	19	5834.433	264.765	84.821	295	103	635	1544752.295	267	3707236
ctrl.male.green	ctrl	male	green	n	20	6081.528	279.721	123.764	159	101	874	1701131.111	248	4082528
ctrl.male.green	ctrl	male	green	n	21	5131.485	307.652	167.74	142	100	1039	1578711.347	248	3788734
ctrl.male.green	ctrl	male	green	n	22	4435.203	319.956	174.813	164	101	1105	1419071.549	253	3405616
ctrl.male.green	ctrl	male	green	n	23	5117.734	304.784	173.567	146	101	1017	1559803.816	226	3743358
ctrl.male.green	ctrl	male	green	n	24	5781.514	242.391	70.99	230	95	566	1401384.907	240	3363170
ctrl.male.green	ctrl	male	green	n	25	6661.138	225.684	77.225	140	77	592	1503311.233	213	3607782
ctrl.male.green	ctrl	male	green	n	26	7980.782	335.197	136.815	168	109	971	2675130.644	321	6420020
ctrl.male.green	ctrl	male	green	n	27	6450.712	257.181	125.501	153	99	997	1658997.935	214	3981413
ctrl.male.green	ctrl	male	green	n	28	4706.049	309.639	161.638	153	103	1166	1457174.541	268	3497059
ctrl.male.green	ctrl	male	green	n	29	5838.184	286.529	136.845	149	101	975	1672811.067	245	4014563
ctrl.male.green	ctrl	male	green	n	30	3936.43	267.328	118.37	171	100	730	1052317.697	224	2525447
ctrl.male.green	ctrl	male	green	n	31	4601.46	204.815	57.527	169	102	733	942448.507	196	2261773
ctrl.male.green	ctrl	male	green	n	32	6413.21	273.637	110.845	169	99	909	1754893.569	248	4211552
ctrl.male.green	ctrl	male	green	y	33	6593.218	250.688	94.127	149	99	740	1652839.32	232	3966633
ctrl.male.green	ctrl	male	green	n	34	6701.14	302.421	118.651	166	100	897	2026567.657	289	4863540
ctrl.male.green	ctrl	male	green	n	35	5493.585	235.54	69.836	270	102	525	1293958.328	236	3105358
ctrl.male.green	ctrl	male	green	n	36	7258.249	266.495	106.478	233	97	928	1934288.438	249	4642080
ctrl.male.green	ctrl	male	green	n	37	5091.485	201.489	59.378	138	101	452	1025880.591	191	2462000
ctrl.male.green	ctrl	male	green	n	38	5216.074	251.764	111.951	154	95	893	1313218.41	222	3151579
ctrl.male.green	ctrl	male	green	n	39	6814.897	251.466	93.442	155	104	721	1713716.026	234	4112729
ctrl.male.green	ctrl	male	green	n	40	7173.664	259.492	123.459	156	88	1168	1861511.584	219	4467422
ctrl.male.green	ctrl	male	green	n	41	8124.958	250.819	97.863	153	102	642	2037895.126	224	4890723
ctrl.male.green	ctrl	male	green	n	42	7144.079	255.544	97.211	167	92	764	1825624.098	233	4381296
ctrl.male.green	ctrl	male	green	n	43	5332.329	226.724	79.521	152	86	668	1208964.441	210	2901381
ctrl.male.green	ctrl	male	green	n	44	8379.969	353.594	146.073	177	118	1013	2963110.246	342	7111137
ctrl.male.green	ctrl	male	green	n	45	8018.286	343.659	145.42	188	103	1041	2755554.435	327	6613026
ctrl.male.green	ctrl	male	green	n	46	5547.339	235.627	72.938	160	99	499	1307100.628	227	3136897
ctrl.male.green	ctrl	male	green	n	47	6594.054	291.915	139.543	158	100	1163	1924903.671	254	4619556
ctrl.male.green	ctrl	male	green	n	48	5706.513	286.65	154.921	145	102	1133	1635769.102	237	3925665
ctrl.male.green	ctrl	male	green	n	49	7269.502	268.683	110.648	153	90	730	1953190.807	247	4687442
ctrl.male.green	ctrl	male	green	n	50	8188.294	234.252	96.678	145	82	811	1918127.525	210	4603294
ctrl.male.green	ctrl	male	green	n	51	5072.317	205.45	52.167	220	101	500	1042108.005	208	2500944
ctrl.male.green	ctrl	male	green	n	52	5918.189	245.592	88.313	153	103	605	1453461.954	231	3488148
ctrl.male.green	ctrl	male	green	n	53	5818.185	215.804	70.315	149	101	722	1255587.422	202	3013271
ctrl.male.green	ctrl	male	green	n	54	6444.464	243.849	86.192	156	93	646	1571474.057	232	3771364
ctrl.male.green	ctrl	male	green	n	55	6936.153	288.202	147.236	142	102	1040	1999010.418	246	4797404
ctrl.male.green	ctrl	male	green	n	56	6969.904	291.217	131.707	152	102	1008	2029753.501	260	4871184
ctrl.male.green	ctrl	male	green	n	57	8482.057	246.896	85.957	167	74	699	2094189.802	238	5025824
ctrl.male.green	ctrl	male	green	n	58	7742.023	254.496	105.604	163	86	809	1970312.846	224	4728533
ctrl.male.green	ctrl	male	green	n	59	6939.903	249.881	102.061	155	98	795	1734146.55	217	4161760
ctrl.male.green	ctrl	male	green	n	60	5996.943	250.433	82.531	241	74	723	1501830.849	241	3604228
ctrl.male.green	ctrl	male	green	n	61	7369.923	302.461	147.584	147	84	1177	2229112.684	267	5349624
ctrl.male.green	ctrl	male	green	n	62	4585.628	240.188	82.045	182	89	792	1101413.237	222	2643270
gfp.male.red	gfp	male	red	n	1	6416.127	271.925	73.526	282	121	623	1744704.772	277	4187100
gfp.male.red	gfp	male	red	n	2	5401.497	276.684	85.137	290	100	972	1494508.749	273	3586657
gfp.male.red	gfp	male	red	n	3	5642.758	259.639	66.899	277	102	715	1465077.82	266	3516026
gfp.male.red	gfp	male	red	n	4	5126.484	230.529	52.03	243	116	462	1181803.201	230	2836198
gfp.male.red	gfp	male	red	n	5	6192.366	264.108	73.912	273	116	813	1635452.693	267	3924907
gfp.male.red	gfp	male	red	n	6	7603.681	291.323	84.167	281	119	951	2215126.281	291	5316060
gfp.male.red	gfp	male	red	n	7	7584.93	245.37	62.298	248	87	641	1861112.594	247	4466466
gfp.male.red	gfp	male	red	n	8	7943.697	276.519	71.874	291	111	829	2196584.6	282	5271562
gfp.male.red	gfp	male	red	n	9	4856.472	242.463	63.117	248	117	745	1177517.172	243	2825912
gfp.male.red	gfp	male	red	n	10	3086.391	245.705	66.883	246	108	751	758342.59	239	1819939
gfp.male.red	gfp	male	red	n	11	9534.186	314.165	95.921	318	115	1332	2995311.953	319	7188420
gfp.male.red	gfp	male	red	n	12	6734.475	303.249	96.811	306	124	1947	2042225.459	308	4901117
gfp.male.red	gfp	male	red	n	13	6282.371	296.54	95.745	293	114	1946	1862972.263	293	4470929
gfp.male.red	gfp	male	red	n	14	7477.009	307.113	107.002	295	116	1657	2296287.492	298	5510838
gfp.male.red	gfp	male	red	n	15	7410.339	289.271	87.736	326	122	1070	2143592.593	288	5144387
gfp.male.red	gfp	male	red	n	16	7874.11	302.543	83.034	310	119	922	2382257.256	310	5717156
gfp.male.red	gfp	male	red	n	17	5717.761	261.222	84.067	248	114	968	1493603.291	250	3584484
gfp.male.red	gfp	male	red	y	18	8475.388	268.785	69.132	287	122	1012	2278057.075	272	5467087
gfp.male.red	gfp	male	red	n	19	6028.192	319.968	103.841	330	112	903	1928831.107	326	4628983
gfp.male.red	gfp	male	red	n	20	4643.129	254.586	69.227	240	112	745	1182074.464	249	2836849
gfp.male.red	gfp	male	red	n	21	7237.831	272.424	75.353	284	106	870	1971758.903	273	4732005
gfp.male.red	gfp	male	red	n	22	5096.483	260.64	65.793	245	120	500	1328344.902	261	3187882
gfp.male.red	gfp	male	red	n	23	8363.299	267.539	65.674	273	109	1005	2237507.304	271	5369772
gfp.male.red	gfp	male	red	n	24	7149.494	271.481	75.042	272	116	1047	1940950.411	272	4658068
gfp.male.red	gfp	male	red	n	25	6368.625	254.852	66.583	262	115	757	1623059.627	254	3895165
gfp.male.red	gfp	male	red	n	26	7224.08	268.861	67.282	268	124	831	1942275.889	271	4661249
gfp.male.red	gfp	male	red	n	27	4068.103	221.777	49.866	231	105	489	902212.501	217	2165211
gfp.male.red	gfp	male	red	n	28	7914.945	301.299	92.071	337	104	818	2384761.537	316	5723166
gfp.male.red	gfp	male	red	n	29	7115.742	300.37	97.787	140	114	1205	2137351.891	304	5129410
gfp.male.red	gfp	male	red	n	30	5547.754	350.85	154.912	142	106	1320	1946428.162	331	4671214
gfp.male.red	gfp	male	red	n	31	5087.733	263.775	73.232	245	115	549	1342016.36	259	3220692
gfp.male.red	gfp	male	red	n	32	7614.515	287.142	79.929	283	113	1189	2186446.636	286	5247232
gfp.male.red	gfp	male	red	n	33	7707.436	381.431	126.841	429	106	1402	2939858.167	399	7055337
gfp.male.red	gfp	male	red	n	34	5595.256	267.139	70.591	301	123	722	1494711.675	276	3587144
gfp.male.red	gfp	male	red	n	35	8074.953	279.221	77.406	289	113	860	2254693.09	284	5411016
gfp.male.red	gfp	male	red	n	36	5874.852	247.495	64.775	231	113	587	1453995.23	243	3489429
gfp.male.red	gfp	male	red	n	37	8967.91	272.729	68.893	299	115	699	2445806.828	280	5869668
gfp.male.red	gfp	male	red	n	38	7624.099	296.985	85.306	326	115	786	2264245.193	307	5433940
gfp.male.red	gfp	male	red	n	39	5252.323	272.755	82.079	142	118	620	1432596.335	273	3438074
gfp.male.red	gfp	male	red	n	40	8829.987	286.534	81.142	281	123	1300	2530089.432	288	6071937
gfp.male.red	gfp	male	red	n	41	8324.964	304.356	84.127	343	118	649	2533749.599	319	6080721
gfp.male.red	gfp	male	red	n	42	6318.622	299.683	98.317	308	113	1037	1893585.329	296	4544397
gfp.male.red	gfp	male	red	n	43	9429.181	284.697	83.768	301	118	1346	2684455.24	288	6442398
gfp.male.red	gfp	male	red	n	44	7720.353	300.741	105.308	272	113	1983	2321822.826	292	5572120
gfp.male.red	gfp	male	red	n	45	6229.451	293.208	87.479	316	115	1299	1826523.93	303	4383457
gfp.male.red	gfp	male	red	n	46	4931.475	262.835	67.541	291	121	514	1296162.18	265	3110647
gfp.male.red	gfp	male	red	n	47	6504.464	268.308	77.74	256	93	628	1745199.378	264	4188287
gfp.male.red	gfp	male	red	n	48	4418.952	246.937	64.484	259	110	525	1091201.976	245	2618765
gfp.male.red	gfp	male	red	n	49	7434.507	269.609	76.658	256	116	631	2004406.229	268	4810355
gfp.male.red	gfp	male	red	n	50	7999.116	265.99	66.906	288	118	768	2127687.7	273	5106217
gfp.male.red	gfp	male	red	n	51	6535.715	327.57	122.344	142	119	1294	2140902.054	327	5137930
gfp.male.red	gfp	male	red	n	52	5012.313	266.277	72.456	268	124	615	1334663.524	266	3203046
gfp.male.red	gfp	male	red	n	53	6609.052	324.371	106.428	366	108	765	2143784.269	338	5144847
gfp.male.red	gfp	male	red	n	54	6555.716	289.624	89.923	345	114	802	1898691.396	298	4556651
gfp.male.red	gfp	male	red	n	55	7811.607	285.599	79.012	323	112	652	2230988.673	293	5354128
gfp.male.red	gfp	male	red	n	56	8071.619	288.095	89.414	142	94	707	2325392.156	303	5580686
gfp.male.red	gfp	male	red	n	57	5383.996	259.635	73.995	272	118	893	1397874.747	260	3354746
gfp.male.red	gfp	male	red	n	58	7233.247	301.162	98.907	356	116	959	2178381.684	303	5227877
gfp.male.red	gfp	male	red	n	59	8598.726	290.599	97.271	315	114	701	2498785.5	290	5996811
gfp.male.red	gfp	male	red	n	60	5395.663	279.535	86.989	145	112	746	1508275.629	279	3619696
gfp.male.red	gfp	male	red	n	61	7366.587	307.323	98.277	326	86	621	2263921.012	310	5433162
gfp.male.red	gfp	male	red	n	62	6179.866	278.725	82.618	275	114	675	1722480.423	278	4133764
gfp.male.red	gfp	male	red	n	63	6704.89	263.898	71.087	283	119	554	1769406.735	269	4246382
gfp.male.red	gfp	male	red	n	64	5698.594	257.692	70.604	262	112	683	1468481.309	255	3524194
gfp.male.red	gfp	male	red	n	65	6953.651	267.995	73.067	292	112	493	1863542.706	278	4472298
gfp.male.green	gfp	male	green	n	1	6416.127	125.585	15.083	113	86	247	805772.258	122	1933765
gfp.male.green	gfp	male	green	n	2	5401.497	125.968	15.642	114	65	277	680414.86	123	1632921
gfp.male.green	gfp	male	green	n	3	5642.758	125.684	17.091	116	83	263	709206.177	122	1702017
gfp.male.green	gfp	male	green	n	4	5126.484	128.388	17.529	113	86	286	658176.76	125	1579552
gfp.male.green	gfp	male	green	n	5	6192.366	124.114	14.746	115	70	284	768561.807	121	1844464
gfp.male.green	gfp	male	green	n	6	7603.681	126.267	15.016	119	80	242	960096.815	123	2304127
gfp.male.green	gfp	male	green	n	7	7584.93	141.591	16.638	140	94	318	1073956.604	140	2577378
gfp.male.green	gfp	male	green	n	8	7943.697	134.655	20.438	124	66	252	1069657.241	130	2567060
gfp.male.green	gfp	male	green	n	9	4856.472	129.715	20.428	119	60	295	629955.47	125	1511824
gfp.male.green	gfp	male	green	n	10	3086.391	141.064	18.651	137	83	286	435379.073	139	1044862
gfp.male.green	gfp	male	green	n	11	9534.186	132.073	17.332	122	74	296	1259208.824	129	3021963
gfp.male.green	gfp	male	green	n	12	6734.475	126.665	14.869	117	71	289	853019.002	124	2047152
gfp.male.green	gfp	male	green	n	13	6282.371	128.642	16.659	119	81	285	808179.035	126	1939541
gfp.male.green	gfp	male	green	n	14	7477.009	136.266	23.782	123	67	360	1018865.335	130	2445165
gfp.male.green	gfp	male	green	n	15	7410.339	129.556	20.385	121	78	304	960051.396	124	2304018
gfp.male.green	gfp	male	green	n	16	7874.11	135.566	17.883	124	78	356	1067462.557	133	2561793
gfp.male.green	gfp	male	green	n	17	5717.761	124.367	14.177	113	88	264	711098.346	122	1706558
gfp.male.green	gfp	male	green	y	18	8475.388	129.428	16.548	119	83	260	1096955.572	126	2632573
gfp.male.green	gfp	male	green	n	19	6028.192	135.957	19.944	128	71	259	819572.473	132	1966884
gfp.male.green	gfp	male	green	n	20	4643.129	137.333	21.727	130	78	322	637652.905	134	1530297
gfp.male.green	gfp	male	green	n	21	7237.831	125.786	14.73	117	76	266	910414.543	123	2184895
gfp.male.green	gfp	male	green	n	22	5096.483	124.68	14.544	114	66	219	635426.97	122	1524955
gfp.male.green	gfp	male	green	n	23	8363.299	130.677	17.438	120	77	257	1092892.053	127	2622821
gfp.male.green	gfp	male	green	n	24	7149.494	128.877	15.559	119	61	322	921407.546	126	2211277
gfp.male.green	gfp	male	green	n	25	6368.625	127.927	16.717	117	76	255	814718.918	125	1955236
gfp.male.green	gfp	male	green	n	26	7224.08	129.858	16.575	116	96	233	938107.059	126	2251354
gfp.male.green	gfp	male	green	n	27	4068.103	127.397	15.066	119	75	248	518264.946	125	1243779
gfp.male.green	gfp	male	green	n	28	7914.945	130.859	18.402	114	78	241	1035741.94	127	2485667
gfp.male.green	gfp	male	green	n	29	7115.742	131.484	16.964	121	75	245	935608.195	129	2245357
gfp.male.green	gfp	male	green	n	30	5547.754	128.303	21.287	116	66	296	711795.045	122	1708230
gfp.male.green	gfp	male	green	n	31	5087.733	136.249	19.317	127	82	251	693199.195	134	1663602
gfp.male.green	gfp	male	green	n	32	7614.515	141.639	18.027	138	56	248	1078511.395	140	2588309
gfp.male.green	gfp	male	green	n	33	7707.436	146.465	21.927	134	95	337	1128871.198	142	2709167
gfp.male.green	gfp	male	green	n	34	5595.256	125.737	15.223	117	86	270	703532.584	122	1688401
gfp.male.green	gfp	male	green	n	35	8074.953	123.006	13.398	115	77	205	993270.415	120	2383740
gfp.male.green	gfp	male	green	n	36	5874.852	124.383	11.973	119	70	193	730733.828	123	1753681
gfp.male.green	gfp	male	green	n	37	8967.91	135.459	20.927	122	78	396	1214783.043	131	2915346
gfp.male.green	gfp	male	green	n	38	7624.099	125.157	11.995	120	84	203	954212.796	124	2290006
gfp.male.green	gfp	male	green	n	39	5252.323	129.083	15.709	114	55	211	677984.332	127	1627088
gfp.male.green	gfp	male	green	n	40	8829.987	133.091	17.882	127	81	261	1175194.566	130	2820338
gfp.male.green	gfp	male	green	n	41	8324.964	134.695	19.939	124	75	324	1121327.52	131	2691063
gfp.male.green	gfp	male	green	n	42	6318.622	121.026	14.214	113	79	244	764720.381	118	1835245
gfp.male.green	gfp	male	green	n	43	9429.181	127.092	16.123	117	87	328	1198370.626	124	2875958
gfp.male.green	gfp	male	green	n	44	7720.353	196.613	59.402	135	88	562	1517920.236	185	3642842
gfp.male.green	gfp	male	green	n	45	6229.451	131.314	17.249	125	79	287	818016.568	128	1963150
gfp.male.green	gfp	male	green	n	46	4931.475	126.895	17.359	113	84	241	625781.946	123	1501808
gfp.male.green	gfp	male	green	n	47	6504.464	126.363	15.494	119	77	227	821925.914	123	1972532
gfp.male.green	gfp	male	green	n	48	4418.952	123.685	14.175	112	68	223	546557.49	121	1311678
gfp.male.green	gfp	male	green	n	49	7434.507	128.527	15.18	121	72	237	955536.189	126	2293182
gfp.male.green	gfp	male	green	n	50	7999.116	124.586	10.82	122	82	199	996575.149	124	2391671
gfp.male.green	gfp	male	green	n	51	6535.715	130.301	18.685	117	88	230	851612.271	126	2043776
gfp.male.green	gfp	male	green	n	52	5012.313	127.992	16.552	120	86	264	641534.749	125	1539613
gfp.male.green	gfp	male	green	n	53	6609.052	125.658	13.463	118	74	211	830477.138	124	1993054
gfp.male.green	gfp	male	green	n	54	6555.716	126.529	14.326	118	84	209	829487.926	124	1990680
gfp.male.green	gfp	male	green	n	55	7811.607	129.048	15.873	117	69	231	1008074.008	126	2419267
gfp.male.green	gfp	male	green	n	56	8071.619	133.423	18.462	122	77	238	1076939.657	130	2584537
gfp.male.green	gfp	male	green	n	57	5383.996	133.526	18.4	125	80	211	718903.287	131	1725289
gfp.male.green	gfp	male	green	n	58	7233.247	131.019	17.793	116	69	239	947689.997	127	2274352
gfp.male.green	gfp	male	green	n	59	8598.726	127.539	16.753	117	80	243	1096670.142	124	2631888
gfp.male.green	gfp	male	green	n	60	5395.663	130.805	15.279	123	81	211	705779.77	129	1693794
gfp.male.green	gfp	male	green	n	61	7366.587	128.895	17.451	116	77	252	949515.081	125	2278732
gfp.male.green	gfp	male	green	n	62	6179.866	124.583	15.701	116	71	241	769906.452	121	1847691
gfp.male.green	gfp	male	green	n	63	6704.89	125.806	16.689	119	69	255	843516.484	122	2024347
gfp.male.green	gfp	male	green	n	64	5698.594	127.516	17.819	114	72	266	726659.475	124	1743903
gfp.male.green	gfp	male	green	n	65	6953.651	127.366	14.292	121	76	228	885659.244	125	2125485
