# Supplementary material for: A genetic framework for RNAi inheritance in Caenorhabditis elegans
Source: EMBO Rep. 2025 Jul 7;26(16):4072–99. doi: 10.1038/s44319-025-00512-7 (PMC12373942; doi:10.1038/s44319-025-00512-7)
Supplement: Supplementary file 2 — Source data Fig. 1 [file 44319_2025_512_MOESM2_ESM.zip › Figure_1/1E/smFISH_fluorescence_measurements_P0_animals.csv]

Index	Sex	Generation	Channel	RNAi	Signal	image	m.index	Area	Mean	StdDev	Mode	Min	Max	IntDen	Median	RawIntDen
1	male	P0	DAPI	ctrl	gonad	n	1	3900.176	6637.614	1058.821	5533.178	4497	12918	25887865.1	6502	1116154687
1	male	P0	DAPI	ctrl	worm	n	2	15855.72	5806.577	1139.968	5225.432	4083	14718	92067453.58	5538	3969486067
1	male	P0	DAPI	ctrl	auto	n	3	11955.544	5535.473	1029.049	5142.346	4083	14718	66179588.48	5291	2853331380
1	male	P0	DAPI	ctrl	background	n	4	80667.585	4270.49	52.349	4280.432	3896	5217	344490119.2	4272	14852683280
1	male	P0	GFP	ctrl	gonad	n	5	3900.176	4630.771	315.607	4353.967	4029	6670	18060823.53	4544	778691976
1	male	P0	GFP	ctrl	worm	n	6	15855.72	4389.317	223.533	4312.752	3929	7150	69595789.09	4327	3000620788
1	male	P0	GFP	ctrl	auto	n	7	11955.544	4310.55	92.467	4300.17	3929	7150	51534965.56	4304	2221928812
1	male	P0	GFP	ctrl	background	n	8	80667.585	4184.415	41.204	4194.35	3816	4717	337546656	4188	14553316030
1	male	P0	RFP	ctrl	gonad	n	9	3900.176	4625.535	451.958	4327.002	3965	13720	18040401.74	4507	777811491
1	male	P0	RFP	ctrl	worm	n	10	15855.72	4310.683	289.744	4215.307	3849	13720	68348980.07	4225	2946864647
1	male	P0	RFP	ctrl	auto	n	11	11955.544	4207.971	42.586	4215.023	3849	4493	50308578.34	4211	2169053156
1	male	P0	RFP	ctrl	background	n	12	80667.585	4177.09	39.404	4181.561	3782	4617	336955798.9	4181	14527841241
1	male	P0	smFISH	ctrl	gonad	n	13	3900.176	6908.864	784.381	5911.387	4547	10729	26945786.62	6917	1161766948
1	male	P0	smFISH	ctrl	worm	n	14	15855.72	5808.798	814.047	5650.182	4153	12964	92102678.6	5661	3971004793
1	male	P0	smFISH	ctrl	auto	n	15	11955.544	5449.931	393.166	5650.182	4153	12964	65156891.98	5553	2809237845
1	male	P0	smFISH	ctrl	background	n	16	80667.585	4388.083	69.243	4405.068	4013	6620	353976040.3	4391	15261668541
2	male	P0	DAPI	ctrl	gonad	n	1	3653.311	6752.989	1165.425	5304.137	4713	12095	24670769.55	6620	1063953609
2	male	P0	DAPI	ctrl	worm	n	2	19290.624	5709.321	1059.77	5405.625	4119	13143	110136371.3	5471	4749750081
2	male	P0	DAPI	ctrl	auto	n	3	15637.312	5465.492	868.48	4982.625	4119	13143	85465601.7	5322	3685796472
2	male	P0	DAPI	ctrl	background	n	4	77207.827	4269.883	50.88	4280.539	3899	4791	329668373.9	4272	14217305034
2	male	P0	GFP	ctrl	gonad	n	5	3653.311	4726.473	433.968	4320.713	4005	6944	17267278.75	4612	744670064
2	male	P0	GFP	ctrl	worm	n	6	19290.624	4396.23	302.626	4289.703	3932	8628	84806020.76	4305	3657351331
2	male	P0	GFP	ctrl	auto	n	7	15637.312	4319.076	193.773	4289.703	3932	8628	67538742.02	4290	2912681267
2	male	P0	GFP	ctrl	background	n	8	77207.827	4186.266	41.156	4190.039	3804	4896	323212494.9	4190	13938888273
2	male	P0	RFP	ctrl	gonad	n	9	3653.311	4671.53	510.185	4322.035	4025	12971	17066553.51	4542	736013571
2	male	P0	RFP	ctrl	worm	n	10	19290.624	4294.738	289.762	4231.775	3858	12971	82848167.21	4220	3572916780
2	male	P0	RFP	ctrl	auto	n	11	15637.312	4206.708	43.004	4209.229	3858	4547	65781613.71	4209	2836903209
2	male	P0	RFP	ctrl	background	n	12	77207.827	4178.539	39.301	4187.977	3809	4525	322615892.3	4183	13913159144
2	male	P0	smFISH	ctrl	gonad	y	13	3653.311	7916.597	918.768	6836.484	5565	11765	28921792.47	7958	1247283568
2	male	P0	smFISH	ctrl	worm	n	14	19290.624	6643.528	938.73	6566.799	4249	16236	128157791.5	6589	5526943312
2	male	P0	smFISH	ctrl	auto	n	15	15637.312	6346.103	650.212	6566.799	4249	16236	99235999.02	6471	4279659744
2	male	P0	smFISH	ctrl	background	n	16	77207.827	4394.63	82.688	4401.9	4012	8881	339299859.8	4395	14632673279
3	male	P0	DAPI	ctrl	gonad	n	1	4600.093	5920.534	731.407	5878.547	4518	9918	27235006.65	5826	1174402985
3	male	P0	DAPI	ctrl	worm	n	2	19321.848	5364.227	780.973	4879.832	4003	11129	103646780.1	5233	4469361420
3	male	P0	DAPI	ctrl	auto	n	3	14721.755	5190.399	711.635	4824.16	4003	11129	76411773.49	5044	3294958435
3	male	P0	DAPI	ctrl	background	n	4	77187.788	4242.816	47.577	4242.504	3865	4667	327493560.7	4245	14121877047
3	male	P0	GFP	ctrl	gonad	n	5	4600.093	4575.466	295.775	4361.475	4010	8009	21047569.83	4496	907594008
3	male	P0	GFP	ctrl	worm	n	6	19321.848	4369.066	200.136	4318.516	3908	8380	84418426.06	4319	3640213966
3	male	P0	GFP	ctrl	auto	n	7	14721.755	4304.572	88.11	4283.578	3908	8380	63370856.23	4301	2732619958
3	male	P0	GFP	ctrl	background	n	8	77187.788	4185.3	41.131	4194.207	3793	4551	323054039.3	4189	13930440076
3	male	P0	RFP	ctrl	gonad	n	9	4600.093	4496.766	282.85	4317.559	3980	8918	20685542.56	4424	891983000
3	male	P0	RFP	ctrl	worm	n	10	19321.848	4276.745	188.457	4218.098	3852	8918	82634611.99	4224	3563293971
3	male	P0	RFP	ctrl	auto	n	11	14721.755	4207.995	41.979	4212.943	3852	4539	61949069.42	4211	2671310971
3	male	P0	RFP	ctrl	background	n	12	77187.788	4177.905	39.346	4187.352	3787	4527	322483246.1	4182	13905826857
3	male	P0	smFISH	ctrl	gonad	n	13	4600.093	5929.753	477.626	5485.994	4829	8446	27277414.37	5834	1176231652
3	male	P0	smFISH	ctrl	worm	n	14	19321.848	5434.088	447.192	5399.463	4201	12170	104996618.3	5391	4527567903
3	male	P0	smFISH	ctrl	auto	n	15	14721.755	5279.208	300.716	5399.463	4201	12170	77719203.92	5317	3351336251
3	male	P0	smFISH	ctrl	background	n	16	77187.788	4389.256	68.126	4398.098	4003	5229	338796970.4	4392	14609292315
4	male	P0	DAPI	ctrl	gonad	n	1	5024.899	6038.496	809.937	5125.756	4451	9766	30342832.14	5935	1308584288
4	male	P0	DAPI	ctrl	worm	n	2	26759.75	5547.533	926.001	5207.939	4070	13945	148450597.1	5342	6402174921
4	male	P0	DAPI	ctrl	auto	n	3	21734.851	5434.027	914.029	5285.088	4070	13945	118107765	5256	5093590633
4	male	P0	DAPI	ctrl	background	n	4	69737.458	4242.464	50.332	4244.535	3871	5401	295858637.7	4244	12759387885
4	male	P0	GFP	ctrl	gonad	n	5	5024.899	4673.268	354.594	4383.865	4027	6838	23482698.22	4556	1012729787
4	male	P0	GFP	ctrl	worm	n	6	26759.75	4410.903	223.002	4353.908	3940	7103	118034661.4	4357	5090437919
4	male	P0	GFP	ctrl	auto	n	7	21734.851	4350.247	112.091	4353.908	3940	7103	94551963.13	4342	4077708132
4	male	P0	GFP	ctrl	background	n	8	69737.458	4184.829	41.824	4193.836	3822	4962	291839367.2	4188	12586050268
4	male	P0	RFP	ctrl	gonad	n	9	5024.899	4716.645	464.171	4431.818	4015	11374	23700663.33	4593	1022129889
4	male	P0	RFP	ctrl	worm	n	10	26759.75	4317.146	281.446	4225.943	3859	11374	115525739.8	4239	4982236573
4	male	P0	RFP	ctrl	auto	n	11	21734.851	4224.785	47.81	4227.057	3859	7554	91825076.51	4227	3960106684
4	male	P0	RFP	ctrl	background	n	12	69737.458	4176.451	39.608	4182.75	3803	4699	291255079.5	4180	12560851905
4	male	P0	smFISH	ctrl	gonad	n	13	5024.899	7019.857	941.372	6056.643	4953	11448	35274073.34	6918	1521252134
4	male	P0	smFISH	ctrl	worm	n	14	26759.75	5928.658	753.603	5776.496	4268	55758	158649415.2	5831	6842015639
4	male	P0	smFISH	ctrl	auto	n	15	21734.851	5676.383	394.226	5776.496	4268	55758	123375341.9	5759	5320763505
4	male	P0	smFISH	ctrl	background	n	16	69737.458	4394.139	85.391	4386.463	4007	6996	306436088.6	4393	13215557764
5	male	P0	DAPI	ctrl	gonad	n	1	3110.523	5758.274	754.907	5108.164	4340	11240	17911243.78	5597	772247820
5	male	P0	DAPI	ctrl	worm	n	2	23461.975	5015.978	626.651	4682.943	3989	11240	117684760.1	4844	5074008291
5	male	P0	DAPI	ctrl	auto	n	3	20351.452	4902.526	518.192	4657.582	3989	10975	99773516.33	4770	4301760471
5	male	P0	DAPI	ctrl	background	n	4	73060.709	4237.604	47.258	4241.268	3892	5447	309602339.3	4240	13348583409
5	male	P0	GFP	ctrl	gonad	n	5	3110.523	4369.993	125.748	4320.6	3981	5372	13592963.68	4347	586064078
5	male	P0	GFP	ctrl	worm	n	6	23461.975	4277.604	92.748	4239.449	3869	6787	100361048.9	4266	4327092086
5	male	P0	GFP	ctrl	auto	n	7	20351.452	4263.484	77.435	4239.449	3869	6787	86768085.2	4258	3741028008
5	male	P0	GFP	ctrl	background	n	8	73060.709	4186.423	41.15	4197.17	3801	4544	305863066.1	4190	13187363698
5	male	P0	RFP	ctrl	gonad	n	9	3110.523	4365.691	210.949	4260.225	3929	9068	13579584.68	4312	585487239
5	male	P0	RFP	ctrl	worm	n	10	23461.975	4215.255	103.811	4197.395	3818	9068	98898212.7	4201	4264021533
5	male	P0	RFP	ctrl	auto	n	11	20351.452	4192.263	40.434	4196.691	3818	4508	85318628.02	4195	3678534294
5	male	P0	RFP	ctrl	background	n	12	73060.709	4178.741	39.435	4187.021	3786	4555	305301789.8	4183	13163164128
5	male	P0	smFISH	ctrl	gonad	n	13	3110.523	5644.813	354.394	5358.08	4726	9041	17558322	5591	757031508
5	male	P0	smFISH	ctrl	worm	n	14	23461.975	5146.132	309.442	5105.525	4155	19854	120738425.9	5126	5205667868
5	male	P0	smFISH	ctrl	auto	n	15	20351.452	5069.914	217.659	5105.525	4155	19854	103180103.9	5092	4448636360
5	male	P0	smFISH	ctrl	background	n	16	73060.709	4392.003	73.462	4400.734	4007	5791	320882864.9	4393	13834946133
1	male	P0	DAPI	gfp	gonad	n	1	5608.831	5606.652	733.841	4849.279	4341	9878	31446762.84	5461	1356193106
1	male	P0	DAPI	gfp	worm	n	2	20534.432	5009.901	651.958	4473.885	3993	26376	102875478.3	4852	4436673342
1	male	P0	DAPI	gfp	auto	n	3	14925.602	4785.651	445.306	4473.885	3993	26376	71428715.42	4677	3080480236
1	male	P0	DAPI	gfp	background	n	4	75962.776	4194.649	42.219	4198.936	3814	4593	318637170.1	4198	13741749367
1	male	P0	GFP	gfp	gonad	n	5	5608.831	4244.797	46.551	4247.734	3930	4594	23808348.54	4247	1026773990
1	male	P0	GFP	gfp	worm	n	6	20534.432	4247.044	50.602	4247.148	3889	4597	87210639.54	4248	3761101539
1	male	P0	GFP	gfp	auto	n	7	14925.602	4247.888	52.018	4247.148	3889	4597	63402291	4249	2734327549
1	male	P0	GFP	gfp	background	n	8	75962.776	4184.086	40.951	4191.807	3796	4555	317834811.3	4188	13707146333
1	male	P0	RFP	gfp	gonad	n	9	5608.831	4557.31	366.872	4277.467	3981	11970	25561181.83	4459	1102367794
1	male	P0	RFP	gfp	worm	n	10	20534.432	4301.258	250.427	4226.227	3862	11970	88323901.72	4225	3809112792
1	male	P0	RFP	gfp	auto	n	11	14925.602	4205.038	42.493	4208.729	3862	4537	62762719.89	4208	2706744998
1	male	P0	RFP	gfp	background	n	12	75962.776	4177.379	39.173	4186.246	3788	4546	317325279.8	4181	13685171953
1	male	P0	smFISH	gfp	gonad	n	13	5608.831	4795.021	113.762	4783.768	4225	10312	26894459.66	4793.5	1159867582
1	male	P0	smFISH	gfp	worm	n	14	20534.432	4759.495	252.39	4754.551	4150	66056	97733520.79	4765	4214918012
1	male	P0	smFISH	gfp	auto	n	15	14925.602	4746.144	286.571	4754.551	4150	66056	70839061.13	4746	3055050430
1	male	P0	smFISH	gfp	background	n	16	75962.776	4387.09	80.606	4374.707	3981	19487	333255555.2	4389	14372191145
2	male	P0	DAPI	gfp	gonad	n	1	5305.607	5258.021	467.81	4920.498	4295	9222	27896997.11	5144	1203103650
2	male	P0	DAPI	gfp	worm	n	2	16581.33	4888.616	473.946	4780.383	3963	9543	81059749.67	4791	3495834348
2	male	P0	DAPI	gfp	auto	n	3	11275.723	4714.798	364.584	4518.82	3963	9543	53162752.56	4652	2292730698
2	male	P0	DAPI	gfp	background	n	4	79915.878	4192.941	41.397	4197.562	3801	4665	335082555.8	4197	14450983537
2	male	P0	GFP	gfp	gonad	n	5	5305.607	4241.759	46.972	4243.68	3880	4588	22505108.51	4243	970569631
2	male	P0	GFP	gfp	worm	n	6	16581.33	4233.369	49.045	4239.404	3880	4625	70194893.6	4234	3027269651
2	male	P0	GFP	gfp	auto	n	7	11275.723	4229.422	49.502	4225.73	3887	4625	47689785.09	4230	2056700020
2	male	P0	GFP	gfp	background	n	8	79915.878	4183.831	41.025	4190.818	3819	4532	334354537	4188	14419586534
2	male	P0	RFP	gfp	gonad	n	9	5305.607	4569.403	313.159	4350.531	3961	8393	24243456.13	4493	1045538717
2	male	P0	RFP	gfp	worm	n	10	16581.33	4313.697	251.609	4190.506	3844	8393	71526836.42	4217	3084711865
2	male	P0	RFP	gfp	auto	n	11	11275.723	4193.379	41.331	4200.215	3844	4522	47283380.29	4196	2039173148
2	male	P0	RFP	gfp	background	n	12	79915.878	4177.95	39.453	4187.941	3793	4523	333884560.3	4182	14399318023
2	male	P0	smFISH	gfp	gonad	y	13	5305.607	5290.719	158.199	5276.67	4546	6445	28070477.32	5282	1210585268
2	male	P0	smFISH	gfp	worm	n	14	16581.33	5209.779	234.204	5213.09	4249	19207	86385058.18	5229	3725496992
2	male	P0	smFISH	gfp	auto	n	15	11275.723	5171.693	253.677	5213.09	4249	19207	58314580.87	5193	2514911724
2	male	P0	smFISH	gfp	background	n	16	79915.878	4391.417	149.972	4393.039	4013	25633	350943935.8	4391	15135031505
3	male	P0	DAPI	gfp	gonad	n	1	6191.116	4850.253	314.278	4569.816	4169	9431	30028477.5	4803	1295027230
3	male	P0	DAPI	gfp	worm	n	2	24101.346	4751.866	442.785	4498.723	3808	10238	114526375.3	4636	4939137343
3	male	P0	DAPI	gfp	auto	n	3	17910.231	4717.857	474.537	4448.488	3808	10238	84497897.82	4583	3644110113
3	male	P0	DAPI	gfp	background	n	4	72395.862	4194.949	58.541	4195.033	3817	6990	303696922.6	4197	13097426748
3	male	P0	GFP	gfp	gonad	n	5	6191.116	4237.79	46.26	4247.109	3920	4552	26236647.73	4240	1131498366
3	male	P0	GFP	gfp	worm	n	6	24101.346	4242.41	48.873	4243.662	3868	4771	102247789.7	4243	4409603247
3	male	P0	GFP	gfp	auto	n	7	17910.231	4244.007	49.644	4250.717	3868	4771	76011142	4245	3278104881
3	male	P0	GFP	gfp	background	n	8	72395.862	4183.724	41.308	4191.84	3802	4544	302884270.6	4187	13062379801
3	male	P0	RFP	gfp	gonad	n	9	6191.116	4407.235	189.761	4282.76	3959	7814	27285702.64	4358	1176740576
3	male	P0	RFP	gfp	worm	n	10	24101.346	4254.552	136.089	4204.783	3857	7814	102540432.4	4219	4422223941
3	male	P0	RFP	gfp	auto	n	11	17910.231	4201.773	40.383	4209.201	3857	4508	75254729.75	4205	3245483365
3	male	P0	RFP	gfp	background	n	12	72395.862	4176.941	39.515	4187.621	3797	4535	302393258.9	4181	13041204117
3	male	P0	smFISH	gfp	gonad	n	13	6191.116	5049.404	137.842	5055.273	4264	14652	31261444.28	5044	1348200940
3	male	P0	smFISH	gfp	worm	n	14	24101.346	5028.619	611.507	5129.717	4090	110557	121196495.3	5024	5226797181
3	male	P0	smFISH	gfp	auto	n	15	17910.231	5021.435	704.581	5129.717	4090	110557	89935050.99	5013	3878596241
3	male	P0	smFISH	gfp	background	n	16	72395.862	4391.197	154.678	4400.41	4008	32710	317904477.8	4390	13710150815
4	male	P0	DAPI	gfp	gonad	n	1	5869.737	5455.79	585.87	4965.297	4303	9079	32024053.65	5318	1381089717
4	male	P0	DAPI	gfp	worm	n	2	17321.522	4992.363	578.322	4815.299	4014	9079	86475335.43	4855	3729390346
4	male	P0	DAPI	gfp	auto	n	3	11451.786	4754.829	404.289	4470.111	4014	8593	54451281.78	4696	2348300629
4	male	P0	DAPI	gfp	background	n	4	79175.686	4193.43	45.602	4203.084	3818	4971	332017685.2	4196	14318805978
4	male	P0	GFP	gfp	gonad	n	5	5869.737	4254.269	49.258	4260.779	3932	4587	24971439.25	4255	1076934180
4	male	P0	GFP	gfp	worm	n	6	17321.522	4248.259	50.728	4254.236	3862	4587	73586318.97	4249	3173530420
4	male	P0	GFP	gfp	auto	n	7	11451.786	4245.179	51.192	4237.99	3862	4583	48614879.73	4246	2096596240
4	male	P0	GFP	gfp	background	n	8	79175.686	4183.114	41.284	4205.506	3762	4537	331200955.5	4187	14283583173
4	male	P0	RFP	gfp	gonad	n	9	5869.737	4475.931	261.157	4301.049	3964	8173	26272538.98	4402	1133046235
4	male	P0	RFP	gfp	worm	n	10	17321.522	4294.361	202.859	4211.232	3848	8173	74384864.53	4225	3207969004
4	male	P0	RFP	gfp	auto	n	11	11451.786	4201.295	41.561	4205.129	3848	4538	48112325.55	4204	2074922769
4	male	P0	RFP	gfp	background	n	12	79175.686	4177.169	39.598	4184.98	3780	4534	330730248.7	4181	14263283170
4	male	P0	smFISH	gfp	gonad	n	13	5869.737	5221.389	157.028	5224.127	4574	9695	30648180.78	5217	1321752948
4	male	P0	smFISH	gfp	worm	n	14	17321.522	5119.932	223.643	5197.355	4238	18272	88685016.22	5143	3824686446
4	male	P0	smFISH	gfp	auto	n	15	11451.786	5067.929	234.592	5142.535	4238	18272	58036835.44	5094	2502933498
4	male	P0	smFISH	gfp	background	n	16	79175.686	4387.266	119.564	4431.352	3977	25125	347364812.5	4388	14980675954
5	male	P0	DAPI	gfp	gonad	n	1	5580.032	5683.355	680.65	4983.578	4376	10032	31713302.87	5547	1367688081
5	male	P0	DAPI	gfp	worm	n	2	15192.328	5166.671	671.829	4980.357	4003	10032	78493757.73	5022	3385171747
5	male	P0	DAPI	gfp	auto	n	3	9612.296	4866.731	446.644	4834.041	4003	8134	46780454.86	4820	2017483666
5	male	P0	DAPI	gfp	background	n	4	81304.88	4194.157	41.555	4200.662	3816	4527	341005439	4198	14706417566
5	male	P0	GFP	gfp	gonad	n	5	5580.032	4254.905	50.107	4250.811	3914	4585	23742506.91	4256	1023934462
5	male	P0	GFP	gfp	worm	n	6	15192.328	4257.066	54.814	4253.357	3904	4611	64674748.64	4257	2789204367
5	male	P0	GFP	gfp	auto	n	7	9612.296	4258.321	57.332	4258.881	3904	4611	40932241.73	4258	1765269905
5	male	P0	GFP	gfp	background	n	8	81304.88	4185.052	41.067	4193.039	3807	4531	340265177.6	4189	14674492585
5	male	P0	RFP	gfp	gonad	n	9	5580.032	4546.543	396.876	4284.879	3984	14254	25369855.46	4445	1094116531
5	male	P0	RFP	gfp	worm	n	10	15192.328	4332.96	292.438	4234.117	3890	14254	65827750.55	4237	2838929461
5	male	P0	RFP	gfp	auto	n	11	9612.296	4208.973	43.292	4210.988	3890	4492	40457895.1	4211	1744812930
5	male	P0	RFP	gfp	background	n	12	81304.88	4178.463	39.398	4186.303	3780	4531	339729434.6	4182	14651387791
5	male	P0	smFISH	gfp	gonad	n	13	5580.032	5332.271	167.661	5352.889	4513	7252	29754241.39	5332	1283200349
5	male	P0	smFISH	gfp	worm	n	14	15192.328	5184.79	267.877	5253.283	4223	8810	78769023.44	5232	3397043031
5	male	P0	smFISH	gfp	auto	n	15	9612.296	5099.175	277.741	5253.283	4223	8810	49014782.05	5154	2113842682
5	male	P0	smFISH	gfp	background	n	16	81304.88	4386.503	103.329	4399	3994	27034	356644089	4389	15380859938
1	herma	P0	DAPI	ctrl	gonad	n	1	17686.967	4912.114	432.022	4836.148	4007	12331	86880399.11	4831	3745894565
1	herma	P0	DAPI	ctrl	worm	n	2	20960.034	4869.192	432.88	4839.977	3975	12331	102058428.3	4799	4400303356
1	herma	P0	DAPI	ctrl	auto	n	3	3346.775	4628.546	358.087	4279.91	3975	7161	15490704.93	4547	667889973
1	herma	P0	DAPI	ctrl	background	n	4	75562.028	4195.028	42.159	4205.273	3825	4533	316984804.7	4198	13666968261
1	herma	P0	GFP	ctrl	gonad	n	5	17686.967	4505.528	414.975	4252.111	3936	9517	79689125.69	4371	3435838991
1	herma	P0	GFP	ctrl	worm	n	6	20960.034	4461.517	395.125	4235.131	3918	9517	93513553	4331	4031886519
1	herma	P0	GFP	ctrl	auto	n	7	3346.775	4223.389	46.783	4230.223	3918	4560	14134732.8	4226	609426514
1	herma	P0	GFP	ctrl	background	n	8	75562.028	4185.555	41.418	4195.254	3810	4560	316269029	4189	13636107210
1	herma	P0	RFP	ctrl	gonad	n	9	17686.967	4731.759	850.473	4265.023	3914	14486	83690473.51	4393	3608359228
1	herma	P0	RFP	ctrl	worm	n	10	20960.034	4646.685	806.052	4234.086	3882	14486	97394675.19	4327	4199223164
1	herma	P0	RFP	ctrl	auto	n	11	3346.775	4187.433	40.403	4190.838	3882	4507	14014399.13	4191	604238264
1	herma	P0	RFP	ctrl	background	n	12	75562.028	4180.009	39.911	4184.959	3802	4515	315849939.4	4184	13618037940
1	herma	P0	smFISH	ctrl	gonad	n	13	17686.967	7315.902	1846.429	5407.402	4229	26575	129396116	6893	5578982285
1	herma	P0	smFISH	ctrl	worm	n	14	20960.034	6930.478	1920.521	4858.43	4203	26575	145263047.2	6477	6263093455
1	herma	P0	smFISH	ctrl	auto	n	15	3346.775	4840.265	239.49	4809.961	4203	6407	16199278.44	4827	698440496
1	herma	P0	smFISH	ctrl	background	n	16	75562.028	4394.758	68.63	4401.475	3990	4785	332076817.2	4398	14317668397
2	herma	P0	DAPI	ctrl	gonad	n	1	15941.17	4615.15	278.734	4459.068	3965	7088	73570887.53	4542	3172047902
2	herma	P0	DAPI	ctrl	worm	n	2	20147.89	4566.795	271.297	4415.979	3943	7088	92011283.77	4495	3967115383
2	herma	P0	DAPI	ctrl	auto	n	3	4291.331	4380.593	125.8	4369.457	3943	5389	18798570.98	4365	810510375
2	herma	P0	DAPI	ctrl	background	n	4	76374.172	4193.915	41.507	4198.07	3808	4556	320306793.6	4198	13810197577
2	herma	P0	GFP	ctrl	gonad	n	5	15941.17	4386.76	233.243	4281.531	3862	6726	69930081.27	4314	3015072606
2	herma	P0	GFP	ctrl	worm	n	6	20147.89	4353.822	219.167	4225.594	3862	6726	87720337.46	4284	3782108953
2	herma	P0	GFP	ctrl	auto	n	7	4291.331	4228.523	64.565	4230.973	3878	5536	18145990.46	4227	782374019
2	herma	P0	GFP	ctrl	background	n	8	76374.172	4186.133	41.267	4191.705	3803	4532	319712476.3	4190	13784573270
2	herma	P0	RFP	ctrl	gonad	n	9	15941.17	4614.407	600.809	4228.051	3848	13114	73559041.94	4400	3171537173
2	herma	P0	RFP	ctrl	worm	n	10	20147.89	4526.985	561.159	4228.051	3848	13114	91209192.79	4295	3932532804
2	herma	P0	RFP	ctrl	auto	n	11	4291.331	4195.94	40.016	4205.861	3878	4467	18006166.69	4200	776345443
2	herma	P0	RFP	ctrl	background	n	12	76374.172	4179.9	39.627	4189.713	3778	4539	319236409.7	4184	13764047405
2	herma	P0	smFISH	ctrl	gonad	y	13	15941.17	7678.985	1788.072	7234.824	4261	24035	122412005.4	7280	5277858646
2	herma	P0	smFISH	ctrl	worm	n	14	20147.89	7181.517	1865.443	5387.129	4349	24035	144692408.5	6792	6238490063
2	herma	P0	smFISH	ctrl	auto	n	15	4291.331	5281.691	263.08	5302.498	4261	8668	22665484.48	5297	977234405
2	herma	P0	smFISH	ctrl	background	n	16	76374.172	4402.17	74.167	4417.332	4007	5417	336212074.6	4403	14495962215
3	herma	P0	DAPI	ctrl	gonad	n	1	20500.339	4870.183	433.843	4626.742	4066	10446	99840395.65	4753	4304671701
3	herma	P0	DAPI	ctrl	worm	n	2	25939.98	4792.423	426.689	4620.473	3976	10446	124315357.7	4693	5359922692
3	herma	P0	DAPI	ctrl	auto	n	3	5439.965	4499.356	224.049	4373.998	3976	7111	24476342.65	4449	1055310517
3	herma	P0	DAPI	ctrl	background	n	4	70582.083	4196.25	41.851	4202.74	3819	4544	296180068	4200	12769960984
3	herma	P0	GFP	ctrl	gonad	n	5	20500.339	4650.523	681.644	4269.496	3905	12019	95337299.54	4387	4110518320
3	herma	P0	GFP	ctrl	worm	n	6	25939.98	4562.469	630.647	4235.883	3903	12019	118350356.8	4331	5102738510
3	herma	P0	GFP	ctrl	auto	n	7	5439.965	4230.622	78.471	4221.529	3903	6200	23014437.51	4226	992279700
3	herma	P0	GFP	ctrl	background	n	8	70582.083	4188.033	41.352	4194.039	3796	5632	295600102.5	4192	12744955464
3	herma	P0	RFP	ctrl	gonad	n	9	20500.339	4633.388	709.471	4277.316	3878	17508	94986019.66	4362	4095372701
3	herma	P0	RFP	ctrl	worm	n	10	25939.98	4540.834	656.067	4224.074	3878	17508	117789152.7	4300	5078541898
3	herma	P0	RFP	ctrl	auto	n	11	5439.965	4192.031	40.491	4202.115	3879	4494	22804501.39	4196	983228193
3	herma	P0	RFP	ctrl	background	n	12	70582.083	4180.733	39.705	4188.775	3818	4529	295084816.1	4185	12722738618
3	herma	P0	smFISH	ctrl	gonad	n	13	20500.339	7667.26	1857.789	6399.377	4336	24269	157181431.7	7364	6776960935
3	herma	P0	smFISH	ctrl	worm	n	14	25939.98	7115.652	1971.943	5161.707	4263	24269	184579868.4	6693	7958259088
3	herma	P0	smFISH	ctrl	auto	n	15	5439.965	5036.778	260.533	5071.877	4263	7928	27399896.24	5049	1181361083
3	herma	P0	smFISH	ctrl	background	n	16	70582.083	4396.818	68.761	4404.574	4019	4845	310336592.6	4400	13380327062
4	herma	P0	DAPI	ctrl	gonad	n	1	16212.51	4473.05	163.142	4400.346	4004	6945	72519375.93	4443	3126711421
4	herma	P0	DAPI	ctrl	worm	n	2	22269.33	4429.668	161.402	4358.814	3956	6945	98645730.54	4398	4253163080
4	herma	P0	DAPI	ctrl	auto	n	3	6058.119	4313.53	77.562	4287.133	3956	4936	26131877.25	4307	1126689771
4	herma	P0	DAPI	ctrl	background	n	4	74252.732	4191.89	41.673	4199.039	3816	4524	311259294.9	4195	13420109864
4	herma	P0	GFP	ctrl	gonad	n	5	16212.51	4575.648	462.417	4250.408	3907	10940	74182743.96	4440	3198428417
4	herma	P0	GFP	ctrl	worm	n	6	22269.33	4486.342	432.131	4236.201	3863	10940	99907837.59	4338	4307579496
4	herma	P0	GFP	ctrl	auto	n	7	6058.119	4247.289	189	4221.031	3863	7079	25730582	4220	1109387713
4	herma	P0	GFP	ctrl	background	n	8	74252.732	4185.468	41.601	4193.188	3818	4554	310782451.3	4189	13399550499
4	herma	P0	RFP	ctrl	gonad	n	9	16212.51	4460.155	323.973	4222.826	3901	10492	72310316.4	4367	3117697708
4	herma	P0	RFP	ctrl	worm	n	10	22269.33	4386.946	302.119	4219.604	3843	10492	97694352.14	4264	4212143895
4	herma	P0	RFP	ctrl	auto	n	11	6058.119	4190.988	43.617	4201.162	3843	4982	25389501.48	4193	1094681845
4	herma	P0	RFP	ctrl	background	n	12	74252.732	4178.656	39.944	4187.717	3763	4526	310276633	4183	13377741874
4	herma	P0	smFISH	ctrl	gonad	n	13	16212.51	7360.038	1061.218	7057.723	4338	17352	119324696.2	7218	5144747669
4	herma	P0	smFISH	ctrl	worm	n	14	22269.33	6873.055	1275.452	6944.883	4260	17352	153058330.1	6885	6599191220
4	herma	P0	smFISH	ctrl	auto	n	15	6058.119	5569.305	795.528	5239.621	4260	9226	33739507.92	5341	1454696809
4	herma	P0	smFISH	ctrl	background	n	16	74252.732	4398.907	74.471	4413.518	4013	11608	326630840.9	4400	14082862235
5	herma	P0	DAPI	ctrl	gonad	n	1	19069.439	4684.696	298.463	4492.129	4035	11585	89334527.75	4614	3851705625
5	herma	P0	DAPI	ctrl	worm	n	2	24977.333	4623.814	295.215	4443.277	3983	11585	115490539.9	4550	4979435984
5	herma	P0	DAPI	ctrl	auto	n	3	5907.894	4427.299	174.201	4382.369	3983	5894	26156012.13	4395	1127730359
5	herma	P0	DAPI	ctrl	background	n	4	71544.729	4194.67	41.976	4201.324	3828	4566	300106501.8	4198	12939251265
5	herma	P0	GFP	ctrl	gonad	n	5	19069.439	4446.567	254.727	4262.611	3900	6671	84793543.58	4372	3655918680
5	herma	P0	GFP	ctrl	worm	n	6	24977.333	4393.317	243.376	4240.014	3874	6671	109733341.5	4310	4731211316
5	herma	P0	GFP	ctrl	auto	n	7	5907.894	4221.436	47.809	4231.729	3874	4823	24939797.89	4223	1075292636
5	herma	P0	GFP	ctrl	background	n	8	71544.729	4186.606	41.591	4192.312	3797	4533	299529615	4190	12914378483
5	herma	P0	RFP	ctrl	gonad	n	9	19069.439	4552.222	518.535	4255.955	3901	10632	86808329.91	4340	3742787263
5	herma	P0	RFP	ctrl	worm	n	10	24977.333	4467.244	478.514	4211.59	3882	10632	111579833.4	4277	4810823798
5	herma	P0	RFP	ctrl	auto	n	11	5907.894	4192.95	40.374	4195.953	3882	4450	24771503.53	4197	1068036535
5	herma	P0	RFP	ctrl	background	n	12	71544.729	4179.488	39.717	4188.99	3800	4519	299020365.5	4184	12892421922
5	herma	P0	smFISH	ctrl	gonad	n	13	19069.439	6650.053	1515.934	5082.004	4352	26338	126812777.7	6382	5467600283
5	herma	P0	smFISH	ctrl	worm	n	14	24977.333	6238.894	1520.368	4958.254	4224	26338	155830938.6	5778	6718733707
5	herma	P0	smFISH	ctrl	auto	n	15	5907.894	4911.76	219.139	4889.039	4224	6948	29018160.91	4893	1251133424
5	herma	P0	smFISH	ctrl	background	n	16	71544.729	4397.737	70.264	4402.881	4019	5182	314634935.7	4400	13565652409
1	herma	P0	DAPI	gfp	gonad	n	1	19287.477	4992.494	564.49	4618.008	3998	9202	96292618.78	4818	4152776755
1	herma	P0	DAPI	gfp	worm	n	2	20419.353	4958.618	567.522	4603.033	3981	9202	101251762.4	4790	4366647937
1	herma	P0	DAPI	gfp	auto	n	3	1148.385	4379.4	166.324	4292.104	3981	5498	5029238.546	4333	216894142
1	herma	P0	DAPI	gfp	background	n	4	76077.855	4191.692	46.805	4200.443	3793	5576	318894899.5	4194	13752864371
1	herma	P0	GFP	gfp	gonad	n	5	19287.477	4258.473	65.108	4245.545	3902	5287	82135202.17	4253	3542214997
1	herma	P0	GFP	gfp	worm	n	6	20419.353	4256.011	64.964	4245.545	3902	5287	86904987.95	4251	3747919814
1	herma	P0	GFP	gfp	auto	n	7	1148.385	4214.141	45.212	4212.117	3925	4497	4839458.455	4216	208709565
1	herma	P0	GFP	gfp	background	n	8	76077.855	4182.29	41.038	4191.238	3802	4532	318179647.9	4186	13722017976
1	herma	P0	RFP	gfp	gonad	n	9	19287.477	4718.928	809.079	4251.473	3899	17781	91016205.24	4358	3925222787
1	herma	P0	RFP	gfp	worm	n	10	20419.353	4689.888	795.477	4251.473	3899	17781	95764482.69	4341	4130000022
1	herma	P0	RFP	gfp	auto	n	11	1148.385	4195.26	40.537	4205.965	3903	4405	4817775.799	4199	207774465
1	herma	P0	RFP	gfp	background	n	12	76077.855	4177.194	40.45	4193.494	3769	6106	317791980.9	4181	13705299201
1	herma	P0	smFISH	gfp	gonad	n	13	19287.477	5403.372	1703.764	5082.594	4223	150927	104217420.2	5279	4494546785
1	herma	P0	smFISH	gfp	worm	n	14	20419.353	5364.736	1664.037	5095.518	4236	150927	109544435.6	5263	4724283041
1	herma	P0	smFISH	gfp	auto	n	15	1148.385	4704.208	174.069	4614.416	4223	5568	5402243.848	4676	232980606
1	herma	P0	smFISH	gfp	background	n	16	76077.855	4386.327	132.656	4422.367	3986	48670	333702322.3	4387	14391458711
2	herma	P0	DAPI	gfp	gonad	n	1	21020.93	4966.973	485.521	4740.625	4045	10765	104410387.6	4833	4502868820
2	herma	P0	DAPI	gfp	worm	n	2	28280.852	4858.478	476.367	4731.807	3976	10765	137401892.7	4763	5925681464
2	herma	P0	DAPI	gfp	auto	n	3	7286.031	4543.23	262.222	4323.605	3976	6414	33102111.83	4458	1427582740
2	herma	P0	DAPI	gfp	background	n	4	68216.356	4193.988	42.314	4200.85	3830	5055	286098571	4197	12338469035
2	herma	P0	GFP	gfp	gonad	n	5	21020.93	4258.407	70.781	4232.699	3840	4718	89515668.02	4247	3860509664
2	herma	P0	GFP	gfp	worm	n	6	28280.852	4247.493	67.491	4232.699	3840	4718	120122714.8	4238	5180488642
2	herma	P0	GFP	gfp	auto	n	7	7286.031	4215.878	43.516	4221.043	3872	4562	30717013.74	4219	1324721482
2	herma	P0	GFP	gfp	background	n	8	68216.356	4184.064	41.222	4197.977	3792	5980	285421620.9	4188	12309274456
2	herma	P0	RFP	gfp	gonad	n	9	21020.93	4554.273	560.991	4250.008	3904	12340	95735063.47	4342	4128731270
2	herma	P0	RFP	gfp	worm	n	10	28280.852	4462.622	508.578	4206.854	3859	12340	126206764	4282	5442873217
2	herma	P0	RFP	gfp	auto	n	11	7286.031	4197.302	39.839	4202.004	3859	4493	30581670.73	4201	1318884593
2	herma	P0	RFP	gfp	background	n	12	68216.356	4178.693	39.72	4185.609	3786	4530	285055201.8	4183	12293472033
2	herma	P0	smFISH	gfp	gonad	n	13	21020.93	5125.631	1196.735	5002.568	4024	171033	107745535.1	5094	4646702514
2	herma	P0	smFISH	gfp	worm	n	14	28280.852	5095.263	1283.275	5002.568	4024	171033	144098371.5	5044	6214478070
2	herma	P0	smFISH	gfp	auto	n	15	7286.031	5005.568	1500.208	5141.818	4230	159847	36470722.79	4947	1572859600
2	herma	P0	smFISH	gfp	background	n	16	68216.356	4387.391	82.106	4390.334	4008	15523	299291806.1	4388	12907448888
3	herma	P0	DAPI	gfp	gonad	n	1	19991.079	4922.473	490.301	4653.943	3772	10719	98405551.96	4766	4243900456
3	herma	P0	DAPI	gfp	worm	n	2	25481.862	4819.687	485.548	4626.807	3772	10719	122814607.8	4689	5296580930
3	herma	P0	DAPI	gfp	auto	n	3	5492.035	4445.414	200.894	4358.496	3996	6942	24414367.05	4402	1052909530
3	herma	P0	DAPI	gfp	background	n	4	71015.346	4192.653	41.6	4205.547	3820	4660	297742694.2	4196	12840640902
3	herma	P0	GFP	gfp	gonad	n	5	19991.079	4231.479	55.94	4204.506	3850	4629	84591836.79	4229	3648161385
3	herma	P0	GFP	gfp	worm	n	6	25481.862	4228.962	54.259	4235.543	3839	4629	107761816.9	4227	4647404690
3	herma	P0	GFP	gfp	auto	n	7	5492.035	4219.794	46.502	4225.924	3839	4544	23175255.55	4222	999470819
3	herma	P0	GFP	gfp	background	n	8	71015.346	4184.975	41.077	4192.119	3813	4540	297197463.4	4189	12817126932
3	herma	P0	RFP	gfp	gonad	n	9	19991.079	4697.401	753.177	4246.082	3770	14368	93906120.09	4380	4049855094
3	herma	P0	RFP	gfp	worm	n	10	25481.862	4590.117	698.076	4204.684	3770	14368	116964720.7	4298	5044294978
3	herma	P0	RFP	gfp	auto	n	11	5492.035	4199.516	41.105	4201.201	3849	4500	23063890.16	4203	994668004
3	herma	P0	RFP	gfp	background	n	12	71015.346	4179.101	39.618	4188.645	3803	4521	296780316.8	4183	12799136805
3	herma	P0	smFISH	gfp	gonad	n	13	19991.079	6305.259	897.846	5891.027	4337	20575	126048924.2	6036	5436066119
3	herma	P0	smFISH	gfp	worm	n	14	25481.862	6194.504	882.11	5896.832	4273	20575	157847495.6	5971	6807431545
3	herma	P0	smFISH	gfp	auto	n	15	5492.035	5790.991	684.907	5642.43	4273	10165	31804323.58	5673	1371613498
3	herma	P0	smFISH	gfp	background	n	16	71015.346	4396.375	239.816	4367.252	3989	42722	312210100.2	4394	13464571464
4	herma	P0	DAPI	gfp	gonad	n	1	16106.589	4895.599	544.28	4533.49	4106	16981	78851401.76	4715	3400595731
4	herma	P0	DAPI	gfp	worm	n	2	21841.281	4784.641	515.953	4522.834	3990	16981	104502691	4628	4506849553
4	herma	P0	DAPI	gfp	auto	n	3	5734.693	4473.002	223.957	4341.545	3990	6847	25651289.21	4418	1106253822
4	herma	P0	DAPI	gfp	background	n	4	66864.153	4195.73	42.439	4202.605	3832	4582	280543906.4	4199	12098915038
4	herma	P0	GFP	gfp	gonad	n	5	16106.589	4231.702	63.055	4235.582	3874	5744	68158289.97	4225	2939437787
4	herma	P0	GFP	gfp	worm	n	6	21841.281	4229.907	58.945	4223.482	3859	5744	92386592.27	4226	3984322970
4	herma	P0	GFP	gfp	auto	n	7	5734.693	4224.865	45.073	4231.182	3859	4542	24228302.3	4228	1044885183
4	herma	P0	GFP	gfp	background	n	8	66864.153	4184.669	41.242	4193.748	3827	4552	279804319.2	4188	12067019128
4	herma	P0	RFP	gfp	gonad	n	9	16106.589	4727.879	808.183	4282.262	3901	14175	76150002.22	4403	3284093455
4	herma	P0	RFP	gfp	worm	n	10	21841.281	4589.624	731.966	4205.391	3863	14175	100243260	4296	4323154621
4	herma	P0	RFP	gfp	auto	n	11	5734.693	4201.316	40.195	4215.061	3863	4454	24093257.75	4205	1039061166
4	herma	P0	RFP	gfp	background	n	12	66864.153	4179.209	39.427	4187.008	3808	5044	279439283.4	4183	12051276361
4	herma	P0	smFISH	gfp	gonad	y	13	16106.589	5079.577	208.959	5045.635	4306	58405	81814655.28	5071	3528390888
4	herma	P0	smFISH	gfp	worm	n	14	21841.281	4999.391	380.808	4891.588	4219	73092	109193101.4	4997	4709131180
4	herma	P0	smFISH	gfp	auto	n	15	5734.693	4774.179	600.744	4622.553	4219	73092	27378446.16	4757	1180740292
4	herma	P0	smFISH	gfp	background	n	16	66864.153	4389.088	75.774	4404.521	3993	9132	293472642.3	4390	12656487927
5	herma	P0	DAPI	gfp	gonad	n	1	21086.481	4731.588	407.975	4489.742	3714	15062	99772535.31	4586	4302853850
5	herma	P0	DAPI	gfp	worm	n	2	26860.152	4670.386	390.573	4445.414	3714	15062	125447286.8	4537	5410119521
5	herma	P0	DAPI	gfp	auto	n	3	5816.846	4445.417	195.37	4368.375	3979	6219	25858306.16	4407	1115181767
5	herma	P0	DAPI	gfp	background	n	4	69637.056	4192.492	42.316	4202.029	3822	4897	291952769	4195	12590940906
5	herma	P0	GFP	gfp	gonad	n	5	21086.481	4228.973	48.934	4231.771	3851	4802	89174162.35	4229	3845781673
5	herma	P0	GFP	gfp	worm	n	6	26860.152	4225.416	48.713	4224.342	3851	4802	113495322.9	4226	4894671521
5	herma	P0	GFP	gfp	auto	n	7	5816.846	4212.338	45.552	4219.748	3872	4529	24502523.94	4216	1056711440
5	herma	P0	GFP	gfp	background	n	8	69637.056	4183.548	40.975	4191.209	3799	4540	291329975.6	4187	12564081919
5	herma	P0	RFP	gfp	gonad	n	9	21086.481	4664.335	710.389	4282.234	3727	16087	98354416.86	4346	4241695171
5	herma	P0	RFP	gfp	worm	n	10	26860.152	4562.533	659.104	4233.953	3727	16087	122550329	4293	5285183474
5	herma	P0	RFP	gfp	auto	n	11	5816.846	4190.93	42.773	4200.205	3852	4491	24377993.08	4195	1051340843
5	herma	P0	RFP	gfp	background	n	12	69637.056	4178.203	39.645	4184.719	3798	4518	290957751.3	4182	12548029140
5	herma	P0	smFISH	gfp	gonad	n	13	21086.481	5039.006	185.159	5048.637	3940	55542	106254896.6	5034	4582416289
5	herma	P0	smFISH	gfp	worm	n	14	26860.152	5036.449	1530.56	5205.227	3940	219872	135279791.9	4993	5834162394
5	herma	P0	smFISH	gfp	auto	n	15	5816.846	5022.813	3270.399	4631.215	4210	219872	29216932.02	4806	1260028003
5	herma	P0	smFISH	gfp	background	n	16	69637.056	4390.244	200.191	4388.771	3992	33013	305723654.6	4389	13184832883
