# Supplementary material for: A genetic framework for RNAi inheritance in Caenorhabditis elegans
Source: EMBO Rep. 2025 Jul 7;26(16):4072–99. doi: 10.1038/s44319-025-00512-7 (PMC12373942; doi:10.1038/s44319-025-00512-7)
Supplement: Supplementary file 2 — Source data Fig. 1 [file 44319_2025_512_MOESM2_ESM.zip › Figure_1/1H/Fluorescence_measurements_F1_animals.csv]

condi	inheritance	sex	channel	image	index	area	mean	stddev	modal	min	max	intden	median	rawintden
none.herma.green	none	herma	green	n	1	35238.695	445.048	208.604	232	100	2266	15682908.93	406	37637260
none.herma.green	none	herma	green	n	2	32730.247	489.399	225.419	304	101	1664	16018161.35	445	38441829
none.herma.green	none	herma	green	n	3	26016.607	530.814	287.326	245	115	3430	13809981.61	456	33142440
none.herma.green	none	herma	green	n	4	18945.45	464.461	208.598	247	109	1559	8799420.364	435	21117643
none.herma.green	none	herma	green	n	5	32222.307	487.843	223.778	245	102	2248	15719415.19	452	37724871
none.herma.green	none	herma	green	n	6	27322.5	478.637	220.449	322	108	2513	13077553.94	450	31384694
none.herma.green	none	herma	green	n	7	34217.398	500.402	273.66	246	104	2646	17122458.94	441	41092022
none.herma.green	none	herma	green	n	8	40981.041	489.967	244.954	269	101	3296	20079357.51	445	48188254
none.herma.green	none	herma	green	n	9	37571.718	497.548	282.789	239	101	3962	18693741.64	436	44862928
none.herma.green	none	herma	green	n	10	36286.66	518.394	254.623	216	108	2533	18810800.32	471	45143856
none.herma.green	none	herma	green	n	11	31120.173	541.622	273.887	386	108	2748	16855360.89	474	40451016
none.herma.green	none	herma	green	n	12	32067.3	503.327	256.878	215	115	3198	16140326.52	456	38735012
none.herma.green	none	herma	green	n	13	42229.015	480.797	260.082	228	107	3480	20303569.85	430	48726339
none.herma.green	none	herma	green	n	14	40481.851	496.207	268.856	216	108	2519	20087367.88	436	48207478
none.herma.green	none	herma	green	n	15	35096.605	521.461	256.625	232	110	2914	18301497.03	490	43921584
none.herma.green	none	herma	green	n	16	34807.009	437.484	226.452	219	117	3395	15227517.69	401	36544371
none.herma.green	none	herma	green	n	17	36402.915	552.224	304.165	233	96	5007	20102565.24	495	48243950
none.herma.green	none	herma	green	n	18	24942.391	503.08	260.504	231	95	2422	12548011.39	448	30113850
none.herma.green	none	herma	green	n	19	41939.001	454.876	200.808	202	116	1998	19077043.75	440	45782811
none.herma.green	none	herma	green	n	20	31617.696	537.534	296.021	373	111	3069	16995591.47	469	40787554
none.herma.green	none	herma	green	n	21	41957.336	532.579	313.709	234	116	4608	22345609.91	461	53627011
none.herma.green	none	herma	green	n	22	35234.111	533.474	265.693	403	94	2821	18796488	485	45109508
none.herma.green	none	herma	green	n	23	40471.434	549.346	299.355	251	91	2806	22232810.58	501	53356305
none.herma.green	none	herma	green	n	24	38432.591	509.073	272.484	216	113	4264	19565003.98	468	46953862
none.herma.green	none	herma	green	n	25	30278.051	523.285	276.798	304	106	2311	15844059.64	456	38024004
none.herma.green	none	herma	green	y	26	39083.454	528.168	318.776	251	109	4929	20642644.1	471	49540080
none.herma.green	none	herma	green	n	27	36201.656	503.496	287.506	231	95	3685	18227378.22	444	43743707
none.herma.green	none	herma	green	n	28	26594.133	581.007	308.049	264	122	3809	15451389.18	519	37081638
none.herma.green	none	herma	green	n	29	35743.718	546.435	281.027	231	119	3008	19531632.04	483	46873773
none.herma.green	none	herma	green	n	30	42021.922	549.206	290.564	261	113	2865	23078703.85	501	55386356
none.herma.green	none	herma	green	n	31	39203.46	486.487	261.961	217	114	3692	19071966.85	434	45770627
none.herma.green	none	herma	green	n	32	40294.76	514.136	276.598	235	104	5342	20716972.5	479	49718460
none.herma.green	none	herma	green	n	33	21935.17	454.937	210.903	300	115	1794	9979120.985	420	23948795
none.herma.green	none	herma	green	n	34	36565.006	495.447	273.281	215	87	4327	18116025.21	433	43476472
none.herma.green	none	herma	green	n	35	27247.079	444.588	232.526	194	79	2962	12113725.28	395	29071611
none.herma.green	none	herma	green	n	36	27550.427	512.307	289.609	235	111	2972	14114265.94	439	33872689
none.herma.green	none	herma	green	n	37	37608.387	539.636	310.689	249	112	6544	20294826.53	477	48705356
none.herma.green	none	herma	green	n	38	36620.425	569.621	308.472	260	111	3461	20859747.37	505	50061104
none.herma.green	none	herma	green	n	39	27126.657	544.515	295.761	237	126	4346	14770865.97	482	35448457
none.herma.green	none	herma	green	n	40	36077.067	511.25	303.201	233	108	6405	18444406.9	459	44264552
none.herma.green	none	herma	green	n	41	35667.048	589.502	338.647	237	106	8356	21025806.21	545	50459627
none.herma.green	none	herma	green	n	42	37695.474	500.395	292.607	237	113	5719	18862615.61	442	45268207
none.herma.green	none	herma	green	n	43	39831.822	515.111	273.114	218	104	3666	20517823.81	470	49240525
none.herma.green	none	herma	green	n	44	38827.192	493.313	291.57	239	95	7639	19153939.77	433	45967353
none.herma.green	none	herma	green	n	45	33602.37	518.937	255.183	246	78	5140	17437514.18	478	41848120
none.herma.green	none	herma	green	n	46	29275.089	571.532	359.274	235	121	6345	16731661.07	509	40154150
none.herma.green	none	herma	green	n	47	41162.299	541.841	306.829	256	109	3626	22303427.14	465	53525777
none.herma.green	none	herma	green	n	48	38610.099	563.543	323.839	249	123	2863	21758465.55	475	52217929
none.herma.green	none	herma	green	n	49	38983.033	508.803	263.89	228	110	3060	19834683.4	446	47601063
none.herma.green	none	herma	green	n	50	40022.664	485.007	246.067	235	114	3324	19411290.29	429	46584966
none.herma.green	none	herma	green	n	51	37817.563	556.909	313.985	280	117	2897	21060949.07	479	50543966
none.herma.green	none	herma	green	n	52	31429.771	520.555	282.661	226	121	2787	16360924.53	459	39264423
none.herma.green	none	herma	green	n	53	37403.794	525.247	293.976	261	94	4199	19646216.45	473	47148763
none.herma.green	none	herma	green	n	54	40865.202	513.15	243.3	242	115	3221	20969979.08	485	50325648
none.herma.green	none	herma	green	n	55	35383.702	525.406	274.258	326	116	3521	18590791.51	464	44615859
none.herma.green	none	herma	green	n	56	35449.538	599.578	295.123	285	107	4555	21254772.52	576	51009121
none.herma.green	none	herma	green	n	57	30491.811	512.154	291.055	246	112	3876	15616490.06	447	37477862
none.herma.green	none	herma	green	n	58	25020.311	579.573	331.274	275	110	4132	14501106.55	501	34801064
none.herma.green	none	herma	green	n	59	37389.21	516.127	272.616	256	112	4745	19297594.25	487	46312108
none.herma.green	none	herma	green	n	60	33139.432	586.563	335.978	245	110	6466	19438367.78	506	46649949
none.herma.green	none	herma	green	n	61	32051.049	531.142	241.539	264	108	1623	17023656.92	508	40854908
none.herma.green	none	herma	green	n	62	36775.015	486.098	238.705	215	106	2500	17876260.5	439	42901063
none.herma.green	none	herma	green	n	63	29249.671	464.392	257.896	241	112	4671	13583324.16	414	32598487
none.herma.green	none	herma	green	n	64	34956.599	494.957	295.567	248	109	4849	17302012.57	426	41522931
none.herma.green	none	herma	green	n	65	32186.055	487.991	248.731	218	103	3306	15706497.1	445	37693869
none.herma.green	none	herma	green	n	66	37404.211	581.473	347.038	270	115	4967	21749548.48	524	52196529
none.herma.green	none	herma	green	n	67	26323.704	488.341	278.341	213	118	4192	12854932.51	438	30850427
none.herma.green	none	herma	green	n	68	28148.371	523.323	266.302	247	89	2688	14730678.72	464	35352012
pei.herma.green	pei	herma	green	n	1	37976.329	383.615	143.918	378	111	2339	14568294.75	370	34962300
pei.herma.green	pei	herma	green	n	2	42317.779	527.954	276.465	279	109	4248	22341829.63	474	53617926
pei.herma.green	pei	herma	green	n	3	43537.002	423.43	164.058	271	106	1527	18434871.26	403	44241657
pei.herma.green	pei	herma	green	n	4	42017.765	335.259	111.462	343	102	1459	14086845.95	329	33806876
pei.herma.green	pei	herma	green	n	5	28053.373	399.298	172.904	262	104	1904	11201660.81	366	26882750
pei.herma.green	pei	herma	green	n	6	38567.606	486.355	240.323	265	118	3313	18757540.68	439	45016028
pei.herma.green	pei	herma	green	n	7	43600.754	426.436	199.644	255	100	2690	18592945.19	403	44621017
pei.herma.green	pei	herma	green	n	8	41431.071	472.569	217.299	241	97	3876	19579044.28	460	46987546
pei.herma.green	pei	herma	green	n	9	32161.895	475.423	260.347	229	113	4539	15290514.62	425	36695548
pei.herma.green	pei	herma	green	n	10	33082.354	344.91	123.7	291	106	1369	11410422.91	326	27383756
pei.herma.green	pei	herma	green	n	11	44494.129	360.72	169.003	374	83	2964	16049923.28	351	38518045
pei.herma.green	pei	herma	green	n	12	40869.379	479.331	232.282	256	95	2815	19589971.86	438	47013771
pei.herma.green	pei	herma	green	n	13	37560.477	286.764	116.267	217	95	2128	10771003.93	266	25849221
pei.herma.green	pei	herma	green	n	14	34983.275	484.408	264.618	252	118	3633	16946166.15	431	40668929
pei.herma.green	pei	herma	green	n	15	33399.452	336.297	145.492	213	92	2162	11232147.21	309	26955914
pei.herma.green	pei	herma	green	n	16	39371.393	364.862	141.728	345	94	2473	14365129.16	350	34474725
pei.herma.green	pei	herma	green	n	17	34037.398	420.196	214.736	228	105	3895	14302364.19	376	34324096
pei.herma.green	pei	herma	green	n	18	33254.445	350.479	150.955	206	104	1539	11654979.15	319	27970664
pei.herma.green	pei	herma	green	n	19	34237.407	365.788	175.04	319	99	2821	12523619.08	333	30055304
pei.herma.green	pei	herma	green	n	20	37752.152	358.494	154.399	238	106	2994	13533929.28	330	32479937
pei.herma.green	pei	herma	green	n	21	36988.367	363.95	171.67	266	95	1687	13461928.06	316	32307142
pei.herma.green	pei	herma	green	n	22	43814.514	307.599	139.911	297	109	2853	13477313.35	287	32344065
pei.herma.green	pei	herma	green	n	23	36651.685	370.836	151.863	294	112	1721	13591750.27	337	32618701
pei.herma.green	pei	herma	green	n	24	40295.603	326.826	122.15	212	101	1516	13169642.12	312	31605688
pei.herma.green	pei	herma	green	n	25	43810.764	435.23	221.398	233	111	2894	19067745.77	386	45760486
pei.herma.green	pei	herma	green	n	26	43397.828	350.405	152.317	348	110	3361	15206800.36	334	36494643
pei.herma.green	pei	herma	green	n	27	33551.542	244.301	74.227	235	103	1379	8196667.66	232	19671098
pei.herma.green	pei	herma	green	n	28	33290.697	368.587	151.018	331	97	3813	12270504.11	348	29447856
pei.herma.green	pei	herma	green	n	29	48266.802	458.209	259.853	257	110	7250	22116302.17	418	53076685
pei.herma.green	pei	herma	green	n	30	39360.56	281.664	106.421	247	90	2528	11086437.6	268	26606227
pei.herma.green	pei	herma	green	n	31	38689.695	401.723	178.518	396	118	3515	15542530.37	386	37300358
pei.herma.green	pei	herma	green	n	32	40241.85	471.728	202.273	272	108	2000	18983187.72	446	45557556
pei.herma.green	pei	herma	green	n	33	45949.612	442.097	249.278	243	91	3985	20314171.82	392	48751771
pei.herma.green	pei	herma	green	n	34	38300.927	369.76	155.27	389	100	3732	14162154.41	353	33987608
pei.herma.green	pei	herma	green	n	35	36866.695	503.049	262.45	231	117	4507	18545758.44	448	44507774
pei.herma.green	pei	herma	green	n	36	42217.774	402.255	182.151	274	112	2601	16982300.73	377	40755648
pei.herma.green	pei	herma	green	n	37	38978.875	328.389	163.731	323	114	3225	12800249.3	295	30719186
pei.herma.green	pei	herma	green	n	38	36450.009	473.564	233.919	227	108	3416	17261426.06	429	41425518
pei.herma.green	pei	herma	green	n	39	41429.405	385.347	185.733	327	104	2697	15964712.28	351	38313548
pei.herma.green	pei	herma	green	n	40	36984.617	401.273	195.509	245	102	3510	14840920.62	359	35616572
pei.herma.green	pei	herma	green	n	41	46636.311	343.577	147.551	347	89	2920	16023147.89	328	38453787
pei.herma.green	pei	herma	green	n	42	44714.556	438.069	194.529	213	111	2477	19588080.94	423	47009233
pei.herma.green	pei	herma	green	n	43	34351.996	433.907	232.613	218	97	3907	14905564.42	393	35771710
pei.herma.green	pei	herma	green	n	44	42774.05	461.215	233.49	246	114	3404	19728016.54	424	47345063
pei.herma.green	pei	herma	green	n	45	44555.382	423.063	220.133	258	110	4963	18849720.33	375	45237249
pei.herma.green	pei	herma	green	n	46	40869.796	257.754	77.417	235	99	1675	10534363.05	247	25281309
pei.herma.green	pei	herma	green	n	47	43320.325	482.503	256.424	272	96	4560	20902184.69	432	50162937
pei.herma.green	pei	herma	green	n	48	43393.245	343.929	129.573	378	96	1837	14924198.2	338	35816429
pei.herma.green	pei	herma	green	n	49	32303.985	458.584	241.182	236	112	2607	14814076.05	396	35552148
pei.herma.green	pei	herma	green	n	50	37433.388	378.085	191.865	219	92	3764	14153013.16	344	33965670
pei.herma.green	pei	herma	green	n	51	43286.157	339.941	168.06	215	85	2683	14714753.57	311	35313785
pei.herma.green	pei	herma	green	y	52	38080.917	413.953	196.446	245	108	2165	15763693.87	378	37831126
mei.herma.green	mei	herma	green	n	1	43039.482	221.183	58.059	211	88	849	9519608.899	215	22846009
mei.herma.green	mei	herma	green	n	2	38028.418	291.286	125.235	218	101	2996	11077129.81	266	26583887
mei.herma.green	mei	herma	green	n	3	37370.471	390.679	161.865	316	110	2638	14599854.98	362	35038038
mei.herma.green	mei	herma	green	n	4	24456.543	362.945	150.704	277	87	1721	8876377.604	332	21302325
mei.herma.green	mei	herma	green	n	5	43274.493	363.704	180.578	205	104	4269	15739122.04	327	37772153
mei.herma.green	mei	herma	green	n	6	31583.538	250.253	78.528	223	107	1688	7903863.226	235	18968398
mei.herma.green	mei	herma	green	n	7	33004.437	301.646	124.752	222	96	2399	9955640.233	276	23892436
mei.herma.green	mei	herma	green	n	8	31153.102	255.24	82.059	218	94	1297	7951505.42	238	19082734
mei.herma.green	mei	herma	green	n	9	37512.145	266.511	100.849	278	110	2386	9997380.489	256	23992608
mei.herma.green	mei	herma	green	n	10	36392.51	264.065	99.506	222	98	2275	9609997.229	242	23062931
mei.herma.green	mei	herma	green	n	11	26277.877	345.782	132.389	232	108	1732	9086414.779	331	21806391
mei.herma.green	mei	herma	green	n	12	36920.451	306.842	117.581	243	112	2110	11328749.73	282	27187747
mei.herma.green	mei	herma	green	n	13	24407.374	270.291	115.043	182	109	1709	6597094.702	242	15832298
mei.herma.green	mei	herma	green	n	14	31277.691	417.701	183.352	337	116	3335	13064713.86	390	31353869
mei.herma.green	mei	herma	green	n	15	28983.418	378.835	161.731	290	109	2710	10979923.66	346	26350603
mei.herma.green	mei	herma	green	n	16	28092.544	290.444	130.957	203	95	2603	8159297.492	258	19581412
mei.herma.green	mei	herma	green	n	17	30712.665	241.357	64.891	218	92	775	7412709.353	233	17789683
mei.herma.green	mei	herma	green	n	18	37819.659	283.383	111.615	264	92	1835	10717431.16	264	25720650
mei.herma.green	mei	herma	green	n	19	36198.334	364.971	159.247	326	105	2187	13211333.94	332	31705741
mei.herma.green	mei	herma	green	n	20	31479.783	242.494	69.073	219	110	1056	7633667.031	230	18319957
mei.herma.green	mei	herma	green	n	21	33829.058	239.939	69.293	238	98	1854	8116922.206	230	19479716
mei.herma.green	mei	herma	green	n	22	33290.283	335.374	157.031	239	109	3656	11164694.26	297	26794032
mei.herma.green	mei	herma	green	n	23	41615.667	295.46	132.531	239	96	2230	12295772.61	261	29508495
mei.herma.green	mei	herma	green	n	24	27852.116	268.793	87.832	232	96	1733	7486443.583	248	17966637
mei.herma.green	mei	herma	green	n	25	38258.012	290.723	121.741	202	104	2528	11122472.73	266	26692705
mei.herma.green	mei	herma	green	n	26	44301.624	271.548	115.935	259	96	3423	12030019.53	256	28870717
mei.herma.green	mei	herma	green	y	27	37457.559	342.606	147.36	222	107	2708	12833182.78	321	30798220
mei.herma.green	mei	herma	green	n	28	32616.502	294.195	89.686	280	105	1869	9595611.15	286	23028406
mei.herma.green	mei	herma	green	n	29	37237.132	243.562	78.413	228	104	1494	9069547.335	234	21765911
mei.herma.green	mei	herma	green	n	30	36099.996	276.613	98.906	231	88	2421	9985736.202	255	23964663
mei.herma.green	mei	herma	green	n	31	36682.106	297.51	123.89	194	116	2113	10913301.84	271	26190718
mei.herma.green	mei	herma	green	n	32	41751.923	264.242	88.741	245	104	2360	11032603.59	253	26477029
mei.herma.green	mei	herma	green	n	33	40420.612	410.392	205.124	214	95	3666	16588278.24	386	39810034
mei.herma.green	mei	herma	green	n	34	45549.181	318.981	140.464	263	99	3680	14529310.9	287	34868740
mei.herma.green	mei	herma	green	n	35	41188.147	256.097	88.411	222	98	1824	10548180.03	239	25314466
mei.herma.green	mei	herma	green	n	36	32166.065	322.892	124.773	252	87	2041	10386169.65	295	24925659
mei.herma.green	mei	herma	green	n	37	32820.262	247.091	75.547	236	99	1405	8109577.701	237	19462090
mei.herma.green	mei	herma	green	n	38	35737.063	238.36	71.163	233	74	1662	8518298.194	229	20442974
mei.herma.green	mei	herma	green	n	39	29911.378	280.27	89.75	238	103	1480	8383265.724	265	20118911
mei.herma.green	mei	herma	green	n	40	36666.272	271.476	109.004	190	106	2565	9954020.575	256	23888549
mei.herma.green	mei	herma	green	n	41	34181.574	228.012	47.584	222	110	844	7793821.074	224	18704309
mei.herma.green	mei	herma	green	n	42	36642.104	258.363	76.568	240	110	1432	9466973.974	246	22719691
mei.herma.green	mei	herma	green	n	43	41258.15	304.75	128.719	284	109	3398	12573409.56	288	30174793
mei.herma.green	mei	herma	green	n	44	37566.314	318.346	129.916	245	89	3193	11959071.26	294	28700449
mei.herma.green	mei	herma	green	n	45	30502.655	264.661	99.985	217	102	1462	8072851.01	239	19373950
mei.herma.green	mei	herma	green	n	46	40832.297	466.516	221.84	247	125	3837	19048929.91	437	45715326
mei.herma.green	mei	herma	green	n	47	30761	291.093	98.444	258	114	2511	8954309.527	271	21489353
mei.herma.green	mei	herma	green	n	48	29345.518	309.172	126.822	216	114	1623	9072802.068	276	21773722
mei.herma.green	mei	herma	green	n	49	39004.713	334.613	169.063	193	101	3640	13051492	308	31322138
mei.herma.green	mei	herma	green	n	50	34339.498	385.444	175.266	230	106	2266	13235960.91	353	31764843
mei.herma.green	mei	herma	green	n	51	34752.434	321.696	142.149	195	109	1862	11179719.53	289	26830091
mei.herma.green	mei	herma	green	n	52	36910.867	293.898	112.164	243	107	1446	10848017.59	268	26034043
mei.herma.green	mei	herma	green	n	53	30806.419	271.689	105.775	192	96	2117	8369761.769	247	20086503
mei.herma.green	mei	herma	green	n	54	35235.79	266.087	103.075	250	103	2121	9375791.441	254	22500863
mei.herma.green	mei	herma	green	n	55	32811.511	266.599	104.186	222	93	2374	8747515.835	239	20993071
mei.herma.green	mei	herma	green	n	56	42150.275	228.818	66.028	207	89	828	9644761.33	217	23146361
mei.herma.green	mei	herma	green	n	57	35572.055	414.379	227.106	226	113	4001	14740322.7	358	35375145
mei.herma.green	mei	herma	green	n	58	28970.918	218.485	59.22	192	100	1006	6329724.053	206	15190638
mei.herma.green	mei	herma	green	n	59	35830.817	374.225	164.595	223	104	3050	13408800.12	353	32179638
mei.herma.green	mei	herma	green	n	60	22913.972	281.592	100.333	229	104	1368	6452398.454	254	15485043
mei.herma.green	mei	herma	green	n	61	32585.668	307.504	130.342	185	109	2232	10020236.96	278	24047461
bi.herma.green	bi	herma	green	n	1	27537.093	197.954	47.973	176	102	1012	5451074.43	191	13081980
bi.herma.green	bi	herma	green	n	2	34513.246	242.045	81.96	247	90	1463	8353769.335	236	20048129
bi.herma.green	bi	herma	green	n	3	30068.043	213.197	50.172	205	99	849	6410415.411	207	15384293
bi.herma.green	bi	herma	green	n	4	24072.768	263.878	115.974	224	105	1141	6352265.25	234	15244739
bi.herma.green	bi	herma	green	n	5	26537.048	194.397	36.04	188	92	672	5158723.553	191	12380370
bi.herma.green	bi	herma	green	n	6	37056.696	215.487	56.753	202	102	1361	7985250.805	207	19163725
bi.herma.green	bi	herma	green	n	7	37529.634	285.026	97.049	277	93	1926	10696906.14	274	25671400
bi.herma.green	bi	herma	green	n	8	40870.203	211.902	55.009	195	104	1278	8660490.453	202	20784226
bi.herma.green	bi	herma	green	n	9	39775.153	279.183	92.499	274	93	1413	11104552.71	269	26649707
bi.herma.green	bi	herma	green	n	10	39424.304	239.946	80.344	236	98	1889	9459716.607	232	22702281
bi.herma.green	bi	herma	green	n	11	33456.114	273.821	110.012	235	86	2364	9160978.771	246	21985343
bi.herma.green	bi	herma	green	n	12	28670.062	236.206	64.133	220	103	729	6772052.375	226	16252182
bi.herma.green	bi	herma	green	n	13	31168.51	219.673	54.911	221	97	620	6846884.549	216	16431771
bi.herma.green	bi	herma	green	n	14	32048.133	220.939	63.084	205	94	1489	7080684.831	211	16992866
bi.herma.green	bi	herma	green	n	15	34968.683	243.697	67.788	236	102	1044	8521762.438	239	20451294
bi.herma.green	bi	herma	green	n	16	29399.679	185.529	43.763	176	93	961	5454491.253	179	13090180
bi.herma.green	bi	herma	green	n	17	39230.962	253.671	81.456	226	110	1358	9951776.623	241	23883171
bi.herma.green	bi	herma	green	n	18	36556.673	264.838	112.536	252	105	2741	9681596.76	247	23234769
bi.herma.green	bi	herma	green	n	19	37435.046	200.63	43.332	187	83	697	7510589.086	196	18024589
bi.herma.green	bi	herma	green	n	20	34789.509	212.837	55.598	199	74	1004	7404507.565	204	17770005
bi.herma.green	bi	herma	green	n	21	32192.723	255.836	75.023	230	98	1003	8236048.948	245	19765613
bi.herma.green	bi	herma	green	n	22	31196.844	209.301	56.145	202	81	1650	6529534.195	204	15670165
bi.herma.green	bi	herma	green	n	23	23389.82	219.618	64.296	205	94	1645	5136826.717	209	12327820
bi.herma.green	bi	herma	green	n	24	25800.347	186.298	31.22	179	83	661	4806553.688	184	11535201
bi.herma.green	bi	herma	green	n	25	43672.832	302.824	108.436	277	108	1909	13225177.24	285	31738973
bi.herma.green	bi	herma	green	n	26	27513.342	179.113	27.565	175	96	498	4927986.745	177	11826627
bi.herma.green	bi	herma	green	n	27	28016.699	198.935	40.655	190	80	679	5573512.116	194	13375817
bi.herma.green	bi	herma	green	n	28	32239.809	217.91	58.375	213	96	1441	7025383.134	211	16860148
bi.herma.green	bi	herma	green	n	29	26108.278	220.696	62.613	206	96	1140	5761979.49	210	13828118
bi.herma.green	bi	herma	green	n	30	37534.634	215.761	53.595	201	79	1001	8098507.654	209	19435529
bi.herma.green	bi	herma	green	n	31	30966.417	218.179	53.607	213	81	827	6756220.817	213	16214188
bi.herma.green	bi	herma	green	n	32	37487.132	209.133	60.58	200	85	1404	7839782.899	202	18814618
bi.herma.green	bi	herma	green	n	33	26272.869	190.585	43.976	173	102	862	5007202.453	183	12016736
bi.herma.green	bi	herma	green	n	34	32742.332	265.688	88.457	249	102	1773	8699245.56	258	20877234
bi.herma.green	bi	herma	green	n	35	33344.859	235.073	59.742	226	102	888	7838465.755	228	18811457
bi.herma.green	bi	herma	green	n	36	36596.675	236.31	57.42	225	111	978	8648177.806	230	20754677
bi.herma.green	bi	herma	green	n	37	40164.755	239.885	71.851	233	101	1761	9634917.957	233	23122745
bi.herma.green	bi	herma	green	n	38	36697.096	261.11	72.381	257	107	1180	9581989.286	256	22995722
bi.herma.green	bi	herma	green	n	39	38668.436	232.489	73.248	227	102	1627	8989977.613	226	21574959
bi.herma.green	bi	herma	green	n	40	39908.909	224.03	56.946	217	96	1216	8940783.279	218	21456898
bi.herma.green	bi	herma	green	n	41	31392.27	218.147	44.224	215	98	706	6848115.439	215	16434725
bi.herma.green	bi	herma	green	n	42	35856.641	232.466	76.341	225	109	1398	8335433.912	220	20004126
bi.herma.green	bi	herma	green	n	43	26029.108	233.554	53.963	230	114	1005	6079191.505	227	14589392
bi.herma.green	bi	herma	green	n	44	26261.618	212.491	48.223	215	92	757	5580352.846	209	13392234
bi.herma.green	bi	herma	green	n	45	31734.369	232.518	67.063	247	102	1326	7378807.222	229	17708327
bi.herma.green	bi	herma	green	n	46	39994.33	230.161	74.999	217	91	1600	9205117.457	221	22091271
bi.herma.green	bi	herma	green	n	47	31881.459	226.396	60.865	217	93	1041	7217822.773	218	17321982
bi.herma.green	bi	herma	green	n	48	34144.062	208.059	56.9	200	82	1173	7103976.313	201	17048763
bi.herma.green	bi	herma	green	n	49	20172.173	253.397	74.665	230	103	1318	5111576.395	241	12267222
bi.herma.green	bi	herma	green	n	50	37715.892	328.309	187.186	217	99	2812	12382461.6	266	29716548
bi.herma.green	bi	herma	green	n	51	36217.074	288.988	112.474	271	105	1958	10466297.25	275	25117964
bi.herma.green	bi	herma	green	n	52	25503.25	213.929	63.831	190	104	1071	5455883.4	201	13093521
bi.herma.green	bi	herma	green	y	53	32543.572	248.876	95.33	248	84	2016	8099316.858	239	19437471
bi.herma.green	bi	herma	green	n	54	32634.41	235.462	64.64	228	84	1435	7684159.528	227	18441139
bi.herma.green	bi	herma	green	n	55	36438.751	197.144	50.907	186	86	1051	7183683.294	190	17240051
none.herma.red	none	herma	red	n	1	35238.695	214.157	97.711	124	73	602	7546629.733	180	18111083
none.herma.red	none	herma	red	n	2	32730.247	244.08	124.879	125	71	720	7988810.79	195	19172269
none.herma.red	none	herma	red	n	3	26016.607	239.784	112.421	123	67	611	6238359.482	217	14971378
none.herma.red	none	herma	red	n	4	18945.45	230.963	88.93	128	85	549	4375695.125	229	10501188
none.herma.red	none	herma	red	n	5	32222.307	225.992	103.874	123	83	614	7281989.713	197	17475976
none.herma.red	none	herma	red	n	6	27322.5	234.444	105.804	120	71	632	6405584.213	212	15372699
none.herma.red	none	herma	red	n	7	34217.398	227.405	107.725	128	79	564	7781212.129	189	18674055
none.herma.red	none	herma	red	n	8	40981.041	222.609	106.574	129	82	605	9122745.151	179	21893587
none.herma.red	none	herma	red	n	9	37571.718	217.109	98.488	127	61	539	8157157.656	175	19576283
none.herma.red	none	herma	red	n	10	36286.66	235.203	122.963	129	66	797	8534721.174	180	20482394
none.herma.red	none	herma	red	n	11	31120.173	238.798	116.184	125	73	675	7431426.548	200	17834608
none.herma.red	none	herma	red	n	12	32067.3	241.749	121.099	128	75	669	7752222.053	194	18604482
none.herma.red	none	herma	red	n	13	42229.015	228.446	117.981	128	78	711	9647052.464	173	23151867
none.herma.red	none	herma	red	n	14	40481.851	224.051	109.808	127	71	619	9070000.239	175	21767005
none.herma.red	none	herma	red	n	15	35096.605	237.622	116.936	134	71	609	8339718.089	187	20014408
none.herma.red	none	herma	red	n	16	34807.009	220.93	101.362	122	78	592	7689900.036	182	18454916
none.herma.red	none	herma	red	n	17	36402.915	231.759	119.641	128	81	818	8436712.108	178	20247183
none.herma.red	none	herma	red	n	18	24942.391	222.371	90.759	125	75	520	5546468.671	202	13310916
none.herma.red	none	herma	red	n	19	41939.001	216.264	110.461	127	65	779	9069888.984	164	21766738
none.herma.red	none	herma	red	n	20	31617.696	229.754	107.766	122	80	600	7264292.654	197	17433505
none.herma.red	none	herma	red	n	21	41957.336	238.99	131.314	128	71	697	10027387.78	171	24064630
none.herma.red	none	herma	red	n	22	35234.111	234.623	121.707	128	81	721	8266728.084	179	19839240
none.herma.red	none	herma	red	n	23	40471.434	238.308	130.189	129	66	727	9644674.438	171	23146160
none.herma.red	none	herma	red	n	24	38432.591	235.895	123.689	128	70	933	9066050.058	175	21757525
none.herma.red	none	herma	red	n	25	30278.051	256.223	134.35	122	76	655	7757935.647	212	18618194
none.herma.red	none	herma	red	y	26	39083.454	236.532	127.548	133	72	788	9244506.97	173	22185802
none.herma.red	none	herma	red	n	27	36201.656	230.305	117.983	128	83	688	8337417.567	181	20008887
none.herma.red	none	herma	red	n	28	26594.133	233.615	110.621	124	70	683	6212791.229	201	14910017
none.herma.red	none	herma	red	n	29	35743.718	235.112	122.039	126	64	768	8403759.768	186	20168101
none.herma.red	none	herma	red	n	30	42021.922	233.44	126.225	130	74	777	9809615.315	167	23542000
none.herma.red	none	herma	red	n	31	39203.46	220.775	105.829	126	68	594	8655133.348	175	20771370
none.herma.red	none	herma	red	n	32	40294.76	233.611	130.794	128	52	878	9413294.273	169	22590873
none.herma.red	none	herma	red	n	33	21935.17	241.63	100.841	126	71	555	5300193.658	238	12719883
none.herma.red	none	herma	red	n	34	36565.006	230.012	116.103	125	67	756	8410390.071	180	20184013
none.herma.red	none	herma	red	n	35	27247.079	216.698	88.121	123	79	515	5904378.374	196	14169860
none.herma.red	none	herma	red	n	36	27550.427	234.055	105.864	125	83	603	6448313.251	213	15475244
none.herma.red	none	herma	red	n	37	37608.387	232.309	122.07	128	77	761	8736762.915	174	20967272
none.herma.red	none	herma	red	n	38	36620.425	240.102	128.731	125	74	798	8792647.97	179	21101390
none.herma.red	none	herma	red	n	39	27126.657	250.433	119.998	126	71	632	6793399.867	234	16303414
none.herma.red	none	herma	red	n	40	36077.067	227.326	112.983	124	70	632	8201244.256	183	19682086
none.herma.red	none	herma	red	n	41	35667.048	237	121.287	132	67	707	8453081.607	176	20286468
none.herma.red	none	herma	red	n	42	37695.474	227.3	121.822	128	67	694	8568175.621	168	20562681
none.herma.red	none	herma	red	n	43	39831.822	228.43	119.622	128	67	700	9098780.722	168	21836075
none.herma.red	none	herma	red	n	44	38827.192	225.42	122.741	130	78	781	8752414.88	162	21004835
none.herma.red	none	herma	red	n	45	33602.37	249.892	136.265	128	72	828	8396961.957	193	20151787
none.herma.red	none	herma	red	n	46	29275.089	252.125	116.857	126	84	699	7380995.908	234	17713580
none.herma.red	none	herma	red	n	47	41162.299	243.555	136.979	129	63	757	10025298.93	169	24059617
none.herma.red	none	herma	red	n	48	38610.099	244.307	134.651	126	73	892	9432705.577	176	22637458
none.herma.red	none	herma	red	n	49	38983.033	226.691	125.979	125	74	833	8837092.92	159	21208053
none.herma.red	none	herma	red	n	50	40022.664	233.977	132.857	128	78	780	9364398.703	164	22473529
none.herma.red	none	herma	red	n	51	37817.563	252.56	138.793	122	66	727	9551215.997	195	22921870
none.herma.red	none	herma	red	n	52	31429.771	248.013	128.491	125	77	832	7795003.593	204	18707153
none.herma.red	none	herma	red	n	53	37403.794	228.797	119.008	130	74	736	8557860.982	176	20537927
none.herma.red	none	herma	red	n	54	40865.202	218.985	102.604	130	84	605	8948876.366	171	21476321
none.herma.red	none	herma	red	n	55	35383.702	235.893	122.299	129	70	803	8346784.662	178	20031367
none.herma.red	none	herma	red	n	56	35449.538	245.671	130.43	128	86	782	8708907.057	189	20900421
none.herma.red	none	herma	red	n	57	30491.811	233.58	116.05	124	72	615	7122270.741	186	17092668
none.herma.red	none	herma	red	n	58	25020.311	246.431	110.865	122	78	616	6165779.496	238	14797194
none.herma.red	none	herma	red	n	59	37389.21	256.203	156.621	128	85	910	9579243.946	173	22989134
none.herma.red	none	herma	red	n	60	33139.432	261.665	135.027	128	84	663	8671439.51	222	20810503
none.herma.red	none	herma	red	n	61	32051.049	239.998	112.652	128	77	560	7692174.306	207	18460374
none.herma.red	none	herma	red	n	62	36775.015	222.757	108.032	124	76	565	8191882.577	174	19659619
none.herma.red	none	herma	red	n	63	29249.671	229.104	108.106	125	77	663	6701211.484	197	16082172
none.herma.red	none	herma	red	n	64	34956.599	239.813	127.024	123	70	713	8383047.987	186	20118395
none.herma.red	none	herma	red	n	65	32186.055	220.89	101.998	123	75	586	7109561.827	191	17062168
none.herma.red	none	herma	red	n	66	37404.211	242.051	126.106	128	76	794	9053738.662	182	21727979
none.herma.red	none	herma	red	n	67	26323.704	222.08	104.629	128	75	640	5845966.536	188	14029678
none.herma.red	none	herma	red	n	68	28148.371	236.272	111.03	122	64	594	6650657.922	209	15960849
pei.herma.red	pei	herma	red	n	1	37976.329	229.855	113.705	131	73	748	8729034.635	177	20948720
pei.herma.red	pei	herma	red	n	2	42317.779	231.608	121.959	132	80	882	9801127.256	176	23521624
pei.herma.red	pei	herma	red	n	3	43537.002	225.046	120.415	127	75	771	9797840.438	165	23513736
pei.herma.red	pei	herma	red	n	4	42017.765	242.527	136.252	127	75	788	10190453.07	170	24455963
pei.herma.red	pei	herma	red	n	5	28053.373	230.109	100.288	127	71	609	6455325.105	206	15492068
pei.herma.red	pei	herma	red	n	6	38567.606	257.628	143.493	136	82	814	9936104.294	200	23845554
pei.herma.red	pei	herma	red	n	7	43600.754	238.09	133.356	129	75	753	10380911.83	164	24913043
pei.herma.red	pei	herma	red	n	8	41431.071	234.008	121.281	133	59	664	9695212.803	170	23267441
pei.herma.red	pei	herma	red	n	9	32161.895	231.854	112.454	126	81	670	7456859.066	186	17895639
pei.herma.red	pei	herma	red	n	10	33082.354	221.059	103.479	127	69	547	7313163.71	181	17550786
pei.herma.red	pei	herma	red	n	11	44494.129	242.495	129.299	133	86	749	10789592.7	178	25893832
pei.herma.red	pei	herma	red	n	12	40869.379	215.971	105.681	127	64	644	8826612.454	171	21182896
pei.herma.red	pei	herma	red	n	13	37560.477	215.94	106.873	127	70	635	8110817.464	166	19465067
pei.herma.red	pei	herma	red	n	14	34983.275	243.704	135.186	129	83	700	8525569.864	183	20460427
pei.herma.red	pei	herma	red	n	15	33399.452	213.59	98.538	127	62	651	7133791.297	176	17120312
pei.herma.red	pei	herma	red	n	16	39371.393	237.394	132.175	127	64	835	9346541.357	165	22430668
pei.herma.red	pei	herma	red	n	17	34037.398	215.997	106.856	127	77	652	7351962.16	169	17643898
pei.herma.red	pei	herma	red	n	18	33254.445	233.398	123.178	128	78	706	7761510.155	171	18626768
pei.herma.red	pei	herma	red	n	19	34237.407	219.203	102.616	127	75	649	7504941.693	183	18011032
pei.herma.red	pei	herma	red	n	20	37752.152	228.231	122.164	129	73	758	8616210.698	166	20677955
pei.herma.red	pei	herma	red	n	21	36988.367	219.385	109.178	127	64	682	8114705.976	174	19474399
pei.herma.red	pei	herma	red	n	22	43814.514	238.426	132.994	132	72	742	10446539.01	172	25070541
pei.herma.red	pei	herma	red	n	23	36651.685	216.931	106.557	127	67	657	7950873.444	170	19081219
pei.herma.red	pei	herma	red	n	24	40295.603	217.606	106.745	128	74	647	8768571.036	173	21043603
pei.herma.red	pei	herma	red	n	25	43810.764	226.941	122.631	127	70	693	9942467.92	159	23860826
pei.herma.red	pei	herma	red	n	26	43397.828	232.343	117.026	137	71	659	10083189.81	177	24198543
pei.herma.red	pei	herma	red	n	27	33551.542	221.931	109.972	129	67	615	7446120.239	170	17869867
pei.herma.red	pei	herma	red	n	28	33290.697	233.199	117.422	128	66	862	7763362.323	193	18631213
pei.herma.red	pei	herma	red	n	29	48266.802	236.512	139.104	136	65	821	11415670.65	167	27396350
pei.herma.red	pei	herma	red	n	30	39360.56	236.248	130.532	134	77	831	9298866.665	166	22316254
pei.herma.red	pei	herma	red	n	31	38689.695	248.949	124.287	137	83	1081	9631755.303	202	23115150
pei.herma.red	pei	herma	red	n	32	40241.85	224.531	111.751	127	68	580	9035528.309	171	21684271
pei.herma.red	pei	herma	red	n	33	45949.612	234.817	126.938	128	79	709	10789748.12	174	25894205
pei.herma.red	pei	herma	red	n	34	38300.927	231.355	115.831	134	72	707	8861117.374	178	21265704
pei.herma.red	pei	herma	red	n	35	36866.695	228.351	115.146	131	62	680	8418529.11	167	20203541
pei.herma.red	pei	herma	red	n	36	42217.774	224.542	107.714	131	83	548	9479665.811	174	22750152
pei.herma.red	pei	herma	red	n	37	38978.875	239.275	139.314	130	76	936	9326668.36	173	22382975
pei.herma.red	pei	herma	red	n	38	36450.009	237.869	121.621	132	67	697	8670331.103	179	20807838
pei.herma.red	pei	herma	red	n	39	41429.405	231.331	128.714	128	55	807	9583898.102	166	23000298
pei.herma.red	pei	herma	red	n	40	36984.617	228.219	122.405	127	67	753	8440588.458	171	20256481
pei.herma.red	pei	herma	red	n	41	46636.311	226.958	117.896	128	82	708	10584480.35	171	25401585
pei.herma.red	pei	herma	red	n	42	44714.556	226.338	118.403	128	73	793	10120594.03	169	24288309
pei.herma.red	pei	herma	red	n	43	34351.996	243.936	128.127	130	82	724	8379683.574	193	20110316
pei.herma.red	pei	herma	red	n	44	42774.05	221.175	109.045	134	81	622	9460544.515	168	22704263
pei.herma.red	pei	herma	red	n	45	44555.382	223.013	123.024	128	67	759	9936450.144	163	23846384
pei.herma.red	pei	herma	red	n	46	40869.796	232.591	133.052	128	71	767	9505932.435	160	22813189
pei.herma.red	pei	herma	red	n	47	43320.325	226.672	119.196	127	58	744	9819513.101	173	23565748
pei.herma.red	pei	herma	red	n	48	43393.245	236.839	124.254	131	82	745	10277214.56	176	24664181
pei.herma.red	pei	herma	red	n	49	32303.985	247.909	137.45	127	78	753	8008445.257	186	19219385
pei.herma.red	pei	herma	red	n	50	37433.388	230.584	125.71	128	64	740	8631539.319	174	20714742
pei.herma.red	pei	herma	red	n	51	43286.157	232.865	127.417	131	84	856	10079811.32	168	24190435
pei.herma.red	pei	herma	red	y	52	38080.917	224.142	109.839	131	77	614	8535534.489	176	20484341
mei.herma.red	mei	herma	red	n	1	43039.482	204.879	89.144	129	74	603	8817865.326	165	21161902
mei.herma.red	mei	herma	red	n	2	38028.418	213.79	104.769	123	75	622	8130096.98	165	19511334
mei.herma.red	mei	herma	red	n	3	37370.471	217.895	110.266	125	78	670	8142835.483	170	19541905
mei.herma.red	mei	herma	red	n	4	24456.543	232.568	99.568	122	75	643	5687809.486	218	13650114
mei.herma.red	mei	herma	red	n	5	43274.493	222.311	122.285	128	75	833	9620401.041	149	23087899
mei.herma.red	mei	herma	red	n	6	31583.538	231.634	110.267	125	78	617	7315827.807	193	17557178
mei.herma.red	mei	herma	red	n	7	33004.437	221.579	99.644	129	83	614	7313093.931	190	17550617
mei.herma.red	mei	herma	red	n	8	31153.102	225.634	105.495	122	74	626	7029201.272	190	16869306
mei.herma.red	mei	herma	red	n	9	37512.145	204.059	84.631	128	79	546	7654691.749	177	18370414
mei.herma.red	mei	herma	red	n	10	36392.51	208.109	96.217	126	82	576	7573615.931	165	18175841
mei.herma.red	mei	herma	red	n	11	26277.877	216.158	79.032	125	75	557	5680162.467	208	13631762
mei.herma.red	mei	herma	red	n	12	36920.451	214.248	103.068	124	75	779	7910130.598	168	18983439
mei.herma.red	mei	herma	red	n	13	24407.374	215.461	93.957	124	78	642	5258838.477	195	12620631
mei.herma.red	mei	herma	red	n	14	31277.691	221.915	96.606	123	76	571	6940986.375	200	16657600
mei.herma.red	mei	herma	red	n	15	28983.418	216.462	89.554	120	69	623	6273816.895	199	15056467
mei.herma.red	mei	herma	red	n	16	28092.544	226.263	100.278	125	77	617	6356307.778	201	15254436
mei.herma.red	mei	herma	red	n	17	30712.665	221.701	109.418	125	71	658	6809030.714	176	16340921
mei.herma.red	mei	herma	red	n	18	37819.659	218.357	98.227	128	79	631	8258175.379	177	19818708
mei.herma.red	mei	herma	red	n	19	36198.334	228.145	104.083	130	62	587	8258483.31	195	19819447
mei.herma.red	mei	herma	red	n	20	31479.783	240.652	113.196	122	76	628	7575667.276	216	18180764
mei.herma.red	mei	herma	red	n	21	33829.058	221.943	106.253	124	71	615	7508129.165	178	18018680
mei.herma.red	mei	herma	red	n	22	33290.283	225.957	110.405	125	70	644	7522186.062	177	18052415
mei.herma.red	mei	herma	red	n	23	41615.667	204.944	91.265	129	65	996	8528882.432	163	20468375
mei.herma.red	mei	herma	red	n	24	27852.116	227.035	108.081	120	73	654	6323401.262	194	15175464
mei.herma.red	mei	herma	red	n	25	38258.012	207.129	95.096	124	67	587	7924331.252	167	19017519
mei.herma.red	mei	herma	red	n	26	44301.624	214.177	101.819	129	74	722	9488398.295	165	22771107
mei.herma.red	mei	herma	red	y	27	37457.559	212.185	96.568	122	83	628	7947933.589	174	19074162
mei.herma.red	mei	herma	red	n	28	32616.502	212.87	92.115	129	83	688	6943083.138	179	16662632
mei.herma.red	mei	herma	red	n	29	37237.132	204.871	90.071	129	68	588	7628794.306	168	18308263
mei.herma.red	mei	herma	red	n	30	36099.996	209.793	93.063	131	69	584	7573511.76	170	18175591
mei.herma.red	mei	herma	red	n	31	36682.106	212.973	96.955	127	73	549	7812314.009	167	18748690
mei.herma.red	mei	herma	red	n	32	41751.923	223.35	116.526	129	74	706	9325271.197	158	22379620
mei.herma.red	mei	herma	red	n	33	40420.612	223.404	106.493	129	76	686	9030108.852	177	21671263
mei.herma.red	mei	herma	red	n	34	45549.181	224.424	115.157	130	75	933	10222320.02	163	24532438
mei.herma.red	mei	herma	red	n	35	41188.147	211.109	98.371	130	46	581	8695204.259	161	20867529
mei.herma.red	mei	herma	red	n	36	32166.065	221.088	103.865	125	57	635	7111529.647	184	17066885
mei.herma.red	mei	herma	red	n	37	32820.262	222.833	100.779	129	63	682	7313450.614	190	17551473
mei.herma.red	mei	herma	red	n	38	35737.063	217.047	95.149	129	71	656	7756624.361	185	18615041
mei.herma.red	mei	herma	red	n	39	29911.378	226.395	101.567	121	76	565	6771779.415	200	16251522
mei.herma.red	mei	herma	red	n	40	36666.272	216.942	101.155	124	77	553	7954448.056	177	19089796
mei.herma.red	mei	herma	red	n	41	34181.574	211.561	96.978	129	76	682	7231503.923	179	17354810
mei.herma.red	mei	herma	red	n	42	36642.104	219.593	104.99	124	76	574	8046358.123	175	19310370
mei.herma.red	mei	herma	red	n	43	41258.15	215.346	99.765	130	79	726	8884781.325	175	21322493
mei.herma.red	mei	herma	red	n	44	37566.314	222.002	114.881	126	76	673	8339794.555	162	20014585
mei.herma.red	mei	herma	red	n	45	30502.655	218.319	100.845	124	76	593	6659295.9	179	15981574
mei.herma.red	mei	herma	red	n	46	40832.297	219.598	111.253	130	71	658	8966692.598	167	21519071
mei.herma.red	mei	herma	red	n	47	30761	225.615	98.66	129	53	623	6940143.003	205	16655576
mei.herma.red	mei	herma	red	n	48	29345.518	232.998	109.359	125	80	687	6837460.773	198	16409150
mei.herma.red	mei	herma	red	n	49	39004.713	220.355	100.138	125	70	667	8594897.139	184	20626803
mei.herma.red	mei	herma	red	n	50	34339.498	225.367	107.614	126	84	690	7738979.798	187	18572696
mei.herma.red	mei	herma	red	n	51	34752.434	211.351	92.907	129	79	539	7344957.899	175	17627087
mei.herma.red	mei	herma	red	n	52	36910.867	219.378	112.535	122	73	671	8097418.808	165	19432910
mei.herma.red	mei	herma	red	n	53	30806.419	217.183	96.169	122	48	578	6690636.094	186	16056787
mei.herma.red	mei	herma	red	n	54	35235.79	223.126	101.366	125	77	622	7862012.965	193	18867962
mei.herma.red	mei	herma	red	n	55	32811.511	220.395	105.592	129	76	690	7231496.423	175	17354792
mei.herma.red	mei	herma	red	n	56	42150.275	214.675	103.793	126	75	733	9048608.871	163	21715661
mei.herma.red	mei	herma	red	n	57	35572.055	220.238	109.719	125	71	770	7834305.439	175	18801467
mei.herma.red	mei	herma	red	n	58	28970.918	218.137	94.551	122	76	553	6319631.505	191	15166417
mei.herma.red	mei	herma	red	n	59	35830.817	213.028	98.495	127	80	677	7632964.082	172	18318270
mei.herma.red	mei	herma	red	n	60	22913.972	228.437	91.77	123	77	535	5234401.101	220	12561984
mei.herma.red	mei	herma	red	n	61	32585.668	221.631	106.751	124	63	637	7221997.235	177	17331995
bi.herma.red	bi	herma	red	n	1	27537.093	237.574	110.971	127	68	759	6542104.353	208	15700332
bi.herma.red	bi	herma	red	n	2	34513.246	241.932	122.945	131	81	749	8349844.988	191	20038711
bi.herma.red	bi	herma	red	n	3	30068.043	237.066	104.894	130	71	641	7128101.584	219	17106661
bi.herma.red	bi	herma	red	n	4	24072.768	249.227	111.102	128	80	632	5999591.196	231	14398360
bi.herma.red	bi	herma	red	n	5	26537.048	250.274	106.538	134	83	600	6641531.403	240	15938946
bi.herma.red	bi	herma	red	n	6	37056.696	230.035	114.252	135	88	715	8524347.973	183	20457499
bi.herma.red	bi	herma	red	n	7	37529.634	243.184	122.874	134	52	729	9126618.449	185	21902882
bi.herma.red	bi	herma	red	n	8	40870.203	232.574	131.639	134	78	849	9505357.446	173	22811814
bi.herma.red	bi	herma	red	n	9	39775.153	248.797	134.455	139	83	860	9895928.651	180	23749142
bi.herma.red	bi	herma	red	n	10	39424.304	242.774	129.834	136	80	784	9571189.208	187	22969803
bi.herma.red	bi	herma	red	n	11	33456.114	241.833	121.766	134	76	681	8090778.967	189	19416981
bi.herma.red	bi	herma	red	n	12	28670.062	234.666	112.14	128	77	693	6727894.938	211	16146209
bi.herma.red	bi	herma	red	n	13	31168.51	227.028	111.104	134	84	666	7076115.039	185	16981899
bi.herma.red	bi	herma	red	n	14	32048.133	228.053	109.621	128	52	662	7308676.93	186	17540022
bi.herma.red	bi	herma	red	n	15	34968.683	235.928	117.338	135	72	661	8250077.923	184	19799281
bi.herma.red	bi	herma	red	n	16	29399.679	231.28	104.973	127	68	660	6799561.551	204	16318201
bi.herma.red	bi	herma	red	n	17	39230.962	251.186	143.201	134	81	840	9854281.328	182	23649193
bi.herma.red	bi	herma	red	n	18	36556.673	241.635	121.625	133	80	694	8833374.197	189	21199128
bi.herma.red	bi	herma	red	n	19	37435.046	242.797	118.285	135	82	679	9089115.483	191	21812879
bi.herma.red	bi	herma	red	n	20	34789.509	236.154	123.942	135	73	760	8215672.599	178	19716712
bi.herma.red	bi	herma	red	n	21	32192.723	263.146	137.735	134	81	783	8471394.717	209	20330417
bi.herma.red	bi	herma	red	n	22	31196.844	227.815	99.432	135	70	640	7107112.29	198	17056289
bi.herma.red	bi	herma	red	n	23	23389.82	240.216	98.829	127	76	610	5618614.18	227	13484057
bi.herma.red	bi	herma	red	n	24	25800.347	235.162	97.938	130	83	605	6067267.209	218	14560775
bi.herma.red	bi	herma	red	n	25	43672.832	224.187	111.423	134	81	704	9790877.177	174	23497030
bi.herma.red	bi	herma	red	n	26	27513.342	251.863	124.873	125	81	658	6929580	219	16630231
bi.herma.red	bi	herma	red	n	27	28016.699	235.649	108.208	125	88	599	6602118.766	211	15844360
bi.herma.red	bi	herma	red	n	28	32239.809	232.677	104.829	128	76	612	7501447.001	202	18002649
bi.herma.red	bi	herma	red	n	29	26108.278	228.764	105.311	125	75	642	5972646.213	196	14333695
bi.herma.red	bi	herma	red	n	30	37534.634	242.613	126.479	134	73	741	9106403.774	186	21854369
bi.herma.red	bi	herma	red	n	31	30966.417	240.779	122.674	135	68	853	7456061.591	204	17893729
bi.herma.red	bi	herma	red	n	32	37487.132	235.587	121.169	134	76	688	8831488.277	182	21194602
bi.herma.red	bi	herma	red	n	33	26272.869	228.315	88.193	134	84	556	5998482.395	216	14395699
bi.herma.red	bi	herma	red	n	34	32742.332	241.177	124.943	127	70	738	7896701.337	190	18951216
bi.herma.red	bi	herma	red	n	35	33344.859	245.26	121.833	129	80	701	8178150.465	204	19626663
bi.herma.red	bi	herma	red	n	36	36596.675	243.135	121.494	129	72	1029	8897933.818	199	21354064
bi.herma.red	bi	herma	red	n	37	40164.755	226.967	111.067	132	73	664	9116072.966	175	21877574
bi.herma.red	bi	herma	red	n	38	36697.096	245.251	126.175	135	80	793	9000011.405	194	21599039
bi.herma.red	bi	herma	red	n	39	38668.436	243.697	125.347	133	79	992	9423382.445	185	22615083
bi.herma.red	bi	herma	red	n	40	39908.909	235.706	123.078	135	72	730	9406787.102	174	22575256
bi.herma.red	bi	herma	red	n	41	31392.27	245.243	122.831	128	76	738	7698728.945	199	18476104
bi.herma.red	bi	herma	red	n	42	35856.641	228.009	110.494	134	68	618	8175629.517	184	19620613
bi.herma.red	bi	herma	red	n	43	26029.108	254.223	108.079	129	74	587	6617184.872	255	15880517
bi.herma.red	bi	herma	red	n	44	26261.618	238.745	96.155	130	57	628	6269837.312	229	15046921
bi.herma.red	bi	herma	red	n	45	31734.369	246.489	121.402	134	80	777	7822182.51	209	18772379
bi.herma.red	bi	herma	red	n	46	39994.33	242.04	128.308	135	50	1097	9680244.615	183	23231524
bi.herma.red	bi	herma	red	n	47	31881.459	239.064	117.023	131	72	754	7621720.421	200	18291292
bi.herma.red	bi	herma	red	n	48	34144.062	237.483	114.518	128	77	694	8108644.368	197	19459856
bi.herma.red	bi	herma	red	n	49	20172.173	258.483	95.861	125	85	559	5214155.256	267	12513400
bi.herma.red	bi	herma	red	n	50	37715.892	252.97	147.094	137	74	1069	9540986.576	187	22897320
bi.herma.red	bi	herma	red	n	51	36217.074	257.953	134.711	134	60	822	9342284.984	203	22420458
bi.herma.red	bi	herma	red	n	52	25503.25	226.494	91.387	128	75	545	5776327.23	207	13862551
bi.herma.red	bi	herma	red	y	53	32543.572	241.885	120.343	131	71	723	7871808.114	201	18891475
bi.herma.red	bi	herma	red	n	54	32634.41	270.733	159.818	134	77	922	8835218.031	190	21203553
bi.herma.red	bi	herma	red	n	55	36438.751	240.079	120.901	130	75	720	8748176.965	191	20994664
none.male.green	none	male	green	n	1	5151.487	383.121	177.17	212	131	1197	1973640.463	347	4736519
none.male.green	none	male	green	n	2	6108.198	376.033	154.935	243	127	1075	2296883.68	356	5512267
none.male.green	none	male	green	n	3	5947.774	311.487	105.769	206	119	748	1852654.058	298	4446165
none.male.green	none	male	green	n	4	4386.035	401.657	229.514	188	129	1455	1761680.703	309	4227839
none.male.green	none	male	green	n	5	6836.565	376.592	157.304	201	127	1211	2574593.551	351	6178740
none.male.green	none	male	green	n	6	5807.767	468.82	223.265	241	122	1860	2722798.709	435	6534416
none.male.green	none	male	green	n	7	6216.12	435.199	213.552	186	122	2124	2705251.651	385	6492305
none.male.green	none	male	green	n	8	6375.294	393.346	172.374	227	121	1233	2507696.304	367	6018194
none.male.green	none	male	green	n	9	6644.056	350.781	147.572	308	113	1002	2330610.65	318	5593208
none.male.green	none	male	green	n	10	7059.492	359.833	172.368	183	117	1446	2540241.553	319	6096299
none.male.green	none	male	green	n	11	8350.385	360.449	141.332	190	114	1189	3009890.679	353	7223405
none.male.green	none	male	green	n	12	7528.263	331.794	129.863	183	107	1077	2497831.267	319	5994519
none.male.green	none	male	green	n	13	7265.335	386.217	175.418	206	103	1195	2805997.123	352	6734083
none.male.green	none	male	green	n	14	7125.328	375.45	162.974	180	113	1221	2675205.267	348	6420197
none.male.green	none	male	green	n	15	7082.826	392.568	227.056	179	118	1345	2780492.616	309	6672875
none.male.green	none	male	green	n	16	4769.386	450.605	289.515	198	118	1743	2149109.792	318	5157626
none.male.green	none	male	green	n	17	7893.28	328.37	128.853	189	121	908	2591918.516	305	6220318
none.male.green	none	male	green	n	18	4938.561	350.484	188.809	162	110	1328	1730886.368	286	4153936
none.male.green	none	male	green	n	19	8227.045	352.651	166.004	270	116	1488	2901271.927	308	6962732
none.male.green	none	male	green	n	20	6980.738	284.464	105.741	269	119	841	1985770.605	267	4765630
none.male.green	none	male	green	n	21	8057.871	412.725	176.624	258	91	1530	3325681.053	376	7981267
none.male.green	none	male	green	n	22	4969.812	387.353	242.828	164	124	1522	1925071.56	282	4619959
none.male.green	none	male	green	n	23	7835.777	319.335	123.746	204	119	999	2502234.386	302	6005086
none.male.green	none	male	green	n	24	9770.45	386.638	140.798	217	112	927	3777624.363	370	9065881
none.male.green	none	male	green	n	25	6615.721	346.241	136.738	213	125	1186	2290636.309	322	5497274
none.male.green	none	male	green	n	26	7800.359	414.954	174.503	207	122	1333	3236792.377	394	7767944
none.male.green	none	male	green	n	27	8943.328	389.068	181.228	212	115	1162	3479563.972	344	8350569
none.male.green	none	male	green	n	28	4955.228	330.202	137.63	210	122	1006	1636226.593	299	3926763
none.male.green	none	male	green	n	29	7279.085	341.576	135.597	226	115	1324	2486359.905	317	5966989
none.male.green	none	male	green	n	30	7373.256	333.069	128.783	258	113	1175	2455801.831	311	5893653
none.male.green	none	male	green	n	31	7496.179	314.689	131.248	196	122	1038	2358964.039	286	5661253
none.male.green	none	male	green	n	32	5802.351	356.969	171.821	159	110	1175	2071261.208	325	4970798
none.male.green	none	male	green	n	33	6084.864	325.216	125.153	216	115	1053	1978896.538	303	4749133
none.male.green	none	male	green	n	34	6816.147	300.697	108.671	194	119	940	2049595.627	279	4918803
none.male.green	none	male	green	n	35	7749.524	308.991	128.017	183	106	1069	2394534.01	277	5746617
none.male.green	none	male	green	n	36	5811.101	380.03	178.133	219	128	1565	2208393.772	335	5299901
none.male.green	none	male	green	n	37	6620.722	338.805	175.415	223	127	1502	2243133.289	278	5383272
none.male.green	none	male	green	n	38	6806.563	356.939	169.912	184	118	1483	2429525.205	308	5830592
none.male.green	none	male	green	n	39	6724.06	335.292	128.085	214	104	893	2254522.563	312	5410605
none.male.green	none	male	green	n	40	6502.383	293.612	102.524	176	110	838	1909179.578	276	4581820
none.male.green	none	male	green	n	41	4770.22	347.744	166.152	215	117	1311	1658813.049	301	3980968
none.male.green	none	male	green	n	42	7860.779	310.643	104.451	233	111	860	2441893.691	299	5860275
none.male.green	none	male	green	n	43	5859.02	354.508	154.705	200	124	1040	2077071.475	325	4984742
none.male.green	none	male	green	n	44	7893.697	326.333	129.931	203	114	934	2575974.865	302	6182055
none.male.green	none	male	green	n	45	8397.887	288.166	95.725	187	118	826	2419986.849	279	5807701
none.male.green	none	male	green	n	46	7128.662	330.287	138.586	292	107	1145	2354506.75	296	5650556
none.male.green	none	male	green	y	47	8350.385	348.496	132.622	211	111	981	2910078.999	333	6983868
none.male.green	none	male	green	n	48	6035.278	350.501	152.741	174	116	1113	2115371.572	328	5076658
none.male.green	none	male	green	n	49	7134.078	409.775	160.1	226	136	832	2923365.444	396	7015754
none.male.green	none	male	green	n	50	5538.588	333.358	132.256	238	113	1014	1846332.934	314	4430995
none.male.green	none	male	green	n	51	4633.13	404.241	219.742	180	123	1174	1872903.324	327	4494761
none.male.green	none	male	green	n	52	5909.855	304.172	91.706	193	130	715	1797612.357	296	4314071
none.male.green	none	male	green	n	53	6826.981	354.485	149.201	198	123	1240	2420062.686	331	5807883
none.male.green	none	male	green	n	54	5506.92	369.217	146.217	220	123	1064	2033248.207	360	4879571
none.male.green	none	male	green	n	55	7278.668	325.796	117.982	189	113	699	2371359.193	307	5691000
none.male.green	none	male	green	n	56	7146.162	318.984	129.685	196	125	1017	2279508.297	288	5470568
none.male.green	none	male	green	n	57	6769.062	334.693	122.909	206	123	1253	2265555.571	322	5437083
none.male.green	none	male	green	n	58	6618.638	346.852	131.938	276	101	995	2295690.292	323	5509403
none.male.green	none	male	green	n	59	7242.417	293.773	89.646	196	122	634	2127624.22	289	5106063
none.male.green	none	male	green	n	60	6941.153	312.065	115.029	201	113	725	2166093.491	292	5198385
none.male.green	none	male	green	n	61	6468.215	304.649	98.212	238	120	687	1970534.486	289	4729065
none.male.green	none	male	green	n	62	6696.558	418.134	193.196	214	107	1082	2800057.266	374	6719828
none.male.green	none	male	green	n	63	7429.092	437.323	157.247	256	129	854	3248914.185	442	7797035
pei.male.green	pei	male	green	n	1	5353.993	273.397	80.698	186	115	549	1463766.758	266	3512881
pei.male.green	pei	male	green	n	2	6266.951	323.031	131.38	184	125	924	2024420.085	290	4858388
pei.male.green	pei	male	green	n	3	5392.328	231.895	59.952	171	113	555	1250453.757	223	3000953
pei.male.green	pei	male	green	n	4	6526.546	382.193	180.295	202	117	1106	2494399.719	335	5986288
pei.male.green	pei	male	green	n	5	6716.554	205.461	42.164	184	117	456	1379986.711	200	3311818
pei.male.green	pei	male	green	n	6	6521.962	372.713	151.426	223	129	1123	2430821.838	353	5833708
pei.male.green	pei	male	green	n	7	6064.442	215.863	52.414	187	94	481	1309088.081	210	3141669
pei.male.green	pei	male	green	n	8	5979.438	216.956	56.501	193	115	512	1297277.546	206	3113325
pei.male.green	pei	male	green	n	9	7156.991	260.604	66.923	206	124	621	1865138.283	250	4476129
pei.male.green	pei	male	green	n	10	6136.528	233.632	52.524	228	119	742	1433689.562	229	3440699
pei.male.green	pei	male	green	n	11	5926.519	336.497	122.676	304	128	1249	1994253.302	322	4785991
pei.male.green	pei	male	green	n	12	5156.9	275.797	86.949	232	115	977	1422257.794	265	3413264
pei.male.green	pei	male	green	n	13	6511.962	292.349	112.502	175	117	867	1903766.284	268	4568832
pei.male.green	pei	male	green	n	14	5678.591	215.588	51.598	217	117	464	1224237.152	211	2938036
pei.male.green	pei	male	green	n	15	6014.439	250.641	67.787	198	120	492	1507467.489	237	3617758
pei.male.green	pei	male	green	n	16	6890.312	219.574	51.764	219	111	485	1512932.32	216	3630873
pei.male.green	pei	male	green	n	17	7229.911	271.819	94.414	237	128	1047	1965224.069	248	4716324
pei.male.green	pei	male	green	n	18	4498.537	205.972	39.184	173	112	374	926574.911	201	2223679
pei.male.green	pei	male	green	n	19	7047.403	176.974	23.482	182	99	280	1247206.943	176	2993161
pei.male.green	pei	male	green	n	20	4146.021	234.844	62.064	176	101	594	973666.629	229	2336694
pei.male.green	pei	male	green	n	21	6253.617	280.646	94.428	186	109	744	1755051.627	263	4211933
pei.male.green	pei	male	green	n	22	4941.057	196.71	38.355	163	111	442	971957.385	194	2332592
pei.male.green	pei	male	green	n	23	6660.719	234.826	70.315	170	121	964	1564110.056	225	3753694
pei.male.green	pei	male	green	n	24	5960.27	180.23	33.078	149	101	414	1074221.603	176	2578015
pei.male.green	pei	male	green	n	25	5303.99	242.371	66.202	229	124	577	1285534.514	231	3085143
pei.male.green	pei	male	green	n	26	5484.832	236.537	68.427	181	119	526	1297364.633	219	3113534
pei.male.green	pei	male	green	n	27	4735.215	358.753	160.465	170	118	1212	1698772.41	332	4076869
pei.male.green	pei	male	green	n	28	5667.34	230.743	64.582	172	119	519	1307696.352	216	3138329
pei.male.green	pei	male	green	n	29	5895.267	203.386	51.493	159	103	490	1199017.676	191	2877512
pei.male.green	pei	male	green	n	30	4915.223	241.059	70.641	190	106	534	1184857.034	227	2843528
pei.male.green	pei	male	green	n	31	5301.074	255.457	76.398	225	109	811	1354196.376	242	3249924
pei.male.green	pei	male	green	n	32	5378.577	279.123	103.832	186	124	772	1501285.126	255	3602921
pei.male.green	pei	male	green	n	33	5521.5	235.572	59.283	203	109	472	1300712.285	226	3121568
pei.male.green	pei	male	green	n	34	4430.617	247.29	86.359	174	110	638	1095649.241	224	2629439
pei.male.green	pei	male	green	n	35	6269.451	314.146	114.855	219	129	962	1969523.014	298	4726641
pei.male.green	pei	male	green	n	36	6359.455	235.066	72.889	202	113	835	1494891.502	220	3587577
pei.male.green	pei	male	green	n	37	6783.224	341.125	135.831	220	111	1094	2313929.873	314	5553180
pei.male.green	pei	male	green	n	38	6124.444	228.087	59.988	177	105	523	1396904.978	217	3352420
pei.male.green	pei	male	green	n	39	5266.489	285.33	115.265	201	119	933	1502686.439	250	3606284
pei.male.green	pei	male	green	n	40	4263.11	249.726	78.041	197	123	549	1064609.918	227	2554948
pei.male.green	pei	male	green	y	41	8151.203	234.947	65.58	195	119	577	1915099.714	224	4596031
pei.male.green	pei	male	green	n	42	3331.401	181.557	32.006	160	118	338	604839.496	176	1451549
pei.male.green	pei	male	green	n	43	5346.076	326.693	127.502	176	122	843	1746527.074	309	4191475
pei.male.green	pei	male	green	n	44	4309.362	350.026	170.51	183	131	1207	1508386.697	304	3619964
pei.male.green	pei	male	green	n	45	6573.631	328.445	120.852	271	120	1021	2159073.272	306	5181541
pei.male.green	pei	male	green	n	46	6431.541	222.603	54.369	166	112	579	1431681.554	217	3435880
pei.male.green	pei	male	green	n	47	6801.558	348.448	136.341	217	116	898	2369992.414	332	5687724
pei.male.green	pei	male	green	n	48	6544.463	266.736	65.97	266	122	532	1745644.951	266	4189358
pei.male.green	pei	male	green	n	49	5405.662	237.22	67.484	167	101	587	1282329.369	230	3077451
pei.male.green	pei	male	green	n	50	4670.628	321.349	132.746	229	110	926	1500903.025	285	3602004
pei.male.green	pei	male	green	n	51	5817.764	266.489	81.453	198	118	638	1550371.934	254	3720724
pei.male.green	pei	male	green	n	52	5006.894	229.481	56.85	189	110	435	1148988.325	220	2757447
pei.male.green	pei	male	green	n	53	5437.746	284.155	75.949	278	124	541	1545162.948	278	3708223
pei.male.green	pei	male	green	n	54	7065.737	385.327	151.001	216	126	1248	2722620.896	364	6533994
pei.male.green	pei	male	green	n	55	6124.028	248.206	62.197	200	119	534	1520017.641	238	3647877
pei.male.green	pei	male	green	n	56	6539.88	213.912	46.941	193	94	466	1398959.238	209	3357350
pei.male.green	pei	male	green	n	57	7712.433	310.093	106.751	206	126	926	2391569.642	293	5739507
pei.male.green	pei	male	green	n	58	4341.447	227.906	51.382	220	122	421	989443.178	221	2374556
pei.male.green	pei	male	green	n	59	5013.977	307.278	114.701	188	117	731	1540686.078	286	3697479
pei.male.green	pei	male	green	n	60	5897.351	201.265	37.609	168	118	340	1186930.461	198	2848504
pei.male.green	pei	male	green	n	61	5540.251	335.679	126.25	211	110	778	1859743.455	319	4463182
pei.male.green	pei	male	green	n	62	5261.488	220.472	46.83	204	115	409	1160011.325	214	2783901
pei.male.green	pei	male	green	n	63	3862.258	241.544	71.587	177	115	484	932905.615	220	2238872
pei.male.green	pei	male	green	n	64	7837.439	274.699	74.08	202	114	521	2152939.244	267	5166820
mei.male.green	mei	male	green	n	1	4441.454	178.812	29.002	171	102	314	794183.523	175	1905953
mei.male.green	mei	male	green	n	2	6729.059	235.576	56.412	182	115	434	1585206.067	224	3804320
mei.male.green	mei	male	green	n	3	6577.802	278.865	90.539	187	113	601	1834318.33	259	4402162
mei.male.green	mei	male	green	n	4	5851.102	213.487	40.521	221	112	357	1249136.897	215	2997791
mei.male.green	mei	male	green	n	5	5970.274	255.809	74.255	176	123	592	1527250.908	240	3665234
mei.male.green	mei	male	green	n	6	7034.073	296.87	86.572	284	129	767	2088208.313	287	5011470
mei.male.green	mei	male	green	n	7	6056.528	276.285	78.577	286	123	665	1673327.61	272	4015802
mei.male.green	mei	male	green	n	8	7100.742	167.343	22.685	170	87	284	1188256.187	166	2851684
mei.male.green	mei	male	green	n	9	3898.929	235.998	61.664	164	112	576	920139.302	235	2208233
mei.male.green	mei	male	green	n	10	4828.555	250.979	76.326	173	113	639	1211864.77	244	2908342
mei.male.green	mei	male	green	n	11	8048.286	214.539	62.973	160	99	483	1726673.808	202	4143827
mei.male.green	mei	male	green	n	12	4736.051	219.075	51.14	198	108	450	1037548.439	213	2490002
mei.male.green	mei	male	green	n	13	7461.592	265.226	90.001	222	110	1009	1979011.219	245	4749409
mei.male.green	mei	male	green	n	14	5211.489	177.651	30.781	184	101	344	925828.73	177	2221887
mei.male.green	mei	male	green	n	15	5406.498	239.798	62.241	244	114	609	1296469.486	235	3111384
mei.male.green	mei	male	green	y	16	5998.609	179.735	31.589	181	106	321	1078161.969	177	2587470
mei.male.green	mei	male	green	n	17	7310.335	219.681	62.131	180	97	628	1605944.102	207	3854089
mei.male.green	mei	male	green	n	18	6471.964	288.644	105.176	173	113	749	1868093.213	274	4483218
mei.male.green	mei	male	green	n	19	7072.825	203.54	43.254	184	103	426	1439599.803	199	3454881
mei.male.green	mei	male	green	n	20	6828.23	343.549	136.268	248	119	1038	2345830.55	324	5629735
mei.male.green	mei	male	green	n	21	7798.691	227.662	51.307	217	112	520	1775467.297	225	4260926
mei.male.green	mei	male	green	n	22	7744.105	162.121	20.246	168	92	257	1255482.188	162	3013019
mei.male.green	mei	male	green	n	23	8053.286	199.615	50.497	191	91	483	1607560.426	192	3857968
mei.male.green	mei	male	green	n	24	5509.003	197.614	40.748	204	92	388	1088654.951	196	2612652
mei.male.green	mei	male	green	n	25	7756.606	175.266	32.101	162	95	357	1359470.293	171	3262579
mei.male.green	mei	male	green	n	26	6813.229	170.34	29.291	169	97	320	1160567.417	168	2785234
mei.male.green	mei	male	green	n	27	5741.097	193.731	31.906	198	111	384	1112227.699	193	2669224
mei.male.green	mei	male	green	n	28	7529.512	173.879	25.549	187	100	307	1309222.987	175	3141991
mei.male.green	mei	male	green	n	29	6465.713	167.314	27.384	155	92	273	1081804.636	163	2596212
mei.male.green	mei	male	green	n	30	4589.794	172.846	34.039	145	98	316	793329.317	166	1903903
mei.male.green	mei	male	green	n	31	6110.28	185.678	43.379	156	94	425	1134544.556	178	2722782
mei.male.green	mei	male	green	n	32	4601.461	197.231	46.852	160	107	426	907551.641	189	2178024
mei.male.green	mei	male	green	n	33	6186.117	191.158	38.25	170	101	436	1182525.508	187	2837931
mei.male.green	mei	male	green	n	34	6545.717	168.146	22.17	160	103	263	1100633.834	167	2641400
mei.male.green	mei	male	green	n	35	6289.872	214.297	50.058	170	110	396	1347900.179	207	3234812
mei.male.green	mei	male	green	n	36	7240.749	181.569	31.716	187	103	380	1314697.405	181	3155129
mei.male.green	mei	male	green	n	37	6631.971	184.86	32.317	176	102	321	1225985.002	183	2942229
mei.male.green	mei	male	green	n	38	7768.273	173.553	28.115	169	88	318	1348207.693	170	3235550
mei.male.green	mei	male	green	n	39	5734.43	207.79	49.059	171	88	413	1191554.672	199	2859600
mei.male.green	mei	male	green	n	40	7006.988	218.472	54.19	191	92	503	1530830.239	211	3673824
mei.male.green	mei	male	green	n	41	5559.422	216.481	55.304	201	103	468	1203511.054	206	2888294
mei.male.green	mei	male	green	n	42	7395.339	171.874	22.343	174	95	293	1271065.82	172	3050418
mei.male.green	mei	male	green	n	43	5764.43	245.504	64.107	235	118	607	1415189.62	238	3396300
mei.male.green	mei	male	green	n	44	6120.279	261.67	99.237	168	114	745	1601496.044	235	3843415
mei.male.green	mei	male	green	n	45	4617.711	286.748	131.394	172	119	913	1324117.962	234	3177738
mei.male.green	mei	male	green	n	46	6577.384	245.005	61.773	203	117	514	1611494.834	237	3867411
mei.male.green	mei	male	green	n	47	5752.763	244.164	77.062	187	121	705	1404617.471	229	3370928
mei.male.green	mei	male	green	n	48	6116.946	249.141	75.388	243	109	576	1523982.921	238	3657392
mei.male.green	mei	male	green	n	49	5617.757	262.771	92.046	175	111	703	1476184.906	240	3542682
mei.male.green	mei	male	green	n	50	6449.878	273.356	85.83	255	98	780	1763110.924	261	4231273
mei.male.green	mei	male	green	n	51	3925.596	311.058	140.499	183	111	915	1221087.007	260	2930475
mei.male.green	mei	male	green	n	52	5853.601	285.684	101	186	121	796	1672278.026	264	4013284
mei.male.green	mei	male	green	n	53	6842.396	265.228	86.425	175	108	804	1814796.201	247	4355312
mei.male.green	mei	male	green	n	54	5880.266	163.951	20.105	166	105	244	964074.883	164	2313675
mei.male.green	mei	male	green	n	55	6293.618	213.34	47.511	213	112	412	1342680.769	208	3222288
mei.male.green	mei	male	green	n	56	7448.254	172.338	22.668	167	109	273	1283619.346	171	3080547
mei.male.green	mei	male	green	n	57	4741.465	184.051	26.972	170	105	285	872670.33	182	2094314
mei.male.green	mei	male	green	n	58	7213.66	183.171	29.593	194	107	303	1321335.219	185	3171061
mei.male.green	mei	male	green	n	59	6689.469	187.572	29.679	179	99	329	1254759.29	187	3011286
mei.male.green	mei	male	green	n	60	6298.202	186.942	31.499	168	111	315	1177399.122	182	2825630
mei.male.green	mei	male	green	n	61	5429.829	239.119	72.2	168	110	562	1298373.764	225	3115956
mei.male.green	mei	male	green	n	62	4999.393	236.593	73.828	155	111	615	1182820.2	222	2838640
mei.male.green	mei	male	green	n	63	5942.352	156.105	21.682	141	97	252	927632.401	153	2226217
mei.male.green	mei	male	green	n	64	7772.852	226.423	57.787	180	113	511	1759953.821	212	4223698
mei.male.green	mei	male	green	n	65	5477.331	201.567	39.507	173	117	362	1104049.552	194	2649599
mei.male.green	mei	male	green	n	66	4413.95	180.401	31.159	172	78	358	796278.956	176	1910983
mei.male.green	mei	male	green	n	67	5810.263	177.523	26.668	164	105	326	1031457.516	175	2475386
mei.male.green	mei	male	green	n	68	5333.991	186.441	34.868	168	113	342	994476.676	181	2386636
mei.male.green	mei	male	green	n	69	4669.795	200.405	50.756	149	103	439	935848.189	189	2245934
mei.male.green	mei	male	green	n	70	7148.24	185.792	36.242	190	101	369	1328087.192	183	3187265
bi.male.green	bi	male	green	n	1	5895.269	142.259	13.174	138	99	207	838656.197	142	2012683
bi.male.green	bi	male	green	n	2	7258.665	147.039	15.89	143	88	214	1067305.8	145	2561417
bi.male.green	bi	male	green	n	3	4365.199	137.286	11.066	138	98	208	599281.104	137	1438209
bi.male.green	bi	male	green	n	4	5455.249	144.109	13.929	140	103	214	786151.717	143	1886678
bi.male.green	bi	male	green	n	5	5819.016	153.969	21.35	146	99	249	895947.979	151	2150177
bi.male.green	bi	male	green	n	6	5658.175	162.502	20.254	161	104	255	919466.136	161	2206618
bi.male.green	bi	male	green	n	7	4739.8	139.923	12.023	140	87	192	663208.605	139	1591628
bi.male.green	bi	male	green	n	8	5056.481	151.817	17.504	150	100	259	767661.29	150	1842303
bi.male.green	bi	male	green	n	9	6422.376	161.933	26.282	146	96	308	1039991.637	158	2495866
bi.male.green	bi	male	green	n	10	5688.176	191.237	42.496	185	89	497	1087790.902	185	2610579
bi.male.green	bi	male	green	n	11	5174.82	142.274	13.489	138	100	219	736244.022	141	1766905
bi.male.green	bi	male	green	n	12	4518.123	165.265	24.638	149	100	270	746686.999	162	1791967
bi.male.green	bi	male	green	n	13	7160.327	162.127	24.54	146	65	291	1160882.988	160	2785992
bi.male.green	bi	male	green	n	14	6592.801	152.16	18.114	142	108	262	1003163.289	150	2407482
bi.male.green	bi	male	green	n	15	5966.939	204.379	41.062	234	101	371	1219518.998	209	2926712
bi.male.green	bi	male	green	n	16	5238.989	165.938	25.026	174	109	263	869347.181	168	2086338
bi.male.green	bi	male	green	n	17	5856.101	153.613	19.029	148	102	242	899573.978	151	2158879
bi.male.green	bi	male	green	n	18	5132.318	149.319	15.236	147	93	229	766351.23	147	1839159
bi.male.green	bi	male	green	n	19	6329.456	158.335	19.481	155	97	260	1002176.161	156	2405113
bi.male.green	bi	male	green	n	20	4127.272	145.56	13.351	144	99	214	600764.505	145	1441769
bi.male.green	bi	male	green	n	21	5898.186	149.417	17.944	143	100	243	881286.476	146	2114991
bi.male.green	bi	male	green	n	22	5997.357	154.556	18.117	151	102	234	926929.393	153	2224529
bi.male.green	bi	male	green	n	23	5106.9	160.775	18.855	149	101	229	821060.394	160	1970455
bi.male.green	bi	male	green	n	24	5263.99	162.753	22.345	152	96	314	856728.272	160	2056054
bi.male.green	bi	male	green	n	25	7539.094	143.468	13.616	140	93	260	1081620.204	142	2595770
bi.male.green	bi	male	green	n	26	6737.391	152.333	19.882	156	93	296	1026325.596	151	2463069
bi.male.green	bi	male	green	n	27	5686.093	171.235	20.598	166	83	257	973659.026	169	2336675
bi.male.green	bi	male	green	n	28	6208.617	172.705	30.407	157	110	309	1072260.61	168	2573308
bi.male.green	bi	male	green	n	29	5414.414	155.527	18.777	146	104	254	842086.77	153	2020916
bi.male.green	bi	male	green	n	30	4386.45	150.795	13.648	150	104	215	661455.192	150	1587420
bi.male.green	bi	male	green	y	31	6094.862	158.583	19.995	161	101	347	966540.368	157	2319591
bi.male.green	bi	male	green	n	32	6603.635	159.204	20.087	155	93	255	1051325.904	158	2523067
bi.male.green	bi	male	green	n	33	7122.825	163.79	20.843	171	96	283	1166645.335	164	2799821
bi.male.green	bi	male	green	n	34	6617.385	154.376	17.002	147	104	230	1021562.879	153	2451639
bi.male.green	bi	male	green	n	35	7028.654	165.307	20.214	172	100	261	1161885.117	166	2788397
bi.male.green	bi	male	green	n	36	7563.262	158.657	17.246	159	102	235	1199961.439	159	2879776
bi.male.green	bi	male	green	n	37	6429.043	156.442	22.683	142	91	265	1005769.658	153	2413737
bi.male.green	bi	male	green	n	38	4527.707	161.845	18.695	157	87	322	732786.365	160	1758607
bi.male.green	bi	male	green	n	39	7103.658	157.821	19.053	160	99	245	1121107.006	157	2690534
bi.male.green	bi	male	green	n	40	6958.651	165.977	22.149	162	108	272	1154974.802	165	2771813
bi.male.green	bi	male	green	n	41	5351.078	160.169	18.019	157	102	253	857076.204	159	2056889
bi.male.green	bi	male	green	n	42	3364.32	144.606	13.359	144	98	199	486499.29	144	1167545
bi.male.green	bi	male	green	n	43	6489.88	153.294	16.794	154	92	228	994862.494	153	2387561
bi.male.green	bi	male	green	n	44	6391.125	174.423	22.078	176	98	268	1114760.883	173	2675304
bi.male.green	bi	male	green	n	45	6244.868	184.341	30.153	167	112	305	1151184.212	181	2762716
bi.male.green	bi	male	green	n	46	5943.188	187.422	27.987	173	118	303	1113883.76	184	2673199
bi.male.green	bi	male	green	n	47	6503.63	169.015	20.314	162	103	255	1099211.007	168	2637986
bi.male.green	bi	male	green	n	48	6016.108	182.649	24.233	184	110	273	1098835.156	182	2637084
bi.male.green	bi	male	green	n	49	5608.589	172.851	24.521	165	104	292	969447.584	171	2326568
bi.male.green	bi	male	green	n	50	5123.151	174.598	21.088	174	107	253	894492.912	174	2146685
bi.male.green	bi	male	green	n	51	7572.012	175.471	26.081	160	105	313	1328664.813	172	3188650
bi.male.green	bi	male	green	n	52	5744.012	172.238	18.454	172	98	249	989339.742	172	2374307
bi.male.green	bi	male	green	n	53	5766.513	165.907	18.874	164	111	241	956706.585	165	2295991
bi.male.green	bi	male	green	n	54	5591.089	159.004	16.62	154	103	234	889005.579	158	2133516
bi.male.green	bi	male	green	n	55	6366.957	184.708	31.414	192	75	314	1176025.346	184	2822332
bi.male.green	bi	male	green	n	56	7726.603	182.225	31.801	157	108	328	1407977.184	176	3378991
bi.male.green	bi	male	green	n	57	7847.858	173.049	29.237	162	106	288	1358060.738	168	3259197
bi.male.green	bi	male	green	n	58	7119.075	156.305	20.196	148	98	254	1112748.708	155	2670475
bi.male.green	bi	male	green	n	59	7576.596	190.497	33.474	186	112	402	1443318.38	186	3463806
bi.male.green	bi	male	green	n	60	5201.904	158.079	19.318	158	105	249	822309.201	157	1973452
bi.male.green	bi	male	green	n	61	5486.5	182.88	35.87	150	95	334	1003373.299	176	2407986
bi.male.green	bi	male	green	n	62	5187.32	164.7	21.285	157	104	278	854349.83	162	2050346
bi.male.green	bi	male	green	n	63	6752.392	190.136	35.523	169	109	359	1283875.269	185	3081160
bi.male.green	bi	male	green	n	64	3749.338	161.28	19.266	158	97	256	604693.018	161	1451197
bi.male.green	bi	male	green	n	65	6114.446	163.122	19.371	168	98	272	997402.193	163	2393656
bi.male.green	bi	male	green	n	66	7389.087	161.913	19.77	170	97	247	1196388.776	162	2871202
none.male.red	none	male	red	n	1	5151.487	193.84	41.356	197	111	351	998566.397	193	2396449
none.male.red	none	male	red	n	2	6108.198	183.952	31.179	195	105	337	1123616.739	185	2696556
none.male.red	none	male	red	n	3	5947.774	176.905	33.314	187	85	309	1052193.45	178	2525148
none.male.red	none	male	red	n	4	4386.035	205.723	62.28	126	107	444	902309.882	195	2165444
none.male.red	none	male	red	n	5	6836.565	168.856	25.18	168	81	276	1154397.323	169	2770426
none.male.red	none	male	red	n	6	5807.767	189.154	38.958	210	85	360	1098563.502	191	2636431
none.male.red	none	male	red	n	7	6216.12	199.905	46.775	218	102	451	1242632.219	201	2982180
none.male.red	none	male	red	n	8	6375.294	192.5	37.041	196	99	424	1227242.344	194	2945246
none.male.red	none	male	red	n	9	6644.056	213.116	47.625	233	99	447	1415957.283	215	3398141
none.male.red	none	male	red	n	10	7059.492	187.641	35.778	199	97	360	1324649.329	188	3179012
none.male.red	none	male	red	n	11	8350.385	173.95	26.686	171	71	314	1452549.385	174	3485958
none.male.red	none	male	red	n	12	7528.263	173.208	26.817	174	86	289	1303954.209	174	3129346
none.male.red	none	male	red	n	13	7265.335	178.614	33.079	181	87	316	1297692.254	179	3114318
none.male.red	none	male	red	n	14	7125.328	170.326	25.716	176	87	313	1213631.717	170	2912582
none.male.red	none	male	red	n	15	7082.826	202.286	57.24	129	94	431	1432753.473	192	3438450
none.male.red	none	male	red	n	16	4769.386	211.904	72.167	125	99	450	1010650.704	194	2425450
none.male.red	none	male	red	n	17	7893.28	186.02	34.198	203	98	316	1468308.861	187	3523779
none.male.red	none	male	red	n	18	4938.561	197.537	52.55	127	103	396	975548.671	191	2341209
none.male.red	none	male	red	n	19	8227.045	178.623	30.751	176	105	382	1469537.667	177	3526728
none.male.red	none	male	red	n	20	6980.738	160.331	23.813	157	99	314	1119231.537	158	2686032
none.male.red	none	male	red	n	21	8057.871	179.248	34.369	176	95	320	1444359.424	178	3466303
none.male.red	none	male	red	n	22	4969.812	199.083	60.484	127	101	542	989404.309	183	2374461
none.male.red	none	male	red	n	23	7835.777	180.512	32.239	191	104	385	1414448.881	181	3394521
none.male.red	none	male	red	n	24	9770.45	180.243	32.194	189	94	292	1761051.507	182	4226329
none.male.red	none	male	red	n	25	6615.721	175.126	31.343	180	103	319	1158587.516	174	2780482
none.male.red	none	male	red	n	26	7800.359	188.659	32.532	206	99	322	1471610.263	191	3531702
none.male.red	none	male	red	n	27	8943.328	183.231	34.379	184	99	308	1638695.04	184	3932687
none.male.red	none	male	red	n	28	4955.228	191.851	42.856	186	90	386	950664.608	188	2281490
none.male.red	none	male	red	n	29	7279.085	179.212	31.461	181	95	293	1304496.734	180	3130648
none.male.red	none	male	red	n	30	7373.256	183.754	30.644	190	96	360	1354861.97	185	3251519
none.male.red	none	male	red	n	31	7496.179	174.19	36.348	168	101	373	1305763.043	170	3133687
none.male.red	none	male	red	n	32	5802.351	183.362	37.816	174	102	369	1063932.74	179	2553321
none.male.red	none	male	red	n	33	6084.864	178.829	33.672	176	97	347	1088150.522	177	2611441
none.male.red	none	male	red	n	34	6816.147	169.64	26.412	173	95	278	1156291.993	169	2774973
none.male.red	none	male	red	n	35	7749.524	185.315	31.368	191	102	336	1436100.294	187	3446482
none.male.red	none	male	red	n	36	5811.101	184.408	38.657	175	100	397	1071614.761	180	2571757
none.male.red	none	male	red	n	37	6620.722	195.941	59.203	132	96	556	1297270.568	182	3113306
none.male.red	none	male	red	n	38	6806.563	175.852	34.18	190	82	362	1196945.532	174	2872537
none.male.red	none	male	red	n	39	6724.06	178.132	31.662	178	100	356	1197772.653	178	2874522
none.male.red	none	male	red	n	40	6502.383	165.454	26.143	170	97	295	1075843.289	164	2581905
none.male.red	none	male	red	n	41	4770.22	186.094	39.721	184	88	395	887709.209	184	2130404
none.male.red	none	male	red	n	42	7860.779	174.825	27.533	177	99	271	1374260.78	175	3298074
none.male.red	none	male	red	n	43	5859.02	185.935	39.893	199	103	367	1089399.746	185	2614439
none.male.red	none	male	red	n	44	7893.697	171.145	25.458	175	102	305	1350969.291	171	3242177
none.male.red	none	male	red	n	45	8397.887	172.039	27.406	171	87	285	1444764.026	172	3467274
none.male.red	none	male	red	n	46	7128.662	180.99	33.623	175	103	352	1290219.41	177	3096384
none.male.red	none	male	red	y	47	8350.385	174.698	27.792	183	99	326	1458796.756	175	3500951
none.male.red	none	male	red	n	48	6035.278	179.262	35.539	165	104	344	1081895.234	176	2596429
none.male.red	none	male	red	n	49	7134.078	191.747	36.027	199	96	347	1367941.322	196	3282908
none.male.red	none	male	red	n	50	5538.588	175.259	29.637	176	107	343	970688.864	174	2329546
none.male.red	none	male	red	n	51	4633.13	193.441	50.467	129	106	383	896235.019	186	2150865
none.male.red	none	male	red	n	52	5909.855	167.474	23.379	163	102	249	989749.741	168	2375290
none.male.red	none	male	red	n	53	6826.981	177.421	29.756	183	93	287	1211247.024	177	2906859
none.male.red	none	male	red	n	54	5506.92	185.096	32.785	181	106	451	1019307.769	186	2446226
none.male.red	none	male	red	n	55	7278.668	171.627	27.733	170	81	275	1249217.106	171	2997983
none.male.red	none	male	red	n	56	7146.162	182.719	38.9	191	93	334	1305742.625	181	3133638
none.male.red	none	male	red	n	57	6769.062	177.234	29.141	173	107	302	1199705.659	178	2879161
none.male.red	none	male	red	n	58	6618.638	170.249	26.513	171	88	338	1126815.219	170	2704232
none.male.red	none	male	red	n	59	7242.417	172.633	27.438	173	97	297	1250282.988	173	3000541
none.male.red	none	male	red	n	60	6941.153	177.688	31.209	176	106	298	1233358.875	177	2959925
none.male.red	none	male	red	n	61	6468.215	175.049	27.963	182	105	297	1132251.303	176	2717278
none.male.red	none	male	red	n	62	6696.558	185.226	38.045	191	92	337	1240374.615	185	2976762
none.male.red	none	male	red	n	63	7429.092	178.911	28.923	189	106	278	1329148.703	181	3189810
pei.male.red	pei	male	red	n	1	5353.993	200.692	42.752	199	111	381	1074504.949	199	2578695
pei.male.red	pei	male	red	n	2	6266.951	184.227	29.968	187	110	300	1154539.827	185	2770770
pei.male.red	pei	male	red	n	3	5392.328	183.423	30.143	183	111	306	989076.911	182	2373677
pei.male.red	pei	male	red	n	4	6526.546	194.555	39.449	185	110	360	1269771.299	191	3047313
pei.male.red	pei	male	red	n	5	6716.554	182.84	28.996	186	89	304	1228052.742	183	2947193
pei.male.red	pei	male	red	n	6	6521.962	172.719	25.399	167	98	283	1126463.971	171	2703391
pei.male.red	pei	male	red	n	7	6064.442	192.427	31.503	203	112	338	1166962.056	194	2800582
pei.male.red	pei	male	red	n	8	5979.438	169.947	21.91	171	100	258	1016187.306	169	2438739
pei.male.red	pei	male	red	n	9	7156.991	171.174	22.521	177	96	265	1225091.774	171	2940087
pei.male.red	pei	male	red	n	10	6136.528	174.444	24.114	173	111	272	1070477.684	174	2569030
pei.male.red	pei	male	red	n	11	5926.519	185.543	29.232	195	111	319	1099621.504	186	2638972
pei.male.red	pei	male	red	n	12	5156.9	218.918	45.539	219	113	458	1128939.5	219	2709332
pei.male.red	pei	male	red	n	13	6511.962	196.258	34.738	201	112	401	1278025.007	196	3067121
pei.male.red	pei	male	red	n	14	5678.591	183.092	27.531	182	112	313	1039702.539	183	2495173
pei.male.red	pei	male	red	n	15	6014.439	175.876	28.132	153	109	300	1057792.942	174	2538588
pei.male.red	pei	male	red	n	16	6890.312	185.151	27.917	190	107	316	1275747.82	185	3061656
pei.male.red	pei	male	red	n	17	7229.911	186.346	30.897	191	112	331	1347265.228	186	3233290
pei.male.red	pei	male	red	n	18	4498.537	190.317	35.995	169	108	351	856149.22	189	2054665
pei.male.red	pei	male	red	n	19	7047.403	183.144	25.809	189	89	290	1290686.831	183	3097508
pei.male.red	pei	male	red	n	20	4146.021	195.626	37.197	199	110	361	811068.426	193	1946476
pei.male.red	pei	male	red	n	21	6253.617	182.959	27.418	183	106	297	1144156.023	183	2745850
pei.male.red	pei	male	red	n	22	4941.057	176.909	27.444	174	116	307	874115.867	175	2097783
pei.male.red	pei	male	red	n	23	6660.719	188.395	29.765	186	105	304	1254848.123	189	3011499
pei.male.red	pei	male	red	n	24	5960.27	179.187	26.57	185	110	279	1068003.821	179	2563093
pei.male.red	pei	male	red	n	25	5303.99	184.443	34.246	157	112	390	978286.422	181	2347781
pei.male.red	pei	male	red	n	26	5484.832	182.811	29.385	196	99	300	1002686.694	183	2406339
pei.male.red	pei	male	red	n	27	4735.215	187.149	32.788	171	112	320	886189.748	184	2126759
pei.male.red	pei	male	red	n	28	5667.34	188.098	31.697	191	88	317	1066017.065	189	2558325
pei.male.red	pei	male	red	n	29	5895.267	179.807	28.51	179	107	328	1060010.126	178	2543909
pei.male.red	pei	male	red	n	30	4915.223	194.04	38.074	187	107	378	953748.226	191	2288892
pei.male.red	pei	male	red	n	31	5301.074	182.352	28.58	173	103	308	966660.062	182	2319879
pei.male.red	pei	male	red	n	32	5378.577	182.351	27.704	185	111	302	980787.785	181	2353784
pei.male.red	pei	male	red	n	33	5521.5	189.96	32.506	202	112	330	1048862.121	192	2517155
pei.male.red	pei	male	red	n	34	4430.617	207.532	49.351	197	111	441	919496.674	202	2206692
pei.male.red	pei	male	red	n	35	6269.451	182.511	29.935	195	115	303	1144244.36	182	2746062
pei.male.red	pei	male	red	n	36	6359.455	187.747	30.195	194	102	342	1193966.197	186	2865389
pei.male.red	pei	male	red	n	37	6783.224	188.453	34.537	184	112	397	1278319.603	185	3067828
pei.male.red	pei	male	red	n	38	6124.444	187.144	29.292	192	93	301	1146152.363	188	2750641
pei.male.red	pei	male	red	n	39	5266.489	205.127	44.884	192	105	487	1080301.045	201	2592605
pei.male.red	pei	male	red	n	40	4263.11	192.554	43.188	141	112	349	820876.788	187	1970015
pei.male.red	pei	male	red	y	41	8151.203	180.171	26.401	184	108	318	1468612.811	179	3524511
pei.male.red	pei	male	red	n	42	3331.401	206.085	59.036	157	98	446	686551.95	188	1647650
pei.male.red	pei	male	red	n	43	5346.076	187.94	33.133	184	97	356	1004742.621	186	2411273
pei.male.red	pei	male	red	n	44	4309.362	199.197	48.278	181	104	435	858411.822	190	2060095
pei.male.red	pei	male	red	n	45	6573.631	177.03	25.326	171	111	366	1163731.91	176	2792830
pei.male.red	pei	male	red	n	46	6431.541	181.303	27.482	183	106	393	1166060.766	181	2798419
pei.male.red	pei	male	red	n	47	6801.558	197.066	31.402	201	113	370	1340356.999	199	3216711
pei.male.red	pei	male	red	n	48	6544.463	179.166	26.585	178	95	307	1172546.893	178	2813985
pei.male.red	pei	male	red	n	49	5405.662	193.176	34.723	178	110	343	1044245.661	192	2506076
pei.male.red	pei	male	red	n	50	4670.628	206.813	43.234	195	104	419	965945.446	206	2318164
pei.male.red	pei	male	red	n	51	5817.764	180.946	26.484	189	108	300	1052701.461	180	2526369
pei.male.red	pei	male	red	n	52	5006.894	194.316	35.964	201	107	347	972917.429	193	2334896
pei.male.red	pei	male	red	n	53	5437.746	181.351	27.449	183	111	294	986143.028	181	2366636
pei.male.red	pei	male	red	n	54	7065.737	183.653	28.046	174	104	312	1297641.313	183	3114198
pei.male.red	pei	male	red	n	55	6124.028	184.786	31.287	189	112	306	1131636.289	184	2715804
pei.male.red	pei	male	red	n	56	6539.88	184.18	28.658	184	102	309	1204514.592	184	2890704
pei.male.red	pei	male	red	n	57	7712.433	180.132	27.518	177	112	505	1389257.131	178	3334066
pei.male.red	pei	male	red	n	58	4341.447	202.988	42.355	201	109	388	881263.691	201	2114937
pei.male.red	pei	male	red	n	59	5013.977	190.849	31.501	193	89	321	956912.12	192	2296485
pei.male.red	pei	male	red	n	60	5897.351	179.759	27.16	174	107	284	1060103.88	180	2544134
pei.male.red	pei	male	red	n	61	5540.251	192.473	34.34	206	108	317	1066349.163	192	2559122
pei.male.red	pei	male	red	n	62	5261.488	184.691	29.615	188	114	314	971750.292	185	2332095
pei.male.red	pei	male	red	n	63	3862.258	207.809	58.029	136	97	402	802612.21	193	1926182
pei.male.red	pei	male	red	n	64	7837.439	164.168	19.838	166	107	244	1286658.731	164	3087841
mei.male.red	mei	male	red	n	1	4441.454	194.551	46.516	129	106	357	864087.147	188	2073714
mei.male.red	mei	male	red	n	2	6729.059	161.82	25.73	137	100	258	1088895.378	158	2613229
mei.male.red	mei	male	red	n	3	6577.802	177.609	26.432	183	110	287	1168274.437	178	2803730
mei.male.red	mei	male	red	n	4	5851.102	169.375	22.306	169	108	280	991032.138	169	2378368
mei.male.red	mei	male	red	n	5	5970.274	195.322	40.208	199	102	368	1166126.839	194	2798576
mei.male.red	mei	male	red	n	6	7034.073	184.333	28.772	179	112	316	1296612.409	184	3111727
mei.male.red	mei	male	red	n	7	6056.528	186.63	33.997	187	99	371	1130329.363	185	2712666
mei.male.red	mei	male	red	n	8	7100.742	181.127	26.738	182	109	286	1286138.178	182	3086590
mei.male.red	mei	male	red	n	9	3898.929	191.005	34.094	198	111	345	744715.836	193	1787236
mei.male.red	mei	male	red	n	10	4828.555	178.203	29.816	191	108	279	860461.98	179	2065014
mei.male.red	mei	male	red	n	11	8048.286	176.255	27.069	167	105	306	1418554.254	175	3404374
mei.male.red	mei	male	red	n	12	4736.051	181.966	31.77	169	113	299	861800.375	181	2068226
mei.male.red	mei	male	red	n	13	7461.592	181.273	29.872	175	101	498	1352584.977	180	3246055
mei.male.red	mei	male	red	n	14	5211.489	187.047	39.749	190	104	372	974791.81	182	2339393
mei.male.red	mei	male	red	n	15	5406.498	181.579	28.867	174	104	309	981705.043	181	2355984
mei.male.red	mei	male	red	y	16	5998.609	164.776	22.581	159	108	279	988424.935	162	2372111
mei.male.red	mei	male	red	n	17	7310.335	182.774	31.514	177	97	375	1336141.306	182	3206592
mei.male.red	mei	male	red	n	18	6471.964	185.584	34.779	187	99	346	1201091.776	184	2882488
mei.male.red	mei	male	red	n	19	7072.825	180.813	29.425	192	104	314	1278861.594	182	3069127
mei.male.red	mei	male	red	n	20	6828.23	181.677	29.773	188	107	373	1240529.836	182	2977135
mei.male.red	mei	male	red	n	21	7798.691	180.199	28.505	176	101	306	1405319.897	179	3372613
mei.male.red	mei	male	red	n	22	7744.105	167.766	23.905	163	91	316	1299195.027	167	3117925
mei.male.red	mei	male	red	n	23	8053.286	178.336	26.88	187	99	275	1436189.23	178	3446696
mei.male.red	mei	male	red	n	24	5509.003	181.782	32.562	186	106	327	1001438.449	181	2403342
mei.male.red	mei	male	red	n	25	7756.606	166.573	25.426	174	98	279	1292038.032	166	3100749
mei.male.red	mei	male	red	n	26	6813.229	164.064	21.613	159	95	282	1117807.538	163	2682615
mei.male.red	mei	male	red	n	27	5741.097	167.638	24.823	159	91	288	962424.992	165	2309714
mei.male.red	mei	male	red	n	28	7529.512	162.277	20.34	157	105	262	1221863.979	161	2932339
mei.male.red	mei	male	red	n	29	6465.713	172.213	25.862	176	103	269	1113482.756	173	2672236
mei.male.red	mei	male	red	n	30	4589.794	195.314	50.366	132	101	388	896451.965	182	2151386
mei.male.red	mei	male	red	n	31	6110.28	166.792	23.07	170	98	277	1019145.095	166	2445836
mei.male.red	mei	male	red	n	32	4601.461	183.902	36.251	177	92	399	846219.244	179	2030833
mei.male.red	mei	male	red	n	33	6186.117	175	24.814	181	105	283	1082571.755	175	2598053
mei.male.red	mei	male	red	n	34	6545.717	176.143	30.319	169	106	295	1152981.235	174	2767028
mei.male.red	mei	male	red	n	35	6289.872	179.357	31.373	182	92	300	1128132.595	179	2707394
mei.male.red	mei	male	red	n	36	7240.749	169.791	23.983	172	97	287	1229413.492	169	2950457
mei.male.red	mei	male	red	n	37	6631.971	176.911	26.776	176	83	280	1173271.333	177	2815722
mei.male.red	mei	male	red	n	38	7768.273	182.928	31.748	184	104	322	1421038.118	184	3410335
mei.male.red	mei	male	red	n	39	5734.43	180.464	35.168	170	104	315	1034856.232	176	2483541
mei.male.red	mei	male	red	n	40	7006.988	172.859	26.352	171	83	280	1211223.491	171	2906803
mei.male.red	mei	male	red	n	41	5559.422	184.509	31.861	194	103	316	1025764.148	186	2461721
mei.male.red	mei	male	red	n	42	7395.339	167.446	25.307	169	83	312	1238318.068	166	2971827
mei.male.red	mei	male	red	n	43	5764.43	194.216	34.378	204	106	425	1119547.371	196	2686791
mei.male.red	mei	male	red	n	44	6120.279	193.1	38.459	193	108	423	1181828.548	191	2836259
mei.male.red	mei	male	red	n	45	4617.711	210.555	59.532	129	109	426	972282.73	197	2333372
mei.male.red	mei	male	red	n	46	6577.384	182.735	32.251	183	98	326	1201915.715	182	2884466
mei.male.red	mei	male	red	n	47	5752.763	187.42	31.705	204	112	297	1078180.065	188	2587514
mei.male.red	mei	male	red	n	48	6116.946	191.581	39.51	188	106	391	1171888.927	189	2812405
mei.male.red	mei	male	red	n	49	5617.757	195.324	36.519	186	110	419	1097283.021	195	2633359
mei.male.red	mei	male	red	n	50	6449.878	174.451	28.843	159	107	294	1125185.128	173	2700321
mei.male.red	mei	male	red	n	51	3925.596	220.534	70.188	129	94	433	865727.864	210	2077652
mei.male.red	mei	male	red	n	52	5853.601	192.615	40.905	189	103	396	1127493.984	190	2705862
mei.male.red	mei	male	red	n	53	6842.396	185.225	35.693	197	102	349	1267382.038	186	3041578
mei.male.red	mei	male	red	n	54	5880.266	178.997	28.196	184	109	282	1052549.304	179	2526004
mei.male.red	mei	male	red	n	55	6293.618	186.015	29.71	189	109	320	1170704.652	186	2809564
mei.male.red	mei	male	red	n	56	7448.254	167.163	21.748	156	89	264	1245074.268	165	2988043
mei.male.red	mei	male	red	n	57	4741.465	193.601	38.761	182	105	362	917954.463	192	2202991
mei.male.red	mei	male	red	n	58	7213.66	176.217	26.001	171	108	317	1271169.199	176	3050668
mei.male.red	mei	male	red	n	59	6689.469	169.088	24.147	162	96	306	1131112.027	167	2714546
mei.male.red	mei	male	red	n	60	6298.202	176.41	28.616	164	107	297	1111065.703	174	2666437
mei.male.red	mei	male	red	n	61	5429.829	178.02	28.324	176	109	316	966620.832	177	2319785
mei.male.red	mei	male	red	n	62	4999.393	181.057	30.823	179	110	302	905173.468	179	2172318
mei.male.red	mei	male	red	n	63	5942.352	170.627	25.956	170	109	296	1013924.223	168	2433308
mei.male.red	mei	male	red	n	64	7772.852	168.072	30.783	170	89	327	1306396.21	167	3135209
mei.male.red	mei	male	red	n	65	5477.331	181.599	31.001	191	108	300	994678.352	181	2387120
mei.male.red	mei	male	red	n	66	4413.95	186.664	43.652	168	87	393	823926.04	176	1977333
mei.male.red	mei	male	red	n	67	5810.263	170.43	24.164	173	104	273	990243.151	170	2376476
mei.male.red	mei	male	red	n	68	5333.991	170.893	24.642	165	103	294	911540.006	170	2187597
mei.male.red	mei	male	red	n	69	4669.795	194.728	49.648	143	100	390	909341.156	184	2182320
mei.male.red	mei	male	red	n	70	7148.24	167.608	22.994	167	105	262	1198105.475	167	2875323
bi.male.red	bi	male	red	n	1	5895.269	154.526	17.245	156	102	225	910972.831	153	2186235
bi.male.red	bi	male	red	n	2	7258.665	155.214	15.88	160	101	219	1126647.676	155	2703831
bi.male.red	bi	male	red	n	3	4365.199	178.223	32.284	165	107	290	777979.261	175	1867065
bi.male.red	bi	male	red	n	4	5455.249	163.81	23.085	161	84	268	893624.539	162	2144601
bi.male.red	bi	male	red	n	5	5819.016	163.77	23.667	158	102	250	952977.665	161	2287042
bi.male.red	bi	male	red	n	6	5658.175	177.179	30.959	155	102	299	1002508.259	175	2405910
bi.male.red	bi	male	red	n	7	4739.8	184.043	36.875	169	100	307	872324.817	179	2093484
bi.male.red	bi	male	red	n	8	5056.481	174.695	29.083	158	104	307	883340.32	172	2119920
bi.male.red	bi	male	red	n	9	6422.376	178.267	31.992	160	110	322	1144898.925	174	2747632
bi.male.red	bi	male	red	n	10	5688.176	163.608	30.683	145	87	335	930630.395	157	2233411
bi.male.red	bi	male	red	n	11	5174.82	170.18	27.148	166	97	277	880651.447	167	2113467
bi.male.red	bi	male	red	n	12	4518.123	187.654	38.426	155	110	372	847841.616	185	2034727
bi.male.red	bi	male	red	n	13	7160.327	170.902	25.803	168	97	270	1223714.606	170	2936781
bi.male.red	bi	male	red	n	14	6592.801	167.377	25.996	153	104	282	1103484.535	164	2648242
bi.male.red	bi	male	red	n	15	5966.939	154.75	17.608	147	105	244	923385.898	153	2216025
bi.male.red	bi	male	red	n	16	5238.989	158.334	18.986	154	104	246	829509.946	156	1990733
bi.male.red	bi	male	red	n	17	5856.101	176.465	29.829	176	93	319	1033396.753	174	2480039
bi.male.red	bi	male	red	n	18	5132.318	172.781	28.099	167	107	343	886767.56	170	2128145
bi.male.red	bi	male	red	n	19	6329.456	179.308	31.17	169	100	340	1134922.637	177	2723690
bi.male.red	bi	male	red	n	20	4127.272	181.558	39.334	151	100	347	749338.787	173	1798331
bi.male.red	bi	male	red	n	21	5898.186	171.901	29.632	165	101	333	1013904.196	169	2433259
bi.male.red	bi	male	red	n	22	5997.357	162.379	22.411	151	104	261	973846.951	161	2337126
bi.male.red	bi	male	red	n	23	5106.9	185.847	40.675	155	106	338	949099.988	179	2277736
bi.male.red	bi	male	red	n	24	5263.99	182.876	35.63	167	106	382	962657.274	179	2310272
bi.male.red	bi	male	red	n	25	7539.094	155.23	22.099	151	92	243	1170295.501	154	2808581
bi.male.red	bi	male	red	n	26	6737.391	157.028	18.798	152	110	258	1057957.874	154	2538983
bi.male.red	bi	male	red	n	27	5686.093	171.425	29.403	165	86	329	974736.158	167	2339260
bi.male.red	bi	male	red	n	28	6208.617	174.201	27.19	183	85	305	1081547.7	173	2595596
bi.male.red	bi	male	red	n	29	5414.414	165.13	23.269	166	93	278	894082.477	163	2145700
bi.male.red	bi	male	red	n	30	4386.45	180.701	40.138	168	103	359	792635.763	172	1902239
bi.male.red	bi	male	red	y	31	6094.862	178.364	27.442	178	105	318	1087105.454	177	2608934
bi.male.red	bi	male	red	n	32	6603.635	162.063	19.591	151	94	253	1070203.849	161	2568372
bi.male.red	bi	male	red	n	33	7122.825	166.142	22.427	156	102	365	1183401.099	164	2840033
bi.male.red	bi	male	red	n	34	6617.385	171.452	24.291	171	102	313	1134565.12	171	2722832
bi.male.red	bi	male	red	n	35	7028.654	166.533	22.51	166	112	301	1170500.094	165	2809072
bi.male.red	bi	male	red	n	36	7563.262	167.561	23.922	154	109	293	1267308.263	164	3041401
bi.male.red	bi	male	red	n	37	6429.043	168.16	25.98	155	90	299	1081108.514	165	2594542
bi.male.red	bi	male	red	n	38	4527.707	185.499	35.923	167	106	370	839884.17	181	2015630
bi.male.red	bi	male	red	n	39	7103.658	171.301	24.975	163	106	291	1216864.71	170	2920342
bi.male.red	bi	male	red	n	40	6958.651	174.438	29.16	176	106	373	1213852.073	172	2913112
bi.male.red	bi	male	red	n	41	5351.078	183.957	30.504	175	104	353	984367.015	182	2362373
bi.male.red	bi	male	red	n	42	3364.32	181.898	37.337	144	98	318	611962.1	176	1468642
bi.male.red	bi	male	red	n	43	6489.88	153.851	17.897	149	96	242	998474.742	153	2396230
bi.male.red	bi	male	red	n	44	6391.125	189.115	34.792	190	101	330	1208658.919	189	2900649
bi.male.red	bi	male	red	n	45	6244.868	175.558	28.392	173	100	323	1096338.376	174	2631092
bi.male.red	bi	male	red	n	46	5943.188	191.101	35.409	199	95	318	1135746.841	192	2725668
bi.male.red	bi	male	red	n	47	6503.63	181.682	29.374	184	103	294	1181592.267	182	2835692
bi.male.red	bi	male	red	n	48	6016.108	180.174	29.435	184	102	294	1083948.227	180	2601357
bi.male.red	bi	male	red	n	49	5608.589	184.776	36.694	181	101	351	1036334.803	180	2487090
bi.male.red	bi	male	red	n	50	5123.151	188.04	33.818	192	109	327	963358.139	188	2311954
bi.male.red	bi	male	red	n	51	7572.012	174.518	26.334	176	104	344	1321456.151	174	3171350
bi.male.red	bi	male	red	n	52	5744.012	182.45	31.438	178	108	303	1047993.669	182	2515070
bi.male.red	bi	male	red	n	53	5766.513	174.757	26.734	173	104	300	1007738.915	175	2418463
bi.male.red	bi	male	red	n	54	5591.089	186.627	33.999	189	100	332	1043447.211	186	2504159
bi.male.red	bi	male	red	n	55	6366.957	216.048	53.733	209	105	484	1375569.038	210	3301215
bi.male.red	bi	male	red	n	56	7726.603	172.063	25.755	172	100	289	1329466.1	171	3190573
bi.male.red	bi	male	red	n	57	7847.858	176.735	27.101	178	102	304	1386989.976	176	3328624
bi.male.red	bi	male	red	n	58	7119.075	169.604	24.789	171	109	296	1207423.029	169	2897683
bi.male.red	bi	male	red	n	59	7576.596	172.722	28.197	162	102	337	1308647.65	169	3140611
bi.male.red	bi	male	red	n	60	5201.904	173.751	26.175	180	101	366	903836.672	173	2169109
bi.male.red	bi	male	red	n	61	5486.5	179.834	31.009	187	103	373	986657.119	178	2367869
bi.male.red	bi	male	red	n	62	5187.32	186.139	45.427	153	107	395	965561.156	175	2317241
bi.male.red	bi	male	red	n	63	6752.392	181.403	31.83	175	103	311	1224904.661	179	2939637
bi.male.red	bi	male	red	n	64	3749.338	205.025	51.72	135	112	378	768709.254	202	1844818
bi.male.red	bi	male	red	n	65	6114.446	175.416	27.376	174	94	298	1072573.541	174	2574059
bi.male.red	bi	male	red	n	66	7389.087	176.868	30.75	158	108	325	1306894.236	174	3136403
