# Supplementary material for: A genetic framework for RNAi inheritance in Caenorhabditis elegans
Source: EMBO Rep. 2025 Jul 7;26(16):4072–99. doi: 10.1038/s44319-025-00512-7 (PMC12373942; doi:10.1038/s44319-025-00512-7)
Supplement: Supplementary file 2 — Source data Fig. 1 [file 44319_2025_512_MOESM2_ESM.zip › Figure_1/1K/smFISH_fluorescence_measurements_F1_animals.csv]

Index	Sex	Generation	Channel	RNAi	Signal	image	m.index	Area	Mean	StdDev	Mode	Min	Max	IntDen	Median	RawIntDen
1	herma	F1	DAPI	ctrl	gonad	n	1	20800.939	4757.89	393.467	4626.391	3976	8416	98968576.61	4662	4267632217
1	herma	F1	DAPI	ctrl	worm	n	2	22617.683	4746.021	396.341	4646.434	3938	8416	107343997.6	4654	4628789443
1	herma	F1	DAPI	ctrl	auto	n	3	2034.875	4569.139	399.625	4269.084	3938	7705	9297626.152	4481	400923710
1	herma	F1	DAPI	ctrl	background	n	4	73891.952	4192.463	41.42	4199.977	3780	4968	309789261.7	4196	13358448497
1	herma	F1	GFP	ctrl	gonad	n	5	20800.939	4698.235	642.607	4315.342	3957	11934	97727690.25	4500	4214123853
1	herma	F1	GFP	ctrl	worm	n	6	22617.683	4663.391	627.638	4309.611	3951	11934	105475095.9	4460	4548200374
1	herma	F1	GFP	ctrl	auto	n	7	2034.875	4259.414	56.684	4257.25	3951	4591	8667373.5	4259	373746533
1	herma	F1	GFP	ctrl	background	n	8	73891.952	4184.338	41.276	4191.973	3795	4545	309188921.7	4188	13332561190
1	herma	F1	RFP	ctrl	gonad	n	9	20800.939	4341.715	218.513	4226.736	3890	7143	90311746.73	4270	3894340336
1	herma	F1	RFP	ctrl	worm	n	10	22617.683	4329.054	214.199	4218.668	3881	7143	97913172.26	4260	4222122038
1	herma	F1	RFP	ctrl	auto	n	11	2034.875	4185.908	40.712	4189.051	3881	4463	8517798.013	4190	367296676
1	herma	F1	RFP	ctrl	background	n	12	73891.952	4176.493	39.239	4186.109	3787	4499	308609236.9	4180	13307564552
1	herma	F1	smFISH	ctrl	gonad	n	13	20800.939	7508.855	1546.506	6817.562	4206	13966	156191239.1	7196	6735135403
1	herma	F1	smFISH	ctrl	worm	n	14	22617.683	7347.246	1589.018	6866.635	4273	13966	166177689.2	7071	7165761946
1	herma	F1	smFISH	ctrl	auto	n	15	2034.875	5388.357	626.266	5020.27	4206	8504	10964632.03	5266	472806809
1	herma	F1	smFISH	ctrl	background	n	16	73891.952	4392.062	71.282	4402.369	4003	5914	324538045.6	4394	13994432035
2	herma	F1	DAPI	ctrl	gonad	n	1	18005.74	4857.379	388.294	4604.998	4057	10292	87460711.26	4766	3771886291
2	herma	F1	DAPI	ctrl	worm	n	2	27982.08	4725.242	392.726	4566.896	3961	10292	132222110.1	4625	5702294864
2	herma	F1	DAPI	ctrl	auto	n	3	8965.341	4497.23	278.631	4375.824	3961	7131	40319200.16	4425	1738831484
2	herma	F1	DAPI	ctrl	background	n	4	68515.128	4195.587	41.608	4201.463	3829	4838	287461183.4	4199	12397233928
2	herma	F1	GFP	ctrl	gonad	n	5	18005.74	4783.338	569.075	4296.105	3960	11442	86127544.83	4670	3714391307
2	herma	F1	GFP	ctrl	worm	n	6	27982.08	4611.221	535.502	4254.945	3886	11442	129031556.8	4426	5564697031
2	herma	F1	GFP	ctrl	auto	n	7	8965.341	4278.187	203.974	4237.223	3886	7412	38355408.96	4248	1654139775
2	herma	F1	GFP	ctrl	background	n	8	68515.128	4186.125	41.306	4197.893	3797	4538	286812873.9	4190	12369274520
2	herma	F1	RFP	ctrl	gonad	n	9	18005.74	4354.514	221.141	4254.195	3857	7085	78406250.93	4285	3381397873
2	herma	F1	RFP	ctrl	worm	n	10	27982.08	4299.65	196.845	4213.855	3811	7085	120313161.5	4240	5188701966
2	herma	F1	RFP	ctrl	auto	n	11	8965.341	4191.039	44.804	4185.896	3811	5424	37574096	4193	1620444375
2	herma	F1	RFP	ctrl	background	n	12	68515.128	4178.508	39.388	4184.578	3802	6162	286291000.6	4183	12346767880
2	herma	F1	smFISH	ctrl	gonad	n	13	18005.74	7259.642	1702.326	6183.852	4361	66581	130715232.8	6713	5637308312
2	herma	F1	smFISH	ctrl	worm	n	14	27982.08	6641.851	1706.339	4802.258	4193	66581	185852818.4	6326	8015206918
2	herma	F1	smFISH	ctrl	auto	n	15	8965.341	5395.214	952.11	4805.357	4193	11840	48369932.06	4983	2086032471
2	herma	F1	smFISH	ctrl	background	n	16	68515.128	4398.048	73.792	4412.484	4001	5833	301332848.4	4400	12995472177
3	herma	F1	DAPI	ctrl	gonad	n	1	18337.438	4971.541	424.223	4789.086	4134	8858	91165324.24	4858	3931653788
3	herma	F1	DAPI	ctrl	worm	n	2	22225.035	4901.699	447.059	4720.568	3943	8858	108940439.3	4808	4698234713
3	herma	F1	DAPI	ctrl	auto	n	3	4927.604	4564.829	378.485	4288.719	3943	8727	22493669.22	4464	970076293
3	herma	F1	DAPI	ctrl	background	n	4	71968.794	4198.681	46.921	4208.404	3799	5654	302174012.5	4202	13031748756
3	herma	F1	GFP	ctrl	gonad	n	5	18337.438	4725.088	553.318	4329.639	3986	10053	86646008.63	4558	3736750907
3	herma	F1	GFP	ctrl	worm	n	6	22225.035	4647.187	534.786	4304.758	3857	10053	103283884	4473	4454286506
3	herma	F1	GFP	ctrl	auto	n	7	4927.604	4276.656	148.443	4264.119	3857	8292	21073666.99	4263	908836373
3	herma	F1	GFP	ctrl	background	n	8	71968.794	4187.179	41.322	4195.047	3772	4532	301346238.8	4191	12996049663
3	herma	F1	RFP	ctrl	gonad	n	9	18337.438	4356.66	228.445	4245.67	3865	6774	79889980.21	4284	3445386126
3	herma	F1	RFP	ctrl	worm	n	10	22225.035	4327.341	217.713	4211.58	3865	6774	96175305.99	4259	4147717449
3	herma	F1	RFP	ctrl	auto	n	11	4927.604	4193.975	41.266	4197.004	3854	4488	20666249.31	4197	891265819
3	herma	F1	RFP	ctrl	background	n	12	71968.794	4179.118	39.452	4186.85	3767	4516	300766102.4	4183	12971030330
3	herma	F1	smFISH	ctrl	gonad	y	13	18337.438	7713.855	1723.471	7131.326	4501	15450	141452337.2	7266	6100363510
3	herma	F1	smFISH	ctrl	worm	n	14	22225.035	7389.966	1753.472	6592.104	4289	16200	164242241.8	7022	7083215437
3	herma	F1	smFISH	ctrl	auto	n	15	4927.604	5660.055	861.28	4960.816	4286	16200	27890512.23	5406	1202823979
3	herma	F1	smFISH	ctrl	background	n	16	71968.794	4398.04	72.059	4401.08	4001	6252	316521627.7	4400	13650513139
4	herma	F1	DAPI	ctrl	gonad	n	1	10971.476	5164.088	443.787	4795.816	4174	8204	56657660.22	5101	2442825121
4	herma	F1	DAPI	ctrl	worm	n	2	22362.498	4912.081	467.946	4722.404	3945	10928	109846401.9	4803	4736085978
4	herma	F1	DAPI	ctrl	auto	n	3	11391.023	4669.356	346.561	4640.572	3945	10928	53188741.72	4612	2293260857
4	herma	F1	DAPI	ctrl	background	n	4	74159.564	4195.98	41.116	4205.355	3827	5241	311172067.1	4200	13416348992
4	herma	F1	GFP	ctrl	gonad	n	5	10971.476	5419.362	1079.991	4431.004	4017	23287	59458394.79	5152	2563580280
4	herma	F1	GFP	ctrl	worm	n	6	22362.498	4990.904	1271.627	4250.611	3910	23287	111609086.5	4492	4812085060
4	herma	F1	GFP	ctrl	auto	n	7	11391.023	4578.227	1305.366	4256.908	3910	20057	52150691.73	4279	2248504780
4	herma	F1	GFP	ctrl	background	n	8	74159.564	4188.198	41.136	4196.811	3816	4525	310594928	4192	13391465332
4	herma	F1	RFP	ctrl	gonad	n	9	10971.476	4435.61	231.832	4258.613	3949	6315	48665185.26	4371	2098225317
4	herma	F1	RFP	ctrl	worm	n	10	22362.498	4312.521	205.937	4208.818	3836	6315	96438750.08	4231	4158007945
4	herma	F1	RFP	ctrl	auto	n	11	11391.023	4193.966	53.322	4196.914	3836	5960	47773564.82	4194	2059782628
4	herma	F1	RFP	ctrl	background	n	12	74159.564	4178.622	39.429	4193.527	3796	5162	309884812.5	4183	13360848326
4	herma	F1	smFISH	ctrl	gonad	n	13	10971.476	8583.676	1419.963	7995.828	4586	13922	94175589.38	8408	4060430569
4	herma	F1	smFISH	ctrl	worm	n	14	22362.498	7154.708	1887.341	4826.139	4179	26268	159997137	7102	6898361564
4	herma	F1	smFISH	ctrl	auto	n	15	11391.023	5778.37	1090.797	4826.139	4179	26268	65821547.62	5358	2837930995
4	herma	F1	smFISH	ctrl	background	n	16	74159.564	4393.36	68.468	4399.273	3979	5463	325809628.7	4396	14047455236
5	herma	F1	DAPI	ctrl	gonad	n	1	18751.178	5028.637	435.426	4781.977	4049	8173	94292868.72	4918	4065487130
5	herma	F1	DAPI	ctrl	worm	n	2	22887.135	4957.393	461.011	4775.551	3961	8351	113460532.2	4860	4891911126
5	herma	F1	DAPI	ctrl	auto	n	3	4135.957	4634.396	434.943	4278.246	3961	8351	19167663.52	4548	826423996
5	herma	F1	DAPI	ctrl	background	n	4	73634.927	4194.644	41.868	4207.346	3824	6373	308872313	4198	13317193871
5	herma	F1	GFP	ctrl	gonad	n	5	18751.178	4873.815	700.322	4336.637	3983	12605	91389777.16	4706	3940318795
5	herma	F1	GFP	ctrl	worm	n	6	22887.135	4771.489	676.729	4323.146	3898	12605	109205715.1	4601	4708462424
5	herma	F1	GFP	ctrl	auto	n	7	4135.957	4307.573	219.035	4263.777	3898	8700	17815937.93	4275	768143629
5	herma	F1	GFP	ctrl	background	n	8	73634.927	4185.634	41.791	4194.885	3795	11378	308208852	4189	13288588398
5	herma	F1	RFP	ctrl	gonad	n	9	18751.178	4381.613	237.467	4244.549	3867	7812	82160406.99	4297	3542389597
5	herma	F1	RFP	ctrl	worm	n	10	22887.135	4346.884	227.938	4213.729	3867	7812	99487724.99	4265	4289466118
5	herma	F1	RFP	ctrl	auto	n	11	4135.957	4189.433	39.909	4199.029	3887	4436	17327318	4193	747076521
5	herma	F1	RFP	ctrl	background	n	12	73634.927	4178.151	39.716	4188.904	3797	4532	307657831.2	4182	13264830844
5	herma	F1	smFISH	ctrl	gonad	n	13	18751.178	7690.476	1825.971	7163.82	4538	17342	144205482.1	7286	6217495972
5	herma	F1	smFISH	ctrl	worm	n	14	22887.135	7297.402	1873.233	5760.816	4264	18198	167016636.3	6928	7201011005
5	herma	F1	smFISH	ctrl	auto	n	15	4135.957	5515.326	652.192	4944.371	4264	18198	22811154.22	5370	983515033
5	herma	F1	smFISH	ctrl	background	n	16	73634.927	4394.548	73.908	4394.832	4017	6667	323592209.5	4396	13951850030
1	male	F1	DAPI	ctrl	gonad	n	1	7065.227	5005.414	357.54	4735.529	4227	8640	35364387.4	4930	1524754351
1	male	F1	DAPI	ctrl	worm	n	2	22430.479	4832.452	434.885	4650.875	3929	28569	108394205.4	4748	4673473754
1	male	F1	DAPI	ctrl	auto	n	3	15365.252	4752.92	444.102	4554.625	3929	28569	73029818.03	4649	3148719403
1	male	F1	DAPI	ctrl	background	n	4	74091.584	4191.512	41.57	4197.838	3774	4947	310555780.8	4195	13389777480
1	male	F1	GFP	ctrl	gonad	n	5	7065.227	4529.802	239.301	4381.463	4030	8419	32004080.76	4458	1379872945
1	male	F1	GFP	ctrl	worm	n	6	22430.479	4406.871	220.59	4310.289	3895	8419	98848226.04	4343	4261893781
1	male	F1	GFP	ctrl	auto	n	7	15365.252	4350.345	185.901	4292.572	3895	8226	66844145.27	4317	2882020836
1	male	F1	GFP	ctrl	background	n	8	74091.584	4183.085	41.274	4194.389	3791	4634	309931400.9	4187	13362857008
1	male	F1	RFP	ctrl	gonad	n	9	7065.227	4315.157	85.451	4283.828	3955	5419	30487560.77	4302	1314487380
1	male	F1	RFP	ctrl	worm	n	10	22430.479	4248.271	76.341	4227.719	3867	5419	95290760.95	4237	4108511784
1	male	F1	RFP	ctrl	auto	n	11	15365.252	4217.516	46.339	4226.912	3867	4542	64803200.18	4220	2794024404
1	male	F1	RFP	ctrl	background	n	12	74091.584	4175.847	39.235	4182.703	3786	4530	309395114.2	4180	13339734721
1	male	F1	smFISH	ctrl	gonad	n	13	7065.227	5878.43	653.489	5246.936	4626	19765	41532441.28	5784	1790693271
1	male	F1	smFISH	ctrl	worm	n	14	22430.479	5509.418	559.83	5251.91	4200	64042	123578872.9	5342	5328168761
1	male	F1	smFISH	ctrl	auto	n	15	15365.252	5339.739	412.01	5251.91	4200	64042	82046431.66	5256	3537475490
1	male	F1	smFISH	ctrl	background	n	16	74091.584	4387.598	74.067	4398.273	3992	5740	325084089.7	4389	14016173237
2	male	F1	DAPI	ctrl	gonad	n	1	6388.278	5231.066	476.6	4863.787	4246	8967	33417502.68	5136	1440813382
2	male	F1	DAPI	ctrl	worm	n	2	24232.451	5052.149	590.777	4797.967	4012	10203	122425941.4	4923	5278459503
2	male	F1	DAPI	ctrl	auto	n	3	17844.173	4988.095	614.072	4677.049	4012	10203	89008438.67	4843	3837646121
2	male	F1	DAPI	ctrl	background	n	4	72289.611	4196.192	42.174	4202.188	3791	5423	303341059.4	4200	13078710935
2	male	F1	GFP	ctrl	gonad	n	5	6388.278	4586.944	311.771	4355.818	3984	6743	29302675.71	4486	1263400431
2	male	F1	GFP	ctrl	worm	n	6	24232.451	4430.465	245.054	4348.598	3940	8042	107361037.3	4366	4628928160
2	male	F1	GFP	ctrl	auto	n	7	17844.173	4374.445	186.675	4332.574	3940	8042	78058361.56	4347	3365527729
2	male	F1	GFP	ctrl	background	n	8	72289.611	4183.794	41.429	4193.703	3756	4628	302444853.8	4187	13040070553
2	male	F1	RFP	ctrl	gonad	n	9	6388.278	4325.776	100.567	4276.895	3954	5216	27634261.08	4308	1191465848
2	male	F1	RFP	ctrl	worm	n	10	24232.451	4252.889	78.556	4227.404	3859	5216	103057913.8	4241	4443396705
2	male	F1	RFP	ctrl	auto	n	11	17844.173	4226.795	46.656	4232.027	3859	4569	75423652.71	4229	3251930857
2	male	F1	RFP	ctrl	background	n	12	72289.611	4176.35	39.47	4182.119	3803	4530	301906727.8	4180	13016868965
2	male	F1	smFISH	ctrl	gonad	n	13	6388.278	5893.675	630.675	5235.154	4584	9151	37650436.65	5892	1623318579
2	male	F1	smFISH	ctrl	worm	n	14	24232.451	5440.093	489.777	5275.969	4212	18180	131826792.8	5313	5683782206
2	male	F1	smFISH	ctrl	auto	n	15	17844.173	5277.709	288.688	5275.969	4212	18180	94176356.11	5265	4060463627
2	male	F1	smFISH	ctrl	background	n	16	72289.611	4390.879	73.567	4424.947	3999	6076	317414946.9	4393	13685514070
3	male	F1	DAPI	ctrl	gonad	n	1	6899.88	5714.821	759.559	5206.271	4353	10178	39431579.29	5584	1700113490
3	male	F1	DAPI	ctrl	worm	n	2	26776.569	5124.536	728.305	4667.242	4015	10563	137217502.6	4898	5916205524
3	male	F1	DAPI	ctrl	auto	n	3	19876.689	4919.628	592.743	4641.664	4015	10563	97785923.3	4756	4216092034
3	male	F1	DAPI	ctrl	background	n	4	69745.493	4199.708	42.313	4206.691	3832	4826	292910717.4	4203	12629001195
3	male	F1	GFP	ctrl	gonad	n	5	6899.88	4574.552	301.182	4359.031	4001	7217	31563858.73	4477	1360892538
3	male	F1	GFP	ctrl	worm	n	6	26776.569	4400.443	215.05	4320.818	3958	7217	117828760.8	4343	5080249620
3	male	F1	GFP	ctrl	auto	n	7	19876.689	4340.004	128.979	4316.682	3958	6873	86264902.05	4323	3719357082
3	male	F1	GFP	ctrl	background	n	8	69745.493	4186.137	41.705	4190.486	3808	4745	291964221.2	4190	12588192510
3	male	F1	RFP	ctrl	gonad	n	9	6899.88	4353.277	121.626	4298.145	3910	5580	30037086.91	4328	1295064960
3	male	F1	RFP	ctrl	worm	n	10	26776.569	4254.729	93.214	4224.275	3849	5580	113927051.9	4236	4912025369
3	male	F1	RFP	ctrl	auto	n	11	19876.689	4220.52	45.038	4223.539	3849	4853	83889964.99	4222	3616960409
3	male	F1	RFP	ctrl	background	n	12	69745.493	4178.427	39.611	4187.908	3807	4532	291426429.8	4183	12565005349
3	male	F1	smFISH	ctrl	gonad	y	13	6899.88	6214.503	802.666	5210.959	4548	22413	42879324.84	6348	1848764871
3	male	F1	smFISH	ctrl	worm	n	14	26776.569	5532.045	637.344	5161.596	4276	22413	148129192.4	5311	6386668826
3	male	F1	smFISH	ctrl	auto	n	15	19876.689	5295.141	325.218	5178.027	4276	16118	105249867.5	5246	4537903955
3	male	F1	smFISH	ctrl	background	n	16	69745.493	4396.055	85.127	4399.25	3987	6163	306605022.2	4395	13219438422
4	male	F1	DAPI	ctrl	gonad	n	1	7079.746	5351.153	552.154	4821.23	4253	8871	37884804.15	5245	1633423458
4	male	F1	DAPI	ctrl	worm	n	2	18652.42	4976.439	558.991	4728.305	3995	8871	92822624.23	4817	4002096758
4	male	F1	DAPI	ctrl	auto	n	3	11572.674	4747.202	422.696	4669.189	3995	8056	54937820.09	4666	2368673300
4	male	F1	DAPI	ctrl	background	n	4	77869.642	4195.421	41.563	4195.033	3816	4865	326695914.2	4199	14085667906
4	male	F1	GFP	ctrl	gonad	n	5	7079.746	4609.891	338.616	4403.475	4042	7407	32636855.01	4496	1407155343
4	male	F1	GFP	ctrl	worm	n	6	18652.42	4463.631	295.666	4322.369	3932	7851	83257511.16	4368	3589691826
4	male	F1	GFP	ctrl	auto	n	7	11572.674	4374.154	222.845	4322.369	3932	7851	50620656.14	4329	2182536483
4	male	F1	GFP	ctrl	background	n	8	77869.642	4185.202	41.315	4192.34	3780	4526	325900170.3	4189	14051358985
4	male	F1	RFP	ctrl	gonad	n	9	7079.746	4333.435	103.399	4286.969	3925	5509	30679619.5	4315	1322768094
4	male	F1	RFP	ctrl	worm	n	10	18652.42	4264.597	91.419	4228.055	3857	5509	79545059.35	4247	3429627494
4	male	F1	RFP	ctrl	auto	n	11	11572.674	4222.485	47.509	4224.602	3857	4701	48865439.85	4224	2106859400
4	male	F1	RFP	ctrl	background	n	12	77869.642	4177.196	39.527	4183.584	3778	4517	325276729.9	4181	14024479019
4	male	F1	smFISH	ctrl	gonad	n	13	7079.746	6049.788	743.641	5193.145	4420	8770	42830958.25	6102	1846679520
4	male	F1	smFISH	ctrl	worm	n	14	18652.42	5642.071	638.848	5179.648	4274	13366	105238271.8	5412	4537403998
4	male	F1	smFISH	ctrl	auto	n	15	11572.674	5392.644	394.447	5179.648	4274	13366	62407313.53	5311	2690724478
4	male	F1	smFISH	ctrl	background	n	16	77869.642	4389.577	69.245	4395.605	4004	5426	341814815.4	4392	14737527362
1	herma	F1	DAPI	pei	gonad	n	1	17343.565	5220.53	671.362	4790.828	4084	11180	90542594.2	5022	3903792052
1	herma	F1	DAPI	pei	worm	n	2	24626.509	5060.137	664.317	4754.902	3950	11180	124613516.8	4893	5372777981
1	herma	F1	DAPI	pei	auto	n	3	7282.944	4678.18	460.166	4373.633	3950	8770	34070922.6	4538	1468985929
1	herma	F1	DAPI	pei	background	n	4	71895.554	4196.681	41.811	4203.648	3819	4735	301722713.4	4200	13008935086
1	herma	F1	GFP	pei	gonad	n	5	17343.565	4360.545	176.476	4279.27	3934	6496	75627396.9	4316	3260715396
1	herma	F1	GFP	pei	worm	n	6	24626.509	4326.659	162.715	4255.443	3917	6854	106550511	4286	4593981888
1	herma	F1	GFP	pei	auto	n	7	7282.944	4245.963	78.192	4232.498	3917	6854	30923114.08	4244	1333266492
1	herma	F1	GFP	pei	background	n	8	71895.554	4184.968	41.423	4192.756	3815	4534	300880562.4	4189	12972625296
1	herma	F1	RFP	pei	gonad	n	9	17343.565	4357.438	237.887	4235.305	3879	6971	75573514.78	4281	3258392240
1	herma	F1	RFP	pei	worm	n	10	24626.509	4308.781	214.42	4209.008	3863	6971	106110237.4	4242	4574999257
1	herma	F1	RFP	pei	auto	n	11	7282.944	4192.909	40.436	4199.879	3863	4509	30536722.57	4196	1316607017
1	herma	F1	RFP	pei	background	n	12	71895.554	4178.061	39.662	4185.193	3784	4515	300384031.4	4182	12951217098
1	herma	F1	smFISH	pei	gonad	n	13	17343.565	5354.696	349.323	5156.73	4323	9593	92869517.89	5286	4004118603
1	herma	F1	smFISH	pei	worm	n	14	24626.509	5202.559	404.747	5149.402	4093	11711	128120861.5	5161	5523999012
1	herma	F1	smFISH	pei	auto	n	15	7282.944	4840.26	277.431	4762.551	4093	11711	35251343.64	4788	1519880409
1	herma	F1	smFISH	pei	background	n	16	71895.554	4386.455	66.308	4391.49	4013	4882	315366610.7	4390	13597198967
2	herma	F1	DAPI	pei	gonad	n	1	14327.296	5010.642	509.422	4798.547	4074	13122	71788953.16	4885	3095218855
2	herma	F1	DAPI	pei	worm	n	2	20042.685	4952.761	544.911	4732.213	3963	13122	99266627.56	4823	4279933385
2	herma	F1	DAPI	pei	auto	n	3	8513.452	4727.445	549.86	4436.773	3963	10519	40246875.33	4567	1735265412
2	herma	F1	DAPI	pei	background	n	4	73314.416	4194.462	41.505	4199.539	3818	4694	307514513.2	4198	13258651609
2	herma	F1	GFP	pei	gonad	n	5	14327.296	4364.87	178.132	4270.512	3923	6429	62536793.39	4307	2696307071
2	herma	F1	GFP	pei	worm	n	6	20042.685	4332.757	161.81	4260.723	3923	6429	86840077.54	4285	3744156079
2	herma	F1	GFP	pei	auto	n	7	8513.452	4253.017	57.349	4254.457	3924	4902	36207858.65	4252	1561121062
2	herma	F1	GFP	pei	background	n	8	73314.416	4183.124	41.055	4190.27	3806	4532	306683290.4	4187	13222812997
2	herma	F1	RFP	pei	gonad	n	9	14327.296	4346.392	208.811	4237.301	3894	6684	62272050.27	4284	2684892531
2	herma	F1	RFP	pei	worm	n	10	20042.685	4302.774	190.875	4214.951	3881	6684	86239144.37	4244	3718246526
2	herma	F1	RFP	pei	auto	n	11	8513.452	4203.678	61.406	4203.617	3871	6491	35787809.11	4203	1543010403
2	herma	F1	RFP	pei	background	n	12	73314.416	4176.354	39.292	4184.684	3811	4517	306186955.3	4180	13201413245
2	herma	F1	smFISH	pei	gonad	y	13	14327.296	5267.862	272.696	5189.303	4388	25981	75474218.68	5237	3254111036
2	herma	F1	smFISH	pei	worm	n	14	20042.685	5172.432	308.005	5197.545	4220	25981	103669424.1	5157	4469762296
2	herma	F1	smFISH	pei	auto	n	15	8513.452	4913.78	248.39	4812.822	4220	7415	41833231.73	4873	1803662011
2	herma	F1	smFISH	pei	background	n	16	73314.416	4385.938	68.492	4393.545	3997	5324	321552506.9	4388	13863907168
3	herma	F1	DAPI	pei	gonad	n	1	18001.102	4794.445	431.443	4568.021	3945	8568	86305287.39	4674	3722056746
3	herma	F1	DAPI	pei	worm	n	2	23849.53	4746.845	412.612	4560.393	3957	8568	113210009.5	4634	4882366913
3	herma	F1	DAPI	pei	auto	n	3	6091.525	4585.431	307.561	4525.16	3945	7139	27932270.83	4533	1204624887
3	herma	F1	DAPI	pei	background	n	4	72647.678	4192.962	41.229	4200.631	3814	5059	304608959.2	4197	13136759819
3	herma	F1	GFP	pei	gonad	n	5	18001.102	4468.702	395.911	4270.428	3922	9019	80441555.27	4369	3469173703
3	herma	F1	GFP	pei	worm	n	6	23849.53	4415.188	364.381	4239.291	3910	9019	105300167.2	4316	4541242019
3	herma	F1	GFP	pei	auto	n	7	6091.525	4248.891	149.156	4223.486	3910	7325	25882226.48	4233	1116213370
3	herma	F1	GFP	pei	background	n	8	72647.678	4184.935	41.154	4193.855	3799	4545	304025820.4	4189	13111611001
3	herma	F1	RFP	pei	gonad	n	9	18001.102	4311.011	171.237	4227.543	3868	6790	77602954.74	4260	3346754410
3	herma	F1	RFP	pei	worm	n	10	23849.53	4279.234	160.076	4192.346	3841	6790	102057711	4231	4401405790
3	herma	F1	RFP	pei	auto	n	11	6091.525	4182.133	39.639	4190.082	3841	4427	25475570.75	4186	1098675676
3	herma	F1	RFP	pei	background	n	12	72647.678	4177.805	39.453	4186.273	3806	4514	303507822.4	4182	13089271493
3	herma	F1	smFISH	pei	gonad	n	13	18001.102	5628.058	537.915	5528.195	4133	12537	101311249	5575	4369213395
3	herma	F1	smFISH	pei	worm	n	14	23849.53	5494.526	554.687	4859.064	4226	12537	131041870.8	5437	5651395113
3	herma	F1	smFISH	pei	auto	n	15	6091.525	5058.043	388.131	4833.342	4133	7548	30811200.31	4939	1328783432
3	herma	F1	smFISH	pei	background	n	16	72647.678	4385.313	67.007	4391.762	4016	5182	318582792	4388	13739404225
4	herma	F1	DAPI	pei	gonad	n	1	16111.433	4832.656	473.739	4498.01	4074	8693	77861009.68	4666	3357018798
4	herma	F1	DAPI	pei	worm	n	2	21134.89	4740.682	458.901	4505.023	4001	8693	100193795.5	4585	4319908724
4	herma	F1	DAPI	pei	auto	n	3	5023.457	4445.701	228.173	4299.23	4001	6995	22332785.83	4398	962889926
4	herma	F1	DAPI	pei	background	n	4	75387.173	4194.465	41.642	4204.596	3814	4665	316208878.8	4198	13633513805
4	herma	F1	GFP	pei	gonad	n	5	16111.433	4294.769	148.418	4266.891	3912	6624	69194880.77	4272	2983374046
4	herma	F1	GFP	pei	worm	n	6	21134.89	4278.189	134.876	4251.246	3894	6624	90419045.32	4259	3898465176
4	herma	F1	GFP	pei	auto	n	7	5023.457	4225.012	46.666	4228.793	3894	4536	21224164.54	4227	915091130
4	herma	F1	GFP	pei	background	n	8	75387.173	4185.052	41.371	4192.645	3792	4522	315499219.3	4189	13602916458
4	herma	F1	RFP	pei	gonad	n	9	16111.433	4338.933	217.399	4231.883	3866	6662	69906428.47	4263	3014052803
4	herma	F1	RFP	pei	worm	n	10	21134.89	4303.057	201.297	4206.119	3849	6662	90944625.64	4237	3921125851
4	herma	F1	RFP	pei	auto	n	11	5023.457	4187.992	39.119	4194.975	3849	4426	21038197.17	4192	907073048
4	herma	F1	RFP	pei	background	n	12	75387.173	4178.111	39.623	4187.9	3807	4506	314976005.6	4182	13580357821
4	herma	F1	smFISH	pei	gonad	n	13	16111.433	5103.528	266.473	5017.145	4328	15710	82225155.79	5066	3545181276
4	herma	F1	smFISH	pei	worm	n	14	21134.89	5044.74	282.107	4951.211	4210	15710	106620013.8	5008	4596978538
4	herma	F1	smFISH	pei	auto	n	15	5023.457	4856.19	245.876	4746.938	4210	6482	24394857.98	4801	1051797262
4	herma	F1	smFISH	pei	background	n	16	75387.173	4387.224	74.923	4393.451	3966	6371	330740425	4389	14260049136
5	herma	F1	DAPI	pei	gonad	n	1	14683.709	5085.412	564.691	4909.367	3898	9990	74672708.2	4951	3220382733
5	herma	F1	DAPI	pei	worm	n	2	20367.158	5041.956	590.884	4930.062	3971	18851	102690302.4	4918	4428687330
5	herma	F1	DAPI	pei	auto	n	3	5755.793	4921.064	640.758	4920.178	3898	18851	28324624.27	4832	1221545771
5	herma	F1	DAPI	pei	background	n	4	76130.05	4195.139	41.893	4203.5	3831	5111	319376156.6	4199	13773619372
5	herma	F1	GFP	pei	gonad	n	5	14683.709	4412.898	229.13	4271.988	3929	5995	64797709.96	4335	2794507275
5	herma	F1	GFP	pei	worm	n	6	20367.158	4371.655	218.095	4252.543	3869	6715	89038185.78	4298	3839917461
5	herma	F1	GFP	pei	auto	n	7	5755.793	4264.542	137.378	4252.543	3869	6715	24545820.61	4252	1058578680
5	herma	F1	GFP	pei	background	n	8	76130.05	4184.528	41.12	4189.654	3814	4529	318568298.8	4188	13738779180
5	herma	F1	RFP	pei	gonad	n	9	14683.709	4355.287	221.403	4236.346	3882	6957	63951767.38	4294	2758024617
5	herma	F1	RFP	pei	worm	n	10	20367.158	4310.69	203.939	4214.768	3830	6957	87796505.96	4250	3786367987
5	herma	F1	RFP	pei	auto	n	11	5755.793	4195.555	62.887	4193.193	3830	6525	24148747.13	4195	1041454236
5	herma	F1	RFP	pei	background	n	12	76130.05	4177.625	39.305	4186.914	3775	4515	318042771.8	4182	13716114971
5	herma	F1	smFISH	pei	gonad	n	13	14683.709	5180.703	267.96	5140.932	4224	9383	76071933.64	5148	3280726620
5	herma	F1	smFISH	pei	worm	n	14	20367.158	5111.276	282.081	5008.096	4210	62585	104102161.7	5079	4489576072
5	herma	F1	smFISH	pei	auto	n	15	5755.793	4926.33	238.447	4780.068	4210	62585	28354937.02	4905	1222853058
5	herma	F1	smFISH	pei	background	n	16	76130.05	4384.753	67.177	4390.299	3974	4881	333811430	4388	14396164157
1	male	F1	DAPI	pei	gonad	n	1	6076.755	6573.833	1188.895	5410.205	4450	13075	39947571.67	6330	1722804397
1	male	F1	DAPI	pei	worm	n	2	19062.396	5630.464	1169.354	4900.906	3672	13352	107330137.4	5252	4628787807
1	male	F1	DAPI	pei	auto	n	3	12985.641	5189.006	857.019	4900.906	3672	13352	67382565.73	4979	2905983410
1	male	F1	DAPI	pei	background	n	4	77434.812	4197.364	42.834	4205.131	3796	4531	325022057.8	4200	14017108097
1	male	F1	GFP	pei	gonad	n	5	6076.755	4351.466	67.205	4358.893	3999	4684	26442790.91	4351	1140388628
1	male	F1	GFP	pei	worm	n	6	19062.396	4339.939	75.248	4332.57	3958	4818	82729638.4	4338	3567851032
1	male	F1	GFP	pei	auto	n	7	12985.641	4334.545	78.148	4332.57	3958	4818	56286847.49	4331	2427462404
1	male	F1	GFP	pei	background	n	8	77434.812	4184.144	41.288	4191.906	3788	4540	323998407.4	4188	13972961501
1	male	F1	RFP	pei	gonad	n	9	6076.755	4357.671	117.297	4299.625	3961	5305	26480499.88	4335	1142014889
1	male	F1	RFP	pei	worm	n	10	19062.396	4269.307	97.972	4235.293	3875	5305	81383223.58	4249	3509784690
1	male	F1	RFP	pei	auto	n	11	12985.641	4227.957	47.833	4233.613	3875	4729	54902723.71	4230	2367769801
1	male	F1	RFP	pei	background	n	12	77434.812	4177.259	39.37	4187.213	3813	4520	323465234	4181	13949967525
1	male	F1	smFISH	pei	gonad	n	13	6076.755	5087.757	146.612	5108.656	4451	7379	30917053.74	5085	1333348534
1	male	F1	smFISH	pei	worm	n	14	19062.396	5086.641	182.744	5064.566	3874	19504	96963564.59	5087	4181712391
1	male	F1	smFISH	pei	auto	n	15	12985.641	5086.119	197.392	5064.566	3874	19504	66046510.85	5088	2848363857
1	male	F1	smFISH	pei	background	n	16	77434.812	4384.688	69.368	4391.66	3972	5214	339527525	4387	14642680109
2	male	F1	DAPI	pei	gonad	n	1	4919.658	5878.2	866.163	4963.738	4200	11578	28918734.53	5707	1247007155
2	male	F1	DAPI	pei	worm	n	2	19998.732	5351.412	895.239	4866.535	3992	13130	107021464.2	5121	4614881451
2	male	F1	DAPI	pei	auto	n	3	15079.074	5179.544	835.515	4830.84	3992	13130	78102729.65	4971	3367874296
2	male	F1	DAPI	pei	background	n	4	76510.903	4196.098	42.055	4204.377	3819	4558	321047246.4	4200	13843904994
2	male	F1	GFP	pei	gonad	n	5	4919.658	4355.722	112.667	4306.723	3988	5162	21428665.23	4334	924027254
2	male	F1	GFP	pei	worm	n	6	19998.732	4315.756	85.565	4297.336	3926	5202	86309658.45	4306	3721765955
2	male	F1	GFP	pei	auto	n	7	15079.074	4302.717	69.838	4297.336	3926	5202	64880993.23	4300	2797738701
2	male	F1	GFP	pei	background	n	8	76510.903	4184.479	41.357	4190.461	3798	4586	320158252.1	4188	13805570597
2	male	F1	RFP	pei	gonad	n	9	4919.658	4364.199	139.649	4266.75	3948	5868	21470370.49	4334	925825630
2	male	F1	RFP	pei	worm	n	10	19998.732	4248.46	102.549	4216.145	3878	5868	84963808.96	4225	3663731467
2	male	F1	RFP	pei	auto	n	11	15079.074	4210.699	42.291	4215.025	3878	4625	63493438.47	4214	2737905837
2	male	F1	RFP	pei	background	n	12	76510.903	4177.501	39.412	4183.631	3797	4544	319624382.2	4182	13782549548
2	male	F1	smFISH	pei	gonad	y	13	4919.658	5009.304	202.641	4945.986	4275	7370	24644063.94	4990	1062678729
2	male	F1	smFISH	pei	worm	n	14	19998.732	4964.85	190.801	4900.316	4213	8167	99290710.54	4947	4281522981
2	male	F1	smFISH	pei	auto	n	15	15079.074	4950.347	184.473	4900.316	4213	8167	74646646.61	4937	3218844252
2	male	F1	smFISH	pei	background	n	16	76510.903	4387.809	75.387	4391.279	3993	6012	335715259.6	4389	14476405611
3	male	F1	DAPI	pei	gonad	n	1	5308.296	6620.858	1268.294	5244.809	4583	13741	35145473.78	6357	1515315774
3	male	F1	DAPI	pei	worm	n	2	19825.176	5590.666	1246.336	4637.402	3594	17292	110835945	5183	4778750654
3	male	F1	DAPI	pei	auto	n	3	14516.88	5213.963	1001.59	4637.402	3594	17292	75690471.24	4923	3263434880
3	male	F1	DAPI	pei	background	n	4	76696.886	4198.812	41.911	4207.104	3836	4553	322035768.3	4202	13884743241
3	male	F1	GFP	pei	gonad	n	5	5308.296	4433.494	146.792	4346.025	4012	5581	23534298.9	4403	1014693800
3	male	F1	GFP	pei	worm	n	6	19825.176	4358.488	117.74	4310.951	3892	5581	86407782.21	4337	3725517436
3	male	F1	GFP	pei	auto	n	7	14516.88	4331.06	90.791	4314.555	3892	5344	62873483.31	4321	2710823636
3	male	F1	GFP	pei	background	n	8	76696.886	4185.303	41.443	4191.018	3813	9678	320999740.7	4189	13840074361
3	male	F1	RFP	pei	gonad	n	9	5308.296	4392.028	152.596	4276.531	3934	5742	23314185.82	4360	1005203508
3	male	F1	RFP	pei	worm	n	10	19825.176	4266.016	116.084	4238.605	3860	5742	84574514.11	4237	3646475108
3	male	F1	RFP	pei	auto	n	11	14516.88	4219.938	44.258	4232.105	3860	4538	61260328.29	4223	2641271600
3	male	F1	RFP	pei	background	n	12	76696.886	4177.925	39.345	4187.039	3771	4503	320433873.9	4182	13815676711
3	male	F1	smFISH	pei	gonad	n	13	5308.296	5115.508	260.904	4921.609	4380	20692	27154630.79	5102	1170786333
3	male	F1	smFISH	pei	worm	n	14	19825.176	5021.599	226.72	4909.324	3822	20692	99554094.37	4997	4292327669
3	male	F1	smFISH	pei	auto	n	15	14516.88	4987.261	202.245	4949.18	3822	12186	72399463.58	4976	3121541336
3	male	F1	smFISH	pei	background	n	16	76696.886	4384.932	67.912	4386.102	3983	9275	336310615.4	4388	14500210855
4	male	F1	DAPI	pei	gonad	n	1	6871.862	5899.475	947.58	4941.533	4396	11945	40540380.98	5664	1747920064
4	male	F1	DAPI	pei	worm	n	2	23964.589	5283.034	915.244	4801.725	4003	12704	126605736.5	4996	5458673593
4	male	F1	DAPI	pei	auto	n	3	17092.727	5035.203	774.121	4631.783	4003	12704	86065355.56	4821	3710753529
4	male	F1	DAPI	pei	background	n	4	72557.473	4196.836	43.044	4204.609	3826	4810	304511792	4200	13129187692
4	male	F1	GFP	pei	gonad	n	5	6871.862	4376.203	102.567	4342.025	3984	5231	30072662.79	4360	1296598833
4	male	F1	GFP	pei	worm	n	6	23964.589	4333.854	92.123	4307.963	3922	5611	103859039.9	4322	4477937681
4	male	F1	GFP	pei	auto	n	7	17092.727	4316.829	81.599	4294.768	3922	5611	73786377.07	4309	3181338848
4	male	F1	GFP	pei	background	n	8	72557.473	4183.883	41.566	4189.438	3769	4761	303572010	4187	13088668489
4	male	F1	RFP	pei	gonad	n	9	6871.862	4343.604	107.992	4285.422	3928	5392	29848652.45	4323	1286940508
4	male	F1	RFP	pei	worm	n	10	23964.589	4252.424	90.146	4224.346	3863	5392	101907603.1	4234	4393800447
4	male	F1	RFP	pei	auto	n	11	17092.727	4215.767	44.929	4216.041	3863	4530	72058950.62	4218	3106859939
4	male	F1	RFP	pei	background	n	12	72557.473	4176.787	39.604	4185.15	3794	4533	303057120.2	4181	13066468742
4	male	F1	smFISH	pei	gonad	n	13	6871.862	4956.403	203.692	4775.859	4278	17694	34059720.42	4942	1468502941
4	male	F1	smFISH	pei	worm	n	14	23964.589	4875.453	200.694	4809.041	4203	17694	116838217.6	4851	5037541826
4	male	F1	smFISH	pei	auto	n	15	17092.727	4842.908	189.992	4791.814	4203	9492	82778497.2	4828	3569038885
4	male	F1	smFISH	pei	background	n	16	72557.473	4390.228	70.969	4401.645	3996	5974	318543814.5	4392	13734185796
1	herma	F1	DAPI	mei	gonad	n	1	15139.023	5166.351	670.288	4581.404	4102	11115	78213511.1	4986	3372217084
1	herma	F1	DAPI	mei	worm	n	2	20199.89	5074.768	685.222	4544.57	4002	11510	102509748.1	4904	4419762250
1	herma	F1	DAPI	mei	auto	n	3	5061.146	4800.776	655.694	4309.945	4002	11510	24297429.65	4626	1047596588
1	herma	F1	DAPI	mei	background	n	4	76322.172	4199.649	70.824	4206.033	3804	8591	320526355	4201	13819664085
1	herma	F1	GFP	mei	gonad	n	5	15139.023	4321.353	122.693	4275.029	3921	5554	65421067.14	4293	2820664066
1	herma	F1	GFP	mei	worm	n	6	20199.89	4301.455	114.804	4263.141	3914	5554	86888910.15	4277	3746261523
1	herma	F1	GFP	mei	auto	n	7	5061.146	4241.928	53.359	4231.086	3914	4566	21469018.09	4242	925648121
1	herma	F1	GFP	mei	background	n	8	76322.172	4184.448	41.211	4192.41	3775	4541	319366187.5	4188	13769642844
1	herma	F1	RFP	mei	gonad	n	9	15139.023	4382.388	271.529	4228.539	3877	7273	66345065.98	4284	2860502767
1	herma	F1	RFP	mei	worm	n	10	20199.89	4334.805	249.889	4209.871	3871	7273	87562579.02	4249	3775307114
1	herma	F1	RFP	mei	auto	n	11	5061.146	4192.466	40.723	4201.053	3871	4490	21218682.73	4196	914854779
1	herma	F1	RFP	mei	background	n	12	76322.172	4177.832	39.493	4184.695	3793	4517	318861222	4182	13747870988
1	herma	F1	smFISH	mei	gonad	y	13	15139.023	5081.21	261.918	4948.135	4235	18840	76924549.74	5025	3316642830
1	herma	F1	smFISH	mei	worm	n	14	20199.89	5014.169	276.953	4941.477	4228	18840	101285668.9	4972	4366985425
1	herma	F1	smFISH	mei	auto	n	15	5061.146	4813.611	217.437	4749.295	4228	7161	24362390.12	4774	1050397393
1	herma	F1	smFISH	mei	background	n	16	76322.172	4388.296	77.595	4378.957	4007	7129	334924318.5	4389	14440439929
2	herma	F1	DAPI	mei	gonad	n	1	16987.846	5009.485	1040.618	4450.213	4020	16977	85100350.65	4760	3669146830
2	herma	F1	DAPI	mei	worm	n	2	23500	4877.647	929.226	4421.391	3974	24798	114624716.5	4635	4942105548
2	herma	F1	DAPI	mei	auto	n	3	6534.838	4532.837	356.705	4340.047	3974	24798	29621356.02	4419	1277140502
2	herma	F1	DAPI	mei	background	n	4	73022.062	4194.419	42.156	4202.35	3824	4555	306285144.6	4198	13205646731
2	herma	F1	GFP	mei	gonad	n	5	16987.846	4298.423	147.445	4232.447	3832	5713	73020951.48	4257	3148337117
2	herma	F1	GFP	mei	worm	n	6	23500	4277.663	134.897	4232.447	3832	5713	100525087.2	4244	4334192543
2	herma	F1	GFP	mei	auto	n	7	6534.838	4223.524	69.902	4219.1	3899	5700	27600047.06	4220	1189990692
2	herma	F1	GFP	mei	background	n	8	73022.062	4184.923	41.107	4192.973	3829	4543	305591702.4	4189	13175748600
2	herma	F1	RFP	mei	gonad	n	9	16987.846	4310.77	168.601	4231.957	3845	6559	73230691.46	4257	3157380168
2	herma	F1	RFP	mei	worm	n	10	23500	4275.973	155.41	4216.1	3814	6559	100485372	4230	4332480201
2	herma	F1	RFP	mei	auto	n	11	6534.838	4185.279	40.064	4191.959	3814	4479	27350118.49	4189	1179214889
2	herma	F1	RFP	mei	background	n	12	73022.062	4178.251	39.303	4184.682	3778	4519	305104507.6	4182	13154742941
2	herma	F1	smFISH	mei	gonad	n	13	16987.846	5101.325	275.126	5090.273	3753	9605	86660523.8	5082	3736414524
2	herma	F1	smFISH	mei	worm	n	14	23500	5018.968	299.48	4974.279	3753	60598	117945749.2	5008	5085293638
2	herma	F1	smFISH	mei	auto	n	15	6534.838	4803.359	249.639	4718.084	4167	60598	31389169.1	4753	1353360702
2	herma	F1	smFISH	mei	background	n	16	73022.062	4385.495	69.207	4389.529	4016	5317	320237862.3	4388	13807225566
3	herma	F1	DAPI	mei	gonad	n	1	13168.688	5189.265	599.152	4725.018	4041	10908	68335810.99	5022	2946334796
3	herma	F1	DAPI	mei	worm	n	2	17953.925	5009.58	608.107	4672.795	3983	10908	89941622.86	4839	3877880853
3	herma	F1	DAPI	mei	auto	n	3	4786.581	4515.02	257.272	4449.348	3983	9289	21611512.13	4465	931791827
3	herma	F1	DAPI	mei	background	n	4	78568.138	4192.532	41.879	4202.871	3810	5300	329399457.1	4196	14202232592
3	herma	F1	GFP	mei	gonad	n	5	13168.688	4548.091	393.691	4279.635	3929	11110	59892392.02	4454	2582292301
3	herma	F1	GFP	mei	worm	n	6	17953.925	4473.967	387.058	4252.744	3871	11110	80325264.86	4361	3463266469
3	herma	F1	GFP	mei	auto	n	7	4786.581	4269.965	280.734	4212.773	3871	8139	20438536.51	4229	881218360
3	herma	F1	GFP	mei	background	n	8	78568.138	4183.747	41.291	4190.496	3810	4632	328709234	4187	14172473257
3	herma	F1	RFP	mei	gonad	n	9	13168.688	4323.681	154.821	4237.822	3855	6540	56937206.51	4282	2454877908
3	herma	F1	RFP	mei	worm	n	10	17953.925	4285.928	148.015	4209.924	3847	6540	76949227.85	4245	3317706840
3	herma	F1	RFP	mei	auto	n	11	4786.581	4182.04	38.983	4191.16	3847	4517	20017674.53	4186	863072672
3	herma	F1	RFP	mei	background	n	12	78568.138	4177.005	39.616	4184.768	3799	4550	328179543.1	4181	14149635354
3	herma	F1	smFISH	mei	gonad	n	13	13168.688	5188.997	328.217	4987.639	4228	13273	68332291.26	5160	2946183041
3	herma	F1	smFISH	mei	worm	n	14	17953.925	5058.287	369.027	4771.934	4071	13273	90816110.1	5019	3915584835
3	herma	F1	smFISH	mei	auto	n	15	4786.581	4698.508	195.169	4753.625	4071	12199	22489788.7	4701	969659188
3	herma	F1	smFISH	mei	background	n	16	78568.138	4383.43	65.636	4393.088	3999	5078	344397946.5	4387	14848900434
4	herma	F1	DAPI	mei	gonad	n	1	23808.928	5330.545	1079.706	4619.074	4012	14730	126914553.9	4957	5473397814
4	herma	F1	DAPI	mei	worm	n	2	30401.745	5184.808	1012.774	4615.301	4008	14730	157627222.6	4838	6797931911
4	herma	F1	DAPI	mei	auto	n	3	6659.782	4654.417	407.717	4325.625	4008	8936	30997400.67	4571	1336813627
4	herma	F1	DAPI	mei	background	n	4	66095.463	4197.127	43.611	4198.568	3817	5146	277411067.8	4200	11963806246
4	herma	F1	GFP	mei	gonad	n	5	23808.928	4389.382	224.813	4261.02	3844	5958	104506486.4	4303	4507013236
4	herma	F1	GFP	mei	worm	n	6	30401.745	4356.485	209.826	4261.02	3844	5958	132444735.3	4280	5711895937
4	herma	F1	GFP	mei	auto	n	7	6659.782	4237.566	49.745	4234.854	3905	4600	28221265.36	4238	1217088249
4	herma	F1	GFP	mei	background	n	8	66095.463	4183.902	41.591	4193.453	3820	4564	276536915.7	4188	11926107005
4	herma	F1	RFP	mei	gonad	n	9	23808.928	4309.579	173.498	4232.986	3880	8083	102606463.1	4266	4425071624
4	herma	F1	RFP	mei	worm	n	10	30401.745	4284.117	162.105	4214.744	3842	8083	130244643.4	4245	5617013377
4	herma	F1	RFP	mei	auto	n	11	6659.782	4192.235	40.884	4202.859	3842	5082	27919373.7	4195	1204068677
4	herma	F1	RFP	mei	background	n	12	66095.463	4177.364	39.825	4186.689	3818	4525	276104804.4	4181	11907471497
4	herma	F1	smFISH	mei	gonad	n	13	23808.928	5154.803	375.637	4850.629	4033	14767	122730333.1	5044	5292946449
4	herma	F1	smFISH	mei	worm	n	14	30401.745	5084.182	380.063	4855.1	4033	16788	154568013.5	4976	6665998514
4	herma	F1	smFISH	mei	auto	n	15	6659.782	4829.101	270.263	4776.672	4108	16788	32160761.09	4800	1386985449
4	herma	F1	smFISH	mei	background	n	16	66095.463	4384.013	74.734	4392.693	3969	5486	289763342	4385	12496518283
5	herma	F1	DAPI	mei	gonad	n	1	19296.991	5416.524	835.323	4844.893	4082	17551	104522618.8	5181	4506548238
5	herma	F1	DAPI	mei	worm	n	2	25878.192	5252.764	831.882	4818.592	3998	17551	135932025.1	5016	5860781479
5	herma	F1	DAPI	mei	auto	n	3	6584.959	4772.291	604.952	4595.598	3998	10508	31425337.9	4622	1354920139
5	herma	F1	DAPI	mei	background	n	4	70643.87	4193.077	42.489	4202.102	3811	5439	296215206.1	4196	12771475981
5	herma	F1	GFP	mei	gonad	n	5	19296.991	4425.738	218.5	4283.031	3935	8079	85403426.68	4354	3682214114
5	herma	F1	GFP	mei	worm	n	6	25878.192	4379.212	206.743	4259.086	3891	8079	113326093.6	4308	4886114732
5	herma	F1	GFP	mei	auto	n	7	6584.959	4242.77	55.904	4245.166	3891	5108	27938468.31	4243	1204581904
5	herma	F1	GFP	mei	background	n	8	70643.87	4183.024	41.32	4189.365	3799	4542	295505005.8	4187	12740855320
5	herma	F1	RFP	mei	gonad	n	9	19296.991	4390.14	250.9	4257.145	3855	8057	84716492.74	4309	3652596592
5	herma	F1	RFP	mei	worm	n	10	25878.192	4338.908	234.629	4207.902	3855	8057	112283101.8	4261	4841145589
5	herma	F1	RFP	mei	auto	n	11	6584.959	4188.699	40.297	4200.01	3862	4465	27582408.29	4192	1189230187
5	herma	F1	RFP	mei	background	n	12	70643.87	4176.805	39.754	4186.305	3796	4528	295065639.9	4181	12721911825
5	herma	F1	smFISH	mei	gonad	n	13	19296.991	5569.835	432.171	5363.656	4268	18652	107481045	5520	4634102357
5	herma	F1	smFISH	mei	worm	n	14	25878.192	5442.064	487.441	5379.85	4163	18652	140830770.4	5409	6071993484
5	herma	F1	smFISH	mei	auto	n	15	6584.959	5067.094	445.514	4783.473	4163	8085	33366605.36	5003	1438618917
5	herma	F1	smFISH	mei	background	n	16	70643.87	4389.769	76.614	4397.41	4023	5921	310110267.1	4391	13370568921
1	male	F1	DAPI	mei	gonad	n	1	4677.781	6428.103	1219.026	5268.043	4354	13184	30069255.43	6216	1296451923
1	male	F1	DAPI	mei	worm	n	2	20434.377	5467.652	1117.136	4398.744	4023	13184	111728058.2	5117	4817214587
1	male	F1	DAPI	mei	auto	n	3	15756.596	5182.516	906.734	4380.697	4023	12744	81658802.76	4944	3520762664
1	male	F1	DAPI	mei	background	n	4	76087.686	4203.634	44.103	4209.383	3821	4697	319844772.2	4206	13790277280
1	male	F1	GFP	mei	gonad	n	5	4677.781	4525.475	262.299	4310.564	3979	6370	21169178.46	4457	912720376
1	male	F1	GFP	mei	worm	n	6	20434.377	4338.537	187.991	4291.006	3894	6467	88655301.31	4286	3822420416
1	male	F1	GFP	mei	auto	n	7	15756.596	4283.04	109.327	4270.904	3894	6467	67486122.84	4270	2909700040
1	male	F1	GFP	mei	background	n	8	76087.686	4187.139	43.154	4196.076	3812	4923	318589718.4	4190	13736164968
1	male	F1	RFP	mei	gonad	n	9	4677.781	4314.553	108.6	4270.076	3938	5527	20182533.17	4294	870180640
1	male	F1	RFP	mei	worm	n	10	20434.377	4226.827	79.51	4206.795	3858	5527	86372566.22	4214	3723999080
1	male	F1	RFP	mei	auto	n	11	15756.596	4200.783	41.645	4207.67	3858	4577	66190033.05	4204	2853818440
1	male	F1	RFP	mei	background	n	12	76087.686	4178.319	39.832	4188.867	3800	4524	317918630.9	4182	13707230672
1	male	F1	smFISH	mei	gonad	n	13	4677.781	7326.755	905.148	7811.912	5235	21936	34272952.75	7410	1477696566
1	male	F1	smFISH	mei	worm	n	14	20434.377	7290.213	1250.277	6174.135	4581	21936	148970950.8	7041	6422961690
1	male	F1	smFISH	mei	auto	n	15	15756.596	7279.364	1335.488	6230.936	4581	17990	114697998.1	6944	4945265124
1	male	F1	smFISH	mei	background	n	16	76087.686	4467.398	513.107	4410.109	4018	13578	339913944	4407	14655570281
2	male	F1	DAPI	mei	gonad	n	1	5569.872	6414.67	1083.188	5591.438	4532	12628	35728895.03	6228	1540470291
2	male	F1	DAPI	mei	worm	n	2	17986.813	5567.745	1077.009	5046.625	4036	14596	100145987.2	5271	4317847441
2	male	F1	DAPI	mei	auto	n	3	12416.941	5187.839	829.386	5005.375	4036	14596	64417092.12	5039	2777377150
2	male	F1	DAPI	mei	background	n	4	78535.249	4199.268	42.279	4206.141	3822	5014	329790572.7	4203	14219095749
2	male	F1	GFP	mei	gonad	n	5	5569.872	4323.996	60.753	4327.857	3979	4674	24084107.82	4325	1038399104
2	male	F1	GFP	mei	worm	n	6	17986.813	4316.493	69.705	4313.342	3946	4829	77639949.65	4315	3347487677
2	male	F1	GFP	mei	auto	n	7	12416.941	4313.127	73.117	4299.545	3946	4829	53555841.82	4310	2309088573
2	male	F1	GFP	mei	background	n	8	78535.249	4184.221	40.993	4188.904	3797	4532	328608870.7	4188	14168146040
2	male	F1	RFP	mei	gonad	n	9	5569.872	4307.008	90.56	4277.025	3945	5168	23989485.63	4293	1034319418
2	male	F1	RFP	mei	worm	n	10	17986.813	4244.859	75.354	4228.943	3879	5168	76351476.64	4234	3291934479
2	male	F1	RFP	mei	auto	n	11	12416.941	4216.98	45.129	4216.078	3879	5007	52361991.01	4219	2257615061
2	male	F1	RFP	mei	background	n	12	78535.249	4177.052	39.233	4187.727	3806	4538	328045838.3	4181	14143870599
2	male	F1	smFISH	mei	gonad	n	13	5569.872	4968.554	139.685	4981.443	4319	20470	27674213.25	4967	1193188407
2	male	F1	smFISH	mei	worm	n	14	17986.813	4947.149	175.463	4961.441	4232	20470	88983451.64	4950	3836568792
2	male	F1	smFISH	mei	auto	n	15	12416.941	4937.548	188.541	4932.195	4232	9012	61309238.39	4939	2643380385
2	male	F1	smFISH	mei	background	n	16	78535.249	4384.768	67.43	4394.562	4000	5888	344358835.7	4388	14847214148
3	male	F1	DAPI	mei	gonad	n	1	6777.001	5647.49	739.936	4965.789	4284	11408	38273044.55	5501	1650162649
3	male	F1	DAPI	mei	worm	n	2	16619.881	5185.038	731.617	4865.387	3914	11408	86174714.2	4977	3715468585
3	male	F1	DAPI	mei	auto	n	3	9842.88	4866.631	527.452	4875.242	3914	9990	47901669.65	4790	2065305936
3	male	F1	DAPI	mei	background	n	4	79902.181	4198.448	41.172	4208.146	3843	4538	335465155.4	4202	14463758398
3	male	F1	GFP	mei	gonad	n	5	6777.001	4271.268	52.451	4278.012	3967	5513	28946390.53	4272	1248039006
3	male	F1	GFP	mei	worm	n	6	16619.881	4270.742	58.561	4266.947	3906	5513	70979230.91	4270	3060307250
3	male	F1	GFP	mei	auto	n	7	9842.88	4270.38	62.418	4265.16	3906	4616	42032840.38	4268	1812268244
3	male	F1	GFP	mei	background	n	8	79902.181	4185.439	40.964	4193.723	3778	4552	334425682.3	4189	14418940965
3	male	F1	RFP	mei	gonad	n	9	6777.001	4278.38	81.063	4235.051	3891	5013	28994587.94	4266	1250117063
3	male	F1	RFP	mei	worm	n	10	16619.881	4230.037	73.006	4207.174	3824	5013	70302704.21	4218	3031138442
3	male	F1	RFP	mei	auto	n	11	9842.88	4196.751	41.929	4200.846	3824	4501	41308116.27	4200	1781021379
3	male	F1	RFP	mei	background	n	12	79902.181	4178.419	39.279	4187.623	3806	4527	333864772	4182	14394757019
3	male	F1	smFISH	mei	gonad	n	13	6777.001	4802.756	128.229	4799.525	4200	18817	32548281.29	4795	1403336440
3	male	F1	smFISH	mei	worm	n	14	16619.881	4844.722	167.205	4824.699	3671	18817	80518695.83	4832	3471606348
3	male	F1	smFISH	mei	auto	n	15	9842.88	4873.616	183.952	4867.871	3671	9293	47970414.53	4872	2068269908
3	male	F1	smFISH	mei	background	n	16	79902.181	4384.595	65.894	4403.09	4022	5100	350338677.4	4388	15105038202
4	male	F1	DAPI	mei	gonad	n	1	5764.257	6196.93	984.111	5500.686	4476	11117	35720695.17	5990	1540315065
4	male	F1	DAPI	mei	worm	n	2	17712.194	5439.83	974.65	4960.322	4025	12732	96351317.28	5168	4154773160
4	male	F1	DAPI	mei	auto	n	3	11947.937	5074.568	728.73	4892.299	4025	12732	60630622.12	4944	2614458095
4	male	F1	DAPI	mei	background	n	4	78797.441	4197.73	41.852	4205.74	3822	4547	330770417.2	4201	14263178648
4	male	F1	GFP	mei	gonad	n	5	5764.257	4303.731	60.101	4306.221	3985	4620	24807809.47	4304	1069739614
4	male	F1	GFP	mei	worm	n	6	17712.194	4297.131	64.81	4286.395	3872	4738	76111624.84	4295	3282015700
4	male	F1	GFP	mei	auto	n	7	11947.937	4293.947	66.73	4286.395	3872	4738	51303815.37	4291	2212276086
4	male	F1	GFP	mei	background	n	8	78797.441	4184.007	41.06	4196.912	3789	5408	329689082.1	4188	14216550308
4	male	F1	RFP	mei	gonad	n	9	5764.257	4294.274	86.43	4262.861	3893	5084	24753298.51	4281	1067389042
4	male	F1	RFP	mei	worm	n	10	17712.194	4240.231	71.573	4229.244	3885	5084	75103798.95	4230	3238557156
4	male	F1	RFP	mei	auto	n	11	11947.937	4214.158	43.603	4221.309	3885	4555	50350500.44	4217	2171168114
4	male	F1	RFP	mei	background	n	12	78797.441	4177.563	39.298	4183.709	3811	4510	329181236.5	4182	14194651456
4	male	F1	smFISH	mei	gonad	n	13	5764.257	4755.646	105.19	4759.23	4203	5929	27412763.55	4757	1182068055
4	male	F1	smFISH	mei	worm	n	14	17712.194	4756.027	128.484	4778.125	4030	24190	84239674.55	4755	3632506007
4	male	F1	smFISH	mei	auto	n	15	11947.937	4756.211	138.327	4778.125	4030	24190	56826911	4754	2450437952
4	male	F1	smFISH	mei	background	n	16	78797.441	4382.682	66.482	4395.229	3948	5751	345344152.6	4386	14891613904
5	male	F1	DAPI	mei	gonad	n	1	4874.596	6066.837	1024.534	5038.963	4362	14265	29573378.03	5865	1275564549
5	male	F1	DAPI	mei	worm	n	2	22804.639	5353.469	1033.095	4930.336	3975	27267	122083922.5	5027	5265746896
5	male	F1	DAPI	mei	auto	n	3	17930.043	5159.527	946.631	4839.352	3975	27267	92510544.47	4907	3990182347
5	male	F1	DAPI	mei	background	n	4	73680.145	4200.691	42.874	4206.922	3848	4592	309507520.4	4204	13349737063
5	male	F1	GFP	mei	gonad	n	5	4874.596	4304.639	63.784	4311.107	3977	4724	20983377.03	4303	905058997
5	male	F1	GFP	mei	worm	n	6	22804.639	4308.976	79.319	4306.064	3901	6742	98264644.65	4306	4238369287
5	male	F1	GFP	mei	auto	n	7	17930.043	4310.155	83.002	4306.064	3901	6742	77281267.62	4307	3333310290
5	male	F1	GFP	mei	background	n	8	73680.145	4186.243	41.648	4196.479	3784	4587	308443000	4190	13303821966
5	male	F1	RFP	mei	gonad	n	9	4874.596	4316.983	102.106	4267.506	3912	5323	21043547.24	4298	907654270
5	male	F1	RFP	mei	worm	n	10	22804.639	4238.496	74.826	4222.902	3821	5323	96657380.73	4228	4169044475
5	male	F1	RFP	mei	auto	n	11	17930.043	4217.159	46.44	4222.215	3821	4843	75613833.49	4219	3261390205
5	male	F1	RFP	mei	background	n	12	73680.145	4178.42	39.628	4186.867	3790	4498	307866615.3	4182	13278961234
5	male	F1	smFISH	mei	gonad	y	13	4874.596	4923.804	151.832	4934.152	4343	24521	24001554.96	4916	1035239620
5	male	F1	smFISH	mei	worm	n	14	22804.639	4969.059	229.729	5040.039	4234	63190	113317588.3	4942	4887635706
5	male	F1	smFISH	mei	auto	n	15	17930.043	4981.362	245.251	5040.039	4234	63190	89316033.31	4951	3852396086
5	male	F1	smFISH	mei	background	n	16	73680.145	4389.741	80.409	4414.412	4002	10035	323436719.7	4390	13950533929
1	herma	F1	DAPI	bi	gonad	n	1	14523.074	5062.389	658.479	4653.824	3964	9754	73521446.02	4821	3169875393
1	herma	F1	DAPI	bi	worm	n	2	19606.041	4954.665	633.338	4653.824	3964	9754	97141369.13	4746	4188247815
1	herma	F1	DAPI	bi	auto	n	3	5082.967	4646.877	424.775	4365.795	4002	8545	23619923.11	4526	1018372422
1	herma	F1	DAPI	bi	background	n	4	76917.264	4214.212	127.943	4196.057	3810	8631	324145657.8	4202	13975532312
1	herma	F1	GFP	bi	gonad	n	5	14523.074	4322.881	126.385	4294.549	3937	5864	62781524.37	4301	2706823927
1	herma	F1	GFP	bi	worm	n	6	19606.041	4304.857	116.213	4270.314	3935	5864	84401203.51	4286	3638955878
1	herma	F1	GFP	bi	auto	n	7	5082.967	4253.358	53.61	4247.211	3935	4627	21619679.14	4254	932131951
1	herma	F1	GFP	bi	background	n	8	76917.264	4188.385	43.61	4192.627	3821	5098	322159146.3	4191	13889883916
1	herma	F1	RFP	bi	gonad	n	9	14523.074	4311.913	178.577	4238.816	3877	6347	62622233.31	4252	2699956097
1	herma	F1	RFP	bi	worm	n	10	19606.041	4282.45	162.923	4218.365	3830	6347	83961883.36	4234	3620014600
1	herma	F1	RFP	bi	auto	n	11	5082.967	4198.267	41.26	4207.051	3830	4480	21339650.04	4202	920058503
1	herma	F1	RFP	bi	background	n	12	76917.264	4179.359	39.545	4187.637	3800	4690	321464822.6	4183	13859948166
1	herma	F1	smFISH	bi	gonad	n	13	14523.074	5111.937	283.019	4996.414	3777	15557	74241036.58	5041	3200900523
1	herma	F1	smFISH	bi	worm	n	14	19606.041	5143.81	311.74	4996.414	3777	15557	100849754.7	5067	4348134770
1	herma	F1	smFISH	bi	auto	n	15	5082.967	5234.879	367.142	5050.232	4337	9206	26608718.11	5154	1147234247
1	herma	F1	smFISH	bi	background	n	16	76917.264	4431.502	211.52	4408.857	4010	7723	340859023.7	4397	14696128682
2	herma	F1	DAPI	bi	gonad	n	1	15683.838	4805.415	473.56	4451.365	4009	8450	75367347.57	4664	3249503231
2	herma	F1	DAPI	bi	worm	n	2	21355.692	4744.01	468.682	4413.549	3967	8450	101311612.7	4589	4368104005
2	herma	F1	DAPI	bi	auto	n	3	8646.93	4514.052	366.583	4309.174	3967	8240	39032696.53	4409	1682915448
2	herma	F1	DAPI	bi	background	n	4	72309.975	4195.559	41.67	4204.154	3823	5066	303380797.1	4199	13080424246
2	herma	F1	GFP	bi	gonad	n	5	15683.838	4260.391	75.634	4251.135	3883	5148	66819287.67	4252	2880949087
2	herma	F1	GFP	bi	worm	n	6	21355.692	4252.756	70.601	4241.252	3883	5148	90820541.93	4246	3915775916
2	herma	F1	GFP	bi	auto	n	7	8646.93	4233.609	47.584	4240.225	3895	4562	36607720.29	4236	1578361309
2	herma	F1	GFP	bi	background	n	8	72309.975	4183.932	41.075	4191.998	3794	4535	302539997.7	4188	13044172731
2	herma	F1	RFP	bi	gonad	n	9	15683.838	4301.951	157.832	4222.947	3864	6607	67471104.34	4253	2909052509
2	herma	F1	RFP	bi	worm	n	10	21355.692	4272.259	145.452	4214.627	3842	6607	91237044.44	4230	3933733643
2	herma	F1	RFP	bi	auto	n	11	8646.93	4195.514	40.623	4211.51	3842	4661	36278320.99	4199	1564159083
2	herma	F1	RFP	bi	background	n	12	72309.975	4177.2	39.269	4183.908	3796	4513	302053239	4181	13023185873
2	herma	F1	smFISH	bi	gonad	n	13	15683.838	4876.294	217.15	4728.314	4206	18281	76479011.03	4842	3297433192
2	herma	F1	smFISH	bi	worm	n	14	21355.692	4863.114	203.868	4783.295	4206	18281	103855166.3	4831	4477770670
2	herma	F1	smFISH	bi	auto	n	15	8646.93	4789.263	156.53	4758.424	4212	6563	41412422.89	4779	1785518614
2	herma	F1	smFISH	bi	background	n	16	72309.975	4387.984	72.472	4406.1	4006	5619	317295028.4	4389	13680343720
3	herma	F1	DAPI	bi	gonad	n	1	11808.97	4872.737	430.278	4509.51	4114	9587	57541999.43	4768	2480953876
3	herma	F1	DAPI	bi	worm	n	2	19468.947	4738.056	423.288	4478.275	3986	9587	92244955.41	4607	3977190260
3	herma	F1	DAPI	bi	auto	n	3	7659.978	4530.425	314.485	4343.93	3986	9222	34702955.98	4444	1496236384
3	herma	F1	DAPI	bi	background	n	4	77053.115	4193.759	41.616	4203.15	3829	4990	323142208.3	4197	13932447989
3	herma	F1	GFP	bi	gonad	n	5	11808.97	4293.079	118.942	4260.975	3922	5607	50696844.33	4270	2185821377
3	herma	F1	GFP	bi	worm	n	6	19468.947	4277.789	101.111	4254.141	3871	5607	83284044.77	4263	3590835837
3	herma	F1	GFP	bi	auto	n	7	7659.978	4254.216	57.08	4258.756	3871	5032	32587200.45	4253	1405014460
3	herma	F1	GFP	bi	background	n	8	77053.115	4185.042	41.057	4190.57	3796	4536	322470521.6	4189	13903487859
3	herma	F1	RFP	bi	gonad	n	9	11808.97	4315.235	155.612	4238.771	3849	6042	50958479.16	4268	2197101902
3	herma	F1	RFP	bi	worm	n	10	19468.947	4269.851	136.081	4208.725	3823	6042	83129500.35	4232	3584172572
3	herma	F1	RFP	bi	auto	n	11	7659.978	4199.885	40.803	4205.293	3823	4505	32171021.19	4203.5	1387070670
3	herma	F1	RFP	bi	background	n	12	77053.115	4177.777	39.224	4185.85	3766	4515	321910741.5	4182	13879352644
3	herma	F1	smFISH	bi	gonad	y	13	11808.97	4929.553	180.26	4896.705	3677	9740	58212945.59	4913	2509882076
3	herma	F1	smFISH	bi	worm	n	14	19468.947	4917.399	188.421	4825.654	3677	9740	95736581.51	4898	4127733574
3	herma	F1	smFISH	bi	auto	n	15	7659.978	4898.661	198.902	4825.508	4236	9184	37523635.92	4872	1617851498
3	herma	F1	smFISH	bi	background	n	16	77053.115	4388.239	70.295	4400.621	4020	5422	338127500.6	4390	14578546827
4	herma	F1	DAPI	bi	gonad	n	1	32946.411	5473.953	885.116	4909.705	4054	27113	180347115.8	5239	7775761710
4	herma	F1	DAPI	bi	worm	n	2	39384.16	5341.979	876.775	4850.006	3992	27113	210389342.4	5114	9071048272
4	herma	F1	DAPI	bi	auto	n	3	6455.145	4665.502	385.03	4488.514	3992	7903	30116488.88	4558	1298488418
4	herma	F1	DAPI	bi	background	n	4	57137.902	4203.346	42.846	4221.555	3822	4618	240170379.9	4207	10355073526
4	herma	F1	GFP	bi	gonad	n	5	32946.411	4415.017	215.797	4284.637	3786	6172	145458954.9	4331	6271540120
4	herma	F1	GFP	bi	worm	n	6	39384.16	4389.812	206.917	4274.521	3785	6172	172889041	4315	7454202852
4	herma	F1	GFP	bi	auto	n	7	6455.145	4260.791	60.919	4256.992	3785	4909	27504024.21	4259	1185850616
4	herma	F1	GFP	bi	background	n	8	57137.902	4187.896	41.446	4200.164	3810	4926	239287574.4	4191	10317010897
4	herma	F1	RFP	bi	gonad	n	9	32946.411	4318.92	154.28	4234.016	3875	6539	142292904.5	4278	6135034173
4	herma	F1	RFP	bi	worm	n	10	39384.16	4298.12	149.657	4224.746	3777	6539	169277842.7	4257	7298504119
4	herma	F1	RFP	bi	auto	n	11	6455.145	4191.709	40.744	4192.371	3777	4611	27058086.16	4195	1166623760
4	herma	F1	RFP	bi	background	n	12	57137.902	4179.909	39.522	4187.125	3798	4502	238831249.8	4184	10297336221
4	herma	F1	smFISH	bi	gonad	n	13	32946.411	5068.305	341.868	4756.584	4223	58862	166982463.1	4978	7199537612
4	herma	F1	smFISH	bi	worm	n	14	39384.16	5033.669	332.879	4924.646	4177	58862	198246833.2	4948	8547517537
4	herma	F1	smFISH	bi	auto	n	15	6455.145	4855.561	205.886	4842.771	4177	6702	31343348.79	4852	1351385135
4	herma	F1	smFISH	bi	background	n	16	57137.902	4393.447	67.998	4399.289	4008	9732	251032355.8	4397	10823393386
5	herma	F1	DAPI	bi	gonad	n	1	12736.386	5094.85	665.379	4633.215	4111	10329	64889984.98	4862	2797730156
5	herma	F1	DAPI	bi	worm	n	2	20349.078	4917.549	618.471	4595.758	3989	10329	100067587.9	4710	4314411666
5	herma	F1	DAPI	bi	auto	n	3	7612.691	4620.916	375.72	4504.947	3989	8792	35177602.88	4531	1516681510
5	herma	F1	DAPI	bi	background	n	4	76174.227	4209.308	113.48	4204.367	3818	8214	320640783	4202	13824419716
5	herma	F1	GFP	bi	gonad	n	5	12736.386	4325.623	130.268	4288.457	3903	5857	55092803.52	4301	2375324911
5	herma	F1	GFP	bi	worm	n	6	20349.078	4303.885	114.658	4270.338	3890	5857	87580096.91	4285	3776013791
5	herma	F1	GFP	bi	auto	n	7	7612.691	4267.518	68.096	4256.529	3890	5301	32487293.38	4263	1400688880
5	herma	F1	GFP	bi	background	n	8	76174.227	4187.088	42.145	4196.4	3802	4633	318948172.7	4190	13751442863
5	herma	F1	RFP	bi	gonad	n	9	12736.386	4322.718	175.234	4233.859	3903	6103	55055803.18	4263	2373729642
5	herma	F1	RFP	bi	worm	n	10	20349.078	4277.098	152.78	4219.863	3845	6103	87034996.64	4233	3752511806
5	herma	F1	RFP	bi	auto	n	11	7612.691	4200.774	41.38	4203.014	3845	4502	31979193.46	4204	1378782164
5	herma	F1	RFP	bi	background	n	12	76174.227	4178.768	39.506	4189.107	3804	4521	318314461.5	4183	13724120421
5	herma	F1	smFISH	bi	gonad	n	13	12736.386	4790.27	161.232	4707.064	4173	7316	61010725.55	4766	2630475978
5	herma	F1	smFISH	bi	worm	n	14	20349.078	4802.523	168.014	4748.326	4173	18200	97726921.77	4778	4213493903
5	herma	F1	smFISH	bi	auto	n	15	7612.691	4823.025	176.899	4760.936	4243	18200	36716196.22	4798	1583017925
5	herma	F1	smFISH	bi	background	n	16	76174.227	4399.286	103.92	4397.23	3973	6167	335112182.1	4392	14448353745
1	male	F1	DAPI	bi	gonad	n	1	4407.262	6037.202	924.726	5374.938	4357	12901	26607533.55	5851	1147183175
1	male	F1	DAPI	bi	worm	n	2	24374.454	5450.613	1091.087	4958.195	4003	14871	132855721.6	5156	5728071269
1	male	F1	DAPI	bi	auto	n	3	19967.192	5321.138	1082.488	4830.836	4003	14871	106248188	5029	4580888094
1	male	F1	DAPI	bi	background	n	4	72148.851	4201.842	43.025	4210.252	3823	5070	303158067.5	4205	13070652855
1	male	F1	GFP	bi	gonad	n	5	4407.262	4315.964	64.473	4313.133	3987	4647	19021582.52	4314	820115077
1	male	F1	GFP	bi	worm	n	6	24374.454	4311.359	78.422	4304.666	3938	6001	105087025.5	4307	4530824601
1	male	F1	GFP	bi	auto	n	7	19967.192	4310.343	81.144	4296.607	3938	6001	86065443	4306	3710709524
1	male	F1	GFP	bi	background	n	8	72148.851	4185.634	41.928	4188.52	3807	5173	301988675.5	4189	13020234548
1	male	F1	RFP	bi	gonad	n	9	4407.262	4299.031	82.453	4272.023	3920	5068	18946957.24	4287	816897610
1	male	F1	RFP	bi	worm	n	10	24374.454	4231.37	63.115	4219.973	3838	5068	103137344.7	4225	4446764161
1	male	F1	RFP	bi	auto	n	11	19967.192	4216.436	46.138	4219.1	3838	4849	84190387.51	4218	3629866551
1	male	F1	RFP	bi	background	n	12	72148.851	4177.958	39.682	4184.953	3811	4539	301434875	4182	12996357451
1	male	F1	smFISH	bi	gonad	n	13	4407.262	4936.676	148.138	4901.15	4308	12095	21757224.13	4931	938062200
1	male	F1	smFISH	bi	worm	n	14	24374.454	5015.952	239.624	4957.902	3733	12095	122261087.9	4986	5271283891
1	male	F1	smFISH	bi	auto	n	15	19967.192	5033.45	252.104	4973.078	3733	9453	100503863.8	5003	4333221691
1	male	F1	smFISH	bi	background	n	16	72148.851	4386.1	73.182	4399.486	4002	5803	316452061.3	4388	13643823083
2	male	F1	DAPI	bi	gonad	n	1	5495.676	6083.851	1242.414	4732.111	4201	17150	33434874.91	5774	1441562395
2	male	F1	DAPI	bi	worm	n	2	20739.719	5506.434	1269.927	4599.41	4062	29076	114201900	5097	4923875589
2	male	F1	DAPI	bi	auto	n	3	15244.043	5298.268	1214.127	4599.41	4062	29076	80767025.04	4913	3482313194
2	male	F1	DAPI	bi	background	n	4	75782.343	4198.67	43.409	4202.738	3815	4553	318185019.5	4202	13718716160
2	male	F1	GFP	bi	gonad	n	5	5495.676	4325.289	61.908	4327.029	3969	4666	23770387.95	4325	1024872905
2	male	F1	GFP	bi	worm	n	6	20739.719	4327.718	73.687	4324.58	3920	6357	89755660.84	4325	3869863002
2	male	F1	GFP	bi	auto	n	7	15244.043	4328.594	77.477	4324.58	3920	6357	65985272.89	4325	2844990097
2	male	F1	GFP	bi	background	n	8	75782.343	4183.628	41.681	4194.537	3781	4574	317045163.4	4187	13669570659
2	male	F1	RFP	bi	gonad	n	9	5495.676	4332.325	107.63	4275.871	3916	5414	23809055.25	4312	1026540066
2	male	F1	RFP	bi	worm	n	10	20739.719	4249.898	83.104	4241.979	3839	5414	88141683.3	4235	3800275503
2	male	F1	RFP	bi	auto	n	11	15244.043	4220.182	43.444	4224.203	3839	4551	64332628.06	4223	2773735437
2	male	F1	RFP	bi	background	n	12	75782.343	4176.319	39.492	4192.062	3794	4850	316491216.8	4180	13645686955
2	male	F1	smFISH	bi	gonad	y	13	5495.676	4989.662	166.941	4969.463	4247	11796	27421566.11	4986	1182295391
2	male	F1	smFISH	bi	worm	n	14	20739.719	5073.923	240.066	5027.055	4229	62601	105231735.1	5055	4537122164
2	male	F1	smFISH	bi	auto	n	15	15244.043	5104.3	254.713	5027.055	4229	62601	77810168.96	5087	3354826773
2	male	F1	smFISH	bi	background	n	16	75782.343	4388.248	88.443	4388.467	3935	13222	332551738.1	4386	14338144862
3	male	F1	DAPI	bi	gonad	n	1	5398.032	6268.14	1254.079	4933.137	4317	15195	33835615.59	5975	1458840542
3	male	F1	DAPI	bi	worm	n	2	20439.781	5625.261	1253.344	4829.518	3995	17778	114979104.8	5237	4957385189
3	male	F1	DAPI	bi	auto	n	3	15041.749	5394.551	1169.9	4829.518	3995	17778	81143489.22	5020	3498544647
3	male	F1	DAPI	bi	background	n	4	76082.282	4199.525	43.343	4204.123	3812	4801	319509445.3	4203	13775819479
3	male	F1	GFP	bi	gonad	n	5	5398.032	4376.511	87.342	4348.404	4039	4924	23624546.51	4369	1018584874
3	male	F1	GFP	bi	worm	n	6	20439.781	4359.988	85.997	4350.654	3954	5317	89117193.86	4354	3842335159
3	male	F1	GFP	bi	auto	n	7	15041.749	4354.058	84.726	4350.654	3954	5317	65492647.35	4349	2823750285
3	male	F1	GFP	bi	background	n	8	76082.282	4184.362	41.51	4191.441	3794	5324	318355823.7	4188	13726080473
3	male	F1	RFP	bi	gonad	n	9	5398.032	4354.299	125.798	4274.951	3940	5605	23504645.31	4328	1013415270
3	male	F1	RFP	bi	worm	n	10	20439.781	4258.946	94.432	4237.334	3876	5605	87051913.66	4240	3753289506
3	male	F1	RFP	bi	auto	n	11	15041.749	4224.726	44.772	4232.18	3876	4544	63547268.35	4227	2739874236
3	male	F1	RFP	bi	background	n	12	76082.282	4177.153	39.488	4187.355	3807	4505	317807359.1	4181	13702433132
3	male	F1	smFISH	bi	gonad	n	13	5398.032	5086.106	195.843	5132.623	4348	12225	27454961.89	5089	1183735268
3	male	F1	smFISH	bi	worm	n	14	20439.781	5159.235	263.356	5078.662	4241	24664	105453636.4	5141	4546689560
3	male	F1	smFISH	bi	auto	n	15	15041.749	5185.479	279.059	5078.662	4241	24664	77998674.55	5166	3362954292
3	male	F1	smFISH	bi	background	n	16	76082.282	4388.468	84.479	4397.881	3994	13841	333884643.8	4387	14395613802
4	male	F1	DAPI	bi	gonad	n	1	5441.056	6453.205	1399.076	5033.641	4263	16991	35112245.46	6162	1513883117
4	male	F1	DAPI	bi	worm	n	2	20723.715	5727.008	1432.144	4768.602	4061	21313	118684888.6	5240	5117162027
4	male	F1	DAPI	bi	auto	n	3	15282.66	5468.462	1352.69	4768.602	4061	21313	83572643.17	5007	3603278910
4	male	F1	DAPI	bi	background	n	4	75798.347	4201.428	45.547	4210.623	3831	6732	318461320.8	4204	13730629036
4	male	F1	GFP	bi	gonad	n	5	5441.056	4315.628	62.214	4309.039	3975	4651	23481569.78	4315	1012420356
4	male	F1	GFP	bi	worm	n	6	20723.715	4318.354	73.21	4306.984	3919	6055	89492340.09	4316	3858509788
4	male	F1	GFP	bi	auto	n	7	15282.66	4319.325	76.723	4306.984	3919	6055	66010770.32	4316	2846089432
4	male	F1	GFP	bi	background	n	8	75798.347	4184.493	41.693	4194.215	3811	5045	317177649	4188	13675282845
4	male	F1	RFP	bi	gonad	n	9	5441.056	4362.045	139.972	4279.934	3959	6093	23734129.79	4330	1023309615
4	male	F1	RFP	bi	worm	n	10	20723.715	4252.741	103.439	4226.984	3845	6093	88132584.4	4229	3799883199
4	male	F1	RFP	bi	auto	n	11	15282.66	4213.825	42.02	4219.902	3845	4543	64398454.62	4216	2776573584
4	male	F1	RFP	bi	background	n	12	75798.347	4176.81	39.579	4183.27	3799	4525	316595279.8	4181	13650173689
4	male	F1	smFISH	bi	gonad	n	13	5441.056	4887.157	150.283	4850.609	4299	10867	26591290.59	4881	1146497621
4	male	F1	smFISH	bi	worm	n	14	20723.715	4998.795	255.605	4868.455	4259	17826	103593597.9	4967	4466493011
4	male	F1	smFISH	bi	auto	n	15	15282.66	5038.541	273.014	4974.447	4259	17826	77002307.33	5012	3319995390
4	male	F1	smFISH	bi	background	n	16	75798.347	4389.762	112.903	4384.371	4002	6924	332736710.4	4386	14346120042
5	male	F1	DAPI	bi	gonad	n	1	4997.062	6303.69	1268.84	5064.312	4460	13836	31499932.04	5929	1358136305
5	male	F1	DAPI	bi	worm	n	2	21002.153	5344.081	1090.981	4661.559	4012	14090	112237208.4	4993	4839166870
5	male	F1	DAPI	bi	auto	n	3	16005.091	5044.475	825.79	4661.559	4012	14090	80737276.39	4842	3481030565
5	male	F1	DAPI	bi	background	n	4	75519.909	4198.185	42.498	4202.74	3818	4567	317046555.4	4202	13669630676
5	male	F1	GFP	bi	gonad	n	5	4997.062	4285.395	55.029	4291.074	3974	4596	21414386.23	4286	923292639
5	male	F1	GFP	bi	worm	n	6	21002.153	4299.979	67.054	4295.547	3927	4751	90308824.36	4296	3893712941
5	male	F1	GFP	bi	auto	n	7	16005.091	4304.533	69.767	4295.547	3927	4751	68894438.14	4300	2970420302
5	male	F1	GFP	bi	background	n	8	75519.909	4183.912	41.39	4190.842	3816	4519	315968648.8	4188	13623156160
5	male	F1	RFP	bi	gonad	n	9	4997.062	4329	131.729	4262.68	3916	6416	21632284.34	4299	932687432
5	male	F1	RFP	bi	worm	n	10	21002.153	4243.837	90.779	4218.197	3841	6416	89129706.25	4228	3842874637
5	male	F1	RFP	bi	auto	n	11	16005.091	4217.247	49.241	4217.459	3841	5208	67497421.9	4218	2910187205
5	male	F1	RFP	bi	background	n	12	75519.909	4177.046	39.5	4186.979	3787	4554	315450136	4181	13600800204
5	male	F1	smFISH	bi	gonad	n	13	4997.062	4839.018	126.998	4808.107	4164	23563	24180874.16	4835	1042571236
5	male	F1	smFISH	bi	worm	n	14	21002.153	4866.326	161.049	4808.107	4164	23563	102203334.7	4851	4406551074
5	male	F1	smFISH	bi	auto	n	15	16005.091	4874.853	169.391	4830.941	4205	18139	78022460.55	4858	3363979838
5	male	F1	smFISH	bi	background	n	16	75519.909	4382.385	68.108	4395.768	4017	5544	330957299.3	4385	14269399788
