# Supplementary material for: A genetic framework for RNAi inheritance in Caenorhabditis elegans
Source: EMBO Rep. 2025 Jul 7;26(16):4072–99. doi: 10.1038/s44319-025-00512-7 (PMC12373942; doi:10.1038/s44319-025-00512-7)
Supplement: Supplementary file 3 — Source data Fig. 2 [file 44319_2025_512_MOESM3_ESM.zip]

Archive with 11 entries (5 files):
- Figure_2/
- Figure_2/2B/
- Figure_2/2B/P0_hermaphrodites_wago-1.csv
- Figure_2/2C/
- Figure_2/2C/P0_hermaphrodites_wago-3.csv
- Figure_2/2D/
- Figure_2/2D/P0_hermaphrodites_znfx-1.csv
- Figure_2/2E/
- Figure_2/2E/P0_hermaphrodites_wago-4.csv
- Figure_2/2F/
- Figure_2/2F/P0_hermaphrodites_hrde-1.csv
