# Supplementary material for: A genetic framework for RNAi inheritance in Caenorhabditis elegans
Source: EMBO Rep. 2025 Jul 7;26(16):4072–99. doi: 10.1038/s44319-025-00512-7 (PMC12373942; doi:10.1038/s44319-025-00512-7)
Supplement: Supplementary file 3 — Source data Fig. 2 [file 44319_2025_512_MOESM3_ESM.zip › Figure_2/2B/P0_hermaphrodites_wago-1.csv]

condi	RNAi	genotype	channel	image	index	area	mean	stddev	modal	min	max	intden	median	rawintden
ctrl.wt.green	ctrl	wt	green	n	1	41212.298	531.345	289.806	222	95	4240	21897949.25	477	52552679
ctrl.wt.green	ctrl	wt	green	n	2	31185.59	502.75	239.721	373	109	2871	15678541.99	480	37626783
ctrl.wt.green	ctrl	wt	green	n	3	40576.852	363.059	162.434	198	95	2451	14731785.44	345	35354671
ctrl.wt.green	ctrl	wt	green	n	4	35769.966	492.643	245.26	237	103	4301	17621836.95	479	42290478
ctrl.wt.green	ctrl	wt	green	n	5	34699.501	303.319	131.764	243	92	1385	10525012.98	272	25258878
ctrl.wt.green	ctrl	wt	green	n	6	34587.829	410.599	190.61	331	101	2087	14201737.07	371	34082613
ctrl.wt.green	ctrl	wt	green	n	7	33775.709	426.671	192.917	308	103	3111	14411109.55	411	34585084
ctrl.wt.green	ctrl	wt	green	n	8	42201.927	470.27	229.395	229	106	4025	19846308.5	444	47628966
ctrl.wt.green	ctrl	wt	green	n	9	33396.108	379.563	168.352	309	106	3095	12675941.59	359	30420871
ctrl.wt.green	ctrl	wt	green	n	10	34520.743	413.242	226.676	207	108	3071	14265435.81	368	34235483
ctrl.wt.green	ctrl	wt	green	n	11	43415.315	330.525	131.436	275	107	1880	14349838.83	311	34438041
ctrl.wt.green	ctrl	wt	green	n	12	34781.588	300.428	107.291	289	102	1382	10449370.36	291	25077344
ctrl.wt.green	ctrl	wt	green	n	13	37906.314	339.147	134.513	312	107	1867	12855796.46	318	30852503
ctrl.wt.green	ctrl	wt	green	n	14	42008.168	383.89	165.946	215	108	2651	16126521.61	367	38701885
ctrl.wt.green	ctrl	wt	green	n	15	47729.262	390.54	167.597	231	107	2975	18640182.19	373	44734395
ctrl.wt.green	ctrl	wt	green	n	16	46633.379	385.662	157.968	244	112	1509	17984727.27	367	43161375
ctrl.wt.green	ctrl	wt	green	n	17	39941.407	381.194	170.389	200	119	2915	15225444.22	357	36539398
ctrl.wt.green	ctrl	wt	green	n	18	46388.368	425.197	182.789	247	114	2923	19724205.43	408	47335932
ctrl.wt.green	ctrl	wt	green	n	19	38815.105	313.116	116.287	218	105	1623	12153624.82	298	29167368
ctrl.wt.green	ctrl	wt	green	n	20	43552.405	438.317	204.082	225	78	2608	19089773.13	408	45813364
ctrl.wt.green	ctrl	wt	green	n	21	39438.467	558.108	298.246	245	119	3443	22010942.74	487	52823851
ctrl.wt.green	ctrl	wt	green	n	22	43942.423	439.81	209.83	222	112	1904	19326312.68	401	46381033
ctrl.wt.green	ctrl	wt	green	n	23	37683.387	424.089	172.798	288	98	1442	15981107.89	401	38352908
ctrl.wt.green	ctrl	wt	green	n	24	35999.977	445.144	181.737	369	106	1488	16025172.4	418	38458658
ctrl.wt.green	ctrl	wt	green	n	25	19922.576	276.49	94.286	202	93	1251	5508395.213	258	13219545
ctrl.wt.green	ctrl	wt	green	n	26	26868.727	337.421	151.514	216	96	1853	9066085.959	304	21757613
ctrl.wt.green	ctrl	wt	green	n	27	18930.864	313.426	128.297	231	98	1054	5933427.117	288	14239575
ctrl.wt.green	ctrl	wt	green	n	28	26902.478	398.522	164.842	332	84	2006	10721229.02	375	25729775
ctrl.wt.green	ctrl	wt	green	n	29	35229.108	372.086	178.057	202	99	2076	13108262.99	355	31458395
ctrl.wt.green	ctrl	wt	green	y	30	35474.119	451.817	243.619	221	110	3895	16027805.85	428	38464978
ctrl.wt.green	ctrl	wt	green	n	31	32705.243	293.563	105.898	232	102	1162	9601034.963	273	23041432
ctrl.wt.green	ctrl	wt	green	n	32	30265.132	386.745	173.232	231	78	2391	11704887.67	367	28090448
ctrl.wt.green	ctrl	wt	green	n	33	31384.349	370.061	174.283	193	106	2327	11614119.36	344	27872614
ctrl.wt.green	ctrl	wt	green	n	34	15910.726	318.525	142.279	198	93	1065	5067958.024	281	12162544
ctrl.wt.green	ctrl	wt	green	n	35	27182.908	303.517	132.207	271	89	1924	8250464.141	275	19800210
ctrl.wt.green	ctrl	wt	green	n	36	40692.274	378.949	193.198	220	103	2836	15420285.2	333	37006995
ctrl.wt.green	ctrl	wt	green	n	37	31334.764	287.504	90.519	248	98	781	9008865.847	276	21620291
ctrl.wt.green	ctrl	wt	green	n	38	26483.292	297.194	102.326	297	96	1187	7870663.47	287	18888730
ctrl.wt.green	ctrl	wt	green	n	39	34532.826	359.279	154.401	252	100	2079	12406925.56	342	29775262
ctrl.wt.green	ctrl	wt	green	n	40	36357.493	421.037	167.131	395	103	2603	15307847.57	407	36737157
ctrl.wt.green	ctrl	wt	green	n	41	38711.351	412.726	222.783	198	100	3553	15977172.71	374	38343464
ctrl.wt.green	ctrl	wt	green	n	42	35717.464	373.721	173.916	305	101	2564	13348373.95	346	32034635
ctrl.wt.green	ctrl	wt	green	n	43	28155.452	320.641	120.559	304	92	1620	9027780.877	302	21665685
ctrl.wt.green	ctrl	wt	green	n	44	35639.127	402.302	188.448	266	105	2014	14337707.03	365	34408926
ctrl.wt.green	ctrl	wt	green	n	45	26587.464	290.257	110.939	261	109	2146	7717196.047	271	18520425
ctrl.wt.green	ctrl	wt	green	n	46	39937.24	382.017	166.611	207	93	2260	15256713.57	362	36614441
ctrl.wt.green	ctrl	wt	green	n	47	36294.574	398.35	169.723	302	111	2299	14457959.6	375	34697519
ctrl.wt.green	ctrl	wt	green	n	48	30664.317	358.532	156.44	209	96	1762	10994150.23	324	26384756
ctrl.wt.green	ctrl	wt	green	n	49	33841.545	377.636	155.918	311	111	1633	12779770.91	359	30670050
ctrl.wt.green	ctrl	wt	green	n	50	20482.185	317.569	117.663	265	106	1047	6504504.02	297	15610097
ctrl.wt.green	ctrl	wt	green	n	51	34269.064	326.667	156.862	212	101	1711	11194582.29	287	26865771
ctrl.wt.green	ctrl	wt	green	n	52	35582.874	405.929	176.802	216	106	1849	14444114.39	387	34664292
ctrl.wt.green	ctrl	wt	green	n	53	35148.274	483.512	275.538	203	87	2352	16994619.24	427	40785221
ctrl.wt.green	ctrl	wt	green	n	54	35997.896	349.329	164.661	214	101	1474	12575103.8	311	30178869
ctrl.wt.green	ctrl	wt	green	n	55	43174.474	407.112	234.997	191	95	3448	17576864.61	366	42182546
ctrl.wt.green	ctrl	wt	green	n	56	50310.634	439.043	245.032	220	94	4638	22088515.93	362	53010014
ctrl.wt.green	ctrl	wt	green	n	57	52184.47	327.545	141.999	190	82	1921	17092774.14	309	41020782
ctrl.wt.green	ctrl	wt	green	n	58	45912.933	467.009	268.338	213	99	4499	21441761.35	393	51457874
ctrl.wt.green	ctrl	wt	green	n	59	47633.428	355.292	168.594	197	87	2045	16923783.91	321	40615224
ctrl.wt.green	ctrl	wt	green	n	60	41808.995	316.77	131.062	261	104	1918	13243816.88	297	31783707
ctrl.wt.green	ctrl	wt	green	n	61	25088.231	277.876	119.991	223	88	944	6971423.798	248	16730652
ctrl.wt.green	ctrl	wt	green	n	62	37038.36	311.096	131.786	172	97	1769	11522489	294	27652709
ctrl.wt.green	ctrl	wt	green	n	63	24668.211	383.195	211.344	186	97	2040	9452723.1	324	22685498
ctrl.wt.green	ctrl	wt	green	n	64	48976.823	343.338	183.44	233	96	2187	16815587.3	289	40355564
gfp.wt.green	gfp	wt	green	n	1	36216.237	142.772	21.722	132	75	386	5170654.376	140	12409004
gfp.wt.green	gfp	wt	green	n	2	47770.097	137.22	19.88	126	80	497	6555029.657	135	15731353
gfp.wt.green	gfp	wt	green	n	3	44301.189	138.445	23.166	125	72	527	6133265.82	133	14719166
gfp.wt.green	gfp	wt	green	n	4	44816.629	177.548	74.782	144	67	747	7957099.913	152	19096168
gfp.wt.green	gfp	wt	green	n	5	47968.44	142.226	23.2	124	75	385	6822381.862	139	16372969
gfp.wt.green	gfp	wt	green	n	6	37765.057	137.783	20.074	125	53	336	5203386.287	135	12487557
gfp.wt.green	gfp	wt	green	n	7	45377.905	134.277	19.521	122	66	417	6093218.159	130	14623056
gfp.wt.green	gfp	wt	green	n	8	43874.503	137.779	19.486	127	74	355	6045004.291	135	14507348
gfp.wt.green	gfp	wt	green	n	9	49235.998	140.195	23.252	120	75	372	6902665.11	136	16565640
gfp.wt.green	gfp	wt	green	n	10	43593.657	132.175	17.078	121	73	270	5761979.287	129	13828119
gfp.wt.green	gfp	wt	green	n	11	48370.541	134.161	20.836	121	71	349	6489454.164	130	15573979
gfp.wt.green	gfp	wt	green	n	12	39928.073	135.065	19.552	125	70	329	5392867.021	132	12942290
gfp.wt.green	gfp	wt	green	n	13	50626.478	137.791	21.989	122	63	333	6975895.12	134	16741384
gfp.wt.green	gfp	wt	green	n	14	39526.388	132.421	19.407	120	69	303	5234106.023	127	12561281
gfp.wt.green	gfp	wt	green	n	15	45244.982	131.9	17.651	119	63	315	5967828.685	129	14322135
gfp.wt.green	gfp	wt	green	n	16	38212.578	131.773	17.403	123	69	305	5035392.368	129	12084390
gfp.wt.green	gfp	wt	green	n	17	44502.032	139.781	20.739	125	71	291	6220518.553	136	14928563
gfp.wt.green	gfp	wt	green	n	18	45547.496	135.333	19.193	122	66	381	6164097.228	132	14793158
gfp.wt.green	gfp	wt	green	n	19	48052.61	135.029	20.285	117	80	302	6488495.37	131	15571678
gfp.wt.green	gfp	wt	green	n	20	40570.185	135.502	19.381	120	70	275	5497345.957	132	13193028
gfp.wt.green	gfp	wt	green	n	21	50350.632	139.053	21.053	121	62	365	7001382.117	136	16802550
gfp.wt.green	gfp	wt	green	n	22	44997.888	144.316	23.385	128	73	316	6493936.035	141	15584735
gfp.wt.green	gfp	wt	green	n	23	48854.73	137.266	20.505	124	44	491	6706114.888	134	16093941
gfp.wt.green	gfp	wt	green	n	24	45073.308	137.925	17.919	130	77	287	6216735.464	136	14919484
gfp.wt.green	gfp	wt	green	n	25	44993.304	134.145	19.192	120	67	267	6035604.279	130	14484789
gfp.wt.green	gfp	wt	green	n	26	47325.91	139.968	21.6	124	57	315	6624111.144	136	15897141
gfp.wt.green	gfp	wt	green	n	27	51297.758	138.99	21.293	124	74	343	7129880.483	135	17110932
gfp.wt.green	gfp	wt	green	n	28	39589.724	129.942	15.894	119	66	303	5144370.26	128	12345925
gfp.wt.green	gfp	wt	green	n	29	45531.662	132.531	19.209	119	67	358	6034366.722	129	14481819
gfp.wt.green	gfp	wt	green	n	30	39059.283	137.046	19.731	130	70	338	5352918.53	134	12846418
gfp.wt.green	gfp	wt	green	n	31	44758.71	134.82	22.237	118	71	375	6034375.056	130	14481839
gfp.wt.green	gfp	wt	green	y	32	45040.806	134.927	19.329	121	66	323	6077214.095	132	14584648
gfp.wt.green	gfp	wt	green	n	33	50128.955	146.514	24.466	127	63	497	7344614.869	142	17626271
gfp.wt.green	gfp	wt	green	n	34	46062.519	158.198	33.731	147	64	474	7286996.405	151	17487993
gfp.wt.green	gfp	wt	green	n	35	49718.103	143.025	22.065	129	62	354	7110918.784	139	17065426
gfp.wt.green	gfp	wt	green	n	36	47464.667	141.976	22.193	130	67	365	6738854.716	139	16172513
gfp.wt.green	gfp	wt	green	n	37	44377.026	130.07	15.23	121	40	254	5772118.917	128	13852453
gfp.wt.green	gfp	wt	green	n	38	48455.545	146.042	24.032	128	76	325	7076544.715	142	16982932
gfp.wt.green	gfp	wt	green	n	39	31606.86	152.261	31.271	137	82	356	4812498.026	144	11549468
gfp.wt.green	gfp	wt	green	n	40	44184.517	135.488	18.748	124	61	371	5986475.369	133	14366885
gfp.wt.green	gfp	wt	green	n	41	50911.074	137.799	19.664	124	75	309	7015489.011	135	16836405
gfp.wt.green	gfp	wt	green	n	42	38623.013	132.186	17.842	123	64	252	5105408.065	128	12252420
gfp.wt.green	gfp	wt	green	n	43	44545.784	136.231	20.729	121	67	277	6068537.032	132	14563824
gfp.wt.green	gfp	wt	green	n	44	45038.306	134.759	19.443	122	67	350	6069306.234	132	14565670
gfp.wt.green	gfp	wt	green	n	45	44561.618	146.282	25.277	140	73	284	6518565.909	142	15643844
gfp.wt.green	gfp	wt	green	n	46	38514.675	133.289	17.545	124	61	364	5133568.934	131	12320003
gfp.wt.green	gfp	wt	green	n	47	46103.355	138.205	19.43	124	75	345	6371713.789	136	15291415
gfp.wt.green	gfp	wt	green	n	48	48214.701	144.786	26.405	130	74	535	6980800.344	139	16753156
gfp.wt.green	gfp	wt	green	n	49	47053.815	143.847	20.112	128	73	261	6768551.488	141	16243782
gfp.wt.green	gfp	wt	green	n	50	48843.896	141.209	21.354	132	65	296	6897195.694	139	16552514
gfp.wt.green	gfp	wt	green	n	51	55353.777	143.662	25.319	123	57	349	7952257.608	139	19084547
gfp.wt.green	gfp	wt	green	n	52	41024.789	129.818	17.284	118	55	302	5325745.206	126	12781205
gfp.wt.green	gfp	wt	green	n	53	39888.488	134.594	16.86	131	56	255	5368739.669	133	12884387
gfp.wt.green	gfp	wt	green	n	54	53321.601	138.926	20.998	127	75	357	7407736.917	135	17777757
gfp.wt.green	gfp	wt	green	n	55	26353.286	140.786	19.391	126	70	254	3710161.871	139	8903982
gfp.wt.green	gfp	wt	green	n	56	47689.26	141.626	19.583	136	57	315	6754060.41	139	16209005
gfp.wt.green	gfp	wt	green	n	57	48646.804	141.278	21.057	131	76	297	6872707.493	138	16493745
gfp.wt.green	gfp	wt	green	n	58	50827.737	142.806	21.393	134	67	346	7258518.022	140	17419648
gfp.wt.green	gfp	wt	green	n	59	47217.572	144.198	21.692	133	71	289	6808698.737	142	16340131
gfp.wt.green	gfp	wt	green	n	60	36995.022	134.464	17.679	123	67	318	4974496.255	132	11938246
gfp.wt.green	gfp	wt	green	n	61	34464.907	130.761	15.559	120	73	248	4506664.065	128	10815500
gfp.wt.green	gfp	wt	green	n	62	44596.619	131.271	18.348	120	64	286	5854225.582	128	14049500
gfp.wt.green	gfp	wt	green	n	63	30115.125	154.73	38.847	135	80	520	4659709.802	144	11182793
gfp.wt.green	gfp	wt	green	n	64	43897.837	142.447	23.289	136	56	326	6253133.792	139	15006836
gfp.wt.green	gfp	wt	green	n	65	46591.71	136.527	21.691	121	74	343	6361019.551	131	15265750
gfp.wt.green	gfp	wt	green	n	66	45750.422	136.263	20.05	125	53	399	6234098.34	133	14961153
ctrl.ok1074.green	ctrl	ok1074	green	n	1	40521.45	318.439	180.245	146	91	2558	12903628.71	265	30967282
ctrl.ok1074.green	ctrl	ok1074	green	n	2	42889.476	363.535	228.091	188	82	1817	15591831.74	284	37418672
ctrl.ok1074.green	ctrl	ok1074	green	n	3	42251.53	548.477	435.583	209	97	4597	23174005.68	393	55615051
ctrl.ok1074.green	ctrl	ok1074	green	n	4	43473.67	351.732	179.909	186	99	1807	15291088.3	299	36696921
ctrl.ok1074.green	ctrl	ok1074	green	n	5	45502.097	509.694	286.784	224	104	3115	23192151.09	443	55658598
ctrl.ok1074.green	ctrl	ok1074	green	n	6	35707.062	439.51	275.401	221	96	2608	15693614.76	343	37662940
ctrl.ok1074.green	ctrl	ok1074	green	n	7	49847.297	576.584	388.021	216	86	2909	28741173.02	426	68975637
ctrl.ok1074.green	ctrl	ok1074	green	n	8	41450.243	369.248	201.77	199	98	2370	15305435.21	309	36731352
ctrl.ok1074.green	ctrl	ok1074	green	n	9	33320.285	502.094	425.093	247	86	3051	16729901.26	348	40149913
ctrl.ok1074.green	ctrl	ok1074	green	n	10	41304.403	433.027	183.925	356	108	1824	17885902.86	411	42924189
ctrl.ok1074.green	ctrl	ok1074	green	n	11	41494.412	492.044	260.179	230	102	1918	20417071.15	431	48998713
ctrl.ok1074.green	ctrl	ok1074	green	n	12	28137.13	344.935	197.061	177	89	1776	9705470.103	283	23292055
ctrl.ok1074.green	ctrl	ok1074	green	n	13	46772.155	533.831	345.195	204	103	2649	24968421.27	403	59921450
ctrl.ok1074.green	ctrl	ok1074	green	n	14	39399.315	432.604	296.506	185	94	2711	17044304.91	331	40904447
ctrl.ok1074.green	ctrl	ok1074	green	n	15	41659.419	736.552	650.325	236	89	4023	30684311.72	443	73638955
ctrl.ok1074.green	ctrl	ok1074	green	n	16	48845.167	633.712	451.151	442	100	4018	30953774.55	483	74285636
ctrl.ok1074.green	ctrl	ok1074	green	n	17	44889.568	641.623	442.386	229	110	5464	28802196.25	490	69122086
ctrl.ok1074.green	ctrl	ok1074	green	n	18	44593.721	434.86	329.001	187	95	4037	19392039.75	324	46538751
ctrl.ok1074.green	ctrl	ok1074	green	n	19	43151.155	395.915	214.181	192	67	2007	17084202.17	335	41000196
ctrl.ok1074.green	ctrl	ok1074	green	n	20	45737.941	480.465	302.541	218	109	3157	21975498.79	395	52738767
ctrl.ok1074.green	ctrl	ok1074	green	n	21	43113.236	768.877	618.073	264	105	4999	33148768.19	515	79553378
ctrl.ok1074.green	ctrl	ok1074	green	n	22	38255.096	401.696	247.42	201	97	2983	15366901.79	323	36878865
ctrl.ok1074.green	ctrl	ok1074	green	n	23	44255.372	656.813	411.974	457	111	4033	29067524.31	538	69758844
ctrl.ok1074.green	ctrl	ok1074	green	n	24	38288.431	540.613	418.167	313	93	3237	20699217.48	386	49675833
ctrl.ok1074.green	ctrl	ok1074	green	n	25	45337.506	502.648	314.911	246	93	4958	22788813.76	418	54690633
ctrl.ok1074.green	ctrl	ok1074	green	n	26	44142.034	731.506	507.572	270	107	4109	32290162.79	555	77492820
ctrl.ok1074.green	ctrl	ok1074	green	n	27	44417.047	494.814	259.258	340	107	1971	21978175.99	423	52745192
ctrl.ok1074.green	ctrl	ok1074	green	n	28	44414.963	437.481	244.839	243	105	3047	19430694.87	369	46631519
ctrl.ok1074.green	ctrl	ok1074	green	n	29	48918.921	860.338	769.865	243	100	4995	42086810.85	510	101003692
ctrl.ok1074.green	ctrl	ok1074	green	n	30	44545.802	529.43	289.564	227	105	2576	23583903.73	446	56598761
ctrl.ok1074.green	ctrl	ok1074	green	n	31	43276.994	593.678	387.907	387	102	3307	25692591.72	468	61659379
ctrl.ok1074.green	ctrl	ok1074	green	n	32	37808.825	396.772	200.898	188	108	2031	15001495.37	352	36001930
ctrl.ok1074.green	ctrl	ok1074	green	n	33	38901.792	530.453	382.528	228	115	3509	20635582.47	370	49523116
ctrl.ok1074.green	ctrl	ok1074	green	n	34	48155.969	526.312	340.881	226	102	4871	25345068.21	394	60825361
ctrl.ok1074.green	ctrl	ok1074	green	n	35	39295.561	393.572	223.33	205	94	2294	15465619.67	325	37115777
ctrl.ok1074.green	ctrl	ok1074	green	n	36	42704.051	395.058	261.86	180	106	2332	16870567.74	299	40487497
ctrl.ok1074.green	ctrl	ok1074	green	n	37	26447.052	674.54	576.102	220	109	4620	17839595.72	379	42813057
ctrl.ok1074.green	ctrl	ok1074	green	n	38	34595.761	379.037	259.106	200	99	2717	13113088.78	272	31469963
ctrl.ok1074.green	ctrl	ok1074	green	n	39	49102.262	564.8	367.102	241	75	5036	27732947.81	445	66556008
ctrl.ok1074.green	ctrl	ok1074	green	n	40	41860.679	609.328	436.444	237	96	4034	25506900.66	479	61213741
ctrl.ok1074.green	ctrl	ok1074	green	n	41	29672.2	449.394	372.53	222	101	5012	13334509.81	285	32001349
ctrl.ok1074.green	ctrl	ok1074	green	n	42	31838.134	386.201	193.894	206	96	2098	12295934.04	338	29508882
ctrl.ok1074.green	ctrl	ok1074	green	n	43	42671.549	413.518	292.141	210	99	2626	17645433.86	323	42347090
ctrl.ok1074.green	ctrl	ok1074	green	n	44	45412.092	614.85	387.618	275	117	4748	27921611.92	488	67008781
ctrl.ok1074.green	ctrl	ok1074	green	n	45	46946.33	453.045	257.199	221	105	2437	21268807.06	385	51042785
ctrl.ok1074.green	ctrl	ok1074	green	n	46	49496.447	728.084	671.234	258	111	4891	36037583.37	415	86486215
ctrl.ok1074.green	ctrl	ok1074	green	n	47	41994.435	572.024	462.824	231	105	4008	24021838.07	390	57649755
ctrl.ok1074.green	ctrl	ok1074	green	n	48	46090.457	623.894	385.56	228	116	4026	28755541.6	505	69010120
ctrl.ok1074.green	ctrl	ok1074	green	n	49	42817.806	448.712	330.277	222	103	3308	19212859.41	336	46108738
ctrl.ok1074.green	ctrl	ok1074	green	n	50	42012.352	580.267	502.61	251	94	4093	24378367.42	358	58505386
ctrl.ok1074.green	ctrl	ok1074	green	n	51	50813.591	700.534	540.267	291	110	5301	35596653.47	506	85428032
ctrl.ok1074.green	ctrl	ok1074	green	n	52	47225.093	782.807	711.357	291	121	5769	36968115	455	88719388
ctrl.ok1074.green	ctrl	ok1074	green	n	53	48428.065	723.572	727.417	319	109	5283	35041185.38	402	84094970
ctrl.ok1074.green	ctrl	ok1074	green	n	54	33867.394	360.194	227.869	216	106	2612	12198840.4	277	29275868
ctrl.ok1074.green	ctrl	ok1074	green	n	55	45173.331	506.069	305.982	228	101	4193	22860817.91	416	54863435
ctrl.ok1074.green	ctrl	ok1074	green	n	56	34544.508	491.579	289.099	200	94	2810	16981354.93	410	40753374
ctrl.ok1074.green	ctrl	ok1074	green	n	57	31406.864	446.872	346.085	187	88	3145	14034862.5	293	33682118
ctrl.ok1074.green	ctrl	ok1074	green	n	58	23341.909	283.295	106.243	222	96	1145	6612653.849	259	15869638
ctrl.ok1074.green	ctrl	ok1074	green	n	59	43295.73	578.161	469.028	232	76	5104	25031885.4	395	60073777
ctrl.ok1074.green	ctrl	ok1074	green	y	60	50468.142	514.728	406.065	236	105	3778	25977356.57	363	62342804
ctrl.ok1074.green	ctrl	ok1074	green	n	61	44953.723	367.389	279.728	167	94	2768	16515497.52	264	39635381
ctrl.ok1074.green	ctrl	ok1074	green	n	62	45387.493	526.407	342.477	226	101	3451	23892294.11	419	57338883
ctrl.ok1074.green	ctrl	ok1074	green	n	63	41248.968	472.98	349.528	191	83	3695	19509943.34	338	46821725
gfp.ok1074.green	gfp	ok1074	green	n	1	38464.681	135.741	20.603	123	63	300	5221221.536	131	12530357
gfp.ok1074.green	gfp	ok1074	green	n	2	41841.919	136.5	20.183	128	68	378	5711430.268	133	13706804
gfp.ok1074.green	gfp	ok1074	green	n	3	29867.203	140.108	17.052	137	74	270	4184621.913	139	10042632
gfp.ok1074.green	gfp	ok1074	green	n	4	28855.073	141.388	19.469	128	74	274	4079762.937	139	9790982
gfp.ok1074.green	gfp	ok1074	green	n	5	33181.938	139.105	19.59	129	81	299	4615762.935	136	11077323
gfp.ok1074.green	gfp	ok1074	green	n	6	31658.535	138.245	18.233	130	63	247	4376643.636	136	10503463
gfp.ok1074.green	gfp	ok1074	green	n	7	35790.808	138.574	16.874	137	61	288	4959679.541	137	11902685
gfp.ok1074.green	gfp	ok1074	green	n	8	46640.056	137.367	18.024	129	49	268	6406800.075	135	15375615
gfp.ok1074.green	gfp	ok1074	green	n	9	44694.966	139.484	22.307	126	77	338	6234233.827	134	14961475
gfp.ok1074.green	gfp	ok1074	green	n	10	30165.55	134.957	16.842	124	73	269	4071038.787	133	9770045
gfp.ok1074.green	gfp	ok1074	green	n	11	32422.737	133.244	15.368	121	65	271	4320150.212	132	10367885
gfp.ok1074.green	gfp	ok1074	green	n	12	37476.302	128.91	15.703	123	63	352	4831086.977	127	11594077
gfp.ok1074.green	gfp	ok1074	green	n	13	48753.903	137.948	18.539	132	64	274	6725507.608	136	16140478
gfp.ok1074.green	gfp	ok1074	green	n	14	43097.81	139.213	18.988	127	81	309	5999785.159	137	14398824
gfp.ok1074.green	gfp	ok1074	green	n	15	43414.908	138.39	18.818	127	72	278	6008196.794	136	14419011
gfp.ok1074.green	gfp	ok1074	green	n	16	38796.779	140.445	18.934	134	79	273	5448802.39	138	13076526
gfp.ok1074.green	gfp	ok1074	green	n	17	38559.685	150.182	24.06	142	77	385	5790976.832	147	13897707
gfp.ok1074.green	gfp	ok1074	green	n	18	31671.869	132.402	16.73	123	65	271	4193407.316	130	10063716
gfp.ok1074.green	gfp	ok1074	green	n	19	39895.163	134.218	16.929	122	75	273	5354637.655	132	12850541
gfp.ok1074.green	gfp	ok1074	green	n	20	42333.608	135.554	20.729	119	70	378	5738479.425	132	13771719
gfp.ok1074.green	gfp	ok1074	green	n	21	36576.677	136.218	18.561	124	70	334	4982418.084	133	11957255
gfp.ok1074.green	gfp	ok1074	green	n	22	36392.919	136.834	17.278	128	80	289	4979800.047	134	11950972
gfp.ok1074.green	gfp	ok1074	green	n	23	42995.722	133.571	22.11	119	56	383	5742995.465	128	13782557
gfp.ok1074.green	gfp	ok1074	green	n	24	27197.497	137.482	18.506	127	58	277	3739177.317	135	8973614
gfp.ok1074.green	gfp	ok1074	green	n	25	26331.624	137.439	18.533	127	77	285	3618980.972	135	8685156
gfp.ok1074.green	gfp	ok1074	green	n	26	30881.416	127.887	13.568	123	71	217	3949336.955	126	9477974
gfp.ok1074.green	gfp	ok1074	green	n	27	42994.888	136.63	19.406	130	54	350	5874373.574	133	14097850
gfp.ok1074.green	gfp	ok1074	green	n	28	36758.769	132.913	15.278	128	75	257	4885710.316	131	11725167
gfp.ok1074.green	gfp	ok1074	green	n	29	35158.696	139.229	19.768	134	72	300	4895103.246	136	11747709
gfp.ok1074.green	gfp	ok1074	green	n	30	29034.248	132.673	16.75	122	62	337	3852070.828	131	9244546
gfp.ok1074.green	gfp	ok1074	green	n	31	44475.79	131.674	17.4	120	65	278	5856311.495	129	14054503
gfp.ok1074.green	gfp	ok1074	green	n	32	26791.229	128.387	15.4	120	72	345	3439644.83	126	8254769
gfp.ok1074.green	gfp	ok1074	green	n	33	47433.009	128.286	15.349	117	67	231	6085005.317	126	14603343
gfp.ok1074.green	gfp	ok1074	green	y	34	48908.91	132.029	19.105	119	73	366	6457373.228	129	15496985
gfp.ok1074.green	gfp	ok1074	green	n	35	33997.393	138.53	18.762	128	67	270	4709672.242	136	11302695
gfp.ok1074.green	gfp	ok1074	green	n	36	46468.798	128.929	16.009	121	73	365	5991173.097	126	14378156
gfp.ok1074.green	gfp	ok1074	green	n	37	38089.247	129.668	15.281	121	64	273	4938942.34	127	11852918
gfp.ok1074.green	gfp	ok1074	green	n	38	41261.059	132.6	16.064	128	73	333	5471210.501	131	13130303
gfp.ok1074.green	gfp	ok1074	green	n	39	47793.025	137.576	19.925	127	54	394	6575188.214	134	15779728
gfp.ok1074.green	gfp	ok1074	green	n	40	51606.95	127.525	15.784	118	67	251	6581175.155	124	15794096
gfp.ok1074.green	gfp	ok1074	green	n	41	47153.829	127.067	14.089	119	66	292	5991679.787	125	14379372
gfp.ok1074.green	gfp	ok1074	green	n	42	42310.274	131.539	18.637	122	61	390	5565471.49	128	13356519
gfp.ok1074.green	gfp	ok1074	green	n	43	44304.115	129.437	15.894	120	71	306	5734595.497	127	13762398
gfp.ok1074.green	gfp	ok1074	green	n	44	52531.576	129.033	19.163	121	60	440	6778321.697	125	16267226
gfp.ok1074.green	gfp	ok1074	green	n	45	43498.662	127.048	17.121	115	68	309	5526403.449	124	13262760
gfp.ok1074.green	gfp	ok1074	green	n	46	45699.596	130.736	20.09	119	64	446	5974560.668	126	14338288
gfp.ok1074.green	gfp	ok1074	green	n	47	33094.434	130.201	16.168	124	68	300	4308932.614	128	10340964
gfp.ok1074.green	gfp	ok1074	green	n	48	42100.681	129.689	14.704	123	76	234	5460010.82	128	13103425
gfp.ok1074.green	gfp	ok1074	green	n	49	49913.539	130.505	17.281	122	77	356	6513985.407	127	15632848
gfp.ok1074.green	gfp	ok1074	green	n	50	47548.847	127.219	15.322	119	57	254	6049121.171	125	14517225
gfp.ok1074.green	gfp	ok1074	green	n	51	43057.391	127.309	18.687	115	76	347	5481580.976	122	13155191
gfp.ok1074.green	gfp	ok1074	green	n	52	49736.031	125.011	14.618	118	72	336	6217536.395	122	14921403
gfp.ok1074.green	gfp	ok1074	green	n	53	46620.888	127.662	19.781	116	53	443	5951717.537	122	14283467
gfp.ok1074.green	gfp	ok1074	green	n	54	41014.381	122.942	13.392	117	66	363	5042397.918	120	12101200
gfp.ok1074.green	gfp	ok1074	green	n	55	48088.455	125.748	15.134	121	64	380	6047041.909	123	14512235
gfp.ok1074.green	gfp	ok1074	green	n	56	37491.719	125.126	17.111	115	62	338	4691188.478	121	11258336
gfp.ok1074.green	gfp	ok1074	green	n	57	46200.035	129.202	18.494	118	67	368	5969140.837	126	14325281
gfp.ok1074.green	gfp	ok1074	green	n	58	49508.521	128.415	17.081	119	73	309	6357639.07	125	15257634
gfp.ok1074.green	gfp	ok1074	green	n	59	44440.788	129.775	17.382	121	68	407	5767325.331	127	13840946
gfp.ok1074.green	gfp	ok1074	green	n	60	47896.363	126.536	15.772	119	63	311	6060602.948	123	14544780
gfp.ok1074.green	gfp	ok1074	green	n	61	53356.197	124.865	14.513	114	70	258	6662340.961	122	15988885
gfp.ok1074.green	gfp	ok1074	green	n	62	43321.987	136.069	18.239	126	67	333	5894762.842	133	14146782
gfp.ok1074.green	gfp	ok1074	green	n	63	35181.197	129.898	16.283	120	62	345	4569953.335	127	10967385
gfp.ok1074.green	gfp	ok1074	green	n	64	49055.583	136.714	19.193	123	64	312	6706601.741	134	16095106
gfp.ok1074.green	gfp	ok1074	green	n	65	29244.258	125.176	11.945	121	74	241	3660677.05	124	8785222
gfp.ok1074.green	gfp	ok1074	green	n	66	27456.259	127.05	16.073	117	73	259	3488327.48	123	8371602
gfp.ok1074.green	gfp	ok1074	green	n	67	35940.398	128.935	15.362	121	60	357	4633971.27	126	11121021
gfp.ok1074.green	gfp	ok1074	green	n	68	42770.295	127.356	17.684	117	70	376	5447041.476	124	13072300
ctrl.wt.red	ctrl	wt	red	n	1	41212.298	431.477	268.912	187	111	2116	17782143.02	321	42675195
ctrl.wt.red	ctrl	wt	red	n	2	31185.59	483.034	280.476	174	85	2109	15063698.92	449	36151227
ctrl.wt.red	ctrl	wt	red	n	3	40576.852	413.626	282.22	178	112	1817	16783627.86	286	40278868
ctrl.wt.red	ctrl	wt	red	n	4	35769.966	423.507	246.098	171	106	1475	15148816.14	359	36355499
ctrl.wt.red	ctrl	wt	red	n	5	34699.501	426.671	264.871	163	100	1953	14805259.21	330	35531000
ctrl.wt.red	ctrl	wt	red	n	6	34587.829	463.897	288.485	177	113	1877	16045175.81	406	38506664
ctrl.wt.red	ctrl	wt	red	n	7	33775.709	412.226	228.93	173	109	1808	13923208.94	368	33414176
ctrl.wt.red	ctrl	wt	red	n	8	42201.927	396.051	238.445	179	108	1546	16714118.43	303	40112053
ctrl.wt.red	ctrl	wt	red	n	9	33396.108	465.837	281.362	177	110	1746	15557151.03	407	37335458
ctrl.wt.red	ctrl	wt	red	n	10	34520.743	407.903	273.267	185	89	1719	14081128.23	283	33793165
ctrl.wt.red	ctrl	wt	red	n	11	43415.315	402.689	258.75	176	109	2676	17482867.28	279	41956966
ctrl.wt.red	ctrl	wt	red	n	12	34781.588	401.279	258.155	178	108	1489	13957109.24	269	33495533
ctrl.wt.red	ctrl	wt	red	n	13	37906.314	450.176	295.73	177	114	1749	17064516.51	307	40952970
ctrl.wt.red	ctrl	wt	red	n	14	42008.168	445.453	284.254	190	106	2463	18712657.58	332	44908328
ctrl.wt.red	ctrl	wt	red	n	15	47729.262	409.748	263.099	206	111	1761	19556966.13	275	46934576
ctrl.wt.red	ctrl	wt	red	n	16	46633.379	433.229	309.834	183	85	1749	20202913.95	254	48484780
ctrl.wt.red	ctrl	wt	red	n	17	39941.407	432.438	279.714	173	113	1583	17272177.66	306	41451334
ctrl.wt.red	ctrl	wt	red	n	18	46388.368	416.98	267.843	188	105	1966	19343005.11	289	46421093
ctrl.wt.red	ctrl	wt	red	n	19	38815.105	402.387	254.99	182	101	1431	15618710.51	266	37483194
ctrl.wt.red	ctrl	wt	red	n	20	43552.405	454.535	328.248	178	108	2273	19796075.79	274	47508413
ctrl.wt.red	ctrl	wt	red	n	21	39438.467	438.144	294.03	193	101	2041	17279743	278	41469490
ctrl.wt.red	ctrl	wt	red	n	22	43942.423	416.23	276.144	179	110	1864	18290142.88	274	43894339
ctrl.wt.red	ctrl	wt	red	n	23	37683.387	437.505	263.612	177	110	1906	16486675.97	348	39566216
ctrl.wt.red	ctrl	wt	red	n	24	35999.977	451.827	283.223	177	115	1829	16265778.38	362	39036086
ctrl.wt.red	ctrl	wt	red	n	25	19922.576	432.39	193.064	165	106	1473	8614327.002	448	20673441
ctrl.wt.red	ctrl	wt	red	n	26	26868.727	384.793	215.181	174	104	1321	10338904.9	307	24812239
ctrl.wt.red	ctrl	wt	red	n	27	18930.864	442.869	213.994	170	89	1396	8383886.899	450	20120410
ctrl.wt.red	ctrl	wt	red	n	28	26902.478	478.836	284.826	176	79	1702	12881884.74	443	30915112
ctrl.wt.red	ctrl	wt	red	n	29	35229.108	426.321	255.586	179	106	1953	15018901.88	341	36043719
ctrl.wt.red	ctrl	wt	red	y	30	35474.119	455.907	287.739	177	104	3044	16172904.14	367	38813198
ctrl.wt.red	ctrl	wt	red	n	31	32705.243	406.144	237.084	178	107	1865	13283030.13	332	31877817
ctrl.wt.red	ctrl	wt	red	n	32	30265.132	457.561	277.671	169	111	2603	13848154.27	396	33234053
ctrl.wt.red	ctrl	wt	red	n	33	31384.349	470.002	297.918	173	103	2139	14750697.13	393	35400057
ctrl.wt.red	ctrl	wt	red	n	34	15910.726	459.74	226.867	170	105	1454	7314801.011	492	17554721
ctrl.wt.red	ctrl	wt	red	n	35	27182.908	473.737	280.785	176	112	1586	12877542.46	430	30904691
ctrl.wt.red	ctrl	wt	red	n	36	40692.274	438.964	294.718	182	102	1825	17862425.85	298	42867865
ctrl.wt.red	ctrl	wt	red	n	37	31334.764	438.623	255.965	177	116	1271	13744151.6	372	32984458
ctrl.wt.red	ctrl	wt	red	n	38	26483.292	465.75	252.148	165	110	1440	12334586.42	454	29601656
ctrl.wt.red	ctrl	wt	red	n	39	34532.826	413.807	228.723	164	94	1167	14289936.52	342	34294282
ctrl.wt.red	ctrl	wt	red	n	40	36357.493	450.718	279.322	176	108	2080	16386977.25	360	39326950
ctrl.wt.red	ctrl	wt	red	n	41	38711.351	411.213	254.892	176	107	1863	15918601.28	298	38202899
ctrl.wt.red	ctrl	wt	red	n	42	35717.464	429.281	254.704	167	104	1834	15332816.21	359	36797079
ctrl.wt.red	ctrl	wt	red	n	43	28155.452	456.879	274.106	178	107	1981	12863625.99	392	30871293
ctrl.wt.red	ctrl	wt	red	n	44	35639.127	482.355	295.804	178	87	3251	17190716.44	416	41255836
ctrl.wt.red	ctrl	wt	red	n	45	26587.464	444.477	252.518	173	112	1545	11817528.65	383	28360774
ctrl.wt.red	ctrl	wt	red	n	46	39937.24	447.26	290.15	177	103	1689	17862321.27	334	42867614
ctrl.wt.red	ctrl	wt	red	n	47	36294.574	455.148	288.497	179	106	2019	16519418.71	349	39644795
ctrl.wt.red	ctrl	wt	red	n	48	30664.317	434.418	302.236	176	109	2190	13321121.87	263	31969233
ctrl.wt.red	ctrl	wt	red	n	49	33841.545	446.146	268.706	167	108	2339	15098280.92	388	36234220
ctrl.wt.red	ctrl	wt	red	n	50	20482.185	452.456	208.181	176	109	1216	9267296.811	475	22240497
ctrl.wt.red	ctrl	wt	red	n	51	34269.064	445.546	288.51	182	99	1843	15268460.35	330	36642632
ctrl.wt.red	ctrl	wt	red	n	52	35582.874	426.552	254.351	177	103	1369	15177959.56	331	36425440
ctrl.wt.red	ctrl	wt	red	n	53	35148.274	393.856	287.833	150	94	2132	13843349.71	270	33222520
ctrl.wt.red	ctrl	wt	red	n	54	35997.896	360.641	269.542	147	81	1763	12982311.17	200	31156122
ctrl.wt.red	ctrl	wt	red	n	55	43174.474	382.508	261.117	141	87	1702	16514596.45	283	39633219
ctrl.wt.red	ctrl	wt	red	n	56	50310.634	362.912	264.809	148	82	2461	18258323.69	218	43817973
ctrl.wt.red	ctrl	wt	red	n	57	52184.47	369.38	289.01	166	77	1770	19275914.39	198	46260079
ctrl.wt.red	ctrl	wt	red	n	58	45912.933	414.855	298.806	157	86	2095	19047192.27	249	45711171
ctrl.wt.red	ctrl	wt	red	n	59	47633.428	389.999	289.628	147	90	2149	18576988.68	228	44582734
ctrl.wt.red	ctrl	wt	red	n	60	41808.995	380.662	263.713	148	73	1569	15915088.62	239	38194466
ctrl.wt.red	ctrl	wt	red	n	61	25088.231	327.427	201.268	147	87	1286	8214560.646	226	19714044
ctrl.wt.red	ctrl	wt	red	n	62	37038.36	341.389	234.028	142	90	1250	12644502.81	212	30345419
ctrl.wt.red	ctrl	wt	red	n	63	24668.211	346.177	196.21	147	87	1127	8539568.009	296	20494026
ctrl.wt.red	ctrl	wt	red	n	64	48976.823	368.212	256.979	149	86	1764	18033855.93	229	43279275
gfp.wt.red	gfp	wt	red	n	1	36216.237	421.715	298.797	157	97	1875	15272937.22	277	36653376
gfp.wt.red	gfp	wt	red	n	2	47770.097	398.405	284.719	161	90	2231	19031851.31	258	45674358
gfp.wt.red	gfp	wt	red	n	3	44301.189	435.675	314.724	167	90	2276	19300919.43	268	46320092
gfp.wt.red	gfp	wt	red	n	4	44816.629	417.273	295.725	159	102	3306	18700771.2	269	44879802
gfp.wt.red	gfp	wt	red	n	5	47968.44	422.726	316.749	157	100	2263	20277516.1	263	48663817
gfp.wt.red	gfp	wt	red	n	6	37765.057	439.239	304.393	157	90	2411	16587878.08	309	39809090
gfp.wt.red	gfp	wt	red	n	7	45377.905	414.432	295.888	174	94	2863	18806034.34	258	45132422
gfp.wt.red	gfp	wt	red	n	8	43874.503	420.621	319.148	157	100	2560	18454516.21	239	44288817
gfp.wt.red	gfp	wt	red	n	9	49235.998	439.077	332.325	164	83	2569	21618385.22	245	51881756
gfp.wt.red	gfp	wt	red	n	10	43593.657	411.921	278.3	161	88	1557	17957158.92	270	43095214
gfp.wt.red	gfp	wt	red	n	11	48370.541	422.579	300.092	158	96	1926	20440397.7	276	49054715
gfp.wt.red	gfp	wt	red	n	12	39928.073	409.297	301.379	164	90	1763	16342434.37	233	39220052
gfp.wt.red	gfp	wt	red	n	13	50626.478	411.991	303.867	167	78	2079	20857640.91	254	50056053
gfp.wt.red	gfp	wt	red	n	14	39526.388	479.122	339.249	154	93	2200	18937962.86	354	45449036
gfp.wt.red	gfp	wt	red	n	15	45244.982	415.232	291.807	161	96	2148	18787170.14	263	45087150
gfp.wt.red	gfp	wt	red	n	16	38212.578	405.593	291.748	158	95	2207	15498757.53	237	37195320
gfp.wt.red	gfp	wt	red	n	17	44502.032	410.281	309.45	164	61	3146	18258332.67	250	43817998
gfp.wt.red	gfp	wt	red	n	18	45547.496	423.558	284.566	159	95	2617	19291995.69	303	46298676
gfp.wt.red	gfp	wt	red	n	19	48052.61	386.212	275.243	156	84	1824	18558483.04	231	44538326
gfp.wt.red	gfp	wt	red	n	20	40570.185	421.619	309.377	157	97	1863	17105169.19	248	41050532
gfp.wt.red	gfp	wt	red	n	21	50350.632	400.502	313.672	160	96	2914	20165548.9	231	48395108
gfp.wt.red	gfp	wt	red	n	22	44997.888	412.208	281.4	156	82	1757	18548480.5	271	44514321
gfp.wt.red	gfp	wt	red	n	23	48854.73	380.363	292.106	169	78	1987	18582548.72	224	44596081
gfp.wt.red	gfp	wt	red	n	24	45073.308	379.719	260.903	179	103	1863	17115200.07	241	41074605
gfp.wt.red	gfp	wt	red	n	25	44993.304	411.277	294.44	158	102	1933	18504706.42	248	44409268
gfp.wt.red	gfp	wt	red	n	26	47325.91	414.886	305.446	170	88	2180	19634869.26	257	47121535
gfp.wt.red	gfp	wt	red	n	27	51297.758	397.115	279.545	187	88	1993	20371085.37	251	48888373
gfp.wt.red	gfp	wt	red	n	28	39589.724	385.819	267.142	161	79	1815	15274487.29	243	36657096
gfp.wt.red	gfp	wt	red	n	29	45531.662	411.356	301.082	159	88	2022	18729703.35	244	44949236
gfp.wt.red	gfp	wt	red	n	30	39059.283	406.007	299.967	177	94	1981	15858349.78	228	38058302
gfp.wt.red	gfp	wt	red	n	31	44758.71	462.558	343.177	157	79	2311	20703478.04	283	49686079
gfp.wt.red	gfp	wt	red	y	32	45040.806	412.088	312.154	158	91	3257	18560785.23	247	44543851
gfp.wt.red	gfp	wt	red	n	33	50128.955	430.824	308.801	202	102	2756	21596756.32	274	51829849
gfp.wt.red	gfp	wt	red	n	34	46062.519	443.349	310.521	197	88	2573	20421781.02	280	49010037
gfp.wt.red	gfp	wt	red	n	35	49718.103	430.93	340.428	186	106	2738	21425045.98	243	51417763
gfp.wt.red	gfp	wt	red	n	36	47464.667	418.16	302.193	171	103	2024	19847828.98	255	47632615
gfp.wt.red	gfp	wt	red	n	37	44377.026	373.09	254.9	161	93	1690	16556604.57	236	39734037
gfp.wt.red	gfp	wt	red	n	38	48455.545	431.374	321.493	158	90	1917	20902467.54	252	50163632
gfp.wt.red	gfp	wt	red	n	39	31606.86	360.658	243.675	156	88	1603	11399252.05	230	27356956
gfp.wt.red	gfp	wt	red	n	40	44184.517	367.168	259.442	157	87	1674	16223161.01	221	38933809
gfp.wt.red	gfp	wt	red	n	41	50911.074	390.698	284.917	172	98	1852	19890874.28	240	47735919
gfp.wt.red	gfp	wt	red	n	42	38623.013	403.161	288.564	156	92	1527	15571300.42	233	37369415
gfp.wt.red	gfp	wt	red	n	43	44545.784	390.409	252.793	159	87	1441	17391086.83	275	41736703
gfp.wt.red	gfp	wt	red	n	44	45038.306	403.121	274.934	161	83	1843	18155883.83	272	43572132
gfp.wt.red	gfp	wt	red	n	45	44561.618	396.088	298.879	157	91	1805	17650301.58	223	42358790
gfp.wt.red	gfp	wt	red	n	46	38514.675	428.314	315.273	160	87	2115	16496369.74	263	39589480
gfp.wt.red	gfp	wt	red	n	47	46103.355	411.825	293.266	192	86	2508	18986532.16	249	45565597
gfp.wt.red	gfp	wt	red	n	48	48214.701	402.689	295.056	190	95	2538	19415526.75	245	46595137
gfp.wt.red	gfp	wt	red	n	49	47053.815	439.35	326.197	183	92	2054	20673098.32	264	49613171
gfp.wt.red	gfp	wt	red	n	50	48843.896	384.972	256.475	156	99	1851	18803529.64	260	45126411
gfp.wt.red	gfp	wt	red	n	51	55353.777	388.747	291.021	189	98	1762	21518627.75	230	51642349
gfp.wt.red	gfp	wt	red	n	52	41024.789	407.707	275.594	166	89	1405	16726093.56	277	40140792
gfp.wt.red	gfp	wt	red	n	53	39888.488	398.378	274.405	157	87	1648	15890712.5	248	38135969
gfp.wt.red	gfp	wt	red	n	54	53321.601	401.084	298.635	156	101	2460	21386463.39	231	51325169
gfp.wt.red	gfp	wt	red	n	55	26353.286	352.869	224.025	157	97	1551	9299262.85	234	22317212
gfp.wt.red	gfp	wt	red	n	56	47689.26	417.723	310.681	192	85	1999	19920888.57	244	47807950
gfp.wt.red	gfp	wt	red	n	57	48646.804	408.084	290.236	184	98	2264	19851994.59	246	47642612
gfp.wt.red	gfp	wt	red	n	58	50827.737	419.58	313.009	186	78	2082	21326308.56	247	51180804
gfp.wt.red	gfp	wt	red	n	59	47217.572	396.765	276.402	166	95	1764	18734281.9	267	44960224
gfp.wt.red	gfp	wt	red	n	60	36995.022	416.06	305.121	157	91	1955	15392131.83	249	36939430
gfp.wt.red	gfp	wt	red	n	61	34464.907	399.79	259.266	158	107	1803	13778713.17	310	33067402
gfp.wt.red	gfp	wt	red	n	62	44596.619	423.266	320.772	168	92	2803	18876222.54	255	45300866
gfp.wt.red	gfp	wt	red	n	63	30115.125	340.032	215.817	151	100	1292	10240092.47	223	24575100
gfp.wt.red	gfp	wt	red	n	64	43897.837	433.015	333.705	187	99	1930	19008429	249	45618147
gfp.wt.red	gfp	wt	red	n	65	46591.71	393.939	291.31	157	103	1765	18354305.8	232	44048323
gfp.wt.red	gfp	wt	red	n	66	45750.422	395.642	259.062	161	105	1597	18100790.89	262	43439915
ctrl.ok1074.red	ctrl	ok1074	red	n	1	40521.45	351.907	216.244	169	89	1514	14259789.95	262	34221919
ctrl.ok1074.red	ctrl	ok1074	red	n	2	42889.476	391.484	281.099	158	91	2875	16790546.97	241	40295456
ctrl.ok1074.red	ctrl	ok1074	red	n	3	42251.53	417.689	269.568	197	98	5360	17648012.31	303	42353278
ctrl.ok1074.red	ctrl	ok1074	red	n	4	43473.67	369.343	263.694	176	99	1700	16056716.91	233	38534345
ctrl.ok1074.red	ctrl	ok1074	red	n	5	45502.097	380.848	239.991	198	92	3311	17329375.55	261	41588585
ctrl.ok1074.red	ctrl	ok1074	red	n	6	35707.062	388.737	271.651	155	88	2502	13880638.73	260	33311998
ctrl.ok1074.red	ctrl	ok1074	red	n	7	49847.297	435.927	288.358	205	88	4768	21729781.63	309	52149073
ctrl.ok1074.red	ctrl	ok1074	red	n	8	41450.243	371.422	254.957	173	91	2620	15395549.78	241	36947617
ctrl.ok1074.red	ctrl	ok1074	red	n	9	33320.285	370.715	254.429	162	95	2145	12352345.39	247	29644263
ctrl.ok1074.red	ctrl	ok1074	red	n	10	41304.403	325.38	179.347	170	103	1220	13439630.49	257	32253627
ctrl.ok1074.red	ctrl	ok1074	red	n	11	41494.412	394.137	257.654	174	93	2008	16354470.63	269	39248921
ctrl.ok1074.red	ctrl	ok1074	red	n	12	28137.13	377.995	231.933	150	89	1648	10635702.55	293	25524510
ctrl.ok1074.red	ctrl	ok1074	red	n	13	46772.155	429.963	300.37	191	85	4519	20110289.51	273	48262471
ctrl.ok1074.red	ctrl	ok1074	red	n	14	39399.315	377.061	251.496	150	88	2096	14855959.08	239	35652659
ctrl.ok1074.red	ctrl	ok1074	red	n	15	41659.419	436.069	303.905	150	91	2736	18166395.36	302	43597340
ctrl.ok1074.red	ctrl	ok1074	red	n	16	48845.167	406.33	262.705	194	67	3034	19847259.48	280	47631228
ctrl.ok1074.red	ctrl	ok1074	red	n	17	44889.568	381.388	242.18	161	86	3175	17120338.41	282	41086919
ctrl.ok1074.red	ctrl	ok1074	red	n	18	44593.721	358.851	228.021	187	96	3746	16002514.83	253	38404266
ctrl.ok1074.red	ctrl	ok1074	red	n	19	43151.155	361.094	229.262	173	91	1601	15581625.43	255	37394178
ctrl.ok1074.red	ctrl	ok1074	red	n	20	45737.941	374.063	282.892	154	86	4529	17108876.64	232	41059412
ctrl.ok1074.red	ctrl	ok1074	red	n	21	43113.236	415.251	277.012	218	98	4325	17902829.47	296	42964811
ctrl.ok1074.red	ctrl	ok1074	red	n	22	38255.096	366.433	259.523	151	69	7512	14017930.89	235	33641484
ctrl.ok1074.red	ctrl	ok1074	red	n	23	44255.372	464.279	326.312	245	102	3665	20546835.46	308	49310133
ctrl.ok1074.red	ctrl	ok1074	red	n	24	38288.431	430.161	279.516	232	103	3341	16470189.71	314	39526634
ctrl.ok1074.red	ctrl	ok1074	red	n	25	45337.506	360.117	231.207	155	90	2574	16326786.43	257	39182482
ctrl.ok1074.red	ctrl	ok1074	red	n	26	44142.034	443.15	250.349	249	98	4096	19561536.73	366	46945525
ctrl.ok1074.red	ctrl	ok1074	red	n	27	44417.047	399.18	271.143	184	86	3243	17730375.69	271	42550941
ctrl.ok1074.red	ctrl	ok1074	red	n	28	44414.963	392.413	266.283	202	98	2112	17429016.8	260	41827713
ctrl.ok1074.red	ctrl	ok1074	red	n	29	48918.921	423.126	263.335	145	94	3934	20698859.55	314	49674974
ctrl.ok1074.red	ctrl	ok1074	red	n	30	44545.802	386.398	254.11	172	101	1863	17212425.57	259	41307918
ctrl.ok1074.red	ctrl	ok1074	red	n	31	43276.994	365.648	224.109	151	98	2369	15824143.69	277	37976195
ctrl.ok1074.red	ctrl	ok1074	red	n	32	37808.825	340.597	225.895	153	75	1858	12877587.51	222	30904786
ctrl.ok1074.red	ctrl	ok1074	red	n	33	38901.792	382.643	261.081	153	91	3789	14885512.53	270	35723584
ctrl.ok1074.red	ctrl	ok1074	red	n	34	48155.969	382.044	270.714	188	96	2315	18397689.77	236	44152421
ctrl.ok1074.red	ctrl	ok1074	red	n	35	39295.561	380.956	238.948	182	94	2587	14969862.25	262	35926014
ctrl.ok1074.red	ctrl	ok1074	red	n	36	42704.051	364.9	252.504	152	100	1598	15582692.98	232	37396740
ctrl.ok1074.red	ctrl	ok1074	red	n	37	26447.052	386.567	238.465	172	86	4506	10223547.72	307	24535384
ctrl.ok1074.red	ctrl	ok1074	red	n	38	34595.761	361.236	229.154	151	91	1862	12497248.32	267	29992014
ctrl.ok1074.red	ctrl	ok1074	red	n	39	49102.262	374.096	238.632	166	102	3715	18368970.95	259	44083499
ctrl.ok1074.red	ctrl	ok1074	red	n	40	41860.679	412.81	256.518	178	82	3209	17280505.38	324	41471302
ctrl.ok1074.red	ctrl	ok1074	red	n	41	29672.2	345.731	196.683	151	100	1217	10258601.84	280	24619510
ctrl.ok1074.red	ctrl	ok1074	red	n	42	31838.134	381.707	245.206	198	97	1886	12152837.87	260	29165467
ctrl.ok1074.red	ctrl	ok1074	red	n	43	42671.549	389.227	278.336	176	96	1760	16608917.35	238	39859565
ctrl.ok1074.red	ctrl	ok1074	red	n	44	45412.092	387.551	242.261	207	88	2745	17599484.66	284	42236817
ctrl.ok1074.red	ctrl	ok1074	red	n	45	46946.33	408.13	272.918	150	99	4027	19160225.74	267	45982423
ctrl.ok1074.red	ctrl	ok1074	red	n	46	49496.447	441.286	313.606	147	88	5363	21842070.97	302	52418555
ctrl.ok1074.red	ctrl	ok1074	red	n	47	41994.435	453.61	307.113	152	98	5101	19049106.03	338	45715748
ctrl.ok1074.red	ctrl	ok1074	red	n	48	46090.457	376.28	229.318	156	87	1694	17342928.67	289	41621111
ctrl.ok1074.red	ctrl	ok1074	red	n	49	42817.806	366.058	238.898	153	87	2629	15673813.85	256	37615420
ctrl.ok1074.red	ctrl	ok1074	red	n	50	42012.352	409.714	269.889	176	99	4113	17213029.35	283	41309367
ctrl.ok1074.red	ctrl	ok1074	red	n	51	50813.591	368.573	226.671	169	84	2305	18728525.43	277	44946390
ctrl.ok1074.red	ctrl	ok1074	red	n	52	47225.093	462.249	344.008	211	80	4399	21829772.49	303	52389040
ctrl.ok1074.red	ctrl	ok1074	red	n	53	48428.065	410.598	293.386	211	77	3523	19884443.69	264	47720466
ctrl.ok1074.red	ctrl	ok1074	red	n	54	33867.394	318.83	172.079	148	98	1733	10797928.77	249	25913835
ctrl.ok1074.red	ctrl	ok1074	red	n	55	45173.331	403.917	271.666	152	85	2285	18246279.46	269	43789053
ctrl.ok1074.red	ctrl	ok1074	red	n	56	34544.508	375.65	260.601	157	88	2600	12976639.16	243	31142499
ctrl.ok1074.red	ctrl	ok1074	red	n	57	31406.864	362.602	260.221	150	81	1729	11388189.3	221	27330395
ctrl.ok1074.red	ctrl	ok1074	red	n	58	23341.909	303.448	164.492	152	84	1279	7083063.857	243	16998570
ctrl.ok1074.red	ctrl	ok1074	red	n	59	43295.73	358.969	243.354	157	99	2640	15541844.24	239	37298720
ctrl.ok1074.red	ctrl	ok1074	red	y	60	50468.142	373.581	268.426	184	91	4256	18853927.4	225	45247356
ctrl.ok1074.red	ctrl	ok1074	red	n	61	44953.723	391.616	277.943	173	89	4424	17604589.42	242	42249082
ctrl.ok1074.red	ctrl	ok1074	red	n	62	45387.493	385.436	253.122	157	100	3186	17493969.36	259	41983606
ctrl.ok1074.red	ctrl	ok1074	red	n	63	41248.968	396.962	277.766	159	82	3705	16374270.1	249	39296453
gfp.ok1074.red	gfp	ok1074	red	n	1	38464.681	458.087	289.62	161	83	2492	17620173.09	390	42286476
gfp.ok1074.red	gfp	ok1074	red	n	2	41841.919	439.911	286.06	187	101	4938	18406705.41	313	44174067
gfp.ok1074.red	gfp	ok1074	red	n	3	29867.203	315.719	161.755	162	95	904	9429654.541	250	22630133
gfp.ok1074.red	gfp	ok1074	red	n	4	28855.073	356.183	221.967	163	97	1357	10277684.27	276	24665311
gfp.ok1074.red	gfp	ok1074	red	n	5	33181.938	328.126	179.492	162	94	1409	10887851.83	249	26129646
gfp.ok1074.red	gfp	ok1074	red	n	6	31658.535	393.145	292.591	166	97	2168	12446394.14	243	29869976
gfp.ok1074.red	gfp	ok1074	red	n	7	35790.808	356.799	210.616	176	103	1252	12770128.99	268	30646904
gfp.ok1074.red	gfp	ok1074	red	n	8	46640.056	394.09	248.912	219	84	2900	18380358.37	283	44110837
gfp.ok1074.red	gfp	ok1074	red	n	9	44694.966	432.467	275.593	172	102	1649	19329108.54	321	46387733
gfp.ok1074.red	gfp	ok1074	red	n	10	30165.55	387.865	287.149	167	104	1759	11700157	256	28079089
gfp.ok1074.red	gfp	ok1074	red	n	11	32422.737	374.73	247.026	175	105	1439	12149782.21	245	29158140
gfp.ok1074.red	gfp	ok1074	red	n	12	37476.302	356.938	225.488	163	83	2726	13376725.14	257	32102668
gfp.ok1074.red	gfp	ok1074	red	n	13	48753.903	410.399	269.716	179	89	2500	20008570.54	281	48018367
gfp.ok1074.red	gfp	ok1074	red	n	14	43097.81	397.117	257.064	176	99	1334	17114866.58	278	41073796
gfp.ok1074.red	gfp	ok1074	red	n	15	43414.908	432.353	291.284	176	98	3741	18770582.1	298	45047331
gfp.ok1074.red	gfp	ok1074	red	n	16	38796.779	380.715	226.763	199	105	1651	14770496.56	268	35447566
gfp.ok1074.red	gfp	ok1074	red	n	17	38559.685	443	271.288	230	110	2495	17081950.9	321	40994802
gfp.ok1074.red	gfp	ok1074	red	n	18	31671.869	390.76	260.254	164	95	2140	12376108.84	250	29701299
gfp.ok1074.red	gfp	ok1074	red	n	19	39895.163	395.565	264.091	163	100	1703	15781119.58	270	37872950
gfp.ok1074.red	gfp	ok1074	red	n	20	42333.608	442.673	285.806	184	104	2920	18739946.52	318	44973809
gfp.ok1074.red	gfp	ok1074	red	n	21	36576.677	367.5	240.966	160	80	1516	13441940.22	246	32259177
gfp.ok1074.red	gfp	ok1074	red	n	22	36392.919	416.696	297.96	187	103	3939	15164780.06	249	36393803
gfp.ok1074.red	gfp	ok1074	red	n	23	42995.722	409.505	254.801	160	99	2403	17606958.73	296	42254763
gfp.ok1074.red	gfp	ok1074	red	n	24	27197.497	340.134	189.413	164	104	1084	9250782.587	271	22200860
gfp.ok1074.red	gfp	ok1074	red	n	25	26331.624	348.384	179.559	161	103	1312	9173528.628	299	22015459
gfp.ok1074.red	gfp	ok1074	red	n	26	30881.416	376.918	241.206	161	109	6109	11639759.65	289	27934142
gfp.ok1074.red	gfp	ok1074	red	n	27	42994.888	425.311	277.721	202	87	5290	18286181.13	292	43884822
gfp.ok1074.red	gfp	ok1074	red	n	28	36758.769	346.98	215.049	167	91	1450	12754562.03	241	30609545
gfp.ok1074.red	gfp	ok1074	red	n	29	35158.696	359.162	219.808	161	89	1236	12627653.71	255	30304979
gfp.ok1074.red	gfp	ok1074	red	n	30	29034.248	295.578	150.65	157	87	1132	8581883.577	245	20595576
gfp.ok1074.red	gfp	ok1074	red	n	31	44475.79	367.43	223.175	192	89	1998	16341739.46	273	39218376
gfp.ok1074.red	gfp	ok1074	red	n	32	26791.229	366.276	194.352	159	104	1568	9812973.37	314	23550056
gfp.ok1074.red	gfp	ok1074	red	n	33	47433.009	353.443	223.824	169	103	1370	16764881.78	234	40233871
gfp.ok1074.red	gfp	ok1074	red	y	34	48908.91	355.51	217.623	176	106	2435	17387610.34	256	41728351
gfp.ok1074.red	gfp	ok1074	red	n	35	33997.393	368.908	216.649	174	80	1333	12541920.19	285	30099228
gfp.ok1074.red	gfp	ok1074	red	n	36	46468.798	379.024	244.424	192	103	1824	17612811.5	258	42268809
gfp.ok1074.red	gfp	ok1074	red	n	37	38089.247	330.988	201.813	175	100	1422	12607096.1	224	30255643
gfp.ok1074.red	gfp	ok1074	red	n	38	41261.059	365.817	228.968	169	90	2596	15094007.65	273	36223957
gfp.ok1074.red	gfp	ok1074	red	n	39	47793.025	427.351	289.406	203	104	3883	20424418.78	272	49016357
gfp.ok1074.red	gfp	ok1074	red	n	40	51606.95	359.913	244.36	167	92	1704	18573990.16	243	44575532
gfp.ok1074.red	gfp	ok1074	red	n	41	47153.829	347.366	222.379	184	103	1680	16379648.69	239	39309354
gfp.ok1074.red	gfp	ok1074	red	n	42	42310.274	374.553	235.598	185	89	2562	15847450.12	256	38032136
gfp.ok1074.red	gfp	ok1074	red	n	43	44304.115	358.684	246.114	166	93	2120	15891187.13	241	38137100
gfp.ok1074.red	gfp	ok1074	red	n	44	52531.576	354.722	218.732	173	97	2071	18634089.17	250	44719763
gfp.ok1074.red	gfp	ok1074	red	n	45	43498.662	389.593	256.999	171	98	2399	16946762.2	263	40670364
gfp.ok1074.red	gfp	ok1074	red	n	46	45699.596	406.987	281.28	174	89	2646	18599162.57	254	44635943
gfp.ok1074.red	gfp	ok1074	red	n	47	33094.434	302.419	178.813	169	95	1180	10008398.58	218	24019055
gfp.ok1074.red	gfp	ok1074	red	n	48	42100.681	350.139	229.503	170	87	1753	14741097.71	239	35377012
gfp.ok1074.red	gfp	ok1074	red	n	49	49913.539	374.862	246.289	158	97	2282	18710688.52	242	44903593
gfp.ok1074.red	gfp	ok1074	red	n	50	47548.847	341.715	211.241	171	94	1932	16248168.91	237	38993817
gfp.ok1074.red	gfp	ok1074	red	n	51	43057.391	415.683	269.91	160	98	4418	17898207.5	307	42953728
gfp.ok1074.red	gfp	ok1074	red	n	52	49736.031	331.367	198.599	172	97	1289	16480860.42	243	39552251
gfp.ok1074.red	gfp	ok1074	red	n	53	46620.888	362.45	194.247	160	91	1670	16897762.04	305	40552769
gfp.ok1074.red	gfp	ok1074	red	n	54	41014.381	321.143	186.885	160	104	2634	13171486.56	240	31610118
gfp.ok1074.red	gfp	ok1074	red	n	55	48088.455	328.323	220.091	172	93	2019	15788553.67	215	37890791
gfp.ok1074.red	gfp	ok1074	red	n	56	37491.719	392.023	248.074	156	96	2667	14697601.97	300	35272627
gfp.ok1074.red	gfp	ok1074	red	n	57	46200.035	353.314	244.623	181	100	1935	16323123.19	221	39173699
gfp.ok1074.red	gfp	ok1074	red	n	58	49508.521	388.93	271.404	192	95	3128	19255343.49	240	46210705
gfp.ok1074.red	gfp	ok1074	red	n	59	44440.788	362.849	237.803	183	101	1805	16125298.7	252	38698942
gfp.ok1074.red	gfp	ok1074	red	n	60	47896.363	374.5	230.275	163	91	1984	17937167.21	289	43047227
gfp.ok1074.red	gfp	ok1074	red	n	61	53356.197	351.755	234.957	162	98	1635	18768284.07	235	45041816
gfp.ok1074.red	gfp	ok1074	red	n	62	43321.987	384.107	231.534	166	93	1229	16640290.23	283	39934865
gfp.ok1074.red	gfp	ok1074	red	n	63	35181.197	384.958	226.294	161	94	1647	13543279.45	299	32502380
gfp.ok1074.red	gfp	ok1074	red	n	64	49055.583	377.991	275.767	177	102	2488	18542546.22	228	44500070
gfp.ok1074.red	gfp	ok1074	red	n	65	29244.258	317.949	194.403	160	100	1369	9298188.928	228	22314630
gfp.ok1074.red	gfp	ok1074	red	n	66	27456.259	316.074	146.897	156	98	995	8678206.745	284	20826741
gfp.ok1074.red	gfp	ok1074	red	n	67	35940.398	348.716	220.106	163	83	2036	12533007.28	244	30077838
gfp.ok1074.red	gfp	ok1074	red	n	68	42770.295	366.454	238.028	162	100	1639	15673345.05	246	37614303
