# Supplementary material for: A genetic framework for RNAi inheritance in Caenorhabditis elegans
Source: EMBO Rep. 2025 Jul 7;26(16):4072–99. doi: 10.1038/s44319-025-00512-7 (PMC12373942; doi:10.1038/s44319-025-00512-7)
Supplement: Supplementary file 3 — Source data Fig. 2 [file 44319_2025_512_MOESM3_ESM.zip › Figure_2/2C/P0_hermaphrodites_wago-3.csv]

condi	RNAi	genotype	channel	image	index	area	mean	stddev	modal	min	max	intden	median	rawintden
ctrl.wt.green	ctrl	wt	green	n	1	37713.806	421.835	213.496	198	100	2970	15909009.13	380	38179878
ctrl.wt.green	ctrl	wt	green	n	2	27357.5	448.269	214.831	286	101	1578	12263507.62	410	29431074
ctrl.wt.green	ctrl	wt	green	n	3	33682.788	486.131	211.324	349	105	1850	16374244.54	446	39296392
ctrl.wt.green	ctrl	wt	green	y	4	43057.383	442.19	207.284	232	103	2977	19039543.36	411	45692817
ctrl.wt.green	ctrl	wt	green	n	5	34990.348	458.268	232.247	205	106	1985	16034958.21	401	38482142
ctrl.wt.green	ctrl	wt	green	n	6	33638.203	449.361	208.354	186	101	2010	15115686.64	413	36275991
ctrl.wt.green	ctrl	wt	green	n	7	39198.04	452.32	225.661	328	101	2892	17730059.8	400	42550200
ctrl.wt.green	ctrl	wt	green	n	8	41878.163	522.154	291.023	238	107	4993	21866850.41	477	52478044
ctrl.wt.green	ctrl	wt	green	n	9	46651.714	544.373	273.99	475	105	3720	25395954.52	496	60947507
ctrl.wt.green	ctrl	wt	green	n	10	30896.828	634.142	323.935	250	123	4034	19592975.72	621	47020994
ctrl.wt.green	ctrl	wt	green	n	11	34147.393	609.36	342.831	258	107	4420	20808045.39	552	49937028
ctrl.wt.green	ctrl	wt	green	n	12	37016.274	486.26	255.942	203	107	3107	17999515.86	450	43196865
ctrl.wt.green	ctrl	wt	green	n	13	34891.177	575.714	317.674	231	111	2866	20087334.14	525	48207400
ctrl.wt.green	ctrl	wt	green	n	14	37227.95	458.623	216.511	246	83	4227	17073602.74	447	40974775
ctrl.wt.green	ctrl	wt	green	n	15	37183.782	427.874	193.385	311	110	1991	15909988.76	392	38182229
ctrl.wt.green	ctrl	wt	green	n	16	34386.571	532.071	252.054	419	114	4010	18296097.74	499	43908629
ctrl.wt.green	ctrl	wt	green	n	17	35204.108	433.766	225.651	213	101	3044	15270339.13	393	36647140
ctrl.wt.green	ctrl	wt	green	n	18	35739.549	488.899	242.622	235	110	4374	17473030.15	448	41933357
ctrl.wt.green	ctrl	wt	green	n	19	43986.176	434.454	209.046	288	110	3485	19109960.75	382	45861811
ctrl.wt.green	ctrl	wt	green	n	20	36965.438	494.105	262.058	246	112	2504	18264821.73	433	43833570
ctrl.wt.green	ctrl	wt	green	n	21	34974.097	512.606	258.559	252	116	4370	17927930.09	467	43025067
ctrl.wt.green	ctrl	wt	green	n	22	35609.126	496.594	248.187	249	112	2334	17683282.25	452	42437939
ctrl.wt.green	ctrl	wt	green	n	23	35627.461	528.423	247.611	392	121	3483	18826369.04	488	45181222
ctrl.wt.green	ctrl	wt	green	n	24	40313.508	562.249	280.033	247	127	3291	22666245.26	522	54396504
ctrl.wt.green	ctrl	wt	green	n	25	30966.414	473.343	220.522	521	115	3704	14657733.64	465	35176954
ctrl.wt.green	ctrl	wt	green	n	26	38284.665	527.864	278.277	359	121	2853	20209105.12	458	48499637
ctrl.wt.green	ctrl	wt	green	n	27	39641.811	544.336	276.531	248	114	2585	21578454.33	480	51785925
ctrl.wt.green	ctrl	wt	green	n	28	44816.214	488.883	234.887	237	109	3230	21909877.38	461	52581304
ctrl.wt.green	ctrl	wt	green	n	29	33301.104	438.181	207.387	361	100	1737	14591906.89	395	35018977
ctrl.wt.green	ctrl	wt	green	n	30	40807.697	466.599	254.436	234	123	2708	19040828.84	421	45695902
ctrl.wt.green	ctrl	wt	green	n	31	32448.982	479.718	226.026	228	107	2209	15566376.4	470	37357597
ctrl.wt.green	ctrl	wt	green	n	32	32057.714	375.783	192.064	259	108	2610	12046755.64	323	28910893
ctrl.wt.green	ctrl	wt	green	n	33	46347.95	520.344	264.349	241	120	2586	24116856.1	483	57877811
ctrl.wt.green	ctrl	wt	green	n	34	44417.862	461.872	224.63	393	115	3631	20515377.02	417	49234656
ctrl.wt.green	ctrl	wt	green	n	35	34244.897	542.471	288.11	232	111	4415	18576848.48	498	44582400
ctrl.wt.green	ctrl	wt	green	n	36	47567.173	599.131	272.457	554	108	3038	28498977.91	570	68394423
ctrl.wt.green	ctrl	wt	green	n	37	42740.702	464.081	198.481	264	104	1943	19835134.7	436	47602149
ctrl.wt.green	ctrl	wt	green	n	38	39274.294	546.381	315.943	272	113	2543	21458712.61	465	51498558
ctrl.wt.green	ctrl	wt	green	n	39	40273.923	418.942	196.377	218	108	1992	16872429.8	384	40491982
ctrl.wt.green	ctrl	wt	green	n	40	39680.146	449.342	237.691	238	114	2690	17829957.28	385	42789943
ctrl.wt.green	ctrl	wt	green	n	41	42714.034	495.859	248.045	256	112	3558	21180117.38	456	50829960
ctrl.wt.green	ctrl	wt	green	n	42	42129.841	574.451	310.579	402	119	3515	24201527.88	503	58081014
ctrl.wt.green	ctrl	wt	green	n	43	44701.625	410.897	178.588	389	98	1981	18367784.35	385	44080669
ctrl.wt.green	ctrl	wt	green	n	44	40858.95	461.208	237.934	248	117	3057	18844472.79	405	45224669
ctrl.wt.green	ctrl	wt	green	n	45	37917.982	508.759	240.921	253	112	2386	19291108.6	471	46296546
ctrl.wt.green	ctrl	wt	green	n	46	42885.709	570.918	280.948	254	120	1809	24484237.88	516	58759487
ctrl.wt.green	ctrl	wt	green	n	47	35760.383	582.619	286.225	255	115	2866	20834667.44	549	50000918
ctrl.wt.green	ctrl	wt	green	n	48	37372.957	493.609	238.17	249	108	1847	18447624.66	465	44272277
ctrl.wt.green	ctrl	wt	green	n	49	33936.967	507.894	247.569	238	114	3155	17236395.17	485	41365459
ctrl.wt.green	ctrl	wt	green	n	50	33944.05	428.15	176.44	335	102	2175	14533133.37	401	34877927
ctrl.wt.green	ctrl	wt	green	n	51	39412.217	406.535	165.317	249	103	1625	16022429.73	388	38452075
ctrl.wt.green	ctrl	wt	green	n	52	34512.826	554.227	286.145	236	112	2511	19127947.4	522	45904977
ctrl.wt.green	ctrl	wt	green	n	53	40381.011	544.574	275.629	235	98	2565	21990450.64	516	52774671
ctrl.wt.green	ctrl	wt	green	n	54	29233.002	387.616	184.783	288	99	2211	11331174.21	347	27193576
ctrl.wt.green	ctrl	wt	green	n	55	37325.038	425.828	190.255	325	96	2403	15894058.86	385	38143999
ctrl.wt.green	ctrl	wt	green	n	56	42753.619	460.276	195.459	397	100	1663	19678469.21	427	47226169
ctrl.wt.green	ctrl	wt	green	n	57	40778.113	525.356	282.526	246	121	3326	21423027.64	463	51412918
ctrl.wt.green	ctrl	wt	green	n	58	39410.133	451.085	205.341	339	107	2543	17777303.21	411	42663579
ctrl.wt.green	ctrl	wt	green	n	59	30948.08	542.887	260.401	254	110	3342	16801310.72	505	40321304
ctrl.wt.green	ctrl	wt	green	n	60	32233.139	420.051	189.185	323	113	2953	13539569.66	377	32493483
ctrl.wt.green	ctrl	wt	green	n	61	42062.755	626.571	360.335	249	108	2770	26355307.09	551	63249848
ctrl.wt.green	ctrl	wt	green	n	62	37528.797	395.355	184.636	206	104	1896	14837206.43	365	35607669
ctrl.wt.green	ctrl	wt	green	n	63	36916.269	340.439	136.381	291	109	1396	12567739.85	310	30161198
ctrl.wt.green	ctrl	wt	green	n	64	20894.704	284.921	103.687	212	102	1128	5953332.746	263	14287346
ctrl.wt.green	ctrl	wt	green	n	65	34367.82	382.649	177.734	203	91	1841	13150803.98	356	31560488
ctrl.wt.red	ctrl	wt	red	n	1	37713.806	481.008	341.851	191	113	2062	18140660.22	317	43535596
ctrl.wt.red	ctrl	wt	red	n	2	27357.5	504.361	316.682	181	100	1838	13798050.63	425	33113809
ctrl.wt.red	ctrl	wt	red	n	3	33682.788	488.872	325.264	179	115	1939	16466555.43	382	39517928
ctrl.wt.red	ctrl	wt	red	y	4	43057.383	472.17	337.716	182	114	5564	20330422.32	294	48790785
ctrl.wt.red	ctrl	wt	red	n	5	34990.348	544.222	386.093	182	93	2469	19042524.75	382	45699972
ctrl.wt.red	ctrl	wt	red	n	6	33638.203	468.795	319.653	180	115	2114	15769433.17	347	37844911
ctrl.wt.red	ctrl	wt	red	n	7	39198.04	472.471	315.606	182	100	4429	18519953.8	340	44445859
ctrl.wt.red	ctrl	wt	red	n	8	41878.163	460.115	292.102	217	98	1854	19268774.67	340	46242947
ctrl.wt.red	ctrl	wt	red	n	9	46651.714	468.641	327.145	207	107	2454	21862918.57	306	52468608
ctrl.wt.red	ctrl	wt	red	n	10	30896.828	523.463	335.35	182	115	2517	16173354.12	415	38814277
ctrl.wt.red	ctrl	wt	red	n	11	34147.393	525.233	333.846	175	109	3617	17935326.68	460	43042818
ctrl.wt.red	ctrl	wt	red	n	12	37016.274	495.346	313.232	185	108	1642	18335874.97	396	44004090
ctrl.wt.red	ctrl	wt	red	n	13	34891.177	500.367	313.496	173	112	2214	17458384.06	418	41898208
ctrl.wt.red	ctrl	wt	red	n	14	37227.95	506.565	329.711	185	95	2110	18858358.84	410	45257994
ctrl.wt.red	ctrl	wt	red	n	15	37183.782	545.135	379.673	182	109	5783	20270186.24	411	48646225
ctrl.wt.red	ctrl	wt	red	n	16	34386.571	480.503	300.244	187	107	1895	16522856.75	386	39653045
ctrl.wt.red	ctrl	wt	red	n	17	35204.108	491.157	322.512	184	110	2682	17290742.66	384	41495887
ctrl.wt.red	ctrl	wt	red	n	18	35739.549	473.451	298.954	182	107	2008	16920937.01	374	40608394
ctrl.wt.red	ctrl	wt	red	n	19	43986.176	459.724	309.201	190	105	2555	20221491.51	309	48529363
ctrl.wt.red	ctrl	wt	red	n	20	36965.438	480.444	356.767	202	110	2729	17759833.66	287	42621654
ctrl.wt.red	ctrl	wt	red	n	21	34974.097	429.843	276.681	184	109	2507	15033369.14	339	36078438
ctrl.wt.red	ctrl	wt	red	n	22	35609.126	460.422	297.512	183	117	2095	16395226.34	352	39346746
ctrl.wt.red	ctrl	wt	red	n	23	35627.461	472.08	288.95	188	111	1847	16819000.69	372	40363758
ctrl.wt.red	ctrl	wt	red	n	24	40313.508	486.088	333.07	219	110	2533	19595920.86	317	47028062
ctrl.wt.red	ctrl	wt	red	n	25	30966.414	471.902	272.212	180	108	1612	14613119.52	409	35069885
ctrl.wt.red	ctrl	wt	red	n	26	38284.665	471.869	305.01	186	104	2896	18065335.53	356	43354825
ctrl.wt.red	ctrl	wt	red	n	27	39641.811	483.341	325.946	214	111	7036	19160511.8	347	45983128
ctrl.wt.red	ctrl	wt	red	n	28	44816.214	486.759	327.847	240	118	2592	21814686.78	329	52352857
ctrl.wt.red	ctrl	wt	red	n	29	33301.104	465.117	314.335	182	110	1683	15488896.19	305	37171653
ctrl.wt.red	ctrl	wt	red	n	30	40807.697	479.725	310.225	181	111	2077	19576477.05	374	46981399
ctrl.wt.red	ctrl	wt	red	n	31	32448.982	521.563	313.811	183	121	1921	16924176.75	452	40616169
ctrl.wt.red	ctrl	wt	red	n	32	32057.714	496.016	334.168	180	110	1842	15901137.94	355	38160988
ctrl.wt.red	ctrl	wt	red	n	33	46347.95	482.91	338.228	208	112	2320	22381869.77	301	53714034
ctrl.wt.red	ctrl	wt	red	n	34	44417.862	465.892	333.64	203	111	2688	20693921.43	302	49663143
ctrl.wt.red	ctrl	wt	red	n	35	34244.897	456.36	305.612	205	111	2576	15627986.71	327	37505455
ctrl.wt.red	ctrl	wt	red	n	36	47567.173	436.951	267.369	222	109	3218	20784518.48	325	49880566
ctrl.wt.red	ctrl	wt	red	n	37	42740.702	453.914	305.324	183	104	1995	19400622.77	309	46559368
ctrl.wt.red	ctrl	wt	red	n	38	39274.294	455.617	306.672	203	107	2115	17894028.96	312	42943708
ctrl.wt.red	ctrl	wt	red	n	39	40273.923	535.32	411.58	219	114	2692	21559435.96	310	51740283
ctrl.wt.red	ctrl	wt	red	n	40	39680.146	494.122	332.947	177	115	2054	19606825.52	340	47054232
ctrl.wt.red	ctrl	wt	red	n	41	42714.034	474.071	340.45	221	99	2535	20249471.54	301	48596512
ctrl.wt.red	ctrl	wt	red	n	42	42129.841	446.713	287.695	184	112	2061	18819967.08	332	45165858
ctrl.wt.red	ctrl	wt	red	n	43	44701.625	453.389	323.065	185	103	1944	20267224.44	287	48639117
ctrl.wt.red	ctrl	wt	red	n	44	40858.95	497.883	367.412	187	112	3024	20342972.48	297	48820904
ctrl.wt.red	ctrl	wt	red	n	45	37917.982	452.588	286.806	181	112	1555	17161236.74	342	41185087
ctrl.wt.red	ctrl	wt	red	n	46	42885.709	472.608	325.926	181	103	1869	20268119.06	320	48641264
ctrl.wt.red	ctrl	wt	red	n	47	35760.383	462.359	271.948	195	115	2071	16534117.26	369	39680069
ctrl.wt.red	ctrl	wt	red	n	48	37372.957	465.845	291.043	189	116	1972	17409998.94	385	41782089
ctrl.wt.red	ctrl	wt	red	n	49	33936.967	470.747	276.34	181	117	1808	15975723.84	389	38339986
ctrl.wt.red	ctrl	wt	red	n	50	33944.05	476.158	295.424	180	96	1677	16162746.97	359	38788821
ctrl.wt.red	ctrl	wt	red	n	51	39412.217	485.1	336.619	191	112	2091	19118882.4	324	45883222
ctrl.wt.red	ctrl	wt	red	n	52	34512.826	533.064	354.146	180	94	2546	18397536.54	443	44152071
ctrl.wt.red	ctrl	wt	red	n	53	40381.011	480.339	319.155	180	106	2105	19396563.84	364	46549627
ctrl.wt.red	ctrl	wt	red	n	54	29233.002	440.463	303.423	184	114	2099	12876070.19	308	30901157
ctrl.wt.red	ctrl	wt	red	n	55	37325.038	446.788	317.78	181	106	1998	16676395.01	293	40021520
ctrl.wt.red	ctrl	wt	red	n	56	42753.619	478.544	324.114	182	114	2674	20459489.88	323	49100533
ctrl.wt.red	ctrl	wt	red	n	57	40778.113	459.965	298.99	186	115	2491	18756501.27	325	45013547
ctrl.wt.red	ctrl	wt	red	n	58	39410.133	475.88	334.802	187	103	2046	18754493.68	304	45008729
ctrl.wt.red	ctrl	wt	red	n	59	30948.08	510.631	314.15	186	121	2319	15803048.46	422	37925584
ctrl.wt.red	ctrl	wt	red	n	60	32233.139	460.973	330.718	183	115	1966	14858614.07	301	35659045
ctrl.wt.red	ctrl	wt	red	n	61	42062.755	455.011	306.963	208	111	2419	19139016.24	327	45931541
ctrl.wt.red	ctrl	wt	red	n	62	37528.797	469.119	326.085	185	112	2372	17605485.78	293	42251236
ctrl.wt.red	ctrl	wt	red	n	63	36916.269	455.958	310.027	180	108	2149	16832279.22	309	40395625
ctrl.wt.red	ctrl	wt	red	n	64	20894.704	436.409	216.443	185	99	1905	9118636.068	434	21883727
ctrl.wt.red	ctrl	wt	red	n	65	34367.82	471.786	308.654	181	109	1881	16214262.65	350	38912453
ctrl.pk1673.green	ctrl	pk1673	green	n	1	39899.323	505.927	246.25	354	107	1961	20186158.86	454	48444568
ctrl.pk1673.green	ctrl	pk1673	green	n	2	28580.056	352.711	156.187	264	100	1877	10080497.19	323	24192088
ctrl.pk1673.green	ctrl	pk1673	green	n	3	27841.689	479.338	235.294	372	118	2019	13345593.02	421	32027960
ctrl.pk1673.green	ctrl	pk1673	green	n	4	35869.139	434.434	236.521	214	116	3888	15582778.14	389	37396959
ctrl.pk1673.green	ctrl	pk1673	green	n	5	39803.068	436.191	197.696	232	101	3450	17361743.16	410	41666280
ctrl.pk1673.green	ctrl	pk1673	green	n	6	38927.612	493.503	216.836	423	118	3030	19210910.55	469	46104079
ctrl.pk1673.green	ctrl	pk1673	green	n	7	35126.605	473.131	211.54	393	111	1916	16619502.17	431	39884983
ctrl.pk1673.green	ctrl	pk1673	green	n	8	45713.338	431.975	184.542	425	101	2424	19747017.96	416	47390678
ctrl.pk1673.green	ctrl	pk1673	green	n	9	43925.757	412.702	179.518	359	105	1992	18128269.43	388	43505859
ctrl.pk1673.green	ctrl	pk1673	green	n	10	23600.245	439.807	184.677	250	103	1712	10379543.77	419	24909767
ctrl.pk1673.green	ctrl	pk1673	green	n	11	34895.761	371.831	175.844	303	115	2765	12975342.77	337	31139400
ctrl.pk1673.green	ctrl	pk1673	green	n	12	35000.766	405.909	234.005	219	115	2420	14207139.46	331	34095577
ctrl.pk1673.green	ctrl	pk1673	green	n	13	28379.213	286.449	102.521	236	82	909	8129183.042	265	19509148
ctrl.pk1673.green	ctrl	pk1673	green	n	14	31309.764	414.971	203.9	442	91	3928	12992648.14	401	31180931
ctrl.pk1673.green	ctrl	pk1673	green	n	15	28361.296	504.292	227.204	355	111	2188	14302370.89	468	34324122
ctrl.pk1673.green	ctrl	pk1673	green	n	16	32681.493	399.512	170.673	318	105	1695	13056639.4	359	31334503
ctrl.pk1673.green	ctrl	pk1673	green	n	17	36117.067	412.824	196.544	365	99	3328	14910004.9	382	35782377
ctrl.pk1673.green	ctrl	pk1673	green	n	18	34893.261	346.489	141.588	311	106	1634	12090144	324	29015020
ctrl.pk1673.green	ctrl	pk1673	green	n	19	33751.125	416.362	212.49	197	103	3904	14052686.57	395	33724907
ctrl.pk1673.green	ctrl	pk1673	green	n	20	28134.202	456.808	193.752	366	105	2472	12851928.38	432	30843219
ctrl.pk1673.green	ctrl	pk1673	green	n	21	30821.408	468.162	222.786	418	96	4455	14429417.53	444	34629020
ctrl.pk1673.green	ctrl	pk1673	green	n	22	46188.36	440.994	209.967	219	107	3067	20368803.87	426	48882896
ctrl.pk1673.green	ctrl	pk1673	green	n	23	43522.822	537.477	232.865	582	113	2919	23392521.59	528	56139487
ctrl.pk1673.green	ctrl	pk1673	green	n	24	37472.962	436.269	227.382	203	115	5003	16348279.36	413	39234078
ctrl.pk1673.green	ctrl	pk1673	green	n	25	22976.05	406.714	233.047	212	93	1781	9344671.904	344	22426188
ctrl.pk1673.green	ctrl	pk1673	green	n	26	30038.039	502.867	257.327	308	122	4245	15105136.73	467	36250672
ctrl.pk1673.green	ctrl	pk1673	green	n	27	25847.848	531.719	251.653	342	123	3665	13743784.12	500	32983575
ctrl.pk1673.green	ctrl	pk1673	green	n	28	42488.608	535.668	296.877	223	113	5218	22759808.52	495	54621045
ctrl.pk1673.green	ctrl	pk1673	green	n	29	36973.772	372.811	156.603	293	100	1843	13784215.14	337	33080605
ctrl.pk1673.green	ctrl	pk1673	green	n	30	26724.971	411.053	197.851	287	106	2184	10985373.11	372	26363691
ctrl.pk1673.green	ctrl	pk1673	green	n	31	34332.818	449.917	222.064	415	103	3904	15446905.26	423	37070879
ctrl.pk1673.green	ctrl	pk1673	green	n	32	35478.287	344.979	145.477	294	103	2664	12239268.73	322	29372903
ctrl.pk1673.green	ctrl	pk1673	green	n	33	34987.848	540.114	298.744	244	105	3169	18897425.82	472	45351750
ctrl.pk1673.green	ctrl	pk1673	green	n	34	33604.452	471.367	252.22	255	114	3654	15840020.72	421	38014313
ctrl.pk1673.green	ctrl	pk1673	green	y	35	29226.335	389.32	195.734	189	111	3265	11378410.65	353	27306938
ctrl.pk1673.green	ctrl	pk1673	green	n	36	31474.355	552.019	282.528	433	106	3345	17374439.16	495	41696749
ctrl.pk1673.green	ctrl	pk1673	green	n	37	25337.824	358.906	152.1	268	103	1925	9093904.615	331	21824374
ctrl.pk1673.green	ctrl	pk1673	green	n	38	35770.384	455.431	219.641	443	116	3817	16290946.74	426	39096486
ctrl.pk1673.green	ctrl	pk1673	green	n	39	29723.441	365.453	163.406	292	108	2557	10862513.33	337	26068841
ctrl.pk1673.green	ctrl	pk1673	green	n	40	28877.569	491.663	243.682	343	96	2496	14198040.29	432	34073740
ctrl.pk1673.green	ctrl	pk1673	green	n	41	26509.961	337.198	131.529	287	103	1419	8939109.21	308	21452882
ctrl.pk1673.green	ctrl	pk1673	green	n	42	25731.592	416.423	179.937	318	106	2119	10715225.35	380	25715366
ctrl.pk1673.green	ctrl	pk1673	green	n	43	34694.918	437.608	216.437	204	115	3647	15182785.7	409	36437021
ctrl.pk1673.green	ctrl	pk1673	green	n	44	31794.369	331.107	120.478	281	83	1114	10527337.6	311	25264456
ctrl.pk1673.green	ctrl	pk1673	green	n	45	31138.923	463.998	185.256	354	113	2082	14448382.56	431	34674534
ctrl.pk1673.green	ctrl	pk1673	green	n	46	31398.101	350.184	167.243	271	90	1744	10995103.97	309	26387044
ctrl.pk1673.green	ctrl	pk1673	green	n	47	35356.199	384.134	191.31	324	83	3397	13581525.88	347	32594173
ctrl.pk1673.green	ctrl	pk1673	green	n	48	31129.339	400.108	230.146	193	89	1938	12455104.42	333	29890885
ctrl.pk1673.green	ctrl	pk1673	green	n	49	31479.771	428.441	184.559	337	103	3692	13487220.32	405	32367850
ctrl.pk1673.green	ctrl	pk1673	green	n	50	31335.598	322.82	138.376	234	88	2667	10115766.3	292	24276730
ctrl.pk1673.green	ctrl	pk1673	green	n	51	32484.82	436.688	235.19	203	104	4331	14185730.44	397	34044195
ctrl.pk1673.green	ctrl	pk1673	green	n	52	45641.255	492.714	217.407	429	111	3530	22488069.56	466	53968897
ctrl.pk1673.green	ctrl	pk1673	green	n	53	31930.211	454.569	174.519	374	100	1763	14514468.82	430	34833131
ctrl.pk1673.green	ctrl	pk1673	green	n	54	38114.661	488.596	230.5	349	110	2131	18622663.91	446	44692348
ctrl.pk1673.green	ctrl	pk1673	green	n	55	28175.456	381.751	162.85	298	91	1498	10756008.49	347	25813239
ctrl.pk1673.green	ctrl	pk1673	green	n	56	38145.912	499.149	241.909	442	55	4091	19040477.2	468	45695054
ctrl.pk1673.green	ctrl	pk1673	green	n	57	34702.421	404.449	186.274	358	112	3956	14035373.98	382	33683356
ctrl.pk1673.green	ctrl	pk1673	green	n	58	35552.877	366.158	183.971	177	107	2836	13017969.92	334	31241698
ctrl.pk1673.green	ctrl	pk1673	green	n	59	37491.716	444.845	212.916	377	107	2876	16677995.75	406	40025358
ctrl.pk1673.green	ctrl	pk1673	green	n	60	30960.584	494.994	215.644	530	109	2710	15325306.34	478	36779052
ctrl.pk1673.green	ctrl	pk1673	green	n	61	30431.393	319.104	132.169	223	105	1419	9710764.818	289	23304769
ctrl.pk1673.green	ctrl	pk1673	green	n	62	27930.445	537.445	266.18	257	117	3147	15011069.46	481	36024918
ctrl.pk1673.red	ctrl	pk1673	red	n	1	39899.323	451.215	311.988	173	78	3077	18003174.13	281	43205644
ctrl.pk1673.red	ctrl	pk1673	red	n	2	28580.056	391.987	263.615	198	108	2320	11203017.64	269	26886014
ctrl.pk1673.red	ctrl	pk1673	red	n	3	27841.689	454.102	278.319	174	95	2855	12642978.84	389	30341763
ctrl.pk1673.red	ctrl	pk1673	red	n	4	35869.139	442.032	279.611	218	109	2834	15855314.34	351	38051016
ctrl.pk1673.red	ctrl	pk1673	red	n	5	39803.068	401.522	257.484	181	112	1702	15981820.53	300	38354617
ctrl.pk1673.red	ctrl	pk1673	red	n	6	38927.612	407.171	275.285	196	113	2453	15850192.02	272	38038723
ctrl.pk1673.red	ctrl	pk1673	red	n	7	35126.605	388.362	259.538	175	81	1847	13641839.05	268	32738918
ctrl.pk1673.red	ctrl	pk1673	red	n	8	45713.338	432.557	322.333	205	113	2948	19773644.18	277	47454578
ctrl.pk1673.red	ctrl	pk1673	red	n	9	43925.757	387.676	256.773	187	95	2129	17028954.62	258	40867624
ctrl.pk1673.red	ctrl	pk1673	red	n	10	23600.245	376.486	215.828	176	109	1747	8885156.745	302	21323402
ctrl.pk1673.red	ctrl	pk1673	red	n	11	34895.761	387.485	226.694	181	112	1536	13521590.64	301	32450335
ctrl.pk1673.red	ctrl	pk1673	red	n	12	35000.766	378.837	234.753	224	115	2947	13259579.09	299	31821536
ctrl.pk1673.red	ctrl	pk1673	red	n	13	28379.213	357.868	214.847	192	117	2372	10156023.97	258	24373344
ctrl.pk1673.red	ctrl	pk1673	red	n	14	31309.764	381.835	218.676	184	116	1460	11955156.58	304	28691065
ctrl.pk1673.red	ctrl	pk1673	red	n	15	28361.296	427.07	240.607	169	114	1455	12112245.84	380	29068062
ctrl.pk1673.red	ctrl	pk1673	red	n	16	32681.493	449.652	301.865	181	107	2642	14695308.84	324	35267130
ctrl.pk1673.red	ctrl	pk1673	red	n	17	36117.067	387.57	239.838	185	113	2102	13997889.48	283	33593400
ctrl.pk1673.red	ctrl	pk1673	red	n	18	34893.261	361.527	202.289	192	115	3976	12614840.47	280	30274234
ctrl.pk1673.red	ctrl	pk1673	red	n	19	33751.125	410.763	267.201	186	95	1800	13863725.02	304	33271420
ctrl.pk1673.red	ctrl	pk1673	red	n	20	28134.202	352.618	175.162	200	98	2138	9920623.216	297	23808408
ctrl.pk1673.red	ctrl	pk1673	red	n	21	30821.408	418.472	272.998	185	88	3794	12897904.65	282	30953557
ctrl.pk1673.red	ctrl	pk1673	red	n	22	46188.36	403.498	281.271	183	113	1920	18636910.58	266	44726542
ctrl.pk1673.red	ctrl	pk1673	red	n	23	43522.822	348.102	205.806	188	109	2577	15150400.05	259	36359299
ctrl.pk1673.red	ctrl	pk1673	red	n	24	37472.962	391.184	254.668	175	114	2052	14658809.68	277	35179536
ctrl.pk1673.red	ctrl	pk1673	red	n	25	22976.05	377.541	231.813	183	93	3053	8674395.033	297	20817597
ctrl.pk1673.red	ctrl	pk1673	red	n	26	30038.039	387.368	230.897	177	103	1734	11635774.49	293	27924583
ctrl.pk1673.red	ctrl	pk1673	red	n	27	25847.848	379.013	209.225	174	107	2450	9796665.887	318	23510924
ctrl.pk1673.red	ctrl	pk1673	red	n	28	42488.608	392.468	242.188	180	99	1861	16675422.22	277	40019185
ctrl.pk1673.red	ctrl	pk1673	red	n	29	36973.772	385.542	242.147	183	110	3499	14254947.89	284	34210312
ctrl.pk1673.red	ctrl	pk1673	red	n	30	26724.971	471.025	265.911	173	106	2237	12588120.08	449	30210108
ctrl.pk1673.red	ctrl	pk1673	red	n	31	34332.818	367.62	185.037	185	105	1183	12621421.18	319	30290027
ctrl.pk1673.red	ctrl	pk1673	red	n	32	35478.287	394.59	260.606	182	106	5995	13999370.38	287	33596954
ctrl.pk1673.red	ctrl	pk1673	red	n	33	34987.848	461.339	314.036	175	107	1992	16141241.98	333	38737211
ctrl.pk1673.red	ctrl	pk1673	red	n	34	33604.452	421.991	289.303	191	105	2245	14180777.01	284	34032310
ctrl.pk1673.red	ctrl	pk1673	red	y	35	29226.335	365.156	228.173	173	110	1607	10672162.55	254	25612020
ctrl.pk1673.red	ctrl	pk1673	red	n	36	31474.355	393.064	276.189	184	110	1913	12371433.1	263	29690083
ctrl.pk1673.red	ctrl	pk1673	red	n	37	25337.824	350.431	219.521	186	112	2791	8879148.137	251	21308982
ctrl.pk1673.red	ctrl	pk1673	red	n	38	35770.384	409.694	269.605	182	116	1830	14654904.92	290	35170165
ctrl.pk1673.red	ctrl	pk1673	red	n	39	29723.441	434.993	306.734	190	107	5610	12929476.51	280	31029326
ctrl.pk1673.red	ctrl	pk1673	red	n	40	28877.569	436.292	258.133	181	98	3961	12599066.83	364	30236379
ctrl.pk1673.red	ctrl	pk1673	red	n	41	26509.961	438.51	277.869	179	116	2675	11624894.41	334	27898472
ctrl.pk1673.red	ctrl	pk1673	red	n	42	25731.592	432.977	263.639	182	116	1786	11141195.23	353	26737647
ctrl.pk1673.red	ctrl	pk1673	red	n	43	34694.918	386.302	240.61	184	112	2228	13402703.96	281	32165020
ctrl.pk1673.red	ctrl	pk1673	red	n	44	31794.369	366.13	213.774	184	107	1607	11640878.47	270	27936832
ctrl.pk1673.red	ctrl	pk1673	red	n	45	31138.923	414.392	255.103	185	110	1748	12903708.25	320	30967485
ctrl.pk1673.red	ctrl	pk1673	red	n	46	31398.101	447.02	316.56	180	110	4628	14035571.62	291	33683833
ctrl.pk1673.red	ctrl	pk1673	red	n	47	35356.199	392.199	242.819	181	109	2282	13866648.49	297	33278436
ctrl.pk1673.red	ctrl	pk1673	red	n	48	31129.339	383.872	246.858	188	116	5345	11949684.25	276	28677932
ctrl.pk1673.red	ctrl	pk1673	red	n	49	31479.771	451.128	327.245	183	115	2213	14201402.11	297	34081808
ctrl.pk1673.red	ctrl	pk1673	red	n	50	31335.598	435.999	306.806	180	115	2919	13662285.4	285	32787987
ctrl.pk1673.red	ctrl	pk1673	red	n	51	32484.82	406.701	264.231	182	114	2600	13211598.78	298	31706386
ctrl.pk1673.red	ctrl	pk1673	red	n	52	45641.255	354.014	210.961	186	112	1962	16157655.69	263	38776599
ctrl.pk1673.red	ctrl	pk1673	red	n	53	31930.211	388.372	243.368	181	104	1459	12400811.67	273	29760586
ctrl.pk1673.red	ctrl	pk1673	red	n	54	38114.661	398.646	278.251	193	95	4348	15194265.35	269	36464568
ctrl.pk1673.red	ctrl	pk1673	red	n	55	28175.456	434.933	290.796	181	95	4703	12254439.14	306	29409308
ctrl.pk1673.red	ctrl	pk1673	red	n	56	38145.912	412.668	249.649	188	105	1669	15741604.15	308	37778121
ctrl.pk1673.red	ctrl	pk1673	red	n	57	34702.421	399.877	257.977	177	107	1729	13876683.38	280	33302516
ctrl.pk1673.red	ctrl	pk1673	red	n	58	35552.877	378.046	260.75	187	102	3704	13440639.68	252	32256059
ctrl.pk1673.red	ctrl	pk1673	red	n	59	37491.716	378.195	204.007	183	108	2110	14179164.73	315	34028438
ctrl.pk1673.red	ctrl	pk1673	red	n	60	30960.584	358.068	187.304	185	105	2210	11085996.09	293	26605173
ctrl.pk1673.red	ctrl	pk1673	red	n	61	30431.393	403.909	248.491	187	112	1543	12291512.09	300	29498279
ctrl.pk1673.red	ctrl	pk1673	red	n	62	27930.445	454.582	283.955	180	110	2107	12696688.55	351	30470658
gfp.wt.green	gfp	wt	green	n	1	40045.588	143.54	27.116	132	68	611	5748124.622	138	13794866
gfp.wt.green	gfp	wt	green	n	2	36652.932	142.202	22.117	126	75	391	5212107.107	139	12508483
gfp.wt.green	gfp	wt	green	y	3	38639.69	148.988	26.337	132	80	419	5756868.356	145	13815850
gfp.wt.green	gfp	wt	green	n	4	38830.115	156.395	26.307	151	81	487	6072819.522	154	14574098
gfp.wt.green	gfp	wt	green	n	5	36808.773	152.545	22.779	156	81	329	5614996.429	152	13475373
gfp.wt.green	gfp	wt	green	n	6	38958.871	144.194	26.9	128	65	485	5617616.549	138	13481661
gfp.wt.green	gfp	wt	green	n	7	36732.519	141.853	20.894	130	80	330	5210626.622	139	12504930
gfp.wt.green	gfp	wt	green	n	8	40141.425	145.298	26.972	123	71	439	5832463.076	140	13997269
gfp.wt.green	gfp	wt	green	n	9	42226.104	142.017	21.372	126	58	294	5996815.201	138	14391696
gfp.wt.green	gfp	wt	green	n	10	40536.027	159.668	32.483	137	75	354	6472309.522	154	15532830
gfp.wt.green	gfp	wt	green	n	11	28787.154	141.088	18.913	143	65	401	4061536.389	140	9747240
gfp.wt.green	gfp	wt	green	n	12	37371.298	193.646	81.664	143	62	819	7236796.272	163	17367514
gfp.wt.green	gfp	wt	green	n	13	36981.28	138.561	20.188	123	68	338	5124165.988	135	12297434
gfp.wt.green	gfp	wt	green	n	14	41236.476	141.885	22.157	124	71	434	5850856.003	139	14041410
gfp.wt.green	gfp	wt	green	n	15	42054.013	147.213	26.78	130	81	514	6190907.858	142	14857497
gfp.wt.green	gfp	wt	green	n	16	37046.7	146.554	23.222	131	71	387	5429333.742	143	13029803
gfp.wt.green	gfp	wt	green	n	17	43681.171	140.177	22.474	120	45	344	6123098.08	137	14694761
gfp.wt.green	gfp	wt	green	n	18	40707.701	141.155	24.446	124	74	355	5746112.863	134	13790038
gfp.wt.green	gfp	wt	green	n	19	43900.348	141.194	25.862	124	70	385	6198455.705	134	14875611
gfp.wt.green	gfp	wt	green	n	20	42484.866	146.917	25.959	135	60	609	6241767.692	143	14979555
gfp.wt.green	gfp	wt	green	n	21	38506.35	135.07	19.119	120	67	397	5201034.932	132	12481911
gfp.wt.green	gfp	wt	green	n	22	46223.371	162.737	31.765	136	84	565	7522266.873	158	18052612
gfp.wt.green	gfp	wt	green	n	23	39375.974	142.175	20.818	131	62	395	5598276.078	139	13435246
gfp.wt.green	gfp	wt	green	n	24	42078.181	141.78	24.301	123	50	321	5965832.946	137	14317342
gfp.wt.green	gfp	wt	green	n	25	36763.77	141.514	23.244	124	76	484	5202597.504	137	12485661
gfp.wt.green	gfp	wt	green	n	26	44072.023	149.523	26.41	124	75	333	6589764.912	145	15814710
gfp.wt.green	gfp	wt	green	n	27	29375.515	131.895	18.775	119	69	348	3874471.971	128	9298306
gfp.wt.green	gfp	wt	green	n	28	45755.85	144.563	25.453	128	74	312	6614621.886	138	15874364
gfp.wt.green	gfp	wt	green	n	29	34085.731	139.967	26.246	125	72	559	4770867.274	133	11449556
gfp.wt.green	gfp	wt	green	n	30	43011.141	138.315	22.836	123	60	402	5949073.844	134	14277122
gfp.wt.green	gfp	wt	green	n	31	45134.571	145.953	23.015	132	72	347	6587507.309	141	15809292
gfp.wt.green	gfp	wt	green	n	32	36870.025	135.109	18.62	126	59	364	4981466.106	132	11954970
gfp.wt.green	gfp	wt	green	n	33	43170.314	141	25.385	123	65	543	6087032.258	136	14608207
gfp.wt.green	gfp	wt	green	n	34	43524.914	145.823	26.189	125	70	364	6346949.186	140	15231979
gfp.wt.green	gfp	wt	green	n	35	37240.459	135.417	23.729	121	69	356	5042985.179	129	12102609
gfp.wt.green	gfp	wt	green	n	36	45800.435	140.585	23.705	130	72	414	6438845.903	136	15452521
gfp.wt.green	gfp	wt	green	n	37	35154.53	139.917	21.12	124	57	338	4918730.727	136	11804412
gfp.wt.green	gfp	wt	green	n	38	41029.8	139.583	24.68	125	70	434	5727064.489	133	13744324
gfp.wt.green	gfp	wt	green	n	39	40830.207	144.286	22.166	129	69	328	5891207.855	141	14138250
gfp.wt.green	gfp	wt	green	n	40	40794.789	139.697	20.262	128	62	450	5698898.196	136	13676728
gfp.wt.green	gfp	wt	green	n	41	35991.652	139.326	20.968	123	65	372	5014576.375	136	12034431
gfp.wt.green	gfp	wt	green	n	42	37621.31	142.556	23.001	127	67	348	5363150.288	138	12870970
gfp.wt.green	gfp	wt	green	n	43	46457.965	142.192	23.722	130	66	353	6605937.738	136	15853523
gfp.wt.green	gfp	wt	green	n	44	35021.607	155.116	27.388	140	77	360	5432413.05	150	13037193
gfp.wt.green	gfp	wt	green	n	45	33998.227	139.06	22.82	125	55	390	4727792.798	135	11346182
gfp.wt.green	gfp	wt	green	n	46	26024.111	141.757	21.552	126	52	345	3689108.048	139	8853453
gfp.wt.green	gfp	wt	green	n	47	40906.044	139.26	18.48	129	71	297	5696578.09	137	13671160
gfp.wt.green	gfp	wt	green	n	48	38927.203	137.528	18.544	129	49	283	5353570.265	135	12847979
gfp.wt.green	gfp	wt	green	n	49	41126.054	148.359	28.296	132	74	578	6101409.585	142	14642711
gfp.wt.green	gfp	wt	green	n	50	37012.115	144.7	27.142	125	76	444	5355666.195	138	12853009
gfp.wt.green	gfp	wt	green	n	51	39925.999	149.217	23.523	138	77	353	5957654.654	147	14297715
gfp.wt.green	gfp	wt	green	n	52	37303.795	143.12	22.651	127	67	423	5338924.176	139	12812830
gfp.wt.green	gfp	wt	green	n	53	37692.563	140.691	24.858	122	69	445	5303015.029	135	12726652
gfp.wt.green	gfp	wt	green	n	54	32808.172	139.96	20.356	122	71	356	4591845.725	137	11019924
gfp.wt.green	gfp	wt	green	n	55	39244.718	138.742	21.987	121	81	406	5444884.872	135	13067124
gfp.wt.green	gfp	wt	green	n	56	40519.776	143.47	24.148	127	69	450	5813373.45	139	13951456
gfp.wt.green	gfp	wt	green	n	57	36017.486	145.238	27.174	131	71	468	5231124.646	139	12554123
gfp.wt.green	gfp	wt	green	n	58	35762.891	135.534	17.933	123	67	298	4847094.939	133	11632494
gfp.wt.green	gfp	wt	green	n	59	33207.774	136.422	18.156	127	77	308	4530284.567	134	10872184
gfp.wt.green	gfp	wt	green	n	60	26892.901	145.878	20.663	150	88	270	3923074.201	145	9414946
gfp.wt.green	gfp	wt	green	n	61	36188.327	133.742	19.15	120	65	367	4839913.36	130	11615259
gfp.wt.green	gfp	wt	green	n	62	37102.953	140.239	22.318	123	69	365	5203280.452	135	12487300
gfp.wt.green	gfp	wt	green	n	63	34809.931	134.583	19.744	122	73	337	4684837.076	130	11243093
gfp.wt.green	gfp	wt	green	n	64	35880.813	142.415	21.058	126	71	288	5109971.17	140	12263368
gfp.wt.green	gfp	wt	green	n	65	39533.481	140.933	21.372	128	72	346	5571558.602	137	13371127
gfp.wt.green	gfp	wt	green	n	66	53539.124	142.244	23.864	131	65	518	7615597.406	136	18276595
gfp.wt.green	gfp	wt	green	n	67	28802.155	142.056	21.884	129	78	348	4091518.598	138	9819194
gfp.wt.red	gfp	wt	red	n	1	40045.588	433.611	326.866	176	108	2217	17364193.11	270	41672151
gfp.wt.red	gfp	wt	red	n	2	36652.932	472.026	306.751	188	113	6388	17301146.47	364	41520846
gfp.wt.red	gfp	wt	red	y	3	38639.69	469.489	295.157	187	110	2369	18140912.09	374	43536191
gfp.wt.red	gfp	wt	red	n	4	38830.115	499.922	351.299	229	115	2401	19412036.68	328	46586750
gfp.wt.red	gfp	wt	red	n	5	36808.773	487.97	358.827	212	100	1872	17961588.45	300	43105834
gfp.wt.red	gfp	wt	red	n	6	38958.871	468.644	310.441	182	110	1894	18257853.29	347	43816837
gfp.wt.red	gfp	wt	red	n	7	36732.519	468.934	341.221	188	108	2349	17225124.65	296	41338402
gfp.wt.red	gfp	wt	red	n	8	40141.425	472.345	328.405	183	112	2295	18960596.38	332	45503343
gfp.wt.red	gfp	wt	red	n	9	42226.104	446.244	290.98	191	113	1832	18843139.74	327	45221460
gfp.wt.red	gfp	wt	red	n	10	40536.027	432.172	289.51	186	103	1872	17518536.03	301	42042557
gfp.wt.red	gfp	wt	red	n	11	28787.154	424.821	242.955	182	108	1589	12229386.22	352	29349180
gfp.wt.red	gfp	wt	red	n	12	37371.298	476.148	335.797	189	119	2476	17794269.52	299	42704287
gfp.wt.red	gfp	wt	red	n	13	36981.28	437.511	278.042	180	115	1859	16179710.01	325	38829522
gfp.wt.red	gfp	wt	red	n	14	41236.476	449.618	285.386	185	102	1681	18540668.35	330	44495562
gfp.wt.red	gfp	wt	red	n	15	42054.013	465.6	319.605	205	116	2405	19580338.15	309	46990655
gfp.wt.red	gfp	wt	red	n	16	37046.7	491.142	327.337	204	107	2132	18195202.92	344	43666483
gfp.wt.red	gfp	wt	red	n	17	43681.171	451.82	310.389	189	100	1641	19736017.38	290	47364268
gfp.wt.red	gfp	wt	red	n	18	40707.701	462.91	334.595	182	110	2016	18844004.36	281	45223535
gfp.wt.red	gfp	wt	red	n	19	43900.348	492.778	308.879	180	103	1785	21633138.61	404	51917150
gfp.wt.red	gfp	wt	red	n	20	42484.866	451.387	316.129	185	103	2679	19177124.65	293	46022987
gfp.wt.red	gfp	wt	red	n	21	38506.35	446.58	308.519	192	107	5121	17196184.99	305	41268950
gfp.wt.red	gfp	wt	red	n	22	46223.371	484.17	348.527	195	108	2422	22379950.79	290	53709417
gfp.wt.red	gfp	wt	red	n	23	39375.974	474.104	356.535	189	112	2437	18668312.55	299	44801894
gfp.wt.red	gfp	wt	red	n	24	42078.181	482.761	347.242	197	102	3360	20313703.05	309	48750650
gfp.wt.red	gfp	wt	red	n	25	36763.77	483.295	363.436	174	111	2909	17767759.97	289	42640667
gfp.wt.red	gfp	wt	red	n	26	44072.023	499.21	367.387	195	111	2795	22001205.91	295	52800471
gfp.wt.red	gfp	wt	red	n	27	29375.515	456.729	287.329	184	103	2420	13416636.96	364	32198451
gfp.wt.red	gfp	wt	red	n	28	45755.85	445.714	343.819	204	112	2942	20394030.49	280	48943427
gfp.wt.red	gfp	wt	red	n	29	34085.731	526.938	326.775	173	115	2456	17961073.01	489	43104597
gfp.wt.red	gfp	wt	red	n	30	43011.141	424.81	283.978	188	107	2013	18271554.75	293	43849719
gfp.wt.red	gfp	wt	red	n	31	45134.571	456.33	351.706	187	93	2737	20596262.69	275	49428762
gfp.wt.red	gfp	wt	red	n	32	36870.025	446.482	290.166	183	98	2337	16461804.62	324	39506518
gfp.wt.red	gfp	wt	red	n	33	43170.314	432.181	294.319	182	99	2792	18657390.38	289	44775682
gfp.wt.red	gfp	wt	red	n	34	43524.914	485.647	333.479	188	105	2515	21137765.46	340	50728309
gfp.wt.red	gfp	wt	red	n	35	37240.459	465.576	310.19	182	113	2134	17338264.01	361	41609924
gfp.wt.red	gfp	wt	red	n	36	45800.435	453.618	316.977	180	109	1828	20775883.43	289	49859832
gfp.wt.red	gfp	wt	red	n	37	35154.53	443.088	275.998	182	113	1614	15576556.91	339	37382021
gfp.wt.red	gfp	wt	red	n	38	41029.8	470.658	321.57	180	112	2017	19311010.37	340	46344298
gfp.wt.red	gfp	wt	red	n	39	40830.207	493.873	349.593	205	116	2465	20164942.89	325	48393642
gfp.wt.red	gfp	wt	red	n	40	40794.789	441.904	313.321	188	102	2375	18027397.72	289	43263769
gfp.wt.red	gfp	wt	red	n	41	35991.652	461.693	323.756	180	112	2586	16617082.58	308	39879168
gfp.wt.red	gfp	wt	red	n	42	37621.31	498.984	359.359	180	105	2818	18772424.82	334	45051752
gfp.wt.red	gfp	wt	red	n	43	46457.965	469.532	334.422	186	112	2727	21813504.38	327	52350008
gfp.wt.red	gfp	wt	red	n	44	35021.607	526.627	384.413	182	121	3081	18443329.3	332	44261959
gfp.wt.red	gfp	wt	red	n	45	33998.227	493.788	310.346	182	112	1812	16787907.08	394	40289128
gfp.wt.red	gfp	wt	red	n	46	26024.111	472.143	295.655	179	106	1851	12287109.7	399	29487710
gfp.wt.red	gfp	wt	red	n	47	40906.044	463.797	329.861	177	101	2294	18972096.49	319	45530942
gfp.wt.red	gfp	wt	red	n	48	38927.203	482.086	358.196	196	110	3179	18766251.62	299	45036937
gfp.wt.red	gfp	wt	red	n	49	41126.054	472.278	338.744	182	104	3725	19422923.01	298	46612876
gfp.wt.red	gfp	wt	red	n	50	37012.115	504.117	355.173	183	112	2174	18658454.59	347	44778236
gfp.wt.red	gfp	wt	red	n	51	39925.999	530.523	370.398	176	113	2899	21181668.3	367	50833671
gfp.wt.red	gfp	wt	red	n	52	37303.795	450.089	297.465	183	110	2169	16790018.85	316	40294196
gfp.wt.red	gfp	wt	red	n	53	37692.563	458.319	291.114	180	113	1994	17275199.86	347	41458577
gfp.wt.red	gfp	wt	red	n	54	32808.172	478.559	311.117	177	105	2150	15700646.36	369	37679822
gfp.wt.red	gfp	wt	red	n	55	39244.718	492.978	341.125	187	115	2861	19346786.18	337	46430156
gfp.wt.red	gfp	wt	red	n	56	40519.776	444.282	310.426	183	107	2599	18002224.89	291	43203357
gfp.wt.red	gfp	wt	red	n	57	36017.486	526.964	354.122	170	112	3702	18979921.01	419	45549720
gfp.wt.red	gfp	wt	red	n	58	35762.891	482.577	335.726	184	108	2371	17258365.76	338	41418177
gfp.wt.red	gfp	wt	red	n	59	33207.774	416.772	249.723	175	79	1496	13840072.22	320	33214649
gfp.wt.red	gfp	wt	red	n	60	26892.901	474.778	287.759	175	112	3176	12768162.2	415	30642183
gfp.wt.red	gfp	wt	red	n	61	36188.327	447.552	292.113	181	110	1789	16196164.93	304	38869012
gfp.wt.red	gfp	wt	red	n	62	37102.953	492.733	319.396	182	111	3580	18281866.06	368	43874465
gfp.wt.red	gfp	wt	red	n	63	34809.931	443.166	294.796	182	113	3472	15426575.86	332	37022083
gfp.wt.red	gfp	wt	red	n	64	35880.813	435.836	285.188	180	108	1834	15638141.82	316	37529818
gfp.wt.red	gfp	wt	red	n	65	39533.481	482.856	310.051	183	114	1539	19088983.1	371	45811457
gfp.wt.red	gfp	wt	red	n	66	53539.124	436.129	321.965	205	109	2135	23349942.81	257	56037291
gfp.wt.red	gfp	wt	red	n	67	28802.155	441.909	250.585	177	110	2443	12727929.93	375	30545630
gfp.pk1673.green	gfp	pk1673	green	n	1	35950.811	136.081	18.219	125	68	362	4892230.076	133	11740815
gfp.pk1673.green	gfp	pk1673	green	n	2	32127.303	138.052	20.779	128	57	330	4435227.501	133	10644059
gfp.pk1673.green	gfp	pk1673	green	n	3	25954.937	136.228	20.59	123	76	350	3535785.517	133	8485497
gfp.pk1673.green	gfp	pk1673	green	n	4	34047.391	141.358	21.266	132	65	375	4812866.861	137	11550352
gfp.pk1673.green	gfp	pk1673	green	n	5	36361.664	142.72	24.975	128	71	444	5189520.344	137	12454279
gfp.pk1673.green	gfp	pk1673	green	n	6	36250.825	144.748	24.479	133	69	428	5247216.733	141	12592744
gfp.pk1673.green	gfp	pk1673	green	n	7	39781.403	138.273	19.245	128	75	293	5500704.998	135	13201088
gfp.pk1673.green	gfp	pk1673	green	n	8	29418.013	134.545	16.534	130	80	348	3958058.586	133	9498906
gfp.pk1673.green	gfp	pk1673	green	n	9	32475.236	131.859	12.973	128	82	231	4282150.497	131	10276691
gfp.pk1673.green	gfp	pk1673	green	n	10	34314.487	140.488	19.765	131	77	383	4820768.473	137	11569315
gfp.pk1673.green	gfp	pk1673	green	n	11	42365.688	139.266	18.937	134	81	333	5900109.521	137	14159615
gfp.pk1673.green	gfp	pk1673	green	n	12	36367.081	137.515	18.474	131	69	398	5001005.469	135	12001864
gfp.pk1673.green	gfp	pk1673	green	n	13	34112.811	135.743	18.214	130	65	395	4630560.187	133	11112836
gfp.pk1673.green	gfp	pk1673	green	n	14	37231.287	137.685	19.967	123	69	314	5126202.447	133	12302323
gfp.pk1673.green	gfp	pk1673	green	n	15	43425.32	139.322	21.227	131	65	339	6050110.967	135	14519602
gfp.pk1673.green	gfp	pk1673	green	n	16	38312.169	138.8	19.396	134	58	285	5317729.543	136	12761967
gfp.pk1673.green	gfp	pk1673	green	n	17	35143.275	139.153	22.822	123	60	387	4890274.986	134	11736123
gfp.pk1673.green	gfp	pk1673	green	n	18	31494.774	138.465	16.932	135	80	250	4360925.351	137	10465742
gfp.pk1673.green	gfp	pk1673	green	n	19	40521.854	139.393	20.673	133	74	368	5648453.841	137	13555669
gfp.pk1673.green	gfp	pk1673	green	n	20	25929.103	132.396	16.407	125	63	320	3432909.56	130	8238606
gfp.pk1673.green	gfp	pk1673	green	n	21	34035.724	144.152	21.754	137	72	352	4906334.471	141	11774664
gfp.pk1673.green	gfp	pk1673	green	n	22	22314.771	135.906	20.57	125	83	364	3032701.667	132	7278151
gfp.pk1673.green	gfp	pk1673	green	n	23	36514.171	146.254	24.213	136	54	396	5340355.578	143	12816267
gfp.pk1673.green	gfp	pk1673	green	n	24	34101.56	141.136	20.475	132	73	388	4812962.699	137	11550582
gfp.pk1673.green	gfp	pk1673	green	n	25	33815.714	136.351	25.085	123	66	385	4610795.533	129	11065403
gfp.pk1673.green	gfp	pk1673	green	n	26	44158.687	142.805	20.834	135	74	330	6306091.012	140	15133926
gfp.pk1673.green	gfp	pk1673	green	n	27	39033.869	139.4	19.771	124	76	329	5441302.696	136	13058529
gfp.pk1673.green	gfp	pk1673	green	n	28	41283.139	143.475	24.091	128	66	392	5923090.156	139	14214766
gfp.pk1673.green	gfp	pk1673	green	n	29	48628.892	138.202	17.529	131	56	289	6720617.06	136	16128743
gfp.pk1673.green	gfp	pk1673	green	n	30	33836.965	137.438	17.661	129	69	294	4650477.349	135	11160635
gfp.pk1673.green	gfp	pk1673	green	n	31	36141.654	137.35	19.492	130	79	355	4964058.362	134	11913195
gfp.pk1673.green	gfp	pk1673	green	n	32	32336.063	137.134	19.634	124	70	260	4434386.212	134	10642040
gfp.pk1673.green	gfp	pk1673	green	n	33	34369.489	137.966	18.95	131	60	280	4741833.195	135	11379879
gfp.pk1673.green	gfp	pk1673	green	n	34	33061.096	135.832	20.196	127	61	364	4490754.624	132	10777318
gfp.pk1673.green	gfp	pk1673	green	n	35	36250.409	142.214	23.303	133	68	431	5155327.529	138	12372220
gfp.pk1673.green	gfp	pk1673	green	n	36	30456.393	133.743	18.305	122	54	314	4073336.36	130	9775560
gfp.pk1673.green	gfp	pk1673	green	n	37	36371.247	137.929	21.727	125	49	412	5016649.935	134	12039409
gfp.pk1673.green	gfp	pk1673	green	n	38	27299.582	133.463	19.729	124	66	367	3643472.11	129	8743933
gfp.pk1673.green	gfp	pk1673	green	n	39	40294.344	136.305	17.621	126	65	274	5492300.446	134	13180918
gfp.pk1673.green	gfp	pk1673	green	n	40	31439.772	138.123	16.701	137	67	257	4342540.76	137	10421621
gfp.pk1673.green	gfp	pk1673	green	n	41	33943.22	137.104	17.809	130	84	348	4653764.166	134	11168523
gfp.pk1673.green	gfp	pk1673	green	n	42	43842.006	145.088	22.305	128	76	339	6360930.187	142	15265534
gfp.pk1673.green	gfp	pk1673	green	n	43	29821.364	138.118	20.308	132	73	318	4118880.111	135	9884860
gfp.pk1673.green	gfp	pk1673	green	n	44	34013.64	135.57	16.557	125	79	253	4611212.219	134	11066403
gfp.pk1673.green	gfp	pk1673	green	y	45	34830.76	140.352	19.901	126	70	476	4888556.991	137	11732000
gfp.pk1673.green	gfp	pk1673	green	n	46	40190.589	138.413	19.359	127	75	379	5562914.51	135	13350384
gfp.pk1673.green	gfp	pk1673	green	n	47	35285.781	141.573	22.499	135	69	371	4995511.884	138	11988680
gfp.pk1673.green	gfp	pk1673	green	n	48	39773.07	140.314	20.739	129	82	362	5580716.575	137	13393107
gfp.pk1673.green	gfp	pk1673	green	n	49	32906.922	134.272	16.615	135	70	233	4418477.151	133	10603860
gfp.pk1673.green	gfp	pk1673	green	n	50	37536.717	140.482	22.942	121	70	382	5273229.59	136	12655172
gfp.pk1673.green	gfp	pk1673	green	n	51	29101.331	131.988	16.69	125	68	323	3841028.649	129	9218047
gfp.pk1673.green	gfp	pk1673	green	n	52	38647.602	140.433	21.272	135	62	403	5427382.893	137	13025123
gfp.pk1673.green	gfp	pk1673	green	n	53	35211.194	140.553	20.724	126	54	313	4949041.425	138	11877156
gfp.pk1673.green	gfp	pk1673	green	n	54	30945.999	153.252	23.83	142	81	414	4742527.81	149	11381546
gfp.pk1673.green	gfp	pk1673	green	n	55	35469.539	137.332	20.387	127	51	346	4871115.36	133	11690142
gfp.pk1673.green	gfp	pk1673	green	n	56	35068.688	136.009	18.152	130	72	359	4769671.552	134	11446688
gfp.pk1673.green	gfp	pk1673	green	n	57	39473.473	141.016	20.402	138	52	320	5566393.003	139	13358732
gfp.pk1673.green	gfp	pk1673	green	n	58	35481.207	135.384	18.647	127	47	361	4803575.186	132	11528053
gfp.pk1673.green	gfp	pk1673	green	n	59	28983.409	137.054	20.833	125	66	416	3972279.653	133	9533035
gfp.pk1673.green	gfp	pk1673	green	n	60	39978.912	141.086	22.753	124	70	377	5640475.559	137	13536522
gfp.pk1673.green	gfp	pk1673	green	n	61	36344.579	138.303	18.882	128	65	318	5026575.389	135	12063229
gfp.pk1673.green	gfp	pk1673	green	n	62	33192.769	138.459	22.184	125	76	498	4595837.765	135	11029506
gfp.pk1673.green	gfp	pk1673	green	n	63	35461.206	142.783	23.453	125	78	338	5063274.985	138	12151304
gfp.pk1673.green	gfp	pk1673	green	n	64	33858.216	138.943	19.156	128	75	284	4704365.231	136	11289960
gfp.pk1673.green	gfp	pk1673	green	n	65	38735.106	136.118	17.362	128	74	289	5272537.475	134	12653511
gfp.pk1673.green	gfp	pk1673	green	n	66	35572.461	139.366	20.591	125	55	358	4957584.732	136	11897659
gfp.pk1673.green	gfp	pk1673	green	n	67	22131.429	128.913	13.719	122	80	217	2853039.28	127	6846981
gfp.pk1673.green	gfp	pk1673	green	n	68	33028.178	142.047	22.378	136	63	388	4691540.894	139	11259183
gfp.pk1673.red	gfp	pk1673	red	n	1	35950.811	411.952	268.026	175	100	2359	14810004.66	290	35542385
gfp.pk1673.red	gfp	pk1673	red	n	2	32127.303	472.832	320.799	180	95	2480	15190823.75	345	36456309
gfp.pk1673.red	gfp	pk1673	red	n	3	25954.937	394.085	237.72	181	112	2617	10228455.47	300	24547170
gfp.pk1673.red	gfp	pk1673	red	n	4	34047.391	391.932	211.502	184	112	1191	13344269.68	335	32024782
gfp.pk1673.red	gfp	pk1673	red	n	5	36361.664	408.457	271.322	172	96	2234	14852166.17	287	35643568
gfp.pk1673.red	gfp	pk1673	red	n	6	36250.825	402.358	273.301	184	110	2242	14585796.07	269	35004309
gfp.pk1673.red	gfp	pk1673	red	n	7	39781.403	403.697	269.477	180	94	2073	16059632.67	281	38541355
gfp.pk1673.red	gfp	pk1673	red	n	8	29418.013	380.729	215.966	186	118	2143	11200289.51	294	26879465
gfp.pk1673.red	gfp	pk1673	red	n	9	32475.236	397.652	270.088	187	103	1979	12913834.99	278	30991786
gfp.pk1673.red	gfp	pk1673	red	n	10	34314.487	389.76	279.548	183	111	3387	13374397.31	256	32097085
gfp.pk1673.red	gfp	pk1673	red	n	11	42365.688	387.312	258.066	184	106	1951	16408740.3	258	39379175
gfp.pk1673.red	gfp	pk1673	red	n	12	36367.081	405.7	277.887	188	107	2120	14754111.27	267	35408247
gfp.pk1673.red	gfp	pk1673	red	n	13	34112.811	391.166	274.31	183	109	4423	13343767.58	259	32023577
gfp.pk1673.red	gfp	pk1673	red	n	14	37231.287	363.887	203.682	187	108	1552	13547962.75	291	32513623
gfp.pk1673.red	gfp	pk1673	red	n	15	43425.32	369.685	224.159	182	94	1794	16053668.23	283	38527041
gfp.pk1673.red	gfp	pk1673	red	n	16	38312.169	379.617	232.192	181	105	2219	14543955.4	289	34903896
gfp.pk1673.red	gfp	pk1673	red	n	17	35143.275	435.946	288.696	184	110	1990	15320574.27	315	36767696
gfp.pk1673.red	gfp	pk1673	red	n	18	31494.774	356.772	203.951	184	111	2676	11236452	261	26966251
gfp.pk1673.red	gfp	pk1673	red	n	19	40521.854	397.695	275.532	182	115	2879	16115347.71	251	38675065
gfp.pk1673.red	gfp	pk1673	red	n	20	25929.103	437.398	258.594	169	85	1883	11341345.55	385	27217984
gfp.pk1673.red	gfp	pk1673	red	n	21	34035.724	409.785	268.774	183	110	1949	13947338.11	294	33472080
gfp.pk1673.red	gfp	pk1673	red	n	22	22314.771	396.76	253.222	174	106	2065	8853600.48	296	21247669
gfp.pk1673.red	gfp	pk1673	red	n	23	36514.171	394.155	277.696	196	112	2274	14392238.05	279	34539791
gfp.pk1673.red	gfp	pk1673	red	n	24	34101.56	379.519	231.724	173	114	1706	12942201.29	274	31059862
gfp.pk1673.red	gfp	pk1673	red	n	25	33815.714	443.558	289.231	180	116	1967	14999239.15	349	35996527
gfp.pk1673.red	gfp	pk1673	red	n	26	44158.687	368.393	253.855	177	117	3050	16267734.27	235	39040776
gfp.pk1673.red	gfp	pk1673	red	n	27	39033.869	416.164	300.678	187	105	2689	16244482.79	270	38984975
gfp.pk1673.red	gfp	pk1673	red	n	28	41283.139	448.208	332.246	186	103	2650	18503437.39	256	44406218
gfp.pk1673.red	gfp	pk1673	red	n	29	48628.892	383.174	260.898	187	119	2093	18633310	253	44717898
gfp.pk1673.red	gfp	pk1673	red	n	30	33836.965	442.34	309.931	181	107	2449	14967438.11	277	35920208
gfp.pk1673.red	gfp	pk1673	red	n	31	36141.654	412.571	297.141	195	108	4415	14910990.95	252	35784741
gfp.pk1673.red	gfp	pk1673	red	n	32	32336.063	431.095	322.758	175	115	2286	13939916.94	252	33454270
gfp.pk1673.red	gfp	pk1673	red	n	33	34369.489	413.573	278.325	178	108	2742	14214295.74	278	34112749
gfp.pk1673.red	gfp	pk1673	red	n	34	33061.096	417.632	275.559	181	107	2498	13807385.04	289	33136208
gfp.pk1673.red	gfp	pk1673	red	n	35	36250.409	412.603	286.6	180	103	2084	14957039.72	268	35895253
gfp.pk1673.red	gfp	pk1673	red	n	36	30456.393	437.167	295.559	187	112	3256	13314515.82	294	31953376
gfp.pk1673.red	gfp	pk1673	red	n	37	36371.247	389.812	263.647	181	97	2706	14177935.74	263	34025489
gfp.pk1673.red	gfp	pk1673	red	n	38	27299.582	471.981	290.853	165	113	2071	12884880.75	396	30922299
gfp.pk1673.red	gfp	pk1673	red	n	39	40294.344	408.531	278.002	180	87	1836	16461481.05	267	39505747
gfp.pk1673.red	gfp	pk1673	red	n	40	31439.772	377.868	232.618	180	100	1798	11880080.2	284	28510888
gfp.pk1673.red	gfp	pk1673	red	n	41	33943.22	368.379	222.052	204	104	2336	12503955.41	274	30008120
gfp.pk1673.red	gfp	pk1673	red	n	42	43842.006	431.78	314.453	186	113	2976	18930089.83	278	45430137
gfp.pk1673.red	gfp	pk1673	red	n	43	29821.364	448.234	281.672	181	112	2655	13366936.97	350	32079181
gfp.pk1673.red	gfp	pk1673	red	n	44	34013.64	402.988	268.151	182	109	1460	13707093.78	266	32895520
gfp.pk1673.red	gfp	pk1673	red	y	45	34830.76	400.12	265.81	183	108	1881	13936500.53	276	33446071
gfp.pk1673.red	gfp	pk1673	red	n	46	40190.589	412.275	280.586	190	108	2234	16569561	278	39765127
gfp.pk1673.red	gfp	pk1673	red	n	47	35285.781	400.504	257.662	177	113	2198	14132109.48	275	33915511
gfp.pk1673.red	gfp	pk1673	red	n	48	39773.07	410.194	298.289	181	110	2376	16314688.92	264	39153462
gfp.pk1673.red	gfp	pk1673	red	n	49	32906.922	406.279	285.042	181	112	1796	13369377.92	253	32085039
gfp.pk1673.red	gfp	pk1673	red	n	50	37536.717	436.402	319.329	182	105	2638	16381091.12	268	39312820
gfp.pk1673.red	gfp	pk1673	red	n	51	29101.331	414.653	254.721	176	111	1829	12066959.16	328	28959377
gfp.pk1673.red	gfp	pk1673	red	n	52	38647.602	418.561	303.247	186	107	2097	16176393.42	258	38821568
gfp.pk1673.red	gfp	pk1673	red	n	53	35211.194	434.447	304.277	189	113	1722	15297409.46	290	36712103
gfp.pk1673.red	gfp	pk1673	red	n	54	30945.999	485.764	355.156	189	109	2266	15032439	299	36076203
gfp.pk1673.red	gfp	pk1673	red	n	55	35469.539	425.391	283.875	178	104	1832	15088405.31	305	36210516
gfp.pk1673.red	gfp	pk1673	red	n	56	35068.688	401.316	282.384	180	107	2372	14073610.55	256	33775120
gfp.pk1673.red	gfp	pk1673	red	n	57	39473.473	393.878	289.907	186	106	2515	15547717.16	240	37312814
gfp.pk1673.red	gfp	pk1673	red	n	58	35481.207	423.576	275.527	181	94	2132	15028994.26	315	36067936
gfp.pk1673.red	gfp	pk1673	red	n	59	28983.409	412.421	251.122	181	109	3371	11953374.38	317	28686786
gfp.pk1673.red	gfp	pk1673	red	n	60	39978.912	420.446	278.202	181	92	2427	16808955.28	289	40339647
gfp.pk1673.red	gfp	pk1673	red	n	61	36344.579	372.373	227.531	182	111	1605	13533736.27	279	32479481
gfp.pk1673.red	gfp	pk1673	red	n	62	33192.769	416.171	251.223	170	87	1892	13813874.09	333	33151781
gfp.pk1673.red	gfp	pk1673	red	n	63	35461.206	395.469	251.057	175	108	1758	14023798.69	298	33655577
gfp.pk1673.red	gfp	pk1673	red	n	64	33858.216	433.354	306.052	185	100	1907	14672587.54	284	35212599
gfp.pk1673.red	gfp	pk1673	red	n	65	38735.106	392.673	268.209	183	110	2341	15210232.97	263	36502889
gfp.pk1673.red	gfp	pk1673	red	n	66	35572.461	438.74	302.043	180	111	2325	15607066.13	298	37455245
gfp.pk1673.red	gfp	pk1673	red	n	67	22131.429	408.207	204.386	173	114	1220	9034203.743	378	21681097
gfp.pk1673.red	gfp	pk1673	red	n	68	33028.178	444.712	293.183	183	110	1699	14688013.25	316	35249619
