# Supplementary material for: A genetic framework for RNAi inheritance in Caenorhabditis elegans
Source: EMBO Rep. 2025 Jul 7;26(16):4072–99. doi: 10.1038/s44319-025-00512-7 (PMC12373942; doi:10.1038/s44319-025-00512-7)
Supplement: Supplementary file 3 — Source data Fig. 2 [file 44319_2025_512_MOESM3_ESM.zip › Figure_2/2D/P0_hermaphrodites_znfx-1.csv]

condi	RNAi	genotype	channel	image	index	area	mean	stddev	modal	min	max	intden	median	rawintden
ctrl.wt.green	ctrl	wt	green	n	1	40262.255	415.457	146.423	392	104	1277	16727230.9	405	40143521
ctrl.wt.green	ctrl	wt	green	n	2	36745.011	424.081	161.201	360	103	1676	15582856.15	417	37397147
ctrl.wt.green	ctrl	wt	green	n	3	35841.637	367.002	151.514	293	103	1284	13153968.57	340	31568083
ctrl.wt.green	ctrl	wt	green	n	4	42669.865	497.141	259.466	215	89	2346	21212926.57	442	50908699
ctrl.wt.green	ctrl	wt	green	n	5	39656.811	373.968	135.458	294	104	1075	14830392.2	357	35591316
ctrl.wt.green	ctrl	wt	green	n	6	37592.967	358.833	130.242	312	89	1303	13489603.9	345	32373571
ctrl.wt.green	ctrl	wt	green	n	7	47230.073	443.22	201.517	221	82	2597	20933318.38	421	50237670
ctrl.wt.green	ctrl	wt	green	n	8	41927.331	436.555	217.74	206	87	2440	18303578.72	389	43926583
ctrl.wt.green	ctrl	wt	green	n	9	30686.818	371.727	170.207	286	93	1791	11407129.22	340	27375860
ctrl.wt.green	ctrl	wt	green	n	10	36777.096	320.086	127.905	285	101	1757	11771839.21	298	28251124
ctrl.wt.green	ctrl	wt	green	n	11	43439.9	358.316	144.005	221	84	1964	15565223.68	340	37354831
ctrl.wt.green	ctrl	wt	green	n	12	46800.47	501.177	235.219	431	107	2061	23455321.88	455	56290202
ctrl.wt.green	ctrl	wt	green	n	13	48325.957	454.632	202.741	223	92	1797	21970531.16	434	52726867
ctrl.wt.green	ctrl	wt	green	n	14	36682.925	334.786	139.049	296	101	1543	12280922.87	317	29472869
ctrl.wt.green	ctrl	wt	green	n	15	36815.848	358.01	147.173	299	102	1285	13180436.03	328	31631602
ctrl.wt.green	ctrl	wt	green	n	16	48698.474	466.861	211.955	230	99	1772	22735431.09	426	54562543
ctrl.wt.green	ctrl	wt	green	n	17	39849.32	426.281	181.143	325	101	1545	16987018.6	392	40766983
ctrl.wt.green	ctrl	wt	green	n	18	44399.527	380.607	154.281	324	86	1656	16898792.49	363	40555250
ctrl.wt.green	ctrl	wt	green	n	19	41580.649	323.005	124.798	275	103	1439	13430749.54	300	32232327
ctrl.wt.green	ctrl	wt	green	n	20	46512.124	450.605	219.935	223	97	2824	20958578.29	426	50298291
ctrl.wt.green	ctrl	wt	green	n	21	40140.583	350.606	154.549	242	118	1219	14073547.23	306	33774971
ctrl.wt.green	ctrl	wt	green	n	22	43581.573	306.414	125.346	245	97	2366	13353987.29	279	32048106
ctrl.wt.green	ctrl	wt	green	n	23	42961.128	396.816	180.902	218	79	1493	17047678.87	359	40912561
ctrl.wt.green	ctrl	wt	green	n	24	42938.211	387.128	163.541	234	105	1696	16622592.38	362	39892400
ctrl.wt.green	ctrl	wt	green	n	25	46555.043	389.604	191.307	232	104	2838	18138031.58	356	43529288
ctrl.wt.green	ctrl	wt	green	n	26	41885.246	331.93	156.906	212	101	1594	13902953.6	290	33365565
ctrl.wt.green	ctrl	wt	green	n	27	38641.765	421.083	206.933	271	113	1607	16271379.67	362	39049528
ctrl.wt.green	ctrl	wt	green	n	28	42636.114	416.812	207.857	244	92	3003	17771244.83	379	42649040
ctrl.wt.green	ctrl	wt	green	n	29	38082.156	426.661	196.085	310	99	1761	16248162.36	388	38993809
ctrl.wt.green	ctrl	wt	green	n	30	42622.78	406.52	196.6	195	101	3664	17327016.62	377	41582941
ctrl.wt.green	ctrl	wt	green	n	31	43555.322	450.078	222.299	250	106	1775	19603273.48	399	47045708
ctrl.wt.green	ctrl	wt	green	n	32	38935.945	365.769	164.922	203	105	2347	14241553.65	338	34178168
ctrl.wt.green	ctrl	wt	green	n	33	45223.732	315.971	140.277	199	105	2109	14289388.75	290	34292967
ctrl.wt.green	ctrl	wt	green	n	34	43627.409	475.013	202.329	419	111	2651	20723592.56	456	49734351
ctrl.wt.green	ctrl	wt	green	n	35	45032.89	453.156	214.206	235	104	3182	20406936.01	413	48974410
ctrl.wt.green	ctrl	wt	green	n	36	44778.711	386.64	195.064	200	99	3051	17313245.16	355	41549891
ctrl.wt.green	ctrl	wt	green	n	37	47056.732	403.919	186.51	430	107	2280	19007099.59	387	45614956
ctrl.wt.green	ctrl	wt	green	n	38	40244.338	347.998	129.126	272	99	1345	14004956.6	332	33610361
ctrl.wt.green	ctrl	wt	green	n	39	42363.601	373.872	161.692	332	101	3959	15838574.91	351	38010844
ctrl.wt.green	ctrl	wt	green	n	40	36861.267	392.26	184.969	225	82	2104	14459199	351	34700493
ctrl.wt.green	ctrl	wt	green	n	41	45079.975	402.514	200.319	228	109	2425	18145326.07	354	43546794
ctrl.wt.green	ctrl	wt	green	n	42	33848.212	363.244	160.455	251	101	1355	12295161.02	325	29507039
ctrl.wt.green	ctrl	wt	green	y	43	36231.654	383.866	183.932	201	106	2433	13908092.59	346	33377898
ctrl.wt.green	ctrl	wt	green	n	44	30860.576	353.423	163.545	298	100	2628	10906850.96	320	26175247
ctrl.wt.green	ctrl	wt	green	n	45	41809.409	355.078	155.664	206	82	2033	14845585.81	336	35627779
ctrl.wt.green	ctrl	wt	green	n	46	41083.543	364.757	170.792	213	100	2595	14985500.54	326	35963559
ctrl.wt.green	ctrl	wt	green	n	47	45418.324	461.745	253.556	221	106	3314	20971691.39	405	50329761
ctrl.wt.green	ctrl	wt	green	n	48	42531.525	453.832	220.073	234	100	3394	19302179.32	432	46323115
ctrl.wt.green	ctrl	wt	green	n	49	35818.719	424.008	207.04	229	101	2032	15187406.01	373	36448110
ctrl.wt.green	ctrl	wt	green	n	50	40611.021	343.954	138.741	271	97	1568	13968340.76	317	33522487
ctrl.wt.green	ctrl	wt	green	n	51	42640.697	420.01	206.311	203	78	2586	17909500.72	393	42980839
ctrl.wt.green	ctrl	wt	green	n	52	40555.602	371.206	173.615	192	89	2505	15054475.77	339	36129092
ctrl.wt.green	ctrl	wt	green	n	53	41920.664	341.632	136.234	334	86	2247	14321455.21	329	34369923
ctrl.wt.green	ctrl	wt	green	n	54	36803.764	379.805	168.647	326	97	1810	13978268.29	344	33546312
ctrl.wt.green	ctrl	wt	green	n	55	41385.64	434.41	187.532	351	109	1453	17978317.2	402	43145991
ctrl.wt.green	ctrl	wt	green	n	56	31531.023	267.266	86.482	223	91	783	8427155.228	256	20224249
ctrl.wt.green	ctrl	wt	green	n	57	40204.753	405.969	196.213	209	91	1600	16321895.31	362	39170760
ctrl.wt.green	ctrl	wt	green	n	58	47590.506	352.318	131.944	335	106	1447	16766985.64	334	40238928
ctrl.wt.green	ctrl	wt	green	n	59	40362.676	351.357	152.832	218	83	1839	14181708.42	332	34034546
ctrl.wt.green	ctrl	wt	green	n	60	26817.475	342.798	151.258	257	65	1390	9192988.532	307	22062165
ctrl.wt.green	ctrl	wt	green	n	61	35893.306	315.286	132.973	260	81	1522	11316660.92	284	27158746
ctrl.wt.green	ctrl	wt	green	n	62	24545.704	367.027	178.95	201	83	2042	9008930.127	325	21620445
ctrl.wt.green	ctrl	wt	green	n	63	30083.874	332.286	148.861	186	91	2131	9996448.137	308	23990380
ctrl.wt.green	ctrl	wt	green	n	64	36842.516	468.44	240.592	239	102	2113	17258504.33	415	41418519
ctrl.wt.green	ctrl	wt	green	n	65	22678.536	275.743	107.776	184	99	1734	6253439.302	251	15007569
gfp.wt.green	gfp	wt	green	n	1	43596.577	151.212	25.786	135	71	294	6592320.591	147	15820846
gfp.wt.green	gfp	wt	green	n	2	41257.303	139.365	20.536	127	74	422	5749814.568	136	13798924
gfp.wt.green	gfp	wt	green	n	3	35761.635	135.262	18.338	120	67	256	4837174.089	132	11608687
gfp.wt.green	gfp	wt	green	n	4	44356.195	140.243	20.094	130	65	313	6220637.346	138	14928847
gfp.wt.green	gfp	wt	green	n	5	44905.803	141.093	20.188	129	80	356	6335902.2	138	15205470
gfp.wt.green	gfp	wt	green	n	6	39967.661	138.855	21.332	127	68	298	5549713.336	136	13318703
gfp.wt.green	gfp	wt	green	n	7	39466.388	139.089	19.779	126	67	358	5489335.575	136	13173803
gfp.wt.green	gfp	wt	green	n	8	41200.217	134.233	19.05	121	59	325	5530429.954	131	13272425
gfp.wt.green	gfp	wt	green	n	9	37086.279	131.131	16.961	122	74	335	4863153.194	128	11671034
gfp.wt.green	gfp	wt	green	n	10	38695.519	174.815	32.438	173	85	377	6764541.382	172	16234157
gfp.wt.green	gfp	wt	green	n	11	41143.548	135.708	19.564	119	79	311	5583489.88	132	13399763
gfp.wt.green	gfp	wt	green	n	12	43056.969	144.368	24.569	129	54	339	6216042.969	140	14917821
gfp.wt.green	gfp	wt	green	n	13	37135.448	131.166	15.451	124	76	304	4870897.298	129	11689619
gfp.wt.green	gfp	wt	green	n	14	42545.695	134.169	17.675	123	62	277	5708293.503	131	13699278
gfp.wt.green	gfp	wt	green	n	15	38026.322	135.218	19.307	123	67	340	5141838.853	132	12339849
gfp.wt.green	gfp	wt	green	n	16	41323.139	131.952	16.949	119	69	293	5452673.899	130	13085819
gfp.wt.green	gfp	wt	green	n	17	40465.6	135.894	20.253	124	72	399	5499015.184	132	13197033
gfp.wt.green	gfp	wt	green	n	18	44720.378	134.466	20.184	120	72	439	6013383.286	131	14431460
gfp.wt.green	gfp	wt	green	n	19	34004.471	136.712	16.786	131	62	345	4648812.143	135	11156639
gfp.wt.green	gfp	wt	green	n	20	40470.6	137.987	18.833	128	71	299	5584407.005	135	13401964
gfp.wt.green	gfp	wt	green	n	21	30200.131	189.145	78.496	137	69	628	5712205.349	159	13708666
gfp.wt.green	gfp	wt	green	n	22	28672.561	132.881	16.893	122	81	242	3810033.375	130	9143662
gfp.wt.green	gfp	wt	green	n	23	40571.438	138.918	19.239	124	65	251	5636110.619	137	13526047
gfp.wt.green	gfp	wt	green	n	24	45706.673	142.104	22.388	127	76	287	6495082.394	138	15587485
gfp.wt.green	gfp	wt	green	n	25	36723.346	136.872	18.58	126	66	276	5026410.242	133	12062833
gfp.wt.green	gfp	wt	green	n	26	36453.333	133.294	17.784	124	75	441	4859017.588	130	11661109
gfp.wt.green	gfp	wt	green	n	27	41788.161	139.579	18.499	130	73	294	5832736.276	137	13997927
gfp.wt.green	gfp	wt	green	n	28	42530.695	136.773	20.284	124	75	338	5817068.06	133	13960325
gfp.wt.green	gfp	wt	green	n	29	48362.628	145.732	21.904	135	64	311	7048006.426	143	16914442
gfp.wt.green	gfp	wt	green	n	30	35658.714	136.613	19.035	125	65	318	4871441.906	133	11690926
gfp.wt.green	gfp	wt	green	n	31	47643.012	147.869	24.219	131	60	362	7044942.953	144	16907090
gfp.wt.green	gfp	wt	green	n	32	41248.553	133.562	17.037	122	65	267	5509242.318	131	13221577
gfp.wt.green	gfp	wt	green	n	33	37484.214	139.1	17.6	133	71	306	5214054.238	137	12513158
gfp.wt.green	gfp	wt	green	n	34	35508.29	137.929	17.119	129	75	289	4897606.019	136	11753717
gfp.wt.green	gfp	wt	green	n	35	41431.478	142.751	24.272	124	77	331	5914397.094	137	14193904
gfp.wt.green	gfp	wt	green	n	36	40238.923	144.014	21.952	129	81	354	5794979.133	141	13907314
gfp.wt.green	gfp	wt	green	n	37	45741.258	143.625	21.449	125	61	319	6569576.634	141	15766263
gfp.wt.green	gfp	wt	green	n	38	42641.533	140.532	20.425	128	60	343	5992508.582	137	14381363
gfp.wt.green	gfp	wt	green	n	39	26812.893	136.879	16.183	127	76	229	3670121.144	135	8807888
gfp.wt.green	gfp	wt	green	n	40	46903.395	145.119	21.771	139	74	346	6806554.969	142	16334985
gfp.wt.green	gfp	wt	green	n	41	40727.279	138.509	17.887	130	62	323	5641097.514	137	13538015
gfp.wt.green	gfp	wt	green	n	42	42176.095	141.377	20.118	131	65	332	5962739.721	139	14309921
gfp.wt.green	gfp	wt	green	n	43	31483.523	139.334	17.802	133	63	247	4386735.16	138	10527683
gfp.wt.green	gfp	wt	green	n	44	41981.503	139.113	18.447	130	74	329	5840160.366	137	14015744
gfp.wt.green	gfp	wt	green	n	45	44752.463	142.506	21.604	131	62	440	6377512.019	139	15305329
gfp.wt.green	gfp	wt	green	n	46	26972.483	138.861	18.568	126	70	292	3745426.671	137	8988613
gfp.wt.green	gfp	wt	green	y	47	40535.603	140.17	20.716	123	66	387	5681857.711	138	13635835
gfp.wt.green	gfp	wt	green	n	48	42506.11	138.576	18.623	131	69	257	5890321.826	136	14136126
gfp.wt.green	gfp	wt	green	n	49	26898.73	152.125	29.205	139	86	361	4091980.016	146	9820303
gfp.wt.green	gfp	wt	green	n	50	36951.273	142.008	21.016	128	74	326	5247362.844	139	12593095
gfp.wt.green	gfp	wt	green	n	51	30563.064	142.302	21.887	128	73	280	4349175.943	138	10437545
gfp.wt.green	gfp	wt	green	n	52	34359.071	138.501	18.554	126	57	258	4758775.088	135	11420538
gfp.wt.green	gfp	wt	green	n	53	42705.703	133.049	16.997	123	74	265	5681956.882	131	13636073
gfp.wt.green	gfp	wt	green	n	54	34301.152	129.888	16.977	116	62	365	4455302.045	127	10692236
gfp.wt.green	gfp	wt	green	n	55	28443.384	135.067	17.587	134	76	241	3841761.075	133	9219805
gfp.wt.green	gfp	wt	green	n	56	35846.222	129.782	16.208	116	74	256	4652193.548	128	11164754
gfp.wt.green	gfp	wt	green	n	57	41188.133	140.148	18.919	127	76	271	5772424.769	138	13853186
gfp.wt.green	gfp	wt	green	n	58	39855.572	128.246	15.775	119	73	374	5111336.208	126	12266646
gfp.wt.green	gfp	wt	green	n	59	37945.902	132.786	18.716	118	68	352	5038679.969	129	12092279
gfp.wt.green	gfp	wt	green	n	60	27277.081	142.595	18.313	135	82	294	3889587.012	140	9334582
gfp.wt.green	gfp	wt	green	n	61	38963.865	137.225	17.185	125	73	221	5346811.142	136	12831760
gfp.wt.green	gfp	wt	green	n	62	30347.638	131.305	14.834	123	64	238	3984795.949	129	9563073
gfp.wt.green	gfp	wt	green	n	63	32078.133	130.447	15.02	122	71	227	4184499.663	129	10042340
gfp.wt.green	gfp	wt	green	n	64	35138.273	137.462	18.521	125	72	318	4830164.602	134	11591865
gfp.wt.green	gfp	wt	green	n	65	17076.197	130.972	15.122	120	82	217	2236501.844	128	5367359
gfp.wt.green	gfp	wt	green	n	66	44751.213	137.268	18.092	124	57	278	6142893.375	135	14742270
gfp.wt.green	gfp	wt	green	n	67	41114.38	139.46	18.115	128	75	266	5733829.254	137	13760561
gfp.wt.green	gfp	wt	green	n	68	34022.806	140.216	18.787	131	60	293	4770531.875	137	11448753
ctrl.xf347.green	ctrl	xf347	green	n	1	32340.643	417.381	222.85	191	86	3033	13498355.05	376	32394573
ctrl.xf347.green	ctrl	xf347	green	n	2	35464.119	432.018	186.107	366	87	1418	15321149.94	413	36769081
ctrl.xf347.green	ctrl	xf347	green	n	3	34002.802	392.511	194.023	194	96	2645	13346464.78	363	32030053
ctrl.xf347.green	ctrl	xf347	green	n	4	34441.156	368.535	194.529	189	104	4039	12692765.77	331	30461247
ctrl.xf347.green	ctrl	xf347	green	n	5	33404.442	412.389	204.967	321	108	1998	13775633.54	369	33060011
ctrl.xf347.green	ctrl	xf347	green	n	6	32731.911	400.645	200.744	202	91	3300	13113876.66	360	31471867
ctrl.xf347.green	ctrl	xf347	green	n	7	36772.929	384.717	199.361	200	91	3490	14147163.84	349	33951643
ctrl.xf347.green	ctrl	xf347	green	n	8	33222.767	386.858	169.833	399	86	2329	12852493.89	373	30844577
ctrl.xf347.green	ctrl	xf347	green	n	9	32602.322	389.189	155.425	310	105	1530	12688462.24	368	30450919
ctrl.xf347.green	ctrl	xf347	green	n	10	33164.014	380.844	201.368	176	96	2669	12630327.5	331	30311402
ctrl.xf347.green	ctrl	xf347	green	n	11	35472.453	269.044	91.517	234	105	1186	9543649.904	251	22903714
ctrl.xf347.green	ctrl	xf347	green	n	12	38908.443	379.739	143.942	315	101	1301	14775071.67	355	35458553
ctrl.xf347.green	ctrl	xf347	green	n	13	41486.477	365.265	180.21	186	104	3589	15153554.79	335	36366871
ctrl.xf347.green	ctrl	xf347	green	n	14	33926.132	378.649	157.722	400	97	1335	12846085.69	364	30829198
ctrl.xf347.green	ctrl	xf347	green	n	15	38612.596	367.112	185.862	199	103	2801	14175159.7	335	34018830
ctrl.xf347.green	ctrl	xf347	green	n	16	33469.028	393.412	189.466	176	105	2309	13167112.01	359	31599626
ctrl.xf347.green	ctrl	xf347	green	n	17	36463.748	366.179	187.377	293	100	3062	13352270.46	317	32043986
ctrl.xf347.green	ctrl	xf347	green	n	18	30738.903	481.165	234.009	285	101	3016	14790475.71	440	35495521
ctrl.xf347.green	ctrl	xf347	green	n	19	37947.566	328.545	130.698	262	100	1387	12467482.98	305	29920593
ctrl.xf347.green	ctrl	xf347	green	n	20	35112.02	404.446	183.508	196	103	3750	14200927.54	395	34080670
ctrl.xf347.green	ctrl	xf347	green	n	21	27946.276	365.611	165.743	227	98	2843	10217479	335	24520830
ctrl.xf347.green	ctrl	xf347	green	n	22	33870.296	364.193	161.939	218	99	2090	12335310.7	339	29603394
ctrl.xf347.green	ctrl	xf347	green	n	23	29950.534	339.587	151.804	175	86	1299	10170825.21	311	24408866
ctrl.xf347.green	ctrl	xf347	green	n	24	35810.385	262.349	101.099	238	99	1535	9394834.36	246	22546573
ctrl.xf347.green	ctrl	xf347	green	n	25	35115.77	340.758	164.96	188	94	3734	11965995.09	321	28717077
ctrl.xf347.green	ctrl	xf347	green	n	26	32856.917	382.358	177.616	283	95	2519	12563114.85	357	30150099
ctrl.xf347.green	ctrl	xf347	green	n	27	27309.997	403.226	193.6	345	93	2165	11012089.45	372	26427808
ctrl.xf347.green	ctrl	xf347	green	n	28	36487.499	408.955	209.114	198	100	3662	14921734.62	370	35810528
ctrl.xf347.green	ctrl	xf347	green	n	29	33319.021	366.166	174.046	273	105	1396	12200306.2	322	29279398
ctrl.xf347.green	ctrl	xf347	green	n	30	29462.595	353.063	155.133	332	101	1859	10402150.35	331	24964021
ctrl.xf347.green	ctrl	xf347	green	n	31	36560.003	332.219	176.393	235	73	4445	12145934.97	298	29148913
ctrl.xf347.green	ctrl	xf347	green	n	32	32372.728	375.099	197.765	215	105	5080	12142973.17	342	29141805
ctrl.xf347.green	ctrl	xf347	green	n	33	35769.55	352.35	147.817	312	88	2999	12603394.19	334	30246765
ctrl.xf347.green	ctrl	xf347	green	n	34	36614.588	395.359	179.33	296	103	1981	14475912.18	358	34740603
ctrl.xf347.green	ctrl	xf347	green	n	35	25779.927	430.135	206.477	224	102	2239	11088843.79	402	26612010
ctrl.xf347.green	ctrl	xf347	green	n	36	37320.037	314.708	148.777	321	85	3721	11744910.83	294	28186499
ctrl.xf347.green	ctrl	xf347	green	n	37	36207.903	341.489	138.765	269	84	1651	12364592.45	311	29673667
ctrl.xf347.green	ctrl	xf347	green	n	38	30141.793	368.567	172.321	246	104	2914	11109258.47	338	26661003
ctrl.xf347.green	ctrl	xf347	green	n	39	30235.964	426.062	207.409	199	102	1766	12882385.68	381	30916314
ctrl.xf347.green	ctrl	xf347	green	n	40	39390.965	304.332	149.915	232	93	2643	11987946.92	270	28769759
ctrl.xf347.green	ctrl	xf347	green	n	41	37057.942	286.163	124.935	204	96	2630	10604625.85	270	25449940
ctrl.xf347.green	ctrl	xf347	green	n	42	38478.423	349.954	162.83	221	105	2397	13465661.47	322	32316112
ctrl.xf347.green	ctrl	xf347	green	n	43	40544.351	304.31	114.039	273	98	1450	12338061.24	285	29609995
ctrl.xf347.green	ctrl	xf347	green	n	44	34374.069	432.45	189.951	198	105	1816	14865055.37	412	35674504
ctrl.xf347.green	ctrl	xf347	green	n	45	31554.774	413.844	215.088	266	104	2413	13058751.23	362	31339572
ctrl.xf347.green	ctrl	xf347	green	n	46	41304.803	450.444	223.27	376	111	3803	18605506.56	417	44651177
ctrl.xf347.green	ctrl	xf347	green	n	47	27750.434	440.274	197.308	219	109	2673	12217787.42	417	29321351
ctrl.xf347.green	ctrl	xf347	green	n	48	38486.341	355.52	179.445	295	98	3944	13682650.13	322	32836861
ctrl.xf347.green	ctrl	xf347	green	n	49	34739.503	326.981	150.816	253	107	1228	11359140.3	280	27260692
ctrl.xf347.green	ctrl	xf347	green	n	50	40399.761	408.055	188.912	311	91	2806	16485318.51	368	39562958
ctrl.xf347.green	ctrl	xf347	green	n	51	35556.207	404.149	220.948	231	108	3274	14370016.51	357	34486465
ctrl.xf347.green	ctrl	xf347	green	n	52	30778.072	362.193	204.654	202	97	2307	11147609.39	302	26753041
ctrl.xf347.green	ctrl	xf347	green	n	53	25972.436	416.673	183.329	283	116	2003	10822013.27	388	25971646
ctrl.xf347.green	ctrl	xf347	green	n	54	36112.899	447.689	220.941	230	108	3029	16167342.33	417	38799850
ctrl.xf347.green	ctrl	xf347	green	y	55	41739.406	384.167	219.153	365	110	4883	16034904.61	345	38482014
ctrl.xf347.green	ctrl	xf347	green	n	56	38060.071	349.816	163.957	274	91	1338	13314017.47	308	31952183
ctrl.xf347.green	ctrl	xf347	green	n	57	29596.768	469.854	227.442	207	100	2466	13906157.42	448	33373254
ctrl.xf347.green	ctrl	xf347	green	n	58	26942.897	401.427	190.241	331	102	2416	10815593.4	369	25956239
ctrl.xf347.green	ctrl	xf347	green	n	59	32655.241	391.312	176.713	278	84	2505	12778382.18	365	30666717
ctrl.xf347.green	ctrl	xf347	green	n	60	29183.832	419.853	181.412	431	103	2477	12252922.35	404	29405671
ctrl.xf347.green	ctrl	xf347	green	n	61	29454.261	310.127	129.655	238	82	1050	9134567.894	279	21921962
gfp.xf347.green	gfp	xf347	green	n	1	33361.106	137.433	23.332	126	71	614	4584925.036	132	11003318
gfp.xf347.green	gfp	xf347	green	n	2	38012.984	147.848	25.499	132	74	306	5620156.439	143	13487760
gfp.xf347.green	gfp	xf347	green	n	3	37123.361	142.76	18.916	140	69	374	5299743.485	141	12718804
gfp.xf347.green	gfp	xf347	green	n	4	30961.413	143.368	28.59	128	65	442	4438882.956	136	10652833
gfp.xf347.green	gfp	xf347	green	n	5	38894.691	143.612	23.374	137	79	503	5585739.452	140	13405163
gfp.xf347.green	gfp	xf347	green	n	6	34410.32	138.907	18.286	134	84	273	4779832.263	137	11471074
gfp.xf347.green	gfp	xf347	green	n	7	31608.526	139.361	21.609	129	74	282	4404985.992	135	10571484
gfp.xf347.green	gfp	xf347	green	n	8	31035.999	140.168	20.359	135	69	389	4350240.994	137	10440102
gfp.xf347.green	gfp	xf347	green	n	9	33172.764	138.805	19.203	134	87	325	4604554.265	136	11050426
gfp.xf347.green	gfp	xf347	green	n	10	33610.284	139.545	21.41	129	62	423	4690139.003	135	11255820
gfp.xf347.green	gfp	xf347	green	n	11	40089.329	138.733	20.231	128	66	438	5561698.771	135	13347468
gfp.xf347.green	gfp	xf347	green	n	12	29124.662	135.961	20.126	127	73	357	3959812.347	132	9503116
gfp.xf347.green	gfp	xf347	green	n	13	39518.053	140.574	19.837	130	70	348	5555227.643	137	13331938
gfp.xf347.green	gfp	xf347	green	n	14	40922.701	143.412	20.18	134	73	319	5868793.2	140	14084461
gfp.xf347.green	gfp	xf347	green	n	15	33400.691	140.397	20.092	128	71	481	4689355.634	137	11253940
gfp.xf347.green	gfp	xf347	green	n	16	33755.29	147.649	28.107	132	83	538	4983924.492	141	11960873
gfp.xf347.green	gfp	xf347	green	n	17	32931.086	139.489	20.388	133	75	350	4593528.762	136	11023966
gfp.xf347.green	gfp	xf347	green	n	18	38579.26	133.964	15.86	127	71	397	5168237.068	132	12403203
gfp.xf347.green	gfp	xf347	green	n	19	38805.521	143.141	21.383	136	71	328	5554679.284	140	13330622
gfp.xf347.green	gfp	xf347	green	n	20	35576.623	141.989	22.664	135	65	348	5051505.492	138	12123060
gfp.xf347.green	gfp	xf347	green	n	21	41271.05	141.461	18.453	136	74	355	5838229.722	139	14011112
gfp.xf347.green	gfp	xf347	green	n	22	39577.639	144.49	21.498	135	81	411	5718591.347	142	13723993
gfp.xf347.green	gfp	xf347	green	n	23	38520.091	138.996	16.754	134	62	302	5354131.384	137	12849329
gfp.xf347.green	gfp	xf347	green	n	24	33369.856	141.5	21.632	132	82	324	4721838.367	138	11331895
gfp.xf347.green	gfp	xf347	green	n	25	43621.574	141.172	17.769	136	76	285	6158124.319	140	14778824
gfp.xf347.green	gfp	xf347	green	n	26	32089.798	140.039	22.25	128	74	506	4493817.962	136	10784671
gfp.xf347.green	gfp	xf347	green	n	27	34983.263	137.27	21.441	122	73	293	4802154.948	133	11524646
gfp.xf347.green	gfp	xf347	green	n	28	41923.996	140.423	18.837	134	70	364	5887114.036	138	14128429
gfp.xf347.green	gfp	xf347	green	n	29	33790.708	141.301	23.305	133	69	499	4774671.194	137	11458688
gfp.xf347.green	gfp	xf347	green	n	30	43283.642	140.227	21.441	134	71	382	6069543.193	137	14566239
gfp.xf347.green	gfp	xf347	green	n	31	33580.699	141.105	22.316	128	76	360	4738417.456	137	11371683
gfp.xf347.green	gfp	xf347	green	n	32	38357.584	142.205	19.303	134	77	317	5454638.053	140	13090534
gfp.xf347.green	gfp	xf347	green	n	33	37939.231	136.275	16.688	127	53	329	5170174.657	134	12407853
gfp.xf347.green	gfp	xf347	green	n	34	40777.277	151.776	25.482	138	75	368	6189004.894	147	14852934
gfp.xf347.green	gfp	xf347	green	n	35	35012.431	145.08	22.181	135	80	504	5079593.44	142	12190468
gfp.xf347.green	gfp	xf347	green	n	36	30856.408	138.713	22.078	127	72	394	4280177.381	134	10271957
gfp.xf347.green	gfp	xf347	green	n	37	43987.007	145.08	19.906	134	74	291	6381638.684	143	15315234
gfp.xf347.green	gfp	xf347	green	n	38	33869.045	135.68	17.985	124	71	339	4595352.595	133	11028343
gfp.xf347.green	gfp	xf347	green	n	39	33342.355	142.343	24.772	132	74	385	4746041.554	137	11389980
gfp.xf347.green	gfp	xf347	green	n	40	41537.312	141.075	20.882	131	75	386	5859875.71	138	14063060
gfp.xf347.green	gfp	xf347	green	n	41	36356.242	167.691	33.377	155	81	395	6096615.262	162	14631209
gfp.xf347.green	gfp	xf347	green	y	42	36339.991	138.611	18.714	130	61	329	5037116.502	136	12088528
gfp.xf347.green	gfp	xf347	green	n	43	37989.233	142.141	19.613	132	60	331	5399828.885	140	12958998
gfp.xf347.green	gfp	xf347	green	n	44	36419.578	135.555	17.153	127	63	274	4936839.843	133	11847875
gfp.xf347.green	gfp	xf347	green	n	45	36403.328	142.136	19.768	131	73	340	5174234.425	140	12417596
gfp.xf347.green	gfp	xf347	green	n	46	35869.97	146.572	24.107	140	64	416	5257527.392	143	12617490
gfp.xf347.green	gfp	xf347	green	n	47	30644.732	142.675	20.996	133	88	452	4372246.999	139	10492914
gfp.xf347.green	gfp	xf347	green	n	48	39992.241	140.853	19.629	129	78	298	5633007.858	138	13518602
gfp.xf347.green	gfp	xf347	green	n	49	25947.434	134.118	21.327	123	68	404	3480008.371	130	8351639
gfp.xf347.green	gfp	xf347	green	n	50	35626.626	140.356	18.354	133	68	316	5000397.743	138	12000407
gfp.xf347.green	gfp	xf347	green	n	51	42040.668	148.621	22.454	143	60	315	6248139.259	146	14994850
gfp.xf347.green	gfp	xf347	green	n	52	37263.784	144.462	21.508	136	53	376	5383208.96	141	12919112
gfp.xf347.green	gfp	xf347	green	n	53	33409.441	141.896	20.88	135	75	408	4740651.308	139	11377044
gfp.xf347.green	gfp	xf347	green	n	54	29900.948	134.813	18.525	124	68	317	4031045.597	131	9674068
gfp.xf347.green	gfp	xf347	green	n	55	39851.818	137.983	17.868	135	73	289	5498892.989	137	13196741
gfp.xf347.green	gfp	xf347	green	n	56	28790.897	134.189	18.419	128	65	338	3863421.698	132	9271789
gfp.xf347.green	gfp	xf347	green	n	57	43229.472	142.259	22.14	127	60	399	6149784.355	139	14758809
gfp.xf347.green	gfp	xf347	green	n	58	39860.985	136.377	18.393	127	67	447	5436121.791	134	13046097
gfp.xf347.green	gfp	xf347	green	n	59	33293.602	140.874	19.941	127	74	303	4690210.673	138	11255992
gfp.xf347.green	gfp	xf347	green	n	60	28355.877	141.109	24.693	131	79	422	4001257.988	136	9602581
gfp.xf347.green	gfp	xf347	green	n	61	36951.686	137.706	18.903	131	75	475	5088484.679	135	12211806
gfp.xf347.green	gfp	xf347	green	n	62	28809.648	140.208	18.905	133	73	392	4039340.559	137	9693975
gfp.xf347.green	gfp	xf347	green	n	63	28553.803	135.344	19.97	124	70	303	3864586.335	131	9274584
gfp.xf347.green	gfp	xf347	green	n	64	28763.396	138.25	19.714	131	76	299	3976548.11	135	9543280
gfp.xf347.green	gfp	xf347	green	n	65	37491.294	152.311	27.266	141	73	464	5710341.387	147	13704194
gfp.xf347.green	gfp	xf347	green	n	66	39139.703	142.078	19.093	140	60	350	5560880.401	140	13345504
gfp.xf347.green	gfp	xf347	green	n	67	42099.838	144.478	22.513	134	71	411	6082505.035	140	14597346
ctrl.wt.red	ctrl	wt	red	n	1	40262.255	455.869	299.777	174	110	1576	18354329.79	341	44048380
ctrl.wt.red	ctrl	wt	red	n	2	36745.011	421.86	262.124	170	110	3258	15501266.17	319	37201340
ctrl.wt.red	ctrl	wt	red	n	3	35841.637	470.168	325.921	172	106	1802	16851596.17	327	40441984
ctrl.wt.red	ctrl	wt	red	n	4	42669.865	482.929	348.853	189	96	2390	20606508.04	307	49453361
ctrl.wt.red	ctrl	wt	red	n	5	39656.811	456.313	316.12	170	107	1766	18095935.49	294	43428262
ctrl.wt.red	ctrl	wt	red	n	6	37592.967	463.52	305.949	172	109	1479	17425107.35	326	41818348
ctrl.wt.red	ctrl	wt	red	n	7	47230.073	424.553	304.248	170	101	2602	20051692.71	261	48121865
ctrl.wt.red	ctrl	wt	red	n	8	41927.331	465.696	356.981	171	98	2128	19525378.68	262	46858769
ctrl.wt.red	ctrl	wt	red	n	9	30686.818	443.807	278.667	170	109	1298	13619039.39	339	32684202
ctrl.wt.red	ctrl	wt	red	n	10	36777.096	427.191	267.894	171	106	1874	15710835.74	315	37704284
ctrl.wt.red	ctrl	wt	red	n	11	43439.9	442.634	299.962	172	112	2395	19227988.43	301	46145065
ctrl.wt.red	ctrl	wt	red	n	12	46800.47	435.217	292.643	174	103	8587	20368376.34	314	48881871
ctrl.wt.red	ctrl	wt	red	n	13	48325.957	427.672	314.554	179	105	2120	20667648.34	253	49600091
ctrl.wt.red	ctrl	wt	red	n	14	36682.925	426.122	284.234	174	98	1721	15631402.53	298	37513653
ctrl.wt.red	ctrl	wt	red	n	15	36815.848	460.292	303.635	170	93	2151	16946030.48	334	40668616
ctrl.wt.red	ctrl	wt	red	n	16	48698.474	466.961	330.126	170	106	4002	22740264.64	309	54574143
ctrl.wt.red	ctrl	wt	red	n	17	39849.32	450.613	301.554	182	98	2130	17956602.04	330	43093877
ctrl.wt.red	ctrl	wt	red	n	18	44399.527	425.848	273.647	174	111	1406	18907437.13	297	45375777
ctrl.wt.red	ctrl	wt	red	n	19	41580.649	421.308	269.487	172	114	2830	17518239.52	293	42041855
ctrl.wt.red	ctrl	wt	red	n	20	46512.124	452.559	296.516	174	107	5961	21049473.69	346	50516430
ctrl.wt.red	ctrl	wt	red	n	21	40140.583	452.914	313.835	173	115	1585	18180223.5	277	43630544
ctrl.wt.red	ctrl	wt	red	n	22	43581.573	423.282	269.23	194	111	1601	18447309.86	317	44271522
ctrl.wt.red	ctrl	wt	red	n	23	42961.128	427.828	301.196	191	103	1645	18379965.96	255	44109904
ctrl.wt.red	ctrl	wt	red	n	24	42938.211	463.655	343.711	172	84	2358	19908504.92	269	47778230
ctrl.wt.red	ctrl	wt	red	n	25	46555.043	446.006	304.87	178	101	2763	20763810.23	314	49830869
ctrl.wt.red	ctrl	wt	red	n	26	41885.246	388.819	259.035	177	111	2760	16285787	273	39084104
ctrl.wt.red	ctrl	wt	red	n	27	38641.765	488.119	332.677	176	114	2255	18861765.46	317	45266170
ctrl.wt.red	ctrl	wt	red	n	28	42636.114	408.713	266.167	170	102	2988	17425932.39	290	41820328
ctrl.wt.red	ctrl	wt	red	n	29	38082.156	432.988	279.322	173	105	2967	16489117.53	316	39572075
ctrl.wt.red	ctrl	wt	red	n	30	42622.78	427.941	295.359	177	108	1770	18240045.82	282	43774111
ctrl.wt.red	ctrl	wt	red	n	31	43555.322	491.242	353.277	170	108	2899	21396214.52	317	51348570
ctrl.wt.red	ctrl	wt	red	n	32	38935.945	442.17	273.624	183	103	2231	17216318.65	325	41317278
ctrl.wt.red	ctrl	wt	red	n	33	45223.732	433.609	286.426	171	104	1542	19609408.35	319	47060431
ctrl.wt.red	ctrl	wt	red	n	34	43627.409	444.971	302.8	183	96	4378	19412940.21	304	46588929
ctrl.wt.red	ctrl	wt	red	n	35	45032.89	449.777	304.392	178	105	3546	20254742.4	309	48609162
ctrl.wt.red	ctrl	wt	red	n	36	44778.711	437.606	289.901	188	103	3067	19595448.96	298	47026930
ctrl.wt.red	ctrl	wt	red	n	37	47056.732	423.835	276.756	192	108	1464	19944280.3	286	47864087
ctrl.wt.red	ctrl	wt	red	n	38	40244.338	436.799	312.376	171	114	2623	17578698.95	280	42186951
ctrl.wt.red	ctrl	wt	red	n	39	42363.601	405.976	276.008	181	96	1856	17198601.18	257	41274758
ctrl.wt.red	ctrl	wt	red	n	40	36861.267	482.791	350.315	174	113	2321	17796290.14	283	42709146
ctrl.wt.red	ctrl	wt	red	n	41	45079.975	454.323	342.863	173	98	2084	20480848.97	249	49151793
ctrl.wt.red	ctrl	wt	red	n	42	33848.212	500.825	342.119	171	99	4019	16952042	375	40683043
ctrl.wt.red	ctrl	wt	red	y	43	36231.654	450.431	291.333	175	109	1668	16319869.39	336	39165898
ctrl.wt.red	ctrl	wt	red	n	44	30860.576	423.066	290.106	169	108	1791	13056072.43	285	31333143
ctrl.wt.red	ctrl	wt	red	n	45	41809.409	420.036	277.064	183	104	1722	17561446.91	290	42145548
ctrl.wt.red	ctrl	wt	red	n	46	41083.543	464.811	335.255	198	112	2176	19096062.82	300	45828458
ctrl.wt.red	ctrl	wt	red	n	47	45418.324	458.624	322.007	176	94	3308	20829921.16	309	49989528
ctrl.wt.red	ctrl	wt	red	n	48	42531.525	442.231	293.371	199	108	1710	18808780.12	312	45139011
ctrl.wt.red	ctrl	wt	red	n	49	35818.719	436.344	309.502	172	109	2087	15629285.77	279	37508573
ctrl.wt.red	ctrl	wt	red	n	50	40611.021	482.618	345.355	170	88	2918	19599615.82	299	47036930
ctrl.wt.red	ctrl	wt	red	n	51	42640.697	441.743	291.931	171	87	1650	18836238.46	312	45204908
ctrl.wt.red	ctrl	wt	red	n	52	40555.602	423.847	305.565	170	101	2042	17189359.09	243	41252578
ctrl.wt.red	ctrl	wt	red	n	53	41920.664	442.552	305.282	170	102	2531	18552083.4	290	44522967
ctrl.wt.red	ctrl	wt	red	n	54	36803.764	430.818	304.555	173	102	2113	15855705.69	246	38051956
ctrl.wt.red	ctrl	wt	red	n	55	41385.64	472.524	332.221	172	105	3381	19555689.23	326	46931511
ctrl.wt.red	ctrl	wt	red	n	56	31531.023	441.927	306.897	173	104	1556	13934418.37	304	33441077
ctrl.wt.red	ctrl	wt	red	n	57	40204.753	467.635	320.153	170	107	1833	18801147.69	327	45120694
ctrl.wt.red	ctrl	wt	red	n	58	47590.506	444.355	318.735	187	109	1826	21147064.81	268	50750638
ctrl.wt.red	ctrl	wt	red	n	59	40362.676	437.342	271.851	170	97	1970	17652313.56	347	42363618
ctrl.wt.red	ctrl	wt	red	n	60	26817.475	489.732	329.101	170	110	2768	13133380.96	366	31518675
ctrl.wt.red	ctrl	wt	red	n	61	35893.306	443.302	307.908	171	105	1521	15911576.99	288	38186041
ctrl.wt.red	ctrl	wt	red	n	62	24545.704	417.555	300.664	170	105	1624	10249181.76	271	24596913
ctrl.wt.red	ctrl	wt	red	n	63	30083.874	437.011	303.826	170	107	1830	13146969.92	282	31551287
ctrl.wt.red	ctrl	wt	red	n	64	36842.516	478.735	315.723	175	103	2498	17637788.73	381	42328760
ctrl.wt.red	ctrl	wt	red	n	65	22678.536	365.166	248.909	173	105	1253	8281426.49	249	19874516
gfp.wt.red	gfp	wt	red	n	1	43596.577	478.223	343.851	180	102	2381	20848894.95	295	50035060
gfp.wt.red	gfp	wt	red	n	2	41257.303	443.574	321.956	176	98	2229	18300671.77	277	43919604
gfp.wt.red	gfp	wt	red	n	3	35761.635	503.388	350.811	175	102	2159	18001966.03	365	43202743
gfp.wt.red	gfp	wt	red	n	4	44356.195	454.734	328.57	181	97	2400	20170287.26	287	48406476
gfp.wt.red	gfp	wt	red	n	5	44905.803	450.969	343.391	186	105	2557	20251132.2	269	48600495
gfp.wt.red	gfp	wt	red	n	6	39967.661	485.441	367.131	175	102	4903	19401955.88	265	46562565
gfp.wt.red	gfp	wt	red	n	7	39466.388	494.13	363.812	169	108	2065	19501539.18	303	46801554
gfp.wt.red	gfp	wt	red	n	8	41200.217	479.62	341.837	173	90	1970	19760463.1	298	47422943
gfp.wt.red	gfp	wt	red	n	9	37086.279	447.577	300.034	180	103	2588	16598949.8	323	39835658
gfp.wt.red	gfp	wt	red	n	10	38695.519	575.638	357.864	256	113	2794	22274605.97	408	53456610
gfp.wt.red	gfp	wt	red	n	11	41143.548	463.913	315.825	175	103	3369	19087023.98	316	45806763
gfp.wt.red	gfp	wt	red	n	12	43056.969	472.528	371.693	175	89	3088	20345609.86	252	48827231
gfp.wt.red	gfp	wt	red	n	13	37135.448	429.746	286.887	181	99	1921	15958800.53	314	38299370
gfp.wt.red	gfp	wt	red	n	14	42545.695	413.634	235.364	173	109	1772	17598327.99	329	42234056
gfp.wt.red	gfp	wt	red	n	15	38026.322	452.749	306.885	173	107	1882	17216375.53	314	41317412
gfp.wt.red	gfp	wt	red	n	16	41323.139	446.778	329.561	180	104	4146	18462258.33	273	44307394
gfp.wt.red	gfp	wt	red	n	17	40465.6	465.534	327.408	186	110	3057	18838128.43	311	45209441
gfp.wt.red	gfp	wt	red	n	18	44720.378	446.581	325.286	175	106	2026	19971265.66	281	47928846
gfp.wt.red	gfp	wt	red	n	19	34004.471	430.511	284.322	174	100	1882	14639302.28	312	35132719
gfp.wt.red	gfp	wt	red	n	20	40470.6	467.47	346.788	185	93	3187	18918772.12	276	45402977
gfp.wt.red	gfp	wt	red	n	21	30200.131	439.48	282.372	175	108	2304	13272344.78	307	31852171
gfp.wt.red	gfp	wt	red	n	22	28672.561	481.554	310.616	173	108	1676	13807394.66	375	33136232
gfp.wt.red	gfp	wt	red	n	23	40571.438	454.663	322.953	173	104	4214	18446344.68	284	44269203
gfp.wt.red	gfp	wt	red	n	24	45706.673	466.609	340.147	192	105	2992	21327148.49	278	51182816
gfp.wt.red	gfp	wt	red	n	25	36723.346	465.37	332.57	176	105	2509	17089936.83	312	41013973
gfp.wt.red	gfp	wt	red	n	26	36453.333	458.548	329.36	174	115	1722	16715605.55	274	40115619
gfp.wt.red	gfp	wt	red	n	27	41788.161	440.361	308.871	179	102	2192	18401895.15	286	44162529
gfp.wt.red	gfp	wt	red	n	28	42530.695	436.007	301.932	175	102	1985	18543672.05	274	44502778
gfp.wt.red	gfp	wt	red	n	29	48362.628	444.156	330.226	177	97	2760	21480554.25	265	51550973
gfp.wt.red	gfp	wt	red	n	30	35658.714	433.003	300.961	169	88	1615	15440346.4	266	37055137
gfp.wt.red	gfp	wt	red	n	31	47643.012	458.8	351.092	203	95	2388	21858592.37	291	52458223
gfp.wt.red	gfp	wt	red	n	32	41248.553	405.873	263.933	175	103	2922	16741690.91	286	40178221
gfp.wt.red	gfp	wt	red	n	33	37484.214	445.336	308.674	189	100	1778	16693072.43	288	40061542
gfp.wt.red	gfp	wt	red	n	34	35508.29	415.72	278.853	181	102	1793	14761496.2	275	35425971
gfp.wt.red	gfp	wt	red	n	35	41431.478	505.154	355.005	178	107	2546	20929261.54	334	50227931
gfp.wt.red	gfp	wt	red	n	36	40238.923	460.667	328.257	175	100	2233	18536735.9	313	44486132
gfp.wt.red	gfp	wt	red	n	37	45741.258	433.4	305.593	188	111	1830	19824263.1	256	47576056
gfp.wt.red	gfp	wt	red	n	38	42641.533	456.85	336.736	190	111	2147	19480766.56	275	46751702
gfp.wt.red	gfp	wt	red	n	39	26812.893	449.827	301.492	169	91	1733	12061160.23	314	28945461
gfp.wt.red	gfp	wt	red	n	40	46903.395	417.877	300.394	189	97	2597	19599858.26	260	47037509
gfp.wt.red	gfp	wt	red	n	41	40727.279	425.861	310.239	186	113	3658	17344162.62	248	41624087
gfp.wt.red	gfp	wt	red	n	42	42176.095	453.302	332.973	173	102	2216	19118523.75	280	45882359
gfp.wt.red	gfp	wt	red	n	43	31483.523	427.595	284.349	198	107	1736	13462181.37	293	32307758
gfp.wt.red	gfp	wt	red	n	44	41981.503	433.637	297.87	174	98	2558	18204719.88	274	43689330
gfp.wt.red	gfp	wt	red	n	45	44752.463	443.257	308.264	183	105	3712	19836836.59	290	47606231
gfp.wt.red	gfp	wt	red	n	46	26972.483	447.785	296.431	173	99	2127	12077877.66	337	28985581
gfp.wt.red	gfp	wt	red	y	47	40535.603	491.216	354.876	173	106	2488	19911744.18	331	47786001
gfp.wt.red	gfp	wt	red	n	48	42506.11	451.832	328.588	173	96	2337	19205606.06	275	46091347
gfp.wt.red	gfp	wt	red	n	49	26898.73	436.462	309.803	170	105	1901	11740272.64	267	28175366
gfp.wt.red	gfp	wt	red	n	50	36951.273	437.854	316.179	173	108	2749	16179264.36	273	38828459
gfp.wt.red	gfp	wt	red	n	51	30563.064	411.921	286.891	173	106	1823	12589555.64	252	30213552
gfp.wt.red	gfp	wt	red	n	52	34359.071	509.06	316.462	173	109	4166	17490822.24	459	41976054
gfp.wt.red	gfp	wt	red	n	53	42705.703	456.666	322.532	183	103	1900	19502255.04	286	46803272
gfp.wt.red	gfp	wt	red	n	54	34301.152	452.246	295.822	173	91	1604	15512574.71	325	37228477
gfp.wt.red	gfp	wt	red	n	55	28443.384	386.645	233.124	167	98	1489	10997483.26	280	26392753
gfp.wt.red	gfp	wt	red	n	56	35846.222	434.907	297.846	178	113	1912	15589769.9	301	37413737
gfp.wt.red	gfp	wt	red	n	57	41188.133	448.746	309.862	186	106	1807	18483023.44	281	44357228
gfp.wt.red	gfp	wt	red	n	58	39855.572	423.265	280.63	175	91	1875	16869488	285	40484920
gfp.wt.red	gfp	wt	red	n	59	37945.902	469.572	328.304	176	110	2254	17818339.3	307	42762059
gfp.wt.red	gfp	wt	red	n	60	27277.081	400.146	282.572	177	82	1608	10914822.81	238	26194377
gfp.wt.red	gfp	wt	red	n	61	38963.865	507.198	363.05	174	102	2295	19762399.44	351	47427590
gfp.wt.red	gfp	wt	red	n	62	30347.638	412.077	252.872	174	112	2170	12505572.22	310	30012001
gfp.wt.red	gfp	wt	red	n	63	32078.133	443.32	303.216	170	95	2007	14220886.9	302	34128568
gfp.wt.red	gfp	wt	red	n	64	35138.273	488.648	315.767	174	92	1768	17170246.33	388	41206707
gfp.wt.red	gfp	wt	red	n	65	17076.197	410.793	207.206	174	108	1121	7014780.324	410	16834703
gfp.wt.red	gfp	wt	red	n	66	44751.213	452.301	321.749	178	103	3249	20241037.16	289	48576268
gfp.wt.red	gfp	wt	red	n	67	41114.38	448.33	316.518	184	113	2032	18432799.48	280	44236696
gfp.wt.red	gfp	wt	red	n	68	34022.806	459.074	336.142	173	95	2089	15618999.57	296	37483885
ctrl.xf347.red	ctrl	xf347	red	n	1	32340.643	398.242	258.285	177	92	2720	12879407.21	283	30909166
ctrl.xf347.red	ctrl	xf347	red	n	2	35464.119	417.702	292.203	169	100	7687	14813425.09	270	35550597
ctrl.xf347.red	ctrl	xf347	red	n	3	34002.802	392.473	233.173	171	110	2592	13345184.72	319	32026981
ctrl.xf347.red	ctrl	xf347	red	n	4	34441.156	389.162	253.769	174	108	2031	13403176.12	276	32166154
ctrl.xf347.red	ctrl	xf347	red	n	5	33404.442	438.729	285.162	179	105	2063	14655501.22	308	35171597
ctrl.xf347.red	ctrl	xf347	red	n	6	32731.911	423.784	263.956	170	104	1624	13871260.83	313	33289506
ctrl.xf347.red	ctrl	xf347	red	n	7	36772.929	398.675	258.504	170	104	3686	14660443.52	296	35183458
ctrl.xf347.red	ctrl	xf347	red	n	8	33222.767	422.987	244.749	188	105	2351	14052803.28	345	33725188
ctrl.xf347.red	ctrl	xf347	red	n	9	32602.322	422.201	264.61	167	107	1816	13764719.29	328	33033818
ctrl.xf347.red	ctrl	xf347	red	n	10	33164.014	383.723	235.415	172	105	3870	12725807.69	291	30540544
ctrl.xf347.red	ctrl	xf347	red	n	11	35472.453	401.078	256.003	172	103	3120	14227212.91	288	34143752
ctrl.xf347.red	ctrl	xf347	red	n	12	38908.443	411.112	262.596	170	109	2754	15995712.41	317	38387957
ctrl.xf347.red	ctrl	xf347	red	n	13	41486.477	376.477	228.467	172	94	1512	15618703.11	271	37483176
ctrl.xf347.red	ctrl	xf347	red	n	14	33926.132	422.373	286.862	170	97	2950	14329490.5	285	34389207
ctrl.xf347.red	ctrl	xf347	red	n	15	38612.596	386.978	247.19	181	101	1798	14942228.89	273	35859712
ctrl.xf347.red	ctrl	xf347	red	n	16	33469.028	362.184	205.953	165	97	1569	12121937.21	286	29091321
ctrl.xf347.red	ctrl	xf347	red	n	17	36463.748	402.539	249.291	170	94	1674	14678062.66	310	35225742
ctrl.xf347.red	ctrl	xf347	red	n	18	30738.903	423.027	232.219	185	100	2257	13003386.62	375	31206703
ctrl.xf347.red	ctrl	xf347	red	n	19	37947.566	395.355	238.063	175	115	2146	15002743.74	302	36004941
ctrl.xf347.red	ctrl	xf347	red	n	20	35112.02	386.394	227.609	180	96	1964	13567056.52	305	32559449
ctrl.xf347.red	ctrl	xf347	red	n	21	27946.276	406.904	237.49	159	93	2201	11371452.52	359	27290240
ctrl.xf347.red	ctrl	xf347	red	n	22	33870.296	397.418	269.282	174	107	3157	13460680	280	32304157
ctrl.xf347.red	ctrl	xf347	red	n	23	29950.534	412.74	257.445	179	106	3199	12361773.99	298	29666903
ctrl.xf347.red	ctrl	xf347	red	n	24	35810.385	374.144	209.06	195	107	1662	13398246.31	303	32154323
ctrl.xf347.red	ctrl	xf347	red	n	25	35115.77	359.191	214.503	170	103	1568	12613264.64	276	30270453
ctrl.xf347.red	ctrl	xf347	red	n	26	32856.917	378.04	241.895	187	110	2494	12421245.04	269	29809627
ctrl.xf347.red	ctrl	xf347	red	n	27	27309.997	392.754	244.038	170	104	1885	10726119.73	307	25741512
ctrl.xf347.red	ctrl	xf347	red	n	28	36487.499	389.97	237.716	175	109	2380	14229028.41	291	34148109
ctrl.xf347.red	ctrl	xf347	red	n	29	33319.021	386.604	249.42	173	93	1898	12881281.46	278	30913664
ctrl.xf347.red	ctrl	xf347	red	n	30	29462.595	402.54	242.048	173	90	2127	11859858.57	316	28462361
ctrl.xf347.red	ctrl	xf347	red	n	31	36560.003	382.025	249.291	170	79	2948	13966845.61	276	33518899
ctrl.xf347.red	ctrl	xf347	red	n	32	32372.728	378.726	229.173	172	105	2893	12260399.78	300	29423616
ctrl.xf347.red	ctrl	xf347	red	n	33	35769.55	393.429	253.606	173	102	1478	14072765.44	295	33773095
ctrl.xf347.red	ctrl	xf347	red	n	34	36614.588	430.627	292.713	176	107	1898	15767216.56	293	37839592
ctrl.xf347.red	ctrl	xf347	red	n	35	25779.927	392.936	234.358	170	85	2519	10129869.59	304	24310577
ctrl.xf347.red	ctrl	xf347	red	n	36	37320.037	380.072	222.314	170	99	1642	14184319.29	292	34040812
ctrl.xf347.red	ctrl	xf347	red	n	37	36207.903	395.676	252.153	182	109	1681	14326584.95	278	34382234
ctrl.xf347.red	ctrl	xf347	red	n	38	30141.793	385.087	235.81	170	110	1793	11607206.2	284	27856023
ctrl.xf347.red	ctrl	xf347	red	n	39	30235.964	474.069	283.298	170	110	2015	14333941.53	445	34399889
ctrl.xf347.red	ctrl	xf347	red	n	40	39390.965	378.092	249.272	174	102	1691	14893425.83	256	35742590
ctrl.xf347.red	ctrl	xf347	red	n	41	37057.942	374.657	220.357	186	101	2153	13884033.08	290	33320158
ctrl.xf347.red	ctrl	xf347	red	n	42	38478.423	383.269	242.798	180	104	2459	14747578.34	273	35392572
ctrl.xf347.red	ctrl	xf347	red	n	43	40544.351	412.673	276.156	196	91	1903	16731548.5	268	40153883
ctrl.xf347.red	ctrl	xf347	red	n	44	34374.069	402.238	245.529	180	104	1659	13826572.54	289	33182259
ctrl.xf347.red	ctrl	xf347	red	n	45	31554.774	377.48	216.353	170	105	1926	11911282.17	287	28585772
ctrl.xf347.red	ctrl	xf347	red	n	46	41304.803	390.598	240.756	174	109	3664	16133571.2	281	38718803
ctrl.xf347.red	ctrl	xf347	red	n	47	27750.434	396.535	243.171	179	105	3412	11004024.92	303	26408454
ctrl.xf347.red	ctrl	xf347	red	n	48	38486.341	389.334	247.216	179	107	2150	14984041.22	275	35960057
ctrl.xf347.red	ctrl	xf347	red	n	49	34739.503	387.891	233.654	197	105	3356	13475155.66	279	32338897
ctrl.xf347.red	ctrl	xf347	red	n	50	40399.761	389.232	261.157	190	109	2064	15724899.21	255	37738035
ctrl.xf347.red	ctrl	xf347	red	n	51	35556.207	378.775	232.795	183	109	2743	13467819.49	277	32321291
ctrl.xf347.red	ctrl	xf347	red	n	52	30778.072	398.191	287.591	175	108	2611	12255565.39	240	29412014
ctrl.xf347.red	ctrl	xf347	red	n	53	25972.436	384.093	221.952	170	109	1284	9975824.22	301	23940885
ctrl.xf347.red	ctrl	xf347	red	n	54	36112.899	390.164	280.127	176	110	3470	14089953.73	256	33814345
ctrl.xf347.red	ctrl	xf347	red	y	55	41739.406	398.147	263.358	189	112	1820	16618407.5	266	39882357
ctrl.xf347.red	ctrl	xf347	red	n	56	38060.071	448.823	296.944	177	92	1927	17082246.6	305	40995520
ctrl.xf347.red	ctrl	xf347	red	n	57	29596.768	420.693	245.615	162	105	2506	12451153.07	367	29881403
ctrl.xf347.red	ctrl	xf347	red	n	58	26942.897	351.058	222.82	166	92	3295	9458516.851	252	22699404
ctrl.xf347.red	ctrl	xf347	red	n	59	32655.241	371.183	252.709	170	107	3395	12121070.5	243	29089241
ctrl.xf347.red	ctrl	xf347	red	n	60	29183.832	372.999	230.42	170	94	3293	10885549.51	269	26124126
ctrl.xf347.red	ctrl	xf347	red	n	61	29454.261	386.369	251.966	171	104	2439	11380205.01	276	27311245
gfp.xf347.red	gfp	xf347	red	n	1	33361.106	485.609	317.643	170	107	3814	16200468.37	416	38879350
gfp.xf347.red	gfp	xf347	red	n	2	38012.984	383.885	277.379	170	112	2411	14592605.42	243	35020655
gfp.xf347.red	gfp	xf347	red	n	3	37123.361	416.457	281.308	174	105	1590	15460281.68	288	37102983
gfp.xf347.red	gfp	xf347	red	n	4	30961.413	396.387	250.847	170	108	1749	12272699.15	293	29453134
gfp.xf347.red	gfp	xf347	red	n	5	38894.691	357.821	221.668	185	108	2112	13917348.36	252	33400112
gfp.xf347.red	gfp	xf347	red	n	6	34410.32	403.669	248.717	170	103	1939	13890365.88	313	33335357
gfp.xf347.red	gfp	xf347	red	n	7	31608.526	362.563	239.954	181	103	1405	11460082.91	238	27502944
gfp.xf347.red	gfp	xf347	red	n	8	31035.999	377.538	229.874	170	109	3110	11717280.06	281	28120189
gfp.xf347.red	gfp	xf347	red	n	9	33172.764	363.741	209.766	170	103	1724	12066310.15	289	28957823
gfp.xf347.red	gfp	xf347	red	n	10	33610.284	412.606	268.229	174	84	1601	13867819.85	321	33281249
gfp.xf347.red	gfp	xf347	red	n	11	40089.329	412.705	299.209	182	104	2232	16545056.17	267	39706323
gfp.xf347.red	gfp	xf347	red	n	12	29124.662	362.216	224.853	167	103	3017	10549429.27	266	25317475
gfp.xf347.red	gfp	xf347	red	n	13	39518.053	390.33	253.846	193	93	2347	15425065.49	274	37018468
gfp.xf347.red	gfp	xf347	red	n	14	40922.701	425.422	270.182	188	103	2711	17409421.45	322	41780705
gfp.xf347.red	gfp	xf347	red	n	15	33400.691	461.04	298.864	172	105	2409	15399040.13	358	36956010
gfp.xf347.red	gfp	xf347	red	n	16	33755.29	406.302	275.077	178	107	3047	13714834.95	264	32914102
gfp.xf347.red	gfp	xf347	red	n	17	32931.086	369.066	239.389	170	107	2479	12153734.56	268	29167632
gfp.xf347.red	gfp	xf347	red	n	18	38579.26	396.604	275.799	182	87	2577	15300678.15	250	36719952
gfp.xf347.red	gfp	xf347	red	n	19	38805.521	374.038	245.056	176	113	2016	14514741.45	245	34833790
gfp.xf347.red	gfp	xf347	red	n	20	35576.623	359.6	233.081	170	107	2739	12793360.41	245	30702664
gfp.xf347.red	gfp	xf347	red	n	21	41271.05	375.138	245.98	177	82	1610	15482355.19	255	37155957
gfp.xf347.red	gfp	xf347	red	n	22	39577.639	380.024	233.558	175	99	1736	15040468.36	272	36095477
gfp.xf347.red	gfp	xf347	red	n	23	38520.091	386.324	252.77	170	106	2497	14881243.59	255	35713355
gfp.xf347.red	gfp	xf347	red	n	24	33369.856	427.688	288.609	171	103	2215	14271878.29	295	34250945
gfp.xf347.red	gfp	xf347	red	n	25	43621.574	423.543	284.268	185	109	2275	18475633.85	287	44339498
gfp.xf347.red	gfp	xf347	red	n	26	32089.798	339.24	207.592	179	90	2844	10886132.55	242	26125526
gfp.xf347.red	gfp	xf347	red	n	27	34983.263	379.963	227.048	172	96	1687	13292339.84	292	31900160
gfp.xf347.red	gfp	xf347	red	n	28	41923.996	379.087	260.02	176	96	1962	15892858.5	250	38141120
gfp.xf347.red	gfp	xf347	red	n	29	33790.708	359.879	215.053	188	109	1525	12160569.03	266	29184034
gfp.xf347.red	gfp	xf347	red	n	30	43283.642	391.62	264.458	172	111	2687	16950728.43	254	40679892
gfp.xf347.red	gfp	xf347	red	n	31	33580.699	387.361	257.436	175	96	2110	13007840.19	252	31217392
gfp.xf347.red	gfp	xf347	red	n	32	38357.584	381.884	230.001	184	89	1730	14648150.46	279	35153957
gfp.xf347.red	gfp	xf347	red	n	33	37939.231	393.997	246.941	171	102	1939	14947954.55	292	35873454
gfp.xf347.red	gfp	xf347	red	n	34	40777.277	451.483	302.548	191	96	2420	18410229.61	347	44182535
gfp.xf347.red	gfp	xf347	red	n	35	35012.431	381.514	245.705	175	110	2610	13357749.08	286	32057135
gfp.xf347.red	gfp	xf347	red	n	36	30856.408	399.689	258.542	172	93	3185	12332966.48	271	29597769
gfp.xf347.red	gfp	xf347	red	n	37	43987.007	393.413	277.223	181	106	2965	17305070.02	245	41530273
gfp.xf347.red	gfp	xf347	red	n	38	33869.045	430.013	286.174	171	94	2498	14564139.96	312	34952341
gfp.xf347.red	gfp	xf347	red	n	39	33342.355	377.444	242.121	170	98	3602	12584888.4	273	30202354
gfp.xf347.red	gfp	xf347	red	n	40	41537.312	420.853	272.428	176	104	1562	17481103.89	303	41952735
gfp.xf347.red	gfp	xf347	red	n	41	36356.242	459.334	293.188	211	106	3221	16699661.98	343	40077360
gfp.xf347.red	gfp	xf347	red	y	42	36339.991	404.381	258.458	170	102	1721	14695212.19	297	35266900
gfp.xf347.red	gfp	xf347	red	n	43	37989.233	391.285	256.565	172	105	1487	14864632	277	35673489
gfp.xf347.red	gfp	xf347	red	n	44	36419.578	393.51	257.477	173	109	2034	14331473.51	275	34393967
gfp.xf347.red	gfp	xf347	red	n	45	36403.328	386.775	252.319	171	110	2931	14079879.94	286	33790170
gfp.xf347.red	gfp	xf347	red	n	46	35869.97	384.538	240.399	174	100	3232	13793371.45	275	33102581
gfp.xf347.red	gfp	xf347	red	n	47	30644.732	440.603	326.734	173	109	3988	13502153.17	277	32403689
gfp.xf347.red	gfp	xf347	red	n	48	39992.241	388.611	244.16	192	105	2131	15541410.8	271	37297684
gfp.xf347.red	gfp	xf347	red	n	49	25947.434	374	196.367	174	81	2113	9704333.21	331	23289337
gfp.xf347.red	gfp	xf347	red	n	50	35626.626	399.501	244.801	179	77	1437	14232879.01	286	34157351
gfp.xf347.red	gfp	xf347	red	n	51	42040.668	419.32	260.397	201	110	2209	17628487.69	304	42306440
gfp.xf347.red	gfp	xf347	red	n	52	37263.784	412.679	289.692	211	108	3422	15377985.84	263	36905482
gfp.xf347.red	gfp	xf347	red	n	53	33409.441	406.695	274.484	176	105	3961	13587444.56	274	32608379
gfp.xf347.red	gfp	xf347	red	n	54	29900.948	449.501	292.491	165	106	4605	13440496.6	358	32255720
gfp.xf347.red	gfp	xf347	red	n	55	39851.818	429.683	280.85	186	100	2884	17123665.49	300	41094922
gfp.xf347.red	gfp	xf347	red	n	56	28790.897	385.655	237.9	175	104	2509	11103351.21	273	26646827
gfp.xf347.red	gfp	xf347	red	n	57	43229.472	422.3	288.965	176	103	2957	18255807.15	279	43811938
gfp.xf347.red	gfp	xf347	red	n	58	39860.985	389.327	272.706	170	97	1943	15518975.19	244	37243841
gfp.xf347.red	gfp	xf347	red	n	59	33293.602	416.583	261.892	170	101	1746	13869537.01	311	33285370
gfp.xf347.red	gfp	xf347	red	n	60	28355.877	365.237	216.506	171	108	2628	10356625.47	286	24854767
gfp.xf347.red	gfp	xf347	red	n	61	36951.686	409.408	284.577	173	100	3164	15128307.36	274	36306281
gfp.xf347.red	gfp	xf347	red	n	62	28809.648	394.132	278.579	172	88	2410	11354804.35	279	27250287
gfp.xf347.red	gfp	xf347	red	n	63	28553.803	389.372	234.004	168	110	2601	11118053.97	304	26682112
gfp.xf347.red	gfp	xf347	red	n	64	28763.396	406.488	240.289	170	109	4280	11691969.74	347	28059447
gfp.xf347.red	gfp	xf347	red	n	65	37491.294	394.87	280.246	175	104	2109	14804172.16	263	35528392
gfp.xf347.red	gfp	xf347	red	n	66	39139.703	414.768	280.676	199	96	2563	16233881.98	281	38959539
gfp.xf347.red	gfp	xf347	red	n	67	42099.838	385.302	248.384	187	103	1954	16221169.31	269	38929030
