# Supplementary material for: A genetic framework for RNAi inheritance in Caenorhabditis elegans
Source: EMBO Rep. 2025 Jul 7;26(16):4072–99. doi: 10.1038/s44319-025-00512-7 (PMC12373942; doi:10.1038/s44319-025-00512-7)
Supplement: Supplementary file 3 — Source data Fig. 2 [file 44319_2025_512_MOESM3_ESM.zip › Figure_2/2E/P0_hermaphrodites_wago-4.csv]

condi	RNAi	genotype	channel	image	index	area	mean	stddev	modal	min	max	intden	median	rawintden
ctrl.wt.green	ctrl	wt	green	n	1	33973.22	571.235	270.831	230	105	3156	19406696.64	562	46573942
ctrl.wt.green	ctrl	wt	green	n	2	33296.939	510.523	281.502	236	101	3335	16998836.95	451	40795343
ctrl.wt.green	ctrl	wt	green	n	3	35352.45	406.966	199.946	236	106	3356	14387228.35	382	34527769
ctrl.wt.green	ctrl	wt	green	n	4	32357.313	495.69	225.842	368	106	2152	16039211.81	464	38492348
ctrl.wt.green	ctrl	wt	green	n	5	27764.603	672.831	388.188	238	103	5094	18680883.45	620	44832070
ctrl.wt.green	ctrl	wt	green	n	6	34325.736	487.017	232.501	228	104	2761	16717204.9	462	40119457
ctrl.wt.green	ctrl	wt	green	n	7	40104.751	487.437	239.451	243	86	5800	19548538.96	456	46914348
ctrl.wt.green	ctrl	wt	green	n	8	35734.134	507.985	259.005	237	118	3833	18152403.03	467	43563775
ctrl.wt.green	ctrl	wt	green	n	9	39479.305	528.255	269.326	243	110	4328	20855129.96	483	50050023
ctrl.wt.green	ctrl	wt	green	n	10	31706.45	438.873	177.274	445	109	1670	13915100.09	421	33394713
ctrl.wt.green	ctrl	wt	green	n	11	32648.576	433.407	226.224	218	104	4141	14150115.42	402	33958724
ctrl.wt.green	ctrl	wt	green	n	12	25999.106	421.996	174.177	233	113	1539	10971507.98	406	26330415
ctrl.wt.green	ctrl	wt	green	n	13	40297.676	528.234	288.895	234	106	4576	21286584.69	488	51085467
ctrl.wt.green	ctrl	wt	green	n	14	31065.171	510.153	238.97	201	111	1842	15847980.98	473	38033415
ctrl.wt.green	ctrl	wt	green	n	15	31298.098	484.218	217.321	244	126	2811	15155089.71	451	36370552
ctrl.wt.green	ctrl	wt	green	n	16	33615.287	390.15	193.589	187	111	2836	13114987.67	371	31474531
ctrl.wt.green	ctrl	wt	green	n	17	32369.397	520.863	244.803	367	110	2377	16860023.1	474	40462205
ctrl.wt.green	ctrl	wt	green	n	18	34219.898	565.17	297.777	445	115	4034	19340070.68	506	46414047
ctrl.wt.green	ctrl	wt	green	n	19	36400.831	548.966	292.472	247	116	4233	19982809.24	516	47956549
ctrl.wt.green	ctrl	wt	green	n	20	28881.737	558.452	269.545	272	106	2310	16129049.67	545	38707949
ctrl.wt.green	ctrl	wt	green	n	21	37923.818	557.466	263.292	245	104	5723	21141225.13	534	50736620
ctrl.wt.green	ctrl	wt	green	n	22	40841.451	482.619	261.571	232	113	3863	19710848.05	442	47303872
ctrl.wt.green	ctrl	wt	green	y	23	37073.779	480.556	268.557	225	102	3853	17816040.15	420	42756541
ctrl.wt.green	ctrl	wt	green	n	24	29037.161	553.997	261.383	248	120	2937	16086497.72	555	38605829
ctrl.wt.green	ctrl	wt	green	n	25	31253.929	574.072	328.148	244	115	4589	17941993.83	543	43058816
ctrl.wt.green	ctrl	wt	green	n	26	39898.075	504.866	246.005	421	93	3883	20143195.32	451	48341458
ctrl.wt.green	ctrl	wt	green	n	27	32058.966	554.656	300.207	232	111	4593	17781682.75	532	42674087
ctrl.wt.green	ctrl	wt	green	n	28	37746.726	485.897	289.556	320	116	2366	18341009.99	403	44016411
ctrl.wt.green	ctrl	wt	green	n	29	40647.692	478.38	246.447	218	115	3895	19445035.48	421	46665951
ctrl.wt.green	ctrl	wt	green	n	30	38658.435	520.051	295.369	228	115	5923	20104348.55	465	48248230
ctrl.wt.green	ctrl	wt	green	n	31	35903.309	485.912	241.127	214	111	3872	17445863.22	455	41868157
ctrl.wt.green	ctrl	wt	green	n	32	42755.705	487.754	261.094	233	113	4306	20854272.84	445	50047966
ctrl.wt.green	ctrl	wt	green	n	33	36731.263	460.732	205.937	340	112	2840	16923273.91	432	40614000
ctrl.wt.green	ctrl	wt	green	n	34	39310.548	402.34	186.037	333	110	2052	15816208.7	370	37957165
ctrl.wt.green	ctrl	wt	green	n	35	39114.289	401.3	204.977	220	108	2337	15696563.23	360	37670029
ctrl.wt.green	ctrl	wt	green	n	36	32484.402	471.327	242.332	224	102	4701	15310790.17	449	36744216
ctrl.wt.green	ctrl	wt	green	n	37	30413.891	372.047	168.358	274	104	1640	11315406.62	326	27155734
ctrl.wt.green	ctrl	wt	green	n	38	41299.389	518.084	281.22	241	112	3974	21396533.47	441	51349332
ctrl.wt.green	ctrl	wt	green	n	39	33967.803	432.368	214.164	206	102	2416	14686586.21	395	35246195
ctrl.wt.green	ctrl	wt	green	n	40	41649.821	532.242	274.733	450	110	4545	22167794.16	474	53200273
ctrl.wt.green	ctrl	wt	green	n	41	32953.174	495.075	249.919	247	110	4428	16314292.72	449	39152512
ctrl.wt.green	ctrl	wt	green	n	42	33401.944	470.468	198.443	291	107	2652	15714541.96	442	37713176
ctrl.wt.green	ctrl	wt	green	n	43	29888.45	560.142	305.846	236	107	4054	16741771.02	524	40178413
ctrl.wt.green	ctrl	wt	green	n	44	35637.88	504.701	235.459	467	106	2415	17986464.61	476	43165541
ctrl.wt.green	ctrl	wt	green	n	45	34192.814	392.613	188.229	187	94	3171	13424534.33	360	32217409
ctrl.wt.green	ctrl	wt	green	n	46	32428.983	317.038	132.553	261	93	1167	10281235.58	288	24673837
ctrl.wt.green	ctrl	wt	green	n	47	33048.178	479.849	239.983	221	114	3276	15858144.36	455	38057806
ctrl.wt.green	ctrl	wt	green	n	48	36213.739	493.69	251.477	332	112	3182	17878350.5	432	42906079
ctrl.wt.green	ctrl	wt	green	n	49	19427.555	300.117	117.676	183	82	1520	5830533.299	284	13992640
ctrl.wt.green	ctrl	wt	green	n	50	36487.502	484.769	239.8	224	108	3579	17688023.88	454	42449316
ctrl.wt.green	ctrl	wt	green	n	51	34099.059	609.195	318.038	326	108	2912	20772960.37	557	49852825
ctrl.wt.green	ctrl	wt	green	n	52	37577.135	526.1	289.199	227	112	3294	19769323.22	462	47444206
ctrl.wt.green	ctrl	wt	green	n	53	36671.677	460.13	230.233	227	111	3645	16873753.31	428	40495156
ctrl.wt.green	ctrl	wt	green	n	54	31123.507	503.855	241.658	230	112	3545	15681749.63	505	37634478
ctrl.wt.green	ctrl	wt	green	n	55	32953.59	468.738	225.143	353	112	3550	15446588.88	439	37070118
ctrl.wt.green	ctrl	wt	green	n	56	40998.542	462.353	275.709	256	113	3482	18955803.11	400	45491847
ctrl.wt.green	ctrl	wt	green	n	57	32475.235	551.913	269.652	233	105	3669	17923488.4	544	43014405
ctrl.wt.green	ctrl	wt	green	n	58	38560.93	412.921	192.68	340	104	2377	15922611.06	370	38212519
ctrl.wt.green	ctrl	wt	green	n	59	37208.368	630.95	399.01	266	126	4389	23476615.68	491	56341301
ctrl.wt.green	ctrl	wt	green	n	60	27864.191	394.615	165.663	445	95	2113	10995635.75	382	26388319
ctrl.wt.green	ctrl	wt	green	n	61	26947.066	487.031	219.784	490	101	3891	13124068.92	475	31496325
ctrl.wt.green	ctrl	wt	green	n	62	32116.052	502.362	249.076	329	99	3255	16133869.06	461	38719515
gfp.wt.green	gfp	wt	green	n	1	34681.168	156.2	31.625	147	82	620	5417213.801	151	13000719
gfp.wt.green	gfp	wt	green	n	2	35924.975	139.436	22.857	124	73	424	5009235.158	134	12021615
gfp.wt.green	gfp	wt	green	n	3	28198.372	140.284	17.211	138	79	274	3955789.935	139	9493462
gfp.wt.green	gfp	wt	green	n	4	30684.319	137.434	21.279	126	71	384	4217080.209	132	10120530
gfp.wt.green	gfp	wt	green	n	5	40414.347	139.013	20.963	123	65	439	5618116.732	135	13482864
gfp.wt.green	gfp	wt	green	n	6	34478.242	140.469	19.663	133	90	268	4843119.233	138	11622955
gfp.wt.green	gfp	wt	green	n	7	37228.785	140.677	22.932	124	74	344	5237244.744	136	12568813
gfp.wt.green	gfp	wt	green	n	8	46771.721	140.554	23.42	122	70	437	6573970.828	136	15776809
gfp.wt.green	gfp	wt	green	n	9	40324.343	138.439	18.811	128	76	367	5582453.436	136	13397276
gfp.wt.green	gfp	wt	green	n	10	42541.111	144.374	22.118	132	76	319	6141828.164	142	14739714
gfp.wt.green	gfp	wt	green	n	11	41923.166	138.393	19.167	124	57	269	5801883.88	136	13923885
gfp.wt.green	gfp	wt	green	n	12	41118.546	157.842	31.002	146	62	534	6490244.919	153	15575876
gfp.wt.green	gfp	wt	green	n	13	30683.485	145.469	24.024	128	74	312	4463505.219	143	10711923
gfp.wt.green	gfp	wt	green	n	14	42786.955	141.409	24.626	121	67	424	6050469.823	136	14520464
gfp.wt.green	gfp	wt	green	n	15	36339.577	140.502	23.763	123	62	351	5105790.403	136	12253337
gfp.wt.green	gfp	wt	green	n	16	37389.625	155.468	27.161	144	81	346	5812896.049	151	13950313
gfp.wt.green	gfp	wt	green	n	17	34997.849	151.524	24.264	148	67	467	5303022.333	149	12726672
gfp.wt.green	gfp	wt	green	n	18	42723.202	144.125	22.805	127	48	350	6157465.962	140	14777243
gfp.wt.green	gfp	wt	green	n	19	41333.555	143.231	22.837	130	63	413	5920263.039	139	14207982
gfp.wt.green	gfp	wt	green	n	20	42552.778	143.489	22.492	124	68	339	6105858.604	140	14653391
gfp.wt.green	gfp	wt	green	n	21	39963.076	136.088	19.188	123	61	310	5438508.941	134	13051825
gfp.wt.green	gfp	wt	green	n	22	47693.013	136.259	21.723	122	74	332	6498582.383	132	15595885
gfp.wt.green	gfp	wt	green	n	23	42333.185	136.921	22.213	121	59	434	5796287.79	133	13910455
gfp.wt.green	gfp	wt	green	n	24	38911.361	137.58	20.313	123	80	324	5353434.22	134	12847655
gfp.wt.green	gfp	wt	green	n	25	35649.129	139.531	21.162	125	68	320	4974163.138	136	11937446
gfp.wt.green	gfp	wt	green	n	26	27033.735	129.539	16.911	125	77	252	3501931.278	127	8404251
gfp.wt.green	gfp	wt	green	n	27	40941.454	136.994	22.005	122	68	406	5608751.304	133	13460388
gfp.wt.green	gfp	wt	green	n	28	36422.498	136.6	23.668	121	61	451	4975318.608	131	11940219
gfp.wt.green	gfp	wt	green	n	29	36723.345	140.741	25.226	121	64	403	5168479.518	135	12403784
gfp.wt.green	gfp	wt	green	n	30	43183.64	136.279	21.897	122	58	413	5885025.179	133	14123415
gfp.wt.green	gfp	wt	green	n	31	45573.749	144.547	22.079	124	62	351	6587559.783	142	15809421
gfp.wt.green	gfp	wt	green	n	32	36596.672	138.745	19.561	124	77	405	5077613.282	136	12185715
gfp.wt.green	gfp	wt	green	n	33	41516.481	135.679	18.613	125	71	334	5632901.574	133	13518346
gfp.wt.green	gfp	wt	green	n	34	39210.125	142.283	22.579	126	62	372	5578924.941	138	13388808
gfp.wt.green	gfp	wt	green	n	35	35394.534	138.428	25.134	122	64	340	4899610.565	131	11758528
gfp.wt.green	gfp	wt	green	n	36	37557.966	141.95	23.285	128	74	397	5331336.544	138	12794623
gfp.wt.green	gfp	wt	green	n	37	45717.506	137.509	21.951	122	64	304	6286574.362	133	15087089
gfp.wt.green	gfp	wt	green	n	38	36523.752	138.672	23.516	125	68	429	5064805.197	132	12154977
gfp.wt.green	gfp	wt	green	n	39	25061.562	139.785	19.688	136	85	274	3503218.837	138	8407341
gfp.wt.green	gfp	wt	green	n	40	37043.359	139.691	22.488	127	46	388	5174611.465	136	12418500
gfp.wt.green	gfp	wt	green	n	41	34377.404	133.807	17.926	122	75	275	4599943.538	130	11039360
gfp.wt.green	gfp	wt	green	n	42	39120.538	149.891	26.44	129	82	529	5863812.96	146	14072508
gfp.wt.green	gfp	wt	green	n	43	36261.24	136.019	19.352	122	75	330	4932234.556	133	11836822
gfp.wt.green	gfp	wt	green	n	44	42188.178	142.11	22.718	128	71	402	5995345.22	138	14388171
gfp.wt.green	gfp	wt	green	n	45	42856.542	138.44	19.789	124	70	295	5933068.208	135	14238713
gfp.wt.green	gfp	wt	green	n	46	30242.632	138.846	21.205	128	69	317	4199075.636	135	10077321
gfp.wt.green	gfp	wt	green	n	47	41551.065	142.691	22.094	126	74	306	5928963.437	139	14228862
gfp.wt.green	gfp	wt	green	n	48	39316.38	139.695	19.65	127	81	298	5492320.567	137	13180967
gfp.wt.green	gfp	wt	green	n	49	34307.818	141.863	22.421	126	71	365	4867014.492	138	11680301
gfp.wt.green	gfp	wt	green	n	50	40649.358	143.555	23.119	131	72	379	5835407.911	139	14004339
gfp.wt.green	gfp	wt	green	n	51	37744.225	143.233	21.753	131	73	326	5406226.632	141	12974351
gfp.wt.green	gfp	wt	green	n	52	36410.414	138.066	19.881	130	72	351	5027043.055	134	12064352
gfp.wt.green	gfp	wt	green	n	53	29210.502	139.571	18.664	131	71	321	4076936.721	137	9784201
gfp.wt.green	gfp	wt	green	n	54	36019.146	142.168	19.685	133	73	307	5120756.087	140	12289253
gfp.wt.green	gfp	wt	green	n	55	35781.218	134.744	19.812	123	74	383	4821295.736	131	11570581
gfp.wt.green	gfp	wt	green	n	56	39068.869	147.712	28.064	127	67	409	5770933.715	142	13849608
gfp.wt.green	gfp	wt	green	n	57	36775.431	139.365	20.763	121	59	310	5125190.873	137	12299896
gfp.wt.green	gfp	wt	green	y	58	34097.391	135.737	19.151	124	60	326	4628273.166	133	11107348
gfp.wt.green	gfp	wt	green	n	59	41310.221	148.62	25.127	128	76	432	6139515.558	145	14734164
gfp.wt.green	gfp	wt	green	n	60	20108.419	137.936	22.535	119	72	313	2773665.915	134	6656494
gfp.wt.green	gfp	wt	green	n	61	36964.189	139.325	23.144	126	48	369	5150051.176	133	12359558
gfp.wt.green	gfp	wt	green	n	62	36367.079	134.139	22.159	117	67	292	4878227.088	128	11707210
gfp.wt.green	gfp	wt	green	n	63	37948.401	146.146	25.337	127	70	444	5546005.52	143	13309805
gfp.wt.green	gfp	wt	green	n	64	34325.735	136.462	19.419	131	63	284	4684161.136	134	11241473
gfp.wt.green	gfp	wt	green	n	65	32213.139	134.343	18.066	121	75	259	4327625.677	131	10385827
gfp.wt.green	gfp	wt	green	n	66	35583.709	132.701	17.302	121	78	265	4721979.531	129	11332233
gfp.wt.green	gfp	wt	green	n	67	30908.496	142.761	21.809	129	73	303	4412537.474	139	10589606
gfp.wt.green	gfp	wt	green	n	68	38321.335	139.69	22.366	122	69	382	5353111.705	135	12846881
ctrl.tm1019.green	ctrl	tm1019	green	n	1	23303.562	422.125	183.896	339	107	1946	9837013.437	394	23607756
ctrl.tm1019.green	ctrl	tm1019	green	n	2	47590.92	534.61	274.994	266	117	4623	25442586.93	484	61059425
ctrl.tm1019.green	ctrl	tm1019	green	n	3	44038.674	494.547	247.399	379	107	3084	21779192.01	456	52267678
ctrl.tm1019.green	ctrl	tm1019	green	n	4	34765.335	703.192	449.801	244	105	5030	24446699.86	562	58669405
ctrl.tm1019.green	ctrl	tm1019	green	n	5	36835.846	675.439	435.968	269	96	3785	24880382.55	546	59710196
ctrl.tm1019.green	ctrl	tm1019	green	n	6	33569.03	711.131	451.915	331	115	4279	23871985.75	552	57290154
ctrl.tm1019.green	ctrl	tm1019	green	n	7	40170.581	602.932	362.48	265	115	4584	24220135.37	518	58125675
ctrl.tm1019.green	ctrl	tm1019	green	n	8	30142.624	382.764	159.759	363	120	2654	11537507.62	363	27688756
ctrl.tm1019.green	ctrl	tm1019	green	n	9	36461.245	660.832	401.895	245	125	4574	24094764.24	564	57824798
ctrl.tm1019.green	ctrl	tm1019	green	n	10	34126.139	530.712	399.79	238	119	3025	18111150.63	356	43464780
ctrl.tm1019.green	ctrl	tm1019	green	n	11	36882.515	646.617	408.096	228	121	4609	23848860.94	541	57234657
ctrl.tm1019.green	ctrl	tm1019	green	n	12	29975.116	741.503	405.86	289	117	4869	22226640.74	710	53341506
ctrl.tm1019.green	ctrl	tm1019	green	n	13	34679.914	622.73	392.43	268	96	5293	21596211.17	517	51828544
ctrl.tm1019.green	ctrl	tm1019	green	n	14	41430.639	377.113	178.029	355	113	2868	15624026	359	37495953
ctrl.tm1019.green	ctrl	tm1019	green	n	15	37419.206	452.893	214.523	545	98	3589	16946883.8	438	40670667
ctrl.tm1019.green	ctrl	tm1019	green	n	16	29190.497	657.752	412.459	259	112	4789	19200093.6	559	46078124
ctrl.tm1019.green	ctrl	tm1019	green	n	17	33658.201	601.735	353.024	233	121	4422	20253322.03	542	48605757
ctrl.tm1019.green	ctrl	tm1019	green	n	18	27377.915	386.284	144.124	385	97	2433	10575660.03	377	25380427
ctrl.tm1019.green	ctrl	tm1019	green	n	19	34206.976	456.123	183.854	504	116	2360	15602605.44	447	37444546
ctrl.tm1019.green	ctrl	tm1019	green	n	20	53052.835	445.302	247.474	262	111	6526	23624520.3	381	56696264
ctrl.tm1019.green	ctrl	tm1019	green	n	21	43947.837	672.997	473.502	279	114	3564	29576764.14	508	70980998
ctrl.tm1019.green	ctrl	tm1019	green	n	22	31457.684	465.091	262.209	211	83	4256	14630674.47	401	35112018
ctrl.tm1019.green	ctrl	tm1019	green	y	23	48714.721	530.81	398.01	218	92	3141	25858275.05	345	62057031
ctrl.tm1019.green	ctrl	tm1019	green	n	24	36515.415	444.496	198.985	350	95	2401	16230942.83	423	38952487
ctrl.tm1019.green	ctrl	tm1019	green	n	25	36453.328	536.863	376.596	277	112	3276	19570441.32	394	46966918
ctrl.tm1019.green	ctrl	tm1019	green	n	26	21912.249	662.198	431.251	230	119	3494	14510241.89	538	34822993
ctrl.tm1019.green	ctrl	tm1019	green	n	27	41570.228	466.008	243.741	264	108	3342	19372072.69	420	46490855
ctrl.tm1019.green	ctrl	tm1019	green	n	28	27690.846	473.25	239.979	356	124	2740	13104696.15	415	31449837
ctrl.tm1019.green	ctrl	tm1019	green	n	29	33931.13	485.984	230.213	230	126	3655	16489999.64	447	39574195
ctrl.tm1019.green	ctrl	tm1019	green	n	30	44561.615	466.417	228.871	402	94	4375	20784312.07	426	49880075
ctrl.tm1019.green	ctrl	tm1019	green	n	31	38422.585	781.807	479.515	505	127	3747	30039043.55	636	72090418
ctrl.tm1019.green	ctrl	tm1019	green	n	32	32634.821	650.713	414.393	259	109	5442	21235910.16	501	50963861
ctrl.tm1019.green	ctrl	tm1019	green	n	33	48072.191	746.743	598.017	266	110	4688	35897551.45	477	86150196
ctrl.tm1019.green	ctrl	tm1019	green	n	34	36185.816	464.776	202.231	500	112	3657	16818306.69	463	40362096
ctrl.tm1019.green	ctrl	tm1019	green	n	35	46760.048	397.737	172.877	417	79	2995	18598192	380	44633626
ctrl.tm1019.green	ctrl	tm1019	green	n	36	38071.736	442.602	207.375	342	108	3512	16850628.17	404	40439664
ctrl.tm1019.green	ctrl	tm1019	green	n	37	46476.285	631.114	357.578	238	121	2874	29331830.48	558	70393184
ctrl.tm1019.green	ctrl	tm1019	green	n	38	49733.101	689.117	381.925	245	121	4293	34271935.68	621	82248896
ctrl.tm1019.green	ctrl	tm1019	green	n	39	39526.802	624.996	417.461	262	100	3908	24704103.26	513	59287145
ctrl.tm1019.green	ctrl	tm1019	green	n	40	28505.883	665.318	407.744	434	117	3049	18965468.32	546	45515049
ctrl.tm1019.green	ctrl	tm1019	green	n	41	42941.541	535.173	425.679	249	75	3631	22981156.39	336	55152261
ctrl.tm1019.green	ctrl	tm1019	green	n	42	39639.307	541.108	321.307	229	105	3255	21449150.3	476	51475614
ctrl.tm1019.green	ctrl	tm1019	green	n	43	30298.048	505.513	332.198	242	106	2662	15316052.38	393	36756850
ctrl.tm1019.green	ctrl	tm1019	green	n	44	27784.183	500.184	267.458	233	99	3201	13897196.45	437	33351751
ctrl.tm1019.green	ctrl	tm1019	green	n	45	32173.55	506.302	232.668	304	110	2547	16289538	472	39093109
ctrl.tm1019.green	ctrl	tm1019	green	n	46	33699.036	519.067	332.084	226	100	3760	17492043.24	427	41978990
ctrl.tm1019.green	ctrl	tm1019	green	n	47	45927.51	769.285	493.487	294	113	4236	35331353.14	628	84791382
ctrl.tm1019.green	ctrl	tm1019	green	n	48	21476.396	384.241	171.529	255	100	1804	8252117.437	348	19804179
ctrl.tm1019.green	ctrl	tm1019	green	n	49	42711.53	513.247	315.61	228	104	4016	21921571	424	52609372
ctrl.tm1019.green	ctrl	tm1019	green	n	50	35332.027	589.326	325.607	247	112	3859	20822068.38	544	49970686
ctrl.tm1019.green	ctrl	tm1019	green	n	51	39462.632	445.384	237.215	214	113	3448	17576034.98	406	42180561
ctrl.tm1019.green	ctrl	tm1019	green	n	52	30678.065	443.657	205.453	212	102	3632	13610550.46	425	32663832
ctrl.tm1019.green	ctrl	tm1019	green	n	53	35126.185	581.004	319.333	223	125	4187	20408445.77	526	48978037
ctrl.tm1019.green	ctrl	tm1019	green	n	54	40493.096	705.989	477.992	268	122	3802	28587676.55	566	68607296
ctrl.tm1019.green	ctrl	tm1019	green	n	55	36141.648	704.065	519.24	380	111	4084	25446052.5	509	61067742
ctrl.tm1019.green	ctrl	tm1019	green	n	56	34984.095	665.46	423.627	292	111	4093	23280498.78	525	55870650
ctrl.tm1019.green	ctrl	tm1019	green	n	57	37669.634	546.367	275.576	245	93	3384	20581433.66	517	49393189
ctrl.tm1019.green	ctrl	tm1019	green	n	58	30843.493	519.256	308.599	203	104	3251	16015677.68	450	38435870
ctrl.tm1019.green	ctrl	tm1019	green	n	59	32546.904	565.547	342.315	204	117	3244	18406814.86	491	44174337
ctrl.tm1019.green	ctrl	tm1019	green	n	60	29979.287	712.241	561.568	300	116	3787	21352477.8	468	51243605
ctrl.tm1019.green	ctrl	tm1019	green	n	61	26722.054	466.543	254.537	220	109	3521	12466975.94	413	29919375
gfp.tm1019.green	gfp	tm1019	green	n	1	44886.634	291.963	152.627	172	89	1917	13105244.61	246	31451150
gfp.tm1019.green	gfp	tm1019	green	n	2	37968.818	274.497	154.416	158	76	1624	10422329.52	215	25012448
gfp.tm1019.green	gfp	tm1019	green	n	3	32582.322	348.915	168.181	200	90	3896	11368459.84	318	27283057
gfp.tm1019.green	gfp	tm1019	green	n	4	35783.718	483.371	290.232	236	96	1968	17296818.62	372	41510468
gfp.tm1019.green	gfp	tm1019	green	n	5	41568.983	233.968	108.686	158	96	1254	9725814.368	204	23340888
gfp.tm1019.green	gfp	tm1019	green	n	6	42690.701	186.188	55.271	144	90	713	7948491.913	170	19075509
gfp.tm1019.green	gfp	tm1019	green	n	7	45102.477	266.72	173.892	147	92	1491	12029746.72	201	28870073
gfp.tm1019.green	gfp	tm1019	green	n	8	46044.604	246.84	136.243	143	78	1191	11365649.71	191	27276313
gfp.tm1019.green	gfp	tm1019	green	n	9	32353.562	422.398	219.843	271	106	3227	13666074.81	372	32797081
gfp.tm1019.green	gfp	tm1019	green	y	10	43782.417	359.119	180.501	238	96	3585	15723094.21	333	37733702
gfp.tm1019.green	gfp	tm1019	green	n	11	48907.235	446.974	292.421	215	101	2120	21860268.79	340	52462248
gfp.tm1019.green	gfp	tm1019	green	n	12	44126.183	523.619	425.764	201	103	2531	23105309	315	55450208
gfp.tm1019.green	gfp	tm1019	green	n	13	41374.39	331.179	116.768	287	90	1811	13702327.72	312	32884084
gfp.tm1019.green	gfp	tm1019	green	n	14	46804.222	350.538	238.414	172	97	2115	16406651.7	257	39374165
gfp.tm1019.green	gfp	tm1019	green	n	15	28250.041	230.107	110.829	151	92	1329	6500522.006	187	15600540
gfp.tm1019.green	gfp	tm1019	green	n	16	35707.465	263.539	223.493	156	87	2320	9410306.202	177	22583703
gfp.tm1019.green	gfp	tm1019	green	n	17	39080.119	262.777	133.331	160	99	1609	10269362.54	225	24645344
gfp.tm1019.green	gfp	tm1019	green	n	18	41461.061	325.011	174.117	179	93	2124	13475317.35	259	32339284
gfp.tm1019.green	gfp	tm1019	green	n	19	40781.03	497.288	276.096	231	104	4012	20279915.75	435	48669574
gfp.tm1019.green	gfp	tm1019	green	n	20	40048.913	433.785	251.492	216	102	2129	17372601.25	356	41692338
gfp.tm1019.green	gfp	tm1019	green	n	21	36127.901	375.999	292.3	181	99	2379	13584041.9	240	32600211
gfp.tm1019.green	gfp	tm1019	green	n	22	35805.803	422.719	198.962	370	88	2963	15135793.21	395	36324244
gfp.tm1019.green	gfp	tm1019	green	n	23	44262.439	574.089	334.646	257	117	5183	25410558.08	486	60982553
gfp.tm1019.green	gfp	tm1019	green	n	24	41518.147	360.91	181.499	176	104	4727	14984327.54	323	35960743
gfp.tm1019.green	gfp	tm1019	green	n	25	36262.073	314.634	142.388	185	97	1156	11409269.2	282	27380995
gfp.tm1019.green	gfp	tm1019	green	n	26	27940.443	285.502	151.085	156	87	1225	7977066.135	225	19144084
gfp.tm1019.green	gfp	tm1019	green	n	27	34457.824	517.124	233.773	648	107	3452	17818979.14	510	42763596
gfp.tm1019.green	gfp	tm1019	green	n	28	40076.414	294.113	130.403	213	98	1866	11786999.79	261	28287507
gfp.tm1019.green	gfp	tm1019	green	n	29	38113.408	618.179	407.857	237	91	4489	23560916.07	496	56543615
gfp.tm1019.green	gfp	tm1019	green	n	30	47650.094	501.43	262.854	393	102	3488	23893200.42	450	57341061
gfp.tm1019.green	gfp	tm1019	green	y	31	38775.105	173.137	43.682	152	73	463	6713399.232	164	16111422
gfp.tm1019.green	gfp	tm1019	green	n	32	37592.551	454.398	216.685	327	97	2473	17081988.38	415	40994899
gfp.tm1019.green	gfp	tm1019	green	n	33	40540.602	266.807	140.561	151	98	1252	10816522.12	217	25958467
gfp.tm1019.green	gfp	tm1019	green	n	34	44271.189	359.925	175.454	216	108	2924	15934309.7	329	38240596
gfp.tm1019.green	gfp	tm1019	green	n	35	40095.582	376.091	179.666	219	104	2272	15079601.48	340	36189390
gfp.tm1019.green	gfp	tm1019	green	n	36	37959.651	251.59	99.262	140	86	835	9550278.014	226	22919620
gfp.tm1019.green	gfp	tm1019	green	n	37	31392.268	647.283	435.606	361	116	4197	20319691.31	491	48765031
gfp.tm1019.green	gfp	tm1019	green	n	38	35973.727	448.566	223.475	228	118	3048	16136588.94	412	38726044
gfp.tm1019.green	gfp	tm1019	green	n	39	45101.227	282.808	128.095	173	92	1521	12754979.85	246	30610553
gfp.tm1019.green	gfp	tm1019	green	n	40	37800.477	272.376	104.83	255	79	1310	10295944.58	256	24709138
gfp.tm1019.green	gfp	tm1019	green	n	41	37519.631	212.573	101.099	152	78	982	7975672.738	182	19140740
gfp.tm1019.green	gfp	tm1019	green	n	42	41953.167	227.555	89.618	172	64	804	9546649.098	199	22910911
gfp.tm1019.green	gfp	tm1019	green	n	43	35342.865	450.78	208.921	384	106	4258	15931873.34	404	38234749
gfp.tm1019.green	gfp	tm1019	green	n	44	38022.154	289.781	172.392	176	97	1656	11018096.33	234	26442223
gfp.tm1019.green	gfp	tm1019	green	n	45	49646.018	265.004	139.06	201	88	1557	13156393.19	219	31573901
gfp.tm1019.green	gfp	tm1019	green	n	46	39838.487	292.129	176.877	179	95	2074	11637978.4	224	27929872
gfp.tm1019.green	gfp	tm1019	green	n	47	38035.071	227.089	117.286	158	89	1002	8637356.303	179	20728708
gfp.tm1019.green	gfp	tm1019	green	n	48	45501.246	419.521	282.629	187	87	2513	19088706.32	304	45810802
gfp.tm1019.green	gfp	tm1019	green	n	49	49824.776	460.188	276.522	219	97	2720	22928783.44	380	55026566
gfp.tm1019.green	gfp	tm1019	green	n	50	37288.37	349.061	161.974	186	97	2755	13015899.27	322	31236731
gfp.tm1019.green	gfp	tm1019	green	n	51	43299.478	347.078	221.846	177	80	2433	15028277.89	259	36066219
gfp.tm1019.green	gfp	tm1019	green	n	52	31531.857	293.572	150.939	186	100	1704	9256871.275	238	22215476
gfp.tm1019.green	gfp	tm1019	green	n	53	37934.65	501.769	254.489	208	110	2703	19034419.67	458	45680520
gfp.tm1019.green	gfp	tm1019	green	n	54	36058.731	481.5	222.175	359	98	3115	17362264.52	449	41667531
gfp.tm1019.green	gfp	tm1019	green	n	55	54035.386	238.196	119.99	150	83	1111	12871033.49	196	30889069
gfp.tm1019.green	gfp	tm1019	green	n	56	51050.666	297.585	148.851	217	85	1569	15191920.78	249	36458944
gfp.tm1019.green	gfp	tm1019	green	n	57	41124.796	193.509	92.59	155	84	1047	7958030.682	167	19098401
gfp.tm1019.green	gfp	tm1019	green	n	58	36344.577	364.139	180.329	226	92	2359	13234462.18	317	31761258
gfp.tm1019.green	gfp	tm1019	green	n	59	38618.014	251.524	122.038	150	93	1094	9713346.298	212	23310966
gfp.tm1019.green	gfp	tm1019	green	n	60	38838.024	382.381	234.43	183	101	1619	14850907.7	294	35640550
gfp.tm1019.green	gfp	tm1019	green	n	61	47535.505	463.673	311.623	194	100	2159	22040921.62	349	52895795
gfp.tm1019.green	gfp	tm1019	green	n	62	41428.143	616.082	389.758	246	104	5747	25523123.64	519	61252698
gfp.tm1019.green	gfp	tm1019	green	n	63	38472.174	233.128	87.223	194	84	874	8968951.87	212	21524501
gfp.tm1019.green	gfp	tm1019	green	n	64	26655.801	243.426	118.277	159	87	983	6488723.967	198	15572226
gfp.tm1019.green	gfp	tm1019	green	n	65	43715.747	409.697	398.254	148	85	2394	17910196.23	206	42982507
gfp.tm1019.green	gfp	tm1019	green	n	66	42245.68	583.466	296.961	420	111	4001	24648902.45	531	59154663
gfp.tm1019.green	gfp	tm1019	green	n	67	28698.395	290.998	147.9	171	98	1182	8351168.644	246	20041889
gfp.tm1019.green	gfp	tm1019	green	n	68	45584.999	295.921	136.313	202	100	2182	13489577.17	258	32373506
ctrl.wt.red	ctrl	wt	red	n	1	33973.22	481.633	312.646	185	113	2244	16362617.43	382	39268486
ctrl.wt.red	ctrl	wt	red	n	2	33296.939	475.283	345.011	190	110	2295	15825469.54	309	37979390
ctrl.wt.red	ctrl	wt	red	n	3	35352.45	461.289	299.033	176	105	2171	16307703.67	348	39136699
ctrl.wt.red	ctrl	wt	red	n	4	32357.313	481.383	293.496	182	90	2228	15576261.89	413	37381319
ctrl.wt.red	ctrl	wt	red	n	5	27764.603	529.329	316.403	175	112	2696	14696603.33	509	35270235
ctrl.wt.red	ctrl	wt	red	n	6	34325.736	439.205	266.77	177	101	1943	15076020.26	394	36180794
ctrl.wt.red	ctrl	wt	red	n	7	40104.751	417.614	237.004	187	100	1453	16748296.74	344	40194074
ctrl.wt.red	ctrl	wt	red	n	8	35734.134	460.799	281.353	189	105	2685	16466238.84	390	39517166
ctrl.wt.red	ctrl	wt	red	n	9	39479.305	447.727	298.357	186	114	3541	17675945.41	318	42420329
ctrl.wt.red	ctrl	wt	red	n	10	31706.45	463.996	318.745	211	116	1847	14711670.69	329	35306395
ctrl.wt.red	ctrl	wt	red	n	11	32648.576	462.662	274.475	187	102	2018	15105239.52	380	36250917
ctrl.wt.red	ctrl	wt	red	n	12	25999.106	513.247	291.778	186	108	2172	13343972.31	492	32024069
ctrl.wt.red	ctrl	wt	red	n	13	40297.676	439.932	282.793	187	98	2357	17728242.8	343	42545837
ctrl.wt.red	ctrl	wt	red	n	14	31065.171	472.027	326.926	187	113	2096	14663587.65	342	35191001
ctrl.wt.red	ctrl	wt	red	n	15	31298.098	503.857	350.714	218	103	2015	15769776.99	358	37845734
ctrl.wt.red	ctrl	wt	red	n	16	33615.287	425.215	243.523	186	108	1315	14293728.24	356	34303379
ctrl.wt.red	ctrl	wt	red	n	17	32369.397	475.309	325.095	219	116	2350	15385469.83	312	36923439
ctrl.wt.red	ctrl	wt	red	n	18	34219.898	510.666	346.722	230	101	2231	17474942.47	358	41937944
ctrl.wt.red	ctrl	wt	red	n	19	36400.831	473.098	287.775	184	111	1889	17221163.78	405	41328903
ctrl.wt.red	ctrl	wt	red	n	20	28881.737	505.477	316.628	176	105	2388	14599061.37	443	35036145
ctrl.wt.red	ctrl	wt	red	n	21	37923.818	489.932	335.898	234	113	2539	18580098.42	351	44590197
ctrl.wt.red	ctrl	wt	red	n	22	40841.451	448.25	299.743	183	105	2512	18307193.86	329	43935256
ctrl.wt.red	ctrl	wt	red	y	23	37073.779	432.034	281.194	189	110	3139	16017142.47	335	38439384
ctrl.wt.red	ctrl	wt	red	n	24	29037.161	455.784	251.021	186	119	1590	13234685.64	407	31761793
ctrl.wt.red	ctrl	wt	red	n	25	31253.929	494.323	288.776	169	111	1689	15449535.26	445	37077189
ctrl.wt.red	ctrl	wt	red	n	26	39898.075	416.244	274.25	183	98	2575	16607339.88	289	39855793
ctrl.wt.red	ctrl	wt	red	n	27	32058.966	464.156	272.142	172	106	2891	14880352.15	416	35711212
ctrl.wt.red	ctrl	wt	red	n	28	37746.726	542.109	419.508	200	116	5790	20462832.44	306	49108552
ctrl.wt.red	ctrl	wt	red	n	29	40647.692	454.669	318.284	189	113	2196	18481251.82	295	44352976
ctrl.wt.red	ctrl	wt	red	n	30	38658.435	445.432	287.667	187	114	1701	17219713.3	319	41325422
ctrl.wt.red	ctrl	wt	red	n	31	35903.309	458.202	279.47	186	117	1894	16450969.39	372	39480521
ctrl.wt.red	ctrl	wt	red	n	32	42755.705	437.117	294.92	186	97	2627	18689249.25	328	44852147
ctrl.wt.red	ctrl	wt	red	n	33	36731.263	448.856	269.581	193	117	1862	16487032.71	378	39567069
ctrl.wt.red	ctrl	wt	red	n	34	39310.548	449.664	284.819	183	98	2468	17676521.27	334	42421711
ctrl.wt.red	ctrl	wt	red	n	35	39114.289	452.571	302.639	192	100	1695	17701983.68	301	42482818
ctrl.wt.red	ctrl	wt	red	n	36	32484.402	462.786	293.037	185	108	2154	15033323.73	366	36078327
ctrl.wt.red	ctrl	wt	red	n	37	30413.891	498.722	309.819	187	112	1931	15168083.22	410	36401735
ctrl.wt.red	ctrl	wt	red	n	38	41299.389	448.069	308.934	194	101	2431	18504989.57	291	44409944
ctrl.wt.red	ctrl	wt	red	n	39	33967.803	501.978	338.112	184	114	2831	17051078.08	364	40920716
ctrl.wt.red	ctrl	wt	red	n	40	41649.821	426.102	291.251	191	112	2326	17747053.66	277	42590981
ctrl.wt.red	ctrl	wt	red	n	41	32953.174	483.012	342.659	190	107	2128	15916763.71	337	38198486
ctrl.wt.red	ctrl	wt	red	n	42	33401.944	435.193	282.536	203	111	1885	14536304.33	306	34885535
ctrl.wt.red	ctrl	wt	red	n	43	29888.45	508.047	314.218	183	109	2253	15184733.57	436	36441694
ctrl.wt.red	ctrl	wt	red	n	44	35637.88	509.672	299.933	178	113	2038	18163614.79	464	43590682
ctrl.wt.red	ctrl	wt	red	n	45	34192.814	440.571	283.913	184	105	1560	15064371.4	318	36152838
ctrl.wt.red	ctrl	wt	red	n	46	32428.983	444.687	271.014	176	104	1858	14420749.05	389	34608215
ctrl.wt.red	ctrl	wt	red	n	47	33048.178	454.12	276.706	183	107	1737	15007831.31	379	36017148
ctrl.wt.red	ctrl	wt	red	n	48	36213.739	521.249	349.712	195	116	2852	18876359.89	389	45301192
ctrl.wt.red	ctrl	wt	red	n	49	19427.555	417.764	193.952	182	113	1060	8116140.737	424	19477847
ctrl.wt.red	ctrl	wt	red	n	50	36487.502	455.429	307.693	190	118	2087	16617472.42	311	39880110
ctrl.wt.red	ctrl	wt	red	n	51	34099.059	454.599	272.212	185	116	1810	15501409.3	390	37201681
ctrl.wt.red	ctrl	wt	red	n	52	37577.135	458.07	317.173	184	107	2641	17212975.91	312	41309253
ctrl.wt.red	ctrl	wt	red	n	53	36671.677	444.043	303.455	202	99	1830	16283817.58	288	39079375
ctrl.wt.red	ctrl	wt	red	n	54	31123.507	480.075	265.302	184	110	2670	14941629.54	442	35858271
ctrl.wt.red	ctrl	wt	red	n	55	32953.59	462.828	270.201	178	112	1820	15251844.14	398	36602752
ctrl.wt.red	ctrl	wt	red	n	56	40998.542	416.416	272.227	186	109	2660	17072446.98	272	40971999
ctrl.wt.red	ctrl	wt	red	n	57	32475.235	498.913	297.502	185	109	2289	16202303.85	434	38883751
ctrl.wt.red	ctrl	wt	red	n	58	38560.93	453.847	311.357	183	97	2048	17500759.07	303	41999901
ctrl.wt.red	ctrl	wt	red	n	59	37208.368	510.223	368.214	181	105	2176	18984552.34	326	45560842
ctrl.wt.red	ctrl	wt	red	n	60	27864.191	481.308	285.883	182	110	1706	13411266.64	400	32185568
ctrl.wt.red	ctrl	wt	red	n	61	26947.066	446.672	233.949	176	108	1428	12036506.27	402	28886294
ctrl.wt.red	ctrl	wt	red	n	62	32116.052	477.533	313.901	178	112	3665	15336469.68	351	36805844
gfp.wt.red	gfp	wt	red	n	1	34681.168	438.695	270.986	184	112	1774	15214452.34	348	36513017
gfp.wt.red	gfp	wt	red	n	2	35924.975	485.017	323.078	187	114	1815	17424239.16	373	41816263
gfp.wt.red	gfp	wt	red	n	3	28198.372	481.739	348.037	178	111	1909	13584268.26	352	32600754
gfp.wt.red	gfp	wt	red	n	4	30684.319	488.001	306.375	182	88	1949	14973969.68	408	35935885
gfp.wt.red	gfp	wt	red	n	5	40414.347	457.039	335.543	184	104	2196	18470938.65	298	44328227
gfp.wt.red	gfp	wt	red	n	6	34478.242	443.979	325.295	190	101	1882	15307617.85	269	36736604
gfp.wt.red	gfp	wt	red	n	7	37228.785	458.301	298.196	179	112	2104	17061997.19	329	40946922
gfp.wt.red	gfp	wt	red	n	8	46771.721	445.682	313.198	189	110	2264	20845316.74	287	50026474
gfp.wt.red	gfp	wt	red	n	9	40324.343	437.709	299.906	180	108	1815	17650347.4	295	42358898
gfp.wt.red	gfp	wt	red	n	10	42541.111	480.621	319.481	197	112	2096	20446140.58	326	49068495
gfp.wt.red	gfp	wt	red	n	11	41923.166	441.882	308.058	178	106	1862	18525082.38	279	44458166
gfp.wt.red	gfp	wt	red	n	12	41118.546	484.606	340.709	220	101	2482	19926314.33	330	47820969
gfp.wt.red	gfp	wt	red	n	13	30683.485	446.629	335.111	176	107	2996	13704136.24	248	32888424
gfp.wt.red	gfp	wt	red	n	14	42786.955	474.046	329.042	182	112	2075	20282991.46	326	48676955
gfp.wt.red	gfp	wt	red	n	15	36339.577	441.172	283.053	184	103	1580	16031988.45	312	38475014
gfp.wt.red	gfp	wt	red	n	16	37389.625	470.394	325.587	204	110	1880	17587873.72	299	42208968
gfp.wt.red	gfp	wt	red	n	17	34997.849	485.755	334.095	216	101	2163	17000394.37	337	40799082
gfp.wt.red	gfp	wt	red	n	18	42723.202	441.021	309.669	181	103	2480	18841811.43	301	45218281
gfp.wt.red	gfp	wt	red	n	19	41333.555	439.685	301.731	179	101	1979	18173740.91	300	43614985
gfp.wt.red	gfp	wt	red	n	20	42552.778	443.153	300.766	179	102	2659	18857384.23	315	45255654
gfp.wt.red	gfp	wt	red	n	21	39963.076	468.835	332.294	196	112	1952	18736077.02	310	44964530
gfp.wt.red	gfp	wt	red	n	22	47693.013	432.407	298.248	189	104	1849	20622773.24	290	49492394
gfp.wt.red	gfp	wt	red	n	23	42333.185	445.324	317.667	191	103	2337	18851961.9	274	45242641
gfp.wt.red	gfp	wt	red	n	24	38911.361	447.058	317.026	174	102	2138	17395641.6	287	41747632
gfp.wt.red	gfp	wt	red	n	25	35649.129	448.817	303.629	186	117	2177	15999947.82	329	38398120
gfp.wt.red	gfp	wt	red	n	26	27033.735	437.428	330.022	173	117	2154	11825313.3	257	28379455
gfp.wt.red	gfp	wt	red	n	27	40941.454	444.073	311.836	184	108	2070	18180990.82	281	43632384
gfp.wt.red	gfp	wt	red	n	28	36422.498	469.664	300.513	184	109	1791	17106317.96	371	41053287
gfp.wt.red	gfp	wt	red	n	29	36723.345	470.214	311.099	178	112	1551	17267822.01	338	41440879
gfp.wt.red	gfp	wt	red	n	30	43183.64	433.594	312.238	186	113	2317	18724168.97	267	44935952
gfp.wt.red	gfp	wt	red	n	31	45573.749	443.307	295.437	185	104	1862	20203148.23	295	48485340
gfp.wt.red	gfp	wt	red	n	32	36596.672	485.941	350.235	186	110	2071	17783830.59	319	42679243
gfp.wt.red	gfp	wt	red	n	33	41516.481	439.702	302.25	188	110	3410	18254881.7	287	43809714
gfp.wt.red	gfp	wt	red	n	34	39210.125	419.934	291.143	179	107	1774	16465677.43	266	39515820
gfp.wt.red	gfp	wt	red	n	35	35394.534	465.779	291.053	171	104	1972	16486018.36	402	39564636
gfp.wt.red	gfp	wt	red	n	36	37557.966	458.764	314.803	181	108	2124	17230249.87	322	41350710
gfp.wt.red	gfp	wt	red	n	37	45717.506	429.956	265.388	181	93	1975	19656514.91	311	47173480
gfp.wt.red	gfp	wt	red	n	38	36523.752	433.456	281.676	179	99	1933	15831429.7	324	37993695
gfp.wt.red	gfp	wt	red	n	39	25061.562	455.245	330.668	169	107	2166	11409140.53	298	27380686
gfp.wt.red	gfp	wt	red	n	40	37043.359	463.81	322.181	181	108	2138	17181089.29	323	41232730
gfp.wt.red	gfp	wt	red	n	41	34377.404	457.626	291.869	179	101	3906	15732007.24	344	37755092
gfp.wt.red	gfp	wt	red	n	42	39120.538	463.463	328.025	179	95	1986	18130903.11	296	43512179
gfp.wt.red	gfp	wt	red	n	43	36261.24	448.555	327.526	179	109	1979	16265146.6	283	39034568
gfp.wt.red	gfp	wt	red	n	44	42188.178	412.839	277.06	192	109	1936	17416942.16	268	41798751
gfp.wt.red	gfp	wt	red	n	45	42856.542	473.705	350.944	184	115	2204	20301366.05	274	48721052
gfp.wt.red	gfp	wt	red	n	46	30242.632	438.486	249.621	172	108	1838	13260976.41	401	31824889
gfp.wt.red	gfp	wt	red	n	47	41551.065	432.823	308.274	180	103	2770	17984238.08	274	43160199
gfp.wt.red	gfp	wt	red	n	48	39316.38	425.615	284.779	179	98	1604	16733635.1	288	40158889
gfp.wt.red	gfp	wt	red	n	49	34307.818	445.505	299.817	178	87	5047	15284313.45	318	36680676
gfp.wt.red	gfp	wt	red	n	50	40649.358	464.418	324.466	189	106	1857	18878295.18	301	45305838
gfp.wt.red	gfp	wt	red	n	51	37744.225	443.161	315.064	178	99	2030	16726785.2	294	40142450
gfp.wt.red	gfp	wt	red	n	52	36410.414	442.126	305.88	190	104	2326	16097988.13	325	38633406
gfp.wt.red	gfp	wt	red	n	53	29210.502	419.531	243.918	190	96	1685	12254697.92	331	29409931
gfp.wt.red	gfp	wt	red	n	54	36019.146	465.731	313.886	185	101	1884	16775250.75	328	40258762
gfp.wt.red	gfp	wt	red	n	55	35781.218	461.957	294.529	181	106	1816	16529393.68	350	39668732
gfp.wt.red	gfp	wt	red	n	56	39068.869	483.524	327.682	185	108	2237	18890752.42	342	45335734
gfp.wt.red	gfp	wt	red	n	57	36775.431	460.775	320.658	187	95	2305	16945184.35	316	40666584
gfp.wt.red	gfp	wt	red	y	58	34097.391	468.572	340.424	179	91	2160	15977073.44	308	38343224
gfp.wt.red	gfp	wt	red	n	59	41310.221	453.671	327.747	200	106	4136	18741236.84	297	44976913
gfp.wt.red	gfp	wt	red	n	60	20108.419	398.42	229.583	178	110	2545	8011591.524	339	19226941
gfp.wt.red	gfp	wt	red	n	61	36964.189	486.7	349.212	179	108	1814	17990468.36	326	43175151
gfp.wt.red	gfp	wt	red	n	62	36367.079	484.747	318.592	184	112	1959	17628816.42	352	42307226
gfp.wt.red	gfp	wt	red	n	63	37948.401	462.665	311.67	183	108	1782	17557382.32	317	42135792
gfp.wt.red	gfp	wt	red	n	64	34325.735	456.281	335.564	187	113	2644	15662172.38	271	37587496
gfp.wt.red	gfp	wt	red	n	65	32213.139	414.817	249.892	178	112	1529	13362561.05	325	32068681
gfp.wt.red	gfp	wt	red	n	66	35583.709	460.29	320.488	178	114	2287	16378820.55	324	39307373
gfp.wt.red	gfp	wt	red	n	67	30908.496	425.962	253.997	178	95	3013	13165847.06	341	31596589
gfp.wt.red	gfp	wt	red	n	68	38321.335	449.688	313.262	183	106	2223	17232642.07	306	41356451
ctrl.tm1019.red	ctrl	tm1019	red	n	1	23303.562	420.784	250.287	171	97	2884	9805759.513	359	23532750
ctrl.tm1019.red	ctrl	tm1019	red	n	2	47590.92	375.662	279.286	180	105	2232	17878118.34	234	42905528
ctrl.tm1019.red	ctrl	tm1019	red	n	3	44038.674	438.001	305.385	194	115	2379	19288977.24	303	46291435
ctrl.tm1019.red	ctrl	tm1019	red	n	4	34765.335	424.484	253.581	165	100	2600	14757343.99	365	35416011
ctrl.tm1019.red	ctrl	tm1019	red	n	5	36835.846	448.288	290.968	186	104	5294	16513083.61	347	39629594
ctrl.tm1019.red	ctrl	tm1019	red	n	6	33569.03	393.32	230.196	179	104	3146	13203360.65	323	31686621
ctrl.tm1019.red	ctrl	tm1019	red	n	7	40170.581	430.745	273.586	173	111	2213	17303262.97	354	41525938
ctrl.tm1019.red	ctrl	tm1019	red	n	8	30142.624	373.24	233.239	186	105	1401	11250426.62	256	26999793
ctrl.tm1019.red	ctrl	tm1019	red	n	9	36461.245	420.459	247.3	172	103	1659	15330465.12	344	36791439
ctrl.tm1019.red	ctrl	tm1019	red	n	10	34126.139	406.852	273.809	184	99	2080	13884272.11	278	33320734
ctrl.tm1019.red	ctrl	tm1019	red	n	11	36882.515	453.317	277.012	177	118	2163	16719483.44	368	40124931
ctrl.tm1019.red	ctrl	tm1019	red	n	12	29975.116	464.025	267.649	182	111	2455	13909205.33	413	33380571
ctrl.tm1019.red	ctrl	tm1019	red	n	13	34679.914	404.96	241.777	172	106	1923	14043984.8	346	33704027
ctrl.tm1019.red	ctrl	tm1019	red	n	14	41430.639	371.97	218.871	192	111	1808	15410945.87	282	36984584
ctrl.tm1019.red	ctrl	tm1019	red	n	15	37419.206	419.295	250.851	180	103	1882	15689694.83	336	37653551
ctrl.tm1019.red	ctrl	tm1019	red	n	16	29190.497	439.438	262.342	184	116	2696	12827412.26	371	30784386
ctrl.tm1019.red	ctrl	tm1019	red	n	17	33658.201	434.513	269.261	178	111	1952	14624938.79	360	35098253
ctrl.tm1019.red	ctrl	tm1019	red	n	18	27377.915	407.36	232.481	183	114	1646	11152679.66	341	26765211
ctrl.tm1019.red	ctrl	tm1019	red	n	19	34206.976	415.554	214.226	180	117	1304	14214841.34	370	34114064
ctrl.tm1019.red	ctrl	tm1019	red	n	20	53052.835	465.126	310.564	209	92	3608	24676250.33	335	59220301
ctrl.tm1019.red	ctrl	tm1019	red	n	21	43947.837	436.438	308.186	187	108	1995	19180513.54	307	46031134
ctrl.tm1019.red	ctrl	tm1019	red	n	22	31457.684	395.767	251.549	174	109	2172	12449926.72	284	29878462
ctrl.tm1019.red	ctrl	tm1019	red	y	23	48714.721	555.981	392.559	185	108	7961	27084448.86	447	64999714
ctrl.tm1019.red	ctrl	tm1019	red	n	24	36515.415	419.576	257.743	184	109	2078	15320992.18	342	36768705
ctrl.tm1019.red	ctrl	tm1019	red	n	25	36453.328	409.926	263.108	174	111	3668	14943163.29	290	35861957
ctrl.tm1019.red	ctrl	tm1019	red	n	26	21912.249	441.977	260.943	208	105	3351	9684706.078	365	23242235
ctrl.tm1019.red	ctrl	tm1019	red	n	27	41570.228	405.033	264.982	178	104	1853	16837294.64	276	40407665
ctrl.tm1019.red	ctrl	tm1019	red	n	28	27690.846	435.688	274.496	171	116	2222	12064561.65	332	28953628
ctrl.tm1019.red	ctrl	tm1019	red	n	29	33931.13	415.149	242.319	180	117	2015	14086470.49	348	33805988
ctrl.tm1019.red	ctrl	tm1019	red	n	30	44561.615	393.803	230.58	188	108	1814	17548513.31	304	42114512
ctrl.tm1019.red	ctrl	tm1019	red	n	31	38422.585	406.097	240.121	180	100	1810	15603304.64	325	37446224
ctrl.tm1019.red	ctrl	tm1019	red	n	32	32634.821	400.745	247.089	188	110	2217	13078234.94	304	31386333
ctrl.tm1019.red	ctrl	tm1019	red	n	33	48072.191	465.629	315.133	180	109	2014	22383803.74	321	53718680
ctrl.tm1019.red	ctrl	tm1019	red	n	34	36185.816	447.581	245.536	181	114	1372	16196094.58	403	38868855
ctrl.tm1019.red	ctrl	tm1019	red	n	35	46760.048	427.143	288.137	179	104	1985	19973247.18	317	47933608
ctrl.tm1019.red	ctrl	tm1019	red	n	36	38071.736	375.84	234.896	181	94	1935	14308863.54	254	34339707
ctrl.tm1019.red	ctrl	tm1019	red	n	37	46476.285	473.911	335.225	184	110	2665	22025636.16	352	52859117
ctrl.tm1019.red	ctrl	tm1019	red	n	38	49733.101	428.656	235.478	186	111	2207	21318368.92	394	51161753
ctrl.tm1019.red	ctrl	tm1019	red	n	39	39526.802	495.222	344.347	180	101	2212	19574556.92	380	46976795
ctrl.tm1019.red	ctrl	tm1019	red	n	40	28505.883	392.426	242.266	180	109	3567	11186441.62	319	26846236
ctrl.tm1019.red	ctrl	tm1019	red	n	41	42941.541	514.163	349.435	183	106	6529	22078969.43	421	52987111
ctrl.tm1019.red	ctrl	tm1019	red	n	42	39639.307	440.431	302.134	182	95	2125	17458386.7	329	41898218
ctrl.tm1019.red	ctrl	tm1019	red	n	43	30298.048	467.4	328.074	178	113	2372	14161317.24	333	33985612
ctrl.tm1019.red	ctrl	tm1019	red	n	44	27784.183	414.028	231.707	165	88	1711	11503428.15	369	27606969
ctrl.tm1019.red	ctrl	tm1019	red	n	45	32173.55	457.03	289.553	176	109	1844	14704274.49	363	35288650
ctrl.tm1019.red	ctrl	tm1019	red	n	46	33699.036	442.114	282.023	184	109	2915	14898800.44	328	35755491
ctrl.tm1019.red	ctrl	tm1019	red	n	47	45927.51	571.146	425.37	180	112	3006	26231318.3	399	62952294
ctrl.tm1019.red	ctrl	tm1019	red	n	48	21476.396	424.865	231.803	173	110	1398	9124561.792	393	21897950
ctrl.tm1019.red	ctrl	tm1019	red	n	49	42711.53	461.436	302.666	186	104	2108	19708633.04	338	47298563
ctrl.tm1019.red	ctrl	tm1019	red	n	50	35332.027	452.551	265.679	169	103	1872	15989543.5	389	38373155
ctrl.tm1019.red	ctrl	tm1019	red	n	51	39462.632	402.263	246.077	180	102	1670	15874345.74	331	38096693
ctrl.tm1019.red	ctrl	tm1019	red	n	52	30678.065	436.089	256.249	178	110	1904	13378380.71	352	32106650
ctrl.tm1019.red	ctrl	tm1019	red	n	53	35126.185	422.348	305.895	180	111	2520	14835472.13	292	35603510
ctrl.tm1019.red	ctrl	tm1019	red	n	54	40493.096	413.017	259.599	184	104	1944	16724337.83	325	40136581
ctrl.tm1019.red	ctrl	tm1019	red	n	55	36141.648	499.232	298.782	180	104	2296	18043075.44	430	43301407
ctrl.tm1019.red	ctrl	tm1019	red	n	56	34984.095	460.555	313.902	171	108	2019	16112101.17	337	38667280
ctrl.tm1019.red	ctrl	tm1019	red	n	57	37669.634	442.548	267.715	184	110	1711	16670632.04	364	40007693
ctrl.tm1019.red	ctrl	tm1019	red	n	58	30843.493	505.646	328.049	183	88	4626	15595884.75	407	37428413
ctrl.tm1019.red	ctrl	tm1019	red	n	59	32546.904	422.291	264.324	169	108	1713	13744252.22	340	32984698
ctrl.tm1019.red	ctrl	tm1019	red	n	60	29979.287	396.627	267.164	200	106	3485	11890600.02	277	28536136
ctrl.tm1019.red	ctrl	tm1019	red	n	61	26722.054	428.279	253.184	176	112	2014	11444495.05	360	27465533
gfp.tm1019.red	gfp	tm1019	red	n	1	44886.634	459.749	295.769	191	105	2103	20636602.88	347	49525584
gfp.tm1019.red	gfp	tm1019	red	n	2	37968.818	510.323	316.697	202	114	2294	19376364.46	441	46501150
gfp.tm1019.red	gfp	tm1019	red	n	3	32582.322	470.673	295.612	187	87	2007	15335631.93	380	36803835
gfp.tm1019.red	gfp	tm1019	red	n	4	35783.718	538.515	356.791	191	112	2171	19270052.52	446	46246013
gfp.tm1019.red	gfp	tm1019	red	n	5	41568.983	428.639	297.229	203	113	2065	17818093.27	285	42761470
gfp.tm1019.red	gfp	tm1019	red	n	6	42690.701	430.508	272.506	220	113	2328	18378700.55	320	44106866
gfp.tm1019.red	gfp	tm1019	red	n	7	45102.477	445.956	307.775	185	110	1728	20113720.24	293	48270723
gfp.tm1019.red	gfp	tm1019	red	n	8	46044.604	469.231	333.175	184	110	2043	21605555.48	293	51850964
gfp.tm1019.red	gfp	tm1019	red	n	9	32353.562	422.471	249.115	181	88	1891	13668447.01	371	32802774
gfp.tm1019.red	gfp	tm1019	red	y	10	43782.417	431.665	284.074	189	100	2292	18899333.09	318	45356327
gfp.tm1019.red	gfp	tm1019	red	n	11	48907.235	587.815	409.938	220	106	3042	28748382.25	426	68992965
gfp.tm1019.red	gfp	tm1019	red	n	12	44126.183	532.942	387.011	231	107	2775	23516695.72	349	56437491
gfp.tm1019.red	gfp	tm1019	red	n	13	41374.39	424.745	288.471	181	101	1993	17573566.26	292	42174632
gfp.tm1019.red	gfp	tm1019	red	n	14	46804.222	577.344	455.334	217	114	4549	27022155.05	362	64850209
gfp.tm1019.red	gfp	tm1019	red	n	15	28250.041	446.29	246.77	181	115	1348	12607712.29	402	30257127
gfp.tm1019.red	gfp	tm1019	red	n	16	35707.465	464.422	288.659	246	108	3738	16583323.52	369	39798158
gfp.tm1019.red	gfp	tm1019	red	n	17	39080.119	392.384	239.424	184	64	2004	15334398.12	313	36800874
gfp.tm1019.red	gfp	tm1019	red	n	18	41461.061	459.436	301.129	219	104	1767	19048713.66	313	45714824
gfp.tm1019.red	gfp	tm1019	red	n	19	40781.03	478.348	320.754	185	112	2793	19507512.12	355	46815890
gfp.tm1019.red	gfp	tm1019	red	n	20	40048.913	433.824	297.593	181	111	1893	17374180.48	289	41696128
gfp.tm1019.red	gfp	tm1019	red	n	21	36127.901	473.605	328.965	189	117	2092	17110369.26	300	41063010
gfp.tm1019.red	gfp	tm1019	red	n	22	35805.803	440.543	262.863	190	109	2372	15773988.62	362	37855843
gfp.tm1019.red	gfp	tm1019	red	n	23	44262.439	454.302	309.31	186	96	2476	20108525.83	316	48258257
gfp.tm1019.red	gfp	tm1019	red	n	24	41518.147	403.502	243.702	182	86	1821	16752650.84	309	40204525
gfp.tm1019.red	gfp	tm1019	red	n	25	36262.073	451.644	283.187	189	105	1936	16377545.37	361	39304313
gfp.tm1019.red	gfp	tm1019	red	n	26	27940.443	424.119	241.299	192	107	1705	11850075.17	361	28438881
gfp.tm1019.red	gfp	tm1019	red	n	27	34457.824	446.151	244.796	180	110	1556	15373404.49	400	36894485
gfp.tm1019.red	gfp	tm1019	red	n	28	40076.414	427.466	255.322	185	113	1753	17131304.39	330	41113252
gfp.tm1019.red	gfp	tm1019	red	n	29	38113.408	490.633	325.645	187	112	1926	18699686.88	377	44877198
gfp.tm1019.red	gfp	tm1019	red	n	30	47650.094	471.993	331.71	201	101	2349	22490507.16	299	53974751
gfp.tm1019.red	gfp	tm1019	red	y	31	38775.105	425.933	268.29	182	112	1753	16515592.92	343	39635612
gfp.tm1019.red	gfp	tm1019	red	n	32	37592.551	447.997	281.523	182	113	2098	16841364.89	351	40417429
gfp.tm1019.red	gfp	tm1019	red	n	33	40540.602	445.524	255.253	188	111	1477	18061831.07	385	43346414
gfp.tm1019.red	gfp	tm1019	red	n	34	44271.189	446.524	236.16	218	114	2019	19768133.61	395	47441353
gfp.tm1019.red	gfp	tm1019	red	n	35	40095.582	443.792	301.881	190	115	2164	17794104.25	289	42703899
gfp.tm1019.red	gfp	tm1019	red	n	36	37959.651	443.177	273.907	213	113	1890	16822844.88	352	40372983
gfp.tm1019.red	gfp	tm1019	red	n	37	31392.268	439.41	281.584	185	118	2088	13794068.16	340	33104251
gfp.tm1019.red	gfp	tm1019	red	n	38	35973.727	425.544	278.815	184	108	1911	15308385.68	318	36738447
gfp.tm1019.red	gfp	tm1019	red	n	39	45101.227	450.263	308.852	184	111	5044	20307406.59	321	48735549
gfp.tm1019.red	gfp	tm1019	red	n	40	37800.477	493.794	282.794	179	112	2497	18665649.91	448	44795513
gfp.tm1019.red	gfp	tm1019	red	n	41	37519.631	454.143	293.024	182	99	2343	17039276.43	348	40892395
gfp.tm1019.red	gfp	tm1019	red	n	42	41953.167	448.582	294.706	185	115	1969	18819426.1	326	45164559
gfp.tm1019.red	gfp	tm1019	red	n	43	35342.865	437.545	281.747	178	112	2517	15464086.96	372	37112113
gfp.tm1019.red	gfp	tm1019	red	n	44	38022.154	466.045	324.489	203	115	2385	17720030.04	320	42526129
gfp.tm1019.red	gfp	tm1019	red	n	45	49646.018	504.139	279.16	190	110	2005	25028482.71	435	60065614
gfp.tm1019.red	gfp	tm1019	red	n	46	39838.487	519.128	339.114	194	109	2771	20681293.67	415	49632837
gfp.tm1019.red	gfp	tm1019	red	n	47	38035.071	534.372	371.177	180	109	2440	20324858.22	403	48777431
gfp.tm1019.red	gfp	tm1019	red	n	48	45501.246	400.806	261.926	185	110	2097	18237158.66	288	43767181
gfp.tm1019.red	gfp	tm1019	red	n	49	49824.776	518.163	404.105	180	117	2938	25817332.92	296	61958768
gfp.tm1019.red	gfp	tm1019	red	n	50	37288.37	413.827	244.251	188	114	1919	15430919.2	330	37032514
gfp.tm1019.red	gfp	tm1019	red	n	51	43299.478	525.689	383.171	216	118	2791	22762039.57	351	54626399
gfp.tm1019.red	gfp	tm1019	red	n	52	31531.857	408.143	249.033	184	115	2322	12869503.42	295	30885397
gfp.tm1019.red	gfp	tm1019	red	n	53	37934.65	459.137	315.747	201	110	1908	17417205.78	291	41799384
gfp.tm1019.red	gfp	tm1019	red	n	54	36058.731	449.076	281.318	181	116	1795	16193105.27	357	38861677
gfp.tm1019.red	gfp	tm1019	red	n	55	54035.386	510.095	347.03	242	108	2529	27563191.85	362	66148638
gfp.tm1019.red	gfp	tm1019	red	n	56	51050.666	397.665	273.696	199	108	3238	20301060.46	245	48720319
gfp.tm1019.red	gfp	tm1019	red	n	57	41124.796	489.631	347.307	230	114	5515	20135963.34	313	48324104
gfp.tm1019.red	gfp	tm1019	red	n	58	36344.577	428.66	285.716	185	106	2149	15579469.74	313	37389019
gfp.tm1019.red	gfp	tm1019	red	n	59	38618.014	483.852	319.812	189	109	1956	18685410.81	356	44842937
gfp.tm1019.red	gfp	tm1019	red	n	60	38838.024	531.385	363.251	182	114	2652	20637939.19	414	49528791
gfp.tm1019.red	gfp	tm1019	red	n	61	47535.505	549.059	390.344	206	110	2566	26099777.07	386	62636603
gfp.tm1019.red	gfp	tm1019	red	n	62	41428.143	435.825	232.686	188	98	2090	18055438.69	398	43331073
gfp.tm1019.red	gfp	tm1019	red	n	63	38472.174	485.508	311.19	186	106	1884	18678563.41	382	44826504
gfp.tm1019.red	gfp	tm1019	red	n	64	26655.801	427.294	274.859	197	105	1937	11389874.56	300	27334450
gfp.tm1019.red	gfp	tm1019	red	n	65	43715.747	607.754	437.508	233	110	3749	26568417.65	478	63761289
gfp.tm1019.red	gfp	tm1019	red	n	66	42245.68	439.483	288.492	197	103	2129	18566271.2	318	44557015
gfp.tm1019.red	gfp	tm1019	red	n	67	28698.395	485.624	303.535	193	98	2498	13936628.01	409	33446379
gfp.tm1019.red	gfp	tm1019	red	n	68	45584.999	431.378	287.517	201	106	3082	19664360.96	307	47192310
