# Supplementary material for: A genetic framework for RNAi inheritance in Caenorhabditis elegans
Source: EMBO Rep. 2025 Jul 7;26(16):4072–99. doi: 10.1038/s44319-025-00512-7 (PMC12373942; doi:10.1038/s44319-025-00512-7)
Supplement: Supplementary file 3 — Source data Fig. 2 [file 44319_2025_512_MOESM3_ESM.zip › Figure_2/2F/P0_hermaphrodites_hrde-1.csv]

condi	RNAi	genotype	channel	image	index	area	mean	stddev	modal	min	max	intden	median	rawintden
ctrl.wt.green	ctrl	wt	green	n	1	27128.738	462.408	204.383	327	110	2384	12544549.05	423	30105544
ctrl.wt.green	ctrl	wt	green	n	2	41989.416	384.909	177.433	218	94	2205	16162114.12	353	38787304
ctrl.wt.green	ctrl	wt	green	n	3	39522.22	435.615	217.63	236	110	2788	17216475.56	381	41317656
ctrl.wt.green	ctrl	wt	green	n	4	40852.281	474.604	238.553	250	97	2626	19388640.92	420	46530615
ctrl.wt.green	ctrl	wt	green	n	5	40887.282	392.783	185.961	208	99	1991	16059842.37	356	38541863
ctrl.wt.green	ctrl	wt	green	n	6	41796.907	425.682	202.505	238	108	3244	17792180.58	391	42699285
ctrl.wt.green	ctrl	wt	green	n	7	38443.004	365.786	182.688	214	84	2514	14061912.45	332	33747050
ctrl.wt.green	ctrl	wt	green	n	8	44053.677	366.724	171.646	195	107	2345	16155532.15	339	38771508
ctrl.wt.green	ctrl	wt	green	n	9	43707.828	352.254	151.943	308	107	2822	15396241.25	324	36949293
ctrl.wt.green	ctrl	wt	green	n	10	34637.83	284.793	106.209	219	104	1187	9864627.605	260	23674026
ctrl.wt.green	ctrl	wt	green	n	11	34398.236	371.423	156.135	318	87	1563	12776281.71	343	30661677
ctrl.wt.green	ctrl	wt	green	n	12	42896.541	415.012	178.473	217	116	1555	17802577.72	388	42724237
ctrl.wt.green	ctrl	wt	green	n	13	41139.794	406.657	211.135	194	100	2847	16729772.1	358	40149621
ctrl.wt.green	ctrl	wt	green	n	14	40295.589	406.894	183.642	316	96	2069	16396050.21	378	39348725
ctrl.wt.green	ctrl	wt	green	n	15	45585.413	508.018	267.423	243	112	3661	23158217.92	449	55577187
ctrl.wt.green	ctrl	wt	green	n	16	41349.803	498.61	272.312	239	117	2670	20617428.65	441	49479571
ctrl.wt.green	ctrl	wt	green	n	17	41435.224	328.451	140.493	224	115	2430	13609454.73	306	32661201
ctrl.wt.green	ctrl	wt	green	n	18	44597.868	459.87	230.856	251	115	3319	20509207.88	420	49219853
ctrl.wt.green	ctrl	wt	green	n	19	41130.21	366.544	183.674	218	100	2270	15076019.56	324	36180796
ctrl.wt.green	ctrl	wt	green	n	20	41544.396	437.917	224.703	232	112	3227	18192999.7	402	43661207
ctrl.wt.green	ctrl	wt	green	n	21	43378.229	400.907	197.888	227	104	2545	17390616.42	367	41735575
ctrl.wt.green	ctrl	wt	green	n	22	41848.576	393.858	163.283	220	107	2060	16482385.81	373	39555921
ctrl.wt.green	ctrl	wt	green	n	23	35455.368	390.832	179.27	206	108	1488	13857086.02	351	33255489
ctrl.wt.green	ctrl	wt	green	n	24	44860.797	379.597	177.528	225	111	2371	17029034.09	347	40867817
ctrl.wt.green	ctrl	wt	green	n	25	44836.629	417.991	208.356	216	110	2494	18741314.3	378	44977102
ctrl.wt.green	ctrl	wt	green	n	26	42616.528	366.708	177.316	224	107	2660	15627818.9	328	37505054
ctrl.wt.green	ctrl	wt	green	n	27	31831.452	488.187	249.838	228	110	2171	15539694.88	462	37293566
ctrl.wt.green	ctrl	wt	green	n	28	43794.082	410.843	220.748	228	112	2797	17992474.3	348	43179968
ctrl.wt.green	ctrl	wt	green	n	29	34398.653	285.903	92.278	273	101	1146	9834692.489	274	23602185
ctrl.wt.green	ctrl	wt	green	n	30	40329.34	554.016	302.901	219	107	3826	22343088.64	499	53620966
ctrl.wt.green	ctrl	wt	green	n	31	38669.264	410.143	212.833	316	106	2579	15859921.58	354	38062075
ctrl.wt.green	ctrl	wt	green	n	32	37728.805	445.403	258.685	243	111	4149	16804513.43	378	40328992
ctrl.wt.green	ctrl	wt	green	n	33	39058.449	354.014	171.281	222	106	4256	13827230.91	331	33183840
ctrl.wt.green	ctrl	wt	green	n	34	42737.367	341.783	157.178	214	108	1852	14606919.4	308	35055007
ctrl.wt.green	ctrl	wt	green	n	35	38187.992	369.987	172.672	214	105	2558	14129062.6	350	33908203
ctrl.wt.green	ctrl	wt	green	n	36	37814.225	484.097	246.317	229	101	3211	18305735.67	440	43931761
ctrl.wt.green	ctrl	wt	green	n	37	42539.858	376.653	199.706	303	98	2796	16022770.67	327	38452895
ctrl.wt.green	ctrl	wt	green	n	38	43548.237	419.955	237.58	223	111	2640	18288281.13	352	43889872
ctrl.wt.green	ctrl	wt	green	n	39	40624.77	416.05	210.057	204	89	2973	16901923.29	374	40562765
ctrl.wt.green	ctrl	wt	green	n	40	39665.143	413.642	188.25	299	94	2582	16407180.71	386	39375437
ctrl.wt.green	ctrl	wt	green	y	41	42364.433	453.549	259.129	394	104	3777	19214349.63	388	46112335
ctrl.wt.green	ctrl	wt	green	n	42	38625.512	554.066	295.381	254	104	2675	21401066.49	485	51360216
ctrl.wt.green	ctrl	wt	green	n	43	45468.325	426.451	209.761	232	84	2780	19389993.06	386	46533860
ctrl.wt.green	ctrl	wt	green	n	44	40953.119	445.13	248.025	221	86	2575	18229480.53	383	43748757
ctrl.wt.green	ctrl	wt	green	n	45	39822.65	598.051	348.424	247	117	4142	23815995.01	525	57155780
ctrl.wt.green	ctrl	wt	green	n	46	41414.39	397.318	206.452	202	101	3436	16454674.55	359	39489417
ctrl.wt.green	ctrl	wt	green	n	47	45203.729	448.497	228.178	217	113	2528	20273720.89	404	48654710
ctrl.wt.green	ctrl	wt	green	n	48	44513.698	477.114	233.492	203	106	2753	21238127.39	460	50969180
ctrl.wt.green	ctrl	wt	green	n	49	44384.525	383.032	163.268	226	109	2385	17000704.88	362	40799830
ctrl.wt.green	ctrl	wt	green	n	50	36749.177	396.517	210.969	203	104	2683	14571672.8	352	34970419
ctrl.wt.green	ctrl	wt	green	n	51	43613.24	505.814	297.578	239	103	3127	22060198.23	421	52942060
ctrl.wt.green	ctrl	wt	green	n	52	42632.362	566.984	306.16	279	114	3221	24171864.17	492	58009827
ctrl.wt.green	ctrl	wt	green	n	53	32491.483	280.561	89.579	234	93	1142	9115827.189	264	21876987
ctrl.wt.green	ctrl	wt	green	n	54	29279.669	291.261	104.623	227	95	907	8528027.869	270	20466333
ctrl.wt.green	ctrl	wt	green	n	55	43138.635	385.485	184.636	212	97	2215	16629283.35	354	39908459
ctrl.wt.green	ctrl	wt	green	n	56	28040.446	311.569	116.038	262	106	1407	8736523.215	291	20966699
ctrl.wt.green	ctrl	wt	green	n	57	34622.83	427.247	206.792	216	106	2120	14792489.54	389	35500355
ctrl.wt.green	ctrl	wt	green	n	58	38896.358	398.658	209.989	205	85	2649	15506353.78	351	37213551
ctrl.wt.green	ctrl	wt	green	n	59	45449.157	360.636	156.026	290	95	3070	16390592.04	327	39335626
ctrl.wt.green	ctrl	wt	green	n	60	27690.43	245.773	82.909	187	84	1139	6805547.608	227	16332569
ctrl.wt.green	ctrl	wt	green	n	61	36909.601	331.997	176.709	173	100	2023	12253877.46	290	29407964
ctrl.wt.green	ctrl	wt	green	n	62	35973.725	348.328	158.823	283	98	1409	12530668	310	30072231
ctrl.wt.green	ctrl	wt	green	n	63	21211.801	292.306	111.897	214	89	1334	6200341.66	266	14880141
ctrl.wt.green	ctrl	wt	green	n	64	30549.727	380.187	180.493	207	109	1991	11614600.79	336	27873770
ctrl.wt.green	ctrl	wt	green	n	65	28180.869	266.64	99.029	224	103	1141	7514133.273	245	18033097
ctrl.wt.green	ctrl	wt	green	n	66	22492.693	242.066	78.265	167	94	740	5444717.599	227	13066726
ctrl.wt.green	ctrl	wt	green	n	67	22728.537	347.421	179.399	233	106	2263	7896366.964	289	18950416
ctrl.wt.green	ctrl	wt	green	n	68	26904.144	338.474	143.667	209	105	1367	9106344.256	308	21854229
gfp.wt.green	gfp	wt	green	n	1	43585.323	150.404	22.929	145	83	311	6555398.846	148	15732239
gfp.wt.green	gfp	wt	green	n	2	47558.421	139.83	21.573	123	73	403	6650090.252	137	15959488
gfp.wt.green	gfp	wt	green	n	3	47277.575	147.401	25.394	131	71	502	6968776.467	144	16724300
gfp.wt.green	gfp	wt	green	n	4	42126.923	142.563	20.995	128	76	375	6005735.003	140	14413106
gfp.wt.green	gfp	wt	green	n	5	49463.091	137.735	20.513	124	72	293	6812786.012	135	16349940
gfp.wt.green	gfp	wt	green	n	6	37020.857	165.389	37.985	145	72	412	6122833.682	157	14694130
gfp.wt.green	gfp	wt	green	n	7	42456.938	135.318	18.278	120	81	338	5745208.109	133	13787870
gfp.wt.green	gfp	wt	green	n	8	45504.161	138.01	19.717	124	65	371	6280042.109	135	15071413
gfp.wt.green	gfp	wt	green	n	9	41281.885	138.387	24.261	123	73	531	5712855.799	134	13710228
gfp.wt.green	gfp	wt	green	n	10	48473.046	142.367	25.665	124	82	464	6900960.454	138	16561549
gfp.wt.green	gfp	wt	green	n	11	47137.985	137.57	16.718	134	76	242	6484770.621	136	15562739
gfp.wt.green	gfp	wt	green	n	12	44525.783	136.212	19.914	128	72	478	6064950.206	133	14555216
gfp.wt.green	gfp	wt	green	n	13	45179.146	165.801	51.861	136	74	570	7490737.795	151	17976950
gfp.wt.green	gfp	wt	green	n	14	42373.184	138.612	23.57	121	54	523	5873421.463	134	14095568
gfp.wt.green	gfp	wt	green	n	15	47622.174	139.373	19.536	131	71	289	6637230.081	137	15928625
gfp.wt.green	gfp	wt	green	n	16	46400.035	142.75	25.618	126	61	476	6623613.626	136	15895947
gfp.wt.green	gfp	wt	green	n	17	45576.664	137.413	20.435	127	66	386	6262836.323	134	15030121
gfp.wt.green	gfp	wt	green	n	18	45171.645	135.147	20.263	121	76	401	6104801.609	131	14650855
gfp.wt.green	gfp	wt	green	n	19	40503.516	140.651	24.056	124	76	386	5696847.152	135	13671809
gfp.wt.green	gfp	wt	green	y	20	43010.713	141.126	23.987	125	72	441	6069938.767	137	14567188
gfp.wt.green	gfp	wt	green	n	21	42465.272	146.011	24.674	129	69	680	6200393.889	142	14880266
gfp.wt.green	gfp	wt	green	n	22	43588.24	141.257	22.299	129	78	495	6157153.582	137	14776494
gfp.wt.green	gfp	wt	green	n	23	42741.535	144.213	21.214	132	72	323	6163871.805	141	14792617
gfp.wt.green	gfp	wt	green	n	24	43867.836	145.468	25.655	132	76	382	6381387.985	141	15314632
gfp.wt.green	gfp	wt	green	n	25	41814.409	139.783	21.102	127	65	434	5844943.496	136	14027224
gfp.wt.green	gfp	wt	green	n	26	42341.516	142.259	24.927	125	71	445	6023446.228	137	14455611
gfp.wt.green	gfp	wt	green	n	27	41049.791	160.785	40.488	139	74	1084	6600201.308	151	15839760
gfp.wt.green	gfp	wt	green	n	28	46408.785	145.195	24.006	131	66	463	6738327.197	141	16171247
gfp.wt.green	gfp	wt	green	n	29	48003.441	145.799	23.5	129	64	454	6998848.673	142	16796470
gfp.wt.green	gfp	wt	green	n	30	42525.275	144.346	24.561	127	78	444	6138356.057	139	14731382
gfp.wt.green	gfp	wt	green	n	31	30539.311	150.633	19.722	148	83	339	4600242.09	149	11040077
gfp.wt.green	gfp	wt	green	n	32	48453.879	152.917	25.816	135	70	440	7409411.166	149	17781775
gfp.wt.green	gfp	wt	green	n	33	41890.662	144.714	25.239	127	73	407	6062177.996	139	14548563
gfp.wt.green	gfp	wt	green	n	34	41018.539	146.809	25.443	129	72	350	6021908.241	141	14451920
gfp.wt.green	gfp	wt	green	n	35	48095.529	149.654	27.003	135	61	570	7197708.585	144	17273712
gfp.wt.green	gfp	wt	green	n	36	41665.235	140.914	19.434	136	76	286	5871223.029	139	14090292
gfp.wt.green	gfp	wt	green	n	37	44004.926	143.493	22.791	130	59	378	6314383.26	140	15153828
gfp.wt.green	gfp	wt	green	n	38	43203.639	139.497	21.39	122	77	367	6026773.047	136	14463595
gfp.wt.green	gfp	wt	green	n	39	45783.757	140.646	21.823	123	71	385	6439310.213	136	15453639
gfp.wt.green	gfp	wt	green	n	40	49586.43	141.122	23.016	130	71	443	6997756.54	137	16793849
gfp.wt.green	gfp	wt	green	n	41	47694.677	147.65	22.666	127	74	375	7042108.148	144	16900288
gfp.wt.green	gfp	wt	green	n	42	45405.823	159.123	27.768	161	76	580	7225104.835	157	17339460
gfp.wt.green	gfp	wt	green	n	43	43384.064	171.525	41.231	154	78	514	7441463.462	163	17858697
gfp.wt.green	gfp	wt	green	n	44	42761.952	145.472	22.677	128	73	346	6220663.565	141	14928911
gfp.wt.green	gfp	wt	green	n	45	32467.732	146.725	22.225	138	69	325	4763817.891	144	11432641
gfp.wt.green	gfp	wt	green	n	46	47931.355	144.994	21.763	130	75	352	6949759.349	142	16678661
gfp.wt.green	gfp	wt	green	n	47	47350.078	142.792	25.441	122	79	385	6761189.074	138	16226113
gfp.wt.green	gfp	wt	green	n	48	47234.24	140.617	24.787	133	74	490	6641946.13	136	15939943
gfp.wt.green	gfp	wt	green	n	49	43304.061	140.619	23.212	124	77	418	6089382.65	137	14613851
gfp.wt.green	gfp	wt	green	n	50	41447.309	136.936	20.284	129	66	398	5675638.34	133	13620910
gfp.wt.green	gfp	wt	green	n	51	39876.821	142.26	23.15	133	79	523	5672889.048	138	13614312
gfp.wt.green	gfp	wt	green	n	52	43875.754	136.698	20.801	130	72	454	5997727.215	133	14393888
gfp.wt.green	gfp	wt	green	n	53	42112.34	138.127	21.709	121	81	322	5816841.872	133	13959783
gfp.wt.green	gfp	wt	green	n	54	45415.407	152.347	27.468	139	78	848	6918903.03	148	16604609
gfp.wt.green	gfp	wt	green	n	55	41545.23	138.611	21.035	126	53	422	5758635.047	134	13820093
gfp.wt.green	gfp	wt	green	n	56	44617.454	145.129	24.783	123	84	552	6475298.19	141	15540006
gfp.wt.green	gfp	wt	green	n	57	42890.709	151.51	24.95	151	63	375	6498377.16	149	15595393
gfp.wt.green	gfp	wt	green	n	58	40879.367	138.012	19.486	121	71	447	5641838.047	136	13539793
gfp.wt.green	gfp	wt	green	n	59	47117.568	142.418	21.684	131	76	349	6710399.759	139	16104224
gfp.wt.green	gfp	wt	green	n	60	38603.013	141.869	21.357	128	62	408	5476572.584	138	13143174
gfp.wt.green	gfp	wt	green	n	61	33469.445	134.205	17.069	127	80	273	4491765.53	132	10779745
gfp.wt.green	gfp	wt	green	n	62	46303.781	141.59	21.804	126	59	354	6556142.298	138	15734023
gfp.wt.green	gfp	wt	green	n	63	43815.751	138.003	22.663	124	0	448	6046715.285	133	14511454
ctrl.tm1200.green	ctrl	tm1200	green	n	1	39205.124	525.322	262.218	221	120	3894	20595302.32	491	49426468
ctrl.tm1200.green	ctrl	tm1200	green	n	2	42950.295	537.63	243.912	414	113	2140	23091382.16	494	55416786
ctrl.tm1200.green	ctrl	tm1200	green	n	3	47485.085	537.624	285.551	204	118	3749	25529120.16	489	61267090
ctrl.tm1200.green	ctrl	tm1200	green	n	4	43609.908	499.806	240.236	220	106	2314	21796510.1	464	52309235
ctrl.tm1200.green	ctrl	tm1200	green	n	5	37230.45	491.932	200.294	359	115	1483	18314867.75	452	43953675
ctrl.tm1200.green	ctrl	tm1200	green	n	6	42527.776	590.215	331.705	375	125	3707	25100548.09	507	60238564
ctrl.tm1200.green	ctrl	tm1200	green	n	7	36897.935	582.17	270.627	314	132	2720	21480864.43	546	51551720
ctrl.tm1200.green	ctrl	tm1200	green	n	8	35166.189	523.795	235.726	390	107	2027	18419869.63	489	44205668
ctrl.tm1200.green	ctrl	tm1200	green	n	9	42068.171	384.808	165.629	347	110	2505	16188178.95	361	38849855
ctrl.tm1200.green	ctrl	tm1200	green	n	10	39728.898	518.18	241.726	383	111	2294	20586717.76	458	49405866
ctrl.tm1200.green	ctrl	tm1200	green	n	11	34986.598	510.917	265.882	293	108	3380	17875238.09	464	42898612
ctrl.tm1200.green	ctrl	tm1200	green	n	12	36824.182	512.804	304.396	225	112	4197	18883584.14	435	45318532
ctrl.tm1200.green	ctrl	tm1200	green	n	13	37808.393	493.928	254.66	312	117	2636	18674622.93	436	44817048
ctrl.tm1200.green	ctrl	tm1200	green	n	14	43045.716	463.298	231.528	225	116	3057	19942993.36	424	47860998
ctrl.tm1200.green	ctrl	tm1200	green	n	15	37100.861	495.374	282.142	221	108	4733	18378793.59	443	44107090
ctrl.tm1200.green	ctrl	tm1200	green	n	16	31774.368	521.013	263.561	300	102	2617	16554861.11	465	39729852
ctrl.tm1200.green	ctrl	tm1200	green	n	17	43862.003	443.952	204.853	257	81	3799	19472607.71	411	46732124
ctrl.tm1200.green	ctrl	tm1200	green	n	18	39174.289	480.685	218.09	394	110	2115	18830486.72	433	45191104
ctrl.tm1200.green	ctrl	tm1200	green	n	19	38977.197	514.272	226.125	252	119	2687	20044870.1	483	48105491
ctrl.tm1200.green	ctrl	tm1200	green	n	20	34328.235	522.433	256.94	257	106	2382	17934219.53	471	43040161
ctrl.tm1200.green	ctrl	tm1200	green	n	21	34166.144	522.972	225.431	333	123	2175	17867946.5	506	42881113
ctrl.tm1200.green	ctrl	tm1200	green	n	22	43519.904	462.516	215.217	276	116	2350	20128635.59	417	48306519
ctrl.tm1200.green	ctrl	tm1200	green	n	23	36307.908	456.393	184.29	335	105	2504	16570664.75	439	39767779
ctrl.tm1200.green	ctrl	tm1200	green	n	24	41878.579	483.947	229.42	268	110	3641	20266993.16	443	48638562
ctrl.tm1200.green	ctrl	tm1200	green	n	25	41628.568	529.735	283.312	362	109	3675	22052101.77	453	52922627
ctrl.tm1200.green	ctrl	tm1200	green	n	26	37929.649	481.844	203.864	373	125	2139	18276180.15	454	43860829
ctrl.tm1200.green	ctrl	tm1200	green	n	27	35903.306	439.014	240.83	246	111	3106	15762056.57	383	37827208
ctrl.tm1200.green	ctrl	tm1200	green	n	28	37760.891	521.703	283.393	228	117	3996	19699981.43	470	47277796
ctrl.tm1200.green	ctrl	tm1200	green	n	29	39690.146	464.262	247.751	246	117	4034	18426615.35	408	44221857
ctrl.tm1200.green	ctrl	tm1200	green	n	30	38373.003	517.895	260.021	346	115	2782	19873204.76	469	47693513
ctrl.tm1200.green	ctrl	tm1200	green	n	31	39338.463	496.526	257.48	231	110	4761	19532555.45	440	46875992
ctrl.tm1200.green	ctrl	tm1200	green	n	32	43386.148	512.982	230.72	402	118	2420	22256324.85	463	53412740
ctrl.tm1200.green	ctrl	tm1200	green	n	33	40881.451	466.491	217.922	242	118	3062	19070841.03	436	45767928
ctrl.tm1200.green	ctrl	tm1200	green	n	34	39597.642	464.183	235.665	262	105	3419	18380549.5	423	44111304
ctrl.tm1200.green	ctrl	tm1200	green	n	35	41614.817	557.799	278.6	396	116	2908	23212717.28	490	55707977
ctrl.tm1200.green	ctrl	tm1200	green	n	36	40353.51	515.672	274.282	234	110	4319	20809194.59	475	49939786
ctrl.tm1200.green	ctrl	tm1200	green	n	37	40165.168	505.883	262.596	264	124	4637	20318889.28	439	48763107
ctrl.tm1200.green	ctrl	tm1200	green	n	38	41345.638	546.514	259.495	448	123	3547	22595981.61	496	54227879
ctrl.tm1200.green	ctrl	tm1200	green	n	39	45504.578	545.516	242.87	406	127	2836	24823475.02	507	59573619
ctrl.tm1200.green	ctrl	tm1200	green	n	40	39046.367	504.855	247.794	281	104	3658	19712744.93	451	47308427
ctrl.tm1200.green	ctrl	tm1200	green	n	41	47487.586	583.003	259.18	570	122	4856	27685427.82	565	66441992
ctrl.tm1200.green	ctrl	tm1200	green	n	42	34892.427	516.848	260.785	351	114	4324	18034091.18	469	43279842
ctrl.tm1200.green	ctrl	tm1200	green	n	43	39030.533	546.56	270.834	269	101	3291	21332543.91	508	51195767
ctrl.tm1200.green	ctrl	tm1200	green	n	44	34454.907	471.224	253.87	204	97	3172	16235977.8	425	38964567
ctrl.tm1200.green	ctrl	tm1200	green	y	45	32931.504	484.843	230.812	232	102	2651	15966624.25	467	38318148
ctrl.tm1200.green	ctrl	tm1200	green	n	46	37120.029	471.539	247.046	254	116	4174	17503525.69	417	42006543
ctrl.tm1200.green	ctrl	tm1200	green	n	47	32333.977	468.895	242.756	224	109	3467	15161226.21	435	36385281
ctrl.tm1200.green	ctrl	tm1200	green	n	48	39083.035	519.039	222.692	293	118	1851	20285630.26	498	48683289
ctrl.tm1200.green	ctrl	tm1200	green	n	49	34637.832	464.489	220.73	353	102	2736	16088894.42	428	38611583
ctrl.tm1200.green	ctrl	tm1200	green	n	50	37053.776	555.242	263.612	236	124	2975	20573817.59	543	49374907
ctrl.tm1200.green	ctrl	tm1200	green	n	51	34004.053	478.282	199.254	538	108	1616	16263516.56	465	39030657
ctrl.tm1200.green	ctrl	tm1200	green	n	52	29033.826	509.334	240.388	267	73	2074	14787922.91	479	35489394
ctrl.tm1200.green	ctrl	tm1200	green	n	53	38099.24	475.555	235.477	206	126	3376	18118292.52	445	43481916
ctrl.tm1200.green	ctrl	tm1200	green	n	54	33166.932	509.236	240.715	363	116	2961	16889808.08	472	40533688
ctrl.tm1200.green	ctrl	tm1200	green	n	55	35973.726	501.794	267.8	232	95	3356	18051394.88	469	43321369
ctrl.tm1200.green	ctrl	tm1200	green	n	56	31962.71	446.188	235.88	224	115	5553	14261390.11	403	34225773
ctrl.tm1200.green	ctrl	tm1200	green	n	57	44514.533	528.794	306.505	243	115	4356	23539013.02	443	56491051
ctrl.tm1200.green	ctrl	tm1200	green	n	58	38573.845	479.814	254.07	247	111	4041	18508272	430	44417824
ctrl.tm1200.green	ctrl	tm1200	green	n	59	39128.87	522.89	271.547	253	120	3157	20460083.64	463	49101958
ctrl.tm1200.green	ctrl	tm1200	green	n	60	32989.007	472.67	258.266	209	107	3687	15592907.6	430	37421269
ctrl.tm1200.green	ctrl	tm1200	green	n	61	38899.277	438.298	212.665	329	108	5195	17049467.04	395	40916852
ctrl.tm1200.green	ctrl	tm1200	green	n	62	37039.608	455.243	218.718	324	114	4126	16862010.14	421	40466976
ctrl.tm1200.green	ctrl	tm1200	green	n	63	31508.106	478.011	212.032	279	111	2246	15061222.48	460	36145283
ctrl.tm1200.green	ctrl	tm1200	green	n	64	39412.633	513.273	282.063	258	120	4127	20229445.61	454	48548452
ctrl.tm1200.green	ctrl	tm1200	green	n	65	38992.198	483.208	240.986	215	114	3765	18841347.63	439	45217169
ctrl.tm1200.green	ctrl	tm1200	green	n	66	41676.904	492.225	249.908	370	118	3969	20514402.38	430	49232317
ctrl.tm1200.green	ctrl	tm1200	green	n	67	33409.859	496.679	253.229	240	113	3968	16593983.73	474	39823742
ctrl.tm1200.green	ctrl	tm1200	green	n	68	36310.408	488.94	258.772	227	119	3658	17753601.28	451	42606697
ctrl.tm1200.green	ctrl	tm1200	green	n	69	39115.537	524.602	259.053	337	118	3490	20520105.97	470	49246005
gfp.tm1200.green	gfp	tm1200	green	n	1	43284.475	265.244	153.948	154	82	1249	11480926.8	199	27552967
gfp.tm1200.green	gfp	tm1200	green	n	2	44172.016	252.436	152.06	140	90	1512	11150598.81	189	26760216
gfp.tm1200.green	gfp	tm1200	green	y	3	38683.015	231.178	125.49	144	67	1018	8942665.976	177	21461419
gfp.tm1200.green	gfp	tm1200	green	n	4	41446.891	260.983	135.824	148	79	1037	10816936.5	211	25959463
gfp.tm1200.green	gfp	tm1200	green	n	5	45374.57	225.231	94.838	142	78	1008	10219765.5	198	24526318
gfp.tm1200.green	gfp	tm1200	green	n	6	42564.859	308.554	186.578	161	89	1826	13133567.21	234	31519123
gfp.tm1200.green	gfp	tm1200	green	n	7	37153.362	273.521	170.514	139	69	1674	10162210.37	201	24388192
gfp.tm1200.green	gfp	tm1200	green	n	8	43865.752	284.485	161.262	150	91	1182	12479169.43	222	29948640
gfp.tm1200.green	gfp	tm1200	green	n	9	39024.281	246.846	148.536	153	88	1756	9633002.893	180	23118152
gfp.tm1200.green	gfp	tm1200	green	n	10	42165.257	236.863	112.155	150	91	995	9987375.313	193	23968607
gfp.tm1200.green	gfp	tm1200	green	n	11	39609.307	216.046	106.882	146	82	1391	8557429.647	174	20536894
gfp.tm1200.green	gfp	tm1200	green	n	12	43892.003	236.488	139.968	136	55	1265	10379914.06	177	24910657
gfp.tm1200.green	gfp	tm1200	green	n	13	44769.126	254.18	168.983	145	88	1781	11379413.83	184	27309347
gfp.tm1200.green	gfp	tm1200	green	n	14	41034.789	209.823	118.033	142	84	1325	8610024.547	160	20663116
gfp.tm1200.green	gfp	tm1200	green	n	15	33454.027	297.875	195.099	151	99	1550	9965120.131	212	23915197
gfp.tm1200.green	gfp	tm1200	green	n	16	40546.017	276.64	169.802	163	90	1357	11216666.82	205	26918772
gfp.tm1200.green	gfp	tm1200	green	n	17	41173.962	245.676	147.892	165	81	1530	10115459.07	192	24275994
gfp.tm1200.green	gfp	tm1200	green	n	18	42268.179	227.164	106.222	132	86	869	9601791.052	185	23043247
gfp.tm1200.green	gfp	tm1200	green	n	19	31510.605	316.834	157.702	146	87	1254	9983619.308	287	23959593
gfp.tm1200.green	gfp	tm1200	green	n	20	40651.855	253.508	159.391	144	87	1442	10305579	181	24732261
gfp.tm1200.green	gfp	tm1200	green	n	21	43118.218	335.608	198.408	176	95	1570	14470801.98	252	34728340
gfp.tm1200.green	gfp	tm1200	green	n	22	43971.59	222.992	116.661	150	86	1292	9805320.756	174	23531696
gfp.tm1200.green	gfp	tm1200	green	n	23	41391.889	197.614	66.499	144	74	779	8179626.575	178	19630208
gfp.tm1200.green	gfp	tm1200	green	n	24	36770.845	213.117	99.949	144	76	1540	7836500.084	176	18806742
gfp.tm1200.green	gfp	tm1200	green	n	25	42277.762	251.231	138.111	152	76	1196	10621489.25	198	25490411
gfp.tm1200.green	gfp	tm1200	green	n	26	38778.019	262.466	157.711	146	93	1593	10177926.09	198	24425908
gfp.tm1200.green	gfp	tm1200	green	n	27	39240.957	190.342	80.653	135	89	1170	7469192.074	162	17925243
gfp.tm1200.green	gfp	tm1200	green	n	28	40195.584	195.915	78.692	145	71	916	7874900.586	169	18898899
gfp.tm1200.green	gfp	tm1200	green	n	29	37451.709	212.179	106.234	141	73	1110	7946451.351	165	19070613
gfp.tm1200.green	gfp	tm1200	green	n	30	42534.441	237.097	136.174	156	85	1444	10084781.43	181	24202371
gfp.tm1200.green	gfp	tm1200	green	n	31	37903.396	242.282	139.424	148	88	1349	9183301.956	183	22038919
gfp.tm1200.green	gfp	tm1200	green	n	32	45919.179	238.364	141.465	140	86	1361	10945479.03	181	26267951
gfp.tm1200.green	gfp	tm1200	green	n	33	42540.691	199.102	80.878	140	73	763	8469945.239	173	20326941
gfp.tm1200.green	gfp	tm1200	green	n	34	40982.703	215.451	119.37	149	86	1521	8829771.241	172	21190484
gfp.tm1200.green	gfp	tm1200	green	n	35	40090.579	220.576	126.659	137	61	1236	8843008.512	167	21222252
gfp.tm1200.green	gfp	tm1200	green	n	36	43156.969	278.375	199.664	151	70	2099	12013818.61	199	28831849
gfp.tm1200.green	gfp	tm1200	green	n	37	39411.798	263.761	141.374	143	80	1432	10395298.93	211	24947579
gfp.tm1200.green	gfp	tm1200	green	n	38	20121.335	241.827	133.008	134	94	1420	4865882.45	198	11677585
gfp.tm1200.green	gfp	tm1200	green	n	39	43331.144	219.793	108.019	144	92	1133	9523874.997	183	22856257
gfp.tm1200.green	gfp	tm1200	green	n	40	39161.37	352.263	204.813	178	110	1944	13795101.56	282	33106733
gfp.tm1200.green	gfp	tm1200	green	n	41	45767.505	341.802	219.739	155	95	1798	15643439.65	253	37542542
gfp.tm1200.green	gfp	tm1200	green	n	42	38878.024	329.097	218.835	152	92	1888	12794628.41	241	30705707
gfp.tm1200.green	gfp	tm1200	green	n	43	43576.155	194.081	48.461	157	91	499	8457322.579	183	20296648
gfp.tm1200.green	gfp	tm1200	green	n	44	42457.354	187.92	66.561	136	75	811	7978602.818	167	19147773
gfp.tm1200.green	gfp	tm1200	green	n	45	35036.599	265.339	151.636	151	84	1744	9296586.292	209	22310789
gfp.tm1200.green	gfp	tm1200	green	n	46	36992.105	328.851	169.626	188	99	1503	12164908.84	273	29194449
gfp.tm1200.green	gfp	tm1200	green	n	47	43145.302	254.802	144.987	174	92	1468	10993522.06	204	26383249
gfp.tm1200.green	gfp	tm1200	green	n	48	37671.719	293.971	199.879	169	84	2014	11074376.16	212	26577290
gfp.tm1200.green	gfp	tm1200	green	n	49	44697.456	478.981	272.965	214	106	2550	21409242.33	411	51379837
gfp.tm1200.green	gfp	tm1200	green	n	50	43214.472	310.095	191.955	190	90	1656	13400596.06	231	32159963
gfp.tm1200.green	gfp	tm1200	green	n	51	36856.265	282.909	174.626	159	86	1588	10426951.62	207	25023542
gfp.tm1200.green	gfp	tm1200	green	n	52	38729.684	208.061	83.818	133	80	816	8058126.447	182	19338621
gfp.tm1200.green	gfp	tm1200	green	n	53	44848.296	236.474	132.556	141	75	1161	10605452.27	179	25451924
gfp.tm1200.green	gfp	tm1200	green	n	54	40601.436	324.055	246.492	138	78	1928	13157096.2	211	31575590
gfp.tm1200.green	gfp	tm1200	green	n	55	29733.857	279.082	174.554	145	89	1511	8298180.318	197	19914724
gfp.tm1200.green	gfp	tm1200	green	n	56	35416.199	227.114	106.997	152	74	1296	8043506.197	185	19303534
gfp.tm1200.green	gfp	tm1200	green	n	57	42725.7	210.339	106.322	132	72	1167	8986877.993	167	21567523
gfp.tm1200.green	gfp	tm1200	green	n	58	43209.888	334.879	214.668	152	97	2434	14470088.61	252	34726628
gfp.tm1200.green	gfp	tm1200	green	n	59	41809.408	258.393	170.054	149	86	1913	10803271.29	190	25926668
gfp.tm1200.green	gfp	tm1200	green	n	60	37517.129	320.754	210.518	150	93	1583	12033785.78	231	28879768
gfp.tm1200.green	gfp	tm1200	green	n	61	43738.246	232.118	129.792	136	70	1225	10152420.76	180	24364698
gfp.tm1200.green	gfp	tm1200	green	n	62	43266.141	264.025	157.2	150	80	1285	11423359.59	199	27414812
gfp.tm1200.green	gfp	tm1200	green	n	63	36341.242	196.404	81.628	154	64	1280	7137550.691	169	17129340
gfp.tm1200.green	gfp	tm1200	green	n	64	36522.083	246.516	147.575	148	88	1436	9003292.076	185	21606915
gfp.tm1200.green	gfp	tm1200	green	n	65	66439.698	229.855	113.273	145	74	1408	15271476.85	188	36649872
gfp.tm1200.green	gfp	tm1200	green	n	66	38050.903	229.541	135.49	141	84	1241	8734240.632	176	20961221
gfp.tm1200.green	gfp	tm1200	green	n	67	32002.71	351.672	248.883	175	92	1727	11254447.71	239	27009442
ctrl.wt.red	ctrl	wt	red	n	1	27128.738	526.199	333.358	170	91	2424	14275102.18	455	34258682
ctrl.wt.red	ctrl	wt	red	n	2	41989.416	463.608	310.951	183	95	2611	19466614.48	339	46717743
ctrl.wt.red	ctrl	wt	red	n	3	39522.22	490.931	348.34	193	111	2395	19402683.64	337	46564316
ctrl.wt.red	ctrl	wt	red	n	4	40852.281	488.306	328.572	199	109	3129	19948413.96	332	47874009
ctrl.wt.red	ctrl	wt	red	n	5	40887.282	485.008	352.389	185	109	2958	19830642.34	322	47591370
ctrl.wt.red	ctrl	wt	red	n	6	41796.907	489.491	334.652	193	85	2688	20459195.6	340	49099829
ctrl.wt.red	ctrl	wt	red	n	7	38443.004	493.334	349.68	182	112	2192	18965229.52	313	45514474
ctrl.wt.red	ctrl	wt	red	n	8	44053.677	469.918	328.502	183	107	2158	20701630.83	322	49681647
ctrl.wt.red	ctrl	wt	red	n	9	43707.828	505.325	341.742	190	111	4731	22086657.36	372	53005559
ctrl.wt.red	ctrl	wt	red	n	10	34637.83	436.288	279.968	179	112	3073	15112080.79	297	36267339
ctrl.wt.red	ctrl	wt	red	n	11	34398.236	497.244	347.037	185	111	2406	17104332.52	361	41048525
ctrl.wt.red	ctrl	wt	red	n	12	42896.541	459.393	321.642	181	93	2553	19706375.42	289	47293143
ctrl.wt.red	ctrl	wt	red	n	13	41139.794	485.456	332.01	209	116	2732	19971564.6	323	47929568
ctrl.wt.red	ctrl	wt	red	n	14	40295.589	535.297	379.542	193	112	3009	21570123.37	367	51765934
ctrl.wt.red	ctrl	wt	red	n	15	45585.413	457.189	292.352	197	111	3556	20841140.94	325	50016456
ctrl.wt.red	ctrl	wt	red	n	16	41349.803	453.556	313.435	221	112	2108	18754449.07	303	45008624
ctrl.wt.red	ctrl	wt	red	n	17	41435.224	477.077	345.37	188	110	2489	19767809.89	300	47440579
ctrl.wt.red	ctrl	wt	red	n	18	44597.868	455.708	291.969	216	112	2244	20323590.25	319	48774391
ctrl.wt.red	ctrl	wt	red	n	19	41130.21	474.684	338.719	189	112	2178	19523834.17	300	46855064
ctrl.wt.red	ctrl	wt	red	n	20	41544.396	493.43	356.571	206	97	3136	20499230.76	309	49195909
ctrl.wt.red	ctrl	wt	red	n	21	43378.229	471.554	320.037	183	117	2543	20455189.58	313	49090215
ctrl.wt.red	ctrl	wt	red	n	22	41848.576	512.274	360.484	219	114	2876	21437935.26	314	51448697
ctrl.wt.red	ctrl	wt	red	n	23	35455.368	402.367	282.5	184	109	1757	14266085.94	236	34237044
ctrl.wt.red	ctrl	wt	red	n	24	44860.797	482.777	348.907	190	111	2464	21657768.62	298	51976273
ctrl.wt.red	ctrl	wt	red	n	25	44836.629	472.636	309.442	209	117	2066	21191419.01	330	50857085
ctrl.wt.red	ctrl	wt	red	n	26	42616.528	474.065	349.766	207	108	2862	20202990.16	286	48484964
ctrl.wt.red	ctrl	wt	red	n	27	31831.452	530.89	314.226	165	113	5123	16899004.82	497	40555761
ctrl.wt.red	ctrl	wt	red	n	28	43794.082	478.06	311.104	191	110	2963	20936204.03	322	50244597
ctrl.wt.red	ctrl	wt	red	n	29	34398.653	369.559	209.236	190	109	1184	12712348.79	262	30508245
ctrl.wt.red	ctrl	wt	red	n	30	40329.34	463.38	334.012	190	107	2181	18687806.44	291	44848689
ctrl.wt.red	ctrl	wt	red	n	31	38669.264	510.002	367.999	186	102	2699	19721399.02	334	47329198
ctrl.wt.red	ctrl	wt	red	n	32	37728.805	499.919	366.324	203	114	2623	18861336.03	331	45265141
ctrl.wt.red	ctrl	wt	red	n	33	39058.449	485.14	316.376	187	104	2801	18948816.27	371	45475084
ctrl.wt.red	ctrl	wt	red	n	34	42737.367	490.445	371.844	186	118	2594	20960333.05	284	50302504
ctrl.wt.red	ctrl	wt	red	n	35	38187.992	485.721	339.423	192	105	2504	18548709.26	296	44514871
ctrl.wt.red	ctrl	wt	red	n	36	37814.225	502.983	373.785	187	106	3328	19019922.43	319	45645731
ctrl.wt.red	ctrl	wt	red	n	37	42539.858	478.747	329.355	188	116	4220	20365841.34	320	48875789
ctrl.wt.red	ctrl	wt	red	n	38	43548.237	445.012	303.036	211	112	2720	19379487.17	298	46508647
ctrl.wt.red	ctrl	wt	red	n	39	40624.77	472.009	301.809	187	103	3050	19175240.77	364	46018478
ctrl.wt.red	ctrl	wt	red	n	40	39665.143	448.946	292.9	186	115	2012	17807487.94	316	42736021
ctrl.wt.red	ctrl	wt	red	y	41	42364.433	466.792	307.469	198	113	2048	19775385.65	324	47458760
ctrl.wt.red	ctrl	wt	red	n	42	38625.512	512.195	345.375	181	109	3049	19783795.62	395	47478943
ctrl.wt.red	ctrl	wt	red	n	43	45468.325	474.729	335.396	194	106	2801	21585142.39	303	51801978
ctrl.wt.red	ctrl	wt	red	n	44	40953.119	519.573	379.211	189	102	2641	21278147.13	312	51065223
ctrl.wt.red	ctrl	wt	red	n	45	39822.65	492.457	393.847	216	84	2689	19610958.15	271	47064152
ctrl.wt.red	ctrl	wt	red	n	46	41414.39	465.612	334.816	184	112	2137	19283046.1	293	46277199
ctrl.wt.red	ctrl	wt	red	n	47	45203.729	531.133	408.044	205	109	3109	24009177.58	320	57619397
ctrl.wt.red	ctrl	wt	red	n	48	44513.698	490.057	325.098	192	116	2250	21814230.34	336	52351764
ctrl.wt.red	ctrl	wt	red	n	49	44384.525	459.043	329.981	184	109	1817	20374419.65	282	48896376
ctrl.wt.red	ctrl	wt	red	n	50	36749.177	477.474	338.656	194	93	2293	17546782.71	290	42110357
ctrl.wt.red	ctrl	wt	red	n	51	43613.24	497.208	352.253	186	110	3228	21684839.44	326	52041240
ctrl.wt.red	ctrl	wt	red	n	52	42632.362	490.901	357.55	195	115	2883	20928255.75	308	50225522
ctrl.wt.red	ctrl	wt	red	n	53	32491.483	429.829	268.027	186	118	1431	13965791.82	307	33516371
ctrl.wt.red	ctrl	wt	red	n	54	29279.669	441.833	255.48	181	98	2549	12936733.61	380	31046744
ctrl.wt.red	ctrl	wt	red	n	55	43138.635	464.091	301.41	180	112	2520	20020248.91	346	48046405
ctrl.wt.red	ctrl	wt	red	n	56	28040.446	503.226	325.083	170	116	2386	14110681.76	434	33864091
ctrl.wt.red	ctrl	wt	red	n	57	34622.83	569.823	396.637	177	106	2159	19728879.78	428	47347151
ctrl.wt.red	ctrl	wt	red	n	58	38896.358	530.099	356.634	183	107	3998	20618932.06	403	49483179
ctrl.wt.red	ctrl	wt	red	n	59	45449.157	535.239	382.382	196	105	3457	24326172.88	366	58380151
ctrl.wt.red	ctrl	wt	red	n	60	27690.43	413.223	221.91	191	119	1457	11442310.84	352	27460293
ctrl.wt.red	ctrl	wt	red	n	61	36909.601	438.53	284.548	184	112	2196	16185961.45	310	38844535
ctrl.wt.red	ctrl	wt	red	n	62	35973.725	469.532	314.933	184	112	2054	16890813.2	305	40536102
ctrl.wt.red	ctrl	wt	red	n	63	21211.801	380.632	200.672	169	103	1075	8073886.73	328	19376444
ctrl.wt.red	ctrl	wt	red	n	64	30549.727	430.387	262.82	177	116	1571	13148201.6	328	31554244
ctrl.wt.red	ctrl	wt	red	n	65	28180.869	412.22	247.63	187	112	1421	11616723.38	327	27878864
ctrl.wt.red	ctrl	wt	red	n	66	22492.693	365.211	162.767	180	107	972	8214571.483	351	19714072
ctrl.wt.red	ctrl	wt	red	n	67	22728.537	485.487	329.328	189	110	2800	11034403.9	357	26481361
ctrl.wt.red	ctrl	wt	red	n	68	26904.144	384.504	197.177	180	117	1400	10344760.35	334	24826292
gfp.wt.red	gfp	wt	red	n	1	43585.323	509.472	403.539	209	111	2227	22205484.13	275	53290729
gfp.wt.red	gfp	wt	red	n	2	47558.421	435.191	273.233	180	98	1495	20696979.43	328	49670483
gfp.wt.red	gfp	wt	red	n	3	47277.575	429.197	274.671	170	102	1542	20291378.83	322	48697086
gfp.wt.red	gfp	wt	red	n	4	42126.923	451.706	312.175	168	103	2649	19028964.53	293	45667430
gfp.wt.red	gfp	wt	red	n	5	49463.091	445.565	323.586	179	80	1826	22038999.03	285	52891183
gfp.wt.red	gfp	wt	red	n	6	37020.857	536.535	363.11	158	96	2187	19862992.6	472	47669006
gfp.wt.red	gfp	wt	red	n	7	42456.938	434.308	289.001	183	111	1719	18439368.45	315	44252464
gfp.wt.red	gfp	wt	red	n	8	45504.161	452.86	305.077	190	106	1946	20606996.15	312	49454533
gfp.wt.red	gfp	wt	red	n	9	41281.885	471.997	322.223	165	101	2199	19484929.93	328	46761697
gfp.wt.red	gfp	wt	red	n	10	48473.046	499.984	393.576	210	97	3091	24235769.31	273	58163191
gfp.wt.red	gfp	wt	red	n	11	47137.985	433.304	318.493	189	106	1790	20425083.27	271	49017962
gfp.wt.red	gfp	wt	red	n	12	44525.783	465.687	344.615	168	96	2253	20735074.92	302	49761908
gfp.wt.red	gfp	wt	red	n	13	45179.146	444.357	329.457	175	96	2271	20075668.98	278	48179406
gfp.wt.red	gfp	wt	red	n	14	42373.184	435.668	280.711	168	100	1727	18460634	327	44303499
gfp.wt.red	gfp	wt	red	n	15	47622.174	442.304	309.434	174	96	2982	21063489.49	299	50550067
gfp.wt.red	gfp	wt	red	n	16	46400.035	487.817	385.663	172	83	2450	22634739.97	286	54320896
gfp.wt.red	gfp	wt	red	n	17	45576.664	453.456	355.791	173	81	2519	20667019.73	269	49598583
gfp.wt.red	gfp	wt	red	n	18	45171.645	433.921	307.062	167	104	2007	19600907.31	282	47040030
gfp.wt.red	gfp	wt	red	n	19	40503.516	481.981	336.664	165	90	2277	19521934.12	345	46850503
gfp.wt.red	gfp	wt	red	y	20	43010.713	450.015	318.845	189	97	3508	19355464.85	292	46450995
gfp.wt.red	gfp	wt	red	n	21	42465.272	484.914	348.902	205	90	2242	20591987.55	326	49418514
gfp.wt.red	gfp	wt	red	n	22	43588.24	490.866	370.841	195	107	2404	21395983.42	304	51348016
gfp.wt.red	gfp	wt	red	n	23	42741.535	489.913	367.112	205	106	2188	20939612.17	298	50252775
gfp.wt.red	gfp	wt	red	n	24	43867.836	490.664	371.551	174	103	1999	21524363.45	293	51656114
gfp.wt.red	gfp	wt	red	n	25	41814.409	472.753	345.346	170	93	2723	19767900.35	302	47440795
gfp.wt.red	gfp	wt	red	n	26	42341.516	475.628	338.999	166	95	3251	20138829.36	306	48330984
gfp.wt.red	gfp	wt	red	n	27	41049.791	489.416	359.721	197	90	2438	20090443.41	314	48214863
gfp.wt.red	gfp	wt	red	n	28	46408.785	465.542	336.491	206	108	2280	21605222.14	287	51850166
gfp.wt.red	gfp	wt	red	n	29	48003.441	462.619	320.861	199	88	2830	22207320.46	307	53295136
gfp.wt.red	gfp	wt	red	n	30	42525.275	498.846	378.589	196	94	2571	21213567.18	296	50910237
gfp.wt.red	gfp	wt	red	n	31	30539.311	411.458	293.879	158	101	2301	12565634.89	261	30156147
gfp.wt.red	gfp	wt	red	n	32	48453.879	440.955	319.823	168	97	2429	21366000.8	263	51276061
gfp.wt.red	gfp	wt	red	n	33	41890.662	456.151	331.401	168	99	1996	19108453.58	264	45858195
gfp.wt.red	gfp	wt	red	n	34	41018.539	516.072	402.871	199	92	2241	21168505.12	297	50802093
gfp.wt.red	gfp	wt	red	n	35	48095.529	475.558	371.588	219	101	3033	22872220.4	283	54890823
gfp.wt.red	gfp	wt	red	n	36	41665.235	435.151	290.219	178	106	1588	18130667.27	312	43511615
gfp.wt.red	gfp	wt	red	n	37	44004.926	477.86	371.236	182	99	2546	21028174.96	280	50465316
gfp.wt.red	gfp	wt	red	n	38	43203.639	462.962	316.617	173	107	2137	20001633.52	318	48001729
gfp.wt.red	gfp	wt	red	n	39	45783.757	490.083	386.987	206	106	2687	22437830.15	273	53848334
gfp.wt.red	gfp	wt	red	n	40	49586.43	453.38	351.351	172	95	3033	22481489.23	268	53953111
gfp.wt.red	gfp	wt	red	n	41	47694.677	454.73	342.348	191	80	2551	21688178.43	270	52049252
gfp.wt.red	gfp	wt	red	n	42	45405.823	501.489	337.939	178	98	2444	22770532	379	54646782
gfp.wt.red	gfp	wt	red	n	43	43384.064	474.414	334.967	169	96	2263	20582004.18	317	49394555
gfp.wt.red	gfp	wt	red	n	44	42761.952	463.644	331.479	207	101	3196	19826313.43	314	47580980
gfp.wt.red	gfp	wt	red	n	45	32467.732	411.571	275.786	169	104	2802	13362785.86	270	32069222
gfp.wt.red	gfp	wt	red	n	46	47931.355	482.566	357.448	214	101	3010	23130055.08	295	55509598
gfp.wt.red	gfp	wt	red	n	47	47350.078	453.314	320.285	176	91	1847	21464454.05	301	51512338
gfp.wt.red	gfp	wt	red	n	48	47234.24	429.872	304.281	197	100	2536	20304692.77	275	48729038
gfp.wt.red	gfp	wt	red	n	49	43304.061	484.767	361.429	205	107	3524	20992372.77	306	50379394
gfp.wt.red	gfp	wt	red	n	50	41447.309	434.086	328.827	171	104	2715	17991701.58	278	43178112
gfp.wt.red	gfp	wt	red	n	51	39876.821	481.521	367.207	197	106	2628	19201516.41	291	46081535
gfp.wt.red	gfp	wt	red	n	52	43875.754	448.498	332.124	201	95	2343	19678198.59	274	47225520
gfp.wt.red	gfp	wt	red	n	53	42112.34	476.286	353.886	162	102	2793	20057522.16	307	48135855
gfp.wt.red	gfp	wt	red	n	54	45415.407	451.579	308.853	226	102	2372	20508664.01	305	49218546
gfp.wt.red	gfp	wt	red	n	55	41545.23	479.433	338.955	173	91	2155	19918144.96	339	47801365
gfp.wt.red	gfp	wt	red	n	56	44617.454	498.909	383.813	170	101	2635	22260028.99	302	53421630
gfp.wt.red	gfp	wt	red	n	57	42890.709	470.475	346.74	175	104	2247	20178999.38	294	48427387
gfp.wt.red	gfp	wt	red	n	58	40879.367	437.41	314.956	191	110	2823	17881032.77	296	42912519
gfp.wt.red	gfp	wt	red	n	59	47117.568	446.782	343.186	203	97	2400	21051300.46	247	50520814
gfp.wt.red	gfp	wt	red	n	60	38603.013	471.722	333.597	172	95	1774	18209876.54	306	43701708
gfp.wt.red	gfp	wt	red	n	61	33469.445	452.789	302.52	183	88	1990	15154605.36	320	36369392
gfp.wt.red	gfp	wt	red	n	62	46303.781	490.348	376.316	199	105	3035	22704951.8	283	54489396
gfp.wt.red	gfp	wt	red	n	63	43815.751	477.874	347.44	184	0	2680	20938413.22	299	50249897
ctrl.tm1200.red	ctrl	tm1200	red	n	1	39205.124	529.74	366.673	226	121	3608	20768506.48	367	49842139
ctrl.tm1200.red	ctrl	tm1200	red	n	2	42950.295	544.008	364.911	231	122	3709	23365316.75	375	56074199
ctrl.tm1200.red	ctrl	tm1200	red	n	3	47485.085	521.071	365.108	245	107	3555	24743114.68	345	59380763
ctrl.tm1200.red	ctrl	tm1200	red	n	4	43609.908	500.991	297.174	225	136	2022	21848189.96	405	52433261
ctrl.tm1200.red	ctrl	tm1200	red	n	5	37230.45	536.072	325.228	224	125	2699	19958220.31	440	47897541
ctrl.tm1200.red	ctrl	tm1200	red	n	6	42527.776	615.704	430.675	248	129	3149	26184531.77	425	62840006
ctrl.tm1200.red	ctrl	tm1200	red	n	7	36897.935	689.545	468.142	221	125	3500	25442796.64	534	61059923
ctrl.tm1200.red	ctrl	tm1200	red	n	8	35166.189	549.588	348.025	215	119	2484	19326910.64	443	46382467
ctrl.tm1200.red	ctrl	tm1200	red	n	9	42068.171	479.945	292.02	241	108	3377	20190389.24	353	48454721
ctrl.tm1200.red	ctrl	tm1200	red	n	10	39728.898	535.937	356.337	226	125	5480	21292203.32	389	51098954
ctrl.tm1200.red	ctrl	tm1200	red	n	11	34986.598	621.455	421.782	221	125	3586	21742593.05	461	52179840
ctrl.tm1200.red	ctrl	tm1200	red	n	12	36824.182	552.895	361.799	236	126	3381	20359891.57	402	48861508
ctrl.tm1200.red	ctrl	tm1200	red	n	13	37808.393	592.514	395.56	220	123	3577	22402011.09	448	53762371
ctrl.tm1200.red	ctrl	tm1200	red	n	14	43045.716	506.23	319.154	228	112	2523	21791020.27	383	52296060
ctrl.tm1200.red	ctrl	tm1200	red	n	15	37100.861	558.815	360.461	221	125	3390	20732501.09	408	49755730
ctrl.tm1200.red	ctrl	tm1200	red	n	16	31774.368	590.824	380.169	228	90	5756	18773067.84	478	45053305
ctrl.tm1200.red	ctrl	tm1200	red	n	17	43862.003	541.106	329.087	245	122	3303	23733987.34	404	56958968
ctrl.tm1200.red	ctrl	tm1200	red	n	18	39174.289	598.84	400.148	229	108	4059	23459115.2	433	56299305
ctrl.tm1200.red	ctrl	tm1200	red	n	19	38977.197	535.138	331.587	229	122	2183	20858196.83	412	50057386
ctrl.tm1200.red	ctrl	tm1200	red	n	20	34328.235	600.062	386.491	225	127	3854	20599064.16	473	49435496
ctrl.tm1200.red	ctrl	tm1200	red	n	21	34166.144	582.768	368.896	222	122	3717	19910936.06	463	47784064
ctrl.tm1200.red	ctrl	tm1200	red	n	22	43519.904	563.526	383.5	228	130	4135	24524596.78	375	58856344
ctrl.tm1200.red	ctrl	tm1200	red	n	23	36307.908	487.468	291.743	228	121	2075	17698928.37	386	42475488
ctrl.tm1200.red	ctrl	tm1200	red	n	24	41878.579	564.016	384.554	251	134	5372	23620193.81	371	56685876
ctrl.tm1200.red	ctrl	tm1200	red	n	25	41628.568	618.166	411.117	238	132	5335	25733371.99	456	61757272
ctrl.tm1200.red	ctrl	tm1200	red	n	26	37929.649	537.529	340.531	231	136	2020	20388292.87	397	48929668
ctrl.tm1200.red	ctrl	tm1200	red	n	27	35903.306	540.275	354.836	234	129	2738	19397660.95	405	46552260
ctrl.tm1200.red	ctrl	tm1200	red	n	28	37760.891	529.422	348.967	226	126	2806	19991462.66	388	47977319
ctrl.tm1200.red	ctrl	tm1200	red	n	29	39690.146	527.407	329.952	229	130	5160	20932856.07	386	50236560
ctrl.tm1200.red	ctrl	tm1200	red	n	30	38373.003	559.778	359.223	219	110	3064	21480356.49	429	51550501
ctrl.tm1200.red	ctrl	tm1200	red	n	31	39338.463	563.076	404.463	244	117	3154	22150532.94	363	53158851
ctrl.tm1200.red	ctrl	tm1200	red	n	32	43386.148	533.166	378.976	247	129	3094	23132026.93	348	55514329
ctrl.tm1200.red	ctrl	tm1200	red	n	33	40881.451	504.035	287.095	260	115	2590	20605682.79	399	49451380
ctrl.tm1200.red	ctrl	tm1200	red	n	34	39597.642	555.993	360.51	221	126	6645	22016023.04	404	52836042
ctrl.tm1200.red	ctrl	tm1200	red	n	35	41614.817	560.458	365.1	256	122	4959	23323364.42	384	55973518
ctrl.tm1200.red	ctrl	tm1200	red	n	36	40353.51	565.557	395.519	253	118	5660	22822221.53	373	54770830
ctrl.tm1200.red	ctrl	tm1200	red	n	37	40165.168	543.036	372.879	222	131	2707	21811137.85	389	52344340
ctrl.tm1200.red	ctrl	tm1200	red	n	38	41345.638	543.023	363.364	247	130	5449	22451641.69	368	53881479
ctrl.tm1200.red	ctrl	tm1200	red	n	39	45504.578	555.644	351.609	260	130	2590	25284327.32	384	60679614
ctrl.tm1200.red	ctrl	tm1200	red	n	40	39046.367	581.752	411.131	248	117	6990	22715308.31	409	54514250
ctrl.tm1200.red	ctrl	tm1200	red	n	41	47487.586	509.972	332.249	256	125	3455	24217338.17	375	58118957
ctrl.tm1200.red	ctrl	tm1200	red	n	42	34892.427	610.374	398.949	255	124	4843	21297419.39	470	51111472
ctrl.tm1200.red	ctrl	tm1200	red	n	43	39030.533	565.451	374.304	245	131	3636	22069870.09	425	52965269
ctrl.tm1200.red	ctrl	tm1200	red	n	44	34454.907	522.78	347.636	222	126	2647	18012336.43	380	43227633
ctrl.tm1200.red	ctrl	tm1200	red	y	45	32931.504	568.436	379.255	232	125	2486	18719458.31	412	44924648
ctrl.tm1200.red	ctrl	tm1200	red	n	46	37120.029	514.514	338.926	225	126	2375	19098786.47	363	45834994
ctrl.tm1200.red	ctrl	tm1200	red	n	47	32333.977	563.82	342.146	219	128	2936	18230550.56	479	43751323
ctrl.tm1200.red	ctrl	tm1200	red	n	48	39083.035	568.284	368.858	233	124	3447	22210266.91	438	53302206
ctrl.tm1200.red	ctrl	tm1200	red	n	49	34637.832	560.593	322.601	225	117	1933	19417711.04	476	46600378
ctrl.tm1200.red	ctrl	tm1200	red	n	50	37053.776	684.759	465.972	266	123	4392	25372924.28	544	60892237
ctrl.tm1200.red	ctrl	tm1200	red	n	51	34004.053	566.349	357.514	224	138	2338	19258164.58	464	46217484
ctrl.tm1200.red	ctrl	tm1200	red	n	52	29033.826	602.238	348.481	239	121	2999	17485284.44	544	41962766
ctrl.tm1200.red	ctrl	tm1200	red	n	53	38099.24	506.297	301.2	238	133	2400	19289531.43	398	46292761
ctrl.tm1200.red	ctrl	tm1200	red	n	54	33166.932	568.348	326.911	223	126	2525	18850361.79	493	45238802
ctrl.tm1200.red	ctrl	tm1200	red	n	55	35973.726	556.229	356.737	220	126	2486	20009620.15	433	48020895
ctrl.tm1200.red	ctrl	tm1200	red	n	56	31962.71	550.845	354.726	220	131	2211	17606507.9	419	42253689
ctrl.tm1200.red	ctrl	tm1200	red	n	57	44514.533	559.647	348.642	229	115	2990	24912426.16	442	59787092
ctrl.tm1200.red	ctrl	tm1200	red	n	58	38573.845	555.206	346.28	221	117	2590	21416435.66	415	51397098
ctrl.tm1200.red	ctrl	tm1200	red	n	59	39128.87	575.061	377.614	231	122	4161	22501499.38	425	54001132
ctrl.tm1200.red	ctrl	tm1200	red	n	60	32989.007	544.057	344.62	223	120	3678	17947887.24	435	43072962
ctrl.tm1200.red	ctrl	tm1200	red	n	61	38899.277	503.683	278.905	224	94	1834	19592899.45	405	47020811
ctrl.tm1200.red	ctrl	tm1200	red	n	62	37039.608	519.119	336.814	220	115	2820	19227978.2	384	46145040
ctrl.tm1200.red	ctrl	tm1200	red	n	63	31508.106	590.38	371.906	220	131	2831	18601752.94	480	44642168
ctrl.tm1200.red	ctrl	tm1200	red	n	64	39412.633	546.22	350.383	220	125	3236	21527966.17	394	51664759
ctrl.tm1200.red	ctrl	tm1200	red	n	65	38992.198	548.049	354.559	221	119	2797	21369653.52	408	51284826
ctrl.tm1200.red	ctrl	tm1200	red	n	66	41676.904	608.625	394.983	231	129	3809	25365604.78	457	60874671
ctrl.tm1200.red	ctrl	tm1200	red	n	67	33409.859	643.968	428.723	221	132	3126	21514879.74	497	51633353
ctrl.tm1200.red	ctrl	tm1200	red	n	68	36310.408	544.243	350.704	219	126	3543	19761699.66	418	47425913
ctrl.tm1200.red	ctrl	tm1200	red	n	69	39115.537	593.645	423.523	236	130	3202	23220751.4	389	55727258
gfp.tm1200.red	gfp	tm1200	red	n	1	43284.475	559.361	386.676	233	117	3921	24211631.04	394	58105263
gfp.tm1200.red	gfp	tm1200	red	n	2	44172.016	563.915	403.527	224	120	4328	24909248.71	371	59779469
gfp.tm1200.red	gfp	tm1200	red	y	3	38683.015	505.305	348.432	201	117	2225	19546711.51	350	46909967
gfp.tm1200.red	gfp	tm1200	red	n	4	41446.891	537.646	334.993	212	116	2078	22283772.24	426	53478613
gfp.tm1200.red	gfp	tm1200	red	n	5	45374.57	538.515	375.316	230	116	3509	24434873.31	366	58641020
gfp.tm1200.red	gfp	tm1200	red	n	6	42564.859	545.786	380.213	216	118	2861	23231324.64	367	55752635
gfp.tm1200.red	gfp	tm1200	red	n	7	37153.362	547.418	345.888	199	121	2427	20338414.3	436	48809967
gfp.tm1200.red	gfp	tm1200	red	n	8	43865.752	568.151	410.144	210	123	2452	24922386.81	389	59810999
gfp.tm1200.red	gfp	tm1200	red	n	9	39024.281	607.418	446.742	211	118	4238	23704064.13	402	56887158
gfp.tm1200.red	gfp	tm1200	red	n	10	42165.257	514.695	332.861	207	118	2456	21702234.87	383	52082987
gfp.tm1200.red	gfp	tm1200	red	n	11	39609.307	513.863	359.293	213	112	4449	20353776.67	343	48846835
gfp.tm1200.red	gfp	tm1200	red	n	12	43892.003	582.253	430.219	252	118	3947	25556265.73	356	61332239
gfp.tm1200.red	gfp	tm1200	red	n	13	44769.126	555.598	407.559	263	121	3163	24873632.92	350	59693995
gfp.tm1200.red	gfp	tm1200	red	n	14	41034.789	575.591	417.04	223	123	2634	23619247.34	367	56683607
gfp.tm1200.red	gfp	tm1200	red	n	15	33454.027	659.464	439.399	294	112	3161	22061720.02	489	52945712
gfp.tm1200.red	gfp	tm1200	red	n	16	40546.017	587.561	396.755	200	114	3305	23823238.74	431	57173164
gfp.tm1200.red	gfp	tm1200	red	n	17	41173.962	546.851	380.415	205	116	3057	22516003.67	365	54035943
gfp.tm1200.red	gfp	tm1200	red	n	18	42268.179	544.264	358.073	217	110	3319	23005062.65	423	55209631
gfp.tm1200.red	gfp	tm1200	red	n	19	31510.605	575.423	379.498	201	116	2721	18131941.12	456	43514673
gfp.tm1200.red	gfp	tm1200	red	n	20	40651.855	552.01	381.515	260	120	3188	22440228.13	377	53854090
gfp.tm1200.red	gfp	tm1200	red	n	21	43118.218	543.224	371.317	239	110	5082	23422867.13	361	56212316
gfp.tm1200.red	gfp	tm1200	red	n	22	43971.59	515.454	346.573	237	112	4209	22665329.23	344	54394308
gfp.tm1200.red	gfp	tm1200	red	n	23	41391.889	526.936	367.271	231	111	5084	21810895.24	368	52343760
gfp.tm1200.red	gfp	tm1200	red	n	24	36770.845	549.411	354.491	205	113	3002	20202306.01	409	48483322
gfp.tm1200.red	gfp	tm1200	red	n	25	42277.762	555.397	316.28	278	122	2992	23480953.53	446	56351717
gfp.tm1200.red	gfp	tm1200	red	n	26	38778.019	507.463	323.682	231	107	2733	19678414.19	366	47226039
gfp.tm1200.red	gfp	tm1200	red	n	27	39240.957	560.436	423.497	210	116	3074	21992058.93	359	52778533
gfp.tm1200.red	gfp	tm1200	red	n	28	40195.584	519.422	344.995	236	100	2831	20878459.36	356	50106016
gfp.tm1200.red	gfp	tm1200	red	n	29	37451.709	524.723	368.506	215	117	2612	19651771.31	361	47162099
gfp.tm1200.red	gfp	tm1200	red	n	30	42534.441	538.216	366.661	224	120	4076	22892707.52	369	54939991
gfp.tm1200.red	gfp	tm1200	red	n	31	37903.396	570.593	389.312	244	108	2779	21627431.04	408	51903466
gfp.tm1200.red	gfp	tm1200	red	n	32	45919.179	545.244	377.213	249	119	4006	25037179.55	373	60086489
gfp.tm1200.red	gfp	tm1200	red	n	33	42540.691	517.616	364.026	204	113	2809	22019756.02	335	52845003
gfp.tm1200.red	gfp	tm1200	red	n	34	40982.703	600.183	421.85	247	112	4523	24597121.97	419	59030399
gfp.tm1200.red	gfp	tm1200	red	n	35	40090.579	568.444	378.583	229	116	2048	22789256.97	395	54691721
gfp.tm1200.red	gfp	tm1200	red	n	36	43156.969	542.417	397.857	235	111	3251	23409084.84	342	56179240
gfp.tm1200.red	gfp	tm1200	red	n	37	39411.798	528.551	351.668	234	123	3603	20831144.29	377	49992465
gfp.tm1200.red	gfp	tm1200	red	n	38	20121.335	594.259	369.529	200	123	2488	11957277.28	533	28696156
gfp.tm1200.red	gfp	tm1200	red	n	39	43331.144	490.049	340.276	224	125	4780	21234375.19	331	50960175
gfp.tm1200.red	gfp	tm1200	red	n	40	39161.37	580.55	392.218	229	118	3957	22735140.34	424	54561847
gfp.tm1200.red	gfp	tm1200	red	n	41	45767.505	621.332	439.367	269	124	3321	28436835.51	393	68245291
gfp.tm1200.red	gfp	tm1200	red	n	42	38878.024	590.318	415.209	223	104	4951	22950388.49	407	55078419
gfp.tm1200.red	gfp	tm1200	red	n	43	43576.155	546.607	351.287	278	116	3736	23819040.63	401	57163089
gfp.tm1200.red	gfp	tm1200	red	n	44	42457.354	530.262	348.189	211	100	2446	22513516.89	395	54029975
gfp.tm1200.red	gfp	tm1200	red	n	45	35036.599	518.264	359.672	215	116	3939	18158206.9	360	43577708
gfp.tm1200.red	gfp	tm1200	red	n	46	36992.105	528.155	350.55	204	125	2544	19537564.43	401	46888015
gfp.tm1200.red	gfp	tm1200	red	n	47	43145.302	593.295	392.073	217	122	3785	25597889.71	447	61432132
gfp.tm1200.red	gfp	tm1200	red	n	48	37671.719	584.3	420.906	214	100	3906	22011579.82	400	52825381
gfp.tm1200.red	gfp	tm1200	red	n	49	44697.456	653.393	451.518	300	122	2718	29204994.72	472	70088789
gfp.tm1200.red	gfp	tm1200	red	n	50	43214.472	610.272	444.426	261	114	3231	26372562.56	387	63291262
gfp.tm1200.red	gfp	tm1200	red	n	51	36856.265	655.27	471.935	204	114	3222	24150792.43	474	57959257
gfp.tm1200.red	gfp	tm1200	red	n	52	38729.684	554.81	321.714	218	112	2259	21487618.83	466	51567932
gfp.tm1200.red	gfp	tm1200	red	n	53	44848.296	531.102	356.301	234	116	2057	23819002.71	354	57162998
gfp.tm1200.red	gfp	tm1200	red	n	54	40601.436	564.806	418.043	230	107	6348	22931953.07	351	55034176
gfp.tm1200.red	gfp	tm1200	red	n	55	29733.857	594.248	393.412	208	113	3970	17669293.34	487	42404369
gfp.tm1200.red	gfp	tm1200	red	n	56	35416.199	539.899	338.024	199	118	3284	19121167.09	433	45888707
gfp.tm1200.red	gfp	tm1200	red	n	57	42725.7	529.144	394.734	207	118	2332	22608050.79	320	54256846
gfp.tm1200.red	gfp	tm1200	red	n	58	43209.888	529.428	373.213	209	117	2406	22876534.29	344	54901177
gfp.tm1200.red	gfp	tm1200	red	n	59	41809.408	558.816	401.214	215	113	3127	23363765.69	380	56070479
gfp.tm1200.red	gfp	tm1200	red	n	60	37517.129	634.099	442.913	199	110	3361	23789568.03	491	57092358
gfp.tm1200.red	gfp	tm1200	red	n	61	43738.246	566.957	382.337	239	115	3007	24797709.87	406	59511788
gfp.tm1200.red	gfp	tm1200	red	n	62	43266.141	610.627	406.125	236	114	3294	26419485.12	472	63403871
gfp.tm1200.red	gfp	tm1200	red	n	63	36341.242	565.338	387.222	203	116	2565	20545098.74	410	49305987
gfp.tm1200.red	gfp	tm1200	red	n	64	36522.083	606.504	386.386	208	119	4441	22150772.42	488	53159428
gfp.tm1200.red	gfp	tm1200	red	n	65	66439.698	560.997	395.754	237	117	3333	37272483.68	373	89449879
gfp.tm1200.red	gfp	tm1200	red	n	66	38050.903	641.539	446.811	246	100	4876	24411149.73	469	58584086
gfp.tm1200.red	gfp	tm1200	red	n	67	32002.71	673.318	493.872	267	128	3984	21548011.58	389	51712868
