# Supplementary material for: A genetic framework for RNAi inheritance in Caenorhabditis elegans
Source: EMBO Rep. 2025 Jul 7;26(16):4072–99. doi: 10.1038/s44319-025-00512-7 (PMC12373942; doi:10.1038/s44319-025-00512-7)
Supplement: Supplementary file 4 — Source data Fig. 3 [file 44319_2025_512_MOESM4_ESM.zip]

Archive with 20 entries (12 files):
- Figure_3/
- Figure_3/3B/
- Figure_3/3B/Comparison_relative_GFP_fluorescence_reduction.csv
- Figure_3/3C/
- Figure_3/3C/Comparison_relative_GFP_fluorescence_intensity.csv
- Figure_3/3D/
- Figure_3/3D/F1_hermaphrodites_znfx-1.csv
- Figure_3/3D/F1_males_znfx-1.csv
- Figure_3/3E/
- Figure_3/3E/F1_hermaphrodites_wago-1.csv
- Figure_3/3E/F1_males_wago-1.csv
- Figure_3/3F/
- Figure_3/3F/F1_hermaphrodites_hrde-1.csv
- Figure_3/3F/F1_males_hrde-1.csv
- Figure_3/3G/
- Figure_3/3G/F1_hermaphrodites_wago-3.csv
- Figure_3/3G/F1_males_wago-3.csv
- Figure_3/3H/
- Figure_3/3H/F1_hermaphrodites_wago-4.csv
- Figure_3/3H/F1_males_wago-4.csv
