# Supplementary material for: A genetic framework for RNAi inheritance in Caenorhabditis elegans
Source: EMBO Rep. 2025 Jul 7;26(16):4072–99. doi: 10.1038/s44319-025-00512-7 (PMC12373942; doi:10.1038/s44319-025-00512-7)
Supplement: Supplementary file 4 — Source data Fig. 3 [file 44319_2025_512_MOESM4_ESM.zip › Figure_3/3B/Comparison_relative_GFP_fluorescence_reduction.csv]

sex	mutant	estimate	LCL	UCL
herma	wago-1(ok1074)	-0.12513485	-0.194780417	-0.05548929
herma	wago-3(pk1673)	0.37113866	0.292240836	0.45003649
herma	znfx-1(xf347)	-0.49970774	-0.558058065	-0.44135741
herma	wago-4(tm1019)	0.39054132	0.323740267	0.45734238
herma	hrde-1(tm1200)	0.07477906	-0.001782782	0.15134091
male	wago-1(ok1074)	-0.1491013	-0.209213	-0.08898956
male	wago-3(pk1673)	0.5069019	0.4251197	0.58868411
male	znfx-1(xf347)	-0.273751	-0.3272239	-0.22027814
male	wago-4(tm1019)	0.1999025	0.1001932	0.29961184
male	hrde-1(tm1200)	0.1802189	0.105632	0.25480576
