# Supplementary material for: A genetic framework for RNAi inheritance in Caenorhabditis elegans
Source: EMBO Rep. 2025 Jul 7;26(16):4072–99. doi: 10.1038/s44319-025-00512-7 (PMC12373942; doi:10.1038/s44319-025-00512-7)
Supplement: Supplementary file 4 — Source data Fig. 3 [file 44319_2025_512_MOESM4_ESM.zip › Figure_3/3C/Comparison_relative_GFP_fluorescence_intensity.csv]

mutant	sex	estimate	LCL	UCL
znfx1	herma	-0.879896171	-0.917669052	-0.842123289
znfx1	male	-0.748045554	-0.777524578	-0.718566529
wago1	herma	-0.902084347	-0.956571378	-0.847597315
wago1	male	-0.863374016	-0.912908505	-0.813839527
hrde1	herma	-0.373094041	-0.433101251	-0.313086832
hrde1	male	-0.262034516	-0.324483593	-0.199585439
wago3	herma	-0.158428406	-0.212686811	-0.10417
wago3	male	-0.044926318	-0.111176829	0.021324193
wago4	herma	-0.084901391	-0.129900772	-0.039902011
wago4	male	-0.323262556	-0.41067905	-0.235846063
