# Supplementary material for: A genetic framework for RNAi inheritance in Caenorhabditis elegans
Source: EMBO Rep. 2025 Jul 7;26(16):4072–99. doi: 10.1038/s44319-025-00512-7 (PMC12373942; doi:10.1038/s44319-025-00512-7)
Supplement: Supplementary file 4 — Source data Fig. 3 [file 44319_2025_512_MOESM4_ESM.zip › Figure_3/3D/F1_hermaphrodites_znfx-1.csv]

condi	RNAi	genotype	channel	image	index	area	mean	stddev	modal	min	max	intden	median	rawintden
ctrl.wt.green	ctrl	wt	green	n	1	36563.335	524.268	352.163	393	102	2845	19168992.21	429	46003482
ctrl.wt.green	ctrl	wt	green	y	2	50521.889	467.047	287.036	195	84	2656	23596093.4	392	56628040
ctrl.wt.green	ctrl	wt	green	n	3	31715.197	468.439	314.544	170	92	2648	14856623.77	361	35654270
ctrl.wt.green	ctrl	wt	green	n	4	40395.177	496.183	347.229	191	102	2927	20043388.78	397	48101938
ctrl.wt.green	ctrl	wt	green	n	5	45562.912	426.703	227.521	389	101	2129	19441817.16	378	46658232
ctrl.wt.green	ctrl	wt	green	n	6	42643.613	444.202	262.619	196	102	2548	18942358.12	388	45459585
ctrl.wt.green	ctrl	wt	green	n	7	43789.498	407.52	243.775	183	88	2631	17845101.39	360	42826289
ctrl.wt.green	ctrl	wt	green	n	8	48627.636	420.062	210.632	395	101	2269	20426619.19	382	49021649
ctrl.wt.green	ctrl	wt	green	n	9	39034.281	455.502	264.342	329	102	2108	17780198.42	383	42670529
ctrl.wt.green	ctrl	wt	green	n	10	46351.282	521.605	360.149	206	107	2669	24177056.57	422	58022288
ctrl.wt.green	ctrl	wt	green	n	11	52739.49	445.202	263.722	188	105	2048	23479715.17	375	56348745
ctrl.wt.green	ctrl	wt	green	n	12	44257.02	443.916	264.422	189	99	3741	19646410.25	372	47149233
ctrl.wt.green	ctrl	wt	green	n	13	41715.654	473.109	316.417	204	103	2824	19736041.84	375	47364339
ctrl.wt.green	ctrl	wt	green	n	14	38332.166	406.634	262.46	175	76	2305	15587167.94	320	37407496
ctrl.wt.green	ctrl	wt	green	n	15	49090.99	409.524	220.387	199	97	2796	20103934.88	363	48247242
ctrl.wt.green	ctrl	wt	green	n	16	48790.976	497.523	346.834	202	95	3986	24274654.78	390	58256513
ctrl.wt.green	ctrl	wt	green	n	17	45849.176	422.822	266.186	199	87	3528	19386022.53	366	46524331
ctrl.wt.green	ctrl	wt	green	n	18	45064.973	411.953	256.235	174	92	2857	18564645.05	353	44553115
ctrl.wt.green	ctrl	wt	green	n	19	55290.023	410.604	234.405	188	97	2776	22702282.19	367	54482991
ctrl.wt.green	ctrl	wt	green	n	20	42164.007	467.772	300.014	192	105	3267	19723156.67	382	47333416
ctrl.wt.green	ctrl	wt	green	n	21	36189.985	407.067	226.58	186	93	3745	14731733.48	359	35354547
ctrl.wt.green	ctrl	wt	green	n	22	42371.934	458.98	303.973	190	104	2788	19447874.94	372	46672770
ctrl.wt.green	ctrl	wt	green	n	23	30820.99	457.518	335.611	182	96	2803	14101170.54	344	33841265
ctrl.wt.green	ctrl	wt	green	n	24	53092.839	456.788	257.068	199	101	2235	24252152.92	403	58202511
ctrl.wt.green	ctrl	wt	green	n	25	34730.335	459.615	313.844	189	95	3510	15962572.15	380	38308425
ctrl.wt.green	ctrl	wt	green	n	26	51459.015	431.858	264.834	179	94	2867	22222999.91	384	53332766
ctrl.wt.green	ctrl	wt	green	n	27	43086.966	476.181	349.178	189	98	3527	20517181.65	368	49238989
ctrl.wt.green	ctrl	wt	green	n	28	46721.715	480.549	338.407	175	81	4353	22452052.86	381	53882468
ctrl.wt.green	ctrl	wt	green	n	29	39394.298	488.919	295.414	194	102	3594	19260633.06	437	46223410
ctrl.wt.green	ctrl	wt	green	n	30	43962.839	454.734	288.166	204	74	2944	19991399.33	375	47977169
ctrl.wt.green	ctrl	wt	green	n	31	44272.854	539.605	340.651	203	102	3061	23889851.39	453	57333027
ctrl.wt.green	ctrl	wt	green	n	32	46606.293	474.291	325.538	188	105	3666	22104964.1	390	53049493
ctrl.wt.green	ctrl	wt	green	n	33	55386.277	465.338	206.57	458	84	2214	25773356.5	454	61853233
ctrl.wt.green	ctrl	wt	green	n	34	56762.59	428.694	267.562	202	73	3440	24333793.31	365	58398439
ctrl.wt.green	ctrl	wt	green	n	35	53296.599	442.917	268.489	183	90	3018	23605991.35	379	56651794
ctrl.wt.green	ctrl	wt	green	n	36	42495.272	409.897	283.833	168	91	2735	17418701.51	323	41802976
ctrl.wt.green	ctrl	wt	green	n	37	45242.898	462.663	277.956	188	109	3332	20932211.42	395	50235015
ctrl.wt.green	ctrl	wt	green	n	38	49292.249	440.143	271.602	195	100	2616	21695645.01	373	52067172
ctrl.wt.green	ctrl	wt	green	n	39	48775.559	431.911	244.308	202	93	3546	21066711.31	383	50557800
ctrl.wt.green	ctrl	wt	green	n	40	46711.715	447.76	309.376	191	93	3275	20915629	360	50195219
ctrl.wt.green	ctrl	wt	green	n	41	43046.131	456.597	323.593	173	89	3268	19654754.8	374	47169259
ctrl.wt.green	ctrl	wt	green	n	42	53711.618	427.029	247.655	171	72	3383	22936438.71	380	55044941
ctrl.wt.green	ctrl	wt	green	n	43	45762.088	455.262	337.756	329	98	3187	20833752.76	356	49998725
ctrl.wt.green	ctrl	wt	green	n	44	51942.787	402.573	250.771	188	96	2502	20910759.61	340	50183533
ctrl.wt.green	ctrl	wt	green	n	45	49098.49	394.723	256.787	174	87	2587	19380321.02	333	46510648
ctrl.wt.green	ctrl	wt	green	n	46	25756.175	430.084	220.172	211	97	1782	11077327.14	384	26584372
ctrl.wt.green	ctrl	wt	green	n	47	44485.78	479.165	346.876	201	99	2723	21316049.35	376	51156184
ctrl.wt.green	ctrl	wt	green	n	48	42457.771	417.482	284.244	186	80	2752	17725349.67	333	42538898
ctrl.wt.green	ctrl	wt	green	n	49	42289.43	460.841	286.36	193	101	3136	19488722.64	393	46770800
ctrl.wt.green	ctrl	wt	green	n	50	48385.125	396.62	231.374	197	79	4116	19190484.86	346	46055062
ctrl.wt.green	ctrl	wt	green	n	51	50006.865	453.901	310.23	190	107	3879	22698181.59	367	54473150
ctrl.wt.green	ctrl	wt	green	n	52	49048.488	445.952	271.3	200	98	4385	21873286.45	382	52493492
ctrl.wt.green	ctrl	wt	green	n	53	39423.049	445.628	344.476	193	98	3869	17568020.41	325	42161325
ctrl.wt.green	ctrl	wt	green	n	54	36667.09	449.653	259.4	182	105	2094	16487466.93	388	39568115
ctrl.wt.green	ctrl	wt	green	n	55	27803.769	427.968	285.532	182	108	4563	11899113.39	365	28556569
ctrl.wt.green	ctrl	wt	green	n	56	39986.825	465.943	299.615	182	103	4931	18631566.44	397	44713719
ctrl.wt.green	ctrl	wt	green	n	57	33036.091	434.561	298.98	186	98	5795	14356186.35	346	34453275
ctrl.wt.green	ctrl	wt	green	n	58	48196.783	421.459	250.579	196	105	2214	20312976.5	353	48748919
ctrl.wt.green	ctrl	wt	green	n	59	45151.644	472.437	351.96	183	96	2836	21331286.3	367	51192751
ctrl.wt.green	ctrl	wt	green	n	60	37404.624	400.288	274.145	162	98	2401	14972638.64	306	35932693
ctrl.wt.green	ctrl	wt	green	n	61	40054.744	434.918	309.424	182	99	3062	17420513.68	343	41807325
ctrl.wt.green	ctrl	wt	green	n	62	46730.049	377.384	216.235	175	86	2279	17635166.81	332	42322469
ctrl.wt.green	ctrl	wt	green	n	63	33395.691	370.693	212.613	160	91	1818	12379540.32	314	29709541
ctrl.wt.green	ctrl	wt	green	n	64	23766.918	402.493	253.302	155	90	1853	9566014.43	325	22957387
ctrl.wt.green	ctrl	wt	green	n	65	39293.455	394.095	196.958	176	73	1859	15485365.16	357	37163185
ctrl.wt.green	ctrl	wt	green	n	66	57696.792	426.881	276.833	208	93	4001	24629665.9	339	59108508
ctrl.wt.green	ctrl	wt	green	n	67	39200.534	411.754	285.852	166	97	2606	16140972.5	325	38736571
ctrl.wt.green	ctrl	wt	green	n	68	38618.008	417.536	297.148	174	99	2868	16124392.99	324	38696782
ctrl.wt.green	ctrl	wt	green	n	69	32974.001	470.895	314.597	169	90	3414	15527277.07	385	37263769
ctrl.wt.green	ctrl	wt	green	n	70	35651.623	395.51	251.74	171	93	2508	14100571.72	319	33839832
ctrl.wt.green	ctrl	wt	green	n	71	40898.528	390.94	266.158	167	101	2569	15988876.41	306	38371557
gfp.wt.green	gfp	wt	green	n	1	40298.089	324.669	162.845	293	93	1587	13083539.5	291	31399062
gfp.wt.green	gfp	wt	green	n	2	42319.848	329.774	163.632	193	89	1497	13955987.23	280	33492841
gfp.wt.green	gfp	wt	green	n	3	42907.791	374.652	200.795	318	98	2130	16075504.36	340	38579450
gfp.wt.green	gfp	wt	green	n	4	45039.138	277.93	139.044	186	83	3030	12517738.27	239	30041201
gfp.wt.green	gfp	wt	green	n	5	38800.104	239.033	97.49	165	93	1059	9274511.527	218	22257812
gfp.wt.green	gfp	wt	green	n	6	33426.942	371.613	244.011	158	102	2858	12421880.14	307	29811152
gfp.wt.green	gfp	wt	green	n	7	43927.421	213	72.474	184	82	1281	9356521.519	199	22454627
gfp.wt.green	gfp	wt	green	n	8	46881.723	251.261	94.56	217	99	1458	11779531.66	233	28269586
gfp.wt.green	gfp	wt	green	n	9	40378.926	333.543	221.689	162	80	2444	13468123.3	262	32322021
gfp.wt.green	gfp	wt	green	n	10	35782.883	345.613	188.823	269	83	1580	12367042.22	297	29679547
gfp.wt.green	gfp	wt	green	n	11	42482.355	286.97	145.402	241	75	1874	12191141.28	247	29257404
gfp.wt.green	gfp	wt	green	n	12	42991.962	378.182	196.176	191	99	1926	16258771.05	349	39019270
gfp.wt.green	gfp	wt	green	n	13	38106.739	340.44	194.821	186	101	2246	12973063.21	291	31133931
gfp.wt.green	gfp	wt	green	n	14	31447.268	328.641	207.152	181	102	2139	10334848.24	266	24802504
gfp.wt.green	gfp	wt	green	n	15	38904.692	335.413	251.12	227	72	4327	13049120.85	260	31316461
gfp.wt.green	gfp	wt	green	n	16	31645.611	351.352	216.605	159	95	2635	11118734.85	286	26683746
gfp.wt.green	gfp	wt	green	n	17	32898.584	340.296	227.925	173	98	2301	11195262.92	266	26867405
gfp.wt.green	gfp	wt	green	n	18	50791.484	340.62	182.01	187	96	2829	17300574.42	310	41519484
gfp.wt.green	gfp	wt	green	n	19	40478.514	304.718	167.34	210	97	2469	12334533.24	252	29601529
gfp.wt.green	gfp	wt	green	n	20	40646.438	345.551	218.549	200	99	2066	14045427.97	283	33707489
gfp.wt.green	gfp	wt	green	n	21	36870.849	317.424	185.279	157	97	2309	11703676.12	264	28087541
gfp.wt.green	gfp	wt	green	n	22	44154.515	337.967	207.833	250	98	1645	14922747.17	269	35812959
gfp.wt.green	gfp	wt	green	n	23	44432.027	286.417	135.099	241	82	2906	12726082.36	259	30541204
gfp.wt.green	gfp	wt	green	n	24	43545.32	387.984	257.819	190	91	2865	16894879.24	303	40545860
gfp.wt.green	gfp	wt	green	n	25	35751.215	361.825	231.4	152	83	3012	12935680.67	300	31044217
gfp.wt.green	gfp	wt	green	n	26	41415.64	399.455	237.149	215	92	2444	16543680.3	340	39703021
gfp.wt.green	gfp	wt	green	n	27	34282.398	296.855	138.405	268	91	2500	10176886.45	271	24423413
gfp.wt.green	gfp	wt	green	n	28	38273.413	388.225	244.628	188	112	2166	14858678.83	308	35659202
gfp.wt.green	gfp	wt	green	n	29	41838.159	335.989	216.544	183	98	2316	14057141.01	269	33735599
gfp.wt.green	gfp	wt	green	n	30	32648.156	303.917	150.222	161	85	1472	9922318.587	271	23812478
gfp.wt.green	gfp	wt	green	n	31	43599.073	372.951	201.172	233	100	3564	16260304.87	332	39022951
gfp.wt.green	gfp	wt	green	n	32	42839.455	369.981	203.096	277	100	1967	15849772.39	316	38037718
gfp.wt.green	gfp	wt	green	n	33	41846.076	273.763	138.064	230	88	2873	11455890.65	243	27492883
gfp.wt.green	gfp	wt	green	n	34	39764.731	280.547	132.703	235	97	1828	11155862.79	246	26772849
gfp.wt.green	gfp	wt	green	n	35	39999.742	318.461	128.546	295	101	1917	12738365.83	296	30570683
gfp.wt.green	gfp	wt	green	n	36	35285.777	336.728	189.814	231	95	2221	11881710.49	278	28514804
gfp.wt.green	gfp	wt	green	n	37	44186.6	323.955	147.321	311	84	2463	14314458.58	300	34353133
gfp.wt.green	gfp	wt	green	n	38	28478.799	249.114	118.248	202	83	1368	7094462.886	213	17025934
gfp.wt.green	gfp	wt	green	n	39	43552.404	212.91	61.425	197	91	1253	9272723.112	205	22253520
gfp.wt.green	gfp	wt	green	n	40	35988.725	288.289	149.198	159	99	1520	10375164.25	252	24899258
gfp.wt.green	gfp	wt	green	n	41	35226.191	284.692	128.459	236	89	1975	10028604.69	255	24067553
gfp.wt.green	gfp	wt	green	n	42	37260.45	363.353	229.392	166	100	2382	13538713.19	302	32491429
gfp.wt.green	gfp	wt	green	n	43	37012.106	283.659	146.946	249	92	1822	10498821.98	244	25196023
gfp.wt.green	gfp	wt	green	n	44	33193.598	353.237	225.853	154	76	3135	11725194.6	286	28139183
gfp.wt.green	gfp	wt	green	n	45	39750.147	290.553	160.194	167	99	2559	11549542	249	27717636
gfp.wt.green	gfp	wt	green	n	46	33829.877	389.443	270.887	172	85	3335	13174820.33	297	31618126
gfp.wt.green	gfp	wt	green	n	47	31499.771	285.745	169.897	164	97	2326	9000914.46	232	21601209
gfp.wt.green	gfp	wt	green	n	48	29220.5	322.766	171.683	215	101	2731	9431398.269	271	22634323
gfp.wt.green	gfp	wt	green	n	49	40342.674	294.098	184.999	229	94	2618	11864683.05	245	28473940
gfp.wt.green	gfp	wt	green	n	50	48576.383	271.82	120.763	225	82	2078	13204033.75	245	31688235
gfp.wt.green	gfp	wt	green	n	51	40284.752	484.587	357.32	401	95	3694	19521453.35	385	46849353
gfp.wt.green	gfp	wt	green	n	52	44813.709	241.907	100.005	216	91	1949	10840768.6	222	26016659
gfp.wt.green	gfp	wt	green	n	53	49353.082	275.346	107.477	234	89	1154	13589172.18	253	32612527
gfp.wt.green	gfp	wt	green	n	54	33480.692	327.872	182.447	227	90	1555	10977394.83	270	26344547
gfp.wt.green	gfp	wt	green	n	55	36542.082	290.686	159.458	248	78	2910	10622258.23	256	25492258
gfp.wt.green	gfp	wt	green	n	56	34546.574	274.509	153.798	228	90	2013	9483329.241	232	22758953
gfp.wt.green	gfp	wt	green	n	57	37237.53	302.887	182.035	243	86	2196	11278750.64	252	27067768
gfp.wt.green	gfp	wt	green	n	58	37079.614	350.124	211.397	285	0	2358	12982478.83	289	31156523
gfp.wt.green	gfp	wt	green	n	59	39277.215	322.186	189.404	153	84	2413	12654567.16	278	30369571
gfp.wt.green	gfp	wt	green	n	60	28737.149	305.279	191.703	155	92	2031	8772850.311	238	21053877
gfp.wt.green	gfp	wt	green	n	61	45542.501	265.788	134.296	175	76	1673	12104649.49	236	29049829
gfp.wt.green	gfp	wt	green	n	62	32485.654	374.104	206.43	266	103	1535	12152997.95	319	29165860
gfp.wt.green	gfp	wt	green	n	63	40741.865	316.537	186.345	176	99	2321	12896316.97	280	30949744
gfp.wt.green	gfp	wt	green	y	64	41772.329	274.919	113.977	268	89	2647	11484014.83	264	27560374
gfp.wt.green	gfp	wt	green	n	65	39327.217	312.483	162.202	264	69	1856	12289090.01	270	29492466
gfp.wt.green	gfp	wt	green	n	66	38513.013	198.111	61.997	184	82	914	7629854.659	186	18310813
gfp.wt.green	gfp	wt	green	n	67	42746.957	390.251	228.239	333	109	3300	16682050.26	340	40035088
gfp.wt.green	gfp	wt	green	n	68	39387.22	325.506	187.749	173	94	2826	12820779.76	276	30768463
ctrl.xf347.green	ctrl	xf347	green	n	1	47633.026	426.833	191.075	449	88	2424	20331334.59	425	48792957
ctrl.xf347.green	ctrl	xf347	green	n	2	46499.64	493.677	260.687	430	105	2863	22955814.98	440	55091420
ctrl.xf347.green	ctrl	xf347	green	n	3	46736.735	479.324	258.986	230	101	5493	22402022.82	440	53762380
ctrl.xf347.green	ctrl	xf347	green	n	4	45369.172	510.258	291.535	208	104	3074	23149975.16	463	55557383
ctrl.xf347.green	ctrl	xf347	green	n	5	40376.025	550.809	380.307	231	93	4366	22239480.75	439	53372297
ctrl.xf347.green	ctrl	xf347	green	n	6	39788.915	510.552	296.102	192	105	5928	20314320.89	454	48752126
ctrl.xf347.green	ctrl	xf347	green	n	7	52124.483	488.76	262.683	220	103	4072	25476348.08	461	61140421
ctrl.xf347.green	ctrl	xf347	green	n	8	28640.902	557.682	386.829	390	108	3538	15972505.62	429	38332249
ctrl.xf347.green	ctrl	xf347	green	n	9	43673.677	484.453	231.503	431	107	3156	21157863.47	459	50776535
ctrl.xf347.green	ctrl	xf347	green	n	10	45887.529	462.633	223.486	496	117	4226	21229094.66	451	50947482
ctrl.xf347.green	ctrl	xf347	green	n	11	36683.355	420.845	242.774	187	110	3805	15438003.52	384	37049503
ctrl.xf347.green	ctrl	xf347	green	n	12	46350.467	446.023	190.457	214	93	2576	20673374.08	439	49613814
ctrl.xf347.green	ctrl	xf347	green	n	13	40040.593	375.12	187.842	202	95	3489	15020041.78	350	36046441
ctrl.xf347.green	ctrl	xf347	green	n	14	42707.799	491.725	260.442	204	112	4309	21000482.89	458	50398839
ctrl.xf347.green	ctrl	xf347	green	n	15	50115.64	459.86	218.627	200	105	3088	23046184.97	443	55308298
ctrl.xf347.green	ctrl	xf347	green	n	16	40098.096	424.133	171.154	367	107	1314	17006943.65	409	40814786
ctrl.xf347.green	ctrl	xf347	green	n	17	38369.266	490.904	239.033	210	94	2653	18835611.99	453	45203388
ctrl.xf347.green	ctrl	xf347	green	n	18	39050.547	441.6	210.994	228	105	4452	17244708.35	424	41385395
ctrl.xf347.green	ctrl	xf347	green	n	19	46178.376	507.336	276.399	228	113	5030	23427947.96	472	56224487
ctrl.xf347.green	ctrl	xf347	green	n	20	36092.911	456.933	255.179	189	98	3944	16492040.79	408	39579076
ctrl.xf347.green	ctrl	xf347	green	n	21	46755.902	431.077	228.833	191	109	4118	20155397.74	408	48370728
ctrl.xf347.green	ctrl	xf347	green	n	22	41941.097	507.459	269.055	487	105	2572	21283393.83	473	51077794
ctrl.xf347.green	ctrl	xf347	green	n	23	49838.544	518.053	258.934	245	116	3614	25819021.35	496	61962799
ctrl.xf347.green	ctrl	xf347	green	n	24	32450.244	481.636	228.376	404	103	2817	15629191.49	450	37508333
ctrl.xf347.green	ctrl	xf347	green	n	25	46818.405	455.586	223.556	216	108	3989	21329827.63	443	51189230
ctrl.xf347.green	ctrl	xf347	green	n	26	48430.146	453.616	211.76	442	96	4688	21968697.46	431	52722447
ctrl.xf347.green	ctrl	xf347	green	n	27	41043.556	487.107	232.944	229	100	3361	19992610.67	483	47980057
ctrl.xf347.green	ctrl	xf347	green	n	28	55955.492	505.653	266.745	214	102	3808	28294066.11	474	67902633
ctrl.xf347.green	ctrl	xf347	green	n	29	47395.515	515.135	286.513	221	109	5435	24415072.15	477	58593476
ctrl.xf347.green	ctrl	xf347	green	n	30	45390.839	510.221	278.977	223	105	3543	23159368.51	461	55579926
ctrl.xf347.green	ctrl	xf347	green	n	31	48193.468	522.388	259.478	224	110	5357	25175710.49	491	60418924
ctrl.xf347.green	ctrl	xf347	green	n	32	39751.83	466.846	266.726	222	108	4500	18557983.8	417	44537111
ctrl.xf347.green	ctrl	xf347	green	n	33	32890.681	550.503	261.228	438	115	4895	18106412.18	507	43453389
ctrl.xf347.green	ctrl	xf347	green	n	34	35325.793	475.545	241.68	204	106	3624	16799004.5	440	40315755
ctrl.xf347.green	ctrl	xf347	green	n	35	45956.282	521.845	244.617	230	107	2408	23982066.38	491	57554310
ctrl.xf347.green	ctrl	xf347	green	n	36	37865.493	469.08	239.828	360	107	3938	17761932.57	420	42626676
ctrl.xf347.green	ctrl	xf347	green	n	37	46533.809	537.251	259.156	540	113	3407	25000323.67	524	59998015
ctrl.xf347.green	ctrl	xf347	green	n	38	48379.727	460.997	209.175	439	101	2840	22302906.17	440	53524511
ctrl.xf347.green	ctrl	xf347	green	n	39	43819.934	491.228	275.729	212	98	4443	21525590.39	445	51659039
ctrl.xf347.green	ctrl	xf347	green	n	40	39084.299	426.942	234.607	204	112	2616	16686714.75	369	40046272
ctrl.xf347.green	ctrl	xf347	green	n	41	38712.615	454.428	211.579	333	108	2803	17592112.26	430	42219126
ctrl.xf347.green	ctrl	xf347	green	n	42	46163.375	491.93	260.245	238	118	3509	22709151.96	444	54499456
ctrl.xf347.green	ctrl	xf347	green	n	43	48561.819	479.981	282.445	217	115	3017	23308773.72	410	55938482
ctrl.xf347.green	ctrl	xf347	green	n	44	38134.672	455.746	240.808	212	109	1919	17379714.56	412	41709395
ctrl.xf347.green	ctrl	xf347	green	n	45	45487.51	486.149	244.459	471	98	2602	22113721.63	463	53070489
ctrl.xf347.green	ctrl	xf347	green	n	46	49676.037	519.101	269.086	234	104	6099	25786875.71	499	61885653
ctrl.xf347.green	ctrl	xf347	green	n	47	42061.519	500.062	247.891	223	103	3148	21033368.99	466	50477762
ctrl.xf347.green	ctrl	xf347	green	n	48	30292.228	481.098	286.947	212	101	2704	14573521.64	407	34974842
ctrl.xf347.green	ctrl	xf347	green	n	49	42560.292	527.229	291.384	433	109	4270	22439019.52	478	53851168
ctrl.xf347.green	ctrl	xf347	green	n	50	42463.621	468.461	235.3	213	109	2966	19892544.81	432	47739910
ctrl.xf347.green	ctrl	xf347	green	n	51	41533.995	550.53	319.958	220	106	4480	22865720.41	485	54875203
ctrl.xf347.green	ctrl	xf347	green	n	52	39420.565	449.24	196.134	509	103	3078	17709297.23	450	42500357
ctrl.xf347.green	ctrl	xf347	green	n	53	46529.225	473.385	248.474	223	113	5045	22026226.77	429	52860511
ctrl.xf347.green	ctrl	xf347	green	n	54	31843.549	513.852	337.536	221	103	2610	16362858.17	406	39269052
ctrl.xf347.green	ctrl	xf347	green	n	55	41091.058	492.579	241.076	220	99	3158	20240582.5	480	48575162
ctrl.xf347.green	ctrl	xf347	green	n	56	40571.034	511.794	240.578	488	113	4605	20764029.51	485	49831377
ctrl.xf347.green	ctrl	xf347	green	n	57	36225.834	445.671	226.508	375	99	3618	16144789.39	401	38745711
ctrl.xf347.green	ctrl	xf347	green	n	58	38432.186	416.139	214.669	193	95	3653	15993126.57	376	38381737
ctrl.xf347.green	ctrl	xf347	green	n	59	34277.394	425.736	223.872	210	71	2635	14593114.69	389	35021881
ctrl.xf347.green	ctrl	xf347	green	y	60	48650.131	464.335	273.932	235	100	4971	22589937.86	412	54213383
ctrl.xf347.green	ctrl	xf347	green	n	61	48313.449	477.695	238.352	213	117	3527	23079106.38	466	55387334
ctrl.xf347.green	ctrl	xf347	green	n	62	45125.804	504.337	311.387	206	106	3631	22758592.21	431	54618135
ctrl.xf347.green	ctrl	xf347	green	n	63	44634.532	452.581	244.147	207	106	4398	20200743.28	415	48479577
gfp.xf347.green	gfp	xf347	green	n	1	39475.966	253.122	96.217	229	61	1466	9992244.681	236	23980294
gfp.xf347.green	gfp	xf347	green	n	2	42838.62	197.304	54.465	187	89	1195	8452226.559	188	20284419
gfp.xf347.green	gfp	xf347	green	n	3	50925.238	217.239	74.261	199	81	1188	11062950.16	201	26549870
gfp.xf347.green	gfp	xf347	green	n	4	41829.824	168.095	45.665	152	76	605	7031404.289	157	16874601
gfp.xf347.green	gfp	xf347	green	n	5	49708.933	245.175	97.126	209	83	1530	12187388.08	219	29248398
gfp.xf347.green	gfp	xf347	green	y	6	38333.414	167.152	45.855	153	76	1129	6407488.347	158	15377271
gfp.xf347.green	gfp	xf347	green	n	7	34354.066	152.273	30.59	141	70	581	5231193.056	146	12554291
gfp.xf347.green	gfp	xf347	green	n	8	37877.56	152.036	32.776	141	86	443	5758764.19	146	13820404
gfp.xf347.green	gfp	xf347	green	n	9	47935.102	175.011	38.574	167	82	758	8389172.435	170	20133096
gfp.xf347.green	gfp	xf347	green	n	10	32667.323	145.355	36.317	133	79	552	4748357.295	137	11395538
gfp.xf347.green	gfp	xf347	green	n	11	46813.384	199.972	64.153	188	76	1745	9361358.421	191	22466236
gfp.xf347.green	gfp	xf347	green	n	12	45124.14	198.258	96.704	152	79	1098	8946240.33	167	21469998
gfp.xf347.green	gfp	xf347	green	n	13	48930.564	191.799	44.34	201	84	557	9384829.074	189	22522563
gfp.xf347.green	gfp	xf347	green	n	14	45148.725	210.556	89.391	157	87	2043	9506330.446	190	22814153
gfp.xf347.green	gfp	xf347	green	n	15	51671.939	196.808	69.079	161	77	1808	10169473.59	183	24405624
gfp.xf347.green	gfp	xf347	green	n	16	36677.922	192.573	56.943	185	83	1406	7063173.654	185	16950844
gfp.xf347.green	gfp	xf347	green	n	17	53494.939	168.703	45.318	155	78	1282	9024748.909	159	21658410
gfp.xf347.green	gfp	xf347	green	n	18	37518.377	158.936	33.838	152	61	873	5963008.501	154	14310568
gfp.xf347.green	gfp	xf347	green	n	19	47843.431	175.453	44.434	160	77	616	8394278.084	167	20145349
gfp.xf347.green	gfp	xf347	green	n	20	45090.806	180.673	62.699	156	75	1633	8146686.381	168	19551156
gfp.xf347.green	gfp	xf347	green	n	21	47814.68	232.878	97.103	201	79	1825	11135003.44	208	26722790
gfp.xf347.green	gfp	xf347	green	n	22	34383.234	252.856	106.971	221	88	1672	8694015.915	230	20864687
gfp.xf347.green	gfp	xf347	green	n	23	45106.223	199.052	70.037	169	80	1232	8978463.882	184	21547331
gfp.xf347.green	gfp	xf347	green	n	24	44800.792	197.939	61.315	169	91	1070	8867838.423	183	21281842
gfp.xf347.green	gfp	xf347	green	n	25	45734.585	182.199	61.529	164	90	2291	8332794.448	172	19997795
gfp.xf347.green	gfp	xf347	green	n	26	46278.36	221.574	92.58	161	93	1593	10254096.62	198	24608710
gfp.xf347.green	gfp	xf347	green	n	27	42396.516	168.04	50.55	143	86	1022	7124330.608	152	17097614
gfp.xf347.green	gfp	xf347	green	n	28	50494.802	162.88	40.609	142	71	572	8224602.85	152	19738147
gfp.xf347.green	gfp	xf347	green	n	29	45137.474	221.935	113.158	160	65	987	10017595.42	179	24041133
gfp.xf347.green	gfp	xf347	green	n	30	46080.434	247.191	155.244	154	84	1374	11390679.68	187	27336385
gfp.xf347.green	gfp	xf347	green	n	31	50173.121	206.843	98.13	150	78	1481	10377943.51	174	24905929
gfp.xf347.green	gfp	xf347	green	n	32	40351.006	201.39	54.949	188	82	876	8126283.784	193	19502192
gfp.xf347.green	gfp	xf347	green	n	33	40010.991	160.36	41.775	143	79	483	6416155.825	150	15398072
gfp.xf347.green	gfp	xf347	green	n	34	50186.038	203.132	70.783	177	61	1569	10194371.81	189	24465377
gfp.xf347.green	gfp	xf347	green	n	35	53109.921	228.717	102.925	175	86	1052	12147166.25	196	29151870
gfp.xf347.green	gfp	xf347	green	n	36	40301.004	194.892	65.537	174	84	1361	7854346.804	183	18849573
gfp.xf347.green	gfp	xf347	green	n	37	48948.481	146.949	23.738	137	76	360	7192926.235	143	17262236
gfp.xf347.green	gfp	xf347	green	n	38	41558.145	179.294	39.117	169	73	712	7451133.423	175	17881905
gfp.xf347.green	gfp	xf347	green	n	39	42519.022	224.037	77.577	206	97	1085	9525851.336	214	22861001
gfp.xf347.green	gfp	xf347	green	n	40	33979.882	165.097	31.98	153	88	506	5609971.157	159	13463317
gfp.xf347.green	gfp	xf347	green	n	41	43967.838	189.074	64.018	161	84	1554	8313176.054	175	19950713
gfp.xf347.green	gfp	xf347	green	n	42	37555.462	176.663	40.954	159	71	894	6634677.037	170	15922499
gfp.xf347.green	gfp	xf347	green	n	43	36429.161	153.154	33.559	141	82	656	5579255.173	148	13389602
gfp.xf347.green	gfp	xf347	green	n	44	42824.452	162.525	46.973	141	73	894	6960055.203	149	16703371
gfp.xf347.green	gfp	xf347	green	n	45	46818.801	192.725	50.232	175	77	950	9023137.585	187	21654543
gfp.xf347.green	gfp	xf347	green	n	46	42460.269	181.304	64.418	168	87	1294	7698198.019	170	18474833
gfp.xf347.green	gfp	xf347	green	n	47	41291.466	192.157	69.215	173	87	1395	7934428.371	177	19041760
gfp.xf347.green	gfp	xf347	green	n	48	47347.575	192.051	60.826	187	83	1315	9093132.86	183	21822524
gfp.xf347.green	gfp	xf347	green	n	49	44893.307	225.412	78.431	227	79	1636	10119495.7	215	24285677
gfp.xf347.green	gfp	xf347	green	n	50	39225.964	159.483	33.774	151	80	629	6255879.107	154	15013422
gfp.xf347.green	gfp	xf347	green	n	51	37542.553	145.799	27.265	135	72	520	5473662.853	140	13136189
gfp.xf347.green	gfp	xf347	green	n	52	46445.878	219.464	83.536	185	78	1195	10193211.58	200	24462587
gfp.xf347.green	gfp	xf347	green	n	53	35704.969	195.673	69.406	166	89	1596	6986481.745	180	16766788
gfp.xf347.green	gfp	xf347	green	n	54	45642.924	175.9	44.892	160	79	1073	8028579.904	168	19267709
gfp.xf347.green	gfp	xf347	green	n	55	46198.783	183.171	49.673	168	88	1138	8462297.275	175	20308583
gfp.xf347.green	gfp	xf347	green	n	56	40170.174	159.958	52.175	142	71	594	6425556.88	146	15420630
gfp.xf347.green	gfp	xf347	green	n	57	47687.601	209.143	70.804	186	87	1691	9973545.678	197	23935413
gfp.xf347.green	gfp	xf347	green	n	58	41763.58	200.05	53.669	190	85	1251	8354795.266	194	20050590
gfp.xf347.green	gfp	xf347	green	n	59	45791.681	226.296	72.985	221	89	1164	10362486.83	218	24868829
gfp.xf347.green	gfp	xf347	green	n	60	49408.097	174.718	41.852	155	84	731	8632487.572	165	20717021
gfp.xf347.green	gfp	xf347	green	n	61	43534.078	167.441	35.671	155	84	960	7289377.289	162	17493704
gfp.xf347.green	gfp	xf347	green	n	62	47657.183	196.09	58.304	174	87	1452	9345079.802	185	22427164
gfp.xf347.green	gfp	xf347	green	n	63	45263.324	175.991	37.034	168	83	852	7965946.618	171	19117396
gfp.xf347.green	gfp	xf347	green	n	64	47759.688	209.103	63.264	191	87	1708	9986670.862	197	23966912
gfp.xf347.green	gfp	xf347	green	n	65	47583.013	183.734	55.919	161	76	1160	8742610.95	173	20981305
gfp.xf347.green	gfp	xf347	green	n	66	42894.465	181.851	67.822	156	73	1205	7800396.117	165	18720093
gfp.xf347.green	gfp	xf347	green	n	67	46605.889	216.005	98.239	157	64	1000	10067087.96	183	24159902
gfp.xf347.green	gfp	xf347	green	n	68	40600.614	175.622	49.586	157	83	1124	7130350.23	166	17112055
gfp.xf347.green	gfp	xf347	green	n	69	46749.646	191.155	52.428	172	85	995	8936441.47	180	21446475
ctrl.wt.red	ctrl	wt	red	n	1	36563.335	252.591	152.172	130	83	888	9235565.601	165	22164346
ctrl.wt.red	ctrl	wt	red	y	2	50521.889	229.998	143.18	130	78	828	11619937.74	152	27886578
ctrl.wt.red	ctrl	wt	red	n	3	31715.197	257.062	148.64	129	83	939	8152777.858	178	19565774
ctrl.wt.red	ctrl	wt	red	n	4	40395.177	245.948	154.703	130	74	933	9935092.939	158	23843135
ctrl.wt.red	ctrl	wt	red	n	5	45562.912	255.79	158.903	129	68	1158	11654531.4	168	27969599
ctrl.wt.red	ctrl	wt	red	n	6	42643.613	238.833	138.904	132	77	794	10184700.58	165	24442166
ctrl.wt.red	ctrl	wt	red	n	7	43789.498	248.08	150.254	130	83	900	10863293.63	171	26070715
ctrl.wt.red	ctrl	wt	red	n	8	48627.636	226.893	133.536	132	81	811	11033269.72	157	26478639
ctrl.wt.red	ctrl	wt	red	n	9	39034.281	231.324	147.124	124	69	864	9029563.284	148	21669963
ctrl.wt.red	ctrl	wt	red	n	10	46351.282	238.847	158.311	129	72	978	11070872.68	152	26568882
ctrl.wt.red	ctrl	wt	red	n	11	52739.49	252.268	174.544	129	73	1102	13304502.94	154	31929350
ctrl.wt.red	ctrl	wt	red	n	12	44257.02	245.87	154.617	129	67	884	10881493.21	160	26114392
ctrl.wt.red	ctrl	wt	red	n	13	41715.654	242.993	149.578	130	78	864	10136592.13	156	24326711
ctrl.wt.red	ctrl	wt	red	n	14	38332.166	240.508	155.069	128	79	838	9219204.438	153	22125081
ctrl.wt.red	ctrl	wt	red	n	15	49090.99	233.1	139.277	129	73	836	11443093	155	27462170
ctrl.wt.red	ctrl	wt	red	n	16	48790.976	245.167	150.781	130	66	1057	11961942.93	166	28707353
ctrl.wt.red	ctrl	wt	red	n	17	45849.176	254.14	157.022	130	82	914	11652110.46	164	27963789
ctrl.wt.red	ctrl	wt	red	n	18	45064.973	240.992	149.723	126	75	939	10860302.24	162	26063536
ctrl.wt.red	ctrl	wt	red	n	19	55290.023	236.39	139.528	133	72	1120	13070029.32	165	31366639
ctrl.wt.red	ctrl	wt	red	n	20	42164.007	233.602	133.727	129	75	744	9849581.953	167	23637918
ctrl.wt.red	ctrl	wt	red	n	21	36189.985	227.98	123.482	129	80	783	8250580.238	165	19800489
ctrl.wt.red	ctrl	wt	red	n	22	42371.934	246.217	154.23	130	68	1117	10432698.98	154	25037335
ctrl.wt.red	ctrl	wt	red	n	23	30820.99	244.988	149.647	122	72	942	7550771.221	155	18121024
ctrl.wt.red	ctrl	wt	red	n	24	53092.839	239.823	146.724	130	71	1083	12732894.77	158	30557553
ctrl.wt.red	ctrl	wt	red	n	25	34730.335	248.026	140.767	129	77	858	8614013.072	181	20672688
ctrl.wt.red	ctrl	wt	red	n	26	51459.015	242.102	149.804	129	73	1118	12458341	157	29898654
ctrl.wt.red	ctrl	wt	red	n	27	43086.966	245.279	164.37	130	86	999	10568318.92	159	25362808
ctrl.wt.red	ctrl	wt	red	n	28	46721.715	241.16	144.128	129	72	912	11267415.4	163	27040563
ctrl.wt.red	ctrl	wt	red	n	29	39394.298	236.571	138.596	129	80	1040	9319549.85	164	22365899
ctrl.wt.red	ctrl	wt	red	n	30	43962.839	240.243	142.815	130	74	826	10561780.29	160	25347116
ctrl.wt.red	ctrl	wt	red	n	31	44272.854	259.007	166.274	138	68	951	11466961.17	171	27519451
ctrl.wt.red	ctrl	wt	red	n	32	46606.293	238.217	148.598	129	74	904	11102392.87	155	26644527
ctrl.wt.red	ctrl	wt	red	n	33	55386.277	212.586	105.88	131	73	916	11774325.2	158	28257091
ctrl.wt.red	ctrl	wt	red	n	34	56762.59	225.696	129.835	130	71	944	12811115.01	154	30745273
ctrl.wt.red	ctrl	wt	red	n	35	53296.599	235.387	150.643	130	62	1117	12545341.63	152	30107446
ctrl.wt.red	ctrl	wt	red	n	36	42495.272	231.323	147.2	129	51	1494	9830153.15	150	23591291
ctrl.wt.red	ctrl	wt	red	n	37	45242.898	230.146	134.762	129	67	864	10412487.22	153	24988829
ctrl.wt.red	ctrl	wt	red	n	38	49292.249	234.434	140.745	131	78	937	11555758.14	157	27732554
ctrl.wt.red	ctrl	wt	red	n	39	48775.559	237.584	146.821	131	67	1006	11588304.21	160	27810661
ctrl.wt.red	ctrl	wt	red	n	40	46711.715	237.456	147.489	130	55	977	11091987.81	154	26619556
ctrl.wt.red	ctrl	wt	red	n	41	43046.131	244.82	145.133	130	84	1026	10538568.39	168	25291410
ctrl.wt.red	ctrl	wt	red	n	42	53711.618	229.539	141.068	128	82	893	12328886.76	154	29587978
ctrl.wt.red	ctrl	wt	red	n	43	45762.088	240.455	155.63	124	72	1173	11003730.45	149	26407748
ctrl.wt.red	ctrl	wt	red	n	44	51942.787	235.481	152.773	127	55	1242	12231529.81	148	29354332
ctrl.wt.red	ctrl	wt	red	n	45	49098.49	226.808	143.041	125	69	1141	11135923.15	145	26724996
ctrl.wt.red	ctrl	wt	red	n	46	25756.175	259.283	129.921	129	58	739	6678142.235	220	16026810
ctrl.wt.red	ctrl	wt	red	n	47	44485.78	248.016	161.064	129	71	892	11033194.3	156	26478458
ctrl.wt.red	ctrl	wt	red	n	48	42457.771	262.631	172.517	130	81	1290	11150707.99	160	26760478
ctrl.wt.red	ctrl	wt	red	n	49	42289.43	250.586	152.632	125	80	1177	10597129.4	163	25431950
ctrl.wt.red	ctrl	wt	red	n	50	48385.125	239.625	144.028	131	79	1045	11594282.82	160	27825009
ctrl.wt.red	ctrl	wt	red	n	51	50006.865	239.277	140.671	129	78	819	11965486.42	158	28715857
ctrl.wt.red	ctrl	wt	red	n	52	49048.488	241.495	138.675	129	82	846	11844949.67	164	28426582
ctrl.wt.red	ctrl	wt	red	n	53	39423.049	244.014	150.525	129	80	893	9619765.633	154	23086384
ctrl.wt.red	ctrl	wt	red	n	54	36667.09	249.488	136.51	125	73	958	9147983.271	195	21954158
ctrl.wt.red	ctrl	wt	red	n	55	27803.769	234.693	128.748	125	81	803	6525339.846	169	15660101
ctrl.wt.red	ctrl	wt	red	n	56	39986.825	241.685	149.021	134	81	1068	9664209.328	161	23193044
ctrl.wt.red	ctrl	wt	red	n	57	33036.091	239.899	143.798	123	73	1241	7925322.896	159	19019907
ctrl.wt.red	ctrl	wt	red	n	58	48196.783	247.086	160.933	129	77	1046	11908757.17	155	28579713
ctrl.wt.red	ctrl	wt	red	n	59	45151.644	237.768	147.577	124	69	912	10735598.22	154	25764260
ctrl.wt.red	ctrl	wt	red	n	60	37404.624	267.815	171.608	126	80	1233	10017518.37	175	24040947
ctrl.wt.red	ctrl	wt	red	n	61	40054.744	252.199	169.289	126	76	1373	10101768.88	157	24243139
ctrl.wt.red	ctrl	wt	red	n	62	46730.049	272.051	171.094	124	70	1352	12712938.03	181	30509659
ctrl.wt.red	ctrl	wt	red	n	63	33395.691	233.215	124.388	123	76	960	7788364.98	177	18691223
ctrl.wt.red	ctrl	wt	red	n	64	23766.918	258.566	119.458	122	82	738	6145312.088	247	14748076
ctrl.wt.red	ctrl	wt	red	n	65	39293.455	232.296	127.239	125	76	817	9127703.321	158	21905491
ctrl.wt.red	ctrl	wt	red	n	66	57696.792	236.04	161.731	129	61	1375	13618774.38	146	32683571
ctrl.wt.red	ctrl	wt	red	n	67	39200.534	231.487	140.194	125	78	1057	9074418.396	151	21777613
ctrl.wt.red	ctrl	wt	red	n	68	38618.008	240.643	150.588	123	75	1124	9293135.016	155	22302509
ctrl.wt.red	ctrl	wt	red	n	69	32974.001	244.583	155.561	121	78	942	8064890.785	156	19354857
ctrl.wt.red	ctrl	wt	red	n	70	35651.623	227.371	127.906	122	48	881	8106131.412	160	19453830
ctrl.wt.red	ctrl	wt	red	n	71	40898.528	231.467	133.182	124	75	1101	9466665.414	154	22718963
gfp.wt.red	gfp	wt	red	n	1	40298.089	252.403	159.482	133	81	945	10171367.45	160	24410168
gfp.wt.red	gfp	wt	red	n	2	42319.848	246.726	143.299	127	80	735	10441423.94	166	25058274
gfp.wt.red	gfp	wt	red	n	3	42907.791	245.986	146.688	132	76	938	10554694.53	164	25330111
gfp.wt.red	gfp	wt	red	n	4	45039.138	245.811	142.011	135	72	1155	11071112.67	172	26569458
gfp.wt.red	gfp	wt	red	n	5	38800.104	285.785	185.517	128	72	1072	11088483.88	188	26611147
gfp.wt.red	gfp	wt	red	n	6	33426.942	239.827	132.658	133	73	1011	8016684.55	166	19239165
gfp.wt.red	gfp	wt	red	n	7	43927.421	258.525	171.721	134	79	1137	11356327.35	165	27253942
gfp.wt.red	gfp	wt	red	n	8	46881.723	252.938	154.021	134	70	1099	11858174.42	164	28458320
gfp.wt.red	gfp	wt	red	n	9	40378.926	273.495	171.267	134	82	1157	11043446.41	179	26503062
gfp.wt.red	gfp	wt	red	n	10	35782.883	257.345	151.195	133	82	871	9208542.267	178	22099493
gfp.wt.red	gfp	wt	red	n	11	42482.355	250.948	154.108	133	65	925	10660843.54	166	25584857
gfp.wt.red	gfp	wt	red	n	12	42991.962	247.498	153.458	133	70	1000	10640441.35	165	25535894
gfp.wt.red	gfp	wt	red	n	13	38106.739	255.216	159.051	137	82	1537	9725440.02	171	23339991
gfp.wt.red	gfp	wt	red	n	14	31447.268	247.771	141.403	133	78	825	7791717.201	170	18699268
gfp.wt.red	gfp	wt	red	n	15	38904.692	252.183	155.903	133	47	1083	9811093.511	169	23545550
gfp.wt.red	gfp	wt	red	n	16	31645.611	250.328	145.448	126	78	951	7921777.302	174	19011398
gfp.wt.red	gfp	wt	red	n	17	32898.584	251.029	139.903	133	79	839	8258493.5	169	19819480
gfp.wt.red	gfp	wt	red	n	18	50791.484	251.847	153.704	134	84	960	12791674.93	168	30698619
gfp.wt.red	gfp	wt	red	n	19	40478.514	248.283	139.666	134	86	843	10050128.59	179	24119208
gfp.wt.red	gfp	wt	red	n	20	40646.438	253.571	148.655	133	55	835	10306752.38	168	24735077
gfp.wt.red	gfp	wt	red	n	21	36870.849	268.587	169.261	134	87	938	9903024.373	175	23766174
gfp.wt.red	gfp	wt	red	n	22	44154.515	250.692	150.716	135	81	879	11069190.92	166	26564846
gfp.wt.red	gfp	wt	red	n	23	44432.027	256.16	166.372	134	75	1090	11381703.51	162	27314842
gfp.wt.red	gfp	wt	red	n	24	43545.32	254.016	152.733	140	82	983	11061203.89	165	26545678
gfp.wt.red	gfp	wt	red	n	25	35751.215	252.498	150.256	128	64	836	9027118.155	170	21664095
gfp.wt.red	gfp	wt	red	n	26	41415.64	257.979	165.494	133	83	908	10684359.19	164	25641292
gfp.wt.red	gfp	wt	red	n	27	34282.398	259.26	162.702	127	73	1165	8888071.394	168	21330398
gfp.wt.red	gfp	wt	red	n	28	38273.413	288.474	181.555	133	74	1078	11040871.29	195	26496882
gfp.wt.red	gfp	wt	red	n	29	41838.159	257.24	158.154	134	81	893	10762456.51	172	25828717
gfp.wt.red	gfp	wt	red	n	30	32648.156	244.576	145.628	135	82	872	7984965.186	167	19163042
gfp.wt.red	gfp	wt	red	n	31	43599.073	269.822	169.497	136	91	1117	11763983.46	176	28232272
gfp.wt.red	gfp	wt	red	n	32	42839.455	247.986	154.052	136	74	922	10623602.25	164	25495482
gfp.wt.red	gfp	wt	red	n	33	41846.076	251.604	147.446	133	84	985	10528641.67	167	25267587
gfp.wt.red	gfp	wt	red	n	34	39764.731	251.549	144.786	133	76	1040	10002778.09	172	24005572
gfp.wt.red	gfp	wt	red	n	35	39999.742	260.341	152.298	133	78	1143	10413575.59	181	24991441
gfp.wt.red	gfp	wt	red	n	36	35285.777	247.979	141.24	126	77	815	8750124.683	173	20999341
gfp.wt.red	gfp	wt	red	n	37	44186.6	252.201	152.81	134	87	925	11143892.24	167	26744121
gfp.wt.red	gfp	wt	red	n	38	28478.799	252.838	153.731	133	73	825	7200534.392	170	17280494
gfp.wt.red	gfp	wt	red	n	39	43552.404	244.989	138.358	133	64	857	10669874.36	171	25606530
gfp.wt.red	gfp	wt	red	n	40	35988.725	253.788	167.216	133	76	1127	9133521.344	158	21919451
gfp.wt.red	gfp	wt	red	n	41	35226.191	245.9	138.139	129	82	769	8662107.333	169	20788109
gfp.wt.red	gfp	wt	red	n	42	37260.45	247.169	144.306	129	82	896	9209643.984	166	22102137
gfp.wt.red	gfp	wt	red	n	43	37012.106	259.628	156.68	134	89	952	9609388.891	169	23061481
gfp.wt.red	gfp	wt	red	n	44	33193.598	245.407	146.109	129	80	962	8145942.531	166	19549370
gfp.wt.red	gfp	wt	red	n	45	39750.147	254.373	164.164	133	66	1328	10111360.13	171	24266157
gfp.wt.red	gfp	wt	red	n	46	33829.877	258.25	147.707	128	84	814	8736572.398	176	20966817
gfp.wt.red	gfp	wt	red	n	47	31499.771	265.668	149.058	136	77	966	8368489.352	180	20083458
gfp.wt.red	gfp	wt	red	n	48	29220.5	238.021	122.775	127	81	846	6955088.609	173	16691451
gfp.wt.red	gfp	wt	red	n	49	40342.674	251.25	148.659	135	79	987	10136104.18	167	24325540
gfp.wt.red	gfp	wt	red	n	50	48576.383	251.462	155.197	136	74	1131	12215134.87	166	29314986
gfp.wt.red	gfp	wt	red	n	51	40284.752	233.897	134.317	129	79	819	9422463.967	159	22612883
gfp.wt.red	gfp	wt	red	n	52	44813.709	243.553	149.258	130	79	781	10914493.21	157	26193590
gfp.wt.red	gfp	wt	red	n	53	49353.082	228.622	128.156	130	70	790	11283219.6	160	27078493
gfp.wt.red	gfp	wt	red	n	54	33480.692	249.485	132.387	129	76	727	8352943.146	189	20046150
gfp.wt.red	gfp	wt	red	n	55	36542.082	240.764	136.735	129	76	837	8798003.01	168	21114245
gfp.wt.red	gfp	wt	red	n	56	34546.574	249.427	148.751	130	74	992	8616842.255	161	20679479
gfp.wt.red	gfp	wt	red	n	57	37237.53	254.119	157.888	130	73	1103	9462759.97	164	22709589
gfp.wt.red	gfp	wt	red	n	58	37079.614	244.316	151.927	127	0	969	9059159.667	157	21740988
gfp.wt.red	gfp	wt	red	n	59	39277.215	235.236	134.814	128	74	828	9239432.918	169	22173624
gfp.wt.red	gfp	wt	red	n	60	28737.149	251.248	155.743	121	69	811	7220159.656	164	17327590
gfp.wt.red	gfp	wt	red	n	61	45542.501	242.582	149.097	128	78	770	11047783.19	157	26513466
gfp.wt.red	gfp	wt	red	n	62	32485.654	248.253	145.05	129	88	964	8064651.645	171	19354278
gfp.wt.red	gfp	wt	red	n	63	40741.865	236.241	147.074	127	72	1138	9624879.311	153	23098653
gfp.wt.red	gfp	wt	red	y	64	41772.329	251.244	155.002	131	77	938	10495056.23	165	25186982
gfp.wt.red	gfp	wt	red	n	65	39327.217	248.256	142.559	129	67	1035	9763223.56	177	23430664
gfp.wt.red	gfp	wt	red	n	66	38513.013	247.351	156.325	128	72	1025	9526229.796	158	22861905
gfp.wt.red	gfp	wt	red	n	67	42746.957	245.107	163.407	131	69	1354	10477565.43	157	25145006
gfp.wt.red	gfp	wt	red	n	68	39387.22	265.34	162.973	138	76	991	10451021.71	176	25081304
ctrl.xf347.red	ctrl	xf347	red	n	1	47633.026	243.759	127.256	140	73	1114	11610956.95	176	27865014
ctrl.xf347.red	ctrl	xf347	red	n	2	46499.64	245.74	151.704	138	84	978	11426811.39	166	27423085
ctrl.xf347.red	ctrl	xf347	red	n	3	46736.735	246.475	140.07	138	83	832	11519432.73	179	27645366
ctrl.xf347.red	ctrl	xf347	red	n	4	45369.172	255.201	158.311	136	68	976	11578254.61	171	27786532
ctrl.xf347.red	ctrl	xf347	red	n	5	40376.025	261.912	161.221	145	65	972	10574975.51	177	25378773
ctrl.xf347.red	ctrl	xf347	red	n	6	39788.915	258.689	145.51	139	73	1055	10292974.2	188	24702001
ctrl.xf347.red	ctrl	xf347	red	n	7	52124.483	237.225	130.292	142	78	804	12365245.83	170	29675224
ctrl.xf347.red	ctrl	xf347	red	n	8	28640.902	276.619	167.653	135	82	983	7922618.84	188	19013410
ctrl.xf347.red	ctrl	xf347	red	n	9	43673.677	241.623	133.846	136	80	1035	10552579.06	174	25325024
ctrl.xf347.red	ctrl	xf347	red	n	10	45887.529	221.55	108.771	135	67	660	10166365.87	171	24398155
ctrl.xf347.red	ctrl	xf347	red	n	11	36683.355	242.418	123.653	136	82	809	8892719.327	191	21341544
ctrl.xf347.red	ctrl	xf347	red	n	12	46350.467	223.586	113.813	135	76	1494	10363338.27	162	24870867
ctrl.xf347.red	ctrl	xf347	red	n	13	40040.593	240.499	125.916	135	83	800	9629718.25	181	23110260
ctrl.xf347.red	ctrl	xf347	red	n	14	42707.799	237.088	124.115	136	69	745	10125498.99	172	24300079
ctrl.xf347.red	ctrl	xf347	red	n	15	50115.64	230.101	122.407	133	79	771	11531656.21	167	27674701
ctrl.xf347.red	ctrl	xf347	red	n	16	40098.096	235.602	122.663	135	72	786	9447203.183	175	22672244
ctrl.xf347.red	ctrl	xf347	red	n	17	38369.266	234.811	131.107	132	75	819	9009517.203	166	21621846
ctrl.xf347.red	ctrl	xf347	red	n	18	39050.547	232.246	115.511	137	86	727	9069331.206	175	21765393
ctrl.xf347.red	ctrl	xf347	red	n	19	46178.376	241.423	121.27	138	89	828	11148519.41	182	26755215
ctrl.xf347.red	ctrl	xf347	red	n	20	36092.911	244.553	135.736	131	78	696	8826631.701	173	21182941
ctrl.xf347.red	ctrl	xf347	red	n	21	46755.902	245.758	148.79	138	73	994	11490614.32	163	27576205
ctrl.xf347.red	ctrl	xf347	red	n	22	41941.097	241.931	135.49	133	70	923	10146839.55	173	24351294
ctrl.xf347.red	ctrl	xf347	red	n	23	49838.544	234.869	132.543	137	63	992	11705545.47	165	28092016
ctrl.xf347.red	ctrl	xf347	red	n	24	32450.244	249.566	129.736	137	85	656	8098486.102	186	19435472
ctrl.xf347.red	ctrl	xf347	red	n	25	46818.405	233.063	120.163	136	77	820	10911645.17	177	26186743
ctrl.xf347.red	ctrl	xf347	red	n	26	48430.146	237.388	122.391	135	73	734	11496750.44	174	27590931
ctrl.xf347.red	ctrl	xf347	red	n	27	41043.556	246.633	133.418	135	90	815	10122699.69	184	24293361
ctrl.xf347.red	ctrl	xf347	red	n	28	55955.492	217.284	124.315	135	80	853	12158236.72	159	29178425
ctrl.xf347.red	ctrl	xf347	red	n	29	47395.515	244.454	138.629	136	81	966	11586044.13	176	27805226
ctrl.xf347.red	ctrl	xf347	red	n	30	45390.839	247.406	146.275	135	74	1117	11229955.66	172	26950653
ctrl.xf347.red	ctrl	xf347	red	n	31	48193.468	242.128	145.287	136	70	933	11668965.87	168	28004229
ctrl.xf347.red	ctrl	xf347	red	n	32	39751.83	245.923	135.174	135	78	760	9775886.228	176	23461047
ctrl.xf347.red	ctrl	xf347	red	n	33	32890.681	276.894	163.172	141	78	972	9107227.534	188	21856340
ctrl.xf347.red	ctrl	xf347	red	n	34	35325.793	247.028	138.038	135	78	800	8726471.258	182	20942567
ctrl.xf347.red	ctrl	xf347	red	n	35	45956.282	253.049	149.284	135	68	930	11629189.87	186	27908771
ctrl.xf347.red	ctrl	xf347	red	n	36	37865.493	247.177	138.801	136	72	859	9359481.228	180	22461721
ctrl.xf347.red	ctrl	xf347	red	n	37	46533.809	239.518	125.048	140	79	883	11145689.7	175	26748424
ctrl.xf347.red	ctrl	xf347	red	n	38	48379.727	231.477	129.045	138	82	804	11198787.56	168	26875853
ctrl.xf347.red	ctrl	xf347	red	n	39	43819.934	247.227	141.12	138	82	892	10833491.99	176	25999184
ctrl.xf347.red	ctrl	xf347	red	n	40	39084.299	229.235	121.107	135	71	842	8959506.984	172	21501827
ctrl.xf347.red	ctrl	xf347	red	n	41	38712.615	240.861	128.366	135	75	848	9324340.027	182	22377386
ctrl.xf347.red	ctrl	xf347	red	n	42	46163.375	230.685	122.853	136	86	852	10649208.93	167	25556925
ctrl.xf347.red	ctrl	xf347	red	n	43	48561.819	238.874	146.706	137	83	781	11600142.7	158	27839061
ctrl.xf347.red	ctrl	xf347	red	n	44	38134.672	246.269	137.315	136	87	823	9391375.613	176	22538264
ctrl.xf347.red	ctrl	xf347	red	n	45	45487.51	237.757	125.278	139	66	729	10814953.64	175	25954694
ctrl.xf347.red	ctrl	xf347	red	n	46	49676.037	232.358	117.863	135	84	887	11542627.13	175	27701030
ctrl.xf347.red	ctrl	xf347	red	n	47	42061.519	238.508	132.94	135	77	825	10032013.85	163	24075725
ctrl.xf347.red	ctrl	xf347	red	n	48	30292.228	247.927	142.092	131	73	913	7510251.943	170	18023775
ctrl.xf347.red	ctrl	xf347	red	n	49	42560.292	247.517	139.953	129	60	813	10534401.56	175	25281400
ctrl.xf347.red	ctrl	xf347	red	n	50	42463.621	237.952	125.06	135	76	855	10104283.43	175	24249164
ctrl.xf347.red	ctrl	xf347	red	n	51	41533.995	260.448	146.658	129	66	930	10817441.67	200	25960665
ctrl.xf347.red	ctrl	xf347	red	n	52	39420.565	240.888	135.155	135	83	788	9495954.593	173	22789242
ctrl.xf347.red	ctrl	xf347	red	n	53	46529.225	235.95	138.961	137	81	946	10978552.84	162	26347314
ctrl.xf347.red	ctrl	xf347	red	n	54	31843.549	249.347	140.486	135	56	899	7940096.728	181	19055355
ctrl.xf347.red	ctrl	xf347	red	n	55	41091.058	240.853	124.498	136	55	826	9896915.966	180	23751505
ctrl.xf347.red	ctrl	xf347	red	n	56	40571.034	247.97	136.405	139	80	861	10060386.82	185	24143817
ctrl.xf347.red	ctrl	xf347	red	n	57	36225.834	246.841	129.326	132	64	711	8942024.93	183	21459872
ctrl.xf347.red	ctrl	xf347	red	n	58	38432.186	238.021	124.183	136	76	715	9147680.229	173	21953422
ctrl.xf347.red	ctrl	xf347	red	n	59	34277.394	237.454	125.35	131	67	843	8139291.329	176	19533410
ctrl.xf347.red	ctrl	xf347	red	y	60	48650.131	226.639	120.041	131	67	769	11026033.98	162	26461277
ctrl.xf347.red	ctrl	xf347	red	n	61	48313.449	223.488	118.259	131	87	817	10797458.99	165	25912722
ctrl.xf347.red	ctrl	xf347	red	n	62	45125.804	236.322	131.481	133	77	787	10664215.01	167	25592951
ctrl.xf347.red	ctrl	xf347	red	n	63	44634.532	230.126	129.241	134	85	797	10271577.14	162	24650663
gfp.xf347.red	gfp	xf347	red	n	1	39475.966	242.216	148.078	134	51	1032	9561729.638	159	22947105
gfp.xf347.red	gfp	xf347	red	n	2	42838.62	239.38	130.815	136	67	838	10254707.48	176	24610176
gfp.xf347.red	gfp	xf347	red	n	3	50925.238	225.814	124.312	134	80	769	11499628.4	161	27597850
gfp.xf347.red	gfp	xf347	red	n	4	41829.824	225.132	115.802	132	78	690	9417242.635	169	22600352
gfp.xf347.red	gfp	xf347	red	n	5	49708.933	243.736	131.38	140	80	877	12115852.32	179	29076720
gfp.xf347.red	gfp	xf347	red	y	6	38333.414	226.086	110.593	130	67	597	8666654.668	172	20799023
gfp.xf347.red	gfp	xf347	red	n	7	34354.066	243.545	129.896	135	74	796	8366754.746	184	20079296
gfp.xf347.red	gfp	xf347	red	n	8	37877.56	232.8	124.618	135	85	907	8817914.063	168	21162029
gfp.xf347.red	gfp	xf347	red	n	9	47935.102	225.548	132.059	130	73	747	10811646.62	153	25946769
gfp.xf347.red	gfp	xf347	red	n	10	32667.323	229.227	117.032	134	78	720	7488246.365	176	17970972
gfp.xf347.red	gfp	xf347	red	n	11	46813.384	228.8	122.853	134	57	806	10710917.44	167	25705030
gfp.xf347.red	gfp	xf347	red	n	12	45124.14	220.006	105.901	134	67	799	9927587.15	173	23825123
gfp.xf347.red	gfp	xf347	red	n	13	48930.564	229.273	132.524	131	82	949	11218458.5	160	26923073
gfp.xf347.red	gfp	xf347	red	n	14	45148.725	230.378	121.893	132	80	753	10401267.49	165	24961904
gfp.xf347.red	gfp	xf347	red	n	15	51671.939	215.164	100.054	132	80	775	11117955.58	163	26681877
gfp.xf347.red	gfp	xf347	red	n	16	36677.922	225.878	113.801	135	81	659	8284751.842	167	19882498
gfp.xf347.red	gfp	xf347	red	n	17	53494.939	215.879	110.484	139	85	695	11548432.71	161	27714975
gfp.xf347.red	gfp	xf347	red	n	18	37518.377	236.095	121.363	134	85	707	8857916.304	176	21258030
gfp.xf347.red	gfp	xf347	red	n	19	47843.431	236.688	131.173	134	69	970	11323989.14	171	27176335
gfp.xf347.red	gfp	xf347	red	n	20	45090.806	236.988	130.626	133	80	762	10685992.97	167	25645214
gfp.xf347.red	gfp	xf347	red	n	21	47814.68	223.884	118.113	136	65	912	10704925.92	164	25690651
gfp.xf347.red	gfp	xf347	red	n	22	34383.234	244.06	128.301	134	69	766	8391560.044	185	20138826
gfp.xf347.red	gfp	xf347	red	n	23	45106.223	219.536	121.658	142	38	903	9902452.254	165	23764802
gfp.xf347.red	gfp	xf347	red	n	24	44800.792	225.78	110.273	133	83	745	10115129.45	174	24275204
gfp.xf347.red	gfp	xf347	red	n	25	45734.585	227.061	114.045	134	89	753	10384545.48	172	24921773
gfp.xf347.red	gfp	xf347	red	n	26	46278.36	221.345	119.009	134	91	783	10243503.64	167	24583288
gfp.xf347.red	gfp	xf347	red	n	27	42396.516	219.558	104.536	135	85	1019	9308506.011	168	22339396
gfp.xf347.red	gfp	xf347	red	n	28	50494.802	220.126	111.152	136	78	734	11115219.21	162	26675310
gfp.xf347.red	gfp	xf347	red	n	29	45137.474	233.003	119.48	154	83	856	10517144.86	186	25239997
gfp.xf347.red	gfp	xf347	red	n	30	46080.434	225.672	111.812	138	75	739	10399074.89	172	24956642
gfp.xf347.red	gfp	xf347	red	n	31	50173.121	225.532	128.686	134	85	851	11315650.84	159	27156324
gfp.xf347.red	gfp	xf347	red	n	32	40351.006	243.403	132.95	135	78	878	9821538.565	179	23570618
gfp.xf347.red	gfp	xf347	red	n	33	40010.991	231.467	119.16	134	73	765	9261205.938	172	22225881
gfp.xf347.red	gfp	xf347	red	n	34	50186.038	225.92	124.21	134	72	764	11338052.28	158	27210085
gfp.xf347.red	gfp	xf347	red	n	35	53109.921	223.133	124.741	136	69	747	11850595.23	162	28440132
gfp.xf347.red	gfp	xf347	red	n	36	40301.004	231.824	121.594	132	81	739	9342721.321	176	22421509
gfp.xf347.red	gfp	xf347	red	n	37	48948.481	227.061	124.311	132	61	837	11114292.08	163	26673085
gfp.xf347.red	gfp	xf347	red	n	38	41558.145	233.314	129.062	128	70	704	9696085.763	162	23269545
gfp.xf347.red	gfp	xf347	red	n	39	42519.022	235.569	119.591	134	80	664	10016158.69	185	24037685
gfp.xf347.red	gfp	xf347	red	n	40	33979.882	228.094	109.812	134	81	675	7750598.325	186	18600588
gfp.xf347.red	gfp	xf347	red	n	41	43967.838	238.376	145.876	134	64	800	10480894.87	156	25153001
gfp.xf347.red	gfp	xf347	red	n	42	37555.462	233.7	117.222	136	82	673	8776706.351	178	21063135
gfp.xf347.red	gfp	xf347	red	n	43	36429.161	233.555	116.286	135	80	606	8508225.362	173	20418810
gfp.xf347.red	gfp	xf347	red	n	44	42824.452	219.95	100.558	134	77	671	9419224.392	174	22605108
gfp.xf347.red	gfp	xf347	red	n	45	46818.801	227.094	120.47	134	74	1016	10632282.61	165	25516315
gfp.xf347.red	gfp	xf347	red	n	46	42460.269	241.942	132.093	132	83	778	10272922.48	173	24653890
gfp.xf347.red	gfp	xf347	red	n	47	41291.466	233.262	119.072	133	76	707	9631745.747	176	23115136
gfp.xf347.red	gfp	xf347	red	n	48	47347.575	220.533	113.905	132	68	677	10441687.67	162	25058908
gfp.xf347.red	gfp	xf347	red	n	49	44893.307	223.829	114.136	132	77	947	10048434.53	165	24115138
gfp.xf347.red	gfp	xf347	red	n	50	39225.964	234.393	125.177	130	80	728	9194282.893	173	22065268
gfp.xf347.red	gfp	xf347	red	n	51	37542.553	222.812	109.634	134	85	648	8364938.648	169	20074933
gfp.xf347.red	gfp	xf347	red	n	52	46445.878	217.872	110.291	135	78	859	10119257.35	164	24285105
gfp.xf347.red	gfp	xf347	red	n	53	35704.969	253.655	131.753	134	77	783	9056741.175	196	21735183
gfp.xf347.red	gfp	xf347	red	n	54	45642.924	225.175	124.052	134	86	759	10277641.28	161	24665209
gfp.xf347.red	gfp	xf347	red	n	55	46198.783	231.509	131.388	136	80	776	10695435.83	159	25667870
gfp.xf347.red	gfp	xf347	red	n	56	40170.174	227.151	113.802	135	71	730	9124692.622	170	21898259
gfp.xf347.red	gfp	xf347	red	n	57	47687.601	222.198	116.601	135	80	739	10596080.87	162	25429429
gfp.xf347.red	gfp	xf347	red	n	58	41763.58	233.64	118.314	136	72	751	9757648.703	177	23417284
gfp.xf347.red	gfp	xf347	red	n	59	45791.681	236.558	129.902	142	72	782	10832372.11	168	25996502
gfp.xf347.red	gfp	xf347	red	n	60	49408.097	234.197	130.58	137	78	841	11571228.87	165	27769677
gfp.xf347.red	gfp	xf347	red	n	61	43534.078	230.531	122.184	134	82	787	10035960.2	169	24085201
gfp.xf347.red	gfp	xf347	red	n	62	47657.183	225.745	117.495	135	75	782	10758359.13	172	25818879
gfp.xf347.red	gfp	xf347	red	n	63	45263.324	235.49	134.465	137	83	751	10659076.67	165	25580612
gfp.xf347.red	gfp	xf347	red	n	64	47759.688	226.885	119.242	134	82	808	10835957.69	163	26005107
gfp.xf347.red	gfp	xf347	red	n	65	47583.013	214.026	103.58	129	84	782	10183996.57	167	24440472
gfp.xf347.red	gfp	xf347	red	n	66	42894.465	242.747	142.668	134	74	893	10412495.79	166	24988845
gfp.xf347.red	gfp	xf347	red	n	67	46605.889	216.356	109.738	131	78	971	10083457.46	161	24199187
gfp.xf347.red	gfp	xf347	red	n	68	40600.614	224.435	119.87	129	66	705	9112192.455	161	21868258
gfp.xf347.red	gfp	xf347	red	n	69	46749.646	217.476	113.776	129	82	856	10166945.87	153	24399550
