# Supplementary material for: A genetic framework for RNAi inheritance in Caenorhabditis elegans
Source: EMBO Rep. 2025 Jul 7;26(16):4072–99. doi: 10.1038/s44319-025-00512-7 (PMC12373942; doi:10.1038/s44319-025-00512-7)
Supplement: Supplementary file 4 — Source data Fig. 3 [file 44319_2025_512_MOESM4_ESM.zip › Figure_3/3D/F1_males_znfx-1.csv]

condi	RNAi	genotype	channel	image	index	area	mean	stddev	modal	min	max	intden	median	rawintden
ctrl.wt.green	ctrl	wt	green	n	1	6967.405	273.399	118.418	145	92	760	1904882.209	242	4571506
ctrl.wt.green	ctrl	wt	green	n	2	7746.191	252.39	81.392	233	107	761	1955062.028	240	4691932
ctrl.wt.green	ctrl	wt	green	n	3	4607.296	445.754	268.375	180	112	1413	2053720.338	356	4928701
ctrl.wt.green	ctrl	wt	green	n	4	6257.373	298.647	114.408	163	99	820	1868746.372	287	4484784
ctrl.wt.green	ctrl	wt	green	n	5	4367.702	357.963	206.568	185	115	1253	1563475.179	278	3752167
ctrl.wt.green	ctrl	wt	green	n	6	7815.778	248.934	86.496	151	94	679	1945613.675	237	4669257
ctrl.wt.green	ctrl	wt	green	n	7	3652.252	402.164	284.464	162	98	1677	1468804.137	263	3524967
ctrl.wt.green	ctrl	wt	green	n	8	5977.36	264.868	118.054	139	102	900	1583209.425	236	3799527
ctrl.wt.green	ctrl	wt	green	n	9	3202.648	400.679	288.516	153	110	1601	1283233.06	273	3079617
ctrl.wt.green	ctrl	wt	green	n	10	5728.598	237.04	71.295	248	90	601	1357905.678	236	3258823
ctrl.wt.green	ctrl	wt	green	n	11	3737.256	351.713	197.231	150	104	1490	1314441.586	295	3154514
ctrl.wt.green	ctrl	wt	green	n	12	7399.925	294.974	126.581	159	99	831	2182786.304	264	5238445
ctrl.wt.green	ctrl	wt	green	n	13	4036.437	359.8	249.72	148	101	1419	1452311.708	235	3485387
ctrl.wt.green	ctrl	wt	green	n	14	6266.956	290.236	116.802	168	97	791	1818897.818	264	4365153
ctrl.wt.green	ctrl	wt	green	n	15	8079.54	287.83	111.778	171	97	786	2325530.818	272	5581016
ctrl.wt.green	ctrl	wt	green	n	16	7779.11	266.02	87.253	178	108	581	2069400.23	250	4966331
ctrl.wt.green	ctrl	wt	green	n	17	7212	314.55	119.548	168	108	797	2268532.35	310	5444226
ctrl.wt.green	ctrl	wt	green	n	18	3693.087	388.116	280.561	136	103	1524	1433347.082	259	3439874
ctrl.wt.green	ctrl	wt	green	n	19	7275.336	301.512	104.995	167	110	685	2193602.637	297	5264403
ctrl.wt.green	ctrl	wt	green	n	20	5849.02	285.655	120.242	166	107	1032	1670801.39	261	4009738
ctrl.wt.green	ctrl	wt	green	n	21	5311.079	305.426	113.798	168	101	730	1622141.641	294	3892960
ctrl.wt.green	ctrl	wt	green	n	22	6872.818	313.278	124.343	200	99	824	2153104.515	295	5167212
ctrl.wt.green	ctrl	wt	green	n	23	5321.079	401.243	277.607	145	107	1794	2135043.264	300	5123867
ctrl.wt.green	ctrl	wt	green	n	24	6153.618	306.748	130.4	148	103	980	1887608.911	288	4530052
ctrl.wt.green	ctrl	wt	green	n	25	6662.808	277.655	115.456	150	99	1121	1849960.921	256	4439701
ctrl.wt.green	ctrl	wt	green	n	26	4298.949	401.092	297.867	146	112	1860	1724275.112	264	4138069
ctrl.wt.green	ctrl	wt	green	n	27	6989.073	319.608	118.294	187	119	828	2233764.91	311	5360788
ctrl.wt.green	ctrl	wt	green	n	28	7572.85	296.454	127.907	150	95	1021	2245002.513	266	5387757
ctrl.wt.green	ctrl	wt	green	n	29	6347.793	341.868	139.757	174	118	967	2170110.301	326	5208024
ctrl.wt.green	ctrl	wt	green	n	30	4079.355	343.133	216.506	192	108	1197	1399761.779	243	3359273
ctrl.wt.green	ctrl	wt	green	n	31	6627.39	317.062	126.869	160	107	862	2101290.87	292	5042865
ctrl.wt.green	ctrl	wt	green	n	32	4108.94	236.56	60.969	186	118	581	972012.009	233	2332721
ctrl.wt.green	ctrl	wt	green	n	33	5832.77	320.329	145.657	164	102	1115	1868405.106	293	4483965
ctrl.wt.green	ctrl	wt	green	n	34	7769.526	288.022	129.069	146	99	1107	2237798.013	257	5370467
ctrl.wt.green	ctrl	wt	green	n	35	4948.562	331.41	179.131	161	102	1473	1640004.55	281	3935829
ctrl.wt.green	ctrl	wt	green	n	36	4209.778	375.103	262.437	133	92	1767	1579098.402	250	3789661
ctrl.wt.green	ctrl	wt	green	n	37	6935.321	317.056	155.477	173	100	1538	2198882.048	274	5277073
ctrl.wt.green	ctrl	wt	green	n	38	7147.83	361.675	192.261	171	107	1403	2585188.236	316	6204165
ctrl.wt.green	ctrl	wt	green	n	39	6600.305	280.332	121.143	151	102	807	1850277.602	256	4440461
ctrl.wt.green	ctrl	wt	green	n	40	6010.278	309.208	147.334	157	104	1057	1858428.812	274	4460023
ctrl.wt.green	ctrl	wt	green	n	41	8186.628	308.589	136.851	160	110	1166	2526304.264	278	6062850
ctrl.wt.green	ctrl	wt	green	n	42	4543.96	308.44	203.42	134	104	1393	1401540.612	226	3363542
ctrl.wt.green	ctrl	wt	green	n	43	8256.215	349.663	188.465	160	99	1265	2886896.764	296	6928232
ctrl.wt.green	ctrl	wt	green	n	44	8090.374	275.349	123.811	155	103	1267	2227677.128	247	5346178
ctrl.wt.green	ctrl	wt	green	n	45	7760.359	340.877	180.434	178	105	1456	2645328.099	288	6348494
ctrl.wt.green	ctrl	wt	green	n	46	5658.178	271.704	119.525	152	105	915	1537350.222	236	3689470
ctrl.wt.green	ctrl	wt	green	n	47	6258.206	254.401	107.968	154	102	1048	1592094.419	227	3820850
ctrl.wt.green	ctrl	wt	green	n	48	4094.356	421.26	281.197	155	112	1820	1724787.635	302	4139299
ctrl.wt.green	ctrl	wt	green	n	49	6325.709	317.54	133.808	172	89	1064	2008668.673	294	4820582
ctrl.wt.green	ctrl	wt	green	n	50	6099.032	311.484	133.326	175	109	926	1899749.889	291	4559189
ctrl.wt.green	ctrl	wt	green	n	51	6922.403	298.96	129.389	159	102	967	2069520.235	275	4966619
ctrl.wt.green	ctrl	wt	green	n	52	9009.166	284.42	138.98	149	104	1191	2562390.515	249	6149453
ctrl.wt.green	ctrl	wt	green	n	53	5213.158	277.432	137.712	138	102	969	1446295.18	242	3470948
ctrl.wt.green	ctrl	wt	green	n	54	8893.328	287.978	139.396	153	104	997	2561085.038	247	6146320
ctrl.wt.green	ctrl	wt	green	n	55	7004.49	308.585	156.05	155	109	1080	2161482.819	256	5187319
ctrl.wt.green	ctrl	wt	green	n	56	6069.443	390.486	226.47	145	105	1636	2370029.759	340	5687812
ctrl.wt.green	ctrl	wt	green	n	57	5400.246	451.588	294.437	199	109	1954	2438684.973	359	5852577
ctrl.wt.green	ctrl	wt	green	n	58	6479.045	316.1	143.079	195	105	1116	2048027.989	285	4915043
ctrl.wt.green	ctrl	wt	green	n	59	5519.835	262.094	106.237	139	100	925	1446718.065	239	3471965
ctrl.wt.green	ctrl	wt	green	n	60	6221.534	232.807	68.068	233	103	671	1448413.976	230	3476035
ctrl.wt.green	ctrl	wt	green	n	61	7266.581	314.772	136.675	229	95	1216	2287315.569	286	5489307
ctrl.wt.green	ctrl	wt	green	n	62	7915.778	316.737	136.998	237	104	970	2507216.015	289	6017044
ctrl.wt.green	ctrl	wt	green	n	63	7450.756	306.745	144.131	152	90	1096	2285484.653	279	5484913
ctrl.wt.green	ctrl	wt	green	n	64	6484.462	301.521	116.552	159	104	951	1955199.589	284	4692265
ctrl.wt.green	ctrl	wt	green	n	65	5502.751	321.411	176.373	143	103	1283	1768642.331	272	4244548
ctrl.wt.green	ctrl	wt	green	n	66	6364.457	276.379	112.419	171	108	774	1759005.224	247	4221420
ctrl.wt.green	ctrl	wt	green	n	67	7887.443	281.978	98.689	167	111	717	2224083.519	268	5337557
gfp.wt.green	gfp	wt	green	n	1	7233.666	206.508	62.429	198	95	542	1493806.617	196	3584971
gfp.wt.green	gfp	wt	green	n	2	4990.23	161.436	25.115	162	96	267	805603.717	160	1933360
gfp.wt.green	gfp	wt	green	n	3	3924.764	212.41	69.923	155	111	496	833660.007	187	2000692
gfp.wt.green	gfp	wt	green	n	4	3199.73	196.045	62.318	131	108	467	627290.933	178	1505429
gfp.wt.green	gfp	wt	green	n	5	4800.637	196.075	70.43	142	82	558	941282.873	168	2258975
gfp.wt.green	gfp	wt	green	n	6	2685.957	145.106	17.245	142	91	225	389749.175	144	935355
gfp.wt.green	gfp	wt	green	n	7	5777.349	219.105	62.282	148	104	558	1265844.05	214	3037886
gfp.wt.green	gfp	wt	green	n	8	3851.01	235.543	71.191	176	87	568	907079.633	225	2176891
gfp.wt.green	gfp	wt	green	n	9	5336.495	241.227	83.171	163	103	666	1287307.537	220	3089396
gfp.wt.green	gfp	wt	green	n	10	5277.743	207.762	60.967	150	105	553	1096512.512	195	2631509
gfp.wt.green	gfp	wt	green	n	11	5088.151	226.301	74.117	152	105	507	1151454.622	207	2763364
gfp.wt.green	gfp	wt	green	n	12	6189.451	206.181	50.675	142	90	531	1276147.857	204	3062614
gfp.wt.green	gfp	wt	green	n	13	4840.223	255.396	108.291	202	110	832	1236173.102	224	2966679
gfp.wt.green	gfp	wt	green	n	14	5240.658	157.315	25.789	141	91	309	824433.749	152	1978550
gfp.wt.green	gfp	wt	green	n	15	4858.557	213.86	66.555	156	95	493	1039050.286	203	2493606
gfp.wt.green	gfp	wt	green	n	16	3813.092	155.522	17.654	151	101	250	593020.19	154	1423183
gfp.wt.green	gfp	wt	green	n	17	4408.119	208.532	81.341	145	103	626	919234.359	175	2206061
gfp.wt.green	gfp	wt	green	n	18	5576.506	241.287	90.514	199	100	646	1345540.215	214	3229148
gfp.wt.green	gfp	wt	green	n	19	3498.911	167.265	29.976	147	101	328	585246.082	162	1404526
gfp.wt.green	gfp	wt	green	n	20	7346.588	237.232	70.306	241	102	622	1742846.821	231	4182640
gfp.wt.green	gfp	wt	green	n	21	4566.46	178.152	33.74	173	108	349	813522.414	176	1952364
gfp.wt.green	gfp	wt	green	n	22	6453.63	165.518	30.24	166	92	353	1068194.126	162	2563548
gfp.wt.green	gfp	wt	green	n	23	3704.754	181.364	37.325	182	81	353	671907.151	179	1612503
gfp.wt.green	gfp	wt	green	n	24	5984.025	198.627	43.103	201	107	366	1188587.997	198	2852480
gfp.wt.green	gfp	wt	green	n	25	3054.724	199.29	67.114	133	100	486	608774.664	174	1460992
gfp.wt.green	gfp	wt	green	n	26	5924.856	206.289	51.918	161	92	504	1222230.794	200	2933219
gfp.wt.green	gfp	wt	green	n	27	6305.707	223.467	47.23	257	111	391	1409116.472	225	3381724
gfp.wt.green	gfp	wt	green	n	28	5636.509	189.335	48.295	155	101	463	1067189.914	180	2561138
gfp.wt.green	gfp	wt	green	n	29	5531.088	142.217	17.568	131	76	214	786614.093	141	1887787
gfp.wt.green	gfp	wt	green	n	30	6373.21	177.088	33.826	183	81	320	1128618.155	176	2708559
gfp.wt.green	gfp	wt	green	n	31	6562.802	218.571	64.613	150	106	689	1434436.387	205	3442489
gfp.wt.green	gfp	wt	green	n	32	4204.777	162.855	22.962	160	84	243	684768.993	163	1643370
gfp.wt.green	gfp	wt	green	n	33	6614.471	199.922	56.565	187	93	503	1322379.567	190	3173565
gfp.wt.green	gfp	wt	green	n	34	6956.987	207.731	62.582	141	86	471	1445182.298	199	3468278
gfp.wt.green	gfp	wt	green	n	35	4228.528	311.063	143.038	204	115	872	1315337.159	258	3156664
gfp.wt.green	gfp	wt	green	n	36	6075.696	200.23	50.951	144	103	406	1216536.782	195	2919554
gfp.wt.green	gfp	wt	green	n	37	8379.55	200.908	53.034	152	80	430	1683520.723	195	4040265
gfp.wt.green	gfp	wt	green	n	38	7276.583	150.675	24.023	142	82	259	1096400.129	146	2631240
gfp.wt.green	gfp	wt	green	n	39	5887.769	242.492	97.535	142	90	656	1427734.028	219	3426405
gfp.wt.green	gfp	wt	green	n	40	7784.523	199.81	75.059	142	89	757	1555423.199	175	3732845
gfp.wt.green	gfp	wt	green	n	41	4041.018	259.798	128.294	161	103	850	1049850.084	204	2519525
gfp.wt.green	gfp	wt	green	n	42	6690.306	202.829	69.04	144	92	621	1356990.376	185	3256628
gfp.wt.green	gfp	wt	green	n	43	6485.713	163.875	32.281	152	92	369	1062846.095	158	2550714
gfp.wt.green	gfp	wt	green	n	44	3746.838	246.95	93.44	158	111	682	925283.138	228	2220578
gfp.wt.green	gfp	wt	green	n	45	3644.333	143.096	23.07	125	92	237	521489.676	138	1251518
gfp.wt.green	gfp	wt	green	n	46	4331.865	157.343	24.933	143	93	285	681587.413	155	1635735
gfp.wt.green	gfp	wt	green	n	47	7379.921	168.353	35.588	134	91	367	1242429.305	161	2981694
gfp.wt.green	gfp	wt	green	n	48	6279.454	183.051	39.452	143	95	395	1149461.305	181	2758581
gfp.wt.green	gfp	wt	green	n	49	6955.735	176.014	39.826	157	90	373	1224307.227	169	2938203
gfp.wt.green	gfp	wt	green	n	50	6348.624	204.721	52.453	195	87	484	1299699.007	200	3119135
gfp.wt.green	gfp	wt	green	n	51	5416.914	258.102	57.354	256	126	628	1398115.173	253	3355323
gfp.wt.green	gfp	wt	green	n	52	3583.08	246.585	118.322	143	88	818	883535.396	198	2120388
gfp.wt.green	gfp	wt	green	n	53	5763.18	225.701	69.257	173	107	666	1300755.305	215	3121670
gfp.wt.green	gfp	wt	green	n	54	7449.091	176.339	40.568	159	90	384	1313567.141	169	3152417
gfp.wt.green	gfp	wt	green	n	55	6675.722	210.358	52.837	198	106	462	1404292.123	206	3370147
gfp.wt.green	gfp	wt	green	n	56	6860.314	182.418	50.231	138	81	506	1251446.801	169	3003335
gfp.wt.green	gfp	wt	green	n	57	8276.212	137.114	15.996	137	79	224	1134782.717	136	2723354
gfp.wt.green	gfp	wt	green	n	58	5501.085	189.957	51.233	154	97	483	1044971.527	177	2507817
gfp.wt.green	gfp	wt	green	n	59	6390.292	170.474	33.752	156	91	325	1089381.058	169	2614395
gfp.wt.green	gfp	wt	green	n	60	7441.174	188.07	44.171	144	90	362	1399460.235	182	3358551
gfp.wt.green	gfp	wt	green	n	61	3593.498	194.189	52.957	150	111	433	697816.488	181	1674683
gfp.wt.green	gfp	wt	green	n	62	3772.256	191.292	44.449	178	103	475	721600.909	189	1731763
gfp.wt.green	gfp	wt	green	n	63	6454.462	219.549	59.395	237	104	581	1417071.873	216	3400817
gfp.wt.green	gfp	wt	green	n	64	6150.281	192.871	40.642	160	104	368	1186209.652	189	2846773
gfp.wt.green	gfp	wt	green	n	65	7207.83	154.09	23.328	155	93	258	1110652.03	152	2665443
gfp.wt.green	gfp	wt	green	n	66	7468.675	152.477	25.101	147	92	314	1138801.19	150	2732998
ctrl.xf347.green	ctrl	xf347	green	n	1	4816.051	315.462	139.804	165	114	1160	1519280.217	283	3646108
ctrl.xf347.green	ctrl	xf347	green	n	2	7022.4	341.328	144.29	170	91	1217	2396941.9	318	5752401
ctrl.xf347.green	ctrl	xf347	green	n	3	6277.783	335.371	107.748	227	119	713	2105383.745	336	5052693
ctrl.xf347.green	ctrl	xf347	green	n	4	4468.118	460.062	290	211	125	1435	2055609.416	346	4933240
ctrl.xf347.green	ctrl	xf347	green	n	5	5224.402	358.457	223.339	223	103	1409	1872726.164	253	4494340
ctrl.xf347.green	ctrl	xf347	green	n	6	6655.3	319.231	122.835	185	110	859	2124579.194	303	5098760
ctrl.xf347.green	ctrl	xf347	green	n	7	5624.837	264.909	96.629	183	114	762	1490071.399	244	3576010
ctrl.xf347.green	ctrl	xf347	green	n	8	5037.311	258.57	88.695	169	109	671	1302497.102	244	3125852
ctrl.xf347.green	ctrl	xf347	green	n	9	5969.019	309.533	138.412	166	85	1214	1847609.614	276	4434063
ctrl.xf347.green	ctrl	xf347	green	n	10	5866.098	393.331	195.845	201	127	1243	2307319.939	348	5537318
ctrl.xf347.green	ctrl	xf347	green	n	11	7194.491	300.933	116.916	182	116	1003	2165058.104	278	5195905
ctrl.xf347.green	ctrl	xf347	green	n	12	7907.857	259.617	90.899	241	103	742	2053010.132	242	4927002
ctrl.xf347.green	ctrl	xf347	green	n	13	4657.71	324.931	136.785	163	117	945	1513434.536	305	3632079
ctrl.xf347.green	ctrl	xf347	green	n	14	8660.807	256.353	94.554	194	102	697	2220222.26	236	5328293
ctrl.xf347.green	ctrl	xf347	green	n	15	6318.202	355.953	184.308	229	112	1497	2248982.724	302	5397315
ctrl.xf347.green	ctrl	xf347	green	n	16	5587.752	272.582	92.96	278	114	830	1523119.556	262	3655322
ctrl.xf347.green	ctrl	xf347	green	n	17	5435.245	375.261	154.594	175	116	1009	2039634.945	367	4894903
ctrl.xf347.green	ctrl	xf347	green	n	18	8876.651	297.066	95.794	299	114	749	2636954.813	299	6328406
ctrl.xf347.green	ctrl	xf347	green	n	19	4147.27	369.644	192.64	195	110	1427	1533012.503	325	3679064
ctrl.xf347.green	ctrl	xf347	green	n	20	5498.998	292.705	112.287	168	115	805	1609582.208	272	3862823
ctrl.xf347.green	ctrl	xf347	green	n	21	7220.742	312.434	116.558	182	113	683	2256002.207	309	5414161
ctrl.xf347.green	ctrl	xf347	green	n	22	6618.632	303.399	108.853	171	115	749	2008085.605	295	4819188
ctrl.xf347.green	ctrl	xf347	green	n	23	5950.685	259.709	96.351	155	91	834	1545447.231	245	3708906
ctrl.xf347.green	ctrl	xf347	green	n	24	5581.502	299.033	117.686	172	109	761	1669052.391	277	4005545
ctrl.xf347.green	ctrl	xf347	green	n	25	5776.511	291.296	93.934	191	106	622	1682675.089	284	4038238
ctrl.xf347.green	ctrl	xf347	green	n	26	5989.437	329.253	125.805	226	115	767	1972037.312	315	4732676
ctrl.xf347.green	ctrl	xf347	green	n	27	6911.562	262.649	92.712	195	107	704	1815315.657	242	4356561
ctrl.xf347.green	ctrl	xf347	green	n	28	6101.109	228.417	76.898	155	105	612	1393596.212	212	3344480
ctrl.xf347.green	ctrl	xf347	green	n	29	6916.562	274.469	111.407	155	107	940	1898382.738	250	4555913
ctrl.xf347.green	ctrl	xf347	green	n	30	8100.782	267.914	94.575	170	111	757	2170309.591	251	5208508
ctrl.xf347.green	ctrl	xf347	green	n	31	5959.019	362.691	163.116	201	113	1082	2161284.184	340	5186848
ctrl.xf347.green	ctrl	xf347	green	n	32	6949.48	245.929	81.724	184	113	736	1709077.53	227	4101601
ctrl.xf347.green	ctrl	xf347	green	n	33	4767.719	416.853	298.769	155	102	1973	1987437.382	268	4769631
ctrl.xf347.green	ctrl	xf347	green	n	34	5057.732	387.295	246.358	199	108	1357	1958834.404	264	4700987
ctrl.xf347.green	ctrl	xf347	green	n	35	5792.349	323.369	190.17	176	112	1051	1873065.471	234	4495151
ctrl.xf347.green	ctrl	xf347	green	n	36	6285.705	382.639	196.892	177	108	1363	2405154.87	339	5772107
ctrl.xf347.green	ctrl	xf347	green	n	37	7392.422	256.286	85.637	184	112	586	1894574.374	234	4546770
ctrl.xf347.green	ctrl	xf347	green	n	38	7099.076	306.428	142.584	155	107	1113	2175352.666	279	5220607
ctrl.xf347.green	ctrl	xf347	green	n	39	7224.498	293.814	119.969	174	106	779	2122659.416	262	5094149
ctrl.xf347.green	ctrl	xf347	green	n	40	4926.476	352.421	173.938	185	92	1269	1736192.528	313	4166671
ctrl.xf347.green	ctrl	xf347	green	n	41	5936.939	291.12	135.138	179	108	812	1728362.169	244	4147879
ctrl.xf347.green	ctrl	xf347	green	n	42	5946.106	365.315	218.304	163	111	1409	2172200.021	288	5213041
ctrl.xf347.green	ctrl	xf347	green	n	43	4806.47	309.015	179.204	182	111	1102	1485270.606	222	3564486
ctrl.xf347.green	ctrl	xf347	green	n	44	6581.135	267.489	99.717	177	95	642	1760384.054	244	4224728
ctrl.xf347.green	ctrl	xf347	green	n	45	5373.996	331.292	180.756	165	105	1358	1780362.471	277	4272674
ctrl.xf347.green	ctrl	xf347	green	n	46	6705.724	298.194	125.319	265	109	927	1999609.607	272	4798843
ctrl.xf347.green	ctrl	xf347	green	n	47	5278.992	287.815	125.704	145	110	1082	1519373.003	258	3646328
ctrl.xf347.green	ctrl	xf347	green	n	48	6088.611	276.054	88.324	172	106	602	1680785.926	270	4033702
ctrl.xf347.green	ctrl	xf347	green	n	49	4959.393	339.333	210.691	168	104	1099	1682885.605	233	4038741
ctrl.xf347.green	ctrl	xf347	green	n	50	5996.107	304.742	140.768	150	104	1178	1827267.615	273	4385242
ctrl.xf347.green	ctrl	xf347	green	n	51	4946.476	306.494	105.212	166	109	739	1516064.653	305	3638389
ctrl.xf347.green	ctrl	xf347	green	n	52	5636.924	364.752	149.476	215	112	919	2056080.565	347	4934368
ctrl.xf347.green	ctrl	xf347	green	n	53	8059.118	309.423	115.386	295	106	1064	2493679.716	298	5984558
ctrl.xf347.green	ctrl	xf347	green	n	54	6279.037	263.124	93.929	176	96	860	1652163.785	243	3965012
ctrl.xf347.green	ctrl	xf347	green	n	55	5408.58	328.385	166.732	224	105	1181	1776098.195	283	4262441
ctrl.xf347.green	ctrl	xf347	green	n	56	7500.343	289.484	100.361	239	111	860	2171227.49	269	5210708
ctrl.xf347.green	ctrl	xf347	green	n	57	4536.457	333.651	146.028	177	100	1031	1513592.874	308	3632457
ctrl.xf347.green	ctrl	xf347	green	n	58	6473.212	341.192	144.578	186	112	1111	2208608.364	315	5300418
ctrl.xf347.green	ctrl	xf347	green	n	59	5155.235	320.049	124.397	204	125	992	1649928.266	298	3959647
ctrl.xf347.green	ctrl	xf347	green	n	60	7872.443	339.498	144.803	202	105	1050	2672678.307	312	6414135
ctrl.xf347.green	ctrl	xf347	green	n	61	5377.329	313.41	146.341	160	103	1433	1685307.799	291	4044554
ctrl.xf347.green	ctrl	xf347	green	n	62	6997.403	270.086	87.776	273	113	792	1889901.726	262	4535557
ctrl.xf347.green	ctrl	xf347	green	n	63	6268.62	305.767	98.293	181	114	639	1916735.451	308	4599955
ctrl.xf347.green	ctrl	xf347	green	n	64	8233.709	281.357	110.801	182	77	696	2316611.213	252	5559613
ctrl.xf347.green	ctrl	xf347	green	n	65	6996.153	283.998	111.337	190	106	704	1986891.572	262	4768322
ctrl.xf347.green	ctrl	xf347	green	n	66	7390.338	290.154	113.976	170	105	710	2144338.762	266	5146178
ctrl.xf347.green	ctrl	xf347	green	n	67	5359.411	363.008	164.436	178	113	957	1945508.432	332	4669007
ctrl.xf347.green	ctrl	xf347	green	n	68	8065.785	295.949	114.689	174	110	895	2387057.379	283	5728676
ctrl.xf347.green	ctrl	xf347	green	n	69	4653.129	271.723	116.824	168	99	938	1264363.592	242	3034334
gfp.xf347.green	gfp	xf347	green	n	1	7334.918	135.644	14.455	130	72	206	994938.282	135	2387743
gfp.xf347.green	gfp	xf347	green	n	2	7793.272	152.948	21.036	151	94	246	1191963.099	152	2860581
gfp.xf347.green	gfp	xf347	green	n	3	7467.841	135.03	13.844	131	79	200	1008384.312	134	2420012
gfp.xf347.green	gfp	xf347	green	n	4	8433.718	141.422	15.81	133	84	214	1192717.3	141	2862391
gfp.xf347.green	gfp	xf347	green	n	5	7379.503	141.995	16.914	147	93	213	1047853.611	141	2514734
gfp.xf347.green	gfp	xf347	green	n	6	7787.438	132.529	13.217	133	87	202	1032064.558	132	2476842
gfp.xf347.green	gfp	xf347	green	n	7	7603.263	130.267	13.115	124	75	226	990454.744	129	2376983
gfp.xf347.green	gfp	xf347	green	n	8	7034.071	144.927	16.345	139	64	216	1019424.815	143	2446508
gfp.xf347.green	gfp	xf347	green	n	9	8184.123	152.405	17.333	152	91	229	1247303.122	152	2993391
gfp.xf347.green	gfp	xf347	green	n	10	8353.298	142.279	16.434	138	92	264	1188495.024	141	2852258
gfp.xf347.green	gfp	xf347	green	n	11	7438.256	137.271	15.638	130	82	209	1021057.806	136	2450427
gfp.xf347.green	gfp	xf347	green	n	12	5796.931	128.698	10.597	129	84	176	746056.101	128	1790453
gfp.xf347.green	gfp	xf347	green	n	13	6269.869	129.683	12.113	130	87	190	813093.741	129	1951336
gfp.xf347.green	gfp	xf347	green	n	14	8519.138	132.71	12.95	132	83	193	1130577.8	132	2713263
gfp.xf347.green	gfp	xf347	green	n	15	7491.175	144.916	18.194	141	90	235	1085587.415	143	2605291
gfp.xf347.green	gfp	xf347	green	n	16	7004.486	129.356	12.143	127	84	189	906073.813	128	2174478
gfp.xf347.green	gfp	xf347	green	n	17	7897.027	134.425	14.752	131	88	200	1061556.736	133	2547620
gfp.xf347.green	gfp	xf347	green	n	18	7391.17	143.597	16.639	144	59	240	1061352.144	143	2547129
gfp.xf347.green	gfp	xf347	green	n	19	7462.84	130.907	10.765	125	90	190	976934.961	130	2344537
gfp.xf347.green	gfp	xf347	green	n	20	8023.282	134.109	13.04	133	76	212	1075991.561	133	2582262
gfp.xf347.green	gfp	xf347	green	n	21	6570.716	146.776	17.298	142	84	263	964422.307	146	2314508
gfp.xf347.green	gfp	xf347	green	n	22	5009.395	207.547	49.033	227	104	432	1039685.322	205	2495131
gfp.xf347.green	gfp	xf347	green	n	23	8569.141	129.789	12.051	124	82	190	1112178.211	129	2669106
gfp.xf347.green	gfp	xf347	green	n	24	7471.174	140.489	17.319	137	82	241	1049620.359	139	2518974
gfp.xf347.green	gfp	xf347	green	n	25	7058.655	137.846	14.468	135	74	249	973007.282	137	2335111
gfp.xf347.green	gfp	xf347	green	n	26	4618.961	126.083	10.826	129	85	189	582373.221	125	1397632
gfp.xf347.green	gfp	xf347	green	n	27	8203.291	132.678	13.834	137	69	194	1088396.293	132	2612032
gfp.xf347.green	gfp	xf347	green	n	28	8260.793	135.408	13.86	128	74	210	1118577.67	134	2684464
gfp.xf347.green	gfp	xf347	green	n	29	6975.318	131.897	12.909	131	77	194	920026.95	131	2207964
gfp.xf347.green	gfp	xf347	green	n	30	6689.472	136.803	14.661	132	86	205	915136.727	136	2196228
gfp.xf347.green	gfp	xf347	green	n	31	4383.117	150.203	22.455	137	93	287	658357.935	148	1579987
gfp.xf347.green	gfp	xf347	green	n	32	7759.937	132.002	12.964	126	63	206	1024330.039	131	2458280
gfp.xf347.green	gfp	xf347	green	n	33	8593.725	134.33	12.852	130	84	191	1154399.303	134	2770432
gfp.xf347.green	gfp	xf347	green	n	34	6408.209	131.732	12.08	128	84	191	844163.907	131	2025901
gfp.xf347.green	gfp	xf347	green	n	35	7664.933	138.088	15.214	134	81	208	1058437.011	137	2540133
gfp.xf347.green	gfp	xf347	green	n	36	7344.918	131.518	12.56	135	83	199	965986.129	131	2318261
gfp.xf347.green	gfp	xf347	green	n	37	7915.778	134.169	13.54	132	76	201	1062054.676	133	2548815
gfp.xf347.green	gfp	xf347	green	n	38	7622.848	140.608	17.874	135	86	233	1071831.788	139	2572279
gfp.xf347.green	gfp	xf347	green	n	39	7280.332	144.987	18.427	143	98	237	1055554.796	143	2533216
gfp.xf347.green	gfp	xf347	green	n	40	7245.747	167.952	38.8	158	98	381	1216939.238	161	2920521
gfp.xf347.green	gfp	xf347	green	n	41	8365.381	155.97	29.82	147	80	369	1304750.742	150	3131259
gfp.xf347.green	gfp	xf347	green	n	42	9218.337	141.163	17.945	140	86	209	1301291.834	140	3122958
gfp.xf347.green	gfp	xf347	green	n	43	6936.566	128.138	11.667	128	82	191	888835.527	127	2133108
gfp.xf347.green	gfp	xf347	green	n	44	8526.639	152.803	22.745	149	81	248	1302894.407	151	3126804
gfp.xf347.green	gfp	xf347	green	n	45	8283.711	130.97	12.628	128	72	208	1084920.718	130	2603691
gfp.xf347.green	gfp	xf347	green	n	46	7815.773	127.116	11.656	120	55	225	993511.967	126	2384320
gfp.xf347.green	gfp	xf347	green	n	47	7479.924	145.582	18.76	138	92	238	1088945.902	143	2613351
gfp.xf347.green	gfp	xf347	green	n	48	8393.299	138.559	13.785	136	82	207	1162963.027	138	2790984
gfp.xf347.green	gfp	xf347	green	n	49	9561.269	131.499	12.439	136	81	202	1257301.495	131	3017386
gfp.xf347.green	gfp	xf347	green	n	50	7160.743	130.263	10.425	130	93	191	932783.365	130	2238578
gfp.xf347.green	gfp	xf347	green	n	51	6169.865	127.026	10.463	123	63	188	783734.902	126	1880878
gfp.xf347.green	gfp	xf347	green	n	52	7874.942	137.572	14.009	137	87	205	1083374.814	137	2599981
gfp.xf347.green	gfp	xf347	green	n	53	9601.688	151.344	20.755	150	88	268	1453155.842	150	3487415
gfp.xf347.green	gfp	xf347	green	n	54	8306.212	149.128	19.283	147	75	245	1238689.396	147	2972719
gfp.xf347.green	gfp	xf347	green	n	55	5640.257	160.771	33.804	141	89	327	906791.346	152	2176200
gfp.xf347.green	gfp	xf347	green	n	56	8710.814	131.323	12.464	133	81	195	1143928.409	131	2745303
gfp.xf347.green	gfp	xf347	green	n	57	7622.848	133.69	11.821	134	91	197	1019101.467	133	2445732
gfp.xf347.green	gfp	xf347	green	n	58	6448.211	134.17	14.22	126	82	213	865159.448	132	2076288
gfp.xf347.green	gfp	xf347	green	n	59	9109.999	133.361	12.8	127	78	204	1214920.396	133	2915676
gfp.xf347.green	gfp	xf347	green	n	60	7319.5	136.386	15.086	131	88	204	998278.851	135	2395760
gfp.xf347.green	gfp	xf347	green	n	61	8121.204	150.069	23.099	145	80	302	1218744.32	147	2924853
gfp.xf347.green	gfp	xf347	green	n	62	6566.133	133.433	13.392	135	87	189	876141.199	133	2102643
gfp.xf347.green	gfp	xf347	green	n	63	7058.238	135.817	14.658	128	91	212	958630.793	134	2300609
gfp.xf347.green	gfp	xf347	green	n	64	8779.984	135.383	13.868	133	78	207	1188659.615	134	2852653
gfp.xf347.green	gfp	xf347	green	n	65	6207.366	139.768	15.56	134	81	215	867588.725	139	2082118
gfp.xf347.green	gfp	xf347	green	n	66	8157.872	128.747	10.706	128	68	191	1050301.223	128	2520608
gfp.xf347.green	gfp	xf347	green	n	67	7341.585	133.388	12.824	130	86	196	979276.735	133	2350157
ctrl.wt.red	ctrl	wt	red	n	1	6967.405	191.407	39.303	180	110	354	1333609.555	188	3200515
ctrl.wt.red	ctrl	wt	red	n	2	7746.191	188.819	30.865	206	107	309	1462627.185	191	3510143
ctrl.wt.red	ctrl	wt	red	n	3	4607.296	253.676	94.398	129	90	549	1168761.103	236	2804897
ctrl.wt.red	ctrl	wt	red	n	4	6257.373	197.608	42.625	216	104	345	1236507.567	200	2967481
ctrl.wt.red	ctrl	wt	red	n	5	4367.702	215.275	61.531	131	109	392	940258.875	206	2256517
ctrl.wt.red	ctrl	wt	red	n	6	7815.778	185.356	28.85	195	104	332	1448700.708	187	3476721
ctrl.wt.red	ctrl	wt	red	n	7	3652.252	235.226	88.993	140	99	545	859103.041	203	2061752
ctrl.wt.red	ctrl	wt	red	n	8	5977.36	201.826	43.265	204	110	410	1206385.758	202	2895192
ctrl.wt.red	ctrl	wt	red	n	9	3202.648	245.064	103.892	138	95	620	784852.525	204	1883559
ctrl.wt.red	ctrl	wt	red	n	10	5728.598	197.409	36.778	210	101	332	1130875.185	200	2713975
ctrl.wt.red	ctrl	wt	red	n	11	3737.256	236.537	79.951	129	85	531	884000.441	221	2121503
ctrl.wt.red	ctrl	wt	red	n	12	7399.925	186.751	31.198	191	98	369	1381940.956	187	3316505
ctrl.wt.red	ctrl	wt	red	n	13	4036.437	229.867	84.767	131	105	504	927844.134	205	2226723
ctrl.wt.red	ctrl	wt	red	n	14	6266.956	196.871	43.922	208	109	386	1233782.858	196	2960942
ctrl.wt.red	ctrl	wt	red	n	15	8079.54	197.873	35.419	223	98	321	1598718.892	202	3836748
ctrl.wt.red	ctrl	wt	red	n	16	7779.11	192.888	35.601	201	92	319	1500493.102	196	3601017
ctrl.wt.red	ctrl	wt	red	n	17	7212	203.779	41.635	221	110	349	1469651.676	206	3527001
ctrl.wt.red	ctrl	wt	red	n	18	3693.087	228.396	80.806	136	98	583	843488.152	209	2024278
ctrl.wt.red	ctrl	wt	red	n	19	7275.336	196.499	35.578	205	109	313	1429595.242	199	3430870
ctrl.wt.red	ctrl	wt	red	n	20	5849.02	196.268	36.352	212	106	374	1147974.725	197	2755012
ctrl.wt.red	ctrl	wt	red	n	21	5311.079	204.712	38.394	225	110	344	1087240.668	208	2609257
ctrl.wt.red	ctrl	wt	red	n	22	6872.818	198.64	37.203	201	111	392	1365215.599	200	3276366
ctrl.wt.red	ctrl	wt	red	n	23	5321.079	236.089	82.838	131	86	584	1256246.813	217	3014853
ctrl.wt.red	ctrl	wt	red	n	24	6153.618	197.741	40.224	220	99	362	1216819.991	200	2920233
ctrl.wt.red	ctrl	wt	red	n	25	6662.808	192.073	36.52	204	100	379	1279745.816	192	3071248
ctrl.wt.red	ctrl	wt	red	n	26	4298.949	234.049	91.766	131	109	536	1006164.421	205	2414683
ctrl.wt.red	ctrl	wt	red	n	27	6989.073	205.852	40.191	215	106	335	1438714.413	211	3452755
ctrl.wt.red	ctrl	wt	red	n	28	7572.85	194.073	34.781	193	93	472	1469687.928	196	3527088
ctrl.wt.red	ctrl	wt	red	n	29	6347.793	200.532	37.506	216	104	357	1272938.001	202	3054910
ctrl.wt.red	ctrl	wt	red	n	30	4079.355	216.674	71.48	134	112	532	883891.686	195	2121242
ctrl.wt.red	ctrl	wt	red	n	31	6627.39	192.364	33.248	199	109	312	1274869.757	194	3059546
ctrl.wt.red	ctrl	wt	red	n	32	4108.94	193.028	34.696	197	113	304	793142.075	196	1903453
ctrl.wt.red	ctrl	wt	red	n	33	5832.77	198.682	41.294	217	94	387	1158866.062	199	2781150
ctrl.wt.red	ctrl	wt	red	n	34	7769.526	185.236	31.53	186	107	431	1439199.436	185	3453919
ctrl.wt.red	ctrl	wt	red	n	35	4948.562	214.165	55.13	198	108	439	1059807.317	211	2543420
ctrl.wt.red	ctrl	wt	red	n	36	4209.778	220.516	74.226	142	80	484	928324.99	196	2227877
ctrl.wt.red	ctrl	wt	red	n	37	6935.321	201.496	38.222	214	107	355	1397441.672	204	3353705
ctrl.wt.red	ctrl	wt	red	n	38	7147.83	199.797	41.361	199	96	405	1428111.84	201	3427310
ctrl.wt.red	ctrl	wt	red	n	39	6600.305	206.249	38.512	218	104	365	1361304.585	210	3266980
ctrl.wt.red	ctrl	wt	red	n	40	6010.278	204.493	45.9	214	89	381	1229060.556	205	2949609
ctrl.wt.red	ctrl	wt	red	n	41	8186.628	191.413	33.754	195	96	359	1567023.26	192	3760682
ctrl.wt.red	ctrl	wt	red	n	42	4543.96	211.601	68.294	131	103	492	961506.94	191	2307510
ctrl.wt.red	ctrl	wt	red	n	43	8256.215	209.085	40.784	219	107	463	1726250.62	210	4142810
ctrl.wt.red	ctrl	wt	red	n	44	8090.374	196.216	34.713	203	100	373	1587460.871	199	3809730
ctrl.wt.red	ctrl	wt	red	n	45	7760.359	211.623	48.161	234	97	467	1642267.155	214	3941259
ctrl.wt.red	ctrl	wt	red	n	46	5658.178	191.07	38.23	174	96	362	1081110.385	190	2594545
ctrl.wt.red	ctrl	wt	red	n	47	6258.206	184.41	35.764	189	93	358	1154077.091	184	2769657
ctrl.wt.red	ctrl	wt	red	n	48	4094.356	247.527	94.488	130	86	525	1013465.175	224	2432204
ctrl.wt.red	ctrl	wt	red	n	49	6325.709	207.393	39.096	221	110	398	1311907.719	210	3148433
ctrl.wt.red	ctrl	wt	red	n	50	6099.032	204.954	37.903	205	114	344	1250021.109	207	2999912
ctrl.wt.red	ctrl	wt	red	n	51	6922.403	201.869	38.674	211	105	403	1397418.338	203	3353649
ctrl.wt.red	ctrl	wt	red	n	52	9009.166	186.175	32.571	187	99	395	1677279.606	186	4025285
ctrl.wt.red	ctrl	wt	red	n	53	5213.158	213.568	57.303	184	109	769	1113361.459	207	2671944
ctrl.wt.red	ctrl	wt	red	n	54	8893.328	189.13	33.223	189	108	382	1681998.158	189	4036609
ctrl.wt.red	ctrl	wt	red	n	55	7004.49	201.061	45.735	188	113	394	1408330.092	198	3379836
ctrl.wt.red	ctrl	wt	red	n	56	6069.443	217.81	53.092	205	107	449	1321986.126	215	3172622
ctrl.wt.red	ctrl	wt	red	n	57	5400.246	233.22	74.781	213	109	570	1259447.857	219	3022537
ctrl.wt.red	ctrl	wt	red	n	58	6479.045	208.272	39.654	208	108	398	1349405.293	210	3238425
ctrl.wt.red	ctrl	wt	red	n	59	5519.835	185.881	28.179	184	111	320	1026033.462	185	2462368
ctrl.wt.red	ctrl	wt	red	n	60	6221.534	200.923	35.679	200	107	352	1250046.179	202	2999974
ctrl.wt.red	ctrl	wt	red	n	61	7266.581	194.557	33.316	184	94	440	1413766.979	194	3392886
ctrl.wt.red	ctrl	wt	red	n	62	7915.778	193.411	32.104	207	109	425	1530998.992	194	3674230
ctrl.wt.red	ctrl	wt	red	n	63	7450.756	212.98	43.957	231	94	475	1586861.54	216	3808294
ctrl.wt.red	ctrl	wt	red	n	64	6484.462	201.232	34.486	208	114	466	1304883.68	203	3131578
ctrl.wt.red	ctrl	wt	red	n	65	5502.751	212.71	48.736	203	97	451	1170491.717	209	2809052
ctrl.wt.red	ctrl	wt	red	n	66	6364.457	190.492	33.909	194	111	322	1212379.877	190	2909579
ctrl.wt.red	ctrl	wt	red	n	67	7887.443	190.424	29.276	188	119	311	1501959.334	191	3604538
gfp.wt.red	gfp	wt	red	n	1	7233.666	189.762	34.988	185	114	401	1372673.546	185	3294265
gfp.wt.red	gfp	wt	red	n	2	4990.23	199.937	35.987	204	121	342	997733.386	201	2394450
gfp.wt.red	gfp	wt	red	n	3	3924.764	225.399	64.807	146	116	455	884636.935	210	2123031
gfp.wt.red	gfp	wt	red	n	4	3199.73	212.972	55.775	161	121	418	681451.757	200	1635409
gfp.wt.red	gfp	wt	red	n	5	4800.637	221.224	65.092	185	112	423	1062017.592	202	2548725
gfp.wt.red	gfp	wt	red	n	6	2685.957	237.129	79.595	149	118	491	636918.875	215	1528535
gfp.wt.red	gfp	wt	red	n	7	5777.349	196.53	30.076	201	102	342	1135424.302	196	2724893
gfp.wt.red	gfp	wt	red	n	8	3851.01	230.665	55.026	192	116	493	888294.603	223	2131809
gfp.wt.red	gfp	wt	red	n	9	5336.495	208.3	46.01	199	107	407	1111589.456	204	2667692
gfp.wt.red	gfp	wt	red	n	10	5277.743	202.377	39.223	199	120	350	1068092.455	200	2563304
gfp.wt.red	gfp	wt	red	n	11	5088.151	226.896	69.241	142	99	497	1154483.095	211	2770632
gfp.wt.red	gfp	wt	red	n	12	6189.451	203.708	33.851	222	103	351	1260840.903	207	3025879
gfp.wt.red	gfp	wt	red	n	13	4840.223	220.671	57.058	209	106	442	1068096.205	212	2563313
gfp.wt.red	gfp	wt	red	n	14	5240.658	189.223	28.595	184	117	389	991653.523	188	2379859
gfp.wt.red	gfp	wt	red	n	15	4858.557	211.23	43.991	209	116	389	1026273.449	210	2462943
gfp.wt.red	gfp	wt	red	n	16	3813.092	207.596	47.847	180	123	388	791583.905	197	1899714
gfp.wt.red	gfp	wt	red	n	17	4408.119	241.829	75.09	140	115	506	1066010.276	232	2558307
gfp.wt.red	gfp	wt	red	n	18	5576.506	192.215	33.337	191	115	325	1071888.463	189	2572414
gfp.wt.red	gfp	wt	red	n	19	3498.911	220.372	59.355	189	114	506	771063.378	204	1850467
gfp.wt.red	gfp	wt	red	n	20	7346.588	190.532	31.58	176	105	387	1399756.875	187	3359262
gfp.wt.red	gfp	wt	red	n	21	4566.46	200.552	55.431	153	116	452	915810.452	184	2197844
gfp.wt.red	gfp	wt	red	n	22	6453.63	186.509	26.596	185	103	298	1203659.94	186	2888651
gfp.wt.red	gfp	wt	red	n	23	3704.754	234.589	55.299	236	125	457	869096.22	235	2085735
gfp.wt.red	gfp	wt	red	n	24	5984.025	194.746	26.689	201	123	298	1165364.429	196	2796746
gfp.wt.red	gfp	wt	red	n	25	3054.724	239.425	85.994	148	118	554	731377.803	208	1755226
gfp.wt.red	gfp	wt	red	n	26	5924.856	201.376	36.913	218	116	368	1193126.122	203	2863371
gfp.wt.red	gfp	wt	red	n	27	6305.707	228.451	42.902	249	103	371	1440542.918	235	3457144
gfp.wt.red	gfp	wt	red	n	28	5636.509	203.064	39.972	216	113	362	1144573.056	204	2746849
gfp.wt.red	gfp	wt	red	n	29	5531.088	200.199	30.392	216	115	343	1107317.592	202	2657440
gfp.wt.red	gfp	wt	red	n	30	6373.21	197.348	30.622	189	94	345	1257741.594	198	3018441
gfp.wt.red	gfp	wt	red	n	31	6562.802	204.573	37.099	213	106	344	1342574.245	206	3222030
gfp.wt.red	gfp	wt	red	n	32	4204.777	194.296	30.033	210	114	297	816971.739	197	1960642
gfp.wt.red	gfp	wt	red	n	33	6614.471	215.908	40.049	221	117	390	1428117.763	217	3427325
gfp.wt.red	gfp	wt	red	n	34	6956.987	196.359	31.167	190	115	318	1366066.576	196	3278409
gfp.wt.red	gfp	wt	red	n	35	4228.528	260.111	101.416	143	108	708	1099888.501	225	2639611
gfp.wt.red	gfp	wt	red	n	36	6075.696	193.684	31.83	188	116	317	1176766.203	193	2824109
gfp.wt.red	gfp	wt	red	n	37	8379.55	177.667	26.518	188	101	304	1488770.152	178	3572885
gfp.wt.red	gfp	wt	red	n	38	7276.583	197.995	43.891	167	100	359	1440730.455	197	3457595
gfp.wt.red	gfp	wt	red	n	39	5887.769	210.576	46.908	221	108	429	1239824.603	212	2975443
gfp.wt.red	gfp	wt	red	n	40	7784.523	190.259	32.922	190	95	349	1481074.8	190	3554417
gfp.wt.red	gfp	wt	red	n	41	4041.018	234.324	91.019	134	99	526	946908.294	207	2272476
gfp.wt.red	gfp	wt	red	n	42	6690.306	197.356	38.275	206	110	393	1320372.036	200	3168748
gfp.wt.red	gfp	wt	red	n	43	6485.713	174.778	28.466	182	96	331	1133561.828	174	2720424
gfp.wt.red	gfp	wt	red	n	44	3746.838	221.278	65.88	131	99	475	829091.657	214	1989729
gfp.wt.red	gfp	wt	red	n	45	3644.333	225.539	71.191	136	110	443	821937.997	212	1972561
gfp.wt.red	gfp	wt	red	n	46	4331.865	202.774	47.456	200	100	391	878388.911	198	2108037
gfp.wt.red	gfp	wt	red	n	47	7379.921	191.973	34.374	198	92	336	1416748.525	193	3400041
gfp.wt.red	gfp	wt	red	n	48	6279.454	189.761	31.019	196	101	339	1191597.398	191	2859703
gfp.wt.red	gfp	wt	red	n	49	6955.735	196.721	36.328	200	105	400	1368341.312	195	3283869
gfp.wt.red	gfp	wt	red	n	50	6348.624	190.95	34.998	201	101	345	1212267.093	192	2909308
gfp.wt.red	gfp	wt	red	n	51	5416.914	221.468	38.88	245	106	363	1199671.934	226	2879081
gfp.wt.red	gfp	wt	red	n	52	3583.08	218.205	75.87	130	107	437	781844.914	192	1876342
gfp.wt.red	gfp	wt	red	n	53	5763.18	196.233	47.651	205	113	455	1130927.124	193	2714101
gfp.wt.red	gfp	wt	red	n	54	7449.091	175.2	25.871	175	99	313	1305077.586	175	3132043
gfp.wt.red	gfp	wt	red	n	55	6675.722	190.929	33.406	199	98	328	1274590.776	193	3058878
gfp.wt.red	gfp	wt	red	n	56	6860.314	216.454	77.537	130	109	473	1484941.643	201	3563697
gfp.wt.red	gfp	wt	red	n	57	8276.212	179.343	27.872	186	97	301	1484282.03	180	3562114
gfp.wt.red	gfp	wt	red	n	58	5501.085	228.27	75.262	130	105	515	1255733.664	218	3013623
gfp.wt.red	gfp	wt	red	n	59	6390.292	186.114	32.052	199	88	311	1189321.46	188	2854241
gfp.wt.red	gfp	wt	red	n	60	7441.174	202.458	38.734	225	107	327	1506526.797	206	3615499
gfp.wt.red	gfp	wt	red	n	61	3593.498	223.119	74.52	130	110	450	801778.325	207	1924180
gfp.wt.red	gfp	wt	red	n	62	3772.256	214.371	52.51	234	110	414	808660.723	217	1940697
gfp.wt.red	gfp	wt	red	n	63	6454.462	205.107	39.046	216	109	340	1323854.278	210	3177105
gfp.wt.red	gfp	wt	red	n	64	6150.281	194.737	36.308	207	100	348	1197687.26	197	2874318
gfp.wt.red	gfp	wt	red	n	65	7207.83	180.515	25.858	183	113	289	1301121.572	182	3122549
gfp.wt.red	gfp	wt	red	n	66	7468.675	186.313	31.305	199	101	370	1391509.401	187	3339470
ctrl.xf347.red	ctrl	xf347	red	n	1	4816.051	213.223	50.841	225	110	430	1026890.917	209	2464427
ctrl.xf347.red	ctrl	xf347	red	n	2	7022.4	214.408	42.413	221	98	456	1505658.769	216	3613418
ctrl.xf347.red	ctrl	xf347	red	n	3	6277.783	217.992	45.635	232	109	370	1368506.33	221	3284267
ctrl.xf347.red	ctrl	xf347	red	n	4	4468.118	237.238	72.273	138	118	456	1060006.994	225	2543902
ctrl.xf347.red	ctrl	xf347	red	n	5	5224.402	237.824	83.756	140	109	542	1242488.561	224	2981838
ctrl.xf347.red	ctrl	xf347	red	n	6	6655.3	211.93	39.741	225	116	355	1410459.473	217	3384950
ctrl.xf347.red	ctrl	xf347	red	n	7	5624.837	195.565	32.916	211	105	426	1100022.133	197	2639934
ctrl.xf347.red	ctrl	xf347	red	n	8	5037.311	203.8	36.684	211	117	358	1026605.904	205	2463743
ctrl.xf347.red	ctrl	xf347	red	n	9	5969.019	198.36	36.863	199	100	374	1184017.589	197	2841514
ctrl.xf347.red	ctrl	xf347	red	n	10	5866.098	235.067	54.855	260	113	456	1378923.884	239	3309268
ctrl.xf347.red	ctrl	xf347	red	n	11	7194.491	202.511	33.405	201	111	332	1456965.322	203	3496559
ctrl.xf347.red	ctrl	xf347	red	n	12	7907.857	186.874	28.167	171	104	328	1477776.677	185	3546504
ctrl.xf347.red	ctrl	xf347	red	n	13	4657.71	214.215	45.327	244	110	380	997752.935	216	2394499
ctrl.xf347.red	ctrl	xf347	red	n	14	8660.807	190.475	28.966	184	112	337	1649666.516	190	3959021
ctrl.xf347.red	ctrl	xf347	red	n	15	6318.202	198.186	32.558	192	116	345	1252177.748	198	3005091
ctrl.xf347.red	ctrl	xf347	red	n	16	5587.752	202.177	34.294	201	116	401	1129714.306	204	2711192
ctrl.xf347.red	ctrl	xf347	red	n	17	5435.245	207.49	38.88	224	116	342	1127761.301	208	2706505
ctrl.xf347.red	ctrl	xf347	red	n	18	8876.651	198.183	32.95	195	112	372	1759199.375	195	4221888
ctrl.xf347.red	ctrl	xf347	red	n	19	4147.27	235.555	62.745	247	116	459	976908.661	234	2344475
ctrl.xf347.red	ctrl	xf347	red	n	20	5498.998	195.425	35.013	202	108	340	1074642.238	196	2579025
ctrl.xf347.red	ctrl	xf347	red	n	21	7220.742	191.78	28.902	202	118	308	1384793.315	193	3323354
ctrl.xf347.red	ctrl	xf347	red	n	22	6618.632	196.027	32.729	207	108	314	1297432.707	199	3113698
ctrl.xf347.red	ctrl	xf347	red	n	23	5950.685	185.104	29.02	176	114	342	1101495.116	183	2643469
ctrl.xf347.red	ctrl	xf347	red	n	24	5581.502	193.114	34.498	179	107	343	1077865.3	190	2586760
ctrl.xf347.red	ctrl	xf347	red	n	25	5776.511	194.066	34.215	212	111	348	1121024.331	195	2690337
ctrl.xf347.red	ctrl	xf347	red	n	26	5989.437	203.735	34.868	210	113	328	1220255.891	207	2928482
ctrl.xf347.red	ctrl	xf347	red	n	27	6911.562	204.416	39.299	228	107	340	1412833.747	207	3390648
ctrl.xf347.red	ctrl	xf347	red	n	28	6101.109	182.934	28.195	186	110	327	1116102.859	182	2678526
ctrl.xf347.red	ctrl	xf347	red	n	29	6916.562	210.848	39.794	216	108	395	1458346.217	214	3499873
ctrl.xf347.red	ctrl	xf347	red	n	30	8100.782	192.333	29.715	188	104	315	1558051.549	193	3739155
ctrl.xf347.red	ctrl	xf347	red	n	31	5959.019	201.777	37.667	219	106	338	1202394.669	203	2885617
ctrl.xf347.red	ctrl	xf347	red	n	32	6949.48	174.774	21.23	173	115	298	1214588.135	173	2914880
ctrl.xf347.red	ctrl	xf347	red	n	33	4767.719	226.094	85.064	132	72	469	1077951.512	204	2586965
ctrl.xf347.red	ctrl	xf347	red	n	34	5057.732	220.124	78.626	143	103	463	1113328.134	196	2671865
ctrl.xf347.red	ctrl	xf347	red	n	35	5792.349	225.907	79.183	136	109	476	1308530.418	206	3140329
ctrl.xf347.red	ctrl	xf347	red	n	36	6285.705	213.322	40.482	215	92	441	1340876.902	216	3217957
ctrl.xf347.red	ctrl	xf347	red	n	37	7392.422	183.351	36.796	139	107	314	1355404.651	183	3252822
ctrl.xf347.red	ctrl	xf347	red	n	38	7099.076	194.916	36.891	199	106	414	1383725.533	196	3320789
ctrl.xf347.red	ctrl	xf347	red	n	39	7224.498	192.08	36.648	199	102	340	1387679.464	193	3330278
ctrl.xf347.red	ctrl	xf347	red	n	40	4926.476	226.108	65.851	130	104	498	1113916.911	228	2673278
ctrl.xf347.red	ctrl	xf347	red	n	41	5936.939	204.191	51.193	133	100	374	1212269.754	204	2909314
ctrl.xf347.red	ctrl	xf347	red	n	42	5946.106	208.088	58.091	132	101	439	1237313.403	204	2969416
ctrl.xf347.red	ctrl	xf347	red	n	43	4806.47	213.565	74.736	132	102	454	1026496.236	192	2463478
ctrl.xf347.red	ctrl	xf347	red	n	44	6581.135	193.735	42.602	130	107	361	1274997.631	195	3059854
ctrl.xf347.red	ctrl	xf347	red	n	45	5373.996	211.946	53.622	204	104	424	1138998.061	208	2733470
ctrl.xf347.red	ctrl	xf347	red	n	46	6705.724	184.523	28.986	185	97	314	1237357.155	184	2969521
ctrl.xf347.red	ctrl	xf347	red	n	47	5278.992	194.827	40.625	209	110	372	1028491.327	196	2468266
ctrl.xf347.red	ctrl	xf347	red	n	48	6088.611	195.749	34.592	214	109	373	1191836.929	200	2860278
ctrl.xf347.red	ctrl	xf347	red	n	49	4959.393	219.229	79.688	134	80	482	1087243.403	198	2609265
ctrl.xf347.red	ctrl	xf347	red	n	50	5996.107	183.02	30.981	188	107	329	1097409.284	183	2633662
ctrl.xf347.red	ctrl	xf347	red	n	51	4946.476	187.655	34.701	191	95	324	928232.391	187	2227656
ctrl.xf347.red	ctrl	xf347	red	n	52	5636.924	183.91	31	190	112	323	1036685.677	184	2487932
ctrl.xf347.red	ctrl	xf347	red	n	53	8059.118	184.417	27.478	187	96	304	1486237.041	186	3566806
ctrl.xf347.red	ctrl	xf347	red	n	54	6279.037	183.678	35.193	196	106	350	1153318.087	183	2767837
ctrl.xf347.red	ctrl	xf347	red	n	55	5408.58	221.144	60.182	230	109	456	1196075.873	217	2870451
ctrl.xf347.red	ctrl	xf347	red	n	56	7500.343	190.887	30.434	193	105	357	1431714.134	192	3435957
ctrl.xf347.red	ctrl	xf347	red	n	57	4536.457	206.149	38.44	208	101	381	935186.459	207	2244345
ctrl.xf347.red	ctrl	xf347	red	n	58	6473.212	198.177	37.996	202	107	379	1282841.502	201	3078679
ctrl.xf347.red	ctrl	xf347	red	n	59	5155.235	194.406	38.529	221	104	387	1002208.269	196	2405190
ctrl.xf347.red	ctrl	xf347	red	n	60	7872.443	202.671	39.706	215	103	374	1595514.531	207	3829060
ctrl.xf347.red	ctrl	xf347	red	n	61	5377.329	197.871	41.071	207	101	390	1064014.842	197	2553519
ctrl.xf347.red	ctrl	xf347	red	n	62	6997.403	178.279	29.386	170	101	315	1247486.554	176	2993831
ctrl.xf347.red	ctrl	xf347	red	n	63	6268.62	194.46	36.506	205	109	327	1218996.503	197	2925458
ctrl.xf347.red	ctrl	xf347	red	n	64	8233.709	194.666	37.281	205	99	307	1602825.699	197	3846606
ctrl.xf347.red	ctrl	xf347	red	n	65	6996.153	186.159	32.018	191	104	305	1302398.645	187	3125614
ctrl.xf347.red	ctrl	xf347	red	n	66	7390.338	185.938	30.836	194	108	308	1374141.922	187	3297790
ctrl.xf347.red	ctrl	xf347	red	n	67	5359.411	212.411	49.97	237	90	374	1138396.572	217	2732027
ctrl.xf347.red	ctrl	xf347	red	n	68	8065.785	190.618	34.646	195	101	358	1537479.819	190	3689783
ctrl.xf347.red	ctrl	xf347	red	n	69	4653.129	204.17	39.787	221	107	437	950027.983	206	2279963
gfp.xf347.red	gfp	xf347	red	n	1	7334.918	191.041	32.734	187	110	342	1401270.559	190	3362896
gfp.xf347.red	gfp	xf347	red	n	2	7793.272	195.146	31.8	200	109	361	1520823.094	198	3649809
gfp.xf347.red	gfp	xf347	red	n	3	7467.841	186.689	28.708	189	110	315	1394166.069	189	3345846
gfp.xf347.red	gfp	xf347	red	n	4	8433.718	206.108	42.659	222	97	374	1738259.675	211	4171633
gfp.xf347.red	gfp	xf347	red	n	5	7379.503	171.343	23.597	168	107	277	1264424.32	171	3034480
gfp.xf347.red	gfp	xf347	red	n	6	7787.438	181.445	29.61	182	102	340	1412993.177	181	3391029
gfp.xf347.red	gfp	xf347	red	n	7	7603.263	183.357	31.457	185	64	312	1394109.399	184	3345710
gfp.xf347.red	gfp	xf347	red	n	8	7034.071	184.508	32.877	186	107	322	1297843.343	182	3114682
gfp.xf347.red	gfp	xf347	red	n	9	8184.123	188.77	35.241	186	98	467	1544917.109	187	3707632
gfp.xf347.red	gfp	xf347	red	n	10	8353.298	191.073	31.191	196	109	332	1596093.609	193	3830450
gfp.xf347.red	gfp	xf347	red	n	11	7438.256	189.441	34.021	210	102	355	1409114.25	192	3381720
gfp.xf347.red	gfp	xf347	red	n	12	5796.931	190.902	32.768	190	96	343	1106647.959	192	2655834
gfp.xf347.red	gfp	xf347	red	n	13	6269.869	182.574	31.339	188	95	434	1144717.195	182	2747196
gfp.xf347.red	gfp	xf347	red	n	14	8519.138	192.779	32.813	199	103	345	1642314.05	193	3941374
gfp.xf347.red	gfp	xf347	red	n	15	7491.175	197.436	37.553	190	107	345	1479026.188	198	3549501
gfp.xf347.red	gfp	xf347	red	n	16	7004.486	182.232	29.659	189	112	371	1276443.201	182	3063324
gfp.xf347.red	gfp	xf347	red	n	17	7897.027	184.915	32.169	192	106	338	1460276.166	185	3504503
gfp.xf347.red	gfp	xf347	red	n	18	7391.17	193.831	31.985	206	102	332	1432639.073	195	3438177
gfp.xf347.red	gfp	xf347	red	n	19	7462.84	190.222	31.361	189	109	336	1419598.478	192	3406881
gfp.xf347.red	gfp	xf347	red	n	20	8023.282	179.852	28.073	171	97	294	1443002.045	178	3463047
gfp.xf347.red	gfp	xf347	red	n	21	6570.716	189.347	34.342	189	107	330	1244143.395	189	2985808
gfp.xf347.red	gfp	xf347	red	n	22	5009.395	196.861	38.488	192	106	348	986154.548	198	2366663
gfp.xf347.red	gfp	xf347	red	n	23	8569.141	187.601	30.497	190	109	311	1607580.383	189	3858017
gfp.xf347.red	gfp	xf347	red	n	24	7471.174	198.572	35.557	196	107	386	1483563.061	198	3560389
gfp.xf347.red	gfp	xf347	red	n	25	7058.655	195.028	33.22	211	106	313	1376633.186	198	3303769
gfp.xf347.red	gfp	xf347	red	n	26	4618.961	189.13	30.68	195	111	303	873584.415	190	2096507
gfp.xf347.red	gfp	xf347	red	n	27	8203.291	195.772	35.857	188	112	920	1605975.31	196	3854165
gfp.xf347.red	gfp	xf347	red	n	28	8260.793	187.972	32.682	199	105	322	1552795.385	190	3726539
gfp.xf347.red	gfp	xf347	red	n	29	6975.318	175.255	27.111	176	107	304	1222460.323	174	2933771
gfp.xf347.red	gfp	xf347	red	n	30	6689.472	187.969	31.021	191	102	373	1257415.667	188	3017660
gfp.xf347.red	gfp	xf347	red	n	31	4383.117	205.783	50.915	204	105	429	901972.793	203	2164636
gfp.xf347.red	gfp	xf347	red	n	32	7759.937	187.725	34.223	191	90	332	1456736.005	188	3496007
gfp.xf347.red	gfp	xf347	red	n	33	8593.725	186.824	30.195	189	108	380	1605515.705	188	3853062
gfp.xf347.red	gfp	xf347	red	n	34	6408.209	181.219	34.741	181	95	325	1161286.7	180	2786961
gfp.xf347.red	gfp	xf347	red	n	35	7664.933	192.662	32.276	200	110	343	1476741.084	193	3544017
gfp.xf347.red	gfp	xf347	red	n	36	7344.918	177.872	28.581	188	106	286	1306451.653	179	3135341
gfp.xf347.red	gfp	xf347	red	n	37	7915.778	201.796	40.844	218	110	374	1597368.667	204	3833510
gfp.xf347.red	gfp	xf347	red	n	38	7622.848	189.006	30.965	184	108	335	1440760.276	189	3457667
gfp.xf347.red	gfp	xf347	red	n	39	7280.332	201.118	37.586	215	98	411	1464208.429	203	3513940
gfp.xf347.red	gfp	xf347	red	n	40	7245.747	201.601	38.188	204	108	390	1460751.188	202	3505643
gfp.xf347.red	gfp	xf347	red	n	41	8365.381	193.914	34.927	190	105	325	1622163.548	193	3893015
gfp.xf347.red	gfp	xf347	red	n	42	9218.337	186.628	30.277	195	109	326	1720399.694	188	4128771
gfp.xf347.red	gfp	xf347	red	n	43	6936.566	194.243	41.598	187	105	420	1347376.435	190	3233556
gfp.xf347.red	gfp	xf347	red	n	44	8526.639	190.518	31.021	188	88	299	1624477.82	191	3898569
gfp.xf347.red	gfp	xf347	red	n	45	8283.711	194.532	37.074	202	105	327	1611449.726	196	3867303
gfp.xf347.red	gfp	xf347	red	n	46	7815.773	199.165	35.352	209	104	345	1556627.643	201	3735736
gfp.xf347.red	gfp	xf347	red	n	47	7479.924	190.965	30.051	207	89	312	1428400.13	193	3428004
gfp.xf347.red	gfp	xf347	red	n	48	8393.299	184.188	28.007	184	110	296	1545941.739	185	3710091
gfp.xf347.red	gfp	xf347	red	n	49	9561.269	175.118	22.162	182	112	255	1674352.594	176	4018263
gfp.xf347.red	gfp	xf347	red	n	50	7160.743	185.727	29.11	186	108	292	1329942.307	187	3191716
gfp.xf347.red	gfp	xf347	red	n	51	6169.865	188.542	37.322	199	107	389	1163279.291	187	2791743
gfp.xf347.red	gfp	xf347	red	n	52	7874.942	191.643	34.991	188	104	341	1509175.896	191	3621857
gfp.xf347.red	gfp	xf347	red	n	53	9601.688	197.447	36.84	195	100	346	1895825.192	196	4549773
gfp.xf347.red	gfp	xf347	red	n	54	8306.212	198.5	37.418	205	103	410	1648781.428	200	3956895
gfp.xf347.red	gfp	xf347	red	n	55	5640.257	197.276	43.001	203	101	376	1112686.568	196	2670326
gfp.xf347.red	gfp	xf347	red	n	56	8710.814	186.174	29.154	190	98	301	1621723.111	187	3891958
gfp.xf347.red	gfp	xf347	red	n	57	7622.848	186.621	29.621	193	107	310	1422579.864	187	3414036
gfp.xf347.red	gfp	xf347	red	n	58	6448.211	206.055	40.198	214	103	429	1328686.833	207	3188703
gfp.xf347.red	gfp	xf347	red	n	59	9109.999	188.384	32.463	190	101	305	1716180.751	189	4118646
gfp.xf347.red	gfp	xf347	red	n	60	7319.5	196.05	36.445	217	96	328	1434985.847	200	3443809
gfp.xf347.red	gfp	xf347	red	n	61	8121.204	192.524	35.379	189	89	351	1563525.874	193	3752291
gfp.xf347.red	gfp	xf347	red	n	62	6566.133	187.119	31.05	189	104	318	1228648.938	188	2948623
gfp.xf347.red	gfp	xf347	red	n	63	7058.238	190.897	33.816	203	103	330	1347393.103	193	3233596
gfp.xf347.red	gfp	xf347	red	n	64	8779.984	193.303	35.133	198	108	328	1697201.553	194	4073098
gfp.xf347.red	gfp	xf347	red	n	65	6207.366	193.901	34.539	206	83	326	1203611.547	194	2888536
gfp.xf347.red	gfp	xf347	red	n	66	8157.872	182.418	28.077	177	94	288	1488142.437	182	3571379
gfp.xf347.red	gfp	xf347	red	n	67	7341.585	197.142	35.82	190	112	349	1447334.743	198	3473445
