# Supplementary material for: A genetic framework for RNAi inheritance in Caenorhabditis elegans
Source: EMBO Rep. 2025 Jul 7;26(16):4072–99. doi: 10.1038/s44319-025-00512-7 (PMC12373942; doi:10.1038/s44319-025-00512-7)
Supplement: Supplementary file 4 — Source data Fig. 3 [file 44319_2025_512_MOESM4_ESM.zip › Figure_3/3E/F1_hermaphrodites_wago-1.csv]

condi	RNAi	genotype	channel	image	index	area	mean	stddev	modal	min	max	intden	median	rawintden
ctrl.wt.green	ctrl	wt	green	n	1	35114.517	515.651	271.612	381	100	2304	18106844.63	450	43454447
ctrl.wt.green	ctrl	wt	green	n	2	33077.341	451.232	244.297	221	95	2579	14925567.17	403	35819729
ctrl.wt.green	ctrl	wt	green	n	3	41028.119	558.7	318.105	216	104	2503	22922397.8	483	55011248
ctrl.wt.green	ctrl	wt	green	n	4	37088.773	498.213	266.266	236	76	2066	18478125.71	427	44345481
ctrl.wt.green	ctrl	wt	green	n	5	34808.253	389.563	191.595	186	108	1778	13560001.2	347	32542520
ctrl.wt.green	ctrl	wt	green	n	6	27572.506	419.903	182.996	230	78	1779	11577790.46	407	27785431
ctrl.wt.green	ctrl	wt	green	n	7	39884.734	403.819	224.398	183	105	3143	16106212.63	364	38653149
ctrl.wt.green	ctrl	wt	green	n	8	35443.698	451.713	272.611	188	102	4216	16010367.02	400	38423130
ctrl.wt.green	ctrl	wt	green	n	9	36544.582	499.016	329.075	184	104	3382	18236319.28	401	43765172
ctrl.wt.green	ctrl	wt	green	n	10	40085.577	522.149	313.092	207	91	2977	20930649.96	449	50231271
ctrl.wt.green	ctrl	wt	green	n	11	36072.894	458.223	223.724	350	93	2315	16529420.67	415	39668802
ctrl.wt.green	ctrl	wt	green	n	12	43595.32	419.974	224.436	205	110	3365	18308893.42	383	43939342
ctrl.wt.green	ctrl	wt	green	n	13	32273.137	529.719	364.868	388	99	4558	17095693.97	421	41027796
ctrl.wt.green	ctrl	wt	green	n	14	28488.798	461.617	241.59	344	104	2261	13150922.14	408	31560775
ctrl.wt.green	ctrl	wt	green	n	15	35032.013	387.317	195.893	185	101	3013	13568492.42	353	32562898
ctrl.wt.green	ctrl	wt	green	n	16	43001.959	504.381	290.063	208	100	5445	21689358.28	447	52052088
ctrl.wt.green	ctrl	wt	green	n	17	42671.111	453.233	262.501	189	114	4005	19339942.9	397	46413748
ctrl.wt.green	ctrl	wt	green	n	18	36574.583	443.574	251.009	200	101	3514	16223542.15	408	38934727
ctrl.wt.green	ctrl	wt	green	n	19	40506.429	515.261	330.053	228	110	3580	20871389.34	423	50089052
ctrl.wt.green	ctrl	wt	green	n	20	36957.101	541.314	374.563	378	92	3214	20005411.14	417	48010799
ctrl.wt.green	ctrl	wt	green	n	21	33901.128	467.523	243.375	340	101	2717	15849550.52	408	38037188
ctrl.wt.green	ctrl	wt	green	n	22	42033.582	543.911	306.55	234	113	4146	22862510.9	479	54867526
ctrl.wt.green	ctrl	wt	green	n	23	46321.277	491.777	248.431	385	101	4599	22779734.22	443	54668871
ctrl.wt.green	ctrl	wt	green	n	24	43968.67	443.098	257.444	222	79	2800	19482424.81	395	46755689
ctrl.wt.green	ctrl	wt	green	n	25	41938.994	476.151	254.058	204	111	4050	19969290.32	432	47924113
ctrl.wt.green	ctrl	wt	green	n	26	37806.306	497.763	276.89	202	107	3444	18818574.56	437	45162521
ctrl.wt.green	ctrl	wt	green	n	27	43965.753	481.525	268.959	214	98	2518	21170605.48	424	50807138
ctrl.wt.green	ctrl	wt	green	n	28	38638.844	496.272	268.823	218	99	3338	19175374.98	454	46018803
ctrl.wt.green	ctrl	wt	green	n	29	32882.748	423.539	227.731	185	90	2776	13927132.51	382	33423595
ctrl.wt.green	ctrl	wt	green	n	30	47527.166	479.111	243.876	205	100	3399	22770781.31	466	54647385
ctrl.wt.green	ctrl	wt	green	n	31	41997.33	486.692	257.577	233	90	3487	20439760.93	446	49053191
ctrl.wt.green	ctrl	wt	green	n	32	40932.698	505.92	306.344	204	100	3578	20708671.1	442	49698546
ctrl.wt.green	ctrl	wt	green	n	33	33533.195	467.712	227.574	349	96	3024	15683868.39	427	37639569
ctrl.wt.green	ctrl	wt	green	n	34	32685.239	447.847	235.734	218	93	3100	14637993.65	412	35129584
ctrl.wt.green	ctrl	wt	green	n	35	36249.152	490.228	254.803	402	108	2006	17770337.63	428	42646867
ctrl.wt.green	ctrl	wt	green	n	36	23319.396	462.658	229.291	198	106	2044	10788894.52	429	25892167
ctrl.wt.green	ctrl	wt	green	n	37	36816.252	420.51	202.947	198	78	1710	15481614.71	380	37154191
ctrl.wt.green	ctrl	wt	green	n	38	45107.878	368.442	186.04	175	101	2461	16619650.88	336	39885354
ctrl.wt.green	ctrl	wt	green	n	39	44993.706	418.656	234.518	187	89	3143	18836876.39	374	45206454
ctrl.wt.green	ctrl	wt	green	n	40	37624.206	380.326	188.793	168	94	2283	14309474.5	349	34341182
ctrl.wt.green	ctrl	wt	green	n	41	30255.955	426.512	250.193	183	84	2665	12904524.14	356	30969454
ctrl.wt.green	ctrl	wt	green	n	42	46102.09	420.224	242.595	173	95	2974	19373209.87	371	46493596
ctrl.wt.green	ctrl	wt	green	n	43	39757.219	450.79	261.862	201	101	5089	17922149.93	397	43011210
ctrl.wt.green	ctrl	wt	green	n	44	50133.106	426.888	245.726	184	94	3962	21401219.3	394	51360598
ctrl.wt.green	ctrl	wt	green	n	45	49652.251	423.904	238.647	193	81	3400	21047781.62	376	50512386
ctrl.wt.green	ctrl	wt	green	n	46	40691.428	423.322	245.914	184	102	3673	17225580.02	368	41339518
ctrl.wt.green	ctrl	wt	green	n	47	43797.819	516.576	287.346	398	103	4319	22624893.94	441	54297284
ctrl.wt.green	ctrl	wt	green	n	48	39940.977	441.888	250.625	198	100	4518	17649455.48	387	42356773
ctrl.wt.green	ctrl	wt	green	n	49	46087.089	460.214	290.059	191	95	4002	21209943.97	398	50901558
ctrl.wt.green	ctrl	wt	green	n	50	41343.124	446.939	250.168	206	89	3532	18477843.04	401	44344813
ctrl.wt.green	ctrl	wt	green	n	51	44904.952	498.791	309.433	202	101	3292	22398200.33	427	53753244
ctrl.wt.green	ctrl	wt	green	y	52	41853.981	424.262	256.294	180	99	3857	17757044.11	366	42614974
ctrl.wt.green	ctrl	wt	green	n	53	32737.734	410.924	208.165	188	96	3293	13452716.91	369	32285057
ctrl.wt.green	ctrl	wt	green	n	54	30864.732	403.796	203.058	167	99	2688	12463054.96	361	29909976
ctrl.wt.green	ctrl	wt	green	n	55	38593.416	422.027	219.75	185	104	2294	16287448.74	382	39088105
ctrl.wt.green	ctrl	wt	green	n	56	46515.025	484.502	207.685	265	99	1986	22536605.36	475	54085401
ctrl.wt.green	ctrl	wt	green	n	57	37986.722	503.943	336.279	204	108	3219	19143129.03	412	45941427
ctrl.wt.green	ctrl	wt	green	n	58	47800.917	483.549	276.44	204	89	1822	23114066.12	427	55471244
ctrl.wt.green	ctrl	wt	green	n	59	39150.941	551.012	269.42	558	100	2173	21572621.24	537	51771944
ctrl.wt.green	ctrl	wt	green	n	60	45349.972	488.723	268.95	212	106	3172	22163573.03	462	53190164
ctrl.wt.green	ctrl	wt	green	n	61	38943.432	430.226	250.36	186	89	2924	16754459.91	382	40208881
ctrl.wt.green	ctrl	wt	green	n	62	45355.806	423.243	254.529	177	97	1879	19196505.61	352	46069525
ctrl.wt.green	ctrl	wt	green	n	63	41099.78	413.186	250.497	162	86	2390	16981841.89	342	40754573
ctrl.wt.green	ctrl	wt	green	n	64	37311.691	437.615	220.969	191	89	3111	16328161.84	398	39185812
ctrl.wt.green	ctrl	wt	green	n	65	47354.23	472.322	244.713	208	99	2985	22366422.64	434	53676981
ctrl.wt.green	ctrl	wt	green	n	66	45094.961	491.748	273.475	213	103	2837	22175361.48	434	53218455
ctrl.wt.green	ctrl	wt	green	n	67	44675.359	442.286	223.224	198	89	2430	19759307.38	415	47420188
gfp.wt.green	gfp	wt	green	n	1	28865.899	195.106	60.555	184	91	989	5631902.869	185	13515951
gfp.wt.green	gfp	wt	green	n	2	40844.778	200.545	73.789	171	76	1280	8191216.568	188	19658024
gfp.wt.green	gfp	wt	green	n	3	43545.734	245.38	88.244	231	76	2270	10685272.29	234	25643485
gfp.wt.green	gfp	wt	green	n	4	38912.19	180.586	61.265	169	82	1454	7027001.854	170	16864036
gfp.wt.green	gfp	wt	green	n	5	44216.181	196.127	71.679	169	83	776	8671997.642	176	20811846
gfp.wt.green	gfp	wt	green	n	6	42832.368	248.826	101.262	214	78	1109	10657796.46	224	25577546
gfp.wt.green	gfp	wt	green	n	7	37247.114	225.177	109.671	158	76	1564	8387180.914	194	20128317
gfp.wt.green	gfp	wt	green	n	8	40239.334	248.714	85.903	242	91	1489	10008100.61	241	24018347
gfp.wt.green	gfp	wt	green	n	9	38079.235	218.862	88.855	160	89	1492	8334085.995	202	20000895
gfp.wt.green	gfp	wt	green	n	10	37487.541	260.61	117.852	235	91	1484	9769628.489	236	23446040
gfp.wt.green	gfp	wt	green	n	11	37789.222	206.254	75.45	180	85	1496	7794162.643	189	18705138
gfp.wt.green	gfp	wt	green	n	12	38015.482	286.986	161.102	155	95	2149	10909926.28	247	26182630
gfp.wt.green	gfp	wt	green	n	13	41406.053	193.552	71.288	158	73	1747	8014232.254	179	19233281
gfp.wt.green	gfp	wt	green	n	14	33719.453	316.437	201.041	235	97	1923	10670066.18	248	25606992
gfp.wt.green	gfp	wt	green	n	15	38248.826	204.636	77.92	156	77	1202	7827105.811	187	18784198
gfp.wt.green	gfp	wt	green	n	16	35112.433	202.479	63.379	194	66	1653	7109539.781	195	17062118
gfp.wt.green	gfp	wt	green	n	17	41660.232	196.715	77.12	172	83	1341	8195187.999	181	19667555
gfp.wt.green	gfp	wt	green	n	18	42865.703	189.831	72.389	160	76	1555	8137224.525	176	19528449
gfp.wt.green	gfp	wt	green	n	19	40095.994	178.953	60.738	152	76	1172	7175278.61	167	17219884
gfp.wt.green	gfp	wt	green	n	20	34222.393	275.462	136.999	157	85	2842	9426963.709	251	22623682
gfp.wt.green	gfp	wt	green	n	21	38816.352	195.76	76.597	146	75	1609	7598675.402	176	18235990
gfp.wt.green	gfp	wt	green	n	22	40378.923	206.679	86.445	146	82	1711	8345461.096	185	20028194
gfp.wt.green	gfp	wt	green	n	23	40207.249	219.404	70.765	217	85	863	8821621.959	209	21170928
gfp.wt.green	gfp	wt	green	n	24	40233.917	219.515	77.64	157	100	905	8831949.93	206	21195714
gfp.wt.green	gfp	wt	green	n	25	36424.16	251.407	109.12	152	76	2013	9157288.921	223	21976492
gfp.wt.green	gfp	wt	green	n	26	46928.805	167.918	52.894	146	71	1250	7880169.062	157	18911544
gfp.wt.green	gfp	wt	green	n	27	43584.486	177.396	53.272	152	72	920	7731725.631	165	18555296
gfp.wt.green	gfp	wt	green	n	28	36209.983	221.126	91.071	138	96	1182	8006953.172	198	19215812
gfp.wt.green	gfp	wt	green	n	29	43028.211	204.515	80.603	157	86	1744	8799911.387	188	21118825
gfp.wt.green	gfp	wt	green	n	30	31255.591	180.866	48.471	168	67	958	5653080.917	171	13566776
gfp.wt.green	gfp	wt	green	n	31	35884.552	190.82	64.794	139	86	1490	6847493.674	181	16433236
gfp.wt.green	gfp	wt	green	n	32	48082.191	330.286	183.913	169	101	3401	15880866.95	295	38112344
gfp.wt.green	gfp	wt	green	n	33	30180.542	331.136	141.004	167	85	1413	9993858.289	316	23984167
gfp.wt.green	gfp	wt	green	n	34	40532.68	221.143	86.9	217	89	1845	8963502.174	208	21511425
gfp.wt.green	gfp	wt	green	n	35	30097.205	196.928	55.785	181	91	986	5926983.814	186	14224113
gfp.wt.green	gfp	wt	green	n	36	38840.52	227.713	89.061	204	99	1432	8844477.584	213	21225779
gfp.wt.green	gfp	wt	green	y	37	39260.539	191.568	66.054	147	74	1242	7521063.116	180	18049729
gfp.wt.green	gfp	wt	green	n	38	46531.704	175.792	60.688	147	88	1318	8179903.136	163	19630873
gfp.wt.green	gfp	wt	green	n	39	35859.134	187.244	59	177	74	907	6714414.277	178	16113860
gfp.wt.green	gfp	wt	green	n	40	29245.083	229.238	81.921	182	77	1230	6704090.057	213	16089083
gfp.wt.green	gfp	wt	green	n	41	29314.252	181.162	49.508	174	88	1098	5310641.147	174	12744958
gfp.wt.green	gfp	wt	green	n	42	34097.387	279.053	138.09	155	96	2829	9514966.885	244	22834880
gfp.wt.green	gfp	wt	green	n	43	34207.809	183.303	48.167	172	78	677	6270399.046	175	15048272
gfp.wt.green	gfp	wt	green	n	44	41375.635	220.975	87.078	214	73	2283	9142987.853	209	21942171
gfp.wt.green	gfp	wt	green	n	45	38801.768	278.469	120.469	260	82	2676	10805082.34	257	25931016
gfp.wt.green	gfp	wt	green	n	46	41886.909	255.645	116.461	203	92	2757	10708179.59	229	25698460
gfp.wt.green	gfp	wt	green	n	47	41278.964	167.84	41.427	153	68	698	6928267.772	159	16627085
gfp.wt.green	gfp	wt	green	n	48	34481.154	194.465	77.724	147	83	1158	6705374.282	180	16092165
gfp.wt.green	gfp	wt	green	n	49	45797.087	217.516	95.047	205	86	1265	9961603.903	197	23906760
gfp.wt.green	gfp	wt	green	n	50	39345.543	176.581	48.515	157	88	1045	6947682.406	167	16673678
gfp.wt.green	gfp	wt	green	n	51	34551.991	180.635	49.577	163	80	1067	6241306.887	172	14978454
gfp.wt.green	gfp	wt	green	n	52	44084.925	221.517	84.345	202	84	1025	9765545.803	202	23436242
gfp.wt.green	gfp	wt	green	n	53	31803.116	188.509	58.037	184	82	1025	5995185.672	182	14387790
gfp.wt.green	gfp	wt	green	n	54	33417.773	222.055	89.833	147	86	1935	7420583.121	208	17808588
gfp.wt.green	gfp	wt	green	n	55	35002.428	207.346	83.113	173	71	1508	7257602.778	191	17417453
gfp.wt.green	gfp	wt	green	n	56	30983.078	276.169	129.483	160	94	1655	8556567.382	245	20534826
gfp.wt.green	gfp	wt	green	n	57	37530.46	203.199	68.821	194	78	949	7626136.653	192	18301894
gfp.wt.green	gfp	wt	green	n	58	41631.064	230.878	90.428	224	62	1708	9611687.126	218	23066998
gfp.wt.green	gfp	wt	green	n	59	32854.83	209.045	79.231	144	87	1834	6868140.449	191	16482786
gfp.wt.green	gfp	wt	green	n	60	35199.937	236.321	98.668	217	95	2042	8318469.033	223	19963416
gfp.wt.green	gfp	wt	green	n	61	36641.67	236.845	74.179	225	92	1236	8678384.183	229	20827173
gfp.wt.green	gfp	wt	green	n	62	39513.05	265.258	105.938	246	88	1688	10481151.74	252	25153618
gfp.wt.green	gfp	wt	green	n	63	37393.371	178.562	49.015	162	93	697	6677046.741	169	16024182
gfp.wt.green	gfp	wt	green	n	64	47943.018	187.231	58.677	169	85	843	8976426.513	176	21542442
ctrl.ok1074.green	ctrl	ok1074	green	n	1	36745.427	546.611	295.842	228	111	2606	20085458.92	483	48202901
ctrl.ok1074.green	ctrl	ok1074	green	n	2	43280.726	548.327	312.992	211	102	2237	23731978.28	480	56954148
ctrl.ok1074.green	ctrl	ok1074	green	n	3	42430.27	599.564	411.184	234	109	3710	25439666.65	481	61052413
ctrl.ok1074.green	ctrl	ok1074	green	n	4	36642.089	443.957	216.155	233	103	2176	16267499.64	407	39040217
ctrl.ok1074.green	ctrl	ok1074	green	n	5	47458.833	681.17	421.703	260	96	6224	32327536.48	549	77582546
ctrl.ok1074.green	ctrl	ok1074	green	n	6	35752.049	501.801	318.84	206	103	2623	17940427.25	412	43055060
ctrl.ok1074.green	ctrl	ok1074	green	n	7	41013.955	570.918	295.412	436	89	2680	23415620.09	519	56194923
ctrl.ok1074.green	ctrl	ok1074	green	n	8	44618.287	574.781	378.2	225	93	3625	25645755.64	496	61547004
ctrl.ok1074.green	ctrl	ok1074	green	n	9	43106.551	672.303	544.275	195	105	4650	28980661.62	474	69550413
ctrl.ok1074.green	ctrl	ok1074	green	n	10	38528.425	771.907	620.118	218	107	4872	29740352.96	490	71373589
ctrl.ok1074.green	ctrl	ok1074	green	n	11	37273.368	621.095	415.79	256	111	3866	23150285.48	498	55558149
ctrl.ok1074.green	ctrl	ok1074	green	n	12	37159.613	617.55	435.506	243	113	3273	22947910.83	475	55072472
ctrl.ok1074.green	ctrl	ok1074	green	n	13	34411.571	515.768	345.544	214	96	3584	17748394.32	412	42594202
ctrl.ok1074.green	ctrl	ok1074	green	n	14	32834.415	741.379	607.886	220	108	4793	24342760.33	466	58419958
ctrl.ok1074.green	ctrl	ok1074	green	n	15	46054.602	559.094	339.218	213	100	5738	25748865.77	492	61794457
ctrl.ok1074.green	ctrl	ok1074	green	n	16	38304.665	579.618	384.339	224	101	3031	22202075.95	465	53282550
ctrl.ok1074.green	ctrl	ok1074	green	n	17	47055.065	580.801	397.737	222	113	6204	27329606.25	473	65588061
ctrl.ok1074.green	ctrl	ok1074	green	n	18	42875.29	580.572	398.011	180	105	3266	24892207.91	460	59738572
ctrl.ok1074.green	ctrl	ok1074	green	n	19	30968.497	596.446	463.298	187	106	3682	18471025.64	421	44328438
ctrl.ok1074.green	ctrl	ok1074	green	n	20	34287.398	462.384	254.875	200	107	3426	15853934.93	411	38047707
ctrl.ok1074.green	ctrl	ok1074	green	n	21	36435.83	461.678	342.28	194	97	3810	16821637.02	348	40370086
ctrl.ok1074.green	ctrl	ok1074	green	n	22	38747.602	846.139	725.182	234	98	5017	32785861.15	527	78682475
ctrl.ok1074.green	ctrl	ok1074	green	n	23	49330.585	749.96	603.504	247	116	4366	36995971.24	553	88786278
ctrl.ok1074.green	ctrl	ok1074	green	n	24	33554.448	600.308	407.992	220	100	3338	20142995.71	477	48340983
ctrl.ok1074.green	ctrl	ok1074	green	n	25	35931.64	617.161	494.127	218	110	4645	22175607.24	411	53219028
ctrl.ok1074.green	ctrl	ok1074	green	n	26	39852.236	522.698	322.485	210	115	4411	20830687.52	443	49991368
ctrl.ok1074.green	ctrl	ok1074	green	n	27	32178.969	491.944	343.353	192	105	2778	15830253.01	370	37990873
ctrl.ok1074.green	ctrl	ok1074	green	n	28	34578.662	779.074	614.689	333	105	4752	26939323.02	540	64651424
ctrl.ok1074.green	ctrl	ok1074	green	n	29	35280.36	592.964	340.603	440	109	2324	20920000.76	493	50205710
ctrl.ok1074.green	ctrl	ok1074	green	n	30	37467.96	693.964	499.029	416	104	4909	26001403.13	490	62400519
ctrl.ok1074.green	ctrl	ok1074	green	n	31	37161.696	592.137	342.433	242	109	2690	22004821.95	530	52809162
ctrl.ok1074.green	ctrl	ok1074	green	n	32	44758.293	549.966	312.405	230	76	3062	24615522.78	487	59074558
ctrl.ok1074.green	ctrl	ok1074	green	n	33	33393.191	614.918	397.971	204	108	3374	20534078.56	485	49279539
ctrl.ok1074.green	ctrl	ok1074	green	y	34	39127.203	673.763	583.095	211	109	5606	26362471.69	463	63267044
ctrl.ok1074.green	ctrl	ok1074	green	n	35	42002.751	722.834	555.459	232	110	4173	30361034.63	529	72863157
ctrl.ok1074.green	ctrl	ok1074	green	n	36	39174.288	571.014	404.883	296	104	4129	22369081.49	420	53683345
ctrl.ok1074.green	ctrl	ok1074	green	n	37	44582.452	556.322	321.173	236	106	3376	24802180.47	485	59522516
ctrl.ok1074.green	ctrl	ok1074	green	n	38	42203.176	596.88	415.612	204	96	3784	25190228.18	472	60453788
ctrl.ok1074.green	ctrl	ok1074	green	n	39	38287.581	567.995	360.709	217	100	3584	21747143.1	481	52190761
ctrl.ok1074.green	ctrl	ok1074	green	n	40	36723.76	542.315	339.19	390	100	3245	19915844.09	438	47795844
ctrl.ok1074.green	ctrl	ok1074	green	n	41	40276.005	523.502	274.789	401	88	3494	21084568.27	474	50600654
ctrl.ok1074.green	ctrl	ok1074	green	n	42	44276.188	572.093	329.015	229	108	3783	25330106.23	516	60789480
ctrl.ok1074.green	ctrl	ok1074	green	n	43	38836.356	704.59	404.196	392	106	3544	27363715.31	593	65669919
ctrl.ok1074.green	ctrl	ok1074	green	n	44	34331.567	573.041	370.24	348	103	4193	19673408.02	456	47214024
ctrl.ok1074.green	ctrl	ok1074	green	n	45	47955.939	628.971	360.279	239	105	4352	30162886	559	72387622
ctrl.ok1074.green	ctrl	ok1074	green	n	46	34123.641	550.151	340.264	229	111	3565	18773149.01	453	45053501
ctrl.ok1074.green	ctrl	ok1074	green	n	47	48328.873	502.912	259.095	218	85	3363	24305147.36	464	58329691
ctrl.ok1074.green	ctrl	ok1074	green	n	48	42690.699	687.15	388.913	646	104	2957	29334903.21	632	70400554
ctrl.ok1074.green	ctrl	ok1074	green	n	49	36167.484	514.866	338.515	296	84	2477	18621405.42	376	44689333
ctrl.ok1074.green	ctrl	ok1074	green	n	50	35150.771	810.325	567.436	388	112	3273	28483538.09	589	68357371
ctrl.ok1074.green	ctrl	ok1074	green	n	51	41994	605.625	363.119	230	111	4354	25432632.58	551	61035532
ctrl.ok1074.green	ctrl	ok1074	green	n	52	35237.442	520.325	340.442	201	96	3064	18334913.18	417	44001783
ctrl.ok1074.green	ctrl	ok1074	green	n	53	33353.606	528.128	349.458	220	107	5338	17614986.56	411	42274038
ctrl.ok1074.green	ctrl	ok1074	green	n	54	35854.137	579.877	452.399	209	102	3930	20791006.96	415	49896139
ctrl.ok1074.green	ctrl	ok1074	green	n	55	33547.781	509.744	293.602	188	105	2926	17100774.76	449	41039986
ctrl.ok1074.green	ctrl	ok1074	green	n	56	30896.827	674.197	453.345	205	107	3171	20830553.34	514	49991046
ctrl.ok1074.green	ctrl	ok1074	green	n	57	30121.375	624.747	472.912	210	98	3853	18818228.57	458	45161687
ctrl.ok1074.green	ctrl	ok1074	green	n	58	42015.668	481.681	282.226	188	100	4044	20238134.22	424	48569305
ctrl.ok1074.green	ctrl	ok1074	green	n	59	43663.243	558.884	318.061	228	112	3918	24402691.82	516	58563787
ctrl.ok1074.green	ctrl	ok1074	green	n	60	37499.628	561.487	417.796	204	89	4402	21055562.78	417	50531044
ctrl.ok1074.green	ctrl	ok1074	green	n	61	35730.798	635.558	402.709	342	104	3872	22709000.34	530	54499113
ctrl.ok1074.green	ctrl	ok1074	green	n	62	31950.625	607.456	391.422	221	111	5812	19408603.44	479	46578522
ctrl.ok1074.green	ctrl	ok1074	green	n	63	39518.886	603.925	418.524	229	94	3658	23866451.22	477	57276870
ctrl.ok1074.green	ctrl	ok1074	green	n	64	31276.01	784.27	597.197	261	107	4512	24528840.6	574	58866532
ctrl.ok1074.green	ctrl	ok1074	green	n	65	36854.598	572.979	304.435	416	109	3658	21116904.54	495	50678259
ctrl.ok1074.green	ctrl	ok1074	green	n	66	43810.332	530.912	345.587	189	100	2773	23259432.28	447	55820091
ctrl.ok1074.green	ctrl	ok1074	green	n	67	36117.898	568.319	394.607	202	99	4683	20526485.94	439	49261319
ctrl.ok1074.green	ctrl	ok1074	green	n	68	39160.536	482.197	289.185	207	100	5525	18883105.98	409	45317387
ctrl.ok1074.green	ctrl	ok1074	green	n	69	34505.741	464.166	328.004	170	102	3987	16016382.7	367	38437565
gfp.ok1074.green	gfp	ok1074	green	n	1	28811.743	291.234	170.803	183	93	1962	8390967.209	233	20137394
gfp.ok1074.green	gfp	ok1074	green	n	2	35098.7	201.774	73.76	160	82	928	7082000.269	181	16996018
gfp.ok1074.green	gfp	ok1074	green	n	3	39285.142	271.052	123.998	253	90	1821	10648299.49	247	25554742
gfp.ok1074.green	gfp	ok1074	green	n	4	35852.068	271.278	126.606	243	76	2215	9725887.428	244	23341055
gfp.ok1074.green	gfp	ok1074	green	n	5	31463.115	248.974	110.395	146	83	1799	7833504.457	225	18799545
gfp.ok1074.green	gfp	ok1074	green	n	6	38390.101	342.481	225.015	173	92	2941	13147890.42	268	31553484
gfp.ok1074.green	gfp	ok1074	green	n	7	40432.278	239.602	109.094	171	88	1987	9687663.584	207	23249322
gfp.ok1074.green	gfp	ok1074	green	n	8	38161.341	201.722	83.216	170	83	1141	7697971.132	179	18474280
gfp.ok1074.green	gfp	ok1074	green	n	9	42415.703	286.051	148.466	255	100	1819	12133062.02	251	29118008
gfp.ok1074.green	gfp	ok1074	green	n	10	31698.96	141.332	20.152	136	86	423	4480091.71	139	10751725
gfp.ok1074.green	gfp	ok1074	green	n	11	37163.378	192.586	71.916	173	76	1374	7157154.563	179	17176380
gfp.ok1074.green	gfp	ok1074	green	n	12	35437.882	180.319	46.423	158	84	823	6390136.744	171	15335622
gfp.ok1074.green	gfp	ok1074	green	n	13	41405.657	239.244	87.838	209	88	1187	9906058.641	221	23773446
gfp.ok1074.green	gfp	ok1074	green	n	14	40438.529	176.867	50.274	155	87	954	7152261.421	166	17164637
gfp.ok1074.green	gfp	ok1074	green	n	15	41374.405	240.435	120.685	151	89	2117	9947853.065	215	23873748
gfp.ok1074.green	gfp	ok1074	green	y	16	36030.826	191.641	72.674	155	80	908	6904980.035	172	16571189
gfp.ok1074.green	gfp	ok1074	green	n	17	37773.823	187.654	54.575	162	83	885	7088398.48	177	17011373
gfp.ok1074.green	gfp	ok1074	green	n	18	43297.41	280.026	149.587	158	87	1570	12124414.54	237	29097255
gfp.ok1074.green	gfp	ok1074	green	n	19	36907.116	237.493	90.105	217	88	933	8765164.44	218	21035426
gfp.ok1074.green	gfp	ok1074	green	n	20	34320.33	209.669	100.29	155	77	1054	7195911.348	179	17269392
gfp.ok1074.green	gfp	ok1074	green	n	21	42686.549	210.049	71.621	204	75	1429	8966258.283	199	21518029
gfp.ok1074.green	gfp	ok1074	green	n	22	42629.88	279.749	151.608	173	86	1288	11925675.8	236	28620304
gfp.ok1074.green	gfp	ok1074	green	n	23	42453.622	166.759	43.456	148	81	816	7079530.572	159	16990091
gfp.ok1074.green	gfp	ok1074	green	n	24	35717.478	187.341	51.617	172	81	528	6691336.447	177	16058468
gfp.ok1074.green	gfp	ok1074	green	n	25	33987.398	239.44	135.596	179	86	1749	8137953.892	195	19530190
gfp.ok1074.green	gfp	ok1074	green	n	26	45119.161	223.734	85.402	208	84	1269	10094668.58	208	24226089
gfp.ok1074.green	gfp	ok1074	green	n	27	43575.34	169.332	41.872	160	81	750	7378702.681	163	17708071
gfp.ok1074.green	gfp	ok1074	green	n	28	32322.738	158.633	35.611	140	68	792	5127465.686	152	12305351
gfp.ok1074.green	gfp	ok1074	green	n	29	37617.565	254.378	129.529	190	84	2566	9569093.125	221	22964766
gfp.ok1074.green	gfp	ok1074	green	n	30	38521.774	192.337	74.209	173	77	911	7409156.167	176	17781156
gfp.ok1074.green	gfp	ok1074	green	n	31	37657.984	243.575	92.41	215	96	962	9172547.782	223	22013101
gfp.ok1074.green	gfp	ok1074	green	n	32	45239.583	284.841	142.592	188	84	1601	12886100.86	246	30925218
gfp.ok1074.green	gfp	ok1074	green	n	33	43129.069	191.801	75.011	136	69	1547	8272199.657	177	19852365
gfp.ok1074.green	gfp	ok1074	green	n	34	35347.461	169.921	38.795	150	94	474	6006276.152	161	14414399
gfp.ok1074.green	gfp	ok1074	green	n	35	37912.996	241.291	116.219	147	77	2024	9148048.737	214	21954306
gfp.ok1074.green	gfp	ok1074	green	n	36	43531.588	209.164	82.539	145	85	1636	9105240.933	193	21851572
gfp.ok1074.green	gfp	ok1074	green	n	37	35577.055	214.539	93.387	156	72	982	7632683.126	185	18317596
gfp.ok1074.green	gfp	ok1074	green	n	38	36808.778	205.86	79.833	189	91	1350	7577444.749	189	18185030
gfp.ok1074.green	gfp	ok1074	green	n	39	42582.794	268.993	130.884	145	72	2660	11454458.27	238	27489434
gfp.ok1074.green	gfp	ok1074	green	n	40	39716.829	175.43	54.566	156	83	914	6967535.832	163	16721316
gfp.ok1074.green	gfp	ok1074	green	n	41	38177.591	173.921	53.453	156	63	1239	6639885.745	162	15934992
gfp.ok1074.green	gfp	ok1074	green	n	42	40071.428	188.859	43.896	177	88	1171	7567834.307	184	18161966
gfp.ok1074.green	gfp	ok1074	green	n	43	41929.431	276.145	99.569	245	89	1280	11578610.66	259	27787386
gfp.ok1074.green	gfp	ok1074	green	n	44	40532.7	173.674	49.2	139	61	641	7039474.561	164	16893961
gfp.ok1074.green	gfp	ok1074	green	n	45	35724.978	159.473	36.515	143	83	738	5697180.669	152	13672604
gfp.ok1074.green	gfp	ok1074	green	n	46	38744.284	245.031	106.564	208	87	1065	9493539.229	220	22783445
gfp.ok1074.green	gfp	ok1074	green	n	47	40012.676	199.115	63.194	185	79	897	7967104.775	189	19120171
gfp.ok1074.green	gfp	ok1074	green	n	48	42331.533	284.716	115.615	247	87	1100	12052454.56	264	28924559
gfp.ok1074.green	gfp	ok1074	green	n	49	40700.624	215.271	76.654	204	88	1219	8761681.363	202	21027067
gfp.ok1074.green	gfp	ok1074	green	n	50	35983.324	207.53	70.131	184	75	898	7467608.442	195	17921435
gfp.ok1074.green	gfp	ok1074	green	n	51	43122.402	167.683	44.868	154	78	993	7230915.043	160	17353397
gfp.ok1074.green	gfp	ok1074	green	n	52	38003	231.974	122.853	200	74	1759	8815700.517	201	21156707
gfp.ok1074.green	gfp	ok1074	green	n	53	38767.618	217.285	91.409	191	92	1976	8423604.545	200	20215720
gfp.ok1074.green	gfp	ok1074	green	n	54	43083.651	197.437	62.408	174	78	1170	8506295.436	185	20414169
gfp.ok1074.green	gfp	ok1074	green	n	55	36198.333	182.976	49.206	169	87	607	6623409.986	173	15895452
gfp.ok1074.green	gfp	ok1074	green	n	56	36134.581	214.333	86.213	170	80	864	7744842.041	189	18586765
gfp.ok1074.green	gfp	ok1074	green	n	57	38047.169	189.46	60.792	169	52	1063	7208421.09	176	17299414
gfp.ok1074.green	gfp	ok1074	green	n	58	41979.433	201.185	71.914	170	88	1261	8445615.976	187	20268545
gfp.ok1074.green	gfp	ok1074	green	n	59	36899.199	260.089	119.98	228	92	2022	9597061.079	233	23031886
gfp.ok1074.green	gfp	ok1074	green	n	60	34669.513	161.819	36.299	149	68	921	5610184.164	155	13463822
gfp.ok1074.green	gfp	ok1074	green	n	61	39096.384	190.178	56.303	170	84	755	7435269.869	179	17843826
gfp.ok1074.green	gfp	ok1074	green	n	62	36537.099	189.42	63.194	184	85	1350	6920845.348	180	16609264
gfp.ok1074.green	gfp	ok1074	green	n	63	33432.373	168.015	30.157	162	95	419	5617155.318	164	13480552
gfp.ok1074.green	gfp	ok1074	green	n	64	40688.54	234.289	100.732	184	87	1273	9532860.623	206	22877812
gfp.ok1074.green	gfp	ok1074	green	n	65	31484.366	180.113	53.003	152	88	624	5670736.118	168	13609140
gfp.ok1074.green	gfp	ok1074	green	n	66	43612.008	212.701	68.665	214	74	1065	9276324.227	204	22262153
gfp.ok1074.green	gfp	ok1074	green	n	67	40043.094	214.621	74.184	201	79	1037	8594104.063	204	20624900
ctrl.wt.red	ctrl	wt	red	n	1	35114.517	257.028	133.139	128	76	728	9025402.495	209	21659979
ctrl.wt.red	ctrl	wt	red	n	2	33077.341	253.396	139.339	126	84	719	8381665.663	189	20115081
ctrl.wt.red	ctrl	wt	red	n	3	41028.119	255.476	138.501	133	79	948	10481688.02	190	25154905
ctrl.wt.red	ctrl	wt	red	n	4	37088.773	245.245	126.809	132	81	634	9095824.871	180	21828985
ctrl.wt.red	ctrl	wt	red	n	5	34808.253	239.666	121.726	128	77	633	8342341.371	190	20020707
ctrl.wt.red	ctrl	wt	red	n	6	27572.506	238.215	109.51	132	89	640	6568196.365	203	15762953
ctrl.wt.red	ctrl	wt	red	n	7	39884.734	242.437	129.951	132	63	750	9669523.095	180	23205798
ctrl.wt.red	ctrl	wt	red	n	8	35443.698	240.114	127.796	134	76	898	8510526.535	184	20424333
ctrl.wt.red	ctrl	wt	red	n	9	36544.582	254.542	142.214	130	80	764	9302126.771	185	22324087
ctrl.wt.red	ctrl	wt	red	n	10	40085.577	250.061	142.942	134	69	1011	10023822.99	181	24056079
ctrl.wt.red	ctrl	wt	red	n	11	36072.894	246.955	132.11	132	81	755	8908384.663	189	21379149
ctrl.wt.red	ctrl	wt	red	n	12	43595.32	224.106	112.827	134	84	635	9769954.754	169	23446823
ctrl.wt.red	ctrl	wt	red	n	13	32273.137	251.56	137.212	132	70	1062	8118620.344	186	19483801
ctrl.wt.red	ctrl	wt	red	n	14	28488.798	244.201	124.379	133	69	715	6956994.497	201	16696026
ctrl.wt.red	ctrl	wt	red	n	15	35032.013	230.513	113.371	126	72	638	8075349.622	182	19379956
ctrl.wt.red	ctrl	wt	red	n	16	43001.959	240.42	132.398	136	83	796	10338549.41	175	24811388
ctrl.wt.red	ctrl	wt	red	n	17	42671.111	231.962	123.515	132	81	712	9898077.259	171	23754303
ctrl.wt.red	ctrl	wt	red	n	18	36574.583	246.643	127.887	129	72	732	9020881.039	191	21649128
ctrl.wt.red	ctrl	wt	red	n	19	40506.429	261.164	156.255	135	55	1097	10578822.86	181	25388018
ctrl.wt.red	ctrl	wt	red	n	20	36957.101	248.3	135.092	128	69	810	9176448.544	180	22022473
ctrl.wt.red	ctrl	wt	red	n	21	33901.128	237.624	117.394	132	82	801	8055705.811	187	19332813
ctrl.wt.red	ctrl	wt	red	n	22	42033.582	262.507	147.889	137	79	935	11034122.77	187	26480688
ctrl.wt.red	ctrl	wt	red	n	23	46321.277	229.016	118.294	132	84	889	10608308.79	165	25458781
ctrl.wt.red	ctrl	wt	red	n	24	43968.67	233.933	133.246	132	77	844	10285707.01	162	24684572
ctrl.wt.red	ctrl	wt	red	n	25	41938.994	233.591	123.15	133	75	765	9796584.301	167	23510731
ctrl.wt.red	ctrl	wt	red	n	26	37806.306	259.22	150.304	130	85	959	9800145.296	183	23519277
ctrl.wt.red	ctrl	wt	red	n	27	43965.753	245.269	137.439	134	62	815	10783425.93	170	25879043
ctrl.wt.red	ctrl	wt	red	n	28	38638.844	254.939	138.705	133	76	882	9850563.427	187	23640275
ctrl.wt.red	ctrl	wt	red	n	29	32882.748	239.684	123.452	127	71	745	7881464.538	184	18914653
ctrl.wt.red	ctrl	wt	red	n	30	47527.166	239.008	122.161	132	73	1015	11359394.68	182	27261305
ctrl.wt.red	ctrl	wt	red	n	31	41997.33	244.599	135.215	133	75	899	10272492.65	170	24652859
ctrl.wt.red	ctrl	wt	red	n	32	40932.698	255.947	149.999	134	82	1349	10476583.2	175	25142654
ctrl.wt.red	ctrl	wt	red	n	33	33533.195	244.838	121.351	125	64	637	8210188.683	198	19703555
ctrl.wt.red	ctrl	wt	red	n	34	32685.239	256.576	129.419	132	92	885	8386240.038	217	20126059
ctrl.wt.red	ctrl	wt	red	n	35	36249.152	254.438	130.665	132	80	1154	9223174.84	210	22134611
ctrl.wt.red	ctrl	wt	red	n	36	23319.396	281.012	117.989	123	79	673	6553023.174	293	15726539
ctrl.wt.red	ctrl	wt	red	n	37	36816.252	231.17	116.908	125	72	693	8510796.636	183	20424986
ctrl.wt.red	ctrl	wt	red	n	38	45107.878	207.637	109.342	119	65	651	9366079.573	150	22477572
ctrl.wt.red	ctrl	wt	red	n	39	44993.706	227.671	125.443	125	73	804	10243767.69	165	24583928
ctrl.wt.red	ctrl	wt	red	n	40	37624.206	235.203	130.463	123	82	664	8849316.148	165	21237396
ctrl.wt.red	ctrl	wt	red	n	41	30255.955	246.204	130.217	124	79	794	7449141.843	193	17877130
ctrl.wt.red	ctrl	wt	red	n	42	46102.09	224.762	121.596	123	76	672	10362013.47	155	24867705
ctrl.wt.red	ctrl	wt	red	n	43	39757.219	228.813	118.344	124	77	761	9096969.458	171	21831737
ctrl.wt.red	ctrl	wt	red	n	44	50133.106	224.866	126.825	128	70	1061	11273230.61	158	27054527
ctrl.wt.red	ctrl	wt	red	n	45	49652.251	229.817	127.621	129	66	1559	11410918.93	157	27384964
ctrl.wt.red	ctrl	wt	red	n	46	40691.428	230.845	132.087	128	80	768	9393401.645	163	22543142
ctrl.wt.red	ctrl	wt	red	n	47	43797.819	239.298	137.533	128	71	1021	10480737.6	167	25152630
ctrl.wt.red	ctrl	wt	red	n	48	39940.977	226.928	116.538	126	72	726	9063715.867	164	21751932
ctrl.wt.red	ctrl	wt	red	n	49	46087.089	231.922	127.835	129	78	751	10688599.11	162	25651475
ctrl.wt.red	ctrl	wt	red	n	50	41343.124	239.442	142.305	130	71	985	9899264.16	157	23757157
ctrl.wt.red	ctrl	wt	red	n	51	44904.952	245.927	144.222	129	82	1315	11043323.1	164	26502774
ctrl.wt.red	ctrl	wt	red	y	52	41853.981	225.873	127.514	123	70	783	9453663.96	159	22687765
ctrl.wt.red	ctrl	wt	red	n	53	32737.734	230.201	110.411	128	78	645	7536250.375	185	18086181
ctrl.wt.red	ctrl	wt	red	n	54	30864.732	244.206	128.524	128	81	655	7537354.175	194	18088830
ctrl.wt.red	ctrl	wt	red	n	55	38593.416	223.665	112.577	124	76	621	8631988.796	166	20715834
ctrl.wt.red	ctrl	wt	red	n	56	46515.025	217.326	108.903	133	72	708	10108921.16	163	24260311
ctrl.wt.red	ctrl	wt	red	n	57	37986.722	255.363	145.33	128	87	882	9700386.394	182	23279872
ctrl.wt.red	ctrl	wt	red	n	58	47800.917	231.982	121.707	131	73	804	11088944.76	172	26612261
ctrl.wt.red	ctrl	wt	red	n	59	39150.941	250.856	145.554	131	82	874	9821266.874	177	23569972
ctrl.wt.red	ctrl	wt	red	n	60	45349.972	242.395	144.171	132	83	847	10992611.64	170	26381072
ctrl.wt.red	ctrl	wt	red	n	61	38943.432	234.733	118.948	127	67	740	9141298.134	186	21938121
ctrl.wt.red	ctrl	wt	red	n	62	45355.806	217.377	118.081	122	64	700	9859324.849	154	23661307
ctrl.wt.red	ctrl	wt	red	n	63	41099.78	221.976	124.148	126	71	978	9123146.894	152	21894560
ctrl.wt.red	ctrl	wt	red	n	64	37311.691	245.262	134.104	128	75	898	9151139.83	186	21961740
ctrl.wt.red	ctrl	wt	red	n	65	47354.23	221.607	119.786	129	59	827	10494038.21	154	25184550
ctrl.wt.red	ctrl	wt	red	n	66	45094.961	233.378	125.707	130	75	724	10524191.66	169	25256915
ctrl.wt.red	ctrl	wt	red	n	67	44675.359	235.333	128.283	129	61	770	10513586.59	171	25231464
gfp.wt.red	gfp	wt	red	n	1	28865.899	252.619	128.863	131	81	763	7292075.182	206	17500183
gfp.wt.red	gfp	wt	red	n	2	40844.778	266.474	164.779	132	73	831	10884075.1	178	26120590
gfp.wt.red	gfp	wt	red	n	3	43545.734	249.754	144.995	137	76	842	10875704.3	173	26100501
gfp.wt.red	gfp	wt	red	n	4	38912.19	237.628	131.227	133	84	799	9246644.659	172	22190936
gfp.wt.red	gfp	wt	red	n	5	44216.181	242.48	135.668	134	82	784	10721553.11	172	25730555
gfp.wt.red	gfp	wt	red	n	6	42832.368	255.326	145.34	150	83	1009	10936230.4	184	26245757
gfp.wt.red	gfp	wt	red	n	7	37247.114	244.848	140.691	132	81	855	9119875.133	168	21886703
gfp.wt.red	gfp	wt	red	n	8	40239.334	256.426	148.451	131	60	836	10318410.58	176	24763057
gfp.wt.red	gfp	wt	red	n	9	38079.235	253.53	149.035	132	80	903	9654237.814	178	23169115
gfp.wt.red	gfp	wt	red	n	10	37487.541	266.499	166.157	128	78	1009	9990376.047	171	23975810
gfp.wt.red	gfp	wt	red	n	11	37789.222	270.954	160.742	131	76	1117	10239151.97	190	24572845
gfp.wt.red	gfp	wt	red	n	12	38015.482	264.843	165.831	133	74	1517	10068150.01	188	24162459
gfp.wt.red	gfp	wt	red	n	13	41406.053	249.014	139.926	131	66	841	10310692.31	169	24744534
gfp.wt.red	gfp	wt	red	n	14	33719.453	256.488	151.87	131	51	1028	8648634.494	174	20755777
gfp.wt.red	gfp	wt	red	n	15	38248.826	248.803	139.805	131	68	775	9516430.702	178	22838393
gfp.wt.red	gfp	wt	red	n	16	35112.433	247.172	130.846	131	73	791	8678806.702	189	20828187
gfp.wt.red	gfp	wt	red	n	17	41660.232	266.362	170.026	131	68	1082	11096712.29	177	26630896
gfp.wt.red	gfp	wt	red	n	18	42865.703	235.661	127.566	134	66	763	10101762.79	173	24243126
gfp.wt.red	gfp	wt	red	n	19	40095.994	232.058	123.54	138	68	695	9304582.299	169	22329980
gfp.wt.red	gfp	wt	red	n	20	34222.393	239.28	121.483	137	78	743	8188727.288	181	19652050
gfp.wt.red	gfp	wt	red	n	21	38816.352	247.97	143.978	127	66	1025	9625273.578	174	23099604
gfp.wt.red	gfp	wt	red	n	22	40378.923	242.039	124.352	129	77	697	9773292.823	189	23454834
gfp.wt.red	gfp	wt	red	n	23	40207.249	247.652	140.9	128	75	832	9957409.128	179	23896693
gfp.wt.red	gfp	wt	red	n	24	40233.917	255.452	146.087	131	76	811	10277821.65	186	24665648
gfp.wt.red	gfp	wt	red	n	25	36424.16	226.823	116.967	131	86	880	8261849.787	171	19827536
gfp.wt.red	gfp	wt	red	n	26	46928.805	229.432	121.885	132	86	788	10766950.18	164	25839503
gfp.wt.red	gfp	wt	red	n	27	43584.486	241.236	137.504	135	64	880	10514128.66	161	25232759
gfp.wt.red	gfp	wt	red	n	28	36209.983	240.07	135.154	127	73	756	8692924.429	174	20862068
gfp.wt.red	gfp	wt	red	n	29	43028.211	239.941	138.452	131	83	783	10324229.59	166	24777022
gfp.wt.red	gfp	wt	red	n	30	31255.591	252.489	144.397	132	64	859	7891699.587	181	18939216
gfp.wt.red	gfp	wt	red	n	31	35884.552	231.787	122.237	127	58	905	8317572.742	168	19961265
gfp.wt.red	gfp	wt	red	n	32	48082.191	243.391	143.293	132	81	919	11702763.66	174	28085353
gfp.wt.red	gfp	wt	red	n	33	30180.542	253.059	126.54	131	71	719	7637462.586	207	18329075
gfp.wt.red	gfp	wt	red	n	34	40532.68	249.81	133.649	131	74	809	10125475.12	191	24300033
gfp.wt.red	gfp	wt	red	n	35	30097.205	249.704	125.193	131	82	777	7515379.94	206	18036090
gfp.wt.red	gfp	wt	red	n	36	38840.52	244.034	140.976	131	76	916	9478401.469	162	22747127
gfp.wt.red	gfp	wt	red	y	37	39260.539	233.173	124.929	131	66	823	9154512.544	169	21969829
gfp.wt.red	gfp	wt	red	n	38	46531.704	232.278	126.569	131	51	1151	10808302.07	172	25938743
gfp.wt.red	gfp	wt	red	n	39	35859.134	247.352	146.464	131	70	1101	8869812.072	172	21286579
gfp.wt.red	gfp	wt	red	n	40	29245.083	259.736	133.059	131	69	668	7596012.364	224	18229599
gfp.wt.red	gfp	wt	red	n	41	29314.252	252.801	135.293	126	86	760	7410681.003	207	17784824
gfp.wt.red	gfp	wt	red	n	42	34097.387	240.186	135.206	132	75	796	8189699.832	175	19654384
gfp.wt.red	gfp	wt	red	n	43	34207.809	237.113	122.155	127	84	703	8111127.919	189	19465820
gfp.wt.red	gfp	wt	red	n	44	41375.635	233.445	127.174	126	72	811	9658925.111	172	23180364
gfp.wt.red	gfp	wt	red	n	45	38801.768	269.968	158.529	134	86	1107	10475229.81	189	25139406
gfp.wt.red	gfp	wt	red	n	46	41886.909	251.512	138.494	128	87	1179	10535053.78	179	25282977
gfp.wt.red	gfp	wt	red	n	47	41278.964	242.082	139.693	131	70	824	9992906.579	164	23981883
gfp.wt.red	gfp	wt	red	n	48	34481.154	240.487	124.584	133	73	838	8292267.839	186	19900536
gfp.wt.red	gfp	wt	red	n	49	45797.087	245.249	143.669	127	74	806	11231687.61	166	26954822
gfp.wt.red	gfp	wt	red	n	50	39345.543	243.589	134.039	131	75	941	9584132.537	179	23000870
gfp.wt.red	gfp	wt	red	n	51	34551.991	259.584	140.588	131	85	766	8969155.765	203	21524993
gfp.wt.red	gfp	wt	red	n	52	44084.925	226.487	122.608	129	72	661	9984676.621	161	23962132
gfp.wt.red	gfp	wt	red	n	53	31803.116	249.482	130.091	133	78	864	7934299.445	194	19041451
gfp.wt.red	gfp	wt	red	n	54	33417.773	238.144	125.574	131	55	798	7958233.036	186	19098889
gfp.wt.red	gfp	wt	red	n	55	35002.428	240.943	136.398	129	80	858	8433578.445	173	20239666
gfp.wt.red	gfp	wt	red	n	56	30983.078	249.96	131.691	125	60	687	7744540.799	195	18586051
gfp.wt.red	gfp	wt	red	n	57	37530.46	227.032	115.695	128	65	701	8520613.661	175	20448541
gfp.wt.red	gfp	wt	red	n	58	41631.064	245.75	139.368	132	68	910	10230817.42	164	24552843
gfp.wt.red	gfp	wt	red	n	59	32854.83	231.266	109.366	131	83	634	7598192.464	185	18234831
gfp.wt.red	gfp	wt	red	n	60	35199.937	235.913	126.542	131	80	760	8304111.712	178	19928960
gfp.wt.red	gfp	wt	red	n	61	36641.67	235.415	121.374	127	81	842	8625994.296	176	20701443
gfp.wt.red	gfp	wt	red	n	62	39513.05	233.139	113.289	131	79	771	9212052.249	182	22107918
gfp.wt.red	gfp	wt	red	n	63	37393.371	225.268	110.639	131	70	670	8423531.32	179	20215554
gfp.wt.red	gfp	wt	red	n	64	47943.018	223.743	120.37	131	53	682	10726903.36	161	25743395
ctrl.ok1074.red	ctrl	ok1074	red	n	1	36745.427	278.021	160.413	136	83	997	10215994.66	213	24517268
ctrl.ok1074.red	ctrl	ok1074	red	n	2	43280.726	301.859	180.492	136	75	1148	13064685.53	221	31353814
ctrl.ok1074.red	ctrl	ok1074	red	n	3	42430.27	276.957	156.248	137	88	883	11751349.74	195	28201952
ctrl.ok1074.red	ctrl	ok1074	red	n	4	36642.089	282.252	159.561	136	81	918	10342300.42	217	24820388
ctrl.ok1074.red	ctrl	ok1074	red	n	5	47458.833	295.896	175.766	136	72	1002	14042894.76	216	33701409
ctrl.ok1074.red	ctrl	ok1074	red	n	6	35752.049	284.743	158.431	139	83	788	10180135.94	207	24431211
ctrl.ok1074.red	ctrl	ok1074	red	n	7	41013.955	277.322	150.692	137	78	902	11374062.1	209	27296503
ctrl.ok1074.red	ctrl	ok1074	red	n	8	44618.287	298.299	185.027	144	74	1013	13309603.37	202	31941590
ctrl.ok1074.red	ctrl	ok1074	red	n	9	43106.551	288.534	159.492	138	89	922	12437726.07	226	29849180
ctrl.ok1074.red	ctrl	ok1074	red	n	10	38528.425	287.759	169.544	136	82	924	11086914	199	26607379
ctrl.ok1074.red	ctrl	ok1074	red	n	11	37273.368	291.158	164.467	136	85	935	10852432.04	220	26044648
ctrl.ok1074.red	ctrl	ok1074	red	n	12	37159.613	288.82	177.38	137	83	1056	10732425.73	192	25756646
ctrl.ok1074.red	ctrl	ok1074	red	n	13	34411.571	287.071	174.378	137	79	987	9878567.59	187	23707480
ctrl.ok1074.red	ctrl	ok1074	red	n	14	32834.415	267.788	158.45	131	74	1018	8792660.938	190	21101423
ctrl.ok1074.red	ctrl	ok1074	red	n	15	46054.602	268.502	151.049	140	77	981	12365736.54	199	29676413
ctrl.ok1074.red	ctrl	ok1074	red	n	16	38304.665	275.631	159.002	140	79	1094	10557963.6	187	25337956
ctrl.ok1074.red	ctrl	ok1074	red	n	17	47055.065	273.432	152.831	146	75	866	12866376.47	202	30877894
ctrl.ok1074.red	ctrl	ok1074	red	n	18	42875.29	284.241	159.004	137	85	1013	12186920.88	216	29247275
ctrl.ok1074.red	ctrl	ok1074	red	n	19	30968.497	294.872	176.687	136	84	951	9131751	217	21915202
ctrl.ok1074.red	ctrl	ok1074	red	n	20	34287.398	252.001	128.841	136	77	698	8640442.74	204	20736116
ctrl.ok1074.red	ctrl	ok1074	red	n	21	36435.83	256.376	148.447	140	82	798	9341260.147	178	22418001
ctrl.ok1074.red	ctrl	ok1074	red	n	22	38747.602	304.662	185.43	136	76	963	11804940.11	219	28330563
ctrl.ok1074.red	ctrl	ok1074	red	n	23	49330.585	276.382	164.819	140	70	891	13634068.18	189	32720270
ctrl.ok1074.red	ctrl	ok1074	red	n	24	33554.448	286.213	163.462	136	75	914	9603729.211	209	23047898
ctrl.ok1074.red	ctrl	ok1074	red	n	25	35931.64	273.35	168.611	136	60	886	9821930.421	176	23571557
ctrl.ok1074.red	ctrl	ok1074	red	n	26	39852.236	284.773	156.465	153	76	876	11348825.95	198	27235939
ctrl.ok1074.red	ctrl	ok1074	red	n	27	32178.969	289.275	184.474	140	76	951	9308559.904	190	22339524
ctrl.ok1074.red	ctrl	ok1074	red	n	28	34578.662	301.075	179.67	132	89	997	10410756.47	223	24984675
ctrl.ok1074.red	ctrl	ok1074	red	n	29	35280.36	274.844	156.34	136	65	963	9696584.699	202	23270741
ctrl.ok1074.red	ctrl	ok1074	red	n	30	37467.96	272.915	152.66	136	89	804	10225560.1	205	24540224
ctrl.ok1074.red	ctrl	ok1074	red	n	31	37161.696	301.889	167.58	136	91	1090	11218718.76	244	26923696
ctrl.ok1074.red	ctrl	ok1074	red	n	32	44758.293	253.711	138.066	138	82	942	11355669.18	178	27252362
ctrl.ok1074.red	ctrl	ok1074	red	n	33	33393.191	314.201	174.798	136	88	888	10492170.6	251	25180060
ctrl.ok1074.red	ctrl	ok1074	red	y	34	39127.203	319.946	221.879	140	61	1219	12518596.02	212	30043259
ctrl.ok1074.red	ctrl	ok1074	red	n	35	42002.751	291.247	172.288	136	85	873	12233191.74	202	29358320
ctrl.ok1074.red	ctrl	ok1074	red	n	36	39174.288	261.523	150.849	140	68	964	10244978.48	187	24586826
ctrl.ok1074.red	ctrl	ok1074	red	n	37	44582.452	271.429	155.96	138	91	882	12100971.54	191	29041006
ctrl.ok1074.red	ctrl	ok1074	red	n	38	42203.176	283.452	161.058	137	91	1576	11962591.05	212	28708908
ctrl.ok1074.red	ctrl	ok1074	red	n	39	38287.581	293.871	175.054	143	71	997	11251592.76	199	27002590
ctrl.ok1074.red	ctrl	ok1074	red	n	40	36723.76	316.393	178.358	137	75	924	11619137.46	249	27884657
ctrl.ok1074.red	ctrl	ok1074	red	n	41	40276.005	266.863	142.702	136	86	789	10748174.37	206	25794441
ctrl.ok1074.red	ctrl	ok1074	red	n	42	44276.188	280.033	157.645	138	76	1182	12398815.55	203	29755799
ctrl.ok1074.red	ctrl	ok1074	red	n	43	38836.356	299.024	155.655	151	77	816	11613003.84	244	27869937
ctrl.ok1074.red	ctrl	ok1074	red	n	44	34331.567	299.825	173.707	136	87	930	10293458.2	228	24703172
ctrl.ok1074.red	ctrl	ok1074	red	n	45	47955.939	282.293	157.977	140	84	1427	13537610.45	205	32488782
ctrl.ok1074.red	ctrl	ok1074	red	n	46	34123.641	281.341	162.149	141	87	968	9600394.892	192	23039896
ctrl.ok1074.red	ctrl	ok1074	red	n	47	48328.873	268.408	150.964	139	72	862	12971840.04	187	31130995
ctrl.ok1074.red	ctrl	ok1074	red	n	48	42690.699	320.41	187.816	154	88	989	13678530.63	230	32826975
ctrl.ok1074.red	ctrl	ok1074	red	n	49	36167.484	280.103	163.545	134	71	824	10130610.76	199	24312356
ctrl.ok1074.red	ctrl	ok1074	red	n	50	35150.771	272.654	149.159	136	83	784	9583992.893	213	23000533
ctrl.ok1074.red	ctrl	ok1074	red	n	51	41994	294.396	162.254	144	90	1184	12362884.32	229	29669568
ctrl.ok1074.red	ctrl	ok1074	red	n	52	35237.442	285.343	152.133	142	87	804	10054751.47	227	24130302
ctrl.ok1074.red	ctrl	ok1074	red	n	53	33353.606	268.483	154.423	137	80	903	8954870.426	196	21490708
ctrl.ok1074.red	ctrl	ok1074	red	n	54	35854.137	296.132	181.999	136	70	1051	10617545.91	198	25480947
ctrl.ok1074.red	ctrl	ok1074	red	n	55	33547.781	259.773	138.607	133	94	965	8714822.802	194	20914620
ctrl.ok1074.red	ctrl	ok1074	red	n	56	30896.827	304.949	168.568	136	75	840	9421966.747	258	22611688
ctrl.ok1074.red	ctrl	ok1074	red	n	57	30121.375	283.333	164.012	132	74	995	8534379.149	200	20481575
ctrl.ok1074.red	ctrl	ok1074	red	n	58	42015.668	274.781	168.284	136	66	1012	11545121.58	183	27707027
ctrl.ok1074.red	ctrl	ok1074	red	n	59	43663.243	291.297	163.764	142	93	923	12718978.91	208	30524156
ctrl.ok1074.red	ctrl	ok1074	red	n	60	37499.628	275.175	158.532	137	77	937	10318962.28	192	24764379
ctrl.ok1074.red	ctrl	ok1074	red	n	61	35730.798	270.525	157.196	136	73	798	9666088.724	186	23197554
ctrl.ok1074.red	ctrl	ok1074	red	n	62	31950.625	315.556	180.661	138	76	912	10082203.55	252	24196184
ctrl.ok1074.red	ctrl	ok1074	red	n	63	39518.886	283.544	177.021	138	88	929	11205348.66	183	26891610
ctrl.ok1074.red	ctrl	ok1074	red	n	64	31276.01	265.919	152.616	133	76	1006	8316898.559	209	19959646
ctrl.ok1074.red	ctrl	ok1074	red	n	65	36854.598	265.029	142.915	136	70	758	9767525.566	191	23440992
ctrl.ok1074.red	ctrl	ok1074	red	n	66	43810.332	278.299	173.584	139	83	1277	12192383.26	186	29260385
ctrl.ok1074.red	ctrl	ok1074	red	n	67	36117.898	264.765	144.157	130	86	749	9562752.891	199	22949560
ctrl.ok1074.red	ctrl	ok1074	red	n	68	39160.536	259.441	140.729	133	83	1129	10159839.3	191	24382502
ctrl.ok1074.red	ctrl	ok1074	red	n	69	34505.741	244.899	139.783	130	74	826	8450426.317	165	20280098
gfp.ok1074.red	gfp	ok1074	red	n	1	28811.743	258.258	143.548	130	68	785	7440867.627	186	17857260
gfp.ok1074.red	gfp	ok1074	red	n	2	35098.7	277.215	180.282	129	77	1046	9729870.528	173	23350614
gfp.ok1074.red	gfp	ok1074	red	n	3	39285.142	261.531	143.146	136	88	836	10274298.1	186	24657180
gfp.ok1074.red	gfp	ok1074	red	n	4	35852.068	267.383	155.7	131	78	1096	9586241.831	186	23005921
gfp.ok1074.red	gfp	ok1074	red	n	5	31463.115	254.022	129.095	124	82	681	7992331.353	206	19180712
gfp.ok1074.red	gfp	ok1074	red	n	6	38390.101	262.458	159.073	130	87	878	10075802.29	176	24180812
gfp.ok1074.red	gfp	ok1074	red	n	7	40432.278	254.648	147.25	131	78	845	10295999.93	177	24709262
gfp.ok1074.red	gfp	ok1074	red	n	8	38161.341	265.793	165.296	129	73	963	10142998.3	179	24342075
gfp.ok1074.red	gfp	ok1074	red	n	9	42415.703	241.135	130.16	132	82	758	10227920.13	178	24545878
gfp.ok1074.red	gfp	ok1074	red	n	10	31698.96	248.765	123.383	124	71	661	7885587.688	207	18924539
gfp.ok1074.red	gfp	ok1074	red	n	11	37163.378	252.088	140.016	127	80	762	9368428.885	180	22483194
gfp.ok1074.red	gfp	ok1074	red	n	12	35437.882	250.741	144.04	130	80	775	8885722.491	172	21324752
gfp.ok1074.red	gfp	ok1074	red	n	13	41405.657	232.418	124.196	134	80	693	9623435.21	169	23095181
gfp.ok1074.red	gfp	ok1074	red	n	14	40438.529	268.193	158.111	129	61	1025	10845333.14	190	26027601
gfp.ok1074.red	gfp	ok1074	red	n	15	41374.405	249.142	122.76	124	73	836	10308121.32	215	24738352
gfp.ok1074.red	gfp	ok1074	red	y	16	36030.826	256.258	135.677	130	56	846	9233202.241	196	22158665
gfp.ok1074.red	gfp	ok1074	red	n	17	37773.823	251.725	137.031	129	77	790	9508599.089	191	22819587
gfp.ok1074.red	gfp	ok1074	red	n	18	43297.41	253.544	154.364	137	87	946	10977779.66	171	26345458
gfp.ok1074.red	gfp	ok1074	red	n	19	36907.116	252.293	128.245	136	76	698	9311402.092	196	22346336
gfp.ok1074.red	gfp	ok1074	red	n	20	34320.33	254.371	147.549	130	78	859	8730083.658	173	20951236
gfp.ok1074.red	gfp	ok1074	red	n	21	42686.549	249.64	139.424	129	72	827	10656285.69	176	25573908
gfp.ok1074.red	gfp	ok1074	red	n	22	42629.88	258.752	159.062	132	76	981	11030566.67	173	26472141
gfp.ok1074.red	gfp	ok1074	red	n	23	42453.622	229.001	122.484	127	66	775	9721933.913	158	23331567
gfp.ok1074.red	gfp	ok1074	red	n	24	35717.478	252.316	136.827	134	71	727	9012085.81	184	21628010
gfp.ok1074.red	gfp	ok1074	red	n	25	33987.398	245.491	143.464	129	69	724	8343607.529	164	20023736
gfp.ok1074.red	gfp	ok1074	red	n	26	45119.161	241.147	132.305	131	67	749	10880352.25	171	26111643
gfp.ok1074.red	gfp	ok1074	red	n	27	43575.34	262.69	157.108	132	72	1041	11446818.34	178	27471099
gfp.ok1074.red	gfp	ok1074	red	n	28	32322.738	261.159	149.241	129	79	819	8441362.863	199	20258338
gfp.ok1074.red	gfp	ok1074	red	n	29	37617.565	268.767	149.875	138	79	928	10110367.22	198	24263764
gfp.ok1074.red	gfp	ok1074	red	n	30	38521.774	239.226	127.901	131	78	721	9215399.755	173	22115941
gfp.ok1074.red	gfp	ok1074	red	n	31	37657.984	242.43	121.846	132	88	679	9129423.713	189	21909608
gfp.ok1074.red	gfp	ok1074	red	n	32	45239.583	245.365	122.697	129	62	704	11100216.13	194	26639292
gfp.ok1074.red	gfp	ok1074	red	n	33	43129.069	224.858	118.94	130	73	767	9697897.806	159	23273883
gfp.ok1074.red	gfp	ok1074	red	n	34	35347.461	237.709	129.371	125	79	673	8402408.153	171	20164851
gfp.ok1074.red	gfp	ok1074	red	n	35	37912.996	259.125	140.057	132	53	719	9824188.204	186	23576966
gfp.ok1074.red	gfp	ok1074	red	n	36	43531.588	254.982	147.115	133	83	892	11099769.86	168	26638221
gfp.ok1074.red	gfp	ok1074	red	n	37	35577.055	244.088	132.338	131	66	834	8683930.283	190	20840473
gfp.ok1074.red	gfp	ok1074	red	n	38	36808.778	269.711	143.726	128	80	766	9927739.222	220	23825477
gfp.ok1074.red	gfp	ok1074	red	n	39	42582.794	243.784	132.066	137	84	808	10381000.09	171	24913253
gfp.ok1074.red	gfp	ok1074	red	n	40	39716.829	263.325	165.4	129	86	964	10458448.66	176	25099121
gfp.ok1074.red	gfp	ok1074	red	n	41	38177.591	239.085	132.034	130	68	699	9127705.3	168	21905484
gfp.ok1074.red	gfp	ok1074	red	n	42	40071.428	245.084	143.576	130	88	803	9820860.134	169	23568979
gfp.ok1074.red	gfp	ok1074	red	n	43	41929.431	256.404	150.645	129	66	830	10750870.88	178	25800902
gfp.ok1074.red	gfp	ok1074	red	n	44	40532.7	249.014	142.42	133	78	787	10093209.34	171	24222587
gfp.ok1074.red	gfp	ok1074	red	n	45	35724.978	257.052	149.06	129	61	936	9183183.688	179	22038626
gfp.ok1074.red	gfp	ok1074	red	n	46	38744.284	255.967	140.686	138	79	780	9917248.739	183	23800301
gfp.ok1074.red	gfp	ok1074	red	n	47	40012.676	250.021	133.086	130	86	716	10004019.4	184	24008541
gfp.ok1074.red	gfp	ok1074	red	n	48	42331.533	250.674	142.547	136	70	908	10611397.37	179	25466181
gfp.ok1074.red	gfp	ok1074	red	n	49	40700.624	237.041	126.5	125	79	957	9647697.578	169	23153408
gfp.ok1074.red	gfp	ok1074	red	n	50	35983.324	282.429	166.285	130	76	1176	10162746.71	210	24389469
gfp.ok1074.red	gfp	ok1074	red	n	51	43122.402	248.724	145.835	130	75	873	10725580.96	167	25740209
gfp.ok1074.red	gfp	ok1074	red	n	52	38003	230.894	121.863	126	74	690	8774651.96	172	21058195
gfp.ok1074.red	gfp	ok1074	red	n	53	38767.618	239.648	121.186	129	73	723	9290594.467	185	22296400
gfp.ok1074.red	gfp	ok1074	red	n	54	43083.651	259.778	146.893	133	77	768	11192195.78	184	26860033
gfp.ok1074.red	gfp	ok1074	red	n	55	36198.333	235.514	118.833	129	69	695	8525231.308	184	20459613
gfp.ok1074.red	gfp	ok1074	red	n	56	36134.581	250.901	145.753	129	78	848	9066206.635	169	21757894
gfp.ok1074.red	gfp	ok1074	red	n	57	38047.169	246.161	133.764	129	81	794	9365731.261	172	22476720
gfp.ok1074.red	gfp	ok1074	red	n	58	41979.433	247.064	131.841	131	71	741	10371596.33	186	24890685
gfp.ok1074.red	gfp	ok1074	red	n	59	36899.199	249.458	137.859	130	81	724	9204793.433	181	22090487
gfp.ok1074.red	gfp	ok1074	red	n	60	34669.513	229.2	111.167	123	79	634	7946255.065	184	19070134
gfp.ok1074.red	gfp	ok1074	red	n	61	39096.384	250.031	142.384	131	63	768	9775318.037	178	23459683
gfp.ok1074.red	gfp	ok1074	red	n	62	36537.099	236.154	119.612	129	76	728	8628390.225	182	20707183
gfp.ok1074.red	gfp	ok1074	red	n	63	33432.373	244.845	120.49	130	81	608	8185759.844	201	19644919
gfp.ok1074.red	gfp	ok1074	red	n	64	40688.54	237.102	127.159	129	78	694	9647345.895	172	23152564
gfp.ok1074.red	gfp	ok1074	red	n	65	31484.366	263.723	150.023	130	82	860	8303154.832	200	19926654
gfp.ok1074.red	gfp	ok1074	red	n	66	43612.008	253.997	136.88	129	76	704	11077319.24	181	26584342
gfp.ok1074.red	gfp	ok1074	red	n	67	40043.094	249.965	138.105	129	69	804	10009382.15	178	24021411
