# Supplementary material for: A genetic framework for RNAi inheritance in Caenorhabditis elegans
Source: EMBO Rep. 2025 Jul 7;26(16):4072–99. doi: 10.1038/s44319-025-00512-7 (PMC12373942; doi:10.1038/s44319-025-00512-7)
Supplement: Supplementary file 4 — Source data Fig. 3 [file 44319_2025_512_MOESM4_ESM.zip › Figure_3/3E/F1_males_wago-1.csv]

condi	RNAi	genotype	channel	image	index	area	mean	stddev	modal	min	max	intden	median	rawintden
ctrl.wt.green	ctrl	wt	green	n	1	6109.446	386.045	262.671	154	101	1585	2358521.035	254	5660192
ctrl.wt.green	ctrl	wt	green	n	2	5191.07	266.829	117.844	162	108	838	1385128.252	231	3324156
ctrl.wt.green	ctrl	wt	green	n	3	8062.452	294.811	107.954	220	100	881	2376896.874	278	5704292
ctrl.wt.green	ctrl	wt	green	n	4	4989.395	314.776	185.462	148	91	1013	1570541.719	243	3769128
ctrl.wt.green	ctrl	wt	green	n	5	5989.44	299.346	120.298	157	101	825	1792915.207	278	4302800
ctrl.wt.green	ctrl	wt	green	n	6	6631.97	334.758	160.903	153	103	1085	2220105.548	312	5328010
ctrl.wt.green	ctrl	wt	green	n	7	6488.213	349.787	195.106	174	103	1427	2269492.386	295	5446533
ctrl.wt.green	ctrl	wt	green	n	8	5943.188	285.77	125.366	153	100	868	1698383.39	250	4075934
ctrl.wt.green	ctrl	wt	green	n	9	5708.177	343.199	218.008	152	110	1367	1959042.793	241	4701488
ctrl.wt.green	ctrl	wt	green	n	10	6389.875	305.482	137.29	161	87	859	1951990.804	272	4684564
ctrl.wt.green	ctrl	wt	green	n	11	6636.136	269.924	98.625	176	107	794	1791255.547	245	4298817
ctrl.wt.green	ctrl	wt	green	n	12	4481.038	404.348	253.921	191	110	1362	1811899.407	294	4348360
ctrl.wt.green	ctrl	wt	green	n	13	6095.695	289.575	112.619	158	108	733	1765158.939	274	4236188
ctrl.wt.green	ctrl	wt	green	n	14	5754.429	375.135	193.309	173	105	1229	2158687.743	341	5180614
ctrl.wt.green	ctrl	wt	green	n	15	7212.829	206.719	74.978	143	84	676	1491028.921	182	3578306
ctrl.wt.green	ctrl	wt	green	n	16	5834.016	291.732	112.998	159	105	696	1701969.804	283	4084541
ctrl.wt.green	ctrl	wt	green	n	17	6127.363	294.93	128.437	159	98	1045	1807145.44	273	4336951
ctrl.wt.green	ctrl	wt	green	n	18	6972.402	295.795	113.524	183	95	733	2062403.763	275	4949543
ctrl.wt.green	ctrl	wt	green	n	19	6819.895	317.376	154.66	173	94	1453	2164474.257	280	5194501
ctrl.wt.green	ctrl	wt	green	n	20	6718.64	275.823	111.935	151	89	818	1853152.124	250	4447362
ctrl.wt.green	ctrl	wt	green	n	21	7186.161	282.881	120.719	149	103	968	2032827.829	257	4878564
ctrl.wt.green	ctrl	wt	green	n	22	7071.99	293.284	125.974	160	106	834	2074098.88	272	4977610
ctrl.wt.green	ctrl	wt	green	n	23	7262.832	267.75	112.641	156	99	994	1944622.134	240	4666880
ctrl.wt.green	ctrl	wt	green	n	24	6399.042	291.097	136.454	153	98	1042	1862742.145	256	4470377
ctrl.wt.green	ctrl	wt	green	n	25	5863.601	277.97	104.357	169	105	680	1629902.346	273	3911587
ctrl.wt.green	ctrl	wt	green	n	26	7979.531	283.051	117.993	165	106	992	2258617.723	264	5420435
ctrl.wt.green	ctrl	wt	green	n	27	7270.749	281.42	108.764	155	107	671	2046137.187	261	4910505
ctrl.wt.green	ctrl	wt	green	n	28	6816.978	258.564	100.237	165	100	969	1762625.073	241	4230107
ctrl.wt.green	ctrl	wt	green	n	29	7607.431	299.733	123.286	164	109	874	2280200.792	279	5472232
ctrl.wt.green	ctrl	wt	green	n	30	5118.567	387.519	274.682	150	71	1789	1983541.412	241	4760282
ctrl.wt.green	ctrl	wt	green	n	31	5849.017	271.174	128.343	140	100	816	1586102.846	240	3806473
ctrl.wt.green	ctrl	wt	green	n	32	7534.094	256.461	104.97	138	82	888	1932204.067	238	4637078
ctrl.wt.green	ctrl	wt	green	n	33	5281.908	332.348	167.369	163	110	1086	1755432.245	283	4212845
ctrl.wt.green	ctrl	wt	green	n	34	6738.641	259.991	103.315	136	109	863	1751982.921	241	4204567
ctrl.wt.green	ctrl	wt	green	n	35	5997.774	258.571	95.317	149	112	742	1550849.153	240	3721868
ctrl.wt.green	ctrl	wt	green	n	36	6587.384	333.595	181.694	171	117	1223	2197519.933	272	5273807
ctrl.wt.green	ctrl	wt	green	n	37	5513.585	314.788	157.499	147	95	1079	1735608.423	284	4165270
ctrl.wt.green	ctrl	wt	green	n	38	5433.581	324.362	155.769	244	103	1135	1762444.649	286	4229674
ctrl.wt.green	ctrl	wt	green	n	39	5801.932	264.668	95.541	258	88	799	1535587.206	252	3685241
ctrl.wt.green	ctrl	wt	green	n	40	6005.274	385.301	218.564	142	109	1406	2313836.078	337	5552953
ctrl.wt.green	ctrl	wt	green	n	41	4590.626	326.61	216.535	133	96	1347	1499346.384	232	3598267
ctrl.wt.green	ctrl	wt	green	n	42	4728.549	412.462	292.428	176	105	1826	1950345.729	270	4680616
ctrl.wt.green	ctrl	wt	green	n	43	7371.587	275.368	111.321	188	106	983	2029896.028	254	4871528
ctrl.wt.green	ctrl	wt	green	n	44	5146.902	339.996	189.974	142	88	1259	1749927.41	289	4199634
ctrl.wt.green	ctrl	wt	green	n	45	8553.724	266.178	89.971	167	103	942	2276816.887	262	5464111
ctrl.wt.green	ctrl	wt	green	n	46	6791.56	291.722	131.76	163	109	1006	1981250.474	264	4754784
ctrl.wt.green	ctrl	wt	green	n	47	4716.465	387.244	269.12	148	85	1816	1826422.987	278	4383215
ctrl.wt.green	ctrl	wt	green	n	48	6444.878	328.773	146.869	183	108	1197	2118902.593	305	5085134
ctrl.wt.green	ctrl	wt	green	n	49	9280.424	249.574	85.694	246	93	732	2316147.85	236	5558501
ctrl.wt.green	ctrl	wt	green	n	50	7687.018	236.316	78.247	147	106	666	1816563.787	224	4359554
ctrl.wt.green	ctrl	wt	green	n	51	5773.597	325.248	175.182	148	104	1234	1877852.002	273	4506639
ctrl.wt.green	ctrl	wt	green	n	52	6637.386	273.769	111.046	147	88	816	1817111.312	249	4360868
ctrl.wt.green	ctrl	wt	green	n	53	7712.019	341.616	172.265	155	56	1099	2634552.39	305	6322637
ctrl.wt.green	ctrl	wt	green	n	54	4319.781	340.555	233.662	134	102	1593	1471123.845	243	3530536
ctrl.wt.green	ctrl	wt	green	n	55	7785.356	282.25	122.21	155	108	830	2197414.095	251	5273553
ctrl.wt.green	ctrl	wt	green	n	56	7797.023	269.61	97.361	219	110	739	2102152.245	255	5044935
ctrl.wt.green	ctrl	wt	green	n	57	5839.017	277.475	97.286	255	106	756	1620183.152	266	3888262
ctrl.wt.green	ctrl	wt	green	n	58	7870.359	290.782	120.77	146	94	928	2288559.507	270	5492292
ctrl.wt.green	ctrl	wt	green	n	59	8574.975	274.825	123.811	151	98	980	2356621.365	242	5655633
ctrl.wt.green	ctrl	wt	green	n	60	6049.026	290.117	108.565	172	103	771	1754926.82	289	4211632
ctrl.wt.green	ctrl	wt	green	n	61	5841.517	298.284	176.418	142	82	1268	1742428.75	246	4181638
ctrl.wt.green	ctrl	wt	green	n	62	6878.231	275.032	122.201	157	90	1003	1891730.152	246	4539945
ctrl.wt.green	ctrl	wt	green	n	63	6662.388	306.671	156.346	132	98	1054	2043157.902	271	4903355
ctrl.wt.green	ctrl	wt	green	n	64	4312.28	374.937	298.479	138	102	1636	1616832.18	231	3880220
ctrl.wt.green	ctrl	wt	green	n	65	6136.53	239.022	97.603	135	99	878	1466762.826	210	3520070
ctrl.wt.green	ctrl	wt	green	n	66	6009.441	260.068	95.074	140	101	638	1562861.381	248	3750696
ctrl.wt.green	ctrl	wt	green	n	67	9463.349	302.024	136.193	173	105	999	2858163.042	278	6859278
gfp.wt.green	gfp	wt	green	n	1	6648.223	133.973	18.606	126	86	217	890684.415	130	2137544
gfp.wt.green	gfp	wt	green	n	2	7545.348	152.851	25.015	142	86	276	1153314.445	149	2767827
gfp.wt.green	gfp	wt	green	n	3	5563.173	151.565	25.172	129	101	315	843183.058	147	2023546
gfp.wt.green	gfp	wt	green	n	4	5330.663	128.741	12.124	125	69	190	686273.32	128	1646980
gfp.wt.green	gfp	wt	green	n	5	7570.349	146.303	23.621	130	74	255	1107561.918	143	2658026
gfp.wt.green	gfp	wt	green	n	6	4548.126	150.382	28.799	130	94	268	683957.797	141	1641423
gfp.wt.green	gfp	wt	green	n	7	5251.076	140.166	18.615	134	85	267	736023.115	138	1766374
gfp.wt.green	gfp	wt	green	n	8	4770.22	128.885	13.365	124	81	202	614808.774	127	1475473
gfp.wt.green	gfp	wt	green	n	9	7431.176	140.067	16.463	132	94	225	1040863.009	138	2497956
gfp.wt.green	gfp	wt	green	n	10	8042.454	134.943	15.056	132	87	217	1085270.474	134	2604529
gfp.wt.green	gfp	wt	green	n	11	7191.582	145.238	22.416	123	94	227	1044488.176	141	2506656
gfp.wt.green	gfp	wt	green	n	12	6113.615	126.184	10.904	121	83	180	771439.332	125	1851369
gfp.wt.green	gfp	wt	green	n	13	7384.507	131.398	13.164	129	77	195	970312.671	131	2328643
gfp.wt.green	gfp	wt	green	n	14	6746.561	149.004	26.614	131	78	303	1005267.617	144	2412531
gfp.wt.green	gfp	wt	green	n	15	6924.903	154.97	29.34	130	95	324	1073151.998	149	2575446
gfp.wt.green	gfp	wt	green	n	16	8515.809	132.867	13.784	129	80	212	1131470.104	132	2715403
gfp.wt.green	gfp	wt	green	n	17	7517.013	129.727	12.098	127	83	222	975160.812	129	2340278
gfp.wt.green	gfp	wt	green	n	18	5399.832	137.18	16.801	126	77	253	740746.666	135	1777710
gfp.wt.green	gfp	wt	green	n	19	6063.196	132.248	13.416	132	79	194	801846.984	131	1924344
gfp.wt.green	gfp	wt	green	n	20	6024.028	153.4	28.971	134	95	326	924086.372	146	2217705
gfp.wt.green	gfp	wt	green	n	21	6132.783	150.526	27.02	133	78	284	923146.329	145	2215449
gfp.wt.green	gfp	wt	green	n	22	6995.323	146.094	24.349	123	89	252	1021972.971	141	2452622
gfp.wt.green	gfp	wt	green	n	23	4874.808	131.32	14.333	123	79	202	640157.443	129	1536307
gfp.wt.green	gfp	wt	green	n	24	4821.472	129.726	11.913	130	87	204	625472.599	129	1501065
gfp.wt.green	gfp	wt	green	n	25	6111.115	142.331	25.162	128	82	348	869801.369	136	2087427
gfp.wt.green	gfp	wt	green	n	26	5645.677	156.785	31.474	138	100	303	885154.993	150	2124274
gfp.wt.green	gfp	wt	green	n	27	6309.041	128.538	11.958	125	73	191	810952.821	127	1946197
gfp.wt.green	gfp	wt	green	n	28	5934.024	138.978	18.01	133	84	226	824698.872	136	1979186
gfp.wt.green	gfp	wt	green	n	29	7088.244	150.673	24.562	135	73	304	1068009.261	148	2563104
gfp.wt.green	gfp	wt	green	n	30	4437.705	189.706	73.544	142	92	590	841860.913	157	2020373
gfp.wt.green	gfp	wt	green	n	31	6380.294	148.43	22.25	136	85	277	947024.097	145	2272753
gfp.wt.green	gfp	wt	green	n	32	7221.583	134.036	13.872	128	84	207	967952.979	133	2322980
gfp.wt.green	gfp	wt	green	n	33	6878.651	139.722	19.879	128	94	238	961096.413	136	2306525
gfp.wt.green	gfp	wt	green	n	34	7907.448	136.97	16.099	131	90	214	1083082.039	135	2599277
gfp.wt.green	gfp	wt	green	n	35	7378.674	135.126	13.779	130	97	206	997050.154	134	2392810
gfp.wt.green	gfp	wt	green	n	36	5695.679	131.396	13.566	127	82	203	748389.935	130	1796053
gfp.wt.green	gfp	wt	green	n	37	7311.587	147.422	19.91	137	87	246	1077891.8	145	2586821
gfp.wt.green	gfp	wt	green	n	38	5692.346	131.298	13.09	124	60	190	747391.556	130	1793657
gfp.wt.green	gfp	wt	green	n	39	6052.779	143.948	21.815	131	89	245	871287.687	140	2090994
gfp.wt.green	gfp	wt	green	n	40	8955.413	141.152	19.069	130	65	265	1264076.637	139	3033644
gfp.wt.green	gfp	wt	green	n	41	5496.504	136.427	16.884	131	92	263	749870.42	134	1799606
gfp.wt.green	gfp	wt	green	n	42	6670.724	168.561	42.732	159	78	432	1124427.28	160	2698501
gfp.wt.green	gfp	wt	green	n	43	6588.637	133.515	14.473	131	86	224	879683.491	132	2111143
gfp.wt.green	gfp	wt	green	n	44	6084.447	134.787	15.128	126	91	195	820104.91	132	1968161
gfp.wt.green	gfp	wt	green	n	45	7459.094	137.729	17.955	131	83	222	1027331.134	136	2465481
gfp.wt.green	gfp	wt	green	n	46	5825.269	135.64	15.249	132	86	228	790136.861	135	1896241
gfp.wt.green	gfp	wt	green	n	47	8076.206	130.974	13.109	127	76	196	1057773.789	130	2538540
gfp.wt.green	gfp	wt	green	n	48	6280.706	129.192	11.69	126	87	193	811414.092	128	1947304
gfp.wt.green	gfp	wt	green	n	49	6818.648	148.213	22.818	135	86	255	1010614.947	145	2425364
gfp.wt.green	gfp	wt	green	n	50	6606.138	136.204	18.379	128	54	234	899785.252	133	2159385
gfp.wt.green	gfp	wt	green	n	51	6349.043	129.635	12.052	130	69	186	823059.629	129	1975252
gfp.wt.green	gfp	wt	green	n	52	6671.141	229.22	76.98	148	102	514	1529161.781	219	3669819
gfp.wt.green	gfp	wt	green	n	53	7167.831	149.812	22.233	140	94	252	1073828.696	146	2577070
gfp.wt.green	gfp	wt	green	n	54	7126.579	154.672	25.149	139	90	287	1102279.591	151	2645349
gfp.wt.green	gfp	wt	green	n	55	6509.467	134.995	15.101	128	85	217	878746.364	133	2108894
gfp.wt.green	gfp	wt	green	n	56	5945.691	150.629	31.206	123	82	309	895595.058	142	2149329
gfp.wt.green	gfp	wt	green	n	57	7670.768	143.049	18.903	144	74	235	1097293.969	143	2633385
gfp.wt.green	gfp	wt	green	n	58	4683.131	137.414	19.736	123	61	228	643526.535	134	1544393
gfp.wt.green	gfp	wt	green	n	59	5528.17	134.277	18.924	121	85	218	742307.306	129	1781456
gfp.wt.green	gfp	wt	green	n	60	7237.415	128.492	12.822	124	84	188	929952.977	127	2231785
gfp.wt.green	gfp	wt	green	n	61	6124.447	146.471	21.83	128	103	234	897052.304	142	2152827
gfp.wt.green	gfp	wt	green	n	62	5021.48	175.435	50.204	129	98	413	880941.567	158	2114163
gfp.wt.green	gfp	wt	green	n	63	7074.074	168.079	33.847	158	85	366	1189000.249	162	2853470
gfp.wt.green	gfp	wt	green	n	64	5186.071	128.334	10.033	131	89	175	665549.209	128	1597245
gfp.wt.green	gfp	wt	green	n	65	5899.02	147.763	20.469	138	81	260	871657.809	146	2091883
gfp.wt.green	gfp	wt	green	n	66	7368.671	131.87	13.023	129	81	190	971708.638	131	2331994
gfp.wt.green	gfp	wt	green	n	67	6616.969	125.135	10.09	123	82	184	828017.447	124	1987151
gfp.wt.green	gfp	wt	green	n	68	4416.452	166.918	39.433	135	87	421	737184.126	157	1769161
gfp.wt.green	gfp	wt	green	n	69	5656.092	123.654	10.246	121	77	179	699400.315	123	1678484
gfp.wt.green	gfp	wt	green	n	70	5921.104	154.299	30.842	140	78	361	913620.944	147	2192590
gfp.wt.green	gfp	wt	green	n	71	5048.981	190.919	61.219	139	88	535	963946.996	175	2313367
ctrl.ok1074.green	ctrl	ok1074	green	n	1	7162.41	275.018	98.406	157	90	608	1969788.92	260	4727278
ctrl.ok1074.green	ctrl	ok1074	green	n	2	6289.87	404.929	227.849	158	107	1456	2546950.635	366	6112403
ctrl.ok1074.green	ctrl	ok1074	green	n	3	6859.479	248.029	96.913	155	98	785	1701350.022	225	4083054
ctrl.ok1074.green	ctrl	ok1074	green	n	4	6906.565	305.297	124.434	169	94	782	2108550.66	278	5060291
ctrl.ok1074.green	ctrl	ok1074	green	n	5	5592.338	270.88	121.912	148	94	847	1514850.274	250	3635475
ctrl.ok1074.green	ctrl	ok1074	green	n	6	5954.855	326.153	168.576	157	88	1409	1942192.246	292	4661049
ctrl.ok1074.green	ctrl	ok1074	green	n	7	5994.856	364.729	205.108	190	106	1432	2186498.795	302	5247358
ctrl.ok1074.green	ctrl	ok1074	green	n	8	6563.632	274.771	106.646	157	93	875	1803495.926	254	4328193
ctrl.ok1074.green	ctrl	ok1074	green	n	9	7114.491	296.66	123.33	160	94	911	2110585.752	275	5065175
ctrl.ok1074.green	ctrl	ok1074	green	n	10	6845.729	359.235	183.522	152	104	1337	2459227.055	318	5901876
ctrl.ok1074.green	ctrl	ok1074	green	n	11	6888.231	353.306	189.955	144	92	1078	2433654.223	304	5840504
ctrl.ok1074.green	ctrl	ok1074	green	n	12	6312.371	424.894	193.598	169	104	1523	2682086.376	409	6436714
ctrl.ok1074.green	ctrl	ok1074	green	n	13	6060.693	418.835	267.055	145	100	1733	2538433.164	343	6091962
ctrl.ok1074.green	ctrl	ok1074	green	n	14	6634.469	259.156	93.116	155	93	638	1719360.426	251	4126277
ctrl.ok1074.green	ctrl	ok1074	green	n	15	5452.748	283.341	115.261	158	110	807	1544986.231	265	3707798
ctrl.ok1074.green	ctrl	ok1074	green	n	16	5808.598	258.655	89.251	164	106	715	1502421.375	256	3605647
ctrl.ok1074.green	ctrl	ok1074	green	n	17	5437.748	461.166	345.473	139	100	1883	2507703.43	318	6018214
ctrl.ok1074.green	ctrl	ok1074	green	n	18	7831.607	376.845	189.175	151	89	1203	2951304.476	339	7082808
ctrl.ok1074.green	ctrl	ok1074	green	n	19	7574.928	276.524	135.069	144	89	1016	2094650.443	242	5026932
ctrl.ok1074.green	ctrl	ok1074	green	n	20	6977.818	496.829	265.101	188	110	1283	3466780.464	454	8319894
ctrl.ok1074.green	ctrl	ok1074	green	n	21	7277.415	232.408	86.656	152	92	606	1691330.399	213	4059008
ctrl.ok1074.green	ctrl	ok1074	green	n	22	7863.692	243.076	81.286	225	100	658	1911471.263	234	4587322
ctrl.ok1074.green	ctrl	ok1074	green	n	23	7735.769	285.962	114.441	174	107	738	2212134.129	262	5308880
ctrl.ok1074.green	ctrl	ok1074	green	n	24	7157.826	376.904	193.015	168	107	1285	2697813.343	335	6474457
ctrl.ok1074.green	ctrl	ok1074	green	n	25	7080.323	468.858	247.057	192	101	2113	3319666.678	459	7966837
ctrl.ok1074.green	ctrl	ok1074	green	n	26	5218.571	446.204	311.886	138	108	2117	2328549.434	329	5588264
ctrl.ok1074.green	ctrl	ok1074	green	n	27	6179.032	282.565	133.899	145	90	952	1745980.389	255	4190162
ctrl.ok1074.green	ctrl	ok1074	green	n	28	6753.641	360.231	186.972	157	106	1410	2432868.354	318	5838618
ctrl.ok1074.green	ctrl	ok1074	green	n	29	6168.198	285.518	133.03	150	86	1007	1761132.746	251	4226526
ctrl.ok1074.green	ctrl	ok1074	green	n	30	8703.73	397.814	201.218	184	105	1087	3462467.768	343	8309544
ctrl.ok1074.green	ctrl	ok1074	green	n	31	7025.737	342.243	172.409	155	106	1165	2404509.978	302	5770561
ctrl.ok1074.green	ctrl	ok1074	green	n	32	6529.464	264.373	92.884	155	107	772	1726211.572	255	4142719
ctrl.ok1074.green	ctrl	ok1074	green	n	33	7917.861	234.833	79.936	147	101	646	1859377.639	219	4462303
ctrl.ok1074.green	ctrl	ok1074	green	n	34	7153.243	305.012	163.285	154	94	1258	2181822.332	256	5236135
ctrl.ok1074.green	ctrl	ok1074	green	n	35	7073.656	319.374	160.169	157	102	1121	2259140.021	279	5421689
ctrl.ok1074.green	ctrl	ok1074	green	n	36	7185.744	333.654	175.885	140	106	1277	2397553.411	278	5753866
ctrl.ok1074.green	ctrl	ok1074	green	n	37	7601.18	568.87	339.64	223	103	2221	4324082.027	514	10377324
ctrl.ok1074.green	ctrl	ok1074	green	n	38	6414.042	275.971	110.436	145	98	697	1770091.904	261	4248027
ctrl.ok1074.green	ctrl	ok1074	green	n	39	6037.775	307.515	142.067	150	110	1110	1856705.851	276	4455891
ctrl.ok1074.green	ctrl	ok1074	green	n	40	7532.427	368.18	183.846	171	97	1147	2773288.032	330	6655588
ctrl.ok1074.green	ctrl	ok1074	green	n	41	6211.95	216.446	54.823	150	107	420	1344553.765	215	3226782
ctrl.ok1074.green	ctrl	ok1074	green	n	42	5810.681	252.351	108.834	140	101	770	1466330.563	225	3519033
ctrl.ok1074.green	ctrl	ok1074	green	n	43	6838.645	281.509	117.671	146	97	916	1925141.053	260	4620128
ctrl.ok1074.green	ctrl	ok1074	green	n	44	6671.971	376.182	174.56	151	102	1055	2509877.696	359	6023432
ctrl.ok1074.green	ctrl	ok1074	green	n	45	3930.596	276.606	145.577	144	106	872	1087227.456	219	2609227
ctrl.ok1074.green	ctrl	ok1074	green	n	46	5290.241	300.397	172.992	136	100	1076	1589170.744	223	3813836
ctrl.ok1074.green	ctrl	ok1074	green	n	47	6304.871	301.15	125.279	144	99	935	1898712.348	288	4556702
ctrl.ok1074.green	ctrl	ok1074	green	n	48	5923.187	404.511	222.656	181	106	1950	2395991.674	356	5750118
ctrl.ok1074.green	ctrl	ok1074	green	n	49	7768.271	356.011	199.73	163	88	1157	2765591.431	286	6637117
ctrl.ok1074.green	ctrl	ok1074	green	n	50	8481.636	317.605	142.311	199	108	898	2693810.66	277	6464851
ctrl.ok1074.green	ctrl	ok1074	green	n	51	6571.966	342.586	176.646	149	102	1052	2251461.755	296	5403262
ctrl.ok1074.green	ctrl	ok1074	green	n	52	6995.735	324.582	132.237	189	99	1062	2270691.381	309	5449411
ctrl.ok1074.green	ctrl	ok1074	green	n	53	5695.26	375.585	213.674	155	101	1420	2139053.169	312	5133493
ctrl.ok1074.green	ctrl	ok1074	green	n	54	5141.485	366.303	160.381	154	103	862	1883340.65	355	4519811
ctrl.ok1074.green	ctrl	ok1074	green	n	55	7687.851	259.79	93.199	152	100	628	1997225.021	243	4793121
ctrl.ok1074.green	ctrl	ok1074	green	n	56	5742.346	375.65	204.498	163	104	1267	2157111.494	320	5176831
ctrl.ok1074.green	ctrl	ok1074	green	n	57	4222.693	354.105	218.852	151	108	1356	1495274.999	251	3588496
ctrl.ok1074.green	ctrl	ok1074	green	n	58	5967.356	271.891	108.607	172	100	862	1622469.145	252	3893748
ctrl.ok1074.green	ctrl	ok1074	green	n	59	7918.695	432.427	203.214	215	110	1197	3424255.652	441	8217838
ctrl.ok1074.green	ctrl	ok1074	green	n	60	7405.755	285.512	124.228	177	105	1045	2114432.877	261	5074407
ctrl.ok1074.green	ctrl	ok1074	green	n	61	6263.62	310.472	120.146	170	81	863	1944676.786	300	4667011
ctrl.ok1074.green	ctrl	ok1074	green	n	62	7347.002	422.405	229.35	151	108	1487	3103412.239	377	7447849
ctrl.ok1074.green	ctrl	ok1074	green	n	63	4758.967	273.383	97.574	154	106	908	1301022.789	268	3122312
ctrl.ok1074.green	ctrl	ok1074	green	n	64	6930.317	277.746	103.117	170	105	754	1924865.464	261	4619466
ctrl.ok1074.green	ctrl	ok1074	green	n	65	6869.481	270.493	104.816	202	107	828	1858146.165	249	4459347
ctrl.ok1074.green	ctrl	ok1074	green	n	66	5426.498	275.79	114.648	160	105	851	1496572.559	256	3591610
gfp.ok1074.green	gfp	ok1074	green	n	1	7657.847	134.243	13.488	133	92	205	1028009.109	133	2467110
gfp.ok1074.green	gfp	ok1074	green	n	2	9362.508	139.83	17.002	137	80	221	1309155.189	138	3141830
gfp.ok1074.green	gfp	ok1074	green	n	3	6582.798	148.072	22.522	137	89	246	974728.776	144	2339243
gfp.ok1074.green	gfp	ok1074	green	n	4	6673.219	168.693	38.036	136	88	326	1125725.622	159	2701619
gfp.ok1074.green	gfp	ok1074	green	n	5	6888.646	135.257	15.059	130	80	210	931737.66	134	2236069
gfp.ok1074.green	gfp	ok1074	green	n	6	4791.884	124.787	9.977	124	75	180	597966.278	124	1435054
gfp.ok1074.green	gfp	ok1074	green	n	7	3747.253	161.149	34.451	145	96	327	603866.129	151	1449213
gfp.ok1074.green	gfp	ok1074	green	n	8	6061.108	166.965	39.208	131	91	350	1011993.799	159	2428675
gfp.ok1074.green	gfp	ok1074	green	n	9	7072.404	134.856	14.713	129	81	216	953754.909	134	2288908
gfp.ok1074.green	gfp	ok1074	green	n	10	4770.216	145.705	20.94	130	82	240	695043.179	142	1668028
gfp.ok1074.green	gfp	ok1074	green	n	11	5736.093	124.443	10.503	123	72	184	713815.28	123	1713079
gfp.ok1074.green	gfp	ok1074	green	n	12	6397.373	156.997	26.11	152	72	272	1004368.037	154	2410374
gfp.ok1074.green	gfp	ok1074	green	n	13	3868.925	140.772	18.059	132	85	241	544635.943	139	1307067
gfp.ok1074.green	gfp	ok1074	green	n	14	7824.521	145.344	18.538	143	90	233	1137244.895	144	2729264
gfp.ok1074.green	gfp	ok1074	green	n	15	8764.564	196.286	59.142	137	84	443	1720360.916	185	4128679
gfp.ok1074.green	gfp	ok1074	green	n	16	7227.828	125.622	10.296	123	73	187	907976.583	125	2179045
gfp.ok1074.green	gfp	ok1074	green	n	17	6101.943	131.48	12.391	132	87	202	802280.958	131	1925387
gfp.ok1074.green	gfp	ok1074	green	n	18	7617.012	149.911	23.77	150	94	261	1141876.771	147	2740380
gfp.ok1074.green	gfp	ok1074	green	n	19	7242.828	147.947	25.19	135	80	285	1071556.5	143	2571619
gfp.ok1074.green	gfp	ok1074	green	n	20	6405.707	137.535	16.5	127	84	228	881009.527	135	2114327
gfp.ok1074.green	gfp	ok1074	green	n	21	6244.45	134.925	13.571	136	78	206	842532.366	135	2021986
gfp.ok1074.green	gfp	ok1074	green	n	22	9994.62	129.511	12.689	123	86	191	1294411.187	128	3106446
gfp.ok1074.green	gfp	ok1074	green	n	23	6484.461	128.917	12.256	125	85	193	835960.401	128	2006214
gfp.ok1074.green	gfp	ok1074	green	n	24	6286.952	126.298	10.359	125	78	181	794030.584	126	1905587
gfp.ok1074.green	gfp	ok1074	green	n	25	4641.46	140.747	20.678	131	58	313	653272.535	138	1567783
gfp.ok1074.green	gfp	ok1074	green	n	26	6628.217	122.695	9.018	121	75	171	813251.455	122	1951715
gfp.ok1074.green	gfp	ok1074	green	n	27	6463.626	151.884	25.889	134	73	299	981718.26	147	2356017
gfp.ok1074.green	gfp	ok1074	green	n	28	6131.111	127.002	11.92	125	78	221	778662.804	126	1868706
gfp.ok1074.green	gfp	ok1074	green	n	29	5112.315	122.471	9.384	121	80	169	626110.054	122	1502596
gfp.ok1074.green	gfp	ok1074	green	n	30	8679.144	136.26	15.041	133	72	211	1182623.619	135	2838168
gfp.ok1074.green	gfp	ok1074	green	n	31	7872.024	126.132	10.681	125	71	199	992916.684	125	2382892
gfp.ok1074.green	gfp	ok1074	green	n	32	4967.725	162.05	42.915	122	87	364	805020.665	149	1931962
gfp.ok1074.green	gfp	ok1074	green	n	33	6771.974	131.915	13.632	128	78	201	893325.502	131	2143884
gfp.ok1074.green	gfp	ok1074	green	n	34	6453.209	148.03	27.279	129	88	304	955271.644	142	2292548
gfp.ok1074.green	gfp	ok1074	green	n	35	7489.923	128.357	12.091	126	79	192	961384.005	127	2307217
gfp.ok1074.green	gfp	ok1074	green	n	36	1363.812	124.984	12.009	124	92	169	170455.228	125	409074
gfp.ok1074.green	gfp	ok1074	green	n	37	6554.464	146.385	22.941	127	79	272	959473.501	143	2302632
gfp.ok1074.green	gfp	ok1074	green	n	38	4993.976	127.444	11.65	121	69	185	636453.856	126	1527420
gfp.ok1074.green	gfp	ok1074	green	n	39	6644.468	125.707	11.653	124	67	210	835253.286	125	2004517
gfp.ok1074.green	gfp	ok1074	green	n	40	4561.04	191.934	78.121	127	83	635	875418.44	166	2100909
gfp.ok1074.green	gfp	ok1074	green	n	41	6021.106	145.093	21.117	131	95	254	873618.359	143	2096589
gfp.ok1074.green	gfp	ok1074	green	n	42	5591.92	139.574	17.382	139	58	227	780486.22	138	1873082
gfp.ok1074.green	gfp	ok1074	green	n	43	4906.472	132.354	14.554	125	69	214	649391.109	131	1558468
gfp.ok1074.green	gfp	ok1074	green	n	44	4373.115	130.481	15.686	121	65	209	570607.121	128	1369395
gfp.ok1074.green	gfp	ok1074	green	n	45	5570.669	134.422	17.098	126	85	221	748820.617	132	1797088
gfp.ok1074.green	gfp	ok1074	green	n	46	6348.204	148.729	24.426	140	82	291	944164.891	145	2265893
gfp.ok1074.green	gfp	ok1074	green	n	47	5614.838	122.637	9.201	123	83	170	688589.136	122	1652539
gfp.ok1074.green	gfp	ok1074	green	n	48	5624.005	125.755	10.827	120	38	190	707245.816	125	1697313
gfp.ok1074.green	gfp	ok1074	green	n	49	6344.871	136.57	13.954	135	91	199	866519.287	136	2079552
gfp.ok1074.green	gfp	ok1074	green	n	50	3662.249	120.742	8.994	121	58	177	442185.881	120	1061198
gfp.ok1074.green	gfp	ok1074	green	n	51	3797.255	142.18	17.775	142	86	230	539894.478	141	1295688
gfp.ok1074.green	gfp	ok1074	green	n	52	7714.1	127.408	11.061	127	62	181	982841.227	127	2358712
gfp.ok1074.green	gfp	ok1074	green	n	53	6929.481	137.157	17.971	125	67	246	950423.924	135	2280914
gfp.ok1074.green	gfp	ok1074	green	n	54	6816.976	125.037	10.274	121	83	184	852372.395	124	2045601
gfp.ok1074.green	gfp	ok1074	green	n	55	7678.265	135.068	15.748	129	86	214	1037089.104	133	2488901
gfp.ok1074.green	gfp	ok1074	green	n	56	5826.097	137.233	18.936	130	83	265	799533.75	133	1918794
gfp.ok1074.green	gfp	ok1074	green	n	57	4918.556	127.505	10.995	124	84	190	627138.85	127	1505065
gfp.ok1074.green	gfp	ok1074	green	n	58	6726.555	181.176	51.707	137	75	500	1218688.17	168	2924719
gfp.ok1074.green	gfp	ok1074	green	n	59	6221.949	137.982	15.291	137	94	203	858519.758	137	2060354
gfp.ok1074.green	gfp	ok1074	green	n	60	7557.009	133.334	14.032	129	73	199	1007605.267	132	2418143
gfp.ok1074.green	gfp	ok1074	green	n	61	5152.317	177.55	55.861	139	90	483	914792.309	155	2195402
gfp.ok1074.green	gfp	ok1074	green	n	62	5497.749	130.125	13.694	125	85	202	715392.018	129	1716863
gfp.ok1074.green	gfp	ok1074	green	n	63	5894.851	144.432	22.863	136	77	277	851404.018	141	2043277
gfp.ok1074.green	gfp	ok1074	green	n	64	5366.91	126.294	11.304	124	83	184	677808.231	125	1626666
gfp.ok1074.green	gfp	ok1074	green	n	65	4688.129	179.172	65.247	141	96	639	839983.5	154	2015869
gfp.ok1074.green	gfp	ok1074	green	n	66	6312.786	152.789	33.197	140	92	321	964521.647	145	2314747
gfp.ok1074.green	gfp	ok1074	green	n	67	5084.397	121.58	10.141	119	72	178	618161.36	120	1483520
gfp.ok1074.green	gfp	ok1074	green	n	68	7052.403	127.353	11.313	126	88	179	898142.387	126	2155444
gfp.ok1074.green	gfp	ok1074	green	n	69	7431.17	145.62	22.894	136	81	269	1082125.729	141	2596984
gfp.ok1074.green	gfp	ok1074	green	n	70	5894.851	134.056	14.044	133	72	193	790239.578	133	1896489
gfp.ok1074.green	gfp	ok1074	green	n	71	6696.97	139.229	17.246	141	82	217	932410.608	138	2237684
gfp.ok1074.green	gfp	ok1074	green	n	72	8246.624	131.757	13.572	128	87	197	1086548.846	131	2607599
ctrl.wt.red	ctrl	wt	red	n	1	6109.446	213.151	72.538	125	85	452	1302231.966	194	3125214
ctrl.wt.red	ctrl	wt	red	n	2	5191.07	191.061	42.252	197	102	404	991809.041	190	2380233
ctrl.wt.red	ctrl	wt	red	n	3	8062.452	189.909	33.414	203	103	315	1531130.336	192	3674545
ctrl.wt.red	ctrl	wt	red	n	4	4989.395	208.358	66.701	126	83	429	1039581.639	192	2494882
ctrl.wt.red	ctrl	wt	red	n	5	5989.44	189.641	40.462	213	102	381	1135846.035	190	2725906
ctrl.wt.red	ctrl	wt	red	n	6	6631.97	192.669	36.914	196	103	352	1277775.016	195	3066520
ctrl.wt.red	ctrl	wt	red	n	7	6488.213	201.791	44.793	203	91	409	1309262.704	203	3142087
ctrl.wt.red	ctrl	wt	red	n	8	5943.188	190.822	43.857	204	107	419	1134090.955	188	2721694
ctrl.wt.red	ctrl	wt	red	n	9	5708.177	219.676	76.651	127	97	476	1253948.095	204	3009338
ctrl.wt.red	ctrl	wt	red	n	10	6389.875	191.306	40.966	199	106	425	1222422.072	190	2933679
ctrl.wt.red	ctrl	wt	red	n	11	6636.136	193.246	34.037	203	108	311	1282404.394	196	3077630
ctrl.wt.red	ctrl	wt	red	n	12	4481.038	223.605	76.953	128	105	471	1001981.589	210	2404646
ctrl.wt.red	ctrl	wt	red	n	13	6095.695	190.604	40.893	216	85	336	1161863.89	191	2788346
ctrl.wt.red	ctrl	wt	red	n	14	5754.429	212.589	49.908	232	108	511	1223327.113	215	2935851
ctrl.wt.red	ctrl	wt	red	n	15	7212.829	187.734	38.024	195	91	333	1354091.418	190	3249671
ctrl.wt.red	ctrl	wt	red	n	16	5834.016	193.813	45.093	201	104	383	1130706.217	191	2713571
ctrl.wt.red	ctrl	wt	red	n	17	6127.363	196.175	46.268	220	106	398	1202035.307	196	2884753
ctrl.wt.red	ctrl	wt	red	n	18	6972.402	182.075	34.012	182	86	314	1269499.638	182	3046660
ctrl.wt.red	ctrl	wt	red	n	19	6819.895	193.038	45.3	196	105	419	1316499.701	190	3159455
ctrl.wt.red	ctrl	wt	red	n	20	6718.64	181.016	36.539	183	104	332	1216178.037	178	2918694
ctrl.wt.red	ctrl	wt	red	n	21	7186.161	182.896	30.912	189	105	326	1314321.685	184	3154228
ctrl.wt.red	ctrl	wt	red	n	22	7071.99	193.022	36.759	206	83	379	1365049.001	195	3275968
ctrl.wt.red	ctrl	wt	red	n	23	7262.832	184.715	37.855	195	100	351	1341554.179	185	3219583
ctrl.wt.red	ctrl	wt	red	n	24	6399.042	189.799	39.802	200	98	347	1214530.878	189	2914741
ctrl.wt.red	ctrl	wt	red	n	25	5863.601	195.173	44.984	194	103	382	1144416.426	192	2746474
ctrl.wt.red	ctrl	wt	red	n	26	7979.531	186.698	31.174	199	102	322	1489759.696	189	3575260
ctrl.wt.red	ctrl	wt	red	n	27	7270.749	188.83	37.893	204	109	325	1372933.945	190	3294891
ctrl.wt.red	ctrl	wt	red	n	28	6816.978	181.399	32.859	191	100	391	1236595.219	183	2967693
ctrl.wt.red	ctrl	wt	red	n	29	7607.431	183.446	29.629	193	101	319	1395551.644	185	3349171
ctrl.wt.red	ctrl	wt	red	n	30	5118.567	230.375	89.599	125	103	514	1179190.514	201	2829928
ctrl.wt.red	ctrl	wt	red	n	31	5849.017	201.471	50.144	132	84	402	1178405.895	199	2828045
ctrl.wt.red	ctrl	wt	red	n	32	7534.094	184.252	32.192	183	101	344	1388171.307	185	3331459
ctrl.wt.red	ctrl	wt	red	n	33	5281.908	213.838	70.92	151	72	461	1129473.661	196	2710613
ctrl.wt.red	ctrl	wt	red	n	34	6738.641	186.615	35.187	198	100	363	1257529.508	187	3017933
ctrl.wt.red	ctrl	wt	red	n	35	5997.774	181.215	28.347	186	100	294	1086885.883	183	2608407
ctrl.wt.red	ctrl	wt	red	n	36	6587.384	184.204	48.307	144	91	422	1213424.578	172	2912086
ctrl.wt.red	ctrl	wt	red	n	37	5513.585	190.226	41.148	168	94	345	1048828.728	188	2517074
ctrl.wt.red	ctrl	wt	red	n	38	5433.581	190.249	39.566	186	105	443	1033732.205	190	2480844
ctrl.wt.red	ctrl	wt	red	n	39	5801.932	188.258	39.522	196	106	476	1092260.711	187	2621306
ctrl.wt.red	ctrl	wt	red	n	40	6005.274	207.836	43.301	228	104	373	1248112.412	211	2995333
ctrl.wt.red	ctrl	wt	red	n	41	4590.626	207.21	70.631	125	100	416	951225.938	183	2282838
ctrl.wt.red	ctrl	wt	red	n	42	4728.549	232.203	88.761	125	83	517	1097980.973	213	2635034
ctrl.wt.red	ctrl	wt	red	n	43	7371.587	191.184	41.949	191	89	469	1409327.273	190	3382231
ctrl.wt.red	ctrl	wt	red	n	44	5146.902	230.491	67.01	221	109	496	1186315.423	228	2847027
ctrl.wt.red	ctrl	wt	red	n	45	8553.724	174.809	29.454	169	102	294	1495266.198	174	3588475
ctrl.wt.red	ctrl	wt	red	n	46	6791.56	189.391	32.315	195	108	326	1286262.904	191	3086890
ctrl.wt.red	ctrl	wt	red	n	47	4716.465	234.508	89.281	126	102	550	1106048.841	212	2654396
ctrl.wt.red	ctrl	wt	red	n	48	6444.878	197.622	37.29	194	103	444	1273647.744	199	3056615
ctrl.wt.red	ctrl	wt	red	n	49	9280.424	173.599	25.274	174	103	278	1611068.986	174	3866389
ctrl.wt.red	ctrl	wt	red	n	50	7687.018	186.153	30.951	191	94	302	1430957.845	189	3434142
ctrl.wt.red	ctrl	wt	red	n	51	5773.597	198.738	48.305	186	108	390	1147435.731	195	2753720
ctrl.wt.red	ctrl	wt	red	n	52	6637.386	174.537	27.835	174	96	327	1158468.318	174	2780197
ctrl.wt.red	ctrl	wt	red	n	53	7712.019	197.154	38.152	208	88	336	1520455.681	201	3648927
ctrl.wt.red	ctrl	wt	red	n	54	4319.781	212.863	68.758	130	99	501	919520.74	196	2206749
ctrl.wt.red	ctrl	wt	red	n	55	7785.356	185.787	34.644	189	80	318	1446420.217	187	3471250
ctrl.wt.red	ctrl	wt	red	n	56	7797.023	176.349	26.578	187	103	303	1374994.039	177	3299835
ctrl.wt.red	ctrl	wt	red	n	57	5839.017	183.856	31.491	186	96	350	1073539.856	186	2576378
ctrl.wt.red	ctrl	wt	red	n	58	7870.359	193.479	36.996	201	110	355	1522745.369	195	3654422
ctrl.wt.red	ctrl	wt	red	n	59	8574.975	188.016	32.609	195	95	304	1612233.622	190	3869184
ctrl.wt.red	ctrl	wt	red	n	60	6049.026	189.473	39.212	203	91	341	1146124.848	193	2750574
ctrl.wt.red	ctrl	wt	red	n	61	5841.517	195.485	53.913	176	94	459	1141928.823	185	2740504
ctrl.wt.red	ctrl	wt	red	n	62	6878.231	186.238	33.635	203	96	344	1280986.841	188	3074228
ctrl.wt.red	ctrl	wt	red	n	63	6662.388	191.886	43.532	184	100	378	1278418.807	191	3068065
ctrl.wt.red	ctrl	wt	red	n	64	4312.28	210.225	83.355	124	92	499	906549.322	176	2175619
ctrl.wt.red	ctrl	wt	red	n	65	6136.53	176.3	34.956	179	95	331	1081868.579	175	2596366
ctrl.wt.red	ctrl	wt	red	n	66	6009.441	188.451	38.568	211	94	322	1132487.558	192	2717846
ctrl.wt.red	ctrl	wt	red	n	67	9463.349	195.311	39.65	202	103	377	1848292.335	197	4435699
gfp.wt.red	gfp	wt	red	n	1	6648.223	200.321	50.595	127	80	375	1331778.093	198	3196120
gfp.wt.red	gfp	wt	red	n	2	7545.348	180.884	31.377	202	104	278	1364834.201	185	3275451
gfp.wt.red	gfp	wt	red	n	3	5563.173	191.793	37.037	205	109	329	1066979.63	196	2560633
gfp.wt.red	gfp	wt	red	n	4	5330.663	221.066	70.985	205	108	556	1178426.437	210	2828093
gfp.wt.red	gfp	wt	red	n	5	7570.349	187.588	33.208	196	94	328	1420109.668	189	3408106
gfp.wt.red	gfp	wt	red	n	6	4548.126	207.874	67.81	125	100	404	945437.774	191	2268946
gfp.wt.red	gfp	wt	red	n	7	5251.076	208.661	52.326	126	91	410	1095694.704	214	2629546
gfp.wt.red	gfp	wt	red	n	8	4770.22	209.399	71.438	124	87	420	998877.322	188	2397195
gfp.wt.red	gfp	wt	red	n	9	7431.176	195.424	41.064	204	91	351	1452231.983	199	3485196
gfp.wt.red	gfp	wt	red	n	10	8042.454	197.175	45.5	222	97	366	1585772.309	200	3805678
gfp.wt.red	gfp	wt	red	n	11	7191.582	193.654	42.139	213	107	363	1392680.902	197	3342280
gfp.wt.red	gfp	wt	red	n	12	6113.615	182.327	33.317	186	107	325	1114677.247	183	2675102
gfp.wt.red	gfp	wt	red	n	13	7384.507	184.677	32.996	189	62	329	1363750.818	185	3272851
gfp.wt.red	gfp	wt	red	n	14	6746.561	177.059	28.362	191	105	323	1194541.764	178	2866768
gfp.wt.red	gfp	wt	red	n	15	6924.903	178.772	33.614	188	98	315	1237979.6	181	2971014
gfp.wt.red	gfp	wt	red	n	16	8515.809	177.913	34.467	185	102	300	1515074.464	179	3636011
gfp.wt.red	gfp	wt	red	n	17	7517.013	178.918	33.393	190	92	297	1344927.033	181	3227676
gfp.wt.red	gfp	wt	red	n	18	5399.832	191.965	45.529	125	105	417	1036576.144	192	2487668
gfp.wt.red	gfp	wt	red	n	19	6063.196	189.707	34.584	194	90	323	1150230.97	191	2760427
gfp.wt.red	gfp	wt	red	n	20	6024.028	202.48	65.982	125	92	445	1219745.009	186	2927253
gfp.wt.red	gfp	wt	red	n	21	6132.783	183.444	32.4	194	105	357	1125023.557	185	2699932
gfp.wt.red	gfp	wt	red	n	22	6995.323	178.671	33.464	183	89	296	1249858.898	181	2999523
gfp.wt.red	gfp	wt	red	n	23	4874.808	211.147	85.763	124	106	501	1029301.225	178	2470209
gfp.wt.red	gfp	wt	red	n	24	4821.472	192.882	42.393	189	87	373	929977.477	193	2231843
gfp.wt.red	gfp	wt	red	n	25	6111.115	184.847	34.787	196	78	335	1129623.769	185	2710972
gfp.wt.red	gfp	wt	red	n	26	5645.677	179.455	29.177	175	102	361	1013147.564	180	2431442
gfp.wt.red	gfp	wt	red	n	27	6309.041	191.835	36.192	199	99	333	1210293.74	194	2904571
gfp.wt.red	gfp	wt	red	n	28	5934.024	191.353	41.161	202	101	366	1135493.207	192	2725058
gfp.wt.red	gfp	wt	red	n	29	7088.244	176.293	29.072	188	94	319	1249605.137	177	2998914
gfp.wt.red	gfp	wt	red	n	30	4437.705	218.096	85.423	124	102	486	967846.307	187	2322724
gfp.wt.red	gfp	wt	red	n	31	6380.294	176.626	36.913	156	77	313	1126928.228	174	2704503
gfp.wt.red	gfp	wt	red	n	32	7221.583	182.378	36.409	189	99	323	1317059.498	184	3160797
gfp.wt.red	gfp	wt	red	n	33	6878.651	191.402	44.064	183	102	465	1316584.476	187	3159657
gfp.wt.red	gfp	wt	red	n	34	7907.448	162.608	22.598	164	107	255	1285811.807	161	3085806
gfp.wt.red	gfp	wt	red	n	35	7378.674	178.249	28.582	184	97	320	1315240.247	179	3156431
gfp.wt.red	gfp	wt	red	n	36	5695.679	184.036	39.382	172	94	344	1048209.597	182	2515587
gfp.wt.red	gfp	wt	red	n	37	7311.587	187.272	39.004	186	93	343	1369252.322	189	3286054
gfp.wt.red	gfp	wt	red	n	38	5692.346	179.564	34.595	190	97	333	1022141.312	180	2453026
gfp.wt.red	gfp	wt	red	n	39	6052.779	211.869	51.454	223	90	421	1282397.899	214	3077613
gfp.wt.red	gfp	wt	red	n	40	8955.413	174.578	29.461	177	101	330	1563419.194	175	3752033
gfp.wt.red	gfp	wt	red	n	41	5496.504	184.289	43.826	153	101	371	1012947.138	178	2430961
gfp.wt.red	gfp	wt	red	n	42	6670.724	204.423	42.673	208	104	481	1363649.147	206	3272607
gfp.wt.red	gfp	wt	red	n	43	6588.637	168.87	26.192	169	101	310	1112620.902	168	2670167
gfp.wt.red	gfp	wt	red	n	44	6084.447	188.859	40.627	214	106	306	1149102.168	189	2757718
gfp.wt.red	gfp	wt	red	n	45	7459.094	173.461	27.965	175	104	325	1293859.261	173	3105119
gfp.wt.red	gfp	wt	red	n	46	5825.269	176.598	34.559	188	101	346	1028732.866	176	2468845
gfp.wt.red	gfp	wt	red	n	47	8076.206	186.223	34.358	199	99	332	1503972.702	189	3609368
gfp.wt.red	gfp	wt	red	n	48	6280.706	176.945	30.525	182	101	400	1111342.509	177	2667099
gfp.wt.red	gfp	wt	red	n	49	6818.648	188.589	35.086	195	101	328	1285922.645	192	3086072
gfp.wt.red	gfp	wt	red	n	50	6606.138	184.988	32.616	190	87	334	1222056.783	187	2932801
gfp.wt.red	gfp	wt	red	n	51	6349.043	194.232	43.711	208	103	361	1233189.796	198	2959519
gfp.wt.red	gfp	wt	red	n	52	6671.141	209.481	53.123	229	91	399	1397474.457	212	3353784
gfp.wt.red	gfp	wt	red	n	53	7167.831	204.016	60.356	125	100	454	1462353.699	199	3509487
gfp.wt.red	gfp	wt	red	n	54	7126.579	180.745	34.932	199	102	277	1288094.412	185	3091284
gfp.wt.red	gfp	wt	red	n	55	6509.467	192.916	36.97	200	102	334	1255782.505	194	3013739
gfp.wt.red	gfp	wt	red	n	56	5945.691	213.447	74.381	127	94	480	1269090.619	198	3045677
gfp.wt.red	gfp	wt	red	n	57	7670.768	189.528	39.091	189	92	342	1453824.036	192	3489018
gfp.wt.red	gfp	wt	red	n	58	4683.131	215.607	75.4	126	102	488	1009717.461	195	2423211
gfp.wt.red	gfp	wt	red	n	59	5528.17	184.668	36.829	185	111	324	1020877.971	183	2449995
gfp.wt.red	gfp	wt	red	n	60	7237.415	189.166	41.809	132	76	330	1369070.573	189	3285619
gfp.wt.red	gfp	wt	red	n	61	6124.447	179.218	31.587	197	86	304	1097610.233	181	2634144
gfp.wt.red	gfp	wt	red	n	62	5021.48	206.506	70.073	129	102	478	1036967.041	186	2488607
gfp.wt.red	gfp	wt	red	n	63	7074.074	186.015	30.926	186	104	306	1315882.306	187	3157973
gfp.wt.red	gfp	wt	red	n	64	5186.071	186.697	35.353	200	108	295	968223.478	190	2323630
gfp.wt.red	gfp	wt	red	n	65	5899.02	172.909	29.321	178	102	282	1019991.264	173	2447867
gfp.wt.red	gfp	wt	red	n	66	7368.671	197.586	43.584	206	107	340	1455943.299	200	3494104
gfp.wt.red	gfp	wt	red	n	67	6616.969	175.186	27.723	174	96	285	1159199.257	175	2781951
gfp.wt.red	gfp	wt	red	n	68	4416.452	198.153	52.811	189	94	479	875134.184	191	2100226
gfp.wt.red	gfp	wt	red	n	69	5656.092	179.998	31.917	174	83	308	1018085.721	179	2443294
gfp.wt.red	gfp	wt	red	n	70	5921.104	178.391	29.629	181	102	347	1056272.884	177	2534939
gfp.wt.red	gfp	wt	red	n	71	5048.981	191.683	34.939	213	91	400	967804.672	194	2322625
ctrl.ok1074.red	ctrl	ok1074	red	n	1	7162.41	189.736	41.624	213	89	331	1358966.505	192	3261371
ctrl.ok1074.red	ctrl	ok1074	red	n	2	6289.87	222.229	59.553	241	102	422	1397788.69	223	3354540
ctrl.ok1074.red	ctrl	ok1074	red	n	3	6859.479	185.143	39.344	197	87	387	1269981.617	183	3047817
ctrl.ok1074.red	ctrl	ok1074	red	n	4	6906.565	205.046	54.671	124	90	380	1416160.361	205	3398630
ctrl.ok1074.red	ctrl	ok1074	red	n	5	5592.338	205.009	47.065	223	105	538	1146480.156	208	2751427
ctrl.ok1074.red	ctrl	ok1074	red	n	6	5954.855	202.504	48.063	210	103	372	1205880.779	205	2893982
ctrl.ok1074.red	ctrl	ok1074	red	n	7	5994.856	212.036	55.842	218	97	506	1271125.002	212	3050561
ctrl.ok1074.red	ctrl	ok1074	red	n	8	6563.632	188.638	41.307	209	96	354	1238148.916	191	2971422
ctrl.ok1074.red	ctrl	ok1074	red	n	9	7114.491	198.159	41.905	213	105	359	1409797.988	202	3383361
ctrl.ok1074.red	ctrl	ok1074	red	n	10	6845.729	202.053	41.634	214	98	355	1383202.609	205	3319535
ctrl.ok1074.red	ctrl	ok1074	red	n	11	6888.231	204.646	54.76	125	102	386	1409646.731	204	3382998
ctrl.ok1074.red	ctrl	ok1074	red	n	12	6312.371	190.453	36.268	193	104	381	1202211.862	191	2885177
ctrl.ok1074.red	ctrl	ok1074	red	n	13	6060.693	216.172	62.02	127	100	470	1310150.114	212	3144217
ctrl.ok1074.red	ctrl	ok1074	red	n	14	6634.469	179.924	29.6	198	107	278	1193699.808	183	2864749
ctrl.ok1074.red	ctrl	ok1074	red	n	15	5452.748	194.808	41.586	199	103	408	1062239.651	197	2549259
ctrl.ok1074.red	ctrl	ok1074	red	n	16	5808.598	210.66	53.854	126	102	387	1223637.005	215	2936595
ctrl.ok1074.red	ctrl	ok1074	red	n	17	5437.748	239.829	89.178	124	90	506	1304128.173	226	3129765
ctrl.ok1074.red	ctrl	ok1074	red	n	18	7831.607	196.116	39.345	210	93	356	1535904.984	200	3686004
ctrl.ok1074.red	ctrl	ok1074	red	n	19	7574.928	191.37	42.606	200	102	446	1449616.469	189	3478921
ctrl.ok1074.red	ctrl	ok1074	red	n	20	6977.818	194.815	38.662	202	104	337	1359382.774	198	3262370
ctrl.ok1074.red	ctrl	ok1074	red	n	21	7277.415	186.793	34.569	207	98	308	1359372.357	190	3262345
ctrl.ok1074.red	ctrl	ok1074	red	n	22	7863.692	179.439	29.038	184	84	295	1411050.128	181	3386366
ctrl.ok1074.red	ctrl	ok1074	red	n	23	7735.769	186.241	41.182	126	93	328	1440713.563	187	3457555
ctrl.ok1074.red	ctrl	ok1074	red	n	24	7157.826	204.455	56.165	127	97	465	1463456.683	203	3512136
ctrl.ok1074.red	ctrl	ok1074	red	n	25	7080.323	194.46	37.445	201	103	338	1376838.152	197	3304261
ctrl.ok1074.red	ctrl	ok1074	red	n	26	5218.571	227.174	72.936	126	104	485	1185522.768	220	2845125
ctrl.ok1074.red	ctrl	ok1074	red	n	27	6179.032	192.776	40.885	200	103	349	1191171.359	194	2858681
ctrl.ok1074.red	ctrl	ok1074	red	n	28	6753.641	201.188	40.673	203	106	376	1358753.162	202	3260859
ctrl.ok1074.red	ctrl	ok1074	red	n	29	6168.198	197.661	47.274	204	100	387	1219213.887	197	2925980
ctrl.ok1074.red	ctrl	ok1074	red	n	30	8703.73	197.334	40.224	204	100	357	1717544.927	200	4121920
ctrl.ok1074.red	ctrl	ok1074	red	n	31	7025.737	196.994	37.908	205	90	337	1384030.98	199	3321523
ctrl.ok1074.red	ctrl	ok1074	red	n	32	6529.464	180.058	33.893	184	100	318	1175681.07	182	2821506
ctrl.ok1074.red	ctrl	ok1074	red	n	33	7917.861	168.53	24.765	176	103	256	1334395.385	169	3202403
ctrl.ok1074.red	ctrl	ok1074	red	n	34	7153.243	192.54	36.545	206	103	360	1377288.59	194	3305342
ctrl.ok1074.red	ctrl	ok1074	red	n	35	7073.656	186.724	37.718	210	96	343	1320820.6	189	3169825
ctrl.ok1074.red	ctrl	ok1074	red	n	36	7185.744	206.576	44.901	219	98	397	1484403.054	210	3562405
ctrl.ok1074.red	ctrl	ok1074	red	n	37	7601.18	220.239	59.164	125	99	416	1674073.363	224	4017593
ctrl.ok1074.red	ctrl	ok1074	red	n	38	6414.042	196.822	39.591	221	94	332	1262423.772	202	3029679
ctrl.ok1074.red	ctrl	ok1074	red	n	39	6037.775	191.354	37.824	205	101	357	1155353.477	194	2772722
ctrl.ok1074.red	ctrl	ok1074	red	n	40	7532.427	198.766	46.27	206	106	363	1497186.969	201	3593085
ctrl.ok1074.red	ctrl	ok1074	red	n	41	6211.95	175.76	28.94	177	111	271	1091810.165	176	2620225
ctrl.ok1074.red	ctrl	ok1074	red	n	42	5810.681	192.401	46.513	128	106	360	1117983.441	188	2683038
ctrl.ok1074.red	ctrl	ok1074	red	n	43	6838.645	180.876	34.839	190	78	336	1236945.528	180	2968534
ctrl.ok1074.red	ctrl	ok1074	red	n	44	6671.971	202.257	49.286	125	103	390	1349454.405	206	3238543
ctrl.ok1074.red	ctrl	ok1074	red	n	45	3930.596	212.81	73.058	128	103	442	836471.031	195	2007439
ctrl.ok1074.red	ctrl	ok1074	red	n	46	5290.241	215.555	69.381	125	80	432	1140339.46	202	2736690
ctrl.ok1074.red	ctrl	ok1074	red	n	47	6304.871	203.39	45.689	211	105	379	1282348.43	203	3077496
ctrl.ok1074.red	ctrl	ok1074	red	n	48	5923.187	208.343	51.835	214	107	522	1234053.73	207	2961594
ctrl.ok1074.red	ctrl	ok1074	red	n	49	7768.271	213.483	57.654	131	99	422	1658391.398	214	3979958
ctrl.ok1074.red	ctrl	ok1074	red	n	50	8481.636	190.408	36.376	217	93	362	1614972.336	194	3875757
ctrl.ok1074.red	ctrl	ok1074	red	n	51	6571.966	195.382	43.427	202	106	346	1284045.591	197	3081569
ctrl.ok1074.red	ctrl	ok1074	red	n	52	6995.735	187.517	39.842	204	98	334	1311816.44	190	3148216
ctrl.ok1074.red	ctrl	ok1074	red	n	53	5695.26	215.133	59.062	128	88	389	1225235.992	214	2940432
ctrl.ok1074.red	ctrl	ok1074	red	n	54	5141.485	199.656	42.961	225	103	336	1026530.661	205	2463561
ctrl.ok1074.red	ctrl	ok1074	red	n	55	7687.851	179.548	29.053	190	108	286	1380337.663	181	3312659
ctrl.ok1074.red	ctrl	ok1074	red	n	56	5742.346	212.445	48.734	225	105	437	1219932.416	213	2927704
ctrl.ok1074.red	ctrl	ok1074	red	n	57	4222.693	216.827	76.987	126	106	435	915593.508	195	2197324
ctrl.ok1074.red	ctrl	ok1074	red	n	58	5967.356	191.91	40.83	207	82	333	1145193.584	194	2748339
ctrl.ok1074.red	ctrl	ok1074	red	n	59	7918.695	194.9	37.548	199	92	379	1543351.363	198	3703874
ctrl.ok1074.red	ctrl	ok1074	red	n	60	7405.755	182.37	33.504	182	105	429	1350586.72	183	3241260
ctrl.ok1074.red	ctrl	ok1074	red	n	61	6263.62	201.323	45.21	219	104	360	1261011.377	205	3026289
ctrl.ok1074.red	ctrl	ok1074	red	n	62	7347.002	202.783	42.678	215	104	395	1489845.584	206	3575466
ctrl.ok1074.red	ctrl	ok1074	red	n	63	4758.967	185.744	32.433	202	101	315	883950.396	188	2121384
ctrl.ok1074.red	ctrl	ok1074	red	n	64	6930.317	189.51	37.964	204	105	321	1313366.686	192	3151936
ctrl.ok1074.red	ctrl	ok1074	red	n	65	6869.481	178.954	30.909	174	103	291	1229321.179	179	2950236
ctrl.ok1074.red	ctrl	ok1074	red	n	66	5426.498	213.52	54.394	215	111	413	1158664.616	215	2780668
gfp.ok1074.red	gfp	ok1074	red	n	1	7657.847	195.686	40.768	212	103	354	1498531.275	197	3596312
gfp.ok1074.red	gfp	ok1074	red	n	2	9362.508	194.363	39.939	202	75	330	1819721.254	197	4367133
gfp.ok1074.red	gfp	ok1074	red	n	3	6582.798	186.382	41.166	126	106	328	1226915.627	186	2944464
gfp.ok1074.red	gfp	ok1074	red	n	4	6673.219	195.08	40.739	212	99	354	1301812.356	199	3124208
gfp.ok1074.red	gfp	ok1074	red	n	5	6888.646	192.528	44.419	134	86	350	1326258.881	194	3182877
gfp.ok1074.red	gfp	ok1074	red	n	6	4791.884	186.063	41.347	128	102	318	891592.507	186	2139725
gfp.ok1074.red	gfp	ok1074	red	n	7	3747.253	212.88	75.775	128	95	467	797716.584	191	1914433
gfp.ok1074.red	gfp	ok1074	red	n	8	6061.108	214.423	51.525	234	106	512	1299639.341	219	3118993
gfp.ok1074.red	gfp	ok1074	red	n	9	7072.404	203.565	43.885	209	105	360	1439695.274	207	3455112
gfp.ok1074.red	gfp	ok1074	red	n	10	4770.216	234.74	91.521	127	106	637	1119760.769	212	2687304
gfp.ok1074.red	gfp	ok1074	red	n	11	5736.093	198.778	49.073	191	104	385	1140207.946	193	2736375
gfp.ok1074.red	gfp	ok1074	red	n	12	6397.373	196.5	38.655	203	103	324	1257082.828	200	3016862
gfp.ok1074.red	gfp	ok1074	red	n	13	3868.925	221.293	78.018	128	102	470	856167.984	201	2054710
gfp.ok1074.red	gfp	ok1074	red	n	14	7824.521	185.909	36.044	191	95	318	1454646.785	187	3490994
gfp.ok1074.red	gfp	ok1074	red	n	15	8764.564	203.628	48.313	200	105	407	1784710.5	203	4283111
gfp.ok1074.red	gfp	ok1074	red	n	16	7227.828	176.339	33.191	201	100	323	1274550.703	177	3058783
gfp.ok1074.red	gfp	ok1074	red	n	17	6101.943	189.115	35.485	186	104	301	1153968.569	188	2769399
gfp.ok1074.red	gfp	ok1074	red	n	18	7617.012	204.372	42.764	218	99	426	1556706.412	209	3735926
gfp.ok1074.red	gfp	ok1074	red	n	19	7242.828	199.418	47.546	126	98	367	1444346.735	200	3466275
gfp.ok1074.red	gfp	ok1074	red	n	20	6405.707	188.79	38.851	203	106	336	1209333.163	192	2902268
gfp.ok1074.red	gfp	ok1074	red	n	21	6244.45	196.838	41.216	218	93	378	1229141.978	200	2949807
gfp.ok1074.red	gfp	ok1074	red	n	22	9994.62	191.014	45.756	132	87	365	1909111.14	189	4581659
gfp.ok1074.red	gfp	ok1074	red	n	23	6484.461	239.899	68.074	287	103	513	1555614.28	247	3733305
gfp.ok1074.red	gfp	ok1074	red	n	24	6286.952	209.756	49.545	219	106	437	1318726.873	209	3164801
gfp.ok1074.red	gfp	ok1074	red	n	25	4641.46	204.847	48.234	205	103	518	950787.691	206	2281787
gfp.ok1074.red	gfp	ok1074	red	n	26	6628.217	195.287	44.364	219	89	351	1294403.687	199	3106428
gfp.ok1074.red	gfp	ok1074	red	n	27	6463.626	209.254	55.098	230	92	449	1352537.156	211	3245942
gfp.ok1074.red	gfp	ok1074	red	n	28	6131.111	205.44	44.321	216	102	455	1259577.941	209	3022850
gfp.ok1074.red	gfp	ok1074	red	n	29	5112.315	222.902	64.758	245	87	501	1139547.082	220	2734789
gfp.ok1074.red	gfp	ok1074	red	n	30	8679.144	187.492	34.021	204	97	320	1627272.945	190	3905278
gfp.ok1074.red	gfp	ok1074	red	n	31	7872.024	182.552	31.645	185	103	319	1437054.321	185	3448774
gfp.ok1074.red	gfp	ok1074	red	n	32	4967.725	213.764	68.104	133	98	462	1061920.229	199	2548493
gfp.ok1074.red	gfp	ok1074	red	n	33	6771.974	194.526	43.501	199	101	393	1317323.892	194	3161434
gfp.ok1074.red	gfp	ok1074	red	n	34	6453.209	196.306	38.518	213	94	344	1266803.269	198	3040190
gfp.ok1074.red	gfp	ok1074	red	n	35	7489.923	199.843	38.286	211	100	358	1496810.363	203	3592182
gfp.ok1074.red	gfp	ok1074	red	n	36	1363.812	163.683	26.403	128	109	277	223233.038	163	535735
gfp.ok1074.red	gfp	ok1074	red	n	37	6554.464	216.318	48.094	245	101	392	1417851.367	220	3402689
gfp.ok1074.red	gfp	ok1074	red	n	38	4993.976	216.214	60.248	233	103	505	1079766.872	216	2591323
gfp.ok1074.red	gfp	ok1074	red	n	39	6644.468	199.091	40.98	210	108	379	1322855.81	202	3174710
gfp.ok1074.red	gfp	ok1074	red	n	40	4561.04	227.377	89.764	125	101	555	1037074.103	205	2488865
gfp.ok1074.red	gfp	ok1074	red	n	41	6021.106	195.132	37.986	205	86	318	1174909.102	198	2819654
gfp.ok1074.red	gfp	ok1074	red	n	42	5591.92	214.907	62.233	137	88	523	1201740.319	213	2884046
gfp.ok1074.red	gfp	ok1074	red	n	43	4906.472	193.87	39.237	205	91	363	951216.044	196	2282815
gfp.ok1074.red	gfp	ok1074	red	n	44	4373.115	231.43	84.02	131	100	493	1012070.053	213	2428858
gfp.ok1074.red	gfp	ok1074	red	n	45	5570.669	197.315	48.386	127	104	429	1099175.669	195	2637902
gfp.ok1074.red	gfp	ok1074	red	n	46	6348.204	199.669	44.118	206	106	471	1267536.635	198	3041950
gfp.ok1074.red	gfp	ok1074	red	n	47	5614.838	209.081	50.036	203	106	438	1173954.892	207	2817364
gfp.ok1074.red	gfp	ok1074	red	n	48	5624.005	198.228	38.81	209	98	329	1114834.295	200	2675481
gfp.ok1074.red	gfp	ok1074	red	n	49	6344.871	179.303	28.64	192	108	293	1137652.413	181	2730242
gfp.ok1074.red	gfp	ok1074	red	n	50	3662.249	229.745	93.715	125	107	537	841384.814	197	2019232
gfp.ok1074.red	gfp	ok1074	red	n	51	3797.255	238.824	71.244	126	107	546	906876.95	239	2176406
gfp.ok1074.red	gfp	ok1074	red	n	52	7714.1	188.781	38.045	199	93	389	1456278.942	190	3494911
gfp.ok1074.red	gfp	ok1074	red	n	53	6929.481	201.658	42.654	218	107	636	1397385.856	204	3353574
gfp.ok1074.red	gfp	ok1074	red	n	54	6816.976	193.586	37.501	199	97	356	1319673.582	194	3167073
gfp.ok1074.red	gfp	ok1074	red	n	55	7678.265	201.356	43.071	203	101	376	1546065.93	202	3710390
gfp.ok1074.red	gfp	ok1074	red	n	56	5826.097	202.928	45.086	225	99	369	1182276.103	205	2837334
gfp.ok1074.red	gfp	ok1074	red	n	57	4918.556	227.268	67.601	127	99	580	1117829.431	226	2682669
gfp.ok1074.red	gfp	ok1074	red	n	58	6726.555	196.751	47.627	210	96	378	1323455.42	196	3176149
gfp.ok1074.red	gfp	ok1074	red	n	59	6221.949	221.114	53.876	233	109	438	1375761.125	225	3301677
gfp.ok1074.red	gfp	ok1074	red	n	60	7557.009	187.003	35.099	190	96	326	1413183.239	189	3391486
gfp.ok1074.red	gfp	ok1074	red	n	61	5152.317	223.752	76.159	127	95	487	1152842.685	207	2766697
gfp.ok1074.red	gfp	ok1074	red	n	62	5497.749	205.363	48.714	206	105	386	1129033.689	206	2709558
gfp.ok1074.red	gfp	ok1074	red	n	63	5894.851	199.421	37.881	211	107	362	1175556.632	203	2821208
gfp.ok1074.red	gfp	ok1074	red	n	64	5366.91	204.546	45.181	212	92	395	1097781.022	207	2634555
gfp.ok1074.red	gfp	ok1074	red	n	65	4688.129	242.626	94.48	127	93	644	1137463.238	226	2729788
gfp.ok1074.red	gfp	ok1074	red	n	66	6312.786	208.299	47.566	216	83	387	1314947.951	210	3155732
gfp.ok1074.red	gfp	ok1074	red	n	67	5084.397	177.868	31.193	182	90	300	904351.835	179	2170346
gfp.ok1074.red	gfp	ok1074	red	n	68	7052.403	186.976	34.54	200	92	295	1318630.618	191	3164570
gfp.ok1074.red	gfp	ok1074	red	n	69	7431.17	213.66	56.684	213	97	437	1587747.403	212	3810421
gfp.ok1074.red	gfp	ok1074	red	n	70	5894.851	202.26	43.173	237	102	365	1192292.39	205	2861372
gfp.ok1074.red	gfp	ok1074	red	n	71	6696.97	184.644	32.815	196	88	327	1236557.314	186	2967603
gfp.ok1074.red	gfp	ok1074	red	n	72	8246.624	198.654	39.068	216	95	326	1638226.775	203	3931566
