# Supplementary material for: A genetic framework for RNAi inheritance in Caenorhabditis elegans
Source: EMBO Rep. 2025 Jul 7;26(16):4072–99. doi: 10.1038/s44319-025-00512-7 (PMC12373942; doi:10.1038/s44319-025-00512-7)
Supplement: Supplementary file 4 — Source data Fig. 3 [file 44319_2025_512_MOESM4_ESM.zip › Figure_3/3F/F1_hermaphrodites_hrde-1.csv]

condi	RNAi	genotype	channel	image	index	area	mean	stddev	modal	min	max	intden	median	rawintden
ctrl.wt.green	ctrl	wt	green	n	1	35087.019	474.682	264.551	193	100	2523	16655183.72	426	39970616
ctrl.wt.green	ctrl	wt	green	n	2	42071.921	440.945	210.345	209	104	2646	18551399.04	413	44521325
ctrl.wt.green	ctrl	wt	green	n	3	43703.245	549.008	302.893	216	109	2842	23993444.58	485	57581638
ctrl.wt.green	ctrl	wt	green	n	4	36803.764	464.368	236.926	190	89	3021	17090493.6	420	41015312
ctrl.wt.green	ctrl	wt	green	n	5	33849.462	501.337	280.782	183	101	2689	16969973.93	432	40726078
ctrl.wt.green	ctrl	wt	green	n	6	40756.861	470.384	237.999	217	101	4206	19171373.6	448	46009196
ctrl.wt.green	ctrl	wt	green	n	7	32401.896	483.937	244.139	363	105	2335	15680489.64	431	37631457
ctrl.wt.green	ctrl	wt	green	n	8	40271.839	489.368	247.808	366	103	2483	19707736.84	439	47296409
ctrl.wt.green	ctrl	wt	green	n	9	38599.679	461.565	243.706	196	101	3655	17816270.06	416	42757096
ctrl.wt.green	ctrl	wt	green	n	10	37078.359	447.41	247.035	189	88	3601	16589246.54	401	39812374
ctrl.wt.green	ctrl	wt	green	y	11	36085.397	426.51	243.263	185	106	3802	15390772.25	379	36936167
ctrl.wt.green	ctrl	wt	green	n	12	43899.921	448.21	251.363	198	94	4697	19676364.57	411	47221119
ctrl.wt.green	ctrl	wt	green	n	13	35554.957	530.711	336.316	186	107	4403	18869406.06	463	45284507
ctrl.wt.green	ctrl	wt	green	n	14	33430.693	420.473	200.098	192	103	3228	14056701.76	385	33734544
ctrl.wt.green	ctrl	wt	green	n	15	40584.353	450.017	224.193	191	106	2679	18263656.74	411	43830775
ctrl.wt.green	ctrl	wt	green	n	16	35701.213	454.426	287.321	189	101	4825	16223549.85	386	38934742
ctrl.wt.green	ctrl	wt	green	n	17	40729.359	457.103	278.605	196	91	4572	18617530.4	389	44680033
ctrl.wt.green	ctrl	wt	green	n	18	31892.289	560.329	321.635	316	108	3102	17870163.36	474	42886434
ctrl.wt.green	ctrl	wt	green	n	19	44243.27	484.123	268.154	206	110	6089	21419183.72	434	51403694
ctrl.wt.green	ctrl	wt	green	n	20	38887.192	460.717	224.782	377	99	2873	17915989.2	418	42996411
ctrl.wt.green	ctrl	wt	green	n	21	35511.205	438.74	247.182	210	102	4232	15580177.56	374	37390719
ctrl.wt.green	ctrl	wt	green	n	22	42412.353	495.856	254.023	210	123	2794	21030413.47	439	50470688
ctrl.wt.green	ctrl	wt	green	n	23	38762.603	427.865	252.796	203	106	5143	16585180.53	373	39802616
ctrl.wt.green	ctrl	wt	green	n	24	38052.154	463.257	249.547	200	105	3315	17627932.3	425	42305106
ctrl.wt.green	ctrl	wt	green	n	25	37827.144	561.692	303.148	230	103	3025	21247212.12	504	50990981
ctrl.wt.green	ctrl	wt	green	n	26	44060.762	442.488	211.217	185	102	3604	19496353.85	424	46789113
ctrl.wt.green	ctrl	wt	green	n	27	38060.488	431.81	263.444	182	112	3946	16434889.91	366	39441935
ctrl.wt.green	ctrl	wt	green	n	28	35243.276	428.537	231.619	179	115	2508	15103032.03	376	36245622
ctrl.wt.green	ctrl	wt	green	n	29	45387.489	462.381	250.954	202	85	3697	20986319.79	426	50364868
ctrl.wt.green	ctrl	wt	green	n	30	25732.841	480.808	260.464	212	103	2215	12372555.28	426	29692777
ctrl.wt.green	ctrl	wt	green	n	31	47033.397	530.271	258.002	230	106	2724	24940426.98	492	59854292
ctrl.wt.green	ctrl	wt	green	n	32	45622.083	523.435	292.541	218	108	2367	23880187.33	464	57309833
ctrl.wt.green	ctrl	wt	green	n	33	43140.303	425.067	204.731	201	109	1856	18337511.78	400	44008019
ctrl.wt.green	ctrl	wt	green	n	34	41235.633	485.659	246.837	220	111	2180	20026470.55	451	48061335
ctrl.wt.green	ctrl	wt	green	n	35	39029.282	474.747	292.501	201	108	4596	18529019.27	403	44467616
ctrl.wt.green	ctrl	wt	green	n	36	47366.746	523.795	295.303	198	111	3080	24810464.8	470	59542397
ctrl.wt.green	ctrl	wt	green	n	37	31861.455	472.793	252.92	333	111	2684	15063880.65	402	36151663
ctrl.wt.green	ctrl	wt	green	n	38	31420.601	418.931	205.181	318	99	2040	13163060.12	372	31589902
ctrl.wt.green	ctrl	wt	green	n	39	36384.578	503.04	291.359	220	102	3593	18302913.12	435	43924986
ctrl.wt.green	ctrl	wt	green	n	40	32028.546	430.749	206.604	214	97	2204	13796252.78	392	33109495
ctrl.wt.green	ctrl	wt	green	n	41	40554.351	435.596	219.434	189	108	3311	17665299.42	421	42394783
ctrl.wt.green	ctrl	wt	green	n	42	37942.566	423.094	242.534	202	91	3269	16053284.16	369	38526123
ctrl.wt.green	ctrl	wt	green	n	43	39710.563	451.223	215.251	203	106	2053	17918315.97	421	43001995
ctrl.wt.green	ctrl	wt	green	n	44	42624.863	449.092	235.403	185	111	2282	19142486.03	409	45939869
ctrl.wt.green	ctrl	wt	green	n	45	37529.213	436.517	223.842	202	103	2708	16382121.67	404	39315297
ctrl.wt.green	ctrl	wt	green	n	46	33181.098	428.721	246.176	177	98	4174	14225435.29	381	34139486
ctrl.wt.green	ctrl	wt	green	n	47	44120.348	446.246	248.589	219	102	3960	19688539.29	398	47250337
ctrl.wt.green	ctrl	wt	green	n	48	44959.969	441.892	209.393	180	96	4144	19867430.38	436	47679656
ctrl.wt.green	ctrl	wt	green	n	49	35254.526	436.412	243.331	190	101	3545	15385512.42	391	36923544
ctrl.wt.green	ctrl	wt	green	n	50	30910.995	496.884	255.728	327	104	2212	15359179.14	443	36860347
ctrl.wt.green	ctrl	wt	green	n	51	37534.63	473.214	289.013	215	99	5704	17761909.67	397	42626637
ctrl.wt.green	ctrl	wt	green	n	52	38522.592	441.767	207.885	190	97	1774	17018003.2	414	40841343
ctrl.wt.green	ctrl	wt	green	n	53	37181.281	455.049	268.347	194	102	4791	16919306.2	393	40604481
ctrl.wt.green	ctrl	wt	green	n	54	43496.152	485	264.621	209	97	3284	21095632.28	434	50627206
ctrl.wt.green	ctrl	wt	green	n	55	44542.45	423.584	228.77	213	84	3386	18867459.31	387	45279835
ctrl.wt.green	ctrl	wt	green	n	56	41014.373	481.77	281.251	200	105	3865	19759486.7	426	47420603
ctrl.wt.green	ctrl	wt	green	n	57	49600.181	459.582	252.313	209	97	5168	22795329.47	417	54706293
ctrl.wt.green	ctrl	wt	green	n	58	37185.031	451.477	264.433	192	104	4775	16788167.71	407	40289763
ctrl.wt.green	ctrl	wt	green	n	59	31899.373	436.11	251.003	211	109	4453	13911620.97	379	33386366
ctrl.wt.green	ctrl	wt	green	n	60	26905.812	403.684	211.724	180	107	3119	10861439.63	361	26066265
ctrl.wt.green	ctrl	wt	green	n	61	35325.363	460.658	216.549	304	99	1946	16272921.69	424	39053229
ctrl.wt.green	ctrl	wt	green	n	62	32617.322	424.349	200.764	340	95	2130	13841138.58	387	33217216
ctrl.wt.green	ctrl	wt	green	n	63	41811.909	462.076	232.098	199	116	5510	19320273.31	426	46366539
ctrl.wt.green	ctrl	wt	green	n	64	33713.623	426.269	227.748	198	98	3544	14371081.53	396	34489021
ctrl.wt.green	ctrl	wt	green	n	65	27925.858	430.839	203.296	191	104	1856	12031560.13	404	28874426
gfp.wt.green	gfp	wt	green	n	1	39601.807	272.335	126.7	156	96	2364	10784958.79	244	25882720
gfp.wt.green	gfp	wt	green	n	2	41786.073	296.166	125.668	272	70	1366	12375596.78	279	29700077
gfp.wt.green	gfp	wt	green	n	3	34452.822	318.882	125.689	295	88	1756	10986388.81	304	26366130
gfp.wt.green	gfp	wt	green	n	4	33764.457	222.6	67.255	210	85	1004	7515965.454	213	18037494
gfp.wt.green	gfp	wt	green	n	5	42954.46	382.751	205.012	184	94	4032	16440878.95	348	39456309
gfp.wt.green	gfp	wt	green	y	6	40603.103	309.429	175.177	166	97	4812	12563761.62	269	30151652
gfp.wt.green	gfp	wt	green	n	7	41760.239	285.676	126.296	161	94	3974	11929899.36	275	28630452
gfp.wt.green	gfp	wt	green	n	8	40344.341	355.99	163.529	172	87	2171	14362199.51	336	34467706
gfp.wt.green	gfp	wt	green	n	9	40444.762	348.946	155.151	172	94	2112	14113020.23	331	33869703
gfp.wt.green	gfp	wt	green	n	10	44059.51	275.178	110.243	246	100	2333	12124210.73	261	29096778
gfp.wt.green	gfp	wt	green	n	11	40308.089	262.793	100.259	250	92	1687	10592663.76	250	25421233
gfp.wt.green	gfp	wt	green	n	12	31696.863	219.508	70.883	201	95	855	6957722.481	205	16697772
gfp.wt.green	gfp	wt	green	n	13	26164.111	206.649	67.123	183	77	899	5406791.712	194	12975708
gfp.wt.green	gfp	wt	green	n	14	35984.975	299.437	119.7	260	91	1314	10775227.92	278	25859367
gfp.wt.green	gfp	wt	green	n	15	39604.307	306.342	161.301	155	97	3899	12132454.02	280	29116561
gfp.wt.green	gfp	wt	green	n	16	44545.783	373.512	207.403	183	70	6571	16638376.71	341	39930282
gfp.wt.green	gfp	wt	green	n	17	40283.921	266.247	109.541	247	83	1304	10725485.65	245	25739991
gfp.wt.green	gfp	wt	green	n	18	35141.604	390.926	198.971	302	103	2805	13737767.27	344	32969137
gfp.wt.green	gfp	wt	green	n	19	43418.231	352.698	199.727	172	101	3419	15313537.51	324	36750813
gfp.wt.green	gfp	wt	green	n	20	45732.92	307.094	140.86	298	89	3530	14044306.68	292	33704798
gfp.wt.green	gfp	wt	green	n	21	31106.419	298.043	139.93	229	96	1837	9271065.122	262	22249541
gfp.wt.green	gfp	wt	green	n	22	37239.616	228.877	78.885	226	90	1629	8523301.418	222	20454990
gfp.wt.green	gfp	wt	green	n	23	37016.272	245.278	94.42	243	80	1388	9079282.205	233	21789283
gfp.wt.green	gfp	wt	green	n	24	43621.574	302.767	114.006	307	98	1165	13207191.39	298	31695813
gfp.wt.green	gfp	wt	green	n	25	39333.045	349.352	162.098	301	104	1752	13741094.92	318	32977123
gfp.wt.green	gfp	wt	green	n	26	36892.933	359.3	167.637	325	88	1973	13255639.86	331	31812084
gfp.wt.green	gfp	wt	green	n	27	30482.641	219.598	73.774	186	95	1176	6693934.194	203	16064709
gfp.wt.green	gfp	wt	green	n	28	32335.642	238.371	90.266	204	86	979	7707865.46	218	18498033
gfp.wt.green	gfp	wt	green	n	29	35886.638	302.761	158.683	159	94	3847	10865078.27	274	26074998
gfp.wt.green	gfp	wt	green	n	30	40663.522	262.121	116.016	217	81	2259	10658747.61	238	25579827
gfp.wt.green	gfp	wt	green	n	31	41402.723	330.169	167.367	167	101	2614	13669908.76	297	32806284
gfp.wt.green	gfp	wt	green	n	32	32196.469	260.446	127.606	146	81	2616	8385443.878	232	20124147
gfp.wt.green	gfp	wt	green	n	33	35263.276	276.894	133.749	150	92	2904	9764182.623	247	23432969
gfp.wt.green	gfp	wt	green	n	34	33069.426	323.031	170.71	170	100	2953	10682459.94	287	25636734
gfp.wt.green	gfp	wt	green	n	35	40613.103	264.424	116.305	241	88	3363	10739077.11	247	25772609
gfp.wt.green	gfp	wt	green	n	36	31920.207	250.346	108.436	207	87	1383	7991111.301	222	19177792
gfp.wt.green	gfp	wt	green	n	37	39990.575	310.106	134.267	264	102	2391	12401311.29	292	29761789
gfp.wt.green	gfp	wt	green	n	38	34523.659	357.183	176.552	187	99	3305	12331274.76	321	29593709
gfp.wt.green	gfp	wt	green	n	39	42575.276	261.211	122.17	233	90	2411	11121119.12	236	26689468
gfp.wt.green	gfp	wt	green	n	40	39518.47	328.125	153.128	302	101	2625	12966979.18	311	31119330
gfp.wt.green	gfp	wt	green	n	41	39062.199	365.617	162.455	327	93	3433	14281792.93	346	34274739
gfp.wt.green	gfp	wt	green	n	42	39120.952	379.781	201.113	192	98	3220	14857395.44	355	35656122
gfp.wt.green	gfp	wt	green	n	43	38576.344	316.044	132.978	304	99	2597	12191840.06	293	29259081
gfp.wt.green	gfp	wt	green	n	44	42314.014	218.739	85.273	193	74	1574	9255706.921	205	22212683
gfp.wt.green	gfp	wt	green	n	45	40703.524	287.876	119.713	253	102	2190	11717561.34	273	28120864
gfp.wt.green	gfp	wt	green	n	46	37852.144	339.088	173.213	172	103	2969	12835214.42	304	30803109
gfp.wt.green	gfp	wt	green	n	47	35424.116	247.233	96.907	236	81	1645	8758013.795	231	21018274
gfp.wt.green	gfp	wt	green	n	48	26672.05	350.168	168.227	167	90	3335	9339700.754	314	22414259
gfp.wt.green	gfp	wt	green	n	49	36587.086	328.484	179.904	176	82	4985	12018278.39	292	28842552
gfp.wt.green	gfp	wt	green	n	50	34633.247	294.201	113.924	252	101	2700	10189152.85	275	24452851
gfp.wt.green	gfp	wt	green	n	51	30962.663	332.79	191.624	164	99	3409	10304067.26	284	24728633
gfp.wt.green	gfp	wt	green	n	52	42379.017	284.093	133.221	160	88	2918	12039571.03	269	28893652
gfp.wt.green	gfp	wt	green	n	53	40641.021	277.645	118.526	245	85	1882	11283756.13	258	27079779
gfp.wt.green	gfp	wt	green	n	54	33750.707	356.199	208.955	175	93	3107	12021973.98	323	28851421
gfp.wt.green	gfp	wt	green	n	55	38826.355	218.403	94.797	146	92	1818	8479785.266	206	20350556
gfp.wt.green	gfp	wt	green	n	56	25404.493	235.314	90.273	169	93	1477	5978021.527	215	14346597
gfp.wt.green	gfp	wt	green	n	57	38613.012	413.243	194.256	214	89	2341	15956544.76	390	38293960
gfp.wt.green	gfp	wt	green	n	58	38216.744	298.304	147.257	151	90	2269	11400196.86	279	27359224
gfp.wt.green	gfp	wt	green	n	59	40787.278	344.662	165.858	355	96	4720	14057810.21	328	33737205
gfp.wt.green	gfp	wt	green	n	60	34458.239	245.555	90.566	203	85	1466	8461378.593	230	20306382
ctrl.tm1200.green	ctrl	tm1200	green	n	1	39320.538	422.276	217.926	205	86	1948	16604107.12	378	39848045
ctrl.tm1200.green	ctrl	tm1200	green	n	2	38948.021	378.498	188.543	392	90	3745	14741738.68	352	35378564
ctrl.tm1200.green	ctrl	tm1200	green	n	3	26649.128	497.073	260.865	306	98	1608	13246570.69	434	31790324
ctrl.tm1200.green	ctrl	tm1200	green	n	4	30836.819	343.133	182.475	212	103	1592	10581136.15	292	25393572
ctrl.tm1200.green	ctrl	tm1200	green	n	5	27031.646	457.855	230.621	244	103	2268	12376564.46	427	29702404
ctrl.tm1200.green	ctrl	tm1200	green	n	6	35636.62	504.86	318.8	203	97	6938	17991492.29	440	43177618
ctrl.tm1200.green	ctrl	tm1200	green	n	7	31733.11	365.77	183.299	233	103	1703	11607018.22	325	27855577
ctrl.tm1200.green	ctrl	tm1200	green	n	8	44313.265	276.044	109.274	240	96	2111	12232402.07	260	29356430
ctrl.tm1200.green	ctrl	tm1200	green	n	9	31031.828	338.105	188.496	215	93	1952	10492026.68	280	25179719
ctrl.tm1200.green	ctrl	tm1200	green	n	10	26107.437	303.297	166.535	214	78	3293	7918313.4	254	19003088
ctrl.tm1200.green	ctrl	tm1200	green	n	11	30725.564	440.565	224.452	346	94	2651	13536620.55	401	32486412
ctrl.tm1200.green	ctrl	tm1200	green	n	12	28545.465	458.176	224.285	187	93	2122	13078833.48	413	31387773
ctrl.tm1200.green	ctrl	tm1200	green	n	13	36078.307	416.863	204.125	189	103	2214	15039720.15	383	36093687
ctrl.tm1200.green	ctrl	tm1200	green	n	14	37419.618	455.559	290.252	188	104	4556	17046835.58	396	40910545
ctrl.tm1200.green	ctrl	tm1200	green	n	15	41760.649	326.172	177.475	170	96	3071	13621143.56	304	32689258
ctrl.tm1200.green	ctrl	tm1200	green	n	16	31216.003	437.718	226.177	188	82	3773	13663797.58	398	32791623
ctrl.tm1200.green	ctrl	tm1200	green	n	17	40265.581	362.75	177.24	175	100	2395	14606349.61	332	35053645
ctrl.tm1200.green	ctrl	tm1200	green	n	18	32411.057	436.741	271.961	174	93	4357	14155223.68	367	33970992
ctrl.tm1200.green	ctrl	tm1200	green	n	19	34404.064	420.947	240.423	191	99	3862	14482284.38	364	34755902
ctrl.tm1200.green	ctrl	tm1200	green	n	20	33108.172	376.017	236.335	170	104	3036	12449241.52	297	29876821
ctrl.tm1200.green	ctrl	tm1200	green	n	21	27691.676	362.595	181.359	261	87	1684	10040866.58	311	24096984
ctrl.tm1200.green	ctrl	tm1200	green	n	22	38191.32	464.893	234.104	202	102	3276	17754859.03	438	42609724
ctrl.tm1200.green	ctrl	tm1200	green	n	23	39364.707	450.27	256.478	206	102	4908	17724742.66	389	42537448
ctrl.tm1200.green	ctrl	tm1200	green	n	24	47583.414	438.409	259.741	188	104	6229	20860979.02	387	50064073
ctrl.tm1200.green	ctrl	tm1200	green	n	25	37985.894	454.813	229.938	203	100	4759	17276481.44	420	41461670
ctrl.tm1200.green	ctrl	tm1200	green	n	26	33980.295	483.843	255.866	210	113	2768	16441132.62	427	39456924
ctrl.tm1200.green	ctrl	tm1200	green	n	27	30720.564	443.343	225.833	307	86	2132	13619743.49	387	32685898
ctrl.tm1200.green	ctrl	tm1200	green	n	28	33071.921	263.981	114.548	173	89	2173	8730363.659	240	20951920
ctrl.tm1200.green	ctrl	tm1200	green	n	29	43338.637	327.915	183.391	181	77	3475	14211389.56	283	34105784
ctrl.tm1200.green	ctrl	tm1200	green	n	30	33682.365	372.702	205.305	275	85	3191	12553490.84	319	30127008
ctrl.tm1200.green	ctrl	tm1200	green	n	31	31637.689	487.872	279.171	309	97	4175	15435152.71	425	37042682
ctrl.tm1200.green	ctrl	tm1200	green	n	32	41395.632	331.807	166.849	307	107	3711	13735362.5	311	32963371
ctrl.tm1200.green	ctrl	tm1200	green	n	33	36326.652	433.824	223.594	293	110	1951	15759382.04	389	37820797
ctrl.tm1200.green	ctrl	tm1200	green	n	34	36419.573	419.655	240.419	187	94	5282	15283662.49	373	36679122
ctrl.tm1200.green	ctrl	tm1200	green	n	35	34726.579	403.716	209.436	194	104	2801	14019678.35	363	33645698
ctrl.tm1200.green	ctrl	tm1200	green	n	36	36247.898	419.895	230.733	200	105	4170	15220295.02	377	36527047
ctrl.tm1200.green	ctrl	tm1200	green	n	37	29526.759	417.894	207.15	295	94	3369	12339057.76	375	29612392
ctrl.tm1200.green	ctrl	tm1200	green	n	38	35943.718	448.233	253.425	178	94	3366	16111148.45	398	38664998
ctrl.tm1200.green	ctrl	tm1200	green	n	39	32409.39	463.46	233.481	215	105	3058	15020445.1	421	36047429
ctrl.tm1200.green	ctrl	tm1200	green	n	40	39314.704	403.2	223.028	193	111	4157	15851680.4	356	38042303
ctrl.tm1200.green	ctrl	tm1200	green	n	41	41417.3	356.696	183.957	193	101	3847	14773380.95	327	35454502
ctrl.tm1200.green	ctrl	tm1200	green	n	42	45049.965	485.098	279.261	173	97	4122	21853630.83	436	52446329
ctrl.tm1200.green	ctrl	tm1200	green	n	43	39405.959	395.864	219.475	173	93	4024	15599388.51	347	37436830
ctrl.tm1200.green	ctrl	tm1200	green	n	44	36165.811	422.324	211.199	326	93	2775	15273694.95	374	36655201
ctrl.tm1200.green	ctrl	tm1200	green	n	45	31736.443	443.677	258.02	212	105	3329	14080714.04	383	33792177
ctrl.tm1200.green	ctrl	tm1200	green	n	46	38965.105	474.299	251.575	202	106	4957	18481111.63	441	44352651
ctrl.tm1200.green	ctrl	tm1200	green	n	47	37815.886	407.327	211.265	187	92	5560	15403434.6	385	36966562
ctrl.tm1200.green	ctrl	tm1200	green	n	48	37551.708	425.684	227.089	195	101	3436	15985163.14	383	38362647
ctrl.tm1200.green	ctrl	tm1200	green	n	49	26657.879	438.234	227.41	186	97	3697	11682400.81	393	28036487
ctrl.tm1200.green	ctrl	tm1200	green	n	50	32863.161	423.419	226.515	195	105	3601	13914886.5	377	33394209
ctrl.tm1200.green	ctrl	tm1200	green	n	51	35049.927	496.955	280.908	240	97	3407	17418231.64	444	41801855
ctrl.tm1200.green	ctrl	tm1200	green	n	52	35166.599	423.921	218.077	356	105	4372	14907855.82	385	35777227
ctrl.tm1200.green	ctrl	tm1200	green	n	53	37805.052	444.199	221.255	224	104	3526	16792978.62	408	40301316
ctrl.tm1200.green	ctrl	tm1200	green	n	54	26590.376	402.734	189.721	285	86	2140	10708848.21	381	25700067
ctrl.tm1200.green	ctrl	tm1200	green	n	55	35092.012	386.562	218.991	169	95	3622	13565252.68	328	32555126
ctrl.tm1200.green	ctrl	tm1200	green	n	56	28999.652	399.057	205.081	292	95	3550	11572519.98	344	27772785
ctrl.tm1200.green	ctrl	tm1200	green	n	57	32818.159	484.23	282.564	210	107	3836	15891545.13	417	38137974
ctrl.tm1200.green	ctrl	tm1200	green	n	58	27465.832	509.625	272.395	217	106	2338	13997278.99	453	33591942
ctrl.tm1200.green	ctrl	tm1200	green	n	59	27554.586	266.875	102.634	225	86	929	7353643.556	245	17647942
ctrl.tm1200.green	ctrl	tm1200	green	n	60	31970.62	453.984	262.494	171	86	3849	14514142.08	406	34832357
ctrl.tm1200.green	ctrl	tm1200	green	y	61	34726.579	425.912	236.164	185	106	3177	14790480.9	378	35495540
ctrl.tm1200.green	ctrl	tm1200	green	n	62	30902.239	438.151	269.891	179	105	5025	13539856.53	369	32494178
ctrl.tm1200.green	ctrl	tm1200	green	n	63	31992.288	459.187	227.39	286	96	3084	14690451.76	417	35255481
ctrl.tm1200.green	ctrl	tm1200	green	n	64	33904.875	516.601	314.689	204	95	5044	17515285.22	459	42034773
gfp.tm1200.green	gfp	tm1200	green	n	1	44049.927	292.771	117.858	254	95	1566	12896552.46	268	30950313
gfp.tm1200.green	gfp	tm1200	green	n	2	41956.082	338.794	141.242	331	96	2482	14214477.62	328	34113189
gfp.tm1200.green	gfp	tm1200	green	n	3	32760.662	298.786	151.614	157	99	2298	9788413.076	262	23491119
gfp.tm1200.green	gfp	tm1200	green	n	4	38143.408	248.062	112.194	180	76	1522	9461919.422	214	22707570
gfp.tm1200.green	gfp	tm1200	green	n	5	28467.133	419.246	226.83	182	103	2426	11934735.22	362	28642057
gfp.tm1200.green	gfp	tm1200	green	n	6	43601.157	318.796	155.907	186	100	1874	13899884.09	294	33358199
gfp.tm1200.green	gfp	tm1200	green	n	7	40311.007	220.815	67.432	197	65	906	8901288.414	209	21362117
gfp.tm1200.green	gfp	tm1200	green	n	8	32870.25	366.958	187.652	169	102	2818	12061992.7	324	28947461
gfp.tm1200.green	gfp	tm1200	green	n	9	42289.014	272.693	119.452	244	93	1361	11531920.17	249	27675345
gfp.tm1200.green	gfp	tm1200	green	n	10	30654.733	315.728	118.192	283	89	1046	9678569.729	296	23227507
gfp.tm1200.green	gfp	tm1200	green	n	11	38545.093	241.848	99.576	203	83	1922	9322066.788	218	22371939
gfp.tm1200.green	gfp	tm1200	green	n	12	45004.138	290.409	123.587	283	102	2255	13069600.77	275	31365610
gfp.tm1200.green	gfp	tm1200	green	n	13	42447.354	361.311	179.618	191	101	2881	15336685.93	331	36806366
gfp.tm1200.green	gfp	tm1200	green	n	14	36521.25	279.588	122.558	155	86	1973	10210910.28	253	24505066
gfp.tm1200.green	gfp	tm1200	green	n	15	41360.221	280.19	132.768	267	98	2265	11588723.18	262	27811666
gfp.tm1200.green	gfp	tm1200	green	n	16	34316.566	253.818	110.207	152	86	1356	8710146.772	229	20903398
gfp.tm1200.green	gfp	tm1200	green	n	17	42039.002	254.428	90.425	234	83	1276	10695894.5	241	25668975
gfp.tm1200.green	gfp	tm1200	green	n	18	38010.902	330.545	181.554	154	100	3548	12564299.79	293	30152943
gfp.tm1200.green	gfp	tm1200	green	n	19	44885.382	315.605	146.34	310	96	2898	14166042.08	301	33996949
gfp.tm1200.green	gfp	tm1200	green	n	20	39928.489	326.508	163.007	162	97	2840	13036972.62	297	31287306
gfp.tm1200.green	gfp	tm1200	green	n	21	37256.284	360.15	164.78	322	110	2178	13417868.34	326	32201414
gfp.tm1200.green	gfp	tm1200	green	n	22	40757.277	276.105	150.874	174	79	4068	11253272.45	235	27006621
gfp.tm1200.green	gfp	tm1200	green	n	23	43526.57	297.309	122.022	285	71	2277	12940837.4	283	31056592
gfp.tm1200.green	gfp	tm1200	green	n	24	38716.767	270.506	124.558	242	83	3102	10473108.08	247	25134312
gfp.tm1200.green	gfp	tm1200	green	n	25	36118.315	373.829	169.88	181	103	1536	13502075.93	341	32403503
gfp.tm1200.green	gfp	tm1200	green	n	26	39649.727	213.739	75.518	215	90	1490	8474696.441	205	20338343
gfp.tm1200.green	gfp	tm1200	green	n	27	35326.196	347.317	184.501	183	102	2938	12269373	306	29445151
gfp.tm1200.green	gfp	tm1200	green	n	28	36704.175	304.086	151.6	231	102	2803	11161213.24	276	26785689
gfp.tm1200.green	gfp	tm1200	green	n	29	36114.565	342.619	162.121	226	99	1706	12373522.75	305	29695099
gfp.tm1200.green	gfp	tm1200	green	n	30	38237.162	319.766	150.021	274	83	2212	12226953.98	288	29343350
gfp.tm1200.green	gfp	tm1200	green	n	31	41917.747	194.036	57.525	161	91	837	8133541.701	180	19519609
gfp.tm1200.green	gfp	tm1200	green	y	32	39848.902	278.024	142.65	157	82	3263	11078946.99	250	26588259
gfp.tm1200.green	gfp	tm1200	green	n	33	41782.741	212.967	89.448	163	84	1975	8898358.28	197	21355085
gfp.tm1200.green	gfp	tm1200	green	n	34	41378.139	324.197	147.652	170	94	1771	13414664.03	298	32193724
gfp.tm1200.green	gfp	tm1200	green	n	35	45954.181	400.35	197.586	178	100	2120	18397747.33	377	44152578
gfp.tm1200.green	gfp	tm1200	green	n	36	43118.635	327.799	158.481	249	73	2629	14134250.21	297	33920652
gfp.tm1200.green	gfp	tm1200	green	n	37	35536.622	282.147	143.736	229	97	2072	10026545.61	247	24062611
gfp.tm1200.green	gfp	tm1200	green	n	38	37390.874	348.894	164.172	168	99	1567	13045469.67	313	31307698
gfp.tm1200.green	gfp	tm1200	green	n	39	37269.618	369.074	170.04	318	98	1833	13755234.16	337	33011055
gfp.tm1200.green	gfp	tm1200	green	n	40	39269.293	331.432	170.86	174	107	2666	13015094.95	290	31234802
gfp.tm1200.green	gfp	tm1200	green	n	41	41660.235	265.761	121.874	267	78	2506	11071645.82	251	26570737
gfp.tm1200.green	gfp	tm1200	green	n	42	44836.63	330.485	187.067	176	100	3532	14817841.41	296	35561196
gfp.tm1200.green	gfp	tm1200	green	n	43	37393.374	188.554	68.904	152	79	1344	7050674.769	169	16920847
gfp.tm1200.green	gfp	tm1200	green	n	44	42375.684	195.154	76.811	153	87	1491	8269798.754	179	19846611
gfp.tm1200.green	gfp	tm1200	green	n	45	32198.136	308.003	164.686	162	87	4758	9917108.951	275	23799975
gfp.tm1200.green	gfp	tm1200	green	n	46	43787.415	333.495	169.763	180	89	2281	14602862.43	300	35045270
gfp.tm1200.green	gfp	tm1200	green	n	47	36969.188	314.786	145.43	170	91	2014	11637365.81	282	27928403
gfp.tm1200.green	gfp	tm1200	green	n	48	42366.934	357.109	189.405	263	80	2267	15129632.73	309	36309461
gfp.tm1200.green	gfp	tm1200	green	n	49	38010.902	330.244	151.379	269	90	2025	12552870.1	299	30125513
gfp.tm1200.green	gfp	tm1200	green	n	50	38904.276	227.464	84.027	188	91	1146	8849303.957	208	21237360
gfp.tm1200.green	gfp	tm1200	green	n	51	25562	257.694	113.811	198	102	2576	6587182.778	226	15808517
gfp.tm1200.green	gfp	tm1200	green	n	52	33130.679	290.712	132.188	230	72	2055	9631484.246	264	23114507
gfp.tm1200.green	gfp	tm1200	green	n	53	38092.156	329.692	146.3	245	96	1909	12558667.45	303	30139426
gfp.tm1200.green	gfp	tm1200	green	n	54	31328.513	267.909	112.022	210	100	1739	8393190.22	242	20142737
gfp.tm1200.green	gfp	tm1200	green	n	55	29208	326.49	137.269	243	97	1583	9536125.727	300	22885657
gfp.tm1200.green	gfp	tm1200	green	n	56	50423.552	237.646	87.736	239	70	1807	11982955.75	227	28757781
gfp.tm1200.green	gfp	tm1200	green	n	57	35224.525	268.23	123.594	154	92	1414	9448287.134	235	22674854
gfp.tm1200.green	gfp	tm1200	green	n	58	41899.829	250.092	109.608	231	97	1423	10478800.43	229	25147973
gfp.tm1200.green	gfp	tm1200	green	n	59	33291.936	258.624	123.868	155	84	2056	8610094.288	228	20663283
gfp.tm1200.green	gfp	tm1200	green	n	60	33911.548	154.252	38.08	142	68	710	5230920.867	146	12553637
gfp.tm1200.green	gfp	tm1200	green	n	61	36500	252.062	111.581	209	82	2630	9200272.895	228	22079647
gfp.tm1200.green	gfp	tm1200	green	n	62	41073.542	270.722	108.959	227	92	1443	11119511.34	250	26685609
gfp.tm1200.green	gfp	tm1200	green	n	63	40661.439	202.312	82.274	198	81	1812	8226287.184	191	19742188
gfp.tm1200.green	gfp	tm1200	green	n	64	38823.439	186.378	61.348	150	87	959	7235850.722	172	17365249
gfp.tm1200.green	gfp	tm1200	green	n	65	48252.203	311.328	151.454	161	91	2845	15022281.16	283	36051829
ctrl.wt.red	ctrl	wt	red	n	1	35087.019	250.451	131.734	131	66	792	8787584.945	197	21089241
ctrl.wt.red	ctrl	wt	red	n	2	42071.921	240.228	130.32	131	74	790	10106872.26	172	24255386
ctrl.wt.red	ctrl	wt	red	n	3	43703.245	251.782	142.234	132	77	1101	11003701.12	172	26407677
ctrl.wt.red	ctrl	wt	red	n	4	36803.764	239.041	124.856	131	83	859	8797616.653	183	21113316
ctrl.wt.red	ctrl	wt	red	n	5	33849.462	252.653	133.5	131	81	698	8552162.53	200	20524253
ctrl.wt.red	ctrl	wt	red	n	6	40756.861	244.222	132.364	137	77	799	9953723.601	175	23887846
ctrl.wt.red	ctrl	wt	red	n	7	32401.896	254.186	136.263	131	70	759	8236113.518	202	19765770
ctrl.wt.red	ctrl	wt	red	n	8	40271.839	240.62	127.492	126	82	738	9690224.905	183	23255478
ctrl.wt.red	ctrl	wt	red	n	9	38599.679	233.264	120.084	131	75	704	9003918.572	170	21608418
ctrl.wt.red	ctrl	wt	red	n	10	37078.359	239.109	123.987	131	79	688	8865756.847	185	21276845
ctrl.wt.red	ctrl	wt	red	y	11	36085.397	231.851	118.227	131	79	676	8366427.384	176	20078509
ctrl.wt.red	ctrl	wt	red	n	12	43899.921	234.795	124.643	132	82	831	10307496	180	24736861
ctrl.wt.red	ctrl	wt	red	n	13	35554.957	260.643	138.652	132	83	697	9267145.589	206	22240134
ctrl.wt.red	ctrl	wt	red	n	14	33430.693	239.793	117.845	129	84	759	8016456.823	203	19238618
ctrl.wt.red	ctrl	wt	red	n	15	40584.353	240.066	132.867	131	76	789	9742942.312	171	23381994
ctrl.wt.red	ctrl	wt	red	n	16	35701.213	239.671	132.156	132	84	764	8556527.729	173	20534729
ctrl.wt.red	ctrl	wt	red	n	17	40729.359	249.547	148.402	131	67	805	10163900.28	172	24392247
ctrl.wt.red	ctrl	wt	red	n	18	31892.289	258.494	132.541	126	73	919	8243966.376	222	19784616
ctrl.wt.red	ctrl	wt	red	n	19	44243.27	244.085	137.876	132	86	802	10799109.28	175	25916679
ctrl.wt.red	ctrl	wt	red	n	20	38887.192	243.722	135.59	131	80	711	9477678.118	165	22745389
ctrl.wt.red	ctrl	wt	red	n	21	35511.205	238.168	121.528	131	68	860	8457641.548	189	20297413
ctrl.wt.red	ctrl	wt	red	n	22	42412.353	248.848	135.885	132	81	843	10554208.1	182	25328943
ctrl.wt.red	ctrl	wt	red	n	23	38762.603	233.876	124.922	131	70	773	9065645.556	177	21756556
ctrl.wt.red	ctrl	wt	red	n	24	38052.154	240.871	126.366	132	77	1014	9165660.123	186	21996580
ctrl.wt.red	ctrl	wt	red	n	25	37827.144	279.821	165.459	146	78	1012	10584819.08	200	25402406
ctrl.wt.red	ctrl	wt	red	n	26	44060.762	223.701	107.658	131	77	707	9856430.826	175	23654354
ctrl.wt.red	ctrl	wt	red	n	27	38060.488	228.774	111.823	131	78	672	8707264.195	185	20896480
ctrl.wt.red	ctrl	wt	red	n	28	35243.276	240.16	129.628	131	71	706	8464034.757	175	20312756
ctrl.wt.red	ctrl	wt	red	n	29	45387.489	228.3	116.679	128	93	768	10361941.82	174	24867525
ctrl.wt.red	ctrl	wt	red	n	30	25732.841	264.206	129.316	124	78	830	6798770.396	243	16316304
ctrl.wt.red	ctrl	wt	red	n	31	47033.397	233.469	123.377	131	61	904	10980840.08	170	26352813
ctrl.wt.red	ctrl	wt	red	n	32	45622.083	240.649	129.602	138	82	889	10978922.91	171	26348212
ctrl.wt.red	ctrl	wt	red	n	33	43140.303	244.881	135.142	134	72	895	10564244.39	174	25353029
ctrl.wt.red	ctrl	wt	red	n	34	41235.633	242.683	141.148	131	66	811	10007190.63	167	24016161
ctrl.wt.red	ctrl	wt	red	n	35	39029.282	243.673	135.135	132	58	756	9510370.86	181	22823848
ctrl.wt.red	ctrl	wt	red	n	36	47366.746	238.713	133.918	140	79	822	11307073.31	169	27135737
ctrl.wt.red	ctrl	wt	red	n	37	31861.455	247.919	131.645	127	79	861	7899055.629	198	18956868
ctrl.wt.red	ctrl	wt	red	n	38	31420.601	236.554	123.213	128	76	734	7432659.753	181	17837569
ctrl.wt.red	ctrl	wt	red	n	39	36384.578	234.876	115.681	124	86	633	8545858.076	185	20509123
ctrl.wt.red	ctrl	wt	red	n	40	32028.546	231.357	116.6	131	59	764	7410039.137	178	17783282
ctrl.wt.red	ctrl	wt	red	n	41	40554.351	230.022	116.774	134	71	702	9328387.968	172	22387109
ctrl.wt.red	ctrl	wt	red	n	42	37942.566	221.377	112.318	131	75	695	8399606.399	165	20158135
ctrl.wt.red	ctrl	wt	red	n	43	39710.563	245.531	129.938	134	70	831	9750164.308	188	23399326
ctrl.wt.red	ctrl	wt	red	n	44	42624.863	244.357	136.535	131	85	769	10415695.53	170	24996528
ctrl.wt.red	ctrl	wt	red	n	45	37529.213	243.199	127.044	131	80	653	9127049.193	186	21903918
ctrl.wt.red	ctrl	wt	red	n	46	33181.098	237.987	116.795	128	81	682	7896663.437	199	18951127
ctrl.wt.red	ctrl	wt	red	n	47	44120.348	226.058	114.758	136	72	886	9973753.682	171	23935916
ctrl.wt.red	ctrl	wt	red	n	48	44959.969	234.503	122.79	133	87	810	10543265.1	170	25302681
ctrl.wt.red	ctrl	wt	red	n	49	35254.526	237.763	110.103	131	79	625	8382218.105	197	20116405
ctrl.wt.red	ctrl	wt	red	n	50	30910.995	250.738	132.062	125	76	973	7750569.267	207	18600517
ctrl.wt.red	ctrl	wt	red	n	51	37534.63	254.371	137.42	129	80	800	9547726.316	196	22913497
ctrl.wt.red	ctrl	wt	red	n	52	38522.592	238.615	124.22	131	77	769	9192051.327	188	22059916
ctrl.wt.red	ctrl	wt	red	n	53	37181.281	230.577	121.771	130	81	783	8573163.906	176	20574654
ctrl.wt.red	ctrl	wt	red	n	54	43496.152	237.151	129.369	131	74	768	10315166.77	175	24755270
ctrl.wt.red	ctrl	wt	red	n	55	44542.45	231.456	122.61	130	56	1237	10309613.6	172	24741943
ctrl.wt.red	ctrl	wt	red	n	56	41014.373	234.915	125.041	134	68	749	9634884.461	174	23122667
ctrl.wt.red	ctrl	wt	red	n	57	49600.181	225.562	127.254	134	61	908	11187919.95	163	26849782
ctrl.wt.red	ctrl	wt	red	n	58	37185.031	241.171	115.986	127	75	632	8967947.346	205	21522091
ctrl.wt.red	ctrl	wt	red	n	59	31899.373	230.812	112.717	129	87	762	7362764.062	189	17669827
ctrl.wt.red	ctrl	wt	red	n	60	26905.812	236.341	119.487	121	78	723	6358956.15	198	15260798
ctrl.wt.red	ctrl	wt	red	n	61	35325.363	234.665	116.314	125	82	675	8289613.46	191	19894164
ctrl.wt.red	ctrl	wt	red	n	62	32617.322	245.036	126.483	131	80	740	7992416.558	194	19180924
ctrl.wt.red	ctrl	wt	red	n	63	41811.909	244.544	125.237	131	89	772	10224862.23	189	24538549
ctrl.wt.red	ctrl	wt	red	n	64	33713.623	238.253	115.168	131	86	653	8032367.549	195	19276802
ctrl.wt.red	ctrl	wt	red	n	65	27925.858	247.747	113.838	127	90	640	6918560.448	226	16603787
gfp.wt.red	gfp	wt	red	n	1	39601.807	227.066	117.727	132	81	776	8992224.482	173	21580354
gfp.wt.red	gfp	wt	red	n	2	41786.073	237.333	122.283	131	75	1368	9917234.19	181	23800276
gfp.wt.red	gfp	wt	red	n	3	34452.822	239.42	119.335	131	83	755	8248703.472	199	19795985
gfp.wt.red	gfp	wt	red	n	4	33764.457	250.218	130.482	131	73	734	8448484.671	201	20275438
gfp.wt.red	gfp	wt	red	n	5	42954.46	231.503	121.772	134	82	740	9944085.416	171	23864716
gfp.wt.red	gfp	wt	red	y	6	40603.103	243.053	125.657	134	73	721	9868706.143	185	23683814
gfp.wt.red	gfp	wt	red	n	7	41760.239	241.097	128.041	136	82	734	10068249	182	24162695
gfp.wt.red	gfp	wt	red	n	8	40344.341	243.891	128.141	128	75	700	9839613.148	177	23613994
gfp.wt.red	gfp	wt	red	n	9	40444.762	238.806	127.451	136	70	783	9658447.799	173	23179217
gfp.wt.red	gfp	wt	red	n	10	44059.51	235.449	128.629	134	78	849	10373748.35	166	24895860
gfp.wt.red	gfp	wt	red	n	11	40308.089	251.325	137.162	134	72	754	10130416.42	176	24311890
gfp.wt.red	gfp	wt	red	n	12	31696.863	239.029	115.867	128	63	611	7576455.297	198	18182663
gfp.wt.red	gfp	wt	red	n	13	26164.111	260.728	120.01	125	71	655	6821724.609	244	16371392
gfp.wt.red	gfp	wt	red	n	14	35984.975	234.311	108.179	131	64	677	8431659.32	202	20235059
gfp.wt.red	gfp	wt	red	n	15	39604.307	226.397	111.821	134	80	711	8966310.8	177	21518164
gfp.wt.red	gfp	wt	red	n	16	44545.783	235.927	127.479	134	84	790	10509570.39	174	25221818
gfp.wt.red	gfp	wt	red	n	17	40283.921	228.07	111.428	127	65	632	9187573.396	178	22049170
gfp.wt.red	gfp	wt	red	n	18	35141.604	241.388	120.737	134	83	671	8482754.152	190	20357681
gfp.wt.red	gfp	wt	red	n	19	43418.231	238.66	129.084	133	80	886	10362215.33	172	24868182
gfp.wt.red	gfp	wt	red	n	20	45732.92	236.68	127.101	134	63	751	10824073.49	174	25976591
gfp.wt.red	gfp	wt	red	n	21	31106.419	248.727	113.437	134	81	640	7736997.206	231	18567946
gfp.wt.red	gfp	wt	red	n	22	37239.616	248.612	132.676	134	75	843	9258221.203	186	22218717
gfp.wt.red	gfp	wt	red	n	23	37016.272	240.215	120.326	134	81	684	8891857.402	195	21339484
gfp.wt.red	gfp	wt	red	n	24	43621.574	240.352	121.014	134	76	784	10484540.91	191	25161750
gfp.wt.red	gfp	wt	red	n	25	39333.045	239.095	120.838	134	90	765	9404326.62	185	22569354
gfp.wt.red	gfp	wt	red	n	26	36892.933	246.648	122.474	133	61	790	9099571.464	205	21837975
gfp.wt.red	gfp	wt	red	n	27	30482.641	244.948	115.433	131	86	628	7466664.037	214	17919176
gfp.wt.red	gfp	wt	red	n	28	32335.642	240.373	119.633	134	83	653	7772603.414	193	18653397
gfp.wt.red	gfp	wt	red	n	29	35886.638	244.542	133.077	130	72	780	8775787.939	184	21060930
gfp.wt.red	gfp	wt	red	n	30	40663.522	241.339	128.032	131	77	818	9813685.299	174	23551770
gfp.wt.red	gfp	wt	red	n	31	41402.723	250.87	133.308	135	84	695	10386697.28	185	24926936
gfp.wt.red	gfp	wt	red	n	32	32196.469	235.978	115.684	127	81	717	7597659.181	194	18233550
gfp.wt.red	gfp	wt	red	n	33	35263.276	241.496	119.281	128	83	641	8515926.082	191	20437290
gfp.wt.red	gfp	wt	red	n	34	33069.426	228.867	106.721	134	81	593	7568515.352	188	18163608
gfp.wt.red	gfp	wt	red	n	35	40613.103	234.406	130.566	134	66	756	9519939.395	167	22846812
gfp.wt.red	gfp	wt	red	n	36	31920.207	229.173	109.23	134	77	652	7315258.795	185	17555820
gfp.wt.red	gfp	wt	red	n	37	39990.575	242.079	126.586	135	82	728	9680896.74	179	23233092
gfp.wt.red	gfp	wt	red	n	38	34523.659	233.403	114.058	128	41	629	8057930.184	187	19338150
gfp.wt.red	gfp	wt	red	n	39	42575.276	240.541	129.189	136	86	806	10241119.39	170	24577565
gfp.wt.red	gfp	wt	red	n	40	39518.47	252.687	135.909	139	86	840	9985809.403	206	23964849
gfp.wt.red	gfp	wt	red	n	41	39062.199	245.731	129.335	135	82	754	9598797.577	188	23036063
gfp.wt.red	gfp	wt	red	n	42	39120.952	250.177	124.08	141	76	774	9787172.839	199	23488143
gfp.wt.red	gfp	wt	red	n	43	38576.344	236.409	129.854	138	78	1017	9119789.886	180	21886497
gfp.wt.red	gfp	wt	red	n	44	42314.014	244.502	131.426	134	67	702	10345876.67	181	24828971
gfp.wt.red	gfp	wt	red	n	45	40703.524	231.236	119.394	134	79	757	9412126.142	175	22588072
gfp.wt.red	gfp	wt	red	n	46	37852.144	241.233	126.766	134	77	819	9131195.823	180	21913870
gfp.wt.red	gfp	wt	red	n	47	35424.116	250.409	130.642	130	72	721	8870521.012	197	21288279
gfp.wt.red	gfp	wt	red	n	48	26672.05	255.498	125.427	127	66	707	6814649.286	225	16354412
gfp.wt.red	gfp	wt	red	n	49	36587.086	235.917	123.707	131	81	781	8631532.607	178	20714733
gfp.wt.red	gfp	wt	red	n	50	34633.247	231.725	105.688	129	68	665	8025406.199	198	19260096
gfp.wt.red	gfp	wt	red	n	51	30962.663	239.837	115.052	129	62	622	7425978.014	201	17821534
gfp.wt.red	gfp	wt	red	n	52	42379.017	235.737	121.419	134	77	813	9990289.607	184	23975601
gfp.wt.red	gfp	wt	red	n	53	40641.021	239.523	123.75	130	87	733	9734472.518	183	23361668
gfp.wt.red	gfp	wt	red	n	54	33750.707	260.753	124.79	128	76	637	8800613.239	227	21120508
gfp.wt.red	gfp	wt	red	n	55	38826.355	236.874	122.782	133	77	750	9196972.158	183	22071726
gfp.wt.red	gfp	wt	red	n	56	25404.493	257.327	125.571	129	82	896	6537263.712	236	15688717
gfp.wt.red	gfp	wt	red	n	57	38613.012	252.193	134.083	130	73	878	9737936.842	200	23369982
gfp.wt.red	gfp	wt	red	n	58	38216.744	225.072	104.627	135	71	622	8601516.237	183	20642697
gfp.wt.red	gfp	wt	red	n	59	40787.278	242.24	120.565	138	85	737	9880318.339	189	23711682
gfp.wt.red	gfp	wt	red	n	60	34458.239	241.498	122.307	128	75	665	8321601.798	200	19970933
ctrl.tm1200.red	ctrl	tm1200	red	n	1	39320.538	246.515	136.131	135	76	748	9693088.27	189	23262354
ctrl.tm1200.red	ctrl	tm1200	red	n	2	38948.021	241.883	122.629	135	66	713	9420867.141	192	22609053
ctrl.tm1200.red	ctrl	tm1200	red	n	3	26649.128	278.125	151.13	128	75	852	7411783.7	223	17787472
ctrl.tm1200.red	ctrl	tm1200	red	n	4	30836.819	247.732	122.827	131	87	820	7639281.128	217	18333441
ctrl.tm1200.red	ctrl	tm1200	red	n	5	27031.646	256.294	122.488	135	89	786	6928057.954	231	16626583
ctrl.tm1200.red	ctrl	tm1200	red	n	6	35636.62	257.533	138.091	136	90	790	9177589.412	205	22025213
ctrl.tm1200.red	ctrl	tm1200	red	n	7	31733.11	259.781	134.169	135	83	892	8243662.361	219	19783890
ctrl.tm1200.red	ctrl	tm1200	red	n	8	44313.265	224.905	112.923	130	79	723	9966279.443	169	23917983
ctrl.tm1200.red	ctrl	tm1200	red	n	9	31031.828	262.054	142.162	130	81	875	8132007.284	214	19515930
ctrl.tm1200.red	ctrl	tm1200	red	n	10	26107.437	244.437	109.29	129	81	635	6381614.772	214	15315179
ctrl.tm1200.red	ctrl	tm1200	red	n	11	30725.564	252.725	123.868	129	77	722	7765104.766	210	18635404
ctrl.tm1200.red	ctrl	tm1200	red	n	12	28545.465	259.126	116.252	130	80	717	7396878.439	249	17751701
ctrl.tm1200.red	ctrl	tm1200	red	n	13	36078.307	258.95	144.819	136	75	947	9342486.911	196	22420949
ctrl.tm1200.red	ctrl	tm1200	red	n	14	37419.618	236.366	124.926	134	83	710	8844741.36	174	21226414
ctrl.tm1200.red	ctrl	tm1200	red	n	15	41760.649	235.294	118.896	135	62	688	9826015.148	180	23581364
ctrl.tm1200.red	ctrl	tm1200	red	n	16	31216.003	249.65	119.919	130	61	703	7793065.204	224	18702506
ctrl.tm1200.red	ctrl	tm1200	red	n	17	40265.581	256.887	146.502	135	72	949	10343698.27	191	24823747
ctrl.tm1200.red	ctrl	tm1200	red	n	18	32411.057	251.644	123.182	136	67	649	8156032.543	210	19573588
ctrl.tm1200.red	ctrl	tm1200	red	n	19	34404.064	251.503	126.874	131	77	844	8652722.212	203	20765589
ctrl.tm1200.red	ctrl	tm1200	red	n	20	33108.172	245.936	122.286	135	81	720	8142502.344	201	19541117
ctrl.tm1200.red	ctrl	tm1200	red	n	21	27691.676	258.765	124.069	129	84	706	7165637.507	236	17196748
ctrl.tm1200.red	ctrl	tm1200	red	n	22	38191.32	230.496	113.792	132	85	751	8802934.876	183	21126083
ctrl.tm1200.red	ctrl	tm1200	red	n	23	39364.707	251.035	133.913	132	84	844	9881905.189	189	23715494
ctrl.tm1200.red	ctrl	tm1200	red	n	24	47583.414	241.616	144.832	135	73	1433	11496895.29	169	27591294
ctrl.tm1200.red	ctrl	tm1200	red	n	25	37985.894	246.775	133.45	135	81	799	9373967.092	175	22496498
ctrl.tm1200.red	ctrl	tm1200	red	n	26	33980.295	244.269	117.68	130	89	731	8300339.105	203	19919908
ctrl.tm1200.red	ctrl	tm1200	red	n	27	30720.564	255.731	125.745	130	84	844	7856210.159	228	18854047
ctrl.tm1200.red	ctrl	tm1200	red	n	28	33071.921	241.177	121.743	135	81	760	7976189.365	194	19141984
ctrl.tm1200.red	ctrl	tm1200	red	n	29	43338.637	238.979	128.858	135	62	723	10357008.46	161	24855690
ctrl.tm1200.red	ctrl	tm1200	red	n	30	33682.365	252.39	134.222	139	81	807	8501076.149	190	20401655
ctrl.tm1200.red	ctrl	tm1200	red	n	31	31637.689	262.382	136.247	128	87	743	8301144.975	220	19921842
ctrl.tm1200.red	ctrl	tm1200	red	n	32	41395.632	236.424	127.473	135	82	746	9786920.454	174	23487541
ctrl.tm1200.red	ctrl	tm1200	red	n	33	36326.652	271.822	147.179	131	62	794	9874396.931	220	23697475
ctrl.tm1200.red	ctrl	tm1200	red	n	34	36419.573	252.188	140.711	135	71	778	9184563.063	181	22041949
ctrl.tm1200.red	ctrl	tm1200	red	n	35	34726.579	235.886	110.784	132	68	696	8191516.656	191	19658746
ctrl.tm1200.red	ctrl	tm1200	red	n	36	36247.898	240.632	123.545	133	86	799	8722392.463	183	20932790
ctrl.tm1200.red	ctrl	tm1200	red	n	37	29526.759	262.487	135.926	129	76	768	7750381.18	230	18600069
ctrl.tm1200.red	ctrl	tm1200	red	n	38	35943.718	241.708	120.367	135	81	706	8687883.811	196	20849973
ctrl.tm1200.red	ctrl	tm1200	red	n	39	32409.39	252.625	131.502	136	77	769	8187408.136	202	19648886
ctrl.tm1200.red	ctrl	tm1200	red	n	40	39314.704	248.063	129.254	140	91	792	9752513.889	186	23404969
ctrl.tm1200.red	ctrl	tm1200	red	n	41	41417.3	253.803	135.262	135	91	837	10511843.83	184	25227278
ctrl.tm1200.red	ctrl	tm1200	red	n	42	45049.965	247.63	128.066	136	77	726	11155723.95	190	26772520
ctrl.tm1200.red	ctrl	tm1200	red	n	43	39405.959	253.633	141.229	133	72	756	9994644.066	176	23986055
ctrl.tm1200.red	ctrl	tm1200	red	n	44	36165.811	277.002	167.591	135	83	936	10018016.8	188	24042147
ctrl.tm1200.red	ctrl	tm1200	red	n	45	31736.443	249.592	121.385	129	80	770	7921149.362	213	19009894
ctrl.tm1200.red	ctrl	tm1200	red	n	46	38965.105	244.649	121.307	136	84	694	9532758.896	188	22877581
ctrl.tm1200.red	ctrl	tm1200	red	n	47	37815.886	232.549	113.399	136	83	641	8794039.055	182	21104734
ctrl.tm1200.red	ctrl	tm1200	red	n	48	37551.708	248.847	123.548	135	88	671	9344625.341	199	22426081
ctrl.tm1200.red	ctrl	tm1200	red	n	49	26657.879	250.491	118.956	135	80	777	6677551.146	215	16025394
ctrl.tm1200.red	ctrl	tm1200	red	n	50	32863.161	263.045	143.553	137	77	781	8644482.671	196	20745815
ctrl.tm1200.red	ctrl	tm1200	red	n	51	35049.927	271.225	155.554	137	88	849	9506422.282	189	22814376
ctrl.tm1200.red	ctrl	tm1200	red	n	52	35166.599	250.274	128.793	131	69	806	8801282.301	201	21122117
ctrl.tm1200.red	ctrl	tm1200	red	n	53	37805.052	242.85	125.985	140	81	1231	9180943.315	186	22033262
ctrl.tm1200.red	ctrl	tm1200	red	n	54	26590.376	274.166	139.139	130	92	788	7290185.254	246	17495649
ctrl.tm1200.red	ctrl	tm1200	red	n	55	35092.012	267.836	152.281	133	73	836	9398911.143	200	22556361
ctrl.tm1200.red	ctrl	tm1200	red	n	56	28999.652	270.09	146.147	135	81	860	7832506.581	226	18797161
ctrl.tm1200.red	ctrl	tm1200	red	n	57	32818.159	252.78	123.893	130	82	655	8295771.397	208	19908946
ctrl.tm1200.red	ctrl	tm1200	red	n	58	27465.832	273.049	128.684	131	80	723	7499515.606	263	17998019
ctrl.tm1200.red	ctrl	tm1200	red	n	59	27554.586	242.564	106.329	133	85	676	6683761.428	230	16040298
ctrl.tm1200.red	ctrl	tm1200	red	n	60	31970.62	269.333	147.289	127	82	740	8610753.637	208	20664869
ctrl.tm1200.red	ctrl	tm1200	red	y	61	34726.579	249.086	121.422	136	71	684	8649913.334	209	20758848
ctrl.tm1200.red	ctrl	tm1200	red	n	62	30902.239	260.897	129.5	132	82	810	8062291.197	223	19348619
ctrl.tm1200.red	ctrl	tm1200	red	n	63	31992.288	255.317	126.519	135	84	741	8168171.428	213	19602720
ctrl.tm1200.red	ctrl	tm1200	red	n	64	33904.875	265.215	136.151	131	80	753	8992080.56	220	21580012
gfp.tm1200.red	gfp	tm1200	red	n	1	44049.927	263.424	152.537	143	72	945	11603815.11	194	27847885
gfp.tm1200.red	gfp	tm1200	red	n	2	41956.082	254.122	145.781	141	51	965	10661962.12	186	25587541
gfp.tm1200.red	gfp	tm1200	red	n	3	32760.662	247.344	128.408	129	78	785	8103157.814	197	19446691
gfp.tm1200.red	gfp	tm1200	red	n	4	38143.408	244.682	123.684	136	81	718	9333007.288	190	22398195
gfp.tm1200.red	gfp	tm1200	red	n	5	28467.133	263.426	134.901	132	74	880	7498981.484	222	17996734
gfp.tm1200.red	gfp	tm1200	red	n	6	43601.157	255.176	133.774	137	85	870	11125955.38	185	26701074
gfp.tm1200.red	gfp	tm1200	red	n	7	40311.007	252.514	138.292	134	80	853	10179083.83	187	24428686
gfp.tm1200.red	gfp	tm1200	red	n	8	32870.25	276.556	148.667	131	79	800	9090451.216	231	21816087
gfp.tm1200.red	gfp	tm1200	red	n	9	42289.014	270.139	157.836	137	81	841	11423894.82	191	27416096
gfp.tm1200.red	gfp	tm1200	red	n	10	30654.733	255.95	130.006	138	89	633	7846091.496	198	18829760
gfp.tm1200.red	gfp	tm1200	red	n	11	38545.093	247.471	134.87	133	70	816	9538793.765	181	22892060
gfp.tm1200.red	gfp	tm1200	red	n	12	45004.138	246.883	142.45	136	82	1088	11110763.44	172	26664615
gfp.tm1200.red	gfp	tm1200	red	n	13	42447.354	253.82	149.267	135	67	884	10773997.65	166	25856414
gfp.tm1200.red	gfp	tm1200	red	n	14	36521.25	251.873	135.692	134	87	900	9198718.658	187	22075917
gfp.tm1200.red	gfp	tm1200	red	n	15	41360.221	238.575	116.383	136	78	697	9867498.353	182	23680915
gfp.tm1200.red	gfp	tm1200	red	n	16	34316.566	260.897	138.886	134	83	884	8953088.278	208	21486431
gfp.tm1200.red	gfp	tm1200	red	n	17	42039.002	251.315	141.292	136	76	926	10565019.78	180	25354890
gfp.tm1200.red	gfp	tm1200	red	n	18	38010.902	236.925	123.008	134	82	729	9005714.847	182	21612729
gfp.tm1200.red	gfp	tm1200	red	n	19	44885.382	246.479	135.292	132	83	685	11063312.52	173	26550738
gfp.tm1200.red	gfp	tm1200	red	n	20	39928.489	243.828	129.706	136	70	871	9735702.754	177	23364620
gfp.tm1200.red	gfp	tm1200	red	n	21	37256.284	278.757	176.194	135	87	1159	10385434.5	196	24923905
gfp.tm1200.red	gfp	tm1200	red	n	22	40757.277	256.209	151.244	136	75	771	10442382.93	168	25060575
gfp.tm1200.red	gfp	tm1200	red	n	23	43526.57	250.337	132.815	135	77	854	10896329.07	185	26149996
gfp.tm1200.red	gfp	tm1200	red	n	24	38716.767	256.061	136.764	139	92	822	9913861.303	195	23792181
gfp.tm1200.red	gfp	tm1200	red	n	25	36118.315	274.624	147.694	135	69	780	9918948.202	218	23804389
gfp.tm1200.red	gfp	tm1200	red	n	26	39649.727	248.308	128.236	134	75	815	9845344.425	188	23627748
gfp.tm1200.red	gfp	tm1200	red	n	27	35326.196	237.925	122.813	134	81	755	8404991.592	186	20171059
gfp.tm1200.red	gfp	tm1200	red	n	28	36704.175	239.288	125.796	136	86	771	8782872.175	188	21077931
gfp.tm1200.red	gfp	tm1200	red	n	29	36114.565	259.581	137.628	140	87	786	9374664.189	199	22498167
gfp.tm1200.red	gfp	tm1200	red	n	30	38237.162	245.246	125.848	135	60	687	9377505.569	184	22504986
gfp.tm1200.red	gfp	tm1200	red	n	31	41917.747	255.858	142.684	136	63	774	10724978.75	176	25738774
gfp.tm1200.red	gfp	tm1200	red	y	32	39848.902	244.315	132.591	135	71	823	9735702.337	181	23364619
gfp.tm1200.red	gfp	tm1200	red	n	33	41782.741	258.045	149.193	136	84	1013	10781823.01	182	25875194
gfp.tm1200.red	gfp	tm1200	red	n	34	41378.139	248.017	139.361	135	82	863	10262501.8	171	24628880
gfp.tm1200.red	gfp	tm1200	red	n	35	45954.181	255.769	145.691	135	84	989	11753669.04	178	28207518
gfp.tm1200.red	gfp	tm1200	red	n	36	43118.635	274.112	155.903	139	84	911	11819343.7	206	28365130
gfp.tm1200.red	gfp	tm1200	red	n	37	35536.622	249.826	127.359	134	65	665	8877961.932	191	21306136
gfp.tm1200.red	gfp	tm1200	red	n	38	37390.874	263.852	154.739	134	73	930	9865673.687	190	23676536
gfp.tm1200.red	gfp	tm1200	red	n	39	37269.618	245.438	127.133	135	81	804	9147398.398	187	21952754
gfp.tm1200.red	gfp	tm1200	red	n	40	39269.293	245.574	127.64	135	74	808	9643520.629	191	23143393
gfp.tm1200.red	gfp	tm1200	red	n	41	41660.235	254.617	140.25	136	84	831	10607421.3	189	25456649
gfp.tm1200.red	gfp	tm1200	red	n	42	44836.63	246.513	134.353	137	77	777	11052797.88	178	26525504
gfp.tm1200.red	gfp	tm1200	red	n	43	37393.374	260.388	147.589	134	90	894	9736785.72	195	23367219
gfp.tm1200.red	gfp	tm1200	red	n	44	42375.684	244.777	126.439	134	80	689	10372599.74	189	24893103
gfp.tm1200.red	gfp	tm1200	red	n	45	32198.136	244.931	119.58	129	83	683	7886309.165	202	18926278
gfp.tm1200.red	gfp	tm1200	red	n	46	43787.415	245.381	128.396	135	79	844	10744585.06	183	25785827
gfp.tm1200.red	gfp	tm1200	red	n	47	36969.188	266.29	145.766	134	80	770	9844526.888	205	23625786
gfp.tm1200.red	gfp	tm1200	red	n	48	42366.934	257.944	142.646	135	83	836	10928309.69	190	26226746
gfp.tm1200.red	gfp	tm1200	red	n	49	38010.902	254.855	134.769	134	82	792	9687259.292	199	23248361
gfp.tm1200.red	gfp	tm1200	red	n	50	38904.276	246.37	132.973	134	64	718	9584832.95	177	23002549
gfp.tm1200.red	gfp	tm1200	red	n	51	25562	239.142	99.596	129	67	622	6112953.214	221	14670418
gfp.tm1200.red	gfp	tm1200	red	n	52	33130.679	265.594	135.197	134	64	878	8799311.259	224	21117383
gfp.tm1200.red	gfp	tm1200	red	n	53	38092.156	257.09	141.649	134	64	802	9793109.957	187	23502391
gfp.tm1200.red	gfp	tm1200	red	n	54	31328.513	261.867	141.296	129	87	864	8203911.996	210	19688490
gfp.tm1200.red	gfp	tm1200	red	n	55	29208	261.44	121.762	130	88	727	7636141.912	247	18325904
gfp.tm1200.red	gfp	tm1200	red	n	56	50423.552	248.266	144.775	139	69	887	12518435.2	166	30042873
gfp.tm1200.red	gfp	tm1200	red	n	57	35224.525	270.074	156.607	128	62	825	9513220.098	193	22830686
gfp.tm1200.red	gfp	tm1200	red	n	58	41899.829	257.448	147.311	134	77	856	10787037.83	174	25887709
gfp.tm1200.red	gfp	tm1200	red	n	59	33291.936	247.904	123.499	133	70	861	8253198.83	201	19806773
gfp.tm1200.red	gfp	tm1200	red	n	60	33911.548	243.844	122.725	128	76	667	8269137.057	190	19845023
gfp.tm1200.red	gfp	tm1200	red	n	61	36500	249.976	122.578	130	88	746	9124106.085	206	21896855
gfp.tm1200.red	gfp	tm1200	red	n	62	41073.542	245.234	125.643	137	84	782	10072617.3	197	24173178
gfp.tm1200.red	gfp	tm1200	red	n	63	40661.439	264.395	145.756	138	86	830	10750672.42	200	25800436
gfp.tm1200.red	gfp	tm1200	red	n	64	38823.439	246.342	132.608	134	83	876	9563835.741	185	22952158
gfp.tm1200.red	gfp	tm1200	red	n	65	48252.203	241.205	128.281	138	64	765	11638679.62	171	27931556
