# Supplementary material for: A genetic framework for RNAi inheritance in Caenorhabditis elegans
Source: EMBO Rep. 2025 Jul 7;26(16):4072–99. doi: 10.1038/s44319-025-00512-7 (PMC12373942; doi:10.1038/s44319-025-00512-7)
Supplement: Supplementary file 4 — Source data Fig. 3 [file 44319_2025_512_MOESM4_ESM.zip › Figure_3/3F/F1_males_hrde-1.csv]

condi	RNAi	genotype	channel	image	index	area	mean	stddev	modal	min	max	intden	median	rawintden
ctrl.wt.green	ctrl	wt	green	n	1	5905.27	275.885	86.472	214	109	716	1629172.792	262	3909836
ctrl.wt.green	ctrl	wt	green	n	2	4759.801	281.27	88.009	188	112	667	1338789.937	272	3212949
ctrl.wt.green	ctrl	wt	green	n	3	4570.626	327.635	122.844	396	121	1192	1497496.774	330	3593828
ctrl.wt.green	ctrl	wt	green	n	4	4750.634	334.623	95.166	298	132	703	1589669.32	324	3815032
ctrl.wt.green	ctrl	wt	green	n	5	4666.88	356.628	153.888	216	128	1019	1664341.066	317	3994236
ctrl.wt.green	ctrl	wt	green	n	6	5650.258	325.418	113.126	205	119	790	1838696.118	317	4412669
ctrl.wt.green	ctrl	wt	green	n	7	6886.565	290.538	106.263	253	117	827	2000806.027	268	4801715
ctrl.wt.green	ctrl	wt	green	n	8	5359.828	349.384	165.754	153	107	1828	1872636.002	317	4494121
ctrl.wt.green	ctrl	wt	green	n	9	6914.899	278.966	85.549	245	119	608	1929019.413	267	4629435
ctrl.wt.green	ctrl	wt	green	n	10	6116.113	300.789	96.077	199	110	671	1839661.579	287	4414986
ctrl.wt.green	ctrl	wt	green	n	11	5649.842	304.189	107.406	187	116	980	1718616.88	295	4124492
ctrl.wt.green	ctrl	wt	green	n	12	6632.386	335.288	134.963	274	110	1007	2223761.633	312	5336784
ctrl.wt.green	ctrl	wt	green	n	13	4271.862	344.038	138.78	170	124	923	1469683.003	351	3527078
ctrl.wt.green	ctrl	wt	green	n	14	7013.237	336.978	144.101	183	109	1049	2363308.011	311	5671680
ctrl.wt.green	ctrl	wt	green	n	15	3486.826	326.087	132.179	223	105	1006	1137009.882	293	2728699
ctrl.wt.green	ctrl	wt	green	n	16	5561.921	293.579	107.698	250	115	837	1632862.127	277	3918690
ctrl.wt.green	ctrl	wt	green	n	17	5676.093	292.681	103.566	156	110	788	1661284.26	286	3986900
ctrl.wt.green	ctrl	wt	green	n	18	5680.26	322.022	113.034	232	116	917	1829166.932	315	4389800
ctrl.wt.green	ctrl	wt	green	n	19	5128.984	272.224	77.325	327	109	568	1396230.479	274	3350800
ctrl.wt.green	ctrl	wt	green	n	20	4998.562	329.8	144.557	186	99	1220	1648526.177	300	3956282
ctrl.wt.green	ctrl	wt	green	n	21	7521.177	334.592	136.227	230	108	1119	2516527.097	308	6039389
ctrl.wt.green	ctrl	wt	green	n	22	5019.396	315.355	118.718	210	102	926	1582891.927	304	3798767
ctrl.wt.green	ctrl	wt	green	n	23	5853.601	401.96	156.999	386	116	1373	2352915.87	391	5646740
ctrl.wt.green	ctrl	wt	green	n	24	6574.467	282.181	93.662	233	114	685	1855186.872	266	4452245
ctrl.wt.green	ctrl	wt	green	n	25	4597.71	326.359	135.402	202	111	972	1500503.578	303	3601044
ctrl.wt.green	ctrl	wt	green	n	26	4412.285	311.39	111.715	202	115	672	1373942.377	299	3297311
ctrl.wt.green	ctrl	wt	green	n	27	5125.234	289.423	111.153	247	113	893	1483362.795	268	3559908
ctrl.wt.green	ctrl	wt	green	n	28	4849.388	306.842	128.504	160	111	1168	1487994.256	289	3571023
ctrl.wt.green	ctrl	wt	green	n	29	4166.024	305.825	137.555	202	104	977	1274074.063	271	3057638
ctrl.wt.green	ctrl	wt	green	n	30	6278.204	327.807	120.463	287	112	1042	2058041.143	308	4939073
ctrl.wt.green	ctrl	wt	green	n	31	5515.252	357.603	153.77	280	104	1127	1972270.973	333	4733234
ctrl.wt.green	ctrl	wt	green	n	32	6886.565	299.319	120.028	203	110	969	2061282.124	277	4946851
ctrl.wt.green	ctrl	wt	green	n	33	5180.237	335.264	155.225	153	109	1200	1736747.709	309	4168004
ctrl.wt.green	ctrl	wt	green	n	34	4225.193	399.067	239.421	139	107	1382	1686133.729	325	4046536
ctrl.wt.green	ctrl	wt	green	n	35	6040.693	261.36	84.086	243	110	789	1578797.156	248	3788940
ctrl.wt.green	ctrl	wt	green	n	36	5272.741	345.805	141.143	326	119	957	1823341.25	315	4375819
ctrl.wt.green	ctrl	wt	green	n	37	5504.835	328.49	125.052	178	115	940	1808280.978	322	4339676
ctrl.wt.green	ctrl	wt	green	n	38	5523.586	299.325	112.004	169	105	844	1653348.897	285	3967856
ctrl.wt.green	ctrl	wt	green	n	39	4848.972	337.651	148.677	255	113	1136	1637262.328	301	3929250
ctrl.wt.green	ctrl	wt	green	n	40	5370.245	326.003	132.512	165	113	1082	1750715.847	313	4201526
ctrl.wt.green	ctrl	wt	green	n	41	4846.888	362.24	204.189	141	98	1888	1755736.493	320	4213575
ctrl.wt.green	ctrl	wt	green	n	42	4886.473	297.584	100.976	161	108	701	1454136.042	297	3489767
ctrl.wt.green	ctrl	wt	green	n	43	5155.652	291.39	108.771	173	110	824	1502305.327	286	3605368
ctrl.wt.green	ctrl	wt	green	n	44	3948.097	332.566	137.578	205	118	1010	1313002.509	323	3151062
ctrl.wt.green	ctrl	wt	green	n	45	5183.987	316.539	103.211	377	115	802	1640934.58	322	3938063
ctrl.wt.green	ctrl	wt	green	n	46	6522.381	302.525	115.872	165	112	975	1973184.348	282	4735426
ctrl.wt.green	ctrl	wt	green	n	47	5117.317	322.989	132.533	189	111	1137	1652837.207	306	3966628
ctrl.wt.green	ctrl	wt	green	n	48	3455.158	352.693	172.672	148	115	1378	1218611.111	312	2924533
ctrl.wt.green	ctrl	wt	green	n	49	5357.745	293.126	104.464	189	103	858	1570496.36	284	3769019
ctrl.wt.green	ctrl	wt	green	n	50	5183.57	337.98	130.678	256	116	937	1751945.07	318	4204476
ctrl.wt.green	ctrl	wt	green	n	51	6556.133	273.232	85.537	249	108	685	1791347.704	264	4299038
ctrl.wt.green	ctrl	wt	green	n	52	4326.448	327.114	139.069	188	115	1144	1415241.765	321	3396425
ctrl.wt.green	ctrl	wt	green	n	53	4737.717	358.379	172.151	176	109	1020	1697899.683	327	4074773
ctrl.wt.green	ctrl	wt	green	n	54	3560.579	243.542	77.285	187	98	652	867149.632	232	2081064
ctrl.wt.green	ctrl	wt	green	n	55	7103.241	303.782	120.246	230	108	898	2157839.454	281	5178578
ctrl.wt.green	ctrl	wt	green	n	56	4837.721	307.307	107.231	299	115	815	1486667.529	298	3567839
ctrl.wt.green	ctrl	wt	green	n	57	5556.921	302.389	128.464	169	102	973	1680349.714	278	4032655
ctrl.wt.green	ctrl	wt	green	n	58	4354.366	291.022	103.326	283	104	831	1267215.833	281	3041179
ctrl.wt.green	ctrl	wt	green	n	59	6142.781	355.928	140.097	176	117	1258	2186387.842	339	5247091
ctrl.wt.green	ctrl	wt	green	n	60	6229.868	295.153	102.974	257	98	799	1838764.871	285	4412834
ctrl.wt.green	ctrl	wt	green	n	61	5641.508	259.404	88.067	163	106	624	1463429.384	244	3512070
ctrl.wt.green	ctrl	wt	green	n	62	4378.533	324.568	154.331	242	107	1523	1421131.617	298	3410560
ctrl.wt.green	ctrl	wt	green	n	63	5148.569	321.558	108.826	243	120	859	1655565.665	304	3973176
ctrl.wt.green	ctrl	wt	green	n	64	4757.301	262.145	85.493	244	105	826	1247101.58	251	2992907
ctrl.wt.green	ctrl	wt	green	n	65	4137.272	391.419	192.076	169	111	1339	1619406.096	387	3886397
gfp.wt.green	gfp	wt	green	n	1	7964.943	200.236	50.673	148	88	436	1594866.96	193	3827508
gfp.wt.green	gfp	wt	green	n	2	7716.181	184.466	48.347	138	105	441	1423375.056	174	3415946
gfp.wt.green	gfp	wt	green	n	3	6046.106	230.036	69.631	157	74	526	1390821.087	219	3337820
gfp.wt.green	gfp	wt	green	n	4	5442.329	174.046	45.54	135	77	398	947213.155	163	2273209
gfp.wt.green	gfp	wt	green	n	5	6129.86	216.931	73.486	138	92	536	1329757.915	204	3191275
gfp.wt.green	gfp	wt	green	n	6	9389.59	237.623	65.732	234	87	537	2231181.088	234	5354593
gfp.wt.green	gfp	wt	green	n	7	8662.891	183.745	57.218	129	86	623	1591765.987	171	3820066
gfp.wt.green	gfp	wt	green	n	8	5504.415	219.73	74.989	148	100	771	1209482.905	205	2902628
gfp.wt.green	gfp	wt	green	n	9	6545.295	191.11	53.366	134	99	491	1250871.856	180	3001957
gfp.wt.green	gfp	wt	green	n	10	6869.893	277.453	113.975	138	91	868	1906073.919	264	4574371
gfp.wt.green	gfp	wt	green	n	11	6425.707	258.387	109.566	163	95	878	1660316.163	229	3984579
gfp.wt.green	gfp	wt	green	n	12	6074.024	170.866	41.108	124	66	479	1037843.077	163	2490711
gfp.wt.green	gfp	wt	green	n	13	5288.989	174.589	36.457	183	97	540	923398.33	173	2216056
gfp.wt.green	gfp	wt	green	n	14	6311.118	196.173	58.287	145	91	612	1238073.779	184	2971243
gfp.wt.green	gfp	wt	green	n	15	6082.358	239.287	98.954	133	94	662	1455427.752	216	3492869
gfp.wt.green	gfp	wt	green	n	16	7063.652	214.59	67.371	134	98	550	1515790.476	204	3637733
gfp.wt.green	gfp	wt	green	n	17	5022.727	161.471	32.325	142	86	400	811026.177	155	1946375
gfp.wt.green	gfp	wt	green	n	18	6842.392	179.18	46.258	133	97	521	1226016.568	170	2942307
gfp.wt.green	gfp	wt	green	n	19	5847.347	163.537	42.01	132	76	455	956258.98	151	2294918
gfp.wt.green	gfp	wt	green	n	20	5727.342	184.098	47.551	140	93	456	1054390.907	175	2530424
gfp.wt.green	gfp	wt	green	n	21	6720.303	183.664	50.36	130	91	477	1234279.024	176	2962136
gfp.wt.green	gfp	wt	green	n	22	8132.867	172.524	33.765	136	77	349	1403118.725	170	3367333
gfp.wt.green	gfp	wt	green	n	23	6819.058	194.454	62.758	133	98	507	1325990.245	181	3182233
gfp.wt.green	gfp	wt	green	n	24	7067.402	151.1	25.42	130	87	251	1067884.016	147	2562806
gfp.wt.green	gfp	wt	green	n	25	6564.463	207.192	64.45	145	89	584	1360105.951	200	3264107
gfp.wt.green	gfp	wt	green	n	26	5803.595	175.446	49.187	135	79	457	1018216.359	163	2443609
gfp.wt.green	gfp	wt	green	n	27	7132.405	166.502	34.385	139	91	418	1187560.249	160	2850016
gfp.wt.green	gfp	wt	green	n	28	6079.024	224.451	93.063	134	98	752	1364441.98	204	3274513
gfp.wt.green	gfp	wt	green	n	29	7502.005	167.317	33.634	143	87	351	1255212.052	163	3012373
gfp.wt.green	gfp	wt	green	n	30	7456.17	231.328	75.273	154	102	622	1724823.657	216	4139390
gfp.wt.green	gfp	wt	green	n	31	7527.84	226.839	84.16	144	105	831	1707610.797	207	4098081
gfp.wt.green	gfp	wt	green	n	32	6743.221	193.203	64.494	144	90	585	1302809.199	174	3126601
gfp.wt.green	gfp	wt	green	n	33	4290.194	205.218	88.485	134	94	614	880424.725	172	2112924
gfp.wt.green	gfp	wt	green	n	34	7647.845	228.07	79.862	160	101	695	1744242.867	213	4185994
gfp.wt.green	gfp	wt	green	n	35	3803.922	177.376	44.148	186	84	550	674723.777	172	1619264
gfp.wt.green	gfp	wt	green	n	36	8859.15	156.111	27.136	141	76	279	1383008.235	151	3319070
gfp.wt.green	gfp	wt	green	n	37	6650.3	215.795	65.682	162	98	561	1435098.502	205	3444081
gfp.wt.green	gfp	wt	green	n	38	6698.636	185.195	47.1	149	94	366	1240555.974	178	2977200
gfp.wt.green	gfp	wt	green	n	39	5351.491	213.568	67.959	149	103	717	1142906.151	201	2742851
gfp.wt.green	gfp	wt	green	n	40	9022.907	145.955	20.053	148	85	226	1316934.42	145	3160500
gfp.wt.green	gfp	wt	green	n	41	9239.167	161.252	28.968	152	72	302	1489832.221	157	3575436
gfp.wt.green	gfp	wt	green	n	42	7610.76	149.867	22.839	147	85	292	1140601.881	147	2737321
gfp.wt.green	gfp	wt	green	n	43	6709.886	204.313	70.514	139	80	665	1370919.773	186	3290059
gfp.wt.green	gfp	wt	green	n	44	9332.504	180.772	44.383	143	96	445	1687055.287	171	4048750
gfp.wt.green	gfp	wt	green	n	45	8189.119	152.658	33.47	132	86	360	1250132.656	142	3000183
gfp.wt.green	gfp	wt	green	n	46	6152.778	222.004	78.924	140	86	636	1365939.965	206	3278108
gfp.wt.green	gfp	wt	green	n	47	4620.208	226.985	96.61	134	100	736	1048718.568	203	2516811
gfp.wt.green	gfp	wt	green	n	48	7119.488	205.242	65.245	146	86	537	1461220.514	196	3506771
gfp.wt.green	gfp	wt	green	n	49	7481.171	263.7	100.303	155	109	849	1972783.179	249	4734466
gfp.wt.green	gfp	wt	green	n	50	8261.206	236.075	96.129	147	104	807	1950261.329	215	4680416
gfp.wt.green	gfp	wt	green	n	51	6607.798	230.385	80.326	137	95	526	1522337.021	217	3653444
gfp.wt.green	gfp	wt	green	n	52	7629.094	208.559	61.378	152	95	585	1591112.624	198	3818498
gfp.wt.green	gfp	wt	green	n	53	6383.621	163.5	38.468	136	78	358	1043721.259	154	2504818
gfp.wt.green	gfp	wt	green	n	54	6786.556	171.79	40.738	137	68	326	1165859.27	161	2797936
gfp.wt.green	gfp	wt	green	n	55	5914.85	178.364	46.17	143	88	481	1054998.018	169	2531881
gfp.wt.green	gfp	wt	green	n	56	6194.446	222.333	84.801	144	97	745	1377226.724	204	3305195
gfp.wt.green	gfp	wt	green	n	57	7187.828	178.402	46.327	136	88	458	1282320.666	169	3077429
gfp.wt.green	gfp	wt	green	n	58	7978.698	165.088	31.105	163	97	342	1317185.592	162	3161101
gfp.wt.green	gfp	wt	green	n	59	7719.103	217.021	76.509	148	102	725	1675208.198	200	4020316
gfp.wt.green	gfp	wt	green	n	60	6357.79	152.298	26.753	144	87	326	968281.736	149	2323770
gfp.wt.green	gfp	wt	green	n	61	7824.107	165.899	41.03	132	90	519	1298009.716	154	3115081
gfp.wt.green	gfp	wt	green	n	62	8167.04	165.703	36.81	142	95	433	1353303.909	158	3247781
gfp.wt.green	gfp	wt	green	n	63	5952.355	198.271	63.906	130	99	660	1180182.25	187	2832308
gfp.wt.green	gfp	wt	green	n	64	5288.158	208.511	98.286	131	68	775	1102640.791	169	2646217
gfp.wt.green	gfp	wt	green	n	65	7253.248	157.518	28.678	138	88	348	1142517.196	152	2741916
gfp.wt.green	gfp	wt	green	n	66	6333.206	226.198	79.554	144	98	596	1432556.279	211	3437978
gfp.wt.green	gfp	wt	green	n	67	5742.346	216.309	75.184	144	89	598	1242122.163	202	2980957
ctrl.tm1200.green	ctrl	tm1200	green	n	1	6372.376	298.784	157.543	169	109	1371	1903963.978	249	4569304
ctrl.tm1200.green	ctrl	tm1200	green	n	2	7549.513	235.737	80.427	146	98	575	1779697.863	222	4271079
ctrl.tm1200.green	ctrl	tm1200	green	n	3	7240.332	274.054	117.747	162	96	820	1984243.077	248	4761965
ctrl.tm1200.green	ctrl	tm1200	green	n	4	7780.773	259.967	103.225	152	94	811	2022743.592	242	4854362
ctrl.tm1200.green	ctrl	tm1200	green	n	5	7545.763	267.923	106.111	169	110	847	2021684.794	253	4851821
ctrl.tm1200.green	ctrl	tm1200	green	n	6	5511.503	320.192	163.454	143	95	1154	1764739.261	289	4235180
ctrl.tm1200.green	ctrl	tm1200	green	n	7	8014.118	297.253	125.734	152	105	919	2382217.994	271	5717061
ctrl.tm1200.green	ctrl	tm1200	green	n	8	4697.715	277.627	120.297	156	102	969	1304213.975	249	3129970
ctrl.tm1200.green	ctrl	tm1200	green	n	9	5485.668	197.289	60.936	135	100	551	1082259.63	184	2597304
ctrl.tm1200.green	ctrl	tm1200	green	n	10	7271.167	304.222	130.331	255	84	1051	2212046.023	277	5308667
ctrl.tm1200.green	ctrl	tm1200	green	n	11	5540.254	304.794	150.493	143	89	1088	1688636.604	277	4052542
ctrl.tm1200.green	ctrl	tm1200	green	n	12	6039.444	194.555	56.724	153	95	666	1175000.966	182	2819873
ctrl.tm1200.green	ctrl	tm1200	green	n	13	4666.881	345.8	232.584	176	108	1430	1613807.756	242	3872961
ctrl.tm1200.green	ctrl	tm1200	green	n	14	6790.311	247.611	100.276	151	110	827	1681357.52	225	4035073
ctrl.tm1200.green	ctrl	tm1200	green	n	15	6184.867	193.365	60.211	132	89	527	1195935.676	180	2870114
ctrl.tm1200.green	ctrl	tm1200	green	n	16	7374.922	153.976	23.731	136	61	262	1135564.158	151	2725229
ctrl.tm1200.green	ctrl	tm1200	green	n	17	6178.2	177.637	52.022	142	78	457	1097476.995	161	2633824
ctrl.tm1200.green	ctrl	tm1200	green	n	18	8264.546	252.373	101.633	145	93	836	2085751.898	231	5005575
ctrl.tm1200.green	ctrl	tm1200	green	n	19	5221.489	243.091	95.839	145	70	802	1269297.791	224	3046175
ctrl.tm1200.green	ctrl	tm1200	green	n	20	6369.459	212.111	84.836	131	85	782	1351034.039	186	3242333
ctrl.tm1200.green	ctrl	tm1200	green	n	21	6272.788	241.69	82.272	250	94	712	1516069.107	232	3638399
ctrl.tm1200.green	ctrl	tm1200	green	n	22	5955.273	323.699	157.61	140	88	1187	1927714.651	299	4626303
ctrl.tm1200.green	ctrl	tm1200	green	n	23	7382.005	340.777	198.189	155	86	1331	2515617.028	274	6037204
ctrl.tm1200.green	ctrl	tm1200	green	n	24	7037.406	292.808	134.401	137	101	1059	2060608.662	269	4945234
ctrl.tm1200.green	ctrl	tm1200	green	n	25	7255.333	172.84	37.413	173	95	477	1254013.34	169	3009494
ctrl.tm1200.green	ctrl	tm1200	green	n	26	6324.04	259.7	102.044	158	95	830	1642352.815	235	3941466
ctrl.tm1200.green	ctrl	tm1200	green	n	27	6886.982	191.131	48.255	177	88	468	1316312.447	185	3159005
ctrl.tm1200.green	ctrl	tm1200	green	n	28	4741.884	309.251	170.968	145	111	1069	1466432.664	251	3519277
ctrl.tm1200.green	ctrl	tm1200	green	n	29	7160.328	277.166	119.439	152	84	825	1984597.259	253	4762815
ctrl.tm1200.green	ctrl	tm1200	green	n	30	6666.972	296.173	132.649	146	106	962	1974579.3	274	4738773
ctrl.tm1200.green	ctrl	tm1200	green	n	31	5610.674	256.25	101.12	142	101	751	1437735.098	234	3450406
ctrl.tm1200.green	ctrl	tm1200	green	n	32	6723.642	193.483	49.815	141	97	450	1300909.24	188	3122039
ctrl.tm1200.green	ctrl	tm1200	green	n	33	7929.114	258.839	108.241	206	98	830	2052362.034	233	4925443
ctrl.tm1200.green	ctrl	tm1200	green	n	34	8742.068	195.563	76.466	135	90	594	1709622.566	168	4102906
ctrl.tm1200.green	ctrl	tm1200	green	n	35	8672.064	310.412	137.638	173	104	985	2691914.279	275	6460298
ctrl.tm1200.green	ctrl	tm1200	green	n	36	4949.81	219.188	77.199	137	75	621	1084941.42	206	2603740
ctrl.tm1200.green	ctrl	tm1200	green	n	37	6931.568	257.399	87.183	246	109	778	1784175.569	250	4281825
ctrl.tm1200.green	ctrl	tm1200	green	n	38	5981.941	263.411	131.134	143	106	959	1575711.009	221	3781533
ctrl.tm1200.green	ctrl	tm1200	green	n	39	6766.144	319.297	146.654	161	94	927	2160406.572	283	5184738
ctrl.tm1200.green	ctrl	tm1200	green	n	40	5982.774	246.185	92.922	156	99	720	1472870.459	229	3534727
ctrl.tm1200.green	ctrl	tm1200	green	n	41	3774.756	345.875	249.669	134	97	1477	1305594.663	225	3133284
ctrl.tm1200.green	ctrl	tm1200	green	n	42	8619.977	218.339	68.913	153	99	709	1882075.174	206	4516774
ctrl.tm1200.green	ctrl	tm1200	green	n	43	6101.946	237.214	81.368	143	104	685	1447464.897	227	3473757
ctrl.tm1200.green	ctrl	tm1200	green	n	44	6856.98	275.881	123.522	147	107	1038	1891712.698	243	4539903
ctrl.tm1200.green	ctrl	tm1200	green	n	45	5456.083	219.789	74.936	137	96	622	1199186.051	207	2877915
ctrl.tm1200.green	ctrl	tm1200	green	n	46	6719.474	239.619	84.617	152	101	580	1610110.246	221	3864088
ctrl.tm1200.green	ctrl	tm1200	green	n	47	5670.259	290.724	158.79	154	101	1202	1648478.249	242	3956167
ctrl.tm1200.green	ctrl	tm1200	green	n	48	8958.743	243.598	91.905	225	73	992	2182332.229	226	5237358
ctrl.tm1200.green	ctrl	tm1200	green	n	49	6606.135	289.242	123.854	152	104	842	1910770.469	265	4585640
ctrl.tm1200.green	ctrl	tm1200	green	n	50	7124.908	264.724	116.443	159	101	901	1886132.262	233	4526511
ctrl.tm1200.green	ctrl	tm1200	green	n	51	4170.19	256.095	119.405	136	96	712	1067963.702	215	2562996
ctrl.tm1200.green	ctrl	tm1200	green	n	52	5559.42	250.51	108.715	140	77	922	1392689.76	224	3342303
ctrl.tm1200.green	ctrl	tm1200	green	n	53	5887.352	255.797	110.592	138	97	885	1505969.509	238	3614162
ctrl.tm1200.green	ctrl	tm1200	green	n	54	5956.522	315.406	142.486	155	105	888	1878721.091	285	4508725
ctrl.tm1200.green	ctrl	tm1200	green	n	55	6316.121	215.506	78.812	157	89	714	1361159.572	198	3266634
ctrl.tm1200.green	ctrl	tm1200	green	n	56	6376.124	208.336	56.832	137	99	563	1328375.994	205	3187957
ctrl.tm1200.green	ctrl	tm1200	green	n	57	6532.798	266.331	121.141	151	101	987	1739884.343	243	4175532
ctrl.tm1200.green	ctrl	tm1200	green	n	58	6310.704	274.219	115.952	153	94	918	1730512.665	251	4153041
ctrl.tm1200.green	ctrl	tm1200	green	n	59	6197.783	336.411	174.997	158	106	1280	2084999.247	291	5003770
ctrl.tm1200.green	ctrl	tm1200	green	n	60	8666.229	215.116	78.523	150	97	659	1864240.847	195	4473974
ctrl.tm1200.green	ctrl	tm1200	green	n	61	5527.335	233.588	87.832	138	89	641	1291117.628	222	3098541
gfp.tm1200.green	gfp	tm1200	green	n	1	8188.707	261.154	105.687	160	82	831	2138513.117	234	5132197
gfp.tm1200.green	gfp	tm1200	green	n	2	6573.217	209.6	76.207	143	98	574	1377743.36	191	3306433
gfp.tm1200.green	gfp	tm1200	green	n	3	5413.997	242.432	103.759	140	101	871	1312525.381	217	3149917
gfp.tm1200.green	gfp	tm1200	green	n	4	7662.017	190.311	53.602	142	94	540	1458169.118	181	3499446
gfp.tm1200.green	gfp	tm1200	green	n	5	2706.374	157.116	27.258	135	93	300	425215.26	154	1020470
gfp.tm1200.green	gfp	tm1200	green	n	6	3500.16	302.606	154.167	130	90	876	1059170.056	269	2541892
gfp.tm1200.green	gfp	tm1200	green	n	7	5342.327	147.753	28.388	130	77	346	789346.895	140	1894346
gfp.tm1200.green	gfp	tm1200	green	n	8	5575.671	192.507	56.447	142	88	474	1073354.871	181	2575934
gfp.tm1200.green	gfp	tm1200	green	n	9	6775.726	258.673	136.82	141	71	971	1752695.907	211	4206278
gfp.tm1200.green	gfp	tm1200	green	n	10	6591.968	187.061	52.134	136	92	461	1233098.419	180	2959301
gfp.tm1200.green	gfp	tm1200	green	n	11	5219.405	256.033	110.324	124	99	766	1336341.885	237	3207074
gfp.tm1200.green	gfp	tm1200	green	n	12	6136.53	224.417	92.046	135	83	848	1377141.249	205	3304988
gfp.tm1200.green	gfp	tm1200	green	n	13	5918.187	284.722	137.915	135	99	1012	1685038.649	255	4043908
gfp.tm1200.green	gfp	tm1200	green	n	14	7509.093	234.409	84.671	147	99	824	1760195.416	218	4224276
gfp.tm1200.green	gfp	tm1200	green	n	15	5237.323	248.496	94.367	151	102	813	1301451.125	234	3123340
gfp.tm1200.green	gfp	tm1200	green	n	16	6041.109	274.884	132.931	151	95	1023	1660605.866	232	3985272
gfp.tm1200.green	gfp	tm1200	green	n	17	5440.249	235.05	94.788	129	103	790	1278731.754	217	3068816
gfp.tm1200.green	gfp	tm1200	green	n	18	5062.315	181.095	60.008	122	93	489	916759.8	161	2200123
gfp.tm1200.green	gfp	tm1200	green	n	19	4993.145	298.53	155.892	157	103	920	1490604.766	253	3577288
gfp.tm1200.green	gfp	tm1200	green	n	20	5378.162	143.859	19.766	135	87	248	773698.264	142	1856791
gfp.tm1200.green	gfp	tm1200	green	n	21	5487.751	133.041	14.95	127	78	204	730097.105	132	1752153
gfp.tm1200.green	gfp	tm1200	green	n	22	6151.531	159.021	25.603	163	92	313	978220.108	159	2347621
gfp.tm1200.green	gfp	tm1200	green	n	23	5549.837	218.621	85.807	136	88	619	1213309.181	189	2911809
gfp.tm1200.green	gfp	tm1200	green	n	24	6249.452	184.357	42.027	161	93	389	1152129.72	178	2764985
gfp.tm1200.green	gfp	tm1200	green	n	25	5060.648	224.991	88.661	124	100	740	1138598.685	206	2732512
gfp.tm1200.green	gfp	tm1200	green	n	26	5850.684	217.743	77.432	146	98	793	1273946.118	202	3057331
gfp.tm1200.green	gfp	tm1200	green	n	27	7541.595	216.14	73.894	131	91	643	1630042.387	201	3911923
gfp.tm1200.green	gfp	tm1200	green	n	28	6529.048	245.844	98.251	232	94	693	1605126.249	226	3852127
gfp.tm1200.green	gfp	tm1200	green	n	29	5252.74	235.035	78.83	154	98	544	1234578.486	224	2962853
gfp.tm1200.green	gfp	tm1200	green	n	30	6972.402	193.07	44.949	153	86	369	1346161.501	188	3230640
gfp.tm1200.green	gfp	tm1200	green	n	31	6066.527	212.727	98.437	146	97	774	1290512.708	168	3097089
gfp.tm1200.green	gfp	tm1200	green	n	32	4248.527	232.729	108.685	138	103	761	988756.006	190	2372906
gfp.tm1200.green	gfp	tm1200	green	n	33	5591.089	184.782	51.742	158	89	470	1033130.95	174	2479401
gfp.tm1200.green	gfp	tm1200	green	n	34	5901.52	142.743	17.8	134	85	237	842401.403	141	2021671
gfp.tm1200.green	gfp	tm1200	green	n	35	6815.311	200.424	55.71	136	88	497	1365949.905	192	3278130
gfp.tm1200.green	gfp	tm1200	green	n	36	6515.714	253.063	111.919	127	91	905	1648883.664	228	3957140
gfp.tm1200.green	gfp	tm1200	green	n	37	4583.959	178.646	48.326	132	91	399	818906.579	169	1965286
gfp.tm1200.green	gfp	tm1200	green	n	38	4778.552	175.957	47.677	138	98	450	840818.414	163	2017872
gfp.tm1200.green	gfp	tm1200	green	n	39	5080.232	256.829	102.769	149	87	972	1304751.276	237	3131260
gfp.tm1200.green	gfp	tm1200	green	n	40	6111.113	159.783	36.429	139	80	369	976450.027	150	2343373
gfp.tm1200.green	gfp	tm1200	green	n	41	4088.52	151.22	33.511	131	96	329	618267.413	142	1483774
gfp.tm1200.green	gfp	tm1200	green	n	42	6699.889	176.462	53.4	147	100	518	1182275.263	161	2837331
gfp.tm1200.green	gfp	tm1200	green	n	43	7346.586	153.919	23.058	155	91	286	1130781.244	153	2713751
gfp.tm1200.green	gfp	tm1200	green	n	44	5117.317	177.52	53.766	136	76	481	908424.419	162	2180119
gfp.tm1200.green	gfp	tm1200	green	n	45	6854.897	241.366	100.584	138	98	807	1654538.506	217	3970711
gfp.tm1200.green	gfp	tm1200	green	n	46	4744.801	178.572	59.429	128	87	449	847287.964	159	2033398
gfp.tm1200.green	gfp	tm1200	green	n	47	4676.464	160.538	27.29	160	94	289	750751.46	159	1801721
gfp.tm1200.green	gfp	tm1200	green	n	48	3798.091	162.497	42.457	134	76	357	617177.011	148	1481157
gfp.tm1200.green	gfp	tm1200	green	n	49	5072.732	214.248	87.319	138	100	553	1086823.099	179	2608256
gfp.tm1200.green	gfp	tm1200	green	n	50	7773.689	138.184	19.506	123	73	217	1074200.021	135	2577962
gfp.tm1200.green	gfp	tm1200	green	n	51	5071.482	238.482	114.282	133	90	769	1209457.881	193	2902566
gfp.tm1200.green	gfp	tm1200	green	n	52	6827.813	210.06	56.502	158	109	522	1434249.841	202	3442042
gfp.tm1200.green	gfp	tm1200	green	n	53	6406.96	175.217	38.567	144	75	389	1122609.321	169	2694139
gfp.tm1200.green	gfp	tm1200	green	n	54	5096.483	255.95	101.86	134	97	907	1304445.981	242	3130527
gfp.tm1200.green	gfp	tm1200	green	n	55	5794.015	173.991	38.993	146	90	414	1008104.911	169	2419341
gfp.tm1200.green	gfp	tm1200	green	n	56	7065.74	159.7	32.454	138	77	357	1128400.836	154	2708038
gfp.tm1200.green	gfp	tm1200	green	n	57	5235.24	170.757	38.384	134	92	394	893955.518	165	2145395
gfp.tm1200.green	gfp	tm1200	green	n	58	4532.708	252.371	132.566	129	99	990	1143926.13	214	2745297
gfp.tm1200.green	gfp	tm1200	green	n	59	5834.017	227.031	106.563	134	78	783	1324504.399	191	3178665
gfp.tm1200.green	gfp	tm1200	green	n	60	6713.641	189.349	49.159	153	94	391	1271223.209	178	3050796
gfp.tm1200.green	gfp	tm1200	green	n	61	6814.479	200.67	55.121	184	99	486	1367460.95	195	3281756
gfp.tm1200.green	gfp	tm1200	green	n	62	6440.295	182.419	45.096	143	100	394	1174831.712	174	2819467
gfp.tm1200.green	gfp	tm1200	green	n	63	5216.906	167.894	43.625	132	97	345	875886.357	152	2102031
gfp.tm1200.green	gfp	tm1200	green	n	64	6432.378	165.337	35.926	136	81	369	1063512.032	158	2552312
ctrl.wt.red	ctrl	wt	red	n	1	5905.27	186.736	24.044	188	114	291	1102724.565	187	2646418
ctrl.wt.red	ctrl	wt	red	n	2	4759.801	189.599	25.487	188	120	312	902454.579	188	2165792
ctrl.wt.red	ctrl	wt	red	n	3	4570.626	195.013	28.333	189	118	325	891329.487	193	2139093
ctrl.wt.red	ctrl	wt	red	n	4	4750.634	196.764	37.396	179	120	430	934756.055	190	2243312
ctrl.wt.red	ctrl	wt	red	n	5	4666.88	218.336	46.962	195	112	422	1018946.986	213	2445361
ctrl.wt.red	ctrl	wt	red	n	6	5650.258	201.872	32.553	200	122	356	1140626.297	201	2737378
ctrl.wt.red	ctrl	wt	red	n	7	6886.565	186.307	26.027	177	121	307	1283012.388	184	3079089
ctrl.wt.red	ctrl	wt	red	n	8	5359.828	191.792	29.046	191	117	368	1027971.565	190	2467019
ctrl.wt.red	ctrl	wt	red	n	9	6914.899	185.551	23.462	185	116	282	1283069.474	185	3079226
ctrl.wt.red	ctrl	wt	red	n	10	6116.113	188.102	24.287	193	109	301	1150451.746	188	2760958
ctrl.wt.red	ctrl	wt	red	n	11	5649.842	206.927	35.367	193	125	391	1169102.599	205	2805718
ctrl.wt.red	ctrl	wt	red	n	12	6632.386	198.386	29.38	200	117	438	1315773.469	199	3157712
ctrl.wt.red	ctrl	wt	red	n	13	4271.862	196.392	35.144	169	121	369	838960.427	193	2013413
ctrl.wt.red	ctrl	wt	red	n	14	7013.237	199.054	29.64	209	113	395	1396012.136	199	3350276
ctrl.wt.red	ctrl	wt	red	n	15	3486.826	199.945	33.427	192	123	366	697171.863	197	1673136
ctrl.wt.red	ctrl	wt	red	n	16	5561.921	183.199	25.115	174	119	324	1018939.069	181	2445342
ctrl.wt.red	ctrl	wt	red	n	17	5676.093	188.666	26.905	184	115	309	1070883.943	187	2570004
ctrl.wt.red	ctrl	wt	red	n	18	5680.26	196.115	30.109	199	119	413	1113982.163	195	2673435
ctrl.wt.red	ctrl	wt	red	n	19	5128.984	194.091	29.541	196	121	310	995488.831	194	2389064
ctrl.wt.red	ctrl	wt	red	n	20	4998.562	202.762	33.147	197	121	383	1013520.071	201	2432337
ctrl.wt.red	ctrl	wt	red	n	21	7521.177	202.926	35.192	212	108	410	1526246.005	201	3662823
ctrl.wt.red	ctrl	wt	red	n	22	5019.396	196.61	30.882	189	120	336	986863.853	194	2368365
ctrl.wt.red	ctrl	wt	red	n	23	5853.601	212.506	35.041	231	112	369	1243926.852	214	2985288
ctrl.wt.red	ctrl	wt	red	n	24	6574.467	183.954	23.737	176	114	282	1209401.94	184	2902432
ctrl.wt.red	ctrl	wt	red	n	25	4597.71	198.773	31.441	191	119	393	913900.102	196	2193260
ctrl.wt.red	ctrl	wt	red	n	26	4412.285	188.138	28.72	173	119	323	830116.689	185	1992189
ctrl.wt.red	ctrl	wt	red	n	27	5125.234	198.388	27.993	199	118	334	1016786.471	198	2440176
ctrl.wt.red	ctrl	wt	red	n	28	4849.388	192.203	29.448	183	129	367	932064.682	189	2236853
ctrl.wt.red	ctrl	wt	red	n	29	4166.024	182.84	26.203	175	113	430	761716.896	178	1828037
ctrl.wt.red	ctrl	wt	red	n	30	6278.204	185.275	25.379	180	112	333	1163194.412	183	2791539
ctrl.wt.red	ctrl	wt	red	n	31	5515.252	195.698	28.102	190	113	332	1079325.162	194	2590262
ctrl.wt.red	ctrl	wt	red	n	32	6886.565	191.472	29.455	201	108	342	1318587.764	190	3164466
ctrl.wt.red	ctrl	wt	red	n	33	5180.237	201.993	36.086	190	116	369	1046374.073	198	2511183
ctrl.wt.red	ctrl	wt	red	n	34	4225.193	216.243	55.316	173	125	457	913668.841	202	2192705
ctrl.wt.red	ctrl	wt	red	n	35	6040.693	179.448	22.402	167	117	275	1083992.875	177	2601464
ctrl.wt.red	ctrl	wt	red	n	36	5272.741	194.637	30.521	192	118	365	1026268.987	191	2462933
ctrl.wt.red	ctrl	wt	red	n	37	5504.835	202.427	32.264	207	124	352	1114328.429	202	2674266
ctrl.wt.red	ctrl	wt	red	n	38	5523.586	185.619	24.954	194	113	400	1025283.526	185	2460568
ctrl.wt.red	ctrl	wt	red	n	39	4848.972	198.371	32.864	188	102	411	961893.545	194	2308439
ctrl.wt.red	ctrl	wt	red	n	40	5370.245	193.266	27.523	195	112	323	1037885.352	192	2490811
ctrl.wt.red	ctrl	wt	red	n	41	4846.888	225.372	58.947	202	113	525	1092354.091	214	2621530
ctrl.wt.red	ctrl	wt	red	n	42	4886.473	187.684	27.213	175	95	316	917113.165	186	2200971
ctrl.wt.red	ctrl	wt	red	n	43	5155.652	198.869	32.356	203	111	365	1025300.61	197	2460609
ctrl.wt.red	ctrl	wt	red	n	44	3948.097	194.162	31.347	178	124	356	766569.201	191	1839682
ctrl.wt.red	ctrl	wt	red	n	45	5183.987	191.558	27.15	198	113	314	993033.302	191	2383171
ctrl.wt.red	ctrl	wt	red	n	46	6522.381	183.008	21.812	183	117	285	1193648.72	182	2864626
ctrl.wt.red	ctrl	wt	red	n	47	5117.317	199.079	32.786	198	111	388	1018748.644	197	2444885
ctrl.wt.red	ctrl	wt	red	n	48	3455.158	217.907	55.009	187	107	412	752903.994	204	1806887
ctrl.wt.red	ctrl	wt	red	n	49	5357.745	194.401	29.359	201	108	335	1041548.852	194	2499603
ctrl.wt.red	ctrl	wt	red	n	50	5183.57	194.496	28.911	186	119	311	1008186.078	193	2419536
ctrl.wt.red	ctrl	wt	red	n	51	6556.133	189.554	24.899	183	119	285	1242738.047	188	2982435
ctrl.wt.red	ctrl	wt	red	n	52	4326.448	193.65	30.566	178	124	333	837815.374	190	2010665
ctrl.wt.red	ctrl	wt	red	n	53	4737.717	198.455	39.524	174	121	386	940224.638	192	2256436
ctrl.wt.red	ctrl	wt	red	n	54	3560.579	189.263	29.557	184	116	338	673887.466	185	1617256
ctrl.wt.red	ctrl	wt	red	n	55	7103.241	200.989	30.834	208	114	345	1427676.5	201	3426267
ctrl.wt.red	ctrl	wt	red	n	56	4837.721	186.274	27.064	185	108	301	901140.769	184	2162639
ctrl.wt.red	ctrl	wt	red	n	57	5556.921	203.572	35.797	203	118	374	1131231.701	202	2714832
ctrl.wt.red	ctrl	wt	red	n	58	4354.366	206.679	37.528	207	121	418	899957.381	204	2159799
ctrl.wt.red	ctrl	wt	red	n	59	6142.781	188.461	25.507	182	123	351	1157676.243	187	2778296
ctrl.wt.red	ctrl	wt	red	n	60	6229.868	188.457	25.107	183	123	318	1174060.742	187	2817617
ctrl.wt.red	ctrl	wt	red	n	61	5641.508	176.461	24.401	172	107	331	995505.915	175	2389105
ctrl.wt.red	ctrl	wt	red	n	62	4378.533	205.235	37.601	183	116	387	898629.404	202	2156612
ctrl.wt.red	ctrl	wt	red	n	63	5148.569	196.58	29.406	191	114	344	1012107.507	196	2428947
ctrl.wt.red	ctrl	wt	red	n	64	4757.301	186.919	25.574	191	120	292	889231.474	185	2134058
ctrl.wt.red	ctrl	wt	red	n	65	4137.272	208.053	36.864	204	105	356	860771.84	206	2065758
gfp.wt.red	gfp	wt	red	n	1	7964.943	171.987	28.42	188	90	279	1369865.558	174	3287529
gfp.wt.red	gfp	wt	red	n	2	7716.181	178.607	29.84	189	107	292	1378165.099	181	3307447
gfp.wt.red	gfp	wt	red	n	3	6046.106	188.986	42.573	125	103	343	1142629.889	190	2742188
gfp.wt.red	gfp	wt	red	n	4	5442.329	196.997	42.497	191	105	375	1072122.541	197	2572978
gfp.wt.red	gfp	wt	red	n	5	6129.86	204.484	48.45	205	100	419	1253458.223	202	3008164
gfp.wt.red	gfp	wt	red	n	6	9389.59	177.344	29.624	185	91	320	1665184.3	178	3996262
gfp.wt.red	gfp	wt	red	n	7	8662.891	185.704	32.381	193	109	383	1608735.086	187	3860790
gfp.wt.red	gfp	wt	red	n	8	5504.415	181.849	35.289	192	99	316	1000974.747	184	2402231
gfp.wt.red	gfp	wt	red	n	9	6545.295	191.629	38.848	188	98	353	1254266.592	192	3010104
gfp.wt.red	gfp	wt	red	n	10	6869.893	193.933	35.635	197	104	360	1332297.613	197	3197370
gfp.wt.red	gfp	wt	red	n	11	6425.707	191.907	45.685	123	99	406	1233140.223	190	2959403
gfp.wt.red	gfp	wt	red	n	12	6074.024	180.773	34.847	175	88	344	1098019.543	180	2635128
gfp.wt.red	gfp	wt	red	n	13	5288.989	193.345	41.606	203	105	421	1022599.89	195	2454129
gfp.wt.red	gfp	wt	red	n	14	6311.118	172.875	32.613	170	101	331	1091034.644	170	2618365
gfp.wt.red	gfp	wt	red	n	15	6082.358	190.829	40.804	190	103	363	1160691.12	191	2785533
gfp.wt.red	gfp	wt	red	n	16	7063.652	198.434	42.568	206	98	359	1401671.993	203	3363861
gfp.wt.red	gfp	wt	red	n	17	5022.727	180.548	36.292	182	98	402	906843.833	181	2176327
gfp.wt.red	gfp	wt	red	n	18	6842.392	183.047	32.422	185	92	361	1252481.095	183	3005819
gfp.wt.red	gfp	wt	red	n	19	5847.347	181.313	32.171	184	101	332	1060199.086	182	2544363
gfp.wt.red	gfp	wt	red	n	20	5727.342	191.347	44.625	124	103	454	1095911.531	192	2630069
gfp.wt.red	gfp	wt	red	n	21	6720.303	190.273	37.674	195	100	382	1278693.111	192	3068725
gfp.wt.red	gfp	wt	red	n	22	8132.867	185.424	32.148	193	105	301	1508026.375	188	3619100
gfp.wt.red	gfp	wt	red	n	23	6819.058	186.381	37.319	203	95	330	1270945.262	187	3050131
gfp.wt.red	gfp	wt	red	n	24	7067.402	187.486	40.238	191	101	355	1325038.952	189	3179950
gfp.wt.red	gfp	wt	red	n	25	6564.463	181.627	30.106	187	105	319	1192286.713	183	2861359
gfp.wt.red	gfp	wt	red	n	26	5803.595	179.688	33.31	183	104	326	1042833.719	178	2502688
gfp.wt.red	gfp	wt	red	n	27	7132.405	182.175	33.315	188	104	313	1299345.71	182	3118289
gfp.wt.red	gfp	wt	red	n	28	6079.024	195.528	38.8	201	110	455	1188619.047	196	2852557
gfp.wt.red	gfp	wt	red	n	29	7502.005	190.996	35.469	215	106	351	1432855.9	195	3438699
gfp.wt.red	gfp	wt	red	n	30	7456.17	185.296	33.851	199	106	329	1381599.421	188	3315689
gfp.wt.red	gfp	wt	red	n	31	7527.84	182.972	30.904	182	107	359	1377380.897	184	3305565
gfp.wt.red	gfp	wt	red	n	32	6743.221	197.819	41.442	200	95	364	1333938.521	200	3201308
gfp.wt.red	gfp	wt	red	n	33	4290.194	208.453	71.98	128	104	509	894302.018	190	2146228
gfp.wt.red	gfp	wt	red	n	34	7647.845	190.787	39.062	195	91	345	1459112.502	191	3501712
gfp.wt.red	gfp	wt	red	n	35	3803.922	178.373	31.108	172	106	310	678516.865	179	1628367
gfp.wt.red	gfp	wt	red	n	36	8859.15	180.482	31.393	189	88	288	1598914.226	183	3837221
gfp.wt.red	gfp	wt	red	n	37	6650.3	215.526	46.08	226	101	428	1433311.754	221	3439793
gfp.wt.red	gfp	wt	red	n	38	6698.636	186.104	37.357	195	105	326	1246640.415	188	2991802
gfp.wt.red	gfp	wt	red	n	39	5351.491	190.247	39.255	188	99	389	1018105.52	190	2443343
gfp.wt.red	gfp	wt	red	n	40	9022.907	178.459	31.417	191	87	282	1610217.236	183	3864347
gfp.wt.red	gfp	wt	red	n	41	9239.167	177.395	30.338	176	89	290	1638985.201	177	3933387
gfp.wt.red	gfp	wt	red	n	42	7610.76	187.753	34.208	190	101	379	1428945.724	190	3429315
gfp.wt.red	gfp	wt	red	n	43	6709.886	189.485	43.825	200	99	401	1271425.7	187	3051284
gfp.wt.red	gfp	wt	red	n	44	9332.504	192.021	36.563	205	93	369	1792039.19	195	4300700
gfp.wt.red	gfp	wt	red	n	45	8189.119	182.843	33.239	187	102	361	1497327.143	185	3593423
gfp.wt.red	gfp	wt	red	n	46	6152.778	178.901	31.298	175	97	293	1100739.665	179	2641656
gfp.wt.red	gfp	wt	red	n	47	4620.208	196.308	52.303	173	94	441	906983.84	188	2176663
gfp.wt.red	gfp	wt	red	n	48	7119.488	183.695	34.907	186	94	339	1307816.509	185	3138618
gfp.wt.red	gfp	wt	red	n	49	7481.171	190.233	40.449	187	101	395	1423168.797	189	3415451
gfp.wt.red	gfp	wt	red	n	50	8261.206	190.028	36.813	211	98	348	1569860.832	193	3767496
gfp.wt.red	gfp	wt	red	n	51	6607.798	183.067	32.497	197	98	302	1209666.663	185	2903069
gfp.wt.red	gfp	wt	red	n	52	7629.094	171.299	26.293	173	102	296	1306852.715	171	3136305
gfp.wt.red	gfp	wt	red	n	53	6383.621	184.896	34.211	183	102	315	1180307.839	185	2832611
gfp.wt.red	gfp	wt	red	n	54	6786.556	193.145	42.2	206	96	359	1310792.06	195	3145759
gfp.wt.red	gfp	wt	red	n	55	5914.85	193.294	37.89	208	103	355	1143302.419	195	2743802
gfp.wt.red	gfp	wt	red	n	56	6194.446	187.083	37.504	186	100	408	1158878.122	187	2781182
gfp.wt.red	gfp	wt	red	n	57	7187.828	184.056	34.105	187	102	372	1322962.939	186	3174966
gfp.wt.red	gfp	wt	red	n	58	7978.698	194.862	37.644	218	101	354	1554743.528	199	3731214
gfp.wt.red	gfp	wt	red	n	59	7719.103	187.181	34.538	192	102	306	1444868.092	190	3467525
gfp.wt.red	gfp	wt	red	n	60	6357.79	186.869	38.995	202	101	373	1188076.36	190	2851253
gfp.wt.red	gfp	wt	red	n	61	7824.107	184.362	38.393	205	89	341	1442466.316	186	3461761
gfp.wt.red	gfp	wt	red	n	62	8167.04	167.883	27.7	169	86	313	1371107.222	168	3290507
gfp.wt.red	gfp	wt	red	n	63	5952.355	175.681	32.545	175	93	298	1045715.69	175	2509603
gfp.wt.red	gfp	wt	red	n	64	5288.158	196.389	63.439	122	88	444	1038534.945	182	2492370
gfp.wt.red	gfp	wt	red	n	65	7253.248	172.887	32.945	187	88	307	1253995.622	174	3009452
gfp.wt.red	gfp	wt	red	n	66	6333.206	177.735	35.092	187	100	324	1125631.008	178	2701391
gfp.wt.red	gfp	wt	red	n	67	5742.346	185.249	37.883	202	98	360	1063761.514	186	2552911
ctrl.tm1200.red	ctrl	tm1200	red	n	1	6372.376	198.064	51.304	123	104	399	1262140.379	196	3028998
ctrl.tm1200.red	ctrl	tm1200	red	n	2	7549.513	185.183	39.964	124	87	319	1398042.861	187	3355149
ctrl.tm1200.red	ctrl	tm1200	red	n	3	7240.332	171.983	28.166	171	84	317	1245213.77	172	2988376
ctrl.tm1200.red	ctrl	tm1200	red	n	4	7780.773	178.186	30.041	188	96	350	1386423.162	179	3327263
ctrl.tm1200.red	ctrl	tm1200	red	n	5	7545.763	191.479	40.167	205	104	347	1444857.091	193	3467498
ctrl.tm1200.red	ctrl	tm1200	red	n	6	5511.503	192.927	39.768	199	88	366	1063317.928	193	2551846
ctrl.tm1200.red	ctrl	tm1200	red	n	7	8014.118	177.675	28.868	178	104	327	1423906.547	179	3417219
ctrl.tm1200.red	ctrl	tm1200	red	n	8	4697.715	190.871	40.877	204	101	361	896659.036	194	2151883
ctrl.tm1200.red	ctrl	tm1200	red	n	9	5485.668	175.746	29.673	175	104	318	964084.211	175	2313696
ctrl.tm1200.red	ctrl	tm1200	red	n	10	7271.167	195.217	37.819	202	101	375	1419456.343	198	3406539
ctrl.tm1200.red	ctrl	tm1200	red	n	11	5540.254	185.02	34.942	202	85	382	1025055.34	187	2460020
ctrl.tm1200.red	ctrl	tm1200	red	n	12	6039.444	193.328	42.711	198	95	391	1167596.46	193	2802103
ctrl.tm1200.red	ctrl	tm1200	red	n	13	4666.881	201.093	74.016	125	84	498	938475.12	177	2252237
ctrl.tm1200.red	ctrl	tm1200	red	n	14	6790.311	171.835	29.376	187	105	324	1166816.008	172	2800230
ctrl.tm1200.red	ctrl	tm1200	red	n	15	6184.867	187.032	34.686	206	107	348	1156767.214	189	2776114
ctrl.tm1200.red	ctrl	tm1200	red	n	16	7374.922	174.228	29.685	182	93	299	1284918.507	174	3083663
ctrl.tm1200.red	ctrl	tm1200	red	n	17	6178.2	175.399	31.478	181	95	302	1083649.694	175	2600640
ctrl.tm1200.red	ctrl	tm1200	red	n	18	8264.546	176.67	28.732	170	100	310	1460096.124	177	3504070
ctrl.tm1200.red	ctrl	tm1200	red	n	19	5221.489	181.6	37.002	188	99	441	948223.9	181	2275633
ctrl.tm1200.red	ctrl	tm1200	red	n	20	6369.459	183.02	40.491	173	73	375	1165741.375	179	2797651
ctrl.tm1200.red	ctrl	tm1200	red	n	21	6272.788	171.098	26.892	166	104	297	1073260.884	170	2575708
ctrl.tm1200.red	ctrl	tm1200	red	n	22	5955.273	190.856	41.694	188	96	341	1136597.122	192	2727708
ctrl.tm1200.red	ctrl	tm1200	red	n	23	7382.005	204.649	56.866	199	98	430	1510720.112	199	3625562
ctrl.tm1200.red	ctrl	tm1200	red	n	24	7037.406	176.579	30.297	176	94	287	1242656.569	177	2982239
ctrl.tm1200.red	ctrl	tm1200	red	n	25	7255.333	169.333	26.003	175	85	329	1228565.923	170	2948423
ctrl.tm1200.red	ctrl	tm1200	red	n	26	6324.04	185.318	36.182	205	88	310	1171957.494	187	2812569
ctrl.tm1200.red	ctrl	tm1200	red	n	27	6886.982	171.27	28.48	175	101	301	1179532.424	171	2830748
ctrl.tm1200.red	ctrl	tm1200	red	n	28	4741.884	196.396	58.039	171	109	459	931287.707	181	2234988
ctrl.tm1200.red	ctrl	tm1200	red	n	29	7160.328	182.933	34.759	195	101	352	1309860.901	184	3143522
ctrl.tm1200.red	ctrl	tm1200	red	n	30	6666.972	184.583	35.573	183	98	387	1230611.85	186	2953333
ctrl.tm1200.red	ctrl	tm1200	red	n	31	5610.674	178.385	34.029	175	107	301	1000857.981	177	2401949
ctrl.tm1200.red	ctrl	tm1200	red	n	32	6723.642	181.29	33.195	188	79	322	1218928.397	182	2925294
ctrl.tm1200.red	ctrl	tm1200	red	n	33	7929.114	181.915	31.231	188	94	376	1442423.23	183	3461657
ctrl.tm1200.red	ctrl	tm1200	red	n	34	8742.068	184.569	31.225	187	98	311	1613518.576	186	3872267
ctrl.tm1200.red	ctrl	tm1200	red	n	35	8672.064	195.385	43.475	215	97	332	1694395.201	200	4066362
ctrl.tm1200.red	ctrl	tm1200	red	n	36	4949.81	201.02	47.205	125	101	369	995008.962	202	2387912
ctrl.tm1200.red	ctrl	tm1200	red	n	37	6931.568	174.937	28.092	170	96	301	1212590.607	175	2910084
ctrl.tm1200.red	ctrl	tm1200	red	n	38	5981.941	195.573	46.942	123	102	377	1169904.899	197	2807643
ctrl.tm1200.red	ctrl	tm1200	red	n	39	6766.144	198.418	48.305	217	99	440	1342523.232	198	3221908
ctrl.tm1200.red	ctrl	tm1200	red	n	40	5982.774	183.394	35.306	182	101	327	1097204.065	183	2633169
ctrl.tm1200.red	ctrl	tm1200	red	n	41	3774.756	213.31	77.824	126	100	487	805193.046	198	1932375
ctrl.tm1200.red	ctrl	tm1200	red	n	42	8619.977	167.837	28.393	176	87	289	1446754.031	168	3472051
ctrl.tm1200.red	ctrl	tm1200	red	n	43	6101.946	175.094	30.147	176	100	283	1068412.575	175	2564073
ctrl.tm1200.red	ctrl	tm1200	red	n	44	6856.98	180.947	36.318	204	86	325	1240753.367	181	2977672
ctrl.tm1200.red	ctrl	tm1200	red	n	45	5456.083	186.003	35.512	202	96	357	1014849.71	188	2435528
ctrl.tm1200.red	ctrl	tm1200	red	n	46	6719.474	181.776	36.299	178	95	387	1221436.651	182	2931314
ctrl.tm1200.red	ctrl	tm1200	red	n	47	5670.259	177.773	42.925	162	98	384	1008017.315	170	2419131
ctrl.tm1200.red	ctrl	tm1200	red	n	48	8958.743	184.23	32.563	188	105	302	1650468.757	186	3960944
ctrl.tm1200.red	ctrl	tm1200	red	n	49	6606.135	175.054	32.25	183	93	304	1156429.403	175	2775304
ctrl.tm1200.red	ctrl	tm1200	red	n	50	7124.908	176.161	35.348	168	95	333	1255128.07	174	3012170
ctrl.tm1200.red	ctrl	tm1200	red	n	51	4170.19	194.234	56.502	127	106	394	809993.188	181	1943895
ctrl.tm1200.red	ctrl	tm1200	red	n	52	5559.42	198.064	47.315	207	105	424	1101119.797	196	2642567
ctrl.tm1200.red	ctrl	tm1200	red	n	53	5887.352	176.858	31.698	191	93	367	1041224.566	178	2498825
ctrl.tm1200.red	ctrl	tm1200	red	n	54	5956.522	189.544	35.768	200	98	316	1129021.069	193	2709527
ctrl.tm1200.red	ctrl	tm1200	red	n	55	6316.121	163.175	24.356	160	85	273	1030630.749	161	2473401
ctrl.tm1200.red	ctrl	tm1200	red	n	56	6376.124	167.95	28.327	175	99	354	1070869.667	168	2569970
ctrl.tm1200.red	ctrl	tm1200	red	n	57	6532.798	169.987	34.85	166	98	375	1110491.058	167	2665057
ctrl.tm1200.red	ctrl	tm1200	red	n	58	6310.704	188.1	41.577	201	81	378	1187041.632	188	2848770
ctrl.tm1200.red	ctrl	tm1200	red	n	59	6197.783	191.932	45.171	192	98	428	1189550.496	189	2854791
ctrl.tm1200.red	ctrl	tm1200	red	n	60	8666.229	173.706	29.823	179	97	311	1505376.565	174	3612739
ctrl.tm1200.red	ctrl	tm1200	red	n	61	5527.335	192.151	39.654	224	102	332	1062082.6	195	2548882
gfp.tm1200.red	gfp	tm1200	red	n	1	8188.707	196.958	50.501	198	98	417	1612835.351	193	3870628
gfp.tm1200.red	gfp	tm1200	red	n	2	6573.217	187.495	36.317	194	98	376	1232446.306	189	2957736
gfp.tm1200.red	gfp	tm1200	red	n	3	5413.997	187.876	45.16	186	98	377	1017162.72	183	2441079
gfp.tm1200.red	gfp	tm1200	red	n	4	7662.017	187.246	36.739	197	103	366	1434683.878	188	3443084
gfp.tm1200.red	gfp	tm1200	red	n	5	2706.374	175.319	32.892	157	103	330	474477.51	175	1138694
gfp.tm1200.red	gfp	tm1200	red	n	6	3500.16	223.052	72.587	123	96	418	780716.084	214	1873633
gfp.tm1200.red	gfp	tm1200	red	n	7	5342.327	185.869	41.536	173	99	376	992974.948	183	2383031
gfp.tm1200.red	gfp	tm1200	red	n	8	5575.671	190.587	36.816	201	84	381	1062651.465	192	2550247
gfp.tm1200.red	gfp	tm1200	red	n	9	6775.726	204.315	64.808	126	92	481	1384385.747	193	3322374
gfp.tm1200.red	gfp	tm1200	red	n	10	6591.968	173.156	27.245	178	102	292	1141435.898	174	2739321
gfp.tm1200.red	gfp	tm1200	red	n	11	5219.405	203.052	47.099	200	98	453	1059809.668	203	2543427
gfp.tm1200.red	gfp	tm1200	red	n	12	6136.53	185.739	38.903	191	100	354	1139794.989	184	2735383
gfp.tm1200.red	gfp	tm1200	red	n	13	5918.187	189.891	39.212	185	81	361	1123808.009	189	2697016
gfp.tm1200.red	gfp	tm1200	red	n	14	7509.093	173.777	28.413	162	101	290	1304905.866	173	3131631
gfp.tm1200.red	gfp	tm1200	red	n	15	5237.323	175.306	33.143	175	90	319	918133.613	174	2203420
gfp.tm1200.red	gfp	tm1200	red	n	16	6041.109	201.582	44.298	217	100	386	1217780.636	204	2922540
gfp.tm1200.red	gfp	tm1200	red	n	17	5440.249	175.592	32.634	186	105	309	955265.309	174	2292532
gfp.tm1200.red	gfp	tm1200	red	n	18	5062.315	185.693	46.932	165	106	358	940034.613	174	2255980
gfp.tm1200.red	gfp	tm1200	red	n	19	4993.145	200.29	55.842	191	104	407	1000078.19	193	2400078
gfp.tm1200.red	gfp	tm1200	red	n	20	5378.162	197.934	58.525	123	91	440	1064519.05	188	2554729
gfp.tm1200.red	gfp	tm1200	red	n	21	5487.751	188.711	39.551	201	104	381	1035597.312	190	2485320
gfp.tm1200.red	gfp	tm1200	red	n	22	6151.531	171.933	28.809	175	100	321	1057653.32	171	2538252
gfp.tm1200.red	gfp	tm1200	red	n	23	5549.837	204.89	50.1	215	75	379	1137108.617	209	2728936
gfp.tm1200.red	gfp	tm1200	red	n	24	6249.452	193.139	36.156	203	101	343	1207011.81	195	2896696
gfp.tm1200.red	gfp	tm1200	red	n	25	5060.648	186.984	40.424	178	82	371	946259.898	185	2270920
gfp.tm1200.red	gfp	tm1200	red	n	26	5850.684	186.127	35.871	194	83	357	1088971.417	188	2613412
gfp.tm1200.red	gfp	tm1200	red	n	27	7541.595	172.861	30.589	165	104	322	1303647.058	171	3128610
gfp.tm1200.red	gfp	tm1200	red	n	28	6529.048	199.054	38.5	209	104	350	1299631.042	201	3118972
gfp.tm1200.red	gfp	tm1200	red	n	29	5252.74	191.477	41.501	211	101	326	1005779.7	194	2413761
gfp.tm1200.red	gfp	tm1200	red	n	30	6972.402	178.649	31.994	183	91	295	1245611.074	179	2989330
gfp.tm1200.red	gfp	tm1200	red	n	31	6066.527	198.271	58.633	124	96	474	1202817.035	186	2886629
gfp.tm1200.red	gfp	tm1200	red	n	32	4248.527	208.88	74.437	123	104	468	887433.043	187	2129742
gfp.tm1200.red	gfp	tm1200	red	n	33	5591.089	202.199	56.759	123	100	438	1130511.232	197	2713103
gfp.tm1200.red	gfp	tm1200	red	n	34	5901.52	178.738	32.449	186	89	303	1054824.857	180	2531464
gfp.tm1200.red	gfp	tm1200	red	n	35	6815.311	186.73	35.979	206	87	349	1272620.224	189	3054149
gfp.tm1200.red	gfp	tm1200	red	n	36	6515.714	181.917	36.131	176	83	363	1185320.819	180	2844640
gfp.tm1200.red	gfp	tm1200	red	n	37	4583.959	190.004	48.904	127	103	407	870972.291	185	2090238
gfp.tm1200.red	gfp	tm1200	red	n	38	4778.552	172.561	35.858	169	84	327	824590.589	167	1978927
gfp.tm1200.red	gfp	tm1200	red	n	39	5080.232	199.841	51.175	124	106	394	1015239.299	198	2436463
gfp.tm1200.red	gfp	tm1200	red	n	40	6111.113	194.394	39.825	216	97	344	1187961.357	200	2850977
gfp.tm1200.red	gfp	tm1200	red	n	41	4088.52	190.845	60.828	133	103	504	780271.898	175	1872567
gfp.tm1200.red	gfp	tm1200	red	n	42	6699.889	161.89	22.315	158	75	281	1084647.887	161	2603036
gfp.tm1200.red	gfp	tm1200	red	n	43	7346.586	177.319	27.94	185	99	287	1302688.681	179	3126310
gfp.tm1200.red	gfp	tm1200	red	n	44	5117.317	185.275	51.875	126	104	415	948109.149	174	2275358
gfp.tm1200.red	gfp	tm1200	red	n	45	6854.897	194.917	43.493	197	101	379	1336135.209	194	3206578
gfp.tm1200.red	gfp	tm1200	red	n	46	4744.801	186.581	54.31	123	99	512	885289.704	172	2124598
gfp.tm1200.red	gfp	tm1200	red	n	47	4676.464	175.184	30.15	175	103	282	819241.263	176	1966089
gfp.tm1200.red	gfp	tm1200	red	n	48	3798.091	189.688	60.776	169	110	483	720451.323	170	1729004
gfp.tm1200.red	gfp	tm1200	red	n	49	5072.732	193.74	60.076	124	96	405	982789.585	179	2358587
gfp.tm1200.red	gfp	tm1200	red	n	50	7773.689	178.753	36.241	125	95	326	1389571.545	178	3334819
gfp.tm1200.red	gfp	tm1200	red	n	51	5071.482	205.974	63.468	124	107	440	1044591.582	194	2506905
gfp.tm1200.red	gfp	tm1200	red	n	52	6827.813	170.811	27.047	176	109	318	1166262.57	170	2798902
gfp.tm1200.red	gfp	tm1200	red	n	53	6406.96	169.716	29.158	173	106	290	1087363.54	169	2609553
gfp.tm1200.red	gfp	tm1200	red	n	54	5096.483	193.178	41.434	203	106	371	984529.248	194	2362762
gfp.tm1200.red	gfp	tm1200	red	n	55	5794.015	183.633	36.505	171	103	391	1063970.386	182	2553412
gfp.tm1200.red	gfp	tm1200	red	n	56	7065.74	201.599	45.464	221	96	1059	1424448.559	204	3418520
gfp.tm1200.red	gfp	tm1200	red	n	57	5235.24	195.62	43.178	214	102	377	1024117.728	195	2457770
gfp.tm1200.red	gfp	tm1200	red	n	58	4532.708	199.954	56.115	171	100	459	906332.334	191	2175098
gfp.tm1200.red	gfp	tm1200	red	n	59	5834.017	190.091	48.852	133	88	380	1108994.114	184	2661464
gfp.tm1200.red	gfp	tm1200	red	n	60	6713.641	178.395	32.791	191	101	312	1197683.175	180	2874308
gfp.tm1200.red	gfp	tm1200	red	n	61	6814.479	199.317	50.054	199	92	415	1358242.194	196	3259632
gfp.tm1200.red	gfp	tm1200	red	n	62	6440.295	166.834	24.364	160	108	269	1074462.116	166	2578591
gfp.tm1200.red	gfp	tm1200	red	n	63	5216.906	208.927	69.92	123	82	418	1089951.576	193	2615764
gfp.tm1200.red	gfp	tm1200	red	n	64	6432.378	184.246	36.319	204	100	322	1185141.768	186	2844210
