# Supplementary material for: A genetic framework for RNAi inheritance in Caenorhabditis elegans
Source: EMBO Rep. 2025 Jul 7;26(16):4072–99. doi: 10.1038/s44319-025-00512-7 (PMC12373942; doi:10.1038/s44319-025-00512-7)
Supplement: Supplementary file 4 — Source data Fig. 3 [file 44319_2025_512_MOESM4_ESM.zip › Figure_3/3G/F1_hermaphrodites_wago-3.csv]

condi	RNAi	genotype	channel	image	index	area	mean	stddev	modal	min	max	intden	median	rawintden
ctrl.wt.green	ctrl	wt	green	n	1	40512.7	441.579	248.97	203	86	3309	17889558.81	396	42932963
ctrl.wt.green	ctrl	wt	green	n	2	40721.876	394.605	183.108	190	95	2736	16069039.1	365	38563917
ctrl.wt.green	ctrl	wt	green	n	3	35827.901	393.847	207.977	180	108	3682	14110705.96	357	33864134
ctrl.wt.green	ctrl	wt	green	n	4	38756.369	412.662	201.537	191	102	2335	15993293.11	375	38382135
ctrl.wt.green	ctrl	wt	green	n	5	36589.186	415.275	227.271	185	99	3872	15194559.65	369	36465263
ctrl.wt.green	ctrl	wt	green	n	6	36759.194	416.972	213.145	190	108	3528	15327552.44	389	36784431
ctrl.wt.green	ctrl	wt	green	n	7	43046.567	457.804	235.373	211	106	3512	19706883.79	441	47294342
ctrl.wt.green	ctrl	wt	green	n	8	35524.97	410.384	243.416	192	96	5317	14578887.53	356	34987718
ctrl.wt.green	ctrl	wt	green	n	9	38685.949	410.347	189.333	381	91	3520	15874667.65	393	38097447
ctrl.wt.green	ctrl	wt	green	n	10	39088.051	468.426	244.514	183	97	4114	18309860.68	433	43941641
ctrl.wt.green	ctrl	wt	green	n	11	42496.541	424.586	234.085	198	100	2419	18043435.9	391	43302251
ctrl.wt.green	ctrl	wt	green	n	12	39946.84	419.224	215.568	215	99	2404	16746685.32	386	40190193
ctrl.wt.green	ctrl	wt	green	n	13	28761.742	408.439	181.294	320	79	2861	11747427.91	380	28192528
ctrl.wt.green	ctrl	wt	green	n	14	38990.13	409.707	199.722	186	104	3584	15974543.92	385	38337139
ctrl.wt.green	ctrl	wt	green	n	15	41230.65	452.109	223.047	208	103	2585	18640733.01	421	44735698
ctrl.wt.green	ctrl	wt	green	n	16	33311.951	423.86	209.337	195	94	3238	14119610.12	389	33885503
ctrl.wt.green	ctrl	wt	green	n	17	40210.186	411.111	208.45	192	99	4289	16530862.46	371	39672242
ctrl.wt.green	ctrl	wt	green	n	18	31575.205	430.737	255.791	202	96	4040	13600610.79	370	32639962
ctrl.wt.green	ctrl	wt	green	n	19	37920.914	442.747	271.104	185	102	5253	16789365.21	361	40292620
ctrl.wt.green	ctrl	wt	green	n	20	37726.322	483.357	244.591	219	102	3333	18235270.99	467	43762634
ctrl.wt.green	ctrl	wt	green	y	21	44845.816	443.351	217.798	198	89	4551	19882442.3	427	47715663
ctrl.wt.green	ctrl	wt	green	n	22	41902.764	443.032	240.331	209	98	4289	18564270.32	403	44552196
ctrl.wt.green	ctrl	wt	green	n	23	35203.705	419.079	198.175	203	97	2354	14753124.31	394	35405867
ctrl.wt.green	ctrl	wt	green	n	24	40250.188	434.667	209.42	203	108	3059	17495439.4	405	41987120
ctrl.wt.green	ctrl	wt	green	n	25	46658.4	444.776	239.386	197	104	3156	20752529.05	411	49803775
ctrl.wt.green	ctrl	wt	green	n	26	33388.622	377.163	188.178	197	95	3903	12592945.2	339	30221676
ctrl.wt.green	ctrl	wt	green	n	27	35728.729	443.336	237.287	180	99	3514	15839826.04	390	38013831
ctrl.wt.green	ctrl	wt	green	n	28	43108.236	455.384	275.35	197	74	5105	19630813.62	409	47111782
ctrl.wt.green	ctrl	wt	green	n	29	33892.395	477.704	258.971	225	69	3646	16190542.2	425	38855511
ctrl.wt.green	ctrl	wt	green	n	30	37956.749	397.859	192.74	191	101	3192	15101420.35	378	36241739
ctrl.wt.green	ctrl	wt	green	n	31	33778.223	426.994	227.2	210	100	3794	14423113.69	393	34613878
ctrl.wt.green	ctrl	wt	green	n	32	36443.762	420.456	234.761	199	104	4037	15322990.15	378	36773482
ctrl.wt.green	ctrl	wt	green	n	33	41201.482	408.053	203.263	219	87	3919	16812379.6	381	40347852
ctrl.wt.green	ctrl	wt	green	n	34	35090.783	443.656	245.538	199	97	2831	15568221.44	393	37362010
ctrl.wt.green	ctrl	wt	green	n	35	49428.111	485.63	264.75	204	91	5161	24003779.68	441	57606417
ctrl.wt.green	ctrl	wt	green	n	36	40693.958	431.72	242.769	201	106	4019	17568406.93	384	42162234
ctrl.wt.green	ctrl	wt	green	n	37	21409.736	445.693	231.088	274	105	3009	9542170.055	408	22900153
ctrl.wt.green	ctrl	wt	green	n	38	38971.379	410.959	189.796	199	97	2614	16015621.64	402	38435721
ctrl.wt.green	ctrl	wt	green	n	39	36004.159	440.919	215.794	418	89	4695	15874917.66	416	38098047
ctrl.wt.green	ctrl	wt	green	n	40	45266.669	502.372	252.706	216	107	4518	22740721.9	487	54575218
ctrl.wt.green	ctrl	wt	green	n	41	36703.358	427.459	231.389	182	104	4725	15689167.02	385	37652266
ctrl.wt.green	ctrl	wt	green	n	42	32578.168	387.536	228.813	189	103	4275	12625216.27	329	30299123
ctrl.wt.green	ctrl	wt	green	n	43	42521.542	432.131	213.265	214	101	5444	18374870.34	399	44097657
ctrl.wt.green	ctrl	wt	green	n	44	35292.043	400.615	217.319	183	94	3507	14138535.16	363	33930921
ctrl.wt.green	ctrl	wt	green	n	45	23783.179	421.689	228.454	259	104	3522	10029114.16	372	24068765
ctrl.wt.green	ctrl	wt	green	n	46	46303.8	451.215	258.136	201	92	3696	20892951.77	407	50140774
ctrl.wt.green	ctrl	wt	green	n	47	45781.276	460.053	238.61	368	95	3697	21061805.8	414	50546005
ctrl.wt.green	ctrl	wt	green	n	48	40854.799	429.632	213.947	194	96	3265	17552524.53	406	42124118
ctrl.wt.green	ctrl	wt	green	n	49	44757.062	436.943	211.35	420	100	4393	19556294.35	422	46932944
ctrl.wt.green	ctrl	wt	green	n	50	33845.726	396.608	186.566	338	105	3275	13423492.63	361	32214898
ctrl.wt.green	ctrl	wt	green	n	51	32281.487	398.178	207.468	221	102	3483	12853764.3	362	30847613
ctrl.wt.green	ctrl	wt	green	n	52	28931.75	400.723	213.315	192	83	3189	11593629.57	359	27823429
ctrl.wt.green	ctrl	wt	green	n	53	31146.435	418.531	216.185	192	95	2328	13035747.68	366	31284353
ctrl.wt.green	ctrl	wt	green	n	54	17468.722	454.001	246.9	196	104	2120	7930812.898	406	19033074
ctrl.wt.green	ctrl	wt	green	n	55	32806.095	396.267	204.067	181	106	3281	12999986.45	366	31198530
ctrl.wt.green	ctrl	wt	green	n	56	24018.19	365.048	165.196	201	99	1873	8767786.043	341	21041717
ctrl.wt.green	ctrl	wt	green	n	57	23441.497	403.344	181.638	170	106	1679	9454983.955	383	22690916
ctrl.wt.green	ctrl	wt	green	n	58	29145.926	443.297	246.69	206	106	2927	12920295.28	384	31007280
ctrl.wt.green	ctrl	wt	green	n	59	36447.096	436.559	250.992	194	85	4094	15911315.17	377	38185397
ctrl.wt.green	ctrl	wt	green	n	60	34782.019	405.584	240.606	185	93	5706	14107033.71	368	33855321
ctrl.wt.green	ctrl	wt	green	n	61	18609.191	380.112	205.724	161	85	3921	7073576.319	347	16975801
ctrl.wt.green	ctrl	wt	green	n	62	34902.441	380.923	190.47	194	103	3007	13295156.3	345	31906905
ctrl.wt.green	ctrl	wt	green	n	63	23199.402	392.674	192.226	242	97	3355	9109804.301	358	21862523
ctrl.wt.green	ctrl	wt	green	n	64	25508.675	411.148	218.074	194	93	3357	10487846.13	365	25169671
ctrl.wt.green	ctrl	wt	green	n	65	39456.401	417.66	221.915	203	94	2738	16479359.26	364	39548640
ctrl.wt.green	ctrl	wt	green	n	66	37300.052	429.003	226.639	199	106	3049	16001848.51	376	38402667
gfp.pk1673.green	gfp	pk1673	green	n	1	40573.938	472.218	235.229	357	92	1990	19159751.33	425	45981301
gfp.pk1673.green	gfp	pk1673	green	n	2	45071.227	444.665	247.805	175	87	2949	20041607.89	398	48097660
gfp.pk1673.green	gfp	pk1673	green	n	3	35271.612	416.416	232.732	216	86	4031	14687673.13	361	35248804
gfp.pk1673.green	gfp	pk1673	green	n	4	27954.611	442.763	243.609	246	80	2071	12377265.01	393	29704078
gfp.pk1673.green	gfp	pk1673	green	n	5	41500.231	420.839	258.973	180	99	2358	17464898.43	328	41913840
gfp.pk1673.green	gfp	pk1673	green	n	6	42862.793	479.332	268.997	185	102	5708	20545520.93	429	49306996
gfp.pk1673.green	gfp	pk1673	green	n	7	40404.764	406.945	280.017	181	100	5257	16442523.77	319	39460253
gfp.pk1673.green	gfp	pk1673	green	n	8	49715.606	404.41	214.334	184	108	3673	20105482.9	375	48250953
gfp.pk1673.green	gfp	pk1673	green	n	9	43234.893	464.587	305.173	171	98	5621	20086360.77	409	48205062
gfp.pk1673.green	gfp	pk1673	green	n	10	40061.415	625.287	511.943	205	97	3890	25049900.19	444	60117012
gfp.pk1673.green	gfp	pk1673	green	n	11	40043.914	489.941	311.364	172	101	4051	19619151.5	401	47083811
gfp.pk1673.green	gfp	pk1673	green	n	12	31912.292	451.943	243.224	185	98	2438	14422522.26	402	34612471
gfp.pk1673.green	gfp	pk1673	green	n	13	31505.607	438.237	222.525	314	99	1814	13806909.12	380	33135067
gfp.pk1673.green	gfp	pk1673	green	n	14	35997.896	423.989	254.334	176	98	4202	15262722.75	353	36628860
gfp.pk1673.green	gfp	pk1673	green	n	15	34635.75	540.862	389.553	176	101	2490	18733177.66	407	44957571
gfp.pk1673.green	gfp	pk1673	green	n	16	48138.451	467.467	306.1	188	85	5399	22503158.34	404	54005111
gfp.pk1673.green	gfp	pk1673	green	n	17	42287.35	435.883	243.689	186	98	2975	18432325.99	386	44235560
gfp.pk1673.green	gfp	pk1673	green	n	18	35128.689	445.103	262.596	184	107	5487	15635886.48	379	37524412
gfp.pk1673.green	gfp	pk1673	green	n	19	51079.418	468.324	260.41	190	101	5448	23921724.45	442	57409514
gfp.pk1673.green	gfp	pk1673	green	n	20	51276.511	423.031	272.116	188	99	3943	21691562.91	362	52057371
gfp.pk1673.green	gfp	pk1673	green	n	21	32726.913	381.085	208.133	224	88	2389	12471749.75	318	29930831
gfp.pk1673.green	gfp	pk1673	green	n	22	37376.709	389.027	197.636	192	91	2524	14540540.16	352	34895701
gfp.pk1673.green	gfp	pk1673	green	n	23	39480.555	410.403	255.043	177	89	4136	16202949.91	347	38885302
gfp.pk1673.green	gfp	pk1673	green	n	24	39350.132	499.804	334.777	229	97	4557	19667354.53	401	47199493
gfp.pk1673.green	gfp	pk1673	green	n	25	47077.986	429.365	282.399	181	78	4780	20213650.76	352	48510544
gfp.pk1673.green	gfp	pk1673	green	n	26	47190.074	485.798	293.483	205	104	4920	22924829.29	442	55017075
gfp.pk1673.green	gfp	pk1673	green	n	27	36895.02	419.3	244.365	188	103	3751	15470085.15	373	37126507
gfp.pk1673.green	gfp	pk1673	green	n	28	43165.723	383.126	229.013	170	88	3830	16537914.39	339	39689180
gfp.pk1673.green	gfp	pk1673	green	n	29	32343.145	432.319	223.914	310	100	2752	13982555.9	386	33556600
gfp.pk1673.green	gfp	pk1673	green	n	30	46155.443	456.17	308.205	192	104	5019	21054727.96	377	50529037
gfp.pk1673.green	gfp	pk1673	green	n	31	38823.442	551.429	384.715	189	93	3591	21408362.46	439	51377721
gfp.pk1673.green	gfp	pk1673	green	n	32	42996.132	394.918	235.473	183	102	4576	16979959.18	348	40750039
gfp.pk1673.green	gfp	pk1673	green	n	33	41488.98	446.917	274.453	221	96	5821	18542130.18	403	44499078
gfp.pk1673.green	gfp	pk1673	green	n	34	45805.011	423.991	219.388	176	82	4843	19420906.6	410	46608045
gfp.pk1673.green	gfp	pk1673	green	n	35	44606.623	432.575	258.052	175	86	3524	19295701.71	365	46307567
gfp.pk1673.green	gfp	pk1673	green	n	36	45682.922	424.432	263.465	195	100	3864	19389293.49	365	46532177
gfp.pk1673.green	gfp	pk1673	green	n	37	41345.64	427.927	245.618	185	100	4130	17692930.94	384	42461093
gfp.pk1673.green	gfp	pk1673	green	n	38	39443.887	640.697	483.459	228	109	4237	25271562.4	464	60648977
gfp.pk1673.green	gfp	pk1673	green	n	39	38256.749	413.29	240.005	192	101	3495	15811142.41	359	37945007
gfp.pk1673.green	gfp	pk1673	green	n	40	36889.186	417.616	243.877	235	94	4969	15405517.2	368	36971551
gfp.pk1673.green	gfp	pk1673	green	n	41	42556.946	416.274	302.13	161	100	4977	17715355.3	316	42514909
gfp.pk1673.green	gfp	pk1673	green	n	42	51225.675	509.987	298.365	212	76	4129	26124428.48	448	62695762
gfp.pk1673.green	gfp	pk1673	green	n	43	45934.183	435.59	237.984	207	101	3477	20008488.05	396	48018176
gfp.pk1673.green	gfp	pk1673	green	n	44	42903.211	458.329	299.547	245	87	3957	19663783.95	379	47190924
gfp.pk1673.green	gfp	pk1673	green	n	45	34395.322	438.513	256.552	201	97	4396	15082785.78	382	36197031
gfp.pk1673.green	gfp	pk1673	green	n	46	40411.847	462.659	251.668	207	94	3755	18696898.09	423	44870504
gfp.pk1673.green	gfp	pk1673	green	n	47	43916.591	477.397	301.871	201	74	3954	20965653.05	404	50315267
gfp.pk1673.green	gfp	pk1673	green	n	48	38784.69	519.836	314.688	205	89	3371	20161693.38	441	48385852
gfp.pk1673.green	gfp	pk1673	green	n	49	42024.421	366.564	199.807	175	102	2797	15404646.33	331	36969461
gfp.pk1673.green	gfp	pk1673	green	n	50	37846.73	447.225	231.819	227	95	3490	16926000.04	407	40620543
gfp.pk1673.green	gfp	pk1673	green	n	51	42409.439	416.775	221.483	204	102	3042	17675180.13	378	42418493
gfp.pk1673.green	gfp	pk1673	green	y	52	31154.341	538.087	487.84	184	95	3667	16763755.54	336	40231174
gfp.pk1673.green	gfp	pk1673	green	n	53	35016.184	478.426	289.294	189	103	4083	16752664.2	419	40204556
gfp.pk1673.green	gfp	pk1673	green	n	54	45785.426	431.871	266.864	199	93	5346	19773413.13	374	47454022
gfp.pk1673.green	gfp	pk1673	green	n	55	32021.047	406.152	225.902	173	87	2676	13005412.06	361	31211562
gfp.pk1673.green	gfp	pk1673	green	n	56	39701.815	370.37	205.425	191	91	4005	14704359.31	331	35288849
ctrl.pk1673.green	ctrl	pk1673	green	n	1	41813.177	671.024	553.11	216	103	3035	28057643.73	420	67335242
ctrl.pk1673.green	ctrl	pk1673	green	n	2	41861.929	647.188	450.517	315	106	2721	27092540.93	467	65019102
ctrl.pk1673.green	ctrl	pk1673	green	n	3	41207.316	556.88	459.637	274	101	3692	22947523.26	369	55071518
ctrl.pk1673.green	ctrl	pk1673	green	n	4	38325.099	490.716	257.093	199	100	3442	18806724.95	450	45134060
ctrl.pk1673.green	ctrl	pk1673	green	n	5	44307.875	463.337	202.689	423	95	2081	20529493.09	442	49268513
ctrl.pk1673.green	ctrl	pk1673	green	n	6	40422.696	451.176	249.703	335	99	2392	18237731.65	389	43768539
ctrl.pk1673.green	ctrl	pk1673	green	n	7	37019.206	492.277	267.092	184	93	4524	18223696.42	449	43734856
ctrl.pk1673.green	ctrl	pk1673	green	y	8	36313.34	697.181	511.284	243	92	3493	25316955.36	502	60757893
ctrl.pk1673.green	ctrl	pk1673	green	n	9	43162.406	655.307	547.062	197	100	5514	28284635.03	444	67879996
ctrl.pk1673.green	ctrl	pk1673	green	n	10	34911.609	588.316	537.363	195	111	5478	20539056.44	391	49291464
ctrl.pk1673.green	ctrl	pk1673	green	n	11	37847.577	645.313	618.585	254	108	5117	24423527.94	362	58613766
ctrl.pk1673.green	ctrl	pk1673	green	n	12	41473.161	437.408	258.634	198	97	6116	18140689.68	397	43535649
ctrl.pk1673.green	ctrl	pk1673	green	n	13	39136.803	495.1	402.211	200	80	3626	19376644.55	316	46501804
ctrl.pk1673.green	ctrl	pk1673	green	n	14	46246.714	444.826	257.051	206	87	4922	20571735.45	426	49369890
ctrl.pk1673.green	ctrl	pk1673	green	n	15	39251.809	503.812	359.482	193	102	3323	19775519.59	398	47459060
ctrl.pk1673.green	ctrl	pk1673	green	n	16	44492.05	618.95	467.588	246	107	4405	27538375.64	414	66089056
ctrl.pk1673.green	ctrl	pk1673	green	n	17	39826.419	425.767	206.398	181	101	3301	16956778.45	398	40694393
ctrl.pk1673.green	ctrl	pk1673	green	n	18	46184.628	451.386	262.645	210	83	2912	20847108.56	398	50030755
ctrl.pk1673.green	ctrl	pk1673	green	n	19	44565.804	502.407	297.03	217	101	4403	22390190.91	428	53733982
ctrl.pk1673.green	ctrl	pk1673	green	n	20	43905.773	493.329	293.134	178	92	3052	21660012.68	425	51981635
ctrl.pk1673.green	ctrl	pk1673	green	n	21	43367.832	817.552	704.331	246	86	4632	35455453.79	482	85089168
ctrl.pk1673.green	ctrl	pk1673	green	n	22	45846.696	485.841	252.443	392	82	3728	22274185.57	448	53455582
ctrl.pk1673.green	ctrl	pk1673	green	n	23	33576.131	540.342	354.801	285	103	2504	18142594.76	407	43540221
ctrl.pk1673.green	ctrl	pk1673	green	n	24	34073.653	487.745	354.201	230	103	3580	16619243.73	372	39884347
ctrl.pk1673.green	ctrl	pk1673	green	n	25	32337.323	439.575	240.676	187	106	2863	14214685.85	383	34113674
ctrl.pk1673.green	ctrl	pk1673	green	n	26	45042.492	429.254	256.358	185	97	2892	19334661.36	372	46401049
ctrl.pk1673.green	ctrl	pk1673	green	n	27	45365.84	707.059	640.327	258	105	4897	32076327.25	441	76979638
ctrl.pk1673.green	ctrl	pk1673	green	n	28	43191.574	664.997	592.851	228	89	4458	28722275.19	425	68930284
ctrl.pk1673.green	ctrl	pk1673	green	n	29	31509.369	841.067	694.791	232	90	4150	26501500.78	535	63600671
ctrl.pk1673.green	ctrl	pk1673	green	n	30	45481.262	438.07	272.702	219	105	2764	19923961.85	366	47815305
ctrl.pk1673.green	ctrl	pk1673	green	n	31	46700.902	426.897	263.373	198	79	2948	19936478.68	361	47845344
ctrl.pk1673.green	ctrl	pk1673	green	n	32	40022.261	500.292	273.878	330	98	4109	20022810.57	435	48052531
ctrl.pk1673.green	ctrl	pk1673	green	n	33	40239.771	651.862	507.713	344	107	5420	26230764.13	447	62950933
ctrl.pk1673.green	ctrl	pk1673	green	n	34	40469.365	487.881	220.814	509	104	4166	19744217.32	470	47383938
ctrl.pk1673.green	ctrl	pk1673	green	n	35	37347.138	920.958	756.245	360	96	4529	34395161.18	614	82544583
ctrl.pk1673.green	ctrl	pk1673	green	n	36	41741.507	536.584	415.079	210	109	5521	22397816.68	392	53752283
ctrl.pk1673.green	ctrl	pk1673	green	n	37	39282.643	583.003	434.57	210	109	7623	22901894.91	451	54962015
ctrl.pk1673.green	ctrl	pk1673	green	n	38	33936.147	475.418	293.085	187	90	4167	16133857.62	391	38719474
ctrl.pk1673.green	ctrl	pk1673	green	n	39	33424.04	516.741	304.304	180	100	3429	17271572.13	464	41449863
ctrl.pk1673.green	ctrl	pk1673	green	n	40	38455.105	706.384	577.815	212	105	3861	27164060.47	453	65190741
ctrl.pk1673.green	ctrl	pk1673	green	n	41	25390.753	714.933	457.379	331	105	4068	18152678.56	571	43564421
ctrl.pk1673.green	ctrl	pk1673	green	n	42	41370.656	675.013	601.65	235	105	5010	27925739.74	402	67018687
ctrl.pk1673.green	ctrl	pk1673	green	n	43	36418.345	850.897	643.079	341	110	4231	30988268.78	612	74368418
ctrl.pk1673.green	ctrl	pk1673	green	n	44	47892.207	802.806	714.84	251	112	4495	38448145.45	451	92271297
ctrl.pk1673.green	ctrl	pk1673	green	n	45	44897.069	449.594	247.893	194	101	4052	20185471.4	414	48442899
ctrl.pk1673.green	ctrl	pk1673	green	n	46	47336.765	766.042	697.718	216	103	4968	36261953.87	433	87024679
ctrl.pk1673.green	ctrl	pk1673	green	n	47	51085.271	597.754	494.157	229	98	3115	30536410.04	428	73284007
ctrl.pk1673.green	ctrl	pk1673	green	n	48	26658.728	444.53	225.469	349	99	2105	11850614.83	401	28440165
ctrl.pk1673.green	ctrl	pk1673	green	n	49	48800.999	674.01	547.6	213	98	5683	32892379.02	456	78938072
ctrl.pk1673.green	ctrl	pk1673	green	n	50	35520.387	589.756	453.631	250	105	2729	20948355.3	390	50273736
ctrl.pk1673.green	ctrl	pk1673	green	n	51	30817.253	464.322	300.314	232	80	3588	14309143.12	372	34340361
ctrl.pk1673.green	ctrl	pk1673	green	n	52	50207.314	436.865	266.265	200	88	2904	21933803.63	359	52638703
ctrl.pk1673.green	ctrl	pk1673	green	n	53	41329.821	652.364	525.485	254	101	3506	26962093.67	469	64706043
ctrl.pk1673.green	ctrl	pk1673	green	n	54	39059.3	651.126	482.705	242	100	4985	25432528.19	461	61035255
ctrl.pk1673.green	ctrl	pk1673	green	n	55	43619.093	588.625	569.203	238	98	4843	25675295.62	370	61617870
ctrl.pk1673.green	ctrl	pk1673	green	n	56	39875.171	542.996	493.087	229	96	3669	21652072.73	321	51962580
ctrl.pk1673.green	ctrl	pk1673	green	n	57	35841.235	536.685	367.493	188	109	3181	19235454.29	410	46162963
ctrl.pk1673.green	ctrl	pk1673	green	n	58	41369.823	849.224	720.493	267	115	3886	35132242.23	532	84313496
ctrl.pk1673.green	ctrl	pk1673	green	n	59	41286.903	475.376	275.348	193	71	4702	19626795.66	442	47102139
ctrl.pk1673.green	ctrl	pk1673	green	n	60	39611.409	700.113	598.868	220	100	4475	27732460	410	66554837
ctrl.pk1673.green	ctrl	pk1673	green	n	61	33716.137	545.025	380.294	206	99	3495	18376135.11	411	44100692
ctrl.pk1673.green	ctrl	pk1673	green	n	62	30199.308	508.66	376.994	174	94	3716	15361169.51	388	36865108
ctrl.pk1673.green	ctrl	pk1673	green	n	63	32096.479	484.488	345.6	188	99	2791	15550355.31	381	37319133
ctrl.pk1673.green	ctrl	pk1673	green	n	64	48096.383	847.859	773.188	268	108	5527	40778944.93	469	97864958
ctrl.pk1673.green	ctrl	pk1673	green	n	65	37238.799	698.171	618.211	200	92	4832	25999055.54	416	62394858
gfp.wt.green	gfp	wt	green	n	1	37537.547	230.532	95.512	147	71	1639	8653622.192	217	20767745
gfp.wt.green	gfp	wt	green	n	2	40039.745	192.568	55.969	175	90	1230	7710362.458	184	18504025
gfp.wt.green	gfp	wt	green	n	3	46464.205	370.6	184.629	187	97	1956	17219619.97	329	41325201
gfp.wt.green	gfp	wt	green	n	4	35772.05	306.473	153.463	230	95	1431	10963150.14	267	26310359
gfp.wt.green	gfp	wt	green	n	5	43289.893	239.65	99.978	213	90	1812	10374437.43	217	24897513
gfp.wt.green	gfp	wt	green	n	6	36040.812	254.532	120.127	153	75	2632	9173530.513	231	22015468
gfp.wt.green	gfp	wt	green	n	7	41781.074	349.373	208.696	169	89	4922	14597161.48	302	35031588
gfp.wt.green	gfp	wt	green	n	8	43097.801	236.552	96.576	235	83	2009	10194851.31	222	24466526
gfp.wt.green	gfp	wt	green	n	9	42706.117	377.578	173.007	179	90	2979	16124902.07	367	38697998
gfp.wt.green	gfp	wt	green	n	10	47373.413	254.41	121.488	164	86	2890	12052273.62	234	28924136
gfp.wt.green	gfp	wt	green	n	11	39516.388	207.43	65.334	170	60	1176	8196903.839	196	19671671
gfp.wt.green	gfp	wt	green	n	12	45958.348	224.298	75.148	218	91	1532	10308377.33	215	24738976
gfp.wt.green	gfp	wt	green	n	13	37487.545	232.974	90.992	183	79	2178	8733633.345	215	20959763
gfp.wt.green	gfp	wt	green	n	14	38058.404	197.848	72.867	150	58	1621	7529777.546	178	18070641
gfp.wt.green	gfp	wt	green	n	15	43416.149	213.819	67.922	155	83	968	9283186.353	200	22278630
gfp.wt.green	gfp	wt	green	n	16	45159.979	313.176	155.885	163	104	2203	14143034.08	281	33941732
gfp.wt.green	gfp	wt	green	n	17	38038.403	229.958	99.148	148	83	2049	8747252.717	216	20992448
gfp.wt.green	gfp	wt	green	n	18	38069.655	357.744	200.366	174	100	4098	13619190.16	323	32684564
gfp.wt.green	gfp	wt	green	y	19	38669.266	223.125	88.632	158	85	1453	8628064.358	207	20706409
gfp.wt.green	gfp	wt	green	n	20	34391.987	210.073	69.641	186	88	1212	7224818.205	197	17338772
gfp.wt.green	gfp	wt	green	n	21	41566.898	336.597	160.657	324	90	3834	13991287.98	316	33577558
gfp.wt.green	gfp	wt	green	n	22	37155.03	211.069	67.42	202	78	1119	7842289.731	202	18820636
gfp.wt.green	gfp	wt	green	n	23	44005.343	341.713	198.333	182	86	4379	15037191.57	306	36087612
gfp.wt.green	gfp	wt	green	n	24	37703.805	189.647	50.789	185	70	1363	7150424.809	184	17160236
gfp.wt.green	gfp	wt	green	n	25	33509.447	202.166	71.028	156	82	1510	6774463.06	188	16257969
gfp.wt.green	gfp	wt	green	n	26	42654.864	233.751	85.052	205	74	1323	9970625.657	219	23928409
gfp.wt.green	gfp	wt	green	n	27	33067.343	242.617	106.228	178	93	1990	8022702.135	215	19253606
gfp.wt.green	gfp	wt	green	n	28	29975.535	298.448	149.528	152	98	2278	8946137.631	262	21469750
gfp.wt.green	gfp	wt	green	n	29	43951.59	224.874	92.44	147	90	2104	9883554.182	207	23719447
gfp.wt.green	gfp	wt	green	n	30	41758.573	223.612	113.995	155	88	2644	9337722.177	200	22409510
gfp.wt.green	gfp	wt	green	n	31	29267.17	182.716	54.817	145	75	1220	5347585.411	171	12833619
gfp.wt.green	gfp	wt	green	n	32	35322.446	183	60.218	168	81	1090	6464017.635	171	15512934
gfp.wt.green	gfp	wt	green	n	33	31552.274	175.987	46.375	148	83	613	5552802.281	167	13326117
gfp.wt.green	gfp	wt	green	n	34	24133.602	243.824	103.721	195	85	1143	5884361.169	217	14121822
gfp.wt.green	gfp	wt	green	n	35	32940.254	185.777	45.432	183	82	616	6119530.657	180	14686203
gfp.wt.green	gfp	wt	green	n	36	31480.187	256.273	119.459	207	88	3136	8067509.181	226	19361138
gfp.wt.green	gfp	wt	green	n	37	32008.128	284.765	142.936	162	89	1923	9114798.249	247	21874517
gfp.wt.green	gfp	wt	green	n	38	37855.895	202.456	67.256	189	87	1033	7664140.764	191	18393098
gfp.wt.green	gfp	wt	green	n	39	43535.321	328.869	173.67	190	99	3898	14317417.87	300	34360234
gfp.wt.green	gfp	wt	green	n	40	40551.435	195.402	58.289	173	77	1414	7923823.871	187	19016309
gfp.wt.green	gfp	wt	green	n	41	51250.257	276.807	123.992	175	96	2271	14186416.89	247	34045846
gfp.wt.green	gfp	wt	green	n	42	39067.2	204.026	70.298	196	91	1323	7970741.846	193	19128907
gfp.wt.green	gfp	wt	green	n	43	28844.65	267.334	117.282	221	83	1321	7711166.661	235	18505955
gfp.wt.green	gfp	wt	green	n	44	39843.486	370.759	180.342	167	98	2814	14772324.06	339	35451959
gfp.wt.green	gfp	wt	green	n	45	35391.199	329.574	153.964	260	92	2838	11664031.73	301	27992398
gfp.wt.green	gfp	wt	green	n	46	47909.271	287.837	154.116	165	93	2801	13790037.13	257	33094578
gfp.wt.green	gfp	wt	green	n	47	33291.52	205.859	72.675	164	81	2348	6853347.495	189	16447283
gfp.wt.green	gfp	wt	green	n	48	37434.209	199.742	70.052	164	85	1173	7477165.561	183	17944378
gfp.wt.green	gfp	wt	green	n	49	43263.642	254.787	114.391	152	96	2329	11023002.04	239	26453997
gfp.wt.green	gfp	wt	green	n	50	23378.567	306.266	148.52	233	78	2578	7160067.332	273	17183377
gfp.wt.green	gfp	wt	green	n	51	29366.757	163.654	37.275	150	77	1133	4805980.266	157	11533826
gfp.wt.green	gfp	wt	green	n	52	44939.135	187.042	60.943	172	89	1268	8405510.03	176	20172303
gfp.wt.green	gfp	wt	green	n	53	38366.752	234.874	77.503	224	92	1542	9011337.275	223	21626222
gfp.wt.green	gfp	wt	green	n	54	29037.992	243.305	109.443	181	82	1005	7065100.496	207	16955467
gfp.wt.green	gfp	wt	green	n	55	25887.849	286.341	137.401	155	90	2002	7412756.786	257	17789804
gfp.wt.green	gfp	wt	green	n	56	47387.164	354.032	169.747	180	94	3402	16776579.32	333	40261952
gfp.wt.green	gfp	wt	green	n	57	33830.711	236.721	90.823	225	85	1883	8008441.901	224	19219383
gfp.wt.green	gfp	wt	green	n	58	33790.709	324.51	191.842	162	97	3112	10965408.58	282	26315779
gfp.wt.green	gfp	wt	green	n	59	38292.165	276.252	125.522	167	86	2697	10578294.65	262	25386748
gfp.wt.green	gfp	wt	green	n	60	33576.116	240.463	109.366	156	99	2274	8073801.552	213	19376239
gfp.wt.green	gfp	wt	green	n	61	36462.081	381.397	189.812	311	96	4357	13906542.86	347	33374179
gfp.wt.green	gfp	wt	green	n	62	38865.525	293.312	139.617	172	102	2251	11399712.99	265	27358062
gfp.wt.green	gfp	wt	green	n	63	27073.736	253.436	113.404	151	90	1391	6861454.948	225	16466740
ctrl.wt.red	ctrl	wt	red	n	1	40512.7	232.874	127.145	130	69	796	9434368.005	175	22641440
ctrl.wt.red	ctrl	wt	red	n	2	40721.876	223.443	114.461	130	81	936	9099017.971	165	21836637
ctrl.wt.red	ctrl	wt	red	n	3	35827.901	219.643	104.114	123	76	765	7869357.15	182	18885587
ctrl.wt.red	ctrl	wt	red	n	4	38756.369	217.813	108.185	127	64	642	8441631.85	160	20258983
ctrl.wt.red	ctrl	wt	red	n	5	36589.186	217.011	99.601	132	76	558	7940272.5	173	19055776
ctrl.wt.red	ctrl	wt	red	n	6	36759.194	213.456	105.532	128	70	621	7846474.012	160	18830670
ctrl.wt.red	ctrl	wt	red	n	7	43046.567	236.386	123.87	130	74	981	10175613.82	181	24420348
ctrl.wt.red	ctrl	wt	red	n	8	35524.97	236.119	124.613	126	68	748	8388112.3	181	20130542
ctrl.wt.red	ctrl	wt	red	n	9	38685.949	227.431	112.507	130	79	705	8798392.87	173	21115170
ctrl.wt.red	ctrl	wt	red	n	10	39088.051	224.076	121.943	130	69	806	8758690.207	159	21019888
ctrl.wt.red	ctrl	wt	red	n	11	42496.541	236.776	136.621	130	77	1271	10062151.93	161	24148052
ctrl.wt.red	ctrl	wt	red	n	12	39946.84	223.042	112.338	126	68	686	8909813.42	170	21382567
ctrl.wt.red	ctrl	wt	red	n	13	28761.742	233.016	111.864	124	78	749	6701955.864	206	16083953
ctrl.wt.red	ctrl	wt	red	n	14	38990.13	218.532	95.19	132	81	574	8520608.822	179	20448519
ctrl.wt.red	ctrl	wt	red	n	15	41230.65	227.813	123.373	130	67	805	9392879.843	163	22541873
ctrl.wt.red	ctrl	wt	red	n	16	33311.951	237.361	112.639	127	86	720	7906954.299	205	18975816
ctrl.wt.red	ctrl	wt	red	n	17	40210.186	236.413	120.411	130	85	666	9506215.482	178	22813866
ctrl.wt.red	ctrl	wt	red	n	18	31575.205	226.479	106.578	130	75	619	7151112.391	187	17161879
ctrl.wt.red	ctrl	wt	red	n	19	37920.914	241.041	137.989	126	69	851	9140479.881	182	21936141
ctrl.wt.red	ctrl	wt	red	n	20	37726.322	257.889	129.122	139	92	827	9729184.921	209	23348968
ctrl.wt.red	ctrl	wt	red	y	21	44845.816	229.445	118.252	131	73	784	10289640.33	174	24693999
ctrl.wt.red	ctrl	wt	red	n	22	41902.764	235.76	123.225	125	69	701	9878996.824	171	23708500
ctrl.wt.red	ctrl	wt	red	n	23	35203.705	232.866	123.244	130	73	850	8197757.697	181	19673712
ctrl.wt.red	ctrl	wt	red	n	24	40250.188	228.39	113.347	130	75	887	9192733.539	175	22061544
ctrl.wt.red	ctrl	wt	red	n	25	46658.4	225.562	112.485	125	79	608	10524352.81	175	25257283
ctrl.wt.red	ctrl	wt	red	n	26	33388.622	213.378	101.109	125	78	621	7124393.66	170	17097757
ctrl.wt.red	ctrl	wt	red	n	27	35728.729	243.583	129.424	126	74	765	8702910.971	187	20886024
ctrl.wt.red	ctrl	wt	red	n	28	43108.236	237.556	126.705	139	64	833	10240605.15	174	24576320
ctrl.wt.red	ctrl	wt	red	n	29	33892.395	250.308	136.161	128	74	921	8483545.447	193	20359571
ctrl.wt.red	ctrl	wt	red	n	30	37956.749	221.035	113.156	128	76	901	8389760.293	166	20134497
ctrl.wt.red	ctrl	wt	red	n	31	33778.223	245.62	131.934	131	73	847	8296615.168	197	19910959
ctrl.wt.red	ctrl	wt	red	n	32	36443.762	223.676	111.144	130	74	787	8151607.654	171	19562957
ctrl.wt.red	ctrl	wt	red	n	33	41201.482	237.921	129.01	131	80	812	9802704.975	175	23525408
ctrl.wt.red	ctrl	wt	red	n	34	35090.783	238.728	121.76	127	62	696	8377138.878	189	20104207
ctrl.wt.red	ctrl	wt	red	n	35	49428.111	241.819	133.488	131	79	773	11952648.2	175	28685034
ctrl.wt.red	ctrl	wt	red	n	36	40693.958	238.981	121.617	132	73	772	9725065.981	181	23339083
ctrl.wt.red	ctrl	wt	red	n	37	21409.736	239.194	98.866	121	86	626	5121080.945	232	12290028
ctrl.wt.red	ctrl	wt	red	n	38	38971.379	237.029	122.194	130	79	834	9237351.428	189	22168622
ctrl.wt.red	ctrl	wt	red	n	39	36004.159	228.249	110.179	130	67	860	8217921.959	179	19722104
ctrl.wt.red	ctrl	wt	red	n	40	45266.669	235.259	124.139	130	77	801	10649383.15	175	25557342
ctrl.wt.red	ctrl	wt	red	n	41	36703.358	236.339	123.107	125	77	667	8674429.242	181	20817671
ctrl.wt.red	ctrl	wt	red	n	42	32578.168	227.981	116.951	131	77	781	7427196.778	176	17824451
ctrl.wt.red	ctrl	wt	red	n	43	42521.542	226.767	116.628	131	80	792	9642500.927	172	23140936
ctrl.wt.red	ctrl	wt	red	n	44	35292.043	236.403	121.992	128	85	859	8343147.312	182	20022631
ctrl.wt.red	ctrl	wt	red	n	45	23783.179	243.277	105.055	125	71	681	5785889.908	236	13885496
ctrl.wt.red	ctrl	wt	red	n	46	46303.8	242.645	135.987	134	82	843	11235393.07	173	26963701
ctrl.wt.red	ctrl	wt	red	n	47	45781.276	238.876	137.821	130	63	885	10936027.61	169	26245257
ctrl.wt.red	ctrl	wt	red	n	48	40854.799	227.219	116.022	131	85	698	9282996.447	171	22278165
ctrl.wt.red	ctrl	wt	red	n	49	44757.062	226.151	111.981	130	72	704	10121867.6	171	24291363
ctrl.wt.red	ctrl	wt	red	n	50	33845.726	222.485	106.107	129	86	713	7530180.273	177	18071600
ctrl.wt.red	ctrl	wt	red	n	51	32281.487	226.404	110.071	128	66	786	7308655.066	182	17539964
ctrl.wt.red	ctrl	wt	red	n	52	28931.75	233.037	113.147	125	77	761	6742178.967	201	16180484
ctrl.wt.red	ctrl	wt	red	n	53	31146.435	234.432	115.272	130	83	696	7301713.497	193	17523305
ctrl.wt.red	ctrl	wt	red	n	54	17468.722	259.818	112.996	130	86	673	4538695.362	262	10892367
ctrl.wt.red	ctrl	wt	red	n	55	32806.095	236.466	126.477	124	70	826	7757532.414	185	18617220
ctrl.wt.red	ctrl	wt	red	n	56	24018.19	232.646	96.754	126	85	628	5587739.945	223	13409958
ctrl.wt.red	ctrl	wt	red	n	57	23441.497	233.36	97.452	125	88	594	5470304.534	223	13128126
ctrl.wt.red	ctrl	wt	red	n	58	29145.926	251.068	127.907	124	80	784	7317598.395	216	17561427
ctrl.wt.red	ctrl	wt	red	n	59	36447.096	240.631	124.195	131	65	859	8770297.409	186	21047744
ctrl.wt.red	ctrl	wt	red	n	60	34782.019	235.46	126.457	131	55	802	8189783.579	173	19654575
ctrl.wt.red	ctrl	wt	red	n	61	18609.191	240.444	94.594	130	82	567	4474476.57	241	10738249
ctrl.wt.red	ctrl	wt	red	n	62	34902.441	224.838	106.594	131	78	730	7847389.888	183	18832868
ctrl.wt.red	ctrl	wt	red	n	63	23199.402	233.342	100.67	123	65	571	5413406.08	217	12991576
ctrl.wt.red	ctrl	wt	red	n	64	25508.675	235.617	102.017	126	80	598	6010276.496	225	14423999
ctrl.wt.red	ctrl	wt	red	n	65	39456.401	228.305	120.722	131	75	881	9008080.031	173	21618396
ctrl.wt.red	ctrl	wt	red	n	66	37300.052	229.354	117.645	130	80	743	8554900.402	176	20530815
gfp.pk1673.red	gfp	pk1673	red	n	1	40573.938	262.507	153.713	131	74	915	10650936.92	181	25561080
gfp.pk1673.red	gfp	pk1673	red	n	2	45071.227	272.155	164.618	135	69	877	12266344.52	184	29437881
gfp.pk1673.red	gfp	pk1673	red	n	3	35271.612	232.515	121.051	129	80	714	8201190.344	184	19681957
gfp.pk1673.red	gfp	pk1673	red	n	4	27954.611	258.58	128.384	122	78	726	7228507.544	234	17347625
gfp.pk1673.red	gfp	pk1673	red	n	5	41500.231	267.428	147.183	129	78	2211	11098334.46	192	26634785
gfp.pk1673.red	gfp	pk1673	red	n	6	42862.793	250.123	145.813	131	77	818	10720975.54	176	25729165
gfp.pk1673.red	gfp	pk1673	red	n	7	40404.764	243.867	133.29	133	77	773	9853396.294	176	23647070
gfp.pk1673.red	gfp	pk1673	red	n	8	49715.606	234.189	122.978	143	86	700	11642837.27	164	27941532
gfp.pk1673.red	gfp	pk1673	red	n	9	43234.893	244.333	136.147	130	79	823	10563718.77	173	25351766
gfp.pk1673.red	gfp	pk1673	red	n	10	40061.415	269.57	156.073	130	65	932	10799339.54	196	25917230
gfp.pk1673.red	gfp	pk1673	red	n	11	40043.914	272.228	170.087	133	72	1035	10901073.36	174	26161380
gfp.pk1673.red	gfp	pk1673	red	n	12	31912.292	257.172	135.616	130	78	841	8206958.525	211	19695800
gfp.pk1673.red	gfp	pk1673	red	n	13	31505.607	259.131	139.809	130	71	755	8164074.897	217	19592884
gfp.pk1673.red	gfp	pk1673	red	n	14	35997.896	235.212	125.108	130	78	665	8467150.42	176	20320232
gfp.pk1673.red	gfp	pk1673	red	n	15	34635.75	276.373	166.23	130	84	1012	9572377.613	213	22972656
gfp.pk1673.red	gfp	pk1673	red	n	16	48138.451	246.961	130.223	130	83	752	11888307.24	196	28530633
gfp.pk1673.red	gfp	pk1673	red	n	17	42287.35	245.415	134.931	129	79	979	10377946.94	174	24905934
gfp.pk1673.red	gfp	pk1673	red	n	18	35128.689	229.19	113.592	126	68	660	8051134.734	183	19321840
gfp.pk1673.red	gfp	pk1673	red	n	19	51079.418	229.919	118.863	130	71	799	11744132.73	172	28184630
gfp.pk1673.red	gfp	pk1673	red	n	20	51276.511	250.131	141.223	133	76	869	12825838.43	182	30780605
gfp.pk1673.red	gfp	pk1673	red	n	21	32726.913	262.343	150.956	125	70	830	8585689.589	198	20604713
gfp.pk1673.red	gfp	pk1673	red	n	22	37376.709	227.414	108.831	132	94	850	8499976.92	187	20399012
gfp.pk1673.red	gfp	pk1673	red	n	23	39480.555	242.102	121.181	130	78	706	9558312.803	188	22938902
gfp.pk1673.red	gfp	pk1673	red	n	24	39350.132	264.278	150.869	134	85	953	10399390	196	24957395
gfp.pk1673.red	gfp	pk1673	red	n	25	47077.986	247.994	148.479	138	75	1038	11675045.41	172	28018828
gfp.pk1673.red	gfp	pk1673	red	n	26	47190.074	240.619	127.644	136	79	741	11354850.35	178	27250395
gfp.pk1673.red	gfp	pk1673	red	n	27	36895.02	242.683	133.259	130	63	707	8953806.834	173	21488154
gfp.pk1673.red	gfp	pk1673	red	n	28	43165.723	259.098	146.446	132	76	843	11184136.71	186	26840701
gfp.pk1673.red	gfp	pk1673	red	n	29	32343.145	254.311	137.477	124	70	761	8225203.109	207	19739585
gfp.pk1673.red	gfp	pk1673	red	n	30	46155.443	266.603	156.878	132	67	903	12305182.55	189	29531088
gfp.pk1673.red	gfp	pk1673	red	n	31	38823.442	236.914	125.718	130	60	718	9197818.406	170	22073755
gfp.pk1673.red	gfp	pk1673	red	n	32	42996.132	230.361	118.346	130	75	631	9904641.97	170	23770054
gfp.pk1673.red	gfp	pk1673	red	n	33	41488.98	247.816	125.339	132	85	701	10281619.2	199	24674758
gfp.pk1673.red	gfp	pk1673	red	n	34	45805.011	243.926	132.561	134	76	904	11173052.87	177	26814101
gfp.pk1673.red	gfp	pk1673	red	n	35	44606.623	275.812	167.227	130	57	909	12303045.37	200	29525959
gfp.pk1673.red	gfp	pk1673	red	n	36	45682.922	242.008	136.639	134	72	808	11055614.59	169	26532262
gfp.pk1673.red	gfp	pk1673	red	n	37	41345.64	252.21	143.328	134	81	840	10427792.97	177	25025559
gfp.pk1673.red	gfp	pk1673	red	n	38	39443.887	253.071	145.381	131	62	866	9982103.011	186	23955952
gfp.pk1673.red	gfp	pk1673	red	n	39	38256.749	241.352	134.797	130	87	781	9233332.113	171	22158984
gfp.pk1673.red	gfp	pk1673	red	n	40	36889.186	256.628	118.022	143	81	854	9466784.452	222	22719244
gfp.pk1673.red	gfp	pk1673	red	n	41	42556.946	261.696	158.675	130	69	944	11136985.81	180	26727544
gfp.pk1673.red	gfp	pk1673	red	n	42	51225.675	250.849	134.056	134	81	820	12849914.12	188	30838384
gfp.pk1673.red	gfp	pk1673	red	n	43	45934.183	238.816	123.528	134	80	680	10969812.33	174	26326346
gfp.pk1673.red	gfp	pk1673	red	n	44	42903.211	295.46	169.117	136	80	931	12676177.01	224	30421434
gfp.pk1673.red	gfp	pk1673	red	n	45	34395.322	243.487	133.565	129	82	850	8374826.199	184	20098664
gfp.pk1673.red	gfp	pk1673	red	n	46	40411.847	248.348	144.544	133	75	873	10036183.82	179	24085740
gfp.pk1673.red	gfp	pk1673	red	n	47	43916.591	263.771	151.061	141	77	970	11583929.99	189	27800161
gfp.pk1673.red	gfp	pk1673	red	n	48	38784.69	319.208	188.896	139	84	1063	12380385.15	239	29711566
gfp.pk1673.red	gfp	pk1673	red	n	49	42024.421	242	135.693	131	85	827	10169919.93	168	24406692
gfp.pk1673.red	gfp	pk1673	red	n	50	37846.73	245.239	128.61	132	76	795	9281503.899	188	22274591
gfp.pk1673.red	gfp	pk1673	red	n	51	42409.439	268.926	165.529	132	80	1034	11405019.73	183	27370796
gfp.pk1673.red	gfp	pk1673	red	y	52	31154.341	283.357	177.323	131	77	925	8827811.908	194	21185780
gfp.pk1673.red	gfp	pk1673	red	n	53	35016.184	237.433	131.621	125	86	820	8313994.251	185	19952674
gfp.pk1673.red	gfp	pk1673	red	n	54	45785.426	248.477	136.679	130	70	745	11376645.1	183	27302700
gfp.pk1673.red	gfp	pk1673	red	n	55	32021.047	252.041	124.986	130	83	722	8070614.375	217	19368589
gfp.pk1673.red	gfp	pk1673	red	n	56	39701.815	234.643	118.732	130	73	698	9315739.214	181	22356752
ctrl.pk1673.red	ctrl	pk1673	red	n	1	41813.177	297.882	181.601	137	78	1150	12455373.95	211	29891520
ctrl.pk1673.red	ctrl	pk1673	red	n	2	41861.929	293.134	169.963	138	78	905	12271135.04	226	29449367
ctrl.pk1673.red	ctrl	pk1673	red	n	3	41207.316	291.818	184.378	138	86	988	12025025.37	198	28858731
ctrl.pk1673.red	ctrl	pk1673	red	n	4	38325.099	248.972	128.666	138	69	768	9541878.441	190	22899453
ctrl.pk1673.red	ctrl	pk1673	red	n	5	44307.875	250.896	137.594	136	50	769	11116663.09	187	26678762
ctrl.pk1673.red	ctrl	pk1673	red	n	6	40422.696	275.666	149.682	136	87	852	11143181.81	209	26742404
ctrl.pk1673.red	ctrl	pk1673	red	n	7	37019.206	253.993	131.7	138	90	819	9402622.858	202	22565255
ctrl.pk1673.red	ctrl	pk1673	red	y	8	36313.34	301.499	178.107	141	58	1074	10948439.51	235	26275044
ctrl.pk1673.red	ctrl	pk1673	red	n	9	43162.406	265.771	160.294	138	87	976	11471323.18	191	27529907
ctrl.pk1673.red	ctrl	pk1673	red	n	10	34911.609	300.914	190.183	138	80	1318	10505394.92	218	25211786
ctrl.pk1673.red	ctrl	pk1673	red	n	11	37847.577	287.972	185.467	137	65	1110	10899048.48	189	26156511
ctrl.pk1673.red	ctrl	pk1673	red	n	12	41473.161	264.955	145.187	136	66	967	10988502.19	204	26371190
ctrl.pk1673.red	ctrl	pk1673	red	n	13	39136.803	305.556	175.288	139	86	1330	11958477.72	235	28699024
ctrl.pk1673.red	ctrl	pk1673	red	n	14	46246.714	248.171	129.027	141	70	970	11477096.37	188	27543762
ctrl.pk1673.red	ctrl	pk1673	red	n	15	39251.809	284.872	168.426	137	77	973	11181759.01	194	26834985
ctrl.pk1673.red	ctrl	pk1673	red	n	16	44492.05	258.557	130.463	135	79	821	11503743.01	210	27607711
ctrl.pk1673.red	ctrl	pk1673	red	n	17	39826.419	231.732	115.436	132	79	748	9229060.693	176	22148725
ctrl.pk1673.red	ctrl	pk1673	red	n	18	46184.628	268.193	154.626	137	70	1039	12386393.27	196	29725974
ctrl.pk1673.red	ctrl	pk1673	red	n	19	44565.804	256.624	126.254	147	76	820	11436666.17	206	27446734
ctrl.pk1673.red	ctrl	pk1673	red	n	20	43905.773	266.124	149.888	136	85	881	11684387.17	192	28041237
ctrl.pk1673.red	ctrl	pk1673	red	n	21	43367.832	292.001	174.055	139	68	1276	12663459.37	220	30390902
ctrl.pk1673.red	ctrl	pk1673	red	n	22	45846.696	257.939	142.378	137	77	1338	11825640.76	186	28380230
ctrl.pk1673.red	ctrl	pk1673	red	n	23	33576.131	270.328	157.589	133	81	878	9076573.667	199	21782773
ctrl.pk1673.red	ctrl	pk1673	red	n	24	34073.653	296.907	191.845	136	85	1064	10116690.76	200	24278939
ctrl.pk1673.red	ctrl	pk1673	red	n	25	32337.323	251.507	132.629	130	77	717	8133047.689	199	19518415
ctrl.pk1673.red	ctrl	pk1673	red	n	26	45042.492	268.717	150.593	141	83	951	12103688.57	189	29047514
ctrl.pk1673.red	ctrl	pk1673	red	n	27	45365.84	261.861	149.651	137	89	1042	11879526.58	186	28509550
ctrl.pk1673.red	ctrl	pk1673	red	n	28	43191.574	285.166	163.942	136	88	1022	12316753.39	211	29558846
ctrl.pk1673.red	ctrl	pk1673	red	n	29	31509.369	288.243	171.029	137	80	935	9082366.85	212	21796676
ctrl.pk1673.red	ctrl	pk1673	red	n	30	45481.262	267.023	147.585	146	82	877	12144563.37	190	29145609
ctrl.pk1673.red	ctrl	pk1673	red	n	31	46700.902	269.529	153.174	141	76	923	12587243.36	200	30207992
ctrl.pk1673.red	ctrl	pk1673	red	n	32	40022.261	263.165	138.661	138	82	753	10532457.42	203	25276733
ctrl.pk1673.red	ctrl	pk1673	red	n	33	40239.771	268.453	147.942	134	73	901	10802500.7	204	25924807
ctrl.pk1673.red	ctrl	pk1673	red	n	34	40469.365	239.367	118.042	136	83	796	9687025.963	189	23247791
ctrl.pk1673.red	ctrl	pk1673	red	n	35	37347.138	296.569	171.591	138	65	1215	11075986.22	232	26581142
ctrl.pk1673.red	ctrl	pk1673	red	n	36	41741.507	275.283	170.766	139	68	1088	11490724.08	186	27576467
ctrl.pk1673.red	ctrl	pk1673	red	n	37	39282.643	285.977	172.132	136	78	979	11233942.25	210	26960219
ctrl.pk1673.red	ctrl	pk1673	red	n	38	33936.147	256.502	137.586	136	87	755	8704703.614	195	20890326
ctrl.pk1673.red	ctrl	pk1673	red	n	39	33424.04	256.554	145.138	137	72	861	8575084.308	189	20579254
ctrl.pk1673.red	ctrl	pk1673	red	n	40	38455.105	285.32	178.97	136	81	1096	10971993.51	204	26331571
ctrl.pk1673.red	ctrl	pk1673	red	n	41	25390.753	263.454	117.836	132	84	680	6689289.494	244	16053555
ctrl.pk1673.red	ctrl	pk1673	red	n	42	41370.656	280.286	191.693	138	85	1390	11595609.74	192	27828181
ctrl.pk1673.red	ctrl	pk1673	red	n	43	36418.345	292.9	163.191	137	74	841	10666936.53	242	25599468
ctrl.pk1673.red	ctrl	pk1673	red	n	44	47892.207	288.025	176.278	138	81	1080	13794161.47	200	33104462
ctrl.pk1673.red	ctrl	pk1673	red	n	45	44897.069	263.885	146.19	136	79	874	11847661.78	182	28433078
ctrl.pk1673.red	ctrl	pk1673	red	n	46	47336.765	309.632	200.249	137	82	1306	14656984.56	204	35175142
ctrl.pk1673.red	ctrl	pk1673	red	n	47	51085.271	273.41	174.759	148	69	1162	13967224.86	182	33519795
ctrl.pk1673.red	ctrl	pk1673	red	n	48	26658.728	258.228	128.151	133	84	733	6884030.551	223	16520912
ctrl.pk1673.red	ctrl	pk1673	red	n	49	48800.999	279.378	170.777	136	62	1003	13633905.75	194	32719866
ctrl.pk1673.red	ctrl	pk1673	red	n	50	35520.387	276.087	151.697	146	91	882	9806709.811	217	23535019
ctrl.pk1673.red	ctrl	pk1673	red	n	51	30817.253	272.684	151.468	132	75	891	8403364.728	231	20167146
ctrl.pk1673.red	ctrl	pk1673	red	n	52	50207.314	297.49	189.669	143	84	1277	14936170.76	208	35845158
ctrl.pk1673.red	ctrl	pk1673	red	n	53	41329.821	272.078	142.583	137	71	926	11244922.33	214	26986570
ctrl.pk1673.red	ctrl	pk1673	red	n	54	39059.3	272.962	158.324	138	87	982	10661720.46	203	25586950
ctrl.pk1673.red	ctrl	pk1673	red	n	55	43619.093	278.732	181.8	135	87	1132	12158038.16	190	29177947
ctrl.pk1673.red	ctrl	pk1673	red	n	56	39875.171	279.65	195.127	136	85	1449	11151099.68	176	26761406
ctrl.pk1673.red	ctrl	pk1673	red	n	57	35841.235	301.416	196.201	133	76	1288	10803119.48	202	25926292
ctrl.pk1673.red	ctrl	pk1673	red	n	58	41369.823	283.418	160.106	140	65	1144	11724950.7	224	28138585
ctrl.pk1673.red	ctrl	pk1673	red	n	59	41286.903	244.568	121.879	132	75	770	10097455.29	192	24232776
ctrl.pk1673.red	ctrl	pk1673	red	n	60	39611.409	272.032	145.989	140	78	989	10775571.96	215	25860181
ctrl.pk1673.red	ctrl	pk1673	red	n	61	33716.137	286.252	163.823	136	87	993	9651311.401	213	23162080
ctrl.pk1673.red	ctrl	pk1673	red	n	62	30199.308	293.613	182.543	136	74	876	8866924.423	198	21279638
ctrl.pk1673.red	ctrl	pk1673	red	n	63	32096.479	283.163	187.113	140	81	1221	9088532.968	176	21811474
ctrl.pk1673.red	ctrl	pk1673	red	n	64	48096.383	278.681	162.324	137	76	1728	13403564.31	206	32167072
ctrl.pk1673.red	ctrl	pk1673	red	n	65	37238.799	299.727	193.028	136	76	1282	11161463.07	206	26786277
gfp.wt.red	gfp	wt	red	n	1	37537.547	259.118	150.981	129	81	907	9726672.019	188	23342947
gfp.wt.red	gfp	wt	red	n	2	40039.745	236.589	124.534	130	80	777	9472944.184	174	22734028
gfp.wt.red	gfp	wt	red	n	3	46464.205	241.042	147.544	134	72	1053	11199822.61	166	26878347
gfp.wt.red	gfp	wt	red	n	4	35772.05	235.16	125.715	129	74	927	8412163.251	181	20188270
gfp.wt.red	gfp	wt	red	n	5	43289.893	233.076	125.349	130	88	728	10089833.18	171	24214494
gfp.wt.red	gfp	wt	red	n	6	36040.812	230.987	119.096	124	80	728	8324957.186	172	19978985
gfp.wt.red	gfp	wt	red	n	7	41781.074	231.88	122.1	130	77	845	9688206.929	172	23250635
gfp.wt.red	gfp	wt	red	n	8	43097.801	238.217	129.559	129	57	767	10266621.26	174	24638766
gfp.wt.red	gfp	wt	red	n	9	42706.117	250.497	141.845	130	75	882	10697738.86	186	25673401
gfp.wt.red	gfp	wt	red	n	10	47373.413	248.869	139.449	136	73	844	11789774.55	174	28294167
gfp.wt.red	gfp	wt	red	n	11	39516.388	235.882	126.25	131	87	791	9321218.923	167	22369904
gfp.wt.red	gfp	wt	red	n	12	45958.348	254.856	147.642	130	58	982	11712773.12	175	28109372
gfp.wt.red	gfp	wt	red	n	13	37487.545	225.1	120.949	124	81	818	8438461.535	167	20251383
gfp.wt.red	gfp	wt	red	n	14	38058.404	233.011	128.808	123	73	825	8868019.481	171	21282275
gfp.wt.red	gfp	wt	red	n	15	43416.149	241.494	144.326	130	64	885	10484747.47	165	25162245
gfp.wt.red	gfp	wt	red	n	16	45159.979	230.892	130.578	129	75	864	10427080.67	160	25023851
gfp.wt.red	gfp	wt	red	n	17	38038.403	233.414	113.996	128	67	644	8878677.884	196	21307854
gfp.wt.red	gfp	wt	red	n	18	38069.655	230.947	116.846	128	58	689	8792075.18	177	21100017
gfp.wt.red	gfp	wt	red	y	19	38669.266	225.117	116.58	130	80	729	8705097.459	168	20891280
gfp.wt.red	gfp	wt	red	n	20	34391.987	241.967	135.805	128	71	966	8321719.121	181	19971214
gfp.wt.red	gfp	wt	red	n	21	41566.898	226.109	115.343	125	79	757	9398667.043	170	22555771
gfp.wt.red	gfp	wt	red	n	22	37155.03	225.391	120.065	125	82	827	8374400.277	171	20097643
gfp.wt.red	gfp	wt	red	n	23	44005.343	241.673	131.339	138	72	815	10634922.66	181	25522649
gfp.wt.red	gfp	wt	red	n	24	37703.805	236.04	128.057	124	72	858	8899623.841	190	21358122
gfp.wt.red	gfp	wt	red	n	25	33509.447	222.117	111.475	128	80	663	7443021.085	169	17862435
gfp.wt.red	gfp	wt	red	n	26	42654.864	234.458	126.24	130	54	797	10000793.29	166	24000808
gfp.wt.red	gfp	wt	red	n	27	33067.343	241.032	122.713	125	82	669	7970280.575	189	19127800
gfp.wt.red	gfp	wt	red	n	28	29975.535	228.972	107.671	128	84	623	6863552.544	191	16471774
gfp.wt.red	gfp	wt	red	n	29	43951.59	225.669	105.629	128	83	667	9918506.611	189	23803329
gfp.wt.red	gfp	wt	red	n	30	41758.573	220.756	113.756	126	72	871	9218463.815	169	22123303
gfp.wt.red	gfp	wt	red	n	31	29267.17	223.217	106.729	128	79	710	6532931.615	188	15678320
gfp.wt.red	gfp	wt	red	n	32	35322.446	237.593	130.016	127	81	737	8392356.93	172	20140737
gfp.wt.red	gfp	wt	red	n	33	31552.274	237.951	127.332	124	73	734	7507903.214	193	18018145
gfp.wt.red	gfp	wt	red	n	34	24133.602	241.6	112.677	124	77	630	5830686.635	221	13993009
gfp.wt.red	gfp	wt	red	n	35	32940.254	241.726	124.802	128	57	758	7962523.138	197	19109183
gfp.wt.red	gfp	wt	red	n	36	31480.187	225.846	108.823	129	77	614	7109665.448	183	17062418
gfp.wt.red	gfp	wt	red	n	37	32008.128	223.749	110.861	129	70	645	7161773.244	173	17187471
gfp.wt.red	gfp	wt	red	n	38	37855.895	235.705	116.352	129	59	697	8922817.816	187	21413785
gfp.wt.red	gfp	wt	red	n	39	43535.321	220.636	110.191	129	61	753	9605439.817	162	23052003
gfp.wt.red	gfp	wt	red	n	40	40551.435	241.317	129.29	129	74	879	9785758.467	181	23484748
gfp.wt.red	gfp	wt	red	n	41	51250.257	220.231	119.762	129	56	898	11286906.59	156	27087339
gfp.wt.red	gfp	wt	red	n	42	39067.2	226.729	107.422	132	86	696	8857677.342	180	21257455
gfp.wt.red	gfp	wt	red	n	43	28844.65	227.002	108.123	128	88	698	6547785.627	188	15713968
gfp.wt.red	gfp	wt	red	n	44	39843.486	235.246	126.684	129	72	733	9373040.456	172	22494270
gfp.wt.red	gfp	wt	red	n	45	35391.199	218.533	115.639	125	76	710	7734162.295	158	18561142
gfp.wt.red	gfp	wt	red	n	46	47909.271	256.794	153.093	139	45	922	12302828.81	166	29525441
gfp.wt.red	gfp	wt	red	n	47	33291.52	224.877	113.453	128	80	640	7486498.07	170	17966775
gfp.wt.red	gfp	wt	red	n	48	37434.209	236.03	120.018	130	89	868	8835586.75	188	21204440
gfp.wt.red	gfp	wt	red	n	49	43263.642	218.792	107.924	128	70	730	9465737.188	166	22716732
gfp.wt.red	gfp	wt	red	n	50	23378.567	240.891	104.076	125	69	557	5631694.216	231	13515449
gfp.wt.red	gfp	wt	red	n	51	29366.757	222.85	98.168	122	82	568	6544388.388	197	15705815
gfp.wt.red	gfp	wt	red	n	52	44939.135	228.703	118.269	128	81	605	10277698.01	167	24665349
gfp.wt.red	gfp	wt	red	n	53	38366.752	226.702	113.083	129	76	706	8697828.377	172	20873835
gfp.wt.red	gfp	wt	red	n	54	29037.992	236.044	120.778	127	77	676	6854251.703	185	16449453
gfp.wt.red	gfp	wt	red	n	55	25887.849	229.677	110.316	128	73	705	5945832.726	200	14269347
gfp.wt.red	gfp	wt	red	n	56	47387.164	236.633	135.529	129	81	847	11213383.23	165	26910891
gfp.wt.red	gfp	wt	red	n	57	33830.711	239.087	129.098	128	71	816	8088468.055	181	19411437
gfp.wt.red	gfp	wt	red	n	58	33790.709	243.258	114.888	130	75	648	8219856.137	206	19726754
gfp.wt.red	gfp	wt	red	n	59	38292.165	218.335	103.576	128	74	652	8360502.975	174	20064291
gfp.wt.red	gfp	wt	red	n	60	33576.116	224.117	106.012	123	69	646	7524961.909	183	18059084
gfp.wt.red	gfp	wt	red	n	61	36462.081	237.129	120.787	124	80	743	8646228.521	194	20750001
gfp.wt.red	gfp	wt	red	n	62	38865.525	223.531	119.57	128	85	849	8687649.996	159	20849408
gfp.wt.red	gfp	wt	red	n	63	27073.736	226.542	110.861	128	73	736	6133337.12	195	14719337
