# Supplementary material for: A genetic framework for RNAi inheritance in Caenorhabditis elegans
Source: EMBO Rep. 2025 Jul 7;26(16):4072–99. doi: 10.1038/s44319-025-00512-7 (PMC12373942; doi:10.1038/s44319-025-00512-7)
Supplement: Supplementary file 4 — Source data Fig. 3 [file 44319_2025_512_MOESM4_ESM.zip › Figure_3/3G/F1_males_wago-3.csv]

condi	RNAi	genotype	channel	image	index	area	mean	stddev	modal	min	max	intden	median	rawintden
ctrl.pk1673.green	ctrl	pk1673	green	n	1	6446.129	460.171	218.831	194	107	1294	2966324.128	456	7118851
ctrl.pk1673.green	ctrl	pk1673	green	n	2	7452.426	317.834	140.092	157	104	1123	2368635.85	291	5684465
ctrl.pk1673.green	ctrl	pk1673	green	n	3	6071.529	313.831	141.986	192	103	1064	1905436.246	281	4572837
ctrl.pk1673.green	ctrl	pk1673	green	n	4	6011.109	360.284	174.99	135	96	1112	2165704.864	338	5197453
ctrl.pk1673.green	ctrl	pk1673	green	n	5	6973.654	432.772	163.802	219	114	899	3018000.251	437	7242868
ctrl.pk1673.green	ctrl	pk1673	green	n	6	6175.284	303.769	132.991	141	102	889	1875861.555	275	4501861
ctrl.pk1673.green	ctrl	pk1673	green	n	7	7205.331	285.838	111.309	171	106	786	2059559.574	265	4942716
ctrl.pk1673.green	ctrl	pk1673	green	n	8	7544.096	350.037	161.716	169	88	1146	2640711.26	314	6337416
ctrl.pk1673.green	ctrl	pk1673	green	n	9	6354.042	578.426	298.35	189	110	1699	3675344.186	556	8820421
ctrl.pk1673.green	ctrl	pk1673	green	n	10	6113.197	418.158	194.2	206	114	1317	2556282.383	393	6134796
ctrl.pk1673.green	ctrl	pk1673	green	n	11	8534.975	334.861	163.998	152	109	1089	2858029.156	297	6858955
ctrl.pk1673.green	ctrl	pk1673	green	n	12	6541.55	370.091	194.17	186	107	1677	2420966.586	321	5810053
ctrl.pk1673.green	ctrl	pk1673	green	n	13	6116.531	435.596	282.738	138	107	1764	2664338.178	343	6394118
ctrl.pk1673.green	ctrl	pk1673	green	n	14	5301.493	259.616	107.141	157	92	939	1376352.368	236	3303094
ctrl.pk1673.green	ctrl	pk1673	green	n	15	8279.13	259.841	96.13	158	106	827	2151260.034	247	5162787
ctrl.pk1673.green	ctrl	pk1673	green	n	16	7141.161	573.963	265.411	560	116	1722	4098759.046	546	9836570
ctrl.pk1673.green	ctrl	pk1673	green	n	17	6756.977	398.097	206.747	158	115	1577	2689933.937	364	6455545
ctrl.pk1673.green	ctrl	pk1673	green	n	18	8282.88	332.625	158.927	174	109	1146	2755091.929	299	6611917
ctrl.pk1673.green	ctrl	pk1673	green	n	19	6776.144	350.695	176.61	169	104	1334	2376362.454	307	5703008
ctrl.pk1673.green	ctrl	pk1673	green	n	20	7383.672	537.369	231.313	459	121	1671	3967758.864	528	9522184
ctrl.pk1673.green	ctrl	pk1673	green	n	21	2934.718	297.918	160.728	161	104	987	874305.148	225	2098236
ctrl.pk1673.green	ctrl	pk1673	green	n	22	7079.908	408.634	207.738	178	105	1332	2893092.849	386	6943104
ctrl.pk1673.green	ctrl	pk1673	green	n	23	7056.991	419.249	192.445	218	105	1148	2958635.859	395	7100400
ctrl.pk1673.green	ctrl	pk1673	green	n	24	8822.905	235.404	130.591	137	86	1077	2076945.372	180	4984440
ctrl.pk1673.green	ctrl	pk1673	green	n	25	7743.689	378.084	176.854	161	100	1397	2927765.274	349	7026314
ctrl.pk1673.green	ctrl	pk1673	green	n	26	6584.052	560.824	250.94	621	112	1556	3692491.64	566	8861573
ctrl.pk1673.green	ctrl	pk1673	green	n	27	7161.996	534.059	256.834	528	106	1801	3824930.638	497	9179412
ctrl.pk1673.green	ctrl	pk1673	green	n	28	8634.563	354.249	165.941	312	114	1215	3058781.291	310	7340738
ctrl.pk1673.green	ctrl	pk1673	green	n	29	6773.644	334.704	158.445	171	104	1153	2267166.19	301	5440949
ctrl.pk1673.green	ctrl	pk1673	green	n	30	8156.625	465.637	192.305	443	113	1506	3798028.986	451	9114851
ctrl.pk1673.green	ctrl	pk1673	green	n	31	5651.926	315.17	153.823	163	102	1158	1781319.297	272	4274970
ctrl.pk1673.green	ctrl	pk1673	green	n	32	7301.585	278.407	105.553	166	96	877	2032813.762	262	4878529
ctrl.pk1673.green	ctrl	pk1673	green	n	33	8258.296	307.054	111.381	270	109	758	2535740.19	290	6085497
ctrl.pk1673.green	ctrl	pk1673	green	n	34	6329.457	406.139	214.164	173	107	1317	2570636.792	370	6169245
ctrl.pk1673.green	ctrl	pk1673	green	n	35	7015.322	266.105	96.448	158	102	621	1866810.306	256	4480139
ctrl.pk1673.green	ctrl	pk1673	green	n	36	6144.449	351.999	167.438	175	107	1058	2162842.65	322	5190584
ctrl.pk1673.green	ctrl	pk1673	green	n	37	8477.056	240.635	111.543	144	97	907	2039877.003	213	4895480
ctrl.pk1673.green	ctrl	pk1673	green	n	38	8301.631	523.735	237.704	513	125	1747	4347853.817	498	10434370
ctrl.pk1673.green	ctrl	pk1673	green	n	39	5611.091	339.504	172.312	144	84	1091	1904988.309	305	4571762
ctrl.pk1673.green	ctrl	pk1673	green	n	40	4120.189	403.964	252.789	133	100	1402	1664408.929	312	3994398
ctrl.pk1673.green	ctrl	pk1673	green	n	41	7835.36	289.239	134.885	145	91	1241	2266292.817	256	5438853
ctrl.pk1673.green	ctrl	pk1673	green	n	42	7849.11	291.378	114.779	148	104	748	2287056.27	278	5488683
ctrl.pk1673.green	ctrl	pk1673	green	n	43	6728.226	408.993	168.477	172	112	1110	2751796.777	411	6604009
ctrl.pk1673.green	ctrl	pk1673	green	n	44	7578.265	395.416	216.182	194	109	1355	2996566.35	344	7191429
ctrl.pk1673.green	ctrl	pk1673	green	n	45	9522.104	322.439	139.408	174	105	950	3070293.069	291	7368365
ctrl.pk1673.green	ctrl	pk1673	green	n	46	8939.16	397.274	152.483	284	114	839	3551292.24	383	8522710
ctrl.pk1673.green	ctrl	pk1673	green	n	47	6367.792	550.163	366.55	157	92	2265	3503324.204	460	8407592
ctrl.pk1673.green	ctrl	pk1673	green	n	48	7622.017	330.847	136.642	169	104	871	2521719.962	329	6051850
ctrl.pk1673.green	ctrl	pk1673	green	n	49	6175.7	266.163	96.024	158	106	796	1643742.98	256	3944802
ctrl.pk1673.green	ctrl	pk1673	green	n	50	6397.377	311.605	140.567	171	108	905	1993454.038	283	4784070
ctrl.pk1673.green	ctrl	pk1673	green	n	51	7048.24	361.824	160.074	184	103	1017	2550221.271	349	6120250
ctrl.pk1673.green	ctrl	pk1673	green	n	52	6991.154	404.912	202.978	153	108	1196	2830804.572	366	6793619
ctrl.pk1673.green	ctrl	pk1673	green	n	53	5359.829	599.109	385.136	141	113	1889	3211119.953	536	7706334
ctrl.pk1673.green	ctrl	pk1673	green	n	54	6946.986	259.192	89.97	156	101	634	1800605.599	247	4321255
ctrl.pk1673.green	ctrl	pk1673	green	n	55	7794.941	284.828	126.038	149	99	1177	2220214.451	259	5328270
ctrl.pk1673.green	ctrl	pk1673	green	n	56	8250.796	295.437	127.419	156	101	885	2437589.433	273	5849946
ctrl.pk1673.green	ctrl	pk1673	green	n	57	8184.542	347.114	184.569	186	110	1463	2840973.372	296	6818023
ctrl.pk1673.green	ctrl	pk1673	green	n	58	6731.142	329.433	157.504	142	76	1285	2217458.074	309	5321655
ctrl.pk1673.green	ctrl	pk1673	green	n	59	6966.987	403.862	226.246	202	97	1550	2813697.953	353	6752565
ctrl.pk1673.green	ctrl	pk1673	green	n	60	6240.287	328.081	126.865	185	100	947	2047320.262	312	4913343
ctrl.pk1673.green	ctrl	pk1673	green	n	61	5624.008	537.375	395.501	145	102	2232	3022202.528	393	7252953
ctrl.pk1673.green	ctrl	pk1673	green	n	62	5204.406	263.586	90.829	294	102	571	1371808.409	258	3292189
ctrl.pk1673.green	ctrl	pk1673	green	n	63	6569.885	536.899	214.145	699	115	1498	3527364.891	568	8465287
ctrl.pk1673.green	ctrl	pk1673	green	n	64	6440.712	556.365	310.398	219	115	1911	3583389.547	516	8599740
ctrl.wt.green	ctrl	wt	green	n	1	5103.568	280.909	126.308	148	105	990	1433640.164	255	3440578
ctrl.wt.green	ctrl	wt	green	n	2	7121.161	304.229	115.347	298	113	951	2166464.732	283	5199276
ctrl.wt.green	ctrl	wt	green	n	3	6418.212	275.168	102.842	178	113	1054	1766089.634	258	4238420
ctrl.wt.green	ctrl	wt	green	n	4	3779.341	349.394	170.585	164	110	1049	1320479.954	310	3169006
ctrl.wt.green	ctrl	wt	green	n	5	6909.485	267.138	98.597	221	105	998	1845787.053	249	4429685
ctrl.wt.green	ctrl	wt	green	n	6	5259.409	280.31	97.066	163	97	787	1474265.367	266	3538074
ctrl.wt.green	ctrl	wt	green	n	7	4356.451	389.317	212.111	149	98	1305	1696040.16	323	4070309
ctrl.wt.green	ctrl	wt	green	n	8	4874.808	294.289	96.302	307	103	898	1434601.875	298	3442886
ctrl.wt.green	ctrl	wt	green	n	9	4928.977	317.562	97.588	186	121	603	1565256.223	317	3756442
ctrl.wt.green	ctrl	wt	green	n	10	5047.316	288.293	97.224	157	105	924	1455103.652	294	3492088
ctrl.wt.green	ctrl	wt	green	n	11	5735.681	294.475	106.864	155	103	827	1689014.42	289	4053448
ctrl.wt.green	ctrl	wt	green	n	12	3756.84	347.607	177.693	231	95	1523	1305905.533	298	3134029
ctrl.wt.green	ctrl	wt	green	n	13	7116.994	279.519	103.934	243	106	1004	1989332.411	260	4774178
ctrl.wt.green	ctrl	wt	green	n	14	4643.964	293.959	110.038	184	122	966	1365136.593	293	3276177
ctrl.wt.green	ctrl	wt	green	n	15	6373.627	305.895	119.081	190	123	1097	1949661.002	288	4678971
ctrl.wt.green	ctrl	wt	green	n	16	4762.303	271.365	85.14	306	108	876	1292324.492	277	3101436
ctrl.wt.green	ctrl	wt	green	n	17	6283.623	379.232	185.263	168	113	1250	2382948.031	340	5718812
ctrl.wt.green	ctrl	wt	green	n	18	5231.491	271.652	91.051	198	112	868	1421147.089	265	3410596
ctrl.wt.green	ctrl	wt	green	n	19	4804.388	356.722	184.872	145	104	1522	1713830.979	321	4113005
ctrl.wt.green	ctrl	wt	green	n	20	6317.374	285.834	106.983	239	109	872	1805720.209	268	4333529
ctrl.wt.green	ctrl	wt	green	n	21	6720.726	324.152	142.405	169	99	1022	2178536.955	294	5228248
ctrl.wt.green	ctrl	wt	green	n	22	6206.119	322.88	120.708	309	111	970	2003829.745	307	4808970
ctrl.wt.green	ctrl	wt	green	n	23	6125.699	365.373	160.328	178	115	979	2238164.283	336	5371347
ctrl.wt.green	ctrl	wt	green	n	24	5588.174	306.26	110.621	255	109	721	1711432.952	287	4107250
ctrl.wt.green	ctrl	wt	green	n	25	5191.489	359.143	158.431	330	108	1118	1864487.081	337	4474563
ctrl.wt.green	ctrl	wt	green	n	26	6069.863	279.129	102.097	185	118	758	1694274.245	257	4066071
ctrl.wt.green	ctrl	wt	green	n	27	6071.53	333.642	152.985	192	115	1454	2025715.336	298	4861493
ctrl.wt.green	ctrl	wt	green	n	28	6257.788	245.685	88.164	171	103	793	1537442.025	229	3689691
ctrl.wt.green	ctrl	wt	green	n	29	6263.622	264.219	88.1	165	120	667	1654969.102	257	3971743
ctrl.wt.green	ctrl	wt	green	n	30	4422.287	338.077	156.21	235	113	843	1495073.408	289	3588011
ctrl.wt.green	ctrl	wt	green	n	31	5184.405	311.84	146.735	161	98	1127	1616704.008	278	3879911
ctrl.wt.green	ctrl	wt	green	n	32	3908.097	389.646	221.381	216	106	1287	1522775.1	321	3654492
ctrl.wt.green	ctrl	wt	green	n	33	5206.49	267.664	98.779	152	109	873	1393591.237	252	3344465
ctrl.wt.green	ctrl	wt	green	n	34	7459.093	262.164	90.145	235	106	743	1955502.104	245	4692989
ctrl.wt.green	ctrl	wt	green	n	35	5131.903	352.868	186.668	168	110	1098	1810884.613	291	4345923
ctrl.wt.green	ctrl	wt	green	n	36	6796.98	317.179	134.732	174	88	1012	2155861.327	290	5173829
ctrl.wt.green	ctrl	wt	green	n	37	4402.703	383.562	231.072	138	99	1758	1688708.572	321	4052714
ctrl.wt.green	ctrl	wt	green	n	38	5817.349	293.276	114.624	155	106	665	1706090.107	279	4094429
ctrl.wt.green	ctrl	wt	green	n	39	6119.447	283.738	122.819	166	105	903	1736316.489	260	4166969
ctrl.wt.green	ctrl	wt	green	n	40	6058.194	295.706	156.708	156	98	989	1791446.51	240	4299275
ctrl.wt.green	ctrl	wt	green	n	41	6724.891	232.749	84.158	137	88	754	1565212.414	216	3756338
ctrl.wt.green	ctrl	wt	green	n	42	4717.716	358.256	237.892	145	103	1502	1690152.295	257	4056180
ctrl.wt.green	ctrl	wt	green	n	43	6849.063	315.544	147.614	152	92	1033	2161178.836	293	5186592
ctrl.wt.green	ctrl	wt	green	n	44	8214.126	299.991	144.892	146	99	1618	2464163.525	266	5913722
ctrl.wt.green	ctrl	wt	green	n	45	5579.422	309.791	119.002	386	103	915	1728453.213	313	4148098
ctrl.wt.green	ctrl	wt	green	n	46	4913.141	321.041	150.04	153	92	1063	1577320.468	306	3785396
ctrl.wt.green	ctrl	wt	green	n	47	5609.423	225.438	91.476	130	92	982	1264574.499	205	3034840
ctrl.wt.green	ctrl	wt	green	n	48	8212.876	249.768	103.781	149	93	1026	2051316.312	231	4922934
ctrl.wt.green	ctrl	wt	green	n	49	7554.929	267.207	101.139	177	105	693	2018733.155	252	4844738
ctrl.wt.green	ctrl	wt	green	n	50	7014.487	291.845	131.356	168	109	1072	2047144.871	262	4912923
ctrl.wt.green	ctrl	wt	green	n	51	6377.375	311.983	198.961	138	84	1830	1989633.598	260	4774902
ctrl.wt.green	ctrl	wt	green	n	52	6531.132	344.668	189.058	149	66	1887	2251074.735	300	5402332
ctrl.wt.green	ctrl	wt	green	n	53	8183.291	323.036	176.099	160	97	1632	2643500.619	278	6344111
ctrl.wt.green	ctrl	wt	green	n	54	5511.502	361.983	246.943	163	106	1453	1995070.097	249	4787949
ctrl.wt.green	ctrl	wt	green	n	55	7249.915	240.673	84.005	151	96	685	1744861.974	233	4187477
ctrl.wt.green	ctrl	wt	green	n	56	6084.029	310.161	161.673	159	99	1273	1887026.4	261	4528656
ctrl.wt.green	ctrl	wt	green	n	57	6342.79	340.916	226.697	141	103	1531	2162356.923	244	5189419
ctrl.wt.green	ctrl	wt	green	n	58	6782.394	290.376	123.543	155	106	1049	1969446.007	273	4726454
ctrl.wt.green	ctrl	wt	green	n	59	6432.378	330.102	186.563	153	98	1304	2123343.887	272	5095792
ctrl.wt.green	ctrl	wt	green	n	60	7934.947	331.517	172.858	159	103	1476	2630565.861	296	6313069
ctrl.wt.green	ctrl	wt	green	n	61	7266.166	285.927	125.194	162	97	949	2077589.709	253	4985987
ctrl.wt.green	ctrl	wt	green	n	62	7474.926	259.384	112.956	159	98	940	1938876.274	225	4653090
ctrl.wt.green	ctrl	wt	green	n	63	7381.171	252.731	99.206	151	100	671	1865449.995	229	4476875
ctrl.wt.green	ctrl	wt	green	n	64	6271.954	235.652	78.728	144	101	535	1477998.505	225	3547034
gfp.pk1673.green	gfp	pk1673	green	n	1	4279.779	296.104	129.697	149	108	1274	1267258.724	266	3041282
gfp.pk1673.green	gfp	pk1673	green	n	2	6667.388	231.149	80.48	167	95	673	1541160.402	213	3698616
gfp.pk1673.green	gfp	pk1673	green	n	3	7515.343	389.431	191.671	214	110	1384	2926706.196	347	7023774
gfp.pk1673.green	gfp	pk1673	green	n	4	7599.931	384.119	147.448	311	110	1087	2919280.44	380	7005953
gfp.pk1673.green	gfp	pk1673	green	n	5	7314.084	426.841	213.407	150	110	1421	3121953.032	396	7492345
gfp.pk1673.green	gfp	pk1673	green	n	6	8275.378	346.048	152.823	168	86	1182	2863681.234	332	6872521
gfp.pk1673.green	gfp	pk1673	green	n	7	4839.804	393.591	221.675	168	111	1875	1904903.685	334	4571560
gfp.pk1673.green	gfp	pk1673	green	n	8	8283.712	377.243	166.702	339	100	1561	3124975.67	348	7499599
gfp.pk1673.green	gfp	pk1673	green	n	9	5670.259	381.057	199.195	181	100	1564	2160693.287	344	5185427
gfp.pk1673.green	gfp	pk1673	green	n	10	6111.529	337.367	155.192	234	106	1196	2061830.021	304	4948166
gfp.pk1673.green	gfp	pk1673	green	n	11	4955.643	278.348	101.355	152	104	721	1379395.513	268	3310398
gfp.pk1673.green	gfp	pk1673	green	n	12	6574.884	389.777	189.893	189	95	1242	2562739.57	359	6150294
gfp.pk1673.green	gfp	pk1673	green	n	13	7779.522	311.271	144.603	162	103	1167	2421536.869	273	5811423
gfp.pk1673.green	gfp	pk1673	green	n	14	5883.602	296.282	114.074	161	103	838	1743205.882	279	4183503
gfp.pk1673.green	gfp	pk1673	green	n	15	4835.638	361.983	181.938	188	109	1483	1750419.545	309	4200815
gfp.pk1673.green	gfp	pk1673	green	n	16	5758.18	442.33	206.759	169	105	1306	2547013.851	427	6112554
gfp.pk1673.green	gfp	pk1673	green	n	17	5677.343	262.586	107.057	151	101	779	1490790.601	238	3577734
gfp.pk1673.green	gfp	pk1673	green	n	18	4844.388	326.034	172.929	151	104	1091	1579436.734	271	3790475
gfp.pk1673.green	gfp	pk1673	green	n	19	4486.872	357.501	208.471	144	107	1482	1604059.942	298	3849568
gfp.pk1673.green	gfp	pk1673	green	n	20	7217.83	274.518	105.096	157	101	928	1981421.347	257	4755194
gfp.pk1673.green	gfp	pk1673	green	n	21	6944.067	266.022	85.51	148	101	617	1847271.469	268	4433249
gfp.pk1673.green	gfp	pk1673	green	n	22	5304.409	348.373	157.312	240	110	1043	1847913.582	312	4434790
gfp.pk1673.green	gfp	pk1673	green	n	23	6619.469	291.59	142.393	181	100	973	1930170.256	234	4632197
gfp.pk1673.green	gfp	pk1673	green	n	24	6411.96	279.582	104.21	154	94	703	1792666.892	270	4302204
gfp.pk1673.green	gfp	pk1673	green	n	25	7297.833	330.092	153.882	242	106	1168	2408958.795	289	5781237
gfp.pk1673.green	gfp	pk1673	green	n	26	4941.892	290.911	108.547	148	111	738	1437650.257	284	3450203
gfp.pk1673.green	gfp	pk1673	green	n	27	6720.724	403.451	174.361	197	118	1248	2711485.531	397	6507268
gfp.pk1673.green	gfp	pk1673	green	n	28	5529.836	381.122	178.571	316	112	1182	2107541.275	344	5057868
gfp.pk1673.green	gfp	pk1673	green	n	29	5874.435	504.016	234.157	209	113	1400	2960807.337	503	7105613
gfp.pk1673.green	gfp	pk1673	green	n	30	7096.991	346.348	161.815	190	114	1158	2458029.37	299	5899001
gfp.pk1673.green	gfp	pk1673	green	n	31	7071.573	259.116	95.06	150	109	643	1832354.538	244	4397450
gfp.pk1673.green	gfp	pk1673	green	n	32	4961.06	364.717	181.841	162	108	1110	1809385.155	332	4342326
gfp.pk1673.green	gfp	pk1673	green	n	33	7577.013	325.541	144.179	151	103	1224	2466628.096	299	5919637
gfp.pk1673.green	gfp	pk1673	green	n	34	5268.574	385.536	182.6	156	107	1240	2031223.206	374	4874713
gfp.pk1673.green	gfp	pk1673	green	n	35	9122.083	260.986	112.136	206	99	946	2380737.505	228	5713509
gfp.pk1673.green	gfp	pk1673	green	n	36	6678.638	565.014	239.197	563	127	1591	3773522.38	558	9056040
gfp.pk1673.green	gfp	pk1673	green	n	37	7030.738	261.774	90.804	252	99	827	1840461.992	251	4416907
gfp.pk1673.green	gfp	pk1673	green	n	38	6324.456	324.198	148.597	232	109	1075	2050372.831	272	4920670
gfp.pk1673.green	gfp	pk1673	green	n	39	6449.045	292.921	133.431	218	109	968	1889058.795	252	4533534
gfp.pk1673.green	gfp	pk1673	green	n	40	6187.366	372.871	155.306	189	115	1084	2307086.641	350	5536755
gfp.pk1673.green	gfp	pk1673	green	n	41	6248.202	341.767	133.032	184	114	971	2135429.216	331	5124796
gfp.pk1673.green	gfp	pk1673	green	n	42	5891.519	377.394	171.622	155	109	1166	2223422.819	360	5335971
gfp.pk1673.green	gfp	pk1673	green	n	43	7016.154	309.837	132.521	175	114	851	2173862.222	281	5217031
gfp.pk1673.green	gfp	pk1673	green	n	44	6513.214	407.852	183.68	184	103	1462	2656426.766	390	6375133
gfp.pk1673.green	gfp	pk1673	green	n	45	6923.65	613.235	260.829	583	123	1926	4245827.705	621	10189521
gfp.pk1673.green	gfp	pk1673	green	n	46	7087.407	335.499	136.567	230	110	1564	2377816.122	317	5706498
gfp.pk1673.green	gfp	pk1673	green	n	47	6157.365	345.422	142.521	310	108	1029	2126886.743	325	5104295
gfp.pk1673.green	gfp	pk1673	green	n	48	8534.973	301.977	116.506	225	111	856	2577368.571	272	6185402
gfp.pk1673.green	gfp	pk1673	green	n	49	6222.784	319.116	121.91	201	102	873	1985791.547	309	4765682
gfp.pk1673.green	gfp	pk1673	green	n	50	6358.624	306.757	114.161	158	107	708	1950550.354	303	4681107
gfp.pk1673.green	gfp	pk1673	green	n	51	4786.885	395.514	188.019	155	114	1243	1893279.404	376	4543663
gfp.pk1673.green	gfp	pk1673	green	n	52	5911.937	375.015	150.432	271	109	890	2217064.612	356	5320712
gfp.pk1673.green	gfp	pk1673	green	n	53	5490.667	309.177	124.95	156	111	790	1697589.215	294	4074028
gfp.pk1673.green	gfp	pk1673	green	n	54	6026.942	298.3	112.764	153	105	766	1797834.628	281	4314606
gfp.pk1673.green	gfp	pk1673	green	n	55	7752.021	341.56	181.047	150	99	1220	2647783.967	302	6354391
gfp.pk1673.green	gfp	pk1673	green	n	56	5034.814	285.761	119.488	148	85	975	1438753.277	266	3452850
gfp.pk1673.green	gfp	pk1673	green	n	57	6248.619	396.897	230.437	152	88	1294	2480059.633	347	5951871
gfp.pk1673.green	gfp	pk1673	green	n	58	7739.521	345.979	179.373	167	106	1476	2677712.419	297	6426216
gfp.pk1673.green	gfp	pk1673	green	n	59	7867.026	435.297	248.435	161	113	1730	3424494.06	364	8218410
gfp.pk1673.green	gfp	pk1673	green	n	60	6733.224	332	163.778	170	104	994	2235429.282	287	5364785
gfp.pk1673.green	gfp	pk1673	green	n	61	7310.334	372.754	208.075	156	99	1723	2724955.829	325	6539595
gfp.pk1673.green	gfp	pk1673	green	n	62	7890.361	285.646	134.106	166	109	1257	2253852.624	252	5408999
gfp.pk1673.green	gfp	pk1673	green	n	63	5561.088	285.865	132.525	219	102	1056	1589722.679	254	3815160
gfp.pk1673.green	gfp	pk1673	green	n	64	8001.616	281.449	98.412	213	108	701	2252044.625	270	5404660
gfp.pk1673.green	gfp	pk1673	green	n	65	6564.467	349.857	170.236	189	108	1059	2296625.413	307	5511649
gfp.pk1673.green	gfp	pk1673	green	n	66	6447.378	288.201	129.159	155	107	850	1858142.45	259	4459338
gfp.pk1673.green	gfp	pk1673	green	n	67	8586.226	367.955	189.325	185	111	1287	3159343.605	317	7582078
gfp.pk1673.green	gfp	pk1673	green	n	68	7457.424	402.079	192.752	149	104	1262	2998472.5	388	7196005
gfp.wt.green	gfp	wt	green	n	1	5714.428	142.913	20.433	131	76	236	816666.511	140	1959910
gfp.wt.green	gfp	wt	green	n	2	6062.777	169.012	46.786	124	89	529	1024680.606	156	2459121
gfp.wt.green	gfp	wt	green	n	3	4822.721	132.755	13.447	131	86	199	640241.36	132	1536509
gfp.wt.green	gfp	wt	green	n	4	5446.499	158.074	25.999	145	93	253	860947.703	155	2066180
gfp.wt.green	gfp	wt	green	n	5	5950.689	178.214	48.133	136	99	462	1060498.911	166	2545081
gfp.wt.green	gfp	wt	green	n	6	5459.416	182.818	53.029	134	67	458	998078.557	169	2395279
gfp.wt.green	gfp	wt	green	n	7	7179.078	139.942	15.535	139	93	224	1004653.024	139	2411057
gfp.wt.green	gfp	wt	green	n	8	5832.767	232.727	72.768	144	96	714	1357439.573	223	3257706
gfp.wt.green	gfp	wt	green	n	9	4811.053	156.44	33.09	137	91	328	752640.25	148	1806254
gfp.wt.green	gfp	wt	green	n	10	7303.667	148.965	23.074	139	88	295	1087988.085	145	2611052
gfp.wt.green	gfp	wt	green	n	11	8287.879	214.78	73.6	135	91	584	1780072.649	199	4271979
gfp.wt.green	gfp	wt	green	n	12	4044.768	171.084	52.903	127	85	489	691994.56	151	1660711
gfp.wt.green	gfp	wt	green	n	13	5529.42	159.531	32.855	134	78	414	882111.17	154	2116970
gfp.wt.green	gfp	wt	green	n	14	7259.915	166.516	31.521	175	92	343	1208890.697	166	2901205
gfp.wt.green	gfp	wt	green	n	15	4666.88	146.486	24.791	128	84	263	683632.511	142	1640643
gfp.wt.green	gfp	wt	green	n	16	6295.705	161.082	26.552	136	87	293	1014125.54	159	2433790
gfp.wt.green	gfp	wt	green	n	17	6299.455	194.451	54.286	141	97	509	1224935.597	187	2939711
gfp.wt.green	gfp	wt	green	n	18	7457.424	298.555	156.568	212	105	1018	2226451.394	238	5343239
gfp.wt.green	gfp	wt	green	n	19	5134.818	205.662	57.14	146	97	505	1056036.624	197	2534372
gfp.wt.green	gfp	wt	green	n	20	5539.837	131.422	12.585	131	80	190	728057.459	130	1747258
gfp.wt.green	gfp	wt	green	n	21	5758.18	177.366	40.035	142	100	342	1021307.952	170	2451027
gfp.wt.green	gfp	wt	green	n	22	5335.244	235.5	78.637	160	101	635	1256452.455	222	3015348
gfp.wt.green	gfp	wt	green	n	23	3922.263	211.378	86.091	133	102	576	829080.829	176	1989703
gfp.wt.green	gfp	wt	green	n	24	6064.027	139.444	15.989	130	84	220	845589.917	138	2029323
gfp.wt.green	gfp	wt	green	n	25	7967.031	194.59	51.768	160	93	577	1550308.392	185	3720570
gfp.wt.green	gfp	wt	green	n	26	7109.492	157.223	28.383	136	83	274	1117772.363	151	2682531
gfp.wt.green	gfp	wt	green	n	27	6156.532	147.784	21.806	135	89	248	909837.022	144	2183509
gfp.wt.green	gfp	wt	green	n	28	5723.595	154.136	27.637	143	98	364	882211.592	149	2117211
gfp.wt.green	gfp	wt	green	n	29	7174.911	136.179	16.716	125	78	246	977069.263	134	2344859
gfp.wt.green	gfp	wt	green	n	30	6303.205	137.114	16.301	140	94	227	864259.521	136	2074128
gfp.wt.green	gfp	wt	green	n	31	6692.389	138.743	18.524	133	86	246	928519.543	136	2228345
gfp.wt.green	gfp	wt	green	n	32	5435.665	151.692	22.726	147	82	273	824548.955	149	1978827
gfp.wt.green	gfp	wt	green	n	33	4103.521	195.449	52.401	233	94	393	802030.425	197	1924785
gfp.wt.green	gfp	wt	green	n	34	8248.711	140.294	16.712	143	68	230	1157242.502	140	2777255
gfp.wt.green	gfp	wt	green	n	35	4551.041	156.926	27.841	150	91	278	714174.741	155	1713941
gfp.wt.green	gfp	wt	green	n	36	8352.465	185.174	52.294	131	93	458	1546663.226	174	3711822
gfp.wt.green	gfp	wt	green	n	37	6323.206	211.874	64.669	213	90	652	1339724.179	204	3215191
gfp.wt.green	gfp	wt	green	n	38	6741.558	233.965	72.618	157	108	551	1577289.626	225	3785322
gfp.wt.green	gfp	wt	green	n	39	7051.572	138.366	15.958	144	80	212	975695.867	138	2341563
gfp.wt.green	gfp	wt	green	n	40	5621.507	172.128	46.728	134	89	405	967617.58	159	2322176
gfp.wt.green	gfp	wt	green	n	41	4786.886	185.117	56.375	133	89	446	886135.104	167	2126627
gfp.wt.green	gfp	wt	green	n	42	4523.54	188.982	55.375	132	88	409	854866.175	175	2051585
gfp.wt.green	gfp	wt	green	n	43	6290.288	166.202	32.922	135	89	307	1045458.223	160	2508985
gfp.wt.green	gfp	wt	green	n	44	5626.091	142.783	20.574	129	87	251	803308.4	139	1927852
gfp.wt.green	gfp	wt	green	n	45	7686.601	157.96	32.423	138	79	343	1214171.772	150	2913879
gfp.wt.green	gfp	wt	green	n	46	5182.32	202.092	61.782	137	99	574	1047303.308	192	2513413
gfp.wt.green	gfp	wt	green	n	47	3810.174	201.832	68.069	144	96	513	769015.165	181	1845552
gfp.wt.green	gfp	wt	green	n	48	4994.395	172.271	42.209	130	87	374	860388.094	165	2064837
gfp.wt.green	gfp	wt	green	n	49	6431.127	134.963	13.99	132	71	215	867966.357	134	2083024
gfp.wt.green	gfp	wt	green	n	50	5367.745	149.234	25.119	141	80	279	801050.797	146	1922434
gfp.wt.green	gfp	wt	green	n	51	5776.931	141.877	17.196	138	99	243	819616.229	140	1966989
gfp.wt.green	gfp	wt	green	n	52	5946.105	217.895	63.095	197	96	548	1295629.246	213	3109368
gfp.wt.green	gfp	wt	green	n	53	5465.25	143.57	18.503	134	88	218	784646.714	142	1883066
gfp.wt.green	gfp	wt	green	n	54	6206.95	198.621	55.709	137	98	516	1232833.458	190	2958665
gfp.wt.green	gfp	wt	green	n	55	4697.715	138.404	16.917	130	85	228	650180.981	137	1560363
gfp.wt.green	gfp	wt	green	n	56	5623.59	215.73	68.382	147	98	531	1213175.476	205	2911488
gfp.wt.green	gfp	wt	green	n	57	7034.488	213.725	71.327	141	106	516	1503442.916	197	3608098
gfp.wt.green	gfp	wt	green	n	58	7195.329	189.893	49.48	184	82	439	1366343.73	184	3279075
gfp.wt.green	gfp	wt	green	n	59	4996.062	197.528	72.03	141	88	609	986862.627	175	2368362
gfp.wt.green	gfp	wt	green	n	60	5232.739	203.89	63.538	140	78	559	1066904.204	194	2560453
gfp.wt.green	gfp	wt	green	n	61	5485.668	159.671	31.639	132	81	304	875901.72	154	2102068
gfp.wt.green	gfp	wt	green	n	62	4926.058	266.134	122.269	144	91	930	1310994.005	237	3146242
gfp.wt.green	gfp	wt	green	n	63	5468.166	136.58	15.854	137	75	231	746842.005	136	1792339
gfp.wt.green	gfp	wt	green	n	64	5185.237	180.832	52.715	128	99	474	937657.798	169	2250276
gfp.wt.green	gfp	wt	green	n	65	8381.216	277.707	112.017	147	87	749	2327523.736	254	5585802
gfp.wt.green	gfp	wt	green	n	66	5435.665	174.187	35.394	149	99	329	946819.466	170	2272263
ctrl.pk1673.red	ctrl	pk1673	red	n	1	6446.129	188.857	33.38	193	106	324	1217393.819	189	2921611
ctrl.pk1673.red	ctrl	pk1673	red	n	2	7452.426	190.662	42.52	190	106	369	1420891.496	189	3409983
ctrl.pk1673.red	ctrl	pk1673	red	n	3	6071.529	222.879	53.818	242	106	568	1353216.306	225	3247570
ctrl.pk1673.red	ctrl	pk1673	red	n	4	6011.109	186.864	32.032	188	108	329	1123260.746	188	2695702
ctrl.pk1673.red	ctrl	pk1673	red	n	5	6973.654	187.904	36.837	201	89	322	1310375.172	190	3144756
ctrl.pk1673.red	ctrl	pk1673	red	n	6	6175.284	179.42	30.817	197	102	305	1107967.961	180	2659001
ctrl.pk1673.red	ctrl	pk1673	red	n	7	7205.331	183.209	30.024	181	107	319	1320083.117	182	3168054
ctrl.pk1673.red	ctrl	pk1673	red	n	8	7544.096	193.2	36.065	189	102	364	1457522.345	192	3497893
ctrl.pk1673.red	ctrl	pk1673	red	n	9	6354.042	209.94	46.177	205	95	425	1333969.172	213	3201379
ctrl.pk1673.red	ctrl	pk1673	red	n	10	6113.197	196.181	35.989	204	104	321	1199294.654	200	2878175
ctrl.pk1673.red	ctrl	pk1673	red	n	11	8534.975	209.992	41.424	226	104	363	1792280.634	217	4301276
ctrl.pk1673.red	ctrl	pk1673	red	n	12	6541.55	198.512	49.96	207	100	448	1298577.13	193	3116442
ctrl.pk1673.red	ctrl	pk1673	red	n	13	6116.531	213.079	67.535	127	102	451	1303301.93	201	3127781
ctrl.pk1673.red	ctrl	pk1673	red	n	14	5301.493	189.345	37.968	200	103	377	1003809.844	191	2409033
ctrl.pk1673.red	ctrl	pk1673	red	n	15	8279.13	178.601	27.627	185	105	303	1478663.733	180	3548630
ctrl.pk1673.red	ctrl	pk1673	red	n	16	7141.161	193.445	33.37	190	108	312	1381418.851	194	3315253
ctrl.pk1673.red	ctrl	pk1673	red	n	17	6756.977	202.107	49.231	202	97	395	1365629.792	197	3277361
ctrl.pk1673.red	ctrl	pk1673	red	n	18	8282.88	203.557	41.092	211	95	631	1686035.338	207	4046299
ctrl.pk1673.red	ctrl	pk1673	red	n	19	6776.144	190.342	40.014	202	101	466	1289782.559	190	3095336
ctrl.pk1673.red	ctrl	pk1673	red	n	20	7383.672	248.191	66.83	250	87	555	1832557.9	250	4397937
ctrl.pk1673.red	ctrl	pk1673	red	n	21	2934.718	197.599	61.087	136	104	395	579897.462	177	1391690
ctrl.pk1673.red	ctrl	pk1673	red	n	22	7079.908	187.063	36.478	192	100	405	1324388.732	187	3178387
ctrl.pk1673.red	ctrl	pk1673	red	n	23	7056.991	186.697	36.249	188	103	326	1317518	186	3161898
ctrl.pk1673.red	ctrl	pk1673	red	n	24	8822.905	181.923	58.65	130	88	474	1605088.288	155	3852035
ctrl.pk1673.red	ctrl	pk1673	red	n	25	7743.689	194.146	36.278	191	102	410	1503402.369	194	3608000
ctrl.pk1673.red	ctrl	pk1673	red	n	26	6584.052	199.836	46.041	189	107	493	1315729.584	196	3157606
ctrl.pk1673.red	ctrl	pk1673	red	n	27	7161.996	199.609	42.818	209	105	354	1429596.896	200	3430875
ctrl.pk1673.red	ctrl	pk1673	red	n	28	8634.563	193.338	35.703	188	97	379	1669392.074	192	4006357
ctrl.pk1673.red	ctrl	pk1673	red	n	29	6773.644	192.147	42.751	202	105	369	1301533.932	192	3123538
ctrl.pk1673.red	ctrl	pk1673	red	n	30	8156.625	202.551	40.967	203	105	381	1652132.948	201	3964937
ctrl.pk1673.red	ctrl	pk1673	red	n	31	5651.926	182.675	42.33	160	99	361	1032462.827	174	2477797
ctrl.pk1673.red	ctrl	pk1673	red	n	32	7301.585	177.473	34.975	177	91	340	1295832.42	174	3109855
ctrl.pk1673.red	ctrl	pk1673	red	n	33	8258.296	182.145	29.477	184	111	317	1504207.822	182	3609933
ctrl.pk1673.red	ctrl	pk1673	red	n	34	6329.457	195.42	39.551	197	75	352	1236899.714	195	2968423
ctrl.pk1673.red	ctrl	pk1673	red	n	35	7015.322	203.447	52.262	203	105	468	1427245.538	202	3425232
ctrl.pk1673.red	ctrl	pk1673	red	n	36	6144.449	183.961	36.229	185	101	320	1130337.738	182	2712686
ctrl.pk1673.red	ctrl	pk1673	red	n	37	8477.056	191.154	73.788	127	91	916	1620423.992	171	3888839
ctrl.pk1673.red	ctrl	pk1673	red	n	38	8301.631	189.869	34.666	203	103	356	1576225.713	190	3782768
ctrl.pk1673.red	ctrl	pk1673	red	n	39	5611.091	182.286	30.781	177	105	328	1022821.134	181	2454658
ctrl.pk1673.red	ctrl	pk1673	red	n	40	4120.189	200.172	55.745	161	97	400	824748.289	186	1979305
ctrl.pk1673.red	ctrl	pk1673	red	n	41	7835.36	192.477	37.738	187	85	420	1508125.919	192	3619336
ctrl.pk1673.red	ctrl	pk1673	red	n	42	7849.11	200.531	42.32	219	94	390	1573989.777	205	3777402
ctrl.pk1673.red	ctrl	pk1673	red	n	43	6728.226	240.29	59.192	262	101	462	1616723.406	250	3879958
ctrl.pk1673.red	ctrl	pk1673	red	n	44	7578.265	199.663	42.781	208	80	414	1513096.147	199	3631264
ctrl.pk1673.red	ctrl	pk1673	red	n	45	9522.104	186.364	32.84	201	93	359	1774581.904	188	4258801
ctrl.pk1673.red	ctrl	pk1673	red	n	46	8939.16	194.886	42	207	72	411	1742120.414	195	4180897
ctrl.pk1673.red	ctrl	pk1673	red	n	47	6367.792	211.164	59.695	206	78	626	1344645.495	206	3227001
ctrl.pk1673.red	ctrl	pk1673	red	n	48	7622.017	186.29	34.1	186	89	876	1419903.951	186	3407613
ctrl.pk1673.red	ctrl	pk1673	red	n	49	6175.7	176.406	32.444	187	78	320	1089427.943	177	2614507
ctrl.pk1673.red	ctrl	pk1673	red	n	50	6397.377	186.281	36.02	191	109	385	1191710.556	184	2859974
ctrl.pk1673.red	ctrl	pk1673	red	n	51	7048.24	194.329	39.155	205	103	352	1369679.978	195	3287081
ctrl.pk1673.red	ctrl	pk1673	red	n	52	6991.154	195.303	36.741	207	95	355	1365395.198	199	3276798
ctrl.pk1673.red	ctrl	pk1673	red	n	53	5359.829	199.901	49.313	138	110	388	1071432.95	195	2571321
ctrl.pk1673.red	ctrl	pk1673	red	n	54	6946.986	173.754	27.435	176	110	302	1207068.344	173	2896831
ctrl.pk1673.red	ctrl	pk1673	red	n	55	7794.941	178.946	28.676	182	99	371	1394872.385	180	3347540
ctrl.pk1673.red	ctrl	pk1673	red	n	56	8250.796	192.695	36.338	200	103	424	1589887.59	195	3815555
ctrl.pk1673.red	ctrl	pk1673	red	n	57	8184.542	187.244	33.23	198	85	365	1532503.288	189	3677839
ctrl.pk1673.red	ctrl	pk1673	red	n	58	6731.142	199.954	44.68	206	104	404	1345917.637	199	3230054
ctrl.pk1673.red	ctrl	pk1673	red	n	59	6966.987	201.135	46.724	206	88	434	1401304.347	201	3362976
ctrl.pk1673.red	ctrl	pk1673	red	n	60	6240.287	216.106	48.754	217	100	441	1348562.758	217	3236402
ctrl.pk1673.red	ctrl	pk1673	red	n	61	5624.008	223.305	67.928	128	103	438	1255871.419	211	3013953
ctrl.pk1673.red	ctrl	pk1673	red	n	62	5204.406	173.439	25.551	182	107	284	902645.616	174	2166250
ctrl.pk1673.red	ctrl	pk1673	red	n	63	6569.885	211.844	49.007	225	105	501	1391791.41	214	3340146
ctrl.pk1673.red	ctrl	pk1673	red	n	64	6440.712	206.849	50.855	212	106	417	1332252.426	206	3197259
ctrl.wt.red	ctrl	wt	red	n	1	5103.568	174.298	22.853	170	93	333	889539.283	172	2134796
ctrl.wt.red	ctrl	wt	red	n	2	7121.161	176.177	23.802	174	110	340	1254586.921	175	3010870
ctrl.wt.red	ctrl	wt	red	n	3	6418.212	176.22	24.084	171	105	349	1131020.399	174	2714324
ctrl.wt.red	ctrl	wt	red	n	4	3779.341	197.222	44.025	155	117	400	745368.063	188	1788801
ctrl.wt.red	ctrl	wt	red	n	5	6909.485	178.52	24.416	164	110	311	1233481.366	176	2960219
ctrl.wt.red	ctrl	wt	red	n	6	5259.409	183.242	27.859	177	111	313	963743.949	181	2312879
ctrl.wt.red	ctrl	wt	red	n	7	4356.451	226.244	62.743	150	114	413	985619.539	214	2365378
ctrl.wt.red	ctrl	wt	red	n	8	4874.808	181.421	25.7	187	116	322	884392.379	180	2122444
ctrl.wt.red	ctrl	wt	red	n	9	4928.977	188.186	26.753	194	99	285	927565.2	188	2226054
ctrl.wt.red	ctrl	wt	red	n	10	5047.316	179.379	24.754	173	105	309	905382.512	178	2172818
ctrl.wt.red	ctrl	wt	red	n	11	5735.681	182.328	27.049	183	113	304	1045776.058	181	2509747
ctrl.wt.red	ctrl	wt	red	n	12	3756.84	194.281	38.416	178	121	376	729884.017	188	1751641
ctrl.wt.red	ctrl	wt	red	n	13	7116.994	172.07	20.515	171	109	278	1224619.291	170	2938951
ctrl.wt.red	ctrl	wt	red	n	14	4643.964	175.452	21.749	168	116	269	814794.592	173	1955417
ctrl.wt.red	ctrl	wt	red	n	15	6373.627	180.668	25.109	175	116	295	1151508.009	179	2763492
ctrl.wt.red	ctrl	wt	red	n	16	4762.303	170.248	22.023	150	97	266	810771.073	167	1945761
ctrl.wt.red	ctrl	wt	red	n	17	6283.623	198.036	38.875	189	114	389	1244381.868	193	2986379
ctrl.wt.red	ctrl	wt	red	n	18	5231.491	177.668	26.011	169	108	316	929470.704	174	2230627
ctrl.wt.red	ctrl	wt	red	n	19	4804.388	191.529	39.107	171	118	380	920180.277	183	2208331
ctrl.wt.red	ctrl	wt	red	n	20	6317.374	180.937	24.515	176	109	284	1143046.786	180	2743186
ctrl.wt.red	ctrl	wt	red	n	21	6720.726	176.689	23.912	173	92	362	1187479.665	175	2849820
ctrl.wt.red	ctrl	wt	red	n	22	6206.119	186.499	27.726	182	114	330	1157437.865	185	2777723
ctrl.wt.red	ctrl	wt	red	n	23	6125.699	198.224	35.843	194	97	381	1214261.731	197	2914094
ctrl.wt.red	ctrl	wt	red	n	24	5588.174	175.998	24.169	174	110	282	983506.109	174	2360306
ctrl.wt.red	ctrl	wt	red	n	25	5191.489	190.818	31.643	192	116	354	990629.77	188	2377402
ctrl.wt.red	ctrl	wt	red	n	26	6069.863	171.947	22.036	171	107	337	1043697.629	171	2504759
ctrl.wt.red	ctrl	wt	red	n	27	6071.53	186.51	30.671	184	99	348	1132400.046	183	2717635
ctrl.wt.red	ctrl	wt	red	n	28	6257.788	158.999	16.599	154	97	259	994979.553	157	2387841
ctrl.wt.red	ctrl	wt	red	n	29	6263.622	176.195	23.798	161	111	278	1103618.305	173	2648562
ctrl.wt.red	ctrl	wt	red	n	30	4422.287	195.336	44.511	159	120	353	863830.183	180	2073097
ctrl.wt.red	ctrl	wt	red	n	31	5184.405	183.062	31.181	175	107	357	949069.94	178	2277663
ctrl.wt.red	ctrl	wt	red	n	32	3908.097	207.863	53.308	179	108	394	812347.813	195	1949545
ctrl.wt.red	ctrl	wt	red	n	33	5206.49	181.582	25.686	179	102	286	945403.105	180	2268863
ctrl.wt.red	ctrl	wt	red	n	34	7459.093	178.301	23.839	174	116	291	1329964.974	176	3191769
ctrl.wt.red	ctrl	wt	red	n	35	5131.903	218.192	52.278	195	111	395	1119738.63	210	2687249
ctrl.wt.red	ctrl	wt	red	n	36	6796.98	183.204	27.494	179	102	328	1245235.657	181	2988428
ctrl.wt.red	ctrl	wt	red	n	37	4402.703	201.736	47.966	170	97	455	888185.054	191	2131546
ctrl.wt.red	ctrl	wt	red	n	38	5817.349	181.86	37.446	198	99	331	1057941.716	184	2538944
ctrl.wt.red	ctrl	wt	red	n	39	6119.447	182.75	41.133	191	98	372	1118326.56	182	2683861
ctrl.wt.red	ctrl	wt	red	n	40	6058.194	188.911	54.049	121	96	430	1144458.589	177	2746575
ctrl.wt.red	ctrl	wt	red	n	41	6724.891	161.733	24.1	170	88	353	1087638.907	161	2610214
ctrl.wt.red	ctrl	wt	red	n	42	4717.716	184.303	48.669	123	105	359	869486.847	174	2086673
ctrl.wt.red	ctrl	wt	red	n	43	6849.063	185.172	34.174	188	94	319	1268252.167	187	3043666
ctrl.wt.red	ctrl	wt	red	n	44	8214.126	167.441	26.473	161	105	290	1375382.483	167	3300767
ctrl.wt.red	ctrl	wt	red	n	45	5579.422	186.883	37.534	182	100	331	1042698.102	187	2502361
ctrl.wt.red	ctrl	wt	red	n	46	4913.141	177.723	35.687	182	91	321	873178.683	177	2095533
ctrl.wt.red	ctrl	wt	red	n	47	5609.423	170.342	31.837	169	104	304	955519.115	168	2293141
ctrl.wt.red	ctrl	wt	red	n	48	8212.876	168.897	26.766	171	90	323	1387132.187	169	3328965
ctrl.wt.red	ctrl	wt	red	n	49	7554.929	178.487	33.819	187	93	327	1348454.168	180	3236142
ctrl.wt.red	ctrl	wt	red	n	50	7014.487	176.77	30.53	193	96	394	1239952.956	177	2975751
ctrl.wt.red	ctrl	wt	red	n	51	6377.375	182.793	49.992	121	73	456	1165740.875	176	2797650
ctrl.wt.red	ctrl	wt	red	n	52	6531.132	183.594	40.728	187	82	369	1199077.818	182	2877655
ctrl.wt.red	ctrl	wt	red	n	53	8183.291	184.694	40.87	200	98	456	1511405.035	187	3627206
ctrl.wt.red	ctrl	wt	red	n	54	5511.502	187.249	61.668	119	97	521	1032023.086	168	2476742
ctrl.wt.red	ctrl	wt	red	n	55	7249.915	162.4	26.837	172	87	288	1177388.075	164	2825602
ctrl.wt.red	ctrl	wt	red	n	56	6084.029	173.113	33.581	182	96	326	1053222.39	174	2527618
ctrl.wt.red	ctrl	wt	red	n	57	6342.79	199.762	66.297	119	91	437	1267050.93	184	3040783
ctrl.wt.red	ctrl	wt	red	n	58	6782.394	172.628	31.229	167	103	306	1170827.775	174	2809858
ctrl.wt.red	ctrl	wt	red	n	59	6432.378	196.656	52.424	119	85	423	1264967.085	195	3035782
ctrl.wt.red	ctrl	wt	red	n	60	7934.947	182.914	40.974	183	92	374	1451413.538	182	3483233
ctrl.wt.red	ctrl	wt	red	n	61	7266.166	173.392	35.605	181	84	323	1259895.186	174	3023610
ctrl.wt.red	ctrl	wt	red	n	62	7474.926	160.261	25.708	156	96	285	1197942.766	159	2874931
ctrl.wt.red	ctrl	wt	red	n	63	7381.171	161.754	26.041	156	94	296	1193932.999	160	2865308
ctrl.wt.red	ctrl	wt	red	n	64	6271.954	163.343	26.839	172	87	275	1024479.407	164	2458638
gfp.pk1673.red	gfp	pk1673	red	n	1	4279.779	190.706	38.77	169	112	447	816177.701	186	1958737
gfp.pk1673.red	gfp	pk1673	red	n	2	6667.388	186.482	29.844	190	106	324	1243348.881	186	2983901
gfp.pk1673.red	gfp	pk1673	red	n	3	7515.343	187.836	31.386	190	98	358	1411655.736	187	3387819
gfp.pk1673.red	gfp	pk1673	red	n	4	7599.931	191.254	34.164	199	114	451	1453515.149	190	3488277
gfp.pk1673.red	gfp	pk1673	red	n	5	7314.084	201.367	40.416	203	109	474	1472816.447	199	3534598
gfp.pk1673.red	gfp	pk1673	red	n	6	8275.378	204.679	41.059	227	110	437	1693793.208	206	4064918
gfp.pk1673.red	gfp	pk1673	red	n	7	4839.804	207.673	50.426	184	109	504	1005096.748	201	2412122
gfp.pk1673.red	gfp	pk1673	red	n	8	8283.712	190.999	31.506	184	107	346	1582183.11	190	3797066
gfp.pk1673.red	gfp	pk1673	red	n	9	5670.259	196.27	43.48	190	107	384	1112902.089	190	2670843
gfp.pk1673.red	gfp	pk1673	red	n	10	6111.529	188.479	36.897	190	96	327	1151894.287	186	2764420
gfp.pk1673.red	gfp	pk1673	red	n	11	4955.643	177.13	26	170	108	268	877790.932	177	2106602
gfp.pk1673.red	gfp	pk1673	red	n	12	6574.884	204.231	38.228	208	94	382	1342794.257	205	3222559
gfp.pk1673.red	gfp	pk1673	red	n	13	7779.522	183.016	27.778	185	104	314	1423778.374	183	3416912
gfp.pk1673.red	gfp	pk1673	red	n	14	5883.602	180.48	28.182	173	106	309	1061873.091	178	2548379
gfp.pk1673.red	gfp	pk1673	red	n	15	4835.638	198.38	41.617	200	108	473	959295.905	198	2302205
gfp.pk1673.red	gfp	pk1673	red	n	16	5758.18	200.22	34.652	217	117	365	1152905.166	202	2766846
gfp.pk1673.red	gfp	pk1673	red	n	17	5677.343	177.698	26.984	168	91	323	1008853.169	176	2421137
gfp.pk1673.red	gfp	pk1673	red	n	18	4844.388	201.66	55.253	168	111	439	976917.127	187	2344494
gfp.pk1673.red	gfp	pk1673	red	n	19	4486.872	180.606	36.572	159	108	344	810357.018	173	1944768
gfp.pk1673.red	gfp	pk1673	red	n	20	7217.83	174.728	24.02	172	106	279	1261156.778	174	3026638
gfp.pk1673.red	gfp	pk1673	red	n	21	6944.067	179.434	26.177	182	102	307	1245999.836	179	2990263
gfp.pk1673.red	gfp	pk1673	red	n	22	5304.409	188.798	31.269	190	111	345	1001460.748	188	2403396
gfp.pk1673.red	gfp	pk1673	red	n	23	6619.469	188.992	45.902	144	98	390	1251023.815	179	3002320
gfp.pk1673.red	gfp	pk1673	red	n	24	6411.96	188.842	29.227	201	91	329	1210847.397	190	2905901
gfp.pk1673.red	gfp	pk1673	red	n	25	7297.833	180.918	29.065	183	106	334	1320311.98	179	3168604
gfp.pk1673.red	gfp	pk1673	red	n	26	4941.892	179.495	29.028	168	99	317	887044.271	178	2128809
gfp.pk1673.red	gfp	pk1673	red	n	27	6720.724	193.302	35.353	197	109	383	1299130.596	192	3117771
gfp.pk1673.red	gfp	pk1673	red	n	28	5529.836	196.898	35.889	196	104	350	1088811.822	196	2613029
gfp.pk1673.red	gfp	pk1673	red	n	29	5874.435	204.455	38.032	218	112	392	1201056.533	206	2882404
gfp.pk1673.red	gfp	pk1673	red	n	30	7096.991	178.748	27.065	171	96	315	1268571.283	177	3044432
gfp.pk1673.red	gfp	pk1673	red	n	31	7071.573	192.833	30.883	200	90	336	1363630.209	195	3272563
gfp.pk1673.red	gfp	pk1673	red	n	32	4961.06	198.375	40.344	205	114	351	984149.124	197	2361850
gfp.pk1673.red	gfp	pk1673	red	n	33	7577.013	204.881	39.772	204	111	384	1552382.582	207	3725548
gfp.pk1673.red	gfp	pk1673	red	n	34	5268.574	190.439	33.628	201	100	312	1003339.584	191	2407905
gfp.pk1673.red	gfp	pk1673	red	n	35	9122.083	206.328	38.924	209	109	370	1882138.479	205	4516926
gfp.pk1673.red	gfp	pk1673	red	n	36	6678.638	211.249	44.357	206	112	436	1410858.2	208	3385905
gfp.pk1673.red	gfp	pk1673	red	n	37	7030.738	179.959	25.439	186	108	309	1265247.798	180	3036456
gfp.pk1673.red	gfp	pk1673	red	n	38	6324.456	184.337	31.52	172	110	311	1165832.424	183	2797870
gfp.pk1673.red	gfp	pk1673	red	n	39	6449.045	179.91	25.475	173	109	290	1160244.668	178	2784460
gfp.pk1673.red	gfp	pk1673	red	n	40	6187.366	191.707	37.231	175	110	326	1186163.769	188	2846663
gfp.pk1673.red	gfp	pk1673	red	n	41	6248.202	180.091	27.246	189	111	309	1125246.403	179	2700468
gfp.pk1673.red	gfp	pk1673	red	n	42	5891.519	192.727	36.537	201	94	343	1135457.703	191	2724974
gfp.pk1673.red	gfp	pk1673	red	n	43	7016.154	194.751	37.701	199	111	393	1366401.169	193	3279213
gfp.pk1673.red	gfp	pk1673	red	n	44	6513.214	187.658	29.352	196	110	323	1222258.334	189	2933286
gfp.pk1673.red	gfp	pk1673	red	n	45	6923.65	197.184	38.105	190	111	392	1365231.116	194	3276405
gfp.pk1673.red	gfp	pk1673	red	n	46	7087.407	205.404	42.982	207	104	383	1455784.002	205	3493722
gfp.pk1673.red	gfp	pk1673	red	n	47	6157.365	195.174	33.884	207	102	378	1201758.231	197	2884088
gfp.pk1673.red	gfp	pk1673	red	n	48	8534.973	189.106	29.777	188	81	376	1614018.731	189	3873468
gfp.pk1673.red	gfp	pk1673	red	n	49	6222.784	185.205	29.657	194	102	315	1152493.481	185	2765858
gfp.pk1673.red	gfp	pk1673	red	n	50	6358.624	181.188	27.836	179	100	319	1152109.297	180	2764936
gfp.pk1673.red	gfp	pk1673	red	n	51	4786.885	196.9	38.768	204	106	375	942535.556	196	2261982
gfp.pk1673.red	gfp	pk1673	red	n	52	5911.937	158.523	19.886	159	88	248	937177.812	157	2249124
gfp.pk1673.red	gfp	pk1673	red	n	53	5490.667	190.081	36.105	179	110	322	1043673.093	188	2504701
gfp.pk1673.red	gfp	pk1673	red	n	54	6026.942	181.087	25.791	184	108	295	1091399.023	181	2619238
gfp.pk1673.red	gfp	pk1673	red	n	55	7752.021	183.043	37.046	170	95	330	1418953.205	182	3405332
gfp.pk1673.red	gfp	pk1673	red	n	56	5034.814	169.256	29.841	165	93	283	852171.459	168	2045118
gfp.pk1673.red	gfp	pk1673	red	n	57	6248.619	220.887	56.704	246	99	552	1380238.101	222	3312420
gfp.pk1673.red	gfp	pk1673	red	n	58	7739.521	191.011	38.671	194	98	370	1478336.753	191	3547846
gfp.pk1673.red	gfp	pk1673	red	n	59	7867.026	192.107	44.159	201	90	363	1511307.01	191	3626971
gfp.pk1673.red	gfp	pk1673	red	n	60	6733.224	193.659	43.139	217	96	361	1303951.697	195	3129341
gfp.pk1673.red	gfp	pk1673	red	n	61	7310.334	199.65	44.564	203	101	417	1459505.475	201	3502653
gfp.pk1673.red	gfp	pk1673	red	n	62	7890.361	187.574	41.214	192	85	363	1480023.08	186	3551893
gfp.pk1673.red	gfp	pk1673	red	n	63	5561.088	185.236	37.561	194	104	345	1030112.928	185	2472158
gfp.pk1673.red	gfp	pk1673	red	n	64	8001.616	174.636	30.018	185	103	304	1397368.468	177	3353531
gfp.pk1673.red	gfp	pk1673	red	n	65	6564.467	181.504	37.191	196	102	324	1191479.888	183	2859421
gfp.pk1673.red	gfp	pk1673	red	n	66	6447.378	176.581	39.784	169	91	368	1138487.049	172	2732244
gfp.pk1673.red	gfp	pk1673	red	n	67	8586.226	190.588	36.311	197	105	359	1636435.647	192	3927266
gfp.pk1673.red	gfp	pk1673	red	n	68	7457.424	188.958	34.15	203	100	348	1409140.673	190	3381783
gfp.wt.red	gfp	wt	red	n	1	5714.428	181.524	31.698	180	101	331	1037304.934	180	2489418
gfp.wt.red	gfp	wt	red	n	2	6062.777	169.558	24.351	168	85	341	1027989.924	168	2467063
gfp.wt.red	gfp	wt	red	n	3	4822.721	185.947	35.872	182	107	362	896771.007	184	2152152
gfp.wt.red	gfp	wt	red	n	4	5446.499	171.613	27.573	160	107	295	934687.741	169	2243148
gfp.wt.red	gfp	wt	red	n	5	5950.689	185.986	36.527	177	99	352	1106743.526	182	2656063
gfp.wt.red	gfp	wt	red	n	6	5459.416	180.274	34.212	157	106	354	984188.338	175	2361944
gfp.wt.red	gfp	wt	red	n	7	7179.078	175.556	27.107	168	103	329	1260332.632	174	3024660
gfp.wt.red	gfp	wt	red	n	8	5832.767	184.551	32.584	176	105	318	1076442.973	183	2583345
gfp.wt.red	gfp	wt	red	n	9	4811.053	193.219	47.116	154	114	404	929586.675	182	2230906
gfp.wt.red	gfp	wt	red	n	10	7303.667	177.677	29.293	170	108	322	1297693.924	175	3114323
gfp.wt.red	gfp	wt	red	n	11	8287.879	172.859	26.011	164	109	294	1432637.595	170	3438173
gfp.wt.red	gfp	wt	red	n	12	4044.768	209.316	58.058	134	104	417	846633.298	199	2031827
gfp.wt.red	gfp	wt	red	n	13	5529.42	177.314	30.361	170	107	339	980442.75	174	2352955
gfp.wt.red	gfp	wt	red	n	14	7259.915	172.187	24.376	174	112	278	1250061.329	171	3000010
gfp.wt.red	gfp	wt	red	n	15	4666.88	191.476	48.548	156	103	399	893595.446	180	2144531
gfp.wt.red	gfp	wt	red	n	16	6295.705	175.678	27.327	181	85	302	1106014.326	174	2654313
gfp.wt.red	gfp	wt	red	n	17	6299.455	197.775	37.679	204	108	429	1245874.888	198	2989963
gfp.wt.red	gfp	wt	red	n	18	7457.424	201.968	50.306	141	93	386	1506158.457	196	3614615
gfp.wt.red	gfp	wt	red	n	19	5134.818	200.755	42.628	220	108	372	1030842.555	200	2473909
gfp.wt.red	gfp	wt	red	n	20	5539.837	188.44	33.161	189	111	320	1043927.737	189	2505312
gfp.wt.red	gfp	wt	red	n	21	5758.18	180.803	29.476	184	95	294	1041095.94	181	2498516
gfp.wt.red	gfp	wt	red	n	22	5335.244	180.551	31.206	177	107	298	963282.382	179	2311772
gfp.wt.red	gfp	wt	red	n	23	3922.263	210.903	65.92	138	105	513	827217.827	192	1985232
gfp.wt.red	gfp	wt	red	n	24	6064.027	175.41	26.852	172	99	297	1063690.307	174	2552740
gfp.wt.red	gfp	wt	red	n	25	7967.031	173.146	25.429	173	93	288	1379460.58	172	3310554
gfp.wt.red	gfp	wt	red	n	26	7109.492	177.523	26.231	177	108	324	1262099.38	178	3028900
gfp.wt.red	gfp	wt	red	n	27	6156.532	171.599	28.652	148	108	339	1056452.893	168	2535371
gfp.wt.red	gfp	wt	red	n	28	5723.595	171.176	25.05	168	110	281	979740.635	169	2351270
gfp.wt.red	gfp	wt	red	n	29	7174.911	172.859	23.769	169	105	290	1240248.381	173	2976460
gfp.wt.red	gfp	wt	red	n	30	6303.205	179.342	30.125	167	106	329	1130431.276	176	2712911
gfp.wt.red	gfp	wt	red	n	31	6692.389	168.995	22.975	175	89	278	1130981.717	169	2714232
gfp.wt.red	gfp	wt	red	n	32	5435.665	168.615	23.788	167	105	302	916532.328	167	2199577
gfp.wt.red	gfp	wt	red	n	33	4103.521	203.312	47.501	131	101	357	834295.651	200	2002218
gfp.wt.red	gfp	wt	red	n	34	8248.711	172.805	26.477	176	100	285	1425416.015	172	3420842
gfp.wt.red	gfp	wt	red	n	35	4551.041	164.117	18.925	170	112	230	746901.238	164	1792481
gfp.wt.red	gfp	wt	red	n	36	8352.465	164.082	21.728	165	83	290	1370487.253	162	3289019
gfp.wt.red	gfp	wt	red	n	37	6323.206	170.523	23.794	168	105	300	1078253.473	169	2587690
gfp.wt.red	gfp	wt	red	n	38	6741.558	177.32	28.464	165	102	304	1195413.414	176	2868861
gfp.wt.red	gfp	wt	red	n	39	7051.572	172.005	23.53	172	103	297	1212904.63	172	2910838
gfp.wt.red	gfp	wt	red	n	40	5621.507	194.681	36.734	183	108	419	1094400.878	193	2626442
gfp.wt.red	gfp	wt	red	n	41	4786.886	204.954	57.625	137	101	395	981089.446	191	2354507
gfp.wt.red	gfp	wt	red	n	42	4523.54	193.981	45.383	170	110	349	877480.542	185	2105857
gfp.wt.red	gfp	wt	red	n	43	6290.288	177.522	28.296	171	105	308	1116661.896	176	2679866
gfp.wt.red	gfp	wt	red	n	44	5626.091	187.286	36.418	179	105	361	1053687.35	184	2528734
gfp.wt.red	gfp	wt	red	n	45	7686.601	177.579	25.468	169	102	333	1364982.834	177	3275809
gfp.wt.red	gfp	wt	red	n	46	5182.32	192.045	37.648	203	110	360	995239.677	190	2388466
gfp.wt.red	gfp	wt	red	n	47	3810.174	220.655	56.528	131	111	402	840733.862	217	2017669
gfp.wt.red	gfp	wt	red	n	48	4994.395	190.276	40.367	190	107	367	950314.289	185	2280650
gfp.wt.red	gfp	wt	red	n	49	6431.127	166.86	24.69	150	82	275	1073098.654	164	2575319
gfp.wt.red	gfp	wt	red	n	50	5367.745	169.116	23.694	174	104	314	907770.677	168	2178550
gfp.wt.red	gfp	wt	red	n	51	5776.931	163.733	19.418	163	115	303	945871.586	162	2269988
gfp.wt.red	gfp	wt	red	n	52	5946.105	176.215	27.255	168	92	359	1047791.663	175	2514585
gfp.wt.red	gfp	wt	red	n	53	5465.25	171.397	27.844	157	100	314	936727.835	168	2248044
gfp.wt.red	gfp	wt	red	n	54	6206.95	164.33	21.221	169	94	265	1019991.225	163	2447867
gfp.wt.red	gfp	wt	red	n	55	4697.715	182.272	32.75	173	105	348	856260.822	180	2054932
gfp.wt.red	gfp	wt	red	n	56	5623.59	176.064	30.191	171	97	330	990111.942	173	2376160
gfp.wt.red	gfp	wt	red	n	57	7034.488	178.902	28.714	179	112	314	1258486.298	179	3020229
gfp.wt.red	gfp	wt	red	n	58	7195.329	170.127	22.635	167	107	268	1224116.393	170	2937745
gfp.wt.red	gfp	wt	red	n	59	4996.062	191.551	45.982	153	114	390	957001.678	182	2296699
gfp.wt.red	gfp	wt	red	n	60	5232.739	187.528	38.723	187	106	359	981284.039	183	2354974
gfp.wt.red	gfp	wt	red	n	61	5485.668	175.07	28.701	177	99	311	960377.249	173	2304800
gfp.wt.red	gfp	wt	red	n	62	4926.058	197.108	52.834	159	87	417	970963.485	185	2330206
gfp.wt.red	gfp	wt	red	n	63	5468.166	164.979	28.152	159	109	321	902129.926	160	2165013
gfp.wt.red	gfp	wt	red	n	64	5185.237	174.114	28.52	165	108	312	902823.708	171	2166678
gfp.wt.red	gfp	wt	red	n	65	8381.216	194.761	35.418	205	94	330	1632331.589	197	3917417
gfp.wt.red	gfp	wt	red	n	66	5435.665	168.163	21.977	167	104	271	914080.055	169	2193692
