# Supplementary material for: A genetic framework for RNAi inheritance in Caenorhabditis elegans
Source: EMBO Rep. 2025 Jul 7;26(16):4072–99. doi: 10.1038/s44319-025-00512-7 (PMC12373942; doi:10.1038/s44319-025-00512-7)
Supplement: Supplementary file 4 — Source data Fig. 3 [file 44319_2025_512_MOESM4_ESM.zip › Figure_3/3H/F1_hermaphrodites_wago-4.csv]

condi	RNAi	genotype	channel	image	index	area	mean	stddev	modal	min	max	intden	median	rawintden
ctrl.wt.green	ctrl	wt	green	y	1	45481.657	508.925	264.132	432	102	2983	23146731.83	460	55549623
ctrl.wt.green	ctrl	wt	green	n	2	41409.805	444.219	255.342	230	94	3782	18395016.38	384	44146026
ctrl.wt.green	ctrl	wt	green	n	3	51068.996	499.343	364.837	221	92	3696	25500922.52	382	61199423
ctrl.wt.green	ctrl	wt	green	n	4	55787.961	458.309	221.278	220	103	2331	25568117.25	433	61360683
ctrl.wt.green	ctrl	wt	green	n	5	41086.874	421.701	200.399	373	97	2653	17326360.98	395	41581370
ctrl.wt.green	ctrl	wt	green	n	6	46733.798	501.908	223.812	220	111	2203	23456077.6	491	56292019
ctrl.wt.green	ctrl	wt	green	n	7	49945.194	497.212	286.896	224	105	3315	24833351.66	425	59597326
ctrl.wt.green	ctrl	wt	green	n	8	44939.549	454.928	224	492	101	3228	20444254.83	444	49063974
ctrl.wt.green	ctrl	wt	green	n	9	45795.005	467.007	237.527	208	104	3122	21386566.14	436	51325418
ctrl.wt.green	ctrl	wt	green	n	10	48809.309	440.088	247.431	216	99	4155	21480381.67	395	51550565
ctrl.wt.green	ctrl	wt	green	n	11	53031.168	422.068	236.135	204	88	2504	22382767.82	381	53716193
ctrl.wt.green	ctrl	wt	green	n	12	55092.929	492.247	250.762	223	97	3965	27119337.99	464	65083443
ctrl.wt.green	ctrl	wt	green	n	13	48130.528	473.026	245.352	244	104	3047	22766968.26	428	54638232
ctrl.wt.green	ctrl	wt	green	n	14	47093.814	447.111	225.865	180	80	3813	21056167.32	416	50532497
ctrl.wt.green	ctrl	wt	green	n	15	46398.366	486.883	289.593	206	99	2546	22590558.96	408	54214869
ctrl.wt.green	ctrl	wt	green	n	16	35917.888	480.914	236.656	222	107	3105	17273408.98	446	41454291
ctrl.wt.green	ctrl	wt	green	n	17	40781.443	487.56	274.575	202	97	5184	19883390.92	448	47717962
ctrl.wt.green	ctrl	wt	green	n	18	48620.967	495.378	284.849	219	109	3665	24085762.15	439	57803193
ctrl.wt.green	ctrl	wt	green	n	19	38160.49	451.278	242.992	185	102	2963	17220975.34	395	41328456
ctrl.wt.green	ctrl	wt	green	n	20	45235.813	508.024	284.885	234	104	3288	22980877.6	454	55151591
ctrl.wt.green	ctrl	wt	green	n	21	40435.177	417.59	206.242	213	111	2896	16885328.78	371	40522941
ctrl.wt.green	ctrl	wt	green	n	22	39074.699	483.771	280.805	215	120	4219	18903217.06	427	45365652
ctrl.wt.green	ctrl	wt	green	n	23	45231.646	447.944	250.027	220	102	4987	20261252.74	405	48624789
ctrl.wt.green	ctrl	wt	green	n	24	52020.289	509.495	295.645	235	100	4412	26504069.52	443	63606866
ctrl.wt.green	ctrl	wt	green	n	25	44477.445	476.923	266.282	200	89	3708	21212316.94	426	50907239
ctrl.wt.green	ctrl	wt	green	n	26	48928.898	511.769	266.921	243	109	3688	25040304.02	475	60093989
ctrl.wt.green	ctrl	wt	green	n	27	45632.498	514.302	260.597	212	109	4546	23468877.77	493	56322738
ctrl.wt.green	ctrl	wt	green	n	28	39950.989	477.34	254.319	196	109	4144	19070205.51	441	45766406
ctrl.wt.green	ctrl	wt	green	n	29	31398.099	709.886	337.44	229	118	3727	22289060.21	699	53491305
ctrl.wt.green	ctrl	wt	green	n	30	44397.025	562.025	356.736	226	98	3439	24952232.92	467	59882628
ctrl.wt.green	ctrl	wt	green	n	31	45282.482	527.839	317.301	211	106	3350	23901874.18	443	57361882
ctrl.wt.green	ctrl	wt	green	n	32	41141.043	567.117	302.467	224	114	4120	23331779.43	512	55993717
ctrl.wt.green	ctrl	wt	green	n	33	53929.126	447.29	263.635	223	97	3209	24121971.3	386	57890091
ctrl.wt.green	ctrl	wt	green	n	34	43616.572	471.071	262.692	206	102	4911	20546512.83	419	49309382
ctrl.wt.green	ctrl	wt	green	n	35	43236.555	451.767	205.497	245	88	2462	19532841.19	424	46876681
ctrl.wt.green	ctrl	wt	green	n	36	37967.981	493.648	267.05	184	103	3193	18742827.66	441	44980735
ctrl.wt.green	ctrl	wt	green	n	37	49362.251	515.217	239.953	415	119	3162	25432246.47	476	61034608
ctrl.wt.green	ctrl	wt	green	n	38	39124.284	481.346	212.454	496	117	2718	18832310.49	473	45195484
ctrl.wt.green	ctrl	wt	green	n	39	42218.175	484.449	261.15	194	114	3737	20452554.38	445	49083892
ctrl.wt.green	ctrl	wt	green	n	40	43186.553	498.456	230.511	405	108	4856	21526585.03	473	51661448
ctrl.wt.green	ctrl	wt	green	n	41	41813.99	450.81	195.083	501	105	2145	18850178.81	445	45238366
ctrl.wt.green	ctrl	wt	green	n	42	49983.946	480.551	268.409	234	114	2724	24019834.56	416	57644974
ctrl.wt.green	ctrl	wt	green	n	43	37945.48	413.79	204.322	193	100	2513	15701462.3	392	37681791
ctrl.wt.green	ctrl	wt	green	n	44	41350.636	592.975	309.018	259	113	3408	24519913.62	557	58845109
ctrl.wt.green	ctrl	wt	green	n	45	51784.862	522.97	272.245	259	116	4931	27081917.12	492	64993637
ctrl.wt.green	ctrl	wt	green	n	46	44391.608	508.439	267.971	202	114	2804	22570418.05	446	54166533
ctrl.wt.green	ctrl	wt	green	n	47	42444.852	483.823	294.026	192	105	3154	20535776.09	431	49283615
ctrl.wt.green	ctrl	wt	green	n	48	50607.308	473.844	248.484	207	96	3870	23979982.74	440	57549334
ctrl.wt.green	ctrl	wt	green	n	49	45958.346	438.643	224.5	203	105	3126	20159308.09	404	48380133
ctrl.wt.green	ctrl	wt	green	n	50	51292.339	474.373	215.236	488	107	2468	24331692.53	452	58393399
ctrl.wt.green	ctrl	wt	green	n	51	50903.571	510.216	258.232	233	109	3076	25971826.91	475	62329542
ctrl.wt.green	ctrl	wt	green	n	52	44895.381	535.786	272.219	237	106	3011	24054320.3	515	57727736
ctrl.wt.green	ctrl	wt	green	n	53	47943.02	510.634	274.741	220	110	2441	24481342.69	468	58752543
ctrl.wt.green	ctrl	wt	green	n	54	46011.265	500.823	236.746	438	97	3396	23043505.45	474	55301891
ctrl.wt.green	ctrl	wt	green	n	55	51773.194	516.464	318.585	225	91	3384	26738974.4	446	64170612
ctrl.wt.green	ctrl	wt	green	n	56	45162.893	409.979	209.106	202	97	3026	18515850.64	383	44436015
ctrl.wt.green	ctrl	wt	green	n	57	42856.954	455.627	224.064	211	91	2384	19526779.66	428	46862134
ctrl.wt.green	ctrl	wt	green	n	58	54701.245	534.725	317.223	247	98	2753	29250103.5	468	70197047
ctrl.wt.green	ctrl	wt	green	n	59	51475.264	561.649	292.73	201	121	3131	28911045.54	537	69383345
gfp.wt.green	gfp	wt	green	n	1	41935.65	355.11	199.763	177	83	3196	14891788.46	322	35738673
gfp.wt.green	gfp	wt	green	n	2	45420.808	370.86	170.387	346	86	3023	16844753.61	345	40425577
gfp.wt.green	gfp	wt	green	n	3	42552.761	295.984	116.451	284	95	1894	12594956.07	281	30226525
gfp.wt.green	gfp	wt	green	n	4	32086.87	292.352	129.05	162	88	1951	9380663.766	268	22512573
gfp.wt.green	gfp	wt	green	n	5	44481.599	343.153	172.283	318	80	2466	15263972.83	318	36631875
gfp.wt.green	gfp	wt	green	n	6	52088.193	393.982	203.612	192	100	2986	20521786.88	374	49250057
gfp.wt.green	gfp	wt	green	n	7	39852.222	296.551	126.652	262	83	1918	11818222.12	277	28362448
gfp.wt.green	gfp	wt	green	n	8	43161.539	395.509	192.056	216	102	2906	17070783.86	362	40968025
gfp.wt.green	gfp	wt	green	n	9	38469.243	228.354	67.983	229	90	1100	8784600.094	220	21082085
gfp.wt.green	gfp	wt	green	y	10	42258.998	279.036	114.925	255	96	1921	11791767.18	262	28298959
gfp.wt.green	gfp	wt	green	n	11	48830.546	359.809	151.595	338	65	2486	17569678.96	348	42165319
gfp.wt.green	gfp	wt	green	n	12	40823.1	241.519	92.94	228	88	2214	9859548.38	231	23661844
gfp.wt.green	gfp	wt	green	n	13	42195.662	367.189	173.25	320	98	3081	15493771.57	346	37183367
gfp.wt.green	gfp	wt	green	n	14	40253.074	356.612	213.57	218	102	2751	14354747.46	303	34449833
gfp.wt.green	gfp	wt	green	n	15	49495.993	307.706	155.52	285	72	3473	15230222.96	285	36550879
gfp.wt.green	gfp	wt	green	n	16	45974.166	389.318	193.864	413	92	3816	17898557.19	374	42954591
gfp.wt.green	gfp	wt	green	n	17	47708.828	426.721	225.211	214	95	4044	20358376.98	394	48857891
gfp.wt.green	gfp	wt	green	n	18	36237.058	240.85	83.39	230	84	1028	8727700.015	231	20945531
gfp.wt.green	gfp	wt	green	n	19	53154.908	315.986	123.473	317	76	2772	16796221.83	312	40309106
gfp.wt.green	gfp	wt	green	n	20	42971.947	309.023	143.167	278	88	2271	13279309.57	289	31868899
gfp.wt.green	gfp	wt	green	n	21	49195.979	299.01	132.83	251	87	2824	14710077.31	277	35302586
gfp.wt.green	gfp	wt	green	n	22	38004.639	307.624	116.065	312	101	1365	11691121.78	300	28057421
gfp.wt.green	gfp	wt	green	n	23	44537.018	290.768	117.47	186	86	1460	12949942.57	273	31078454
gfp.wt.green	gfp	wt	green	n	24	40937.688	189.627	69.41	160	77	1468	7762879.635	176	18630067
gfp.wt.green	gfp	wt	green	n	25	44079.914	255.202	93.214	214	97	1145	11249294.68	239	26997084
gfp.wt.green	gfp	wt	green	n	26	53249.079	351.356	159.11	390	92	2703	18709386.85	345	44900494
gfp.wt.green	gfp	wt	green	n	27	40255.991	235.797	91.301	203	80	1790	9492221.738	220	22780300
gfp.wt.green	gfp	wt	green	n	28	43022.366	288.415	134.086	226	83	1753	12408303.03	258	29778578
gfp.wt.green	gfp	wt	green	n	29	46956.294	247.202	92.453	226	100	1378	11607708	229	27857237
gfp.wt.green	gfp	wt	green	n	30	46310.432	293.255	115.851	264	88	1338	13580787.4	273	32592413
gfp.wt.green	gfp	wt	green	n	31	44104.082	251.633	107.57	201	101	2210	11098030.33	227	26634066
gfp.wt.green	gfp	wt	green	n	32	31060.157	272.532	114.025	255	92	1587	8464892.692	254	20314822
gfp.wt.green	gfp	wt	green	n	33	41448.961	250.377	76.209	218	101	1373	10377857.7	239	24905730
gfp.wt.green	gfp	wt	green	n	34	50120.604	357.707	174.142	187	79	1821	17928495.22	327	43026439
gfp.wt.green	gfp	wt	green	n	35	43146.955	229.37	99.047	172	92	2766	9896616.726	208	23750804
gfp.wt.green	gfp	wt	green	n	36	40843.934	336.055	139.748	191	65	1654	13725813.97	321	32940461
gfp.wt.green	gfp	wt	green	n	37	51248.572	353.549	134.248	390	96	1386	18118893.01	350	43483373
gfp.wt.green	gfp	wt	green	n	38	50850.221	264.443	97.891	255	88	1315	13446980.5	251	32271291
gfp.wt.green	gfp	wt	green	n	39	37428.779	261.879	111.499	205	98	1734	9801818.265	231	23523298
gfp.wt.green	gfp	wt	green	n	40	50533.956	215.632	81.819	188	89	1673	10896749.54	198	26151014
gfp.wt.green	gfp	wt	green	n	41	39641.796	331.199	132.807	313	93	1593	13129321.53	312	31508944
gfp.wt.green	gfp	wt	green	n	42	38685.919	322.701	130.87	310	104	1495	12483989.79	311	29960218
gfp.wt.green	gfp	wt	green	n	43	48001.341	358.977	186.523	191	91	3281	17231368.21	337	41353410
gfp.wt.green	gfp	wt	green	n	44	43141.538	372.691	182.263	412	102	2992	16078470.98	364	38586582
gfp.wt.green	gfp	wt	green	n	45	44595.771	253.101	96.054	261	93	1444	11287223.9	244	27088110
gfp.wt.green	gfp	wt	green	n	46	48759.725	274.452	114.275	269	100	2947	13382186.93	262	32115783
gfp.wt.green	gfp	wt	green	n	47	38529.675	301.463	128.639	273	97	1951	11615283.8	283	27875409
gfp.wt.green	gfp	wt	green	n	48	41549.396	302.689	127.706	277	104	2398	12576558.08	284	30182362
gfp.wt.green	gfp	wt	green	n	49	39161.787	220.941	78.055	201	80	908	8652425.674	206	20764874
gfp.wt.green	gfp	wt	green	n	50	42693.615	298.956	131.432	270	86	2589	12763509.94	283	30631026
gfp.wt.green	gfp	wt	green	n	51	48418.46	252.387	112.425	235	89	1847	12220170.15	233	29327070
gfp.wt.green	gfp	wt	green	n	52	46206.275	226.864	92.613	175	78	1549	10482562.52	203	25157002
gfp.wt.green	gfp	wt	green	n	53	50556.057	373.526	196.456	177	90	2957	18883979.24	343	45319482
gfp.wt.green	gfp	wt	green	n	54	45019.971	246.805	123.469	173	87	2805	11111164.54	209	26665578
gfp.wt.green	gfp	wt	green	n	55	46846.304	324.204	143.644	164	93	2812	15187744.32	310	36448923
gfp.wt.green	gfp	wt	green	n	56	48025.942	331.854	186.193	171	91	2933	15937601.87	303	38248499
gfp.wt.green	gfp	wt	green	n	57	57876.808	290.08	124.565	253	88	2266	16788902.8	269	40291528
gfp.wt.green	gfp	wt	green	n	58	46648.379	290.455	108.266	247	81	1462	13549250.8	274	32516718
gfp.wt.green	gfp	wt	green	n	59	50043.534	248.372	100.085	219	90	1521	12429411.78	228	29829227
gfp.wt.green	gfp	wt	green	n	60	48048.859	207.63	69.842	168	92	1217	9976363.173	197	23942179
gfp.wt.green	gfp	wt	green	n	61	43047.798	245.765	83.651	246	75	1300	10579657.37	238	25390019
gfp.wt.green	gfp	wt	green	n	62	39437.633	220.708	76.712	214	64	1106	8704203.453	212	20889135
ctrl.tm1019.green	ctrl	tm1019	green	n	1	45712.086	490.176	263.78	219	106	2371	22406956.77	440	53774242
ctrl.tm1019.green	ctrl	tm1019	green	n	2	44230.352	442.442	260.772	211	109	2442	19569358.94	367	46964318
ctrl.tm1019.green	ctrl	tm1019	green	n	3	53281.182	416.092	279.569	190	84	2495	22169873.87	338	53205269
ctrl.tm1019.green	ctrl	tm1019	green	n	4	48894.315	406.839	231.915	190	111	2375	19892109.5	342	47738884
ctrl.tm1019.green	ctrl	tm1019	green	n	5	55878.384	409.861	214.197	219	109	2271	22902361.05	354	54963158
ctrl.tm1019.green	ctrl	tm1019	green	n	6	39322.211	433.974	322.193	224	103	2837	17064803.38	312	40953659
ctrl.tm1019.green	ctrl	tm1019	green	n	7	64787.957	541.162	357.01	391	110	2955	35060810.52	450	84142105
ctrl.tm1019.green	ctrl	tm1019	green	n	8	53168.26	459.25	278.778	209	87	3329	24417527.28	393	58599391
ctrl.tm1019.green	ctrl	tm1019	green	n	9	52732.823	452.206	224.018	202	106	2015	23846082.87	424	57227987
ctrl.tm1019.green	ctrl	tm1019	green	n	10	46690.464	500.65	306.725	199	116	2115	23375571.39	396	56098811
ctrl.tm1019.green	ctrl	tm1019	green	n	11	49737.27	705.791	521.747	344	117	3503	35104137.91	464	84246086
ctrl.tm1019.green	ctrl	tm1019	green	n	12	51894.452	707.223	539.479	226	105	3342	36700948.7	483	88078257
ctrl.tm1019.green	ctrl	tm1019	green	n	13	43279.892	499.204	263.635	335	108	2497	21605508.11	428	51850853
ctrl.tm1019.green	ctrl	tm1019	green	n	14	56647.169	388.667	185.935	214	107	1494	22016897.3	341	52838142
ctrl.tm1019.green	ctrl	tm1019	green	n	15	54516.238	497.5	307.723	227	75	2596	27121807.78	426	65089368
ctrl.tm1019.green	ctrl	tm1019	green	n	16	52948.25	445.914	248.151	198	94	3752	23610373.78	405	56662311
ctrl.tm1019.green	ctrl	tm1019	green	n	17	46086.27	547.841	357.362	263	104	2755	25247959.76	438	60592338
ctrl.tm1019.green	ctrl	tm1019	green	n	18	52408.225	448.641	206.499	419	102	2974	23512458.06	428	56427324
ctrl.tm1019.green	ctrl	tm1019	green	n	19	54902.089	466.698	225.56	466	106	2355	25622676.86	436	61491618
ctrl.tm1019.green	ctrl	tm1019	green	n	20	51675.275	439.076	207.251	426	91	2324	22689369.24	419	54452001
ctrl.tm1019.green	ctrl	tm1019	green	n	21	48149.281	459.038	222.549	394	103	2500	22102370.79	431	53043269
ctrl.tm1019.green	ctrl	tm1019	green	n	22	50581.892	444.042	267.884	205	99	2446	22460499.22	385	53902738
ctrl.tm1019.green	ctrl	tm1019	green	n	23	48779.726	509.21	299.065	379	112	2158	24839114.02	415	59611153
ctrl.tm1019.green	ctrl	tm1019	green	n	24	50171.456	469.55	342.862	274	104	2688	23557989.3	341	56536594
ctrl.tm1019.green	ctrl	tm1019	green	n	25	44934.967	450.662	257.184	206	102	3258	20250492.11	387	48598963
ctrl.tm1019.green	ctrl	tm1019	green	n	26	48246.785	428.923	216.066	217	110	2080	20694162.77	373	49663724
ctrl.tm1019.green	ctrl	tm1019	green	n	27	46116.688	411.87	252.955	202	99	2867	18994059.35	345	45583662
ctrl.tm1019.green	ctrl	tm1019	green	n	28	46244.194	732.248	702.197	249	108	5474	33862199.98	396	81265571
ctrl.tm1019.green	ctrl	tm1019	green	n	29	50518.556	446.645	186.892	418	94	1807	22563856.85	432	54150785
ctrl.tm1019.green	ctrl	tm1019	green	n	30	46095.02	499.488	288.543	193	106	2780	23023890.76	434	55254816
ctrl.tm1019.green	ctrl	tm1019	green	n	31	46948.393	435.709	213.047	349	97	2460	20455846.89	403	49091792
ctrl.tm1019.green	ctrl	tm1019	green	n	32	38995.946	497.495	272.847	232	110	4428	19400272.47	449	46558529
ctrl.tm1019.green	ctrl	tm1019	green	y	33	46479.205	687.635	558.147	268	118	3260	31960712.37	425	76702209
ctrl.tm1019.green	ctrl	tm1019	green	n	34	53987.881	395.905	172.306	214	77	2312	21374098.8	373	51295496
ctrl.tm1019.green	ctrl	tm1019	green	n	35	51289.007	544.252	306.265	422	108	3370	27914119.77	466	66990830
ctrl.tm1019.green	ctrl	tm1019	green	n	36	43179.471	468.764	349.003	185	95	2832	20240980.42	331	48576136
ctrl.tm1019.green	ctrl	tm1019	green	n	37	49475.175	541.015	337.049	205	95	4471	26766801.16	451	64237391
ctrl.tm1019.green	ctrl	tm1019	green	n	38	34886.592	593.041	455.616	267	118	3241	20689168.38	400	49651738
ctrl.tm1019.green	ctrl	tm1019	green	n	39	41037.706	726.997	719.372	250	105	6267	29834276.57	402	71598996
ctrl.tm1019.green	ctrl	tm1019	green	n	40	47920.104	555.176	304.856	214	107	3651	26604109.15	501	63846948
ctrl.tm1019.green	ctrl	tm1019	green	n	41	43300.309	494.108	296.294	215	99	2732	21395039.76	430	51345752
ctrl.tm1019.green	ctrl	tm1019	green	n	42	50988.577	466.386	239.242	227	104	1948	23780335.7	431	57070201
ctrl.tm1019.green	ctrl	tm1019	green	n	43	55045.846	455.493	258.546	210	111	2665	25072975.94	388	60172396
ctrl.tm1019.green	ctrl	tm1019	green	n	44	51632.356	396.872	183.81	240	108	1742	20491461.85	354	49177264
ctrl.tm1019.green	ctrl	tm1019	green	n	45	63226.219	441.997	228.762	230	109	2395	27945829.97	385	67066931
ctrl.tm1019.green	ctrl	tm1019	green	n	46	40566.018	461.222	213.777	221	94	1998	18709925.96	428	44901773
ctrl.tm1019.green	ctrl	tm1019	green	n	47	49498.509	409.441	258.536	203	97	2151	20266735.35	333	48637945
ctrl.tm1019.green	ctrl	tm1019	green	n	48	50856.071	389.419	187.559	215	82	1970	19804333.83	370	47528232
ctrl.tm1019.green	ctrl	tm1019	green	n	49	51456.098	483.742	253.583	221	90	3723	24891473.08	449	59736809
ctrl.tm1019.green	ctrl	tm1019	green	n	50	45581.664	425.017	211.269	186	88	2977	19372996.64	397	46493070
ctrl.tm1019.green	ctrl	tm1019	green	n	51	46095.02	494.585	403.968	202	107	3121	22797922.12	316	54712516
ctrl.tm1019.green	ctrl	tm1019	green	n	52	36448.747	452.652	237.071	216	101	2709	16498580.88	401	39594787
ctrl.tm1019.green	ctrl	tm1019	green	n	53	46221.693	467.138	278.478	226	104	3001	21591914.16	378	51818229
ctrl.tm1019.green	ctrl	tm1019	green	n	54	41865.661	468.971	268.497	218	106	4466	19633796.04	402	47118960
ctrl.tm1019.green	ctrl	tm1019	green	n	55	49794.773	471.927	284.311	228	104	4050	23499485.8	400	56396192
ctrl.tm1019.green	ctrl	tm1019	green	n	56	51665.267	423.625	219.575	231	98	3686	21886698.2	394	52525686
ctrl.tm1019.green	ctrl	tm1019	green	n	57	45428.317	450.723	232.898	224	91	2584	20475574.01	399	49139142
ctrl.tm1019.green	ctrl	tm1019	green	n	58	52813.236	478.763	299.168	219	101	8078	25285036.56	417	60681327
ctrl.tm1019.green	ctrl	tm1019	green	n	59	46607.12	428.055	257.737	195	99	2857	19950416.78	376	47878822
ctrl.tm1019.green	ctrl	tm1019	green	n	60	45515.404	443.986	257.167	206	95	5811	20208203.09	405	48497481
ctrl.tm1019.green	ctrl	tm1019	green	n	61	56405.504	451.761	252.363	221	92	2790	25481808.47	396	61153535
ctrl.tm1019.green	ctrl	tm1019	green	n	62	46339.626	450.129	222.348	213	103	2538	20858802.24	410	50058829
ctrl.tm1019.green	ctrl	tm1019	green	n	63	45444.168	443.437	324.472	200	80	4588	20151604.39	331	48361632
ctrl.tm1019.green	ctrl	tm1019	green	n	64	59128.546	454.384	326.143	200	92	3885	26867070.77	363	64478012
ctrl.tm1019.green	ctrl	tm1019	green	n	65	54439.581	458.207	259.656	210	84	5119	24944611.33	410	59864321
ctrl.tm1019.green	ctrl	tm1019	green	n	66	48436.805	362.623	168.346	217	102	4098	17564308.62	329	42152407
ctrl.tm1019.green	ctrl	tm1019	green	n	67	45109.153	419.543	241.876	192	99	5003	18925249.8	381	45418516
ctrl.tm1019.green	ctrl	tm1019	green	n	68	46544.218	473.327	292.177	206	102	3743	22030641	399	52871113
gfp.tm1019.green	gfp	tm1019	green	n	1	46243.373	436.436	205.434	218	102	2860	20182255.82	418	48435190
gfp.tm1019.green	gfp	tm1019	green	n	2	60339.437	411.801	213.429	206	93	2999	24847846.71	379	59632094
gfp.tm1019.green	gfp	tm1019	green	n	3	31919.382	432.745	207.568	372	97	2388	13812954.63	405	33149569
gfp.tm1019.green	gfp	tm1019	green	n	4	48887.661	335.073	148.894	191	86	2956	16380956.7	319	39312491
gfp.tm1019.green	gfp	tm1019	green	n	5	51052.761	355.884	177.242	191	86	2912	18168845.46	330	43603227
gfp.tm1019.green	gfp	tm1019	green	n	6	40393.521	441.602	191.617	474	94	2838	17837867.76	441	42808917
gfp.tm1019.green	gfp	tm1019	green	n	7	51114.43	411.634	241.824	195	98	3129	21040423.14	357	50494697
gfp.tm1019.green	gfp	tm1019	green	n	8	47509.265	414.142	269.927	183	99	4849	19675582.14	348	47219229
gfp.tm1019.green	gfp	tm1019	green	n	9	41246.06	377.423	204.832	347	80	4381	15567229.76	346	37359636
gfp.tm1019.green	gfp	tm1019	green	n	10	34544.503	392.056	195.548	287	94	2124	13543381.84	357	32502624
gfp.tm1019.green	gfp	tm1019	green	y	11	58123.502	582.427	502.079	199	82	3347	33852723.08	371	81242805
gfp.tm1019.green	gfp	tm1019	green	n	12	46405.047	426.852	229.275	182	82	3628	19808093.23	404	47537241
gfp.tm1019.green	gfp	tm1019	green	n	13	61144.891	403.795	210.391	231	103	3871	24689981.12	371	59253234
gfp.tm1019.green	gfp	tm1019	green	n	14	65908.443	359.348	194.612	209	102	4627	23684038.27	317	56839082
gfp.tm1019.green	gfp	tm1019	green	n	15	50696.911	418.791	249.452	198	101	2433	21231409.41	360	50953043
gfp.tm1019.green	gfp	tm1019	green	n	16	49346.849	353.331	176.085	319	99	3601	17435755.97	330	41843893
gfp.tm1019.green	gfp	tm1019	green	n	17	36262.915	391.923	190.004	198	97	2293	14212257.55	357	34107852
gfp.tm1019.green	gfp	tm1019	green	n	18	55357.958	443.881	214.977	382	104	3152	24572350.31	407	58970933
gfp.tm1019.green	gfp	tm1019	green	n	19	46776.314	406.267	170.878	411	104	2638	19003695.46	389	45606775
gfp.tm1019.green	gfp	tm1019	green	n	20	39767.243	408.948	192.804	192	105	3161	16262736.28	391	39028775
gfp.tm1019.green	gfp	tm1019	green	n	21	59076.879	395.722	214.73	216	89	4174	23377993.8	361	56104609
gfp.tm1019.green	gfp	tm1019	green	n	22	41888.59	382.656	170.847	384	103	2808	16028940.13	366	38467690
gfp.tm1019.green	gfp	tm1019	green	n	23	39187.633	579.682	437.731	238	108	3955	22716374.26	385	54516795
gfp.tm1019.green	gfp	tm1019	green	n	24	49413.935	420.472	204.699	207	100	3977	20777199.8	394	49862990
gfp.tm1019.green	gfp	tm1019	green	n	25	48378.055	455.636	278.377	193	106	4629	22042760.41	400	52900196
gfp.tm1019.green	gfp	tm1019	green	n	26	43772.426	393.364	229.843	190	83	3595	17218496.41	347	41322494
gfp.tm1019.green	gfp	tm1019	green	n	27	62448.701	420.178	205.645	216	98	2210	26239539.77	391	62972004
gfp.tm1019.green	gfp	tm1019	green	n	28	47812.612	430.876	199.942	218	82	3436	20601322.56	413	49440904
gfp.tm1019.green	gfp	tm1019	green	n	29	54787.099	381.585	184.709	346	94	4720	20905918.63	355	50171901
gfp.tm1019.green	gfp	tm1019	green	n	30	40948.547	371.052	188.755	232	104	3280	15194049.29	342	36464044
gfp.tm1019.green	gfp	tm1019	green	n	31	42054.431	417.422	227.366	187	85	3607	17554458.5	380	42128766
gfp.tm1019.green	gfp	tm1019	green	n	32	49203.926	370.823	193.569	216	93	4074	18245947.33	349	43788263
gfp.tm1019.green	gfp	tm1019	green	n	33	39348.057	378.337	162.563	305	99	2355	14886831.85	359	35726756
gfp.tm1019.green	gfp	tm1019	green	n	34	35828.312	502.83	249.449	473	101	3960	18015540.92	484	43235313
gfp.tm1019.green	gfp	tm1019	green	n	35	31799.793	361.328	161.005	371	83	2251	11490142.15	348	27575075
gfp.tm1019.green	gfp	tm1019	green	n	36	50270.225	401.919	214.572	202	102	2784	20204533.51	366	48488654
gfp.tm1019.green	gfp	tm1019	green	n	37	52547.829	419.712	231.856	187	100	2949	22054929.72	365	52929401
gfp.tm1019.green	gfp	tm1019	green	n	38	50425.649	403.35	216.38	184	90	2884	20339163.03	356	48811750
gfp.tm1019.green	gfp	tm1019	green	n	39	45329.581	371.501	191.136	191	90	2450	16839982.36	335	40414102
gfp.tm1019.green	gfp	tm1019	green	n	40	45977.944	374.441	209.297	199	91	3683	17216018.8	334	41316548
gfp.tm1019.green	gfp	tm1019	green	n	41	51261.104	396.8	229.97	184	98	3184	20340394.75	348	48814706
gfp.tm1019.green	gfp	tm1019	green	n	42	45892.107	393.495	198.887	198	82	2654	18058293.72	355	43337915
gfp.tm1019.green	gfp	tm1019	green	n	43	48790.574	385.861	207.925	196	96	3952	18826381.07	362	45181240
gfp.tm1019.green	gfp	tm1019	green	n	44	51587.369	473.416	245.653	193	95	2419	24422277.17	436	58610774
gfp.tm1019.green	gfp	tm1019	green	n	45	36170.827	359.475	153.834	327	97	1554	13002512	337	31204596
gfp.tm1019.green	gfp	tm1019	green	n	46	45802.936	392.389	203.791	363	104	2843	17972578.53	352	43132208
gfp.tm1019.green	gfp	tm1019	green	n	47	45840.438	405.647	215.667	173	89	2496	18595022.95	371	44626006
gfp.tm1019.green	gfp	tm1019	green	n	48	46282.125	435.958	236.297	214	94	2495	20177069.75	388	48422744
gfp.tm1019.green	gfp	tm1019	green	n	49	48447.641	424.048	259.456	190	94	4929	20544110.35	376	49303601
gfp.tm1019.green	gfp	tm1019	green	n	50	37406.718	403.659	221.44	178	96	2856	15099574.54	357	36237315
gfp.tm1019.green	gfp	tm1019	green	n	51	46184.204	402.247	235.079	203	110	4680	18577443.8	350	44583818
gfp.tm1019.green	gfp	tm1019	green	n	52	46171.287	406.99	228.342	203	93	3718	18791229.04	382	45096879
gfp.tm1019.green	gfp	tm1019	green	n	53	50644.409	438.999	252.131	201	98	4851	22232853.72	396	53356399
gfp.tm1019.green	gfp	tm1019	green	n	54	46059.198	438.739	233.63	186	91	2853	20207952.84	395	48496860
gfp.tm1019.green	gfp	tm1019	green	n	55	39373.058	426.563	242.173	223	95	3833	16795085.72	384	40306355
gfp.tm1019.green	gfp	tm1019	green	n	56	38775.114	430.319	209.87	202	107	2718	16685684.03	411	40043803
gfp.tm1019.green	gfp	tm1019	green	n	57	38888.036	643.197	565.292	200	106	4248	25012660.94	366	60027630
gfp.tm1019.green	gfp	tm1019	green	n	58	37674.646	420.816	201.927	359	97	2535	15854080.43	387	38048046
gfp.tm1019.green	gfp	tm1019	green	n	59	49957.294	402.353	213.468	200	98	2846	20100469.15	361	48238911
gfp.tm1019.green	gfp	tm1019	green	n	60	50149.386	393.361	219.193	192	93	3475	19726830.74	364	47342220
gfp.tm1019.green	gfp	tm1019	green	n	61	45425.836	434.163	216.672	196	98	3160	19722201.78	400	47331111
gfp.tm1019.green	gfp	tm1019	green	n	62	47300.088	465.238	245.322	204	101	4986	22005794.55	436	52811482
gfp.tm1019.green	gfp	tm1019	green	n	63	41246.894	393.434	199.751	165	101	3211	16227932.18	376	38945249
gfp.tm1019.green	gfp	tm1019	green	n	64	44852.476	452.213	233.546	201	98	3231	20282852.11	428	48676610
gfp.tm1019.green	gfp	tm1019	green	n	65	34838.673	395.666	208.731	176	87	4057	13784477.19	363	33081236
gfp.tm1019.green	gfp	tm1019	green	n	66	40727.275	406.29	202.371	205	102	4530	16547089.47	383	39711203
gfp.tm1019.green	gfp	tm1019	green	n	67	49083.489	462.452	244.858	491	99	4213	22698765.12	438	54474551
gfp.tm1019.green	gfp	tm1019	green	n	68	43437.398	390.245	220.888	189	90	5594	16951231.24	359	40681099
gfp.tm1019.green	gfp	tm1019	green	n	69	41785.24	299.319	123.366	263	97	2429	12507118.92	283	30015716
ctrl.wt.red	ctrl	wt	red	y	1	45481.657	234.818	135.968	132	75	866	10679932.88	161	25630670
ctrl.wt.red	ctrl	wt	red	n	2	41409.805	230.74	122.777	132	75	770	9554885.739	171	22930680
ctrl.wt.red	ctrl	wt	red	n	3	51068.996	231.835	145.358	132	77	1096	11839557.85	159	28413643
ctrl.wt.red	ctrl	wt	red	n	4	55787.961	223.348	114.067	140	68	950	12460106.14	167	29902891
ctrl.wt.red	ctrl	wt	red	n	5	41086.874	225.959	120.206	128	75	947	9283929.215	163	22280414
ctrl.wt.red	ctrl	wt	red	n	6	46733.798	225.842	122.695	133	78	832	10554442.16	165	25329506
ctrl.wt.red	ctrl	wt	red	n	7	49945.194	230.713	133.637	131	79	860	11522990.08	162	27653915
ctrl.wt.red	ctrl	wt	red	n	8	44939.549	236.037	119.214	144	85	987	10607381.24	180	25456554
ctrl.wt.red	ctrl	wt	red	n	9	45795.005	225.343	127.7	131	83	963	10319590.61	158	24765888
ctrl.wt.red	ctrl	wt	red	n	10	48809.309	228.265	126.206	134	79	1260	11141463.51	165	26738293
ctrl.wt.red	ctrl	wt	red	n	11	53031.168	234.071	122.679	135	68	830	12413034.41	171	29789924
ctrl.wt.red	ctrl	wt	red	n	12	55092.929	208.222	108.919	135	78	925	11471567.31	161	27530506
ctrl.wt.red	ctrl	wt	red	n	13	48130.528	222.161	118.5	130	77	733	10692713.46	158	25661342
ctrl.wt.red	ctrl	wt	red	n	14	47093.814	227.867	115.117	133	74	794	10731109.38	169	25753488
ctrl.wt.red	ctrl	wt	red	n	15	46398.366	235.756	134.011	128	65	760	10938688.43	159	26251655
ctrl.wt.red	ctrl	wt	red	n	16	35917.888	238.606	118.737	132	72	923	8570219.584	191	20567589
ctrl.wt.red	ctrl	wt	red	n	17	40781.443	229.395	122.447	130	80	769	9355043.292	165	22451080
ctrl.wt.red	ctrl	wt	red	n	18	48620.967	231.337	130.759	132	79	786	11247814.19	158	26993523
ctrl.wt.red	ctrl	wt	red	n	19	38160.49	242.022	123.795	130	77	731	9235669.098	196	22164595
ctrl.wt.red	ctrl	wt	red	n	20	45235.813	232.825	129.774	130	49	809	10532025.72	162	25275709
ctrl.wt.red	ctrl	wt	red	n	21	40435.177	230.431	126.013	130	79	720	9317508.247	164	22361000
ctrl.wt.red	ctrl	wt	red	n	22	39074.699	236.846	136.192	132	78	922	9254685.382	174	22210232
ctrl.wt.red	ctrl	wt	red	n	23	45231.646	232.427	125.445	130	86	1406	10513066.52	171	25230209
ctrl.wt.red	ctrl	wt	red	n	24	52020.289	219.904	122.153	130	69	939	11439481.68	153	27453504
ctrl.wt.red	ctrl	wt	red	n	25	44477.445	228.606	119.275	130	71	785	10167818.69	168	24401652
ctrl.wt.red	ctrl	wt	red	n	26	48928.898	225.217	119.127	131	79	930	11019598.37	169	26445830
ctrl.wt.red	ctrl	wt	red	n	27	45632.498	229.217	119.047	133	78	828	10459754.5	174	25102266
ctrl.wt.red	ctrl	wt	red	n	28	39950.989	229.743	121.95	129	77	807	9178443.571	168	22027260
ctrl.wt.red	ctrl	wt	red	n	29	31398.099	326.496	183.81	149	85	1151	10251352.92	259	24602125
ctrl.wt.red	ctrl	wt	red	n	30	44397.025	248.103	151.421	127	73	973	11015013.58	168	26434827
ctrl.wt.red	ctrl	wt	red	n	31	45282.482	245.777	133.744	131	83	1133	11129402.13	177	26709347
ctrl.wt.red	ctrl	wt	red	n	32	41141.043	272.438	161.7	132	83	1053	11208369.48	199	26898860
ctrl.wt.red	ctrl	wt	red	n	33	53929.126	245.773	157.68	137	80	1009	13254348.62	159	31808986
ctrl.wt.red	ctrl	wt	red	n	34	43616.572	225.682	120.389	130	87	876	9843456.398	167	23623218
ctrl.wt.red	ctrl	wt	red	n	35	43236.555	229.651	119.91	130	83	703	9929302.397	165	23829239
ctrl.wt.red	ctrl	wt	red	n	36	37967.981	249.181	134.356	130	74	785	9460899.786	184	22705124
ctrl.wt.red	ctrl	wt	red	n	37	49362.251	238.172	127.938	133	85	888	11756720.32	175	28214842
ctrl.wt.red	ctrl	wt	red	n	38	39124.284	248.318	137.852	136	79	827	9715281.386	182	23315612
ctrl.wt.red	ctrl	wt	red	n	39	42218.175	242.956	138.052	130	72	815	10257155.68	169	24616051
ctrl.wt.red	ctrl	wt	red	n	40	43186.553	242.226	135.891	130	75	743	10460917.47	179	25105057
ctrl.wt.red	ctrl	wt	red	n	41	41813.99	222.417	114.432	131	78	781	9300127.454	164	22319288
ctrl.wt.red	ctrl	wt	red	n	42	49983.946	225.409	128.172	135	86	804	11266816.31	165	27039126
ctrl.wt.red	ctrl	wt	red	n	43	37945.48	225.045	120.194	130	81	715	8539426.93	161	20493690
ctrl.wt.red	ctrl	wt	red	n	44	41350.636	253.185	142.484	130	57	1107	10469371.61	183	25125346
ctrl.wt.red	ctrl	wt	red	n	45	51784.862	226.289	116.275	136	76	822	11718364.82	164	28122793
ctrl.wt.red	ctrl	wt	red	n	46	44391.608	231.57	122.533	131	73	828	10279752.13	173	24670280
ctrl.wt.red	ctrl	wt	red	n	47	42444.852	248.08	140.07	130	72	836	10529721.45	177	25270179
ctrl.wt.red	ctrl	wt	red	n	48	50607.308	213.592	109.058	132	78	1009	10809312.95	153	25941168
ctrl.wt.red	ctrl	wt	red	n	49	45958.346	223.464	111.521	131	78	743	10270038.35	167	24646968
ctrl.wt.red	ctrl	wt	red	n	50	51292.339	219.994	118.585	131	65	745	11284028.34	158	27080433
ctrl.wt.red	ctrl	wt	red	n	51	50903.571	231.077	125.522	136	75	805	11762622.67	167	28229007
ctrl.wt.red	ctrl	wt	red	n	52	44895.381	238.22	126.927	137	70	801	10694986.9	174	25666798
ctrl.wt.red	ctrl	wt	red	n	53	47943.02	231.265	132.334	131	79	2025	11087527.3	159	26608852
ctrl.wt.red	ctrl	wt	red	n	54	46011.265	233.017	122.894	131	76	782	10721413.52	173	25730219
ctrl.wt.red	ctrl	wt	red	n	55	51773.194	246.918	140.591	130	72	974	12783730.07	170	30679553
ctrl.wt.red	ctrl	wt	red	n	56	45162.893	226.464	130.647	131	78	863	10227765.17	155	24545517
ctrl.wt.red	ctrl	wt	red	n	57	42856.954	220.819	117.536	130	76	942	9463614.91	161	22711640
ctrl.wt.red	ctrl	wt	red	n	58	54701.245	253.291	150.644	155	40	1065	13855353.11	175	33251331
ctrl.wt.red	ctrl	wt	red	n	59	51475.264	241.385	138.234	143	52	1218	12425364.98	169	29819516
gfp.wt.red	gfp	wt	red	n	1	41935.65	246.385	151.105	133	86	1255	10332321.88	167	24796449
gfp.wt.red	gfp	wt	red	n	2	45420.808	233.313	134.53	130	71	982	10597242.64	160	25432230
gfp.wt.red	gfp	wt	red	n	3	42552.761	232.598	125.461	131	79	848	9897675.524	165	23753345
gfp.wt.red	gfp	wt	red	n	4	32086.87	226.76	121.466	129	74	804	7276015.076	156	17461645
gfp.wt.red	gfp	wt	red	n	5	44481.599	222.358	107.925	130	78	1710	9890826.047	179	23736907
gfp.wt.red	gfp	wt	red	n	6	52088.193	227.611	121.749	133	77	1009	11855837.16	168	28452720
gfp.wt.red	gfp	wt	red	n	7	39852.222	233.928	128.111	132	79	770	9322560.301	165	22373131
gfp.wt.red	gfp	wt	red	n	8	43161.539	233.906	129.268	130	71	815	10095755.75	167	24228716
gfp.wt.red	gfp	wt	red	n	9	38469.243	226.937	122.686	123	76	732	8730089.707	162	20951266
gfp.wt.red	gfp	wt	red	y	10	42258.998	219.604	115.382	130	81	686	9280245.05	155	22271579
gfp.wt.red	gfp	wt	red	n	11	48830.546	215.878	116.155	130	76	821	10541418.44	153	25298258
gfp.wt.red	gfp	wt	red	n	12	40823.1	236.035	129.997	131	80	784	9635676.987	166	23124577
gfp.wt.red	gfp	wt	red	n	13	42195.662	233.786	126.671	131	72	769	9864762.367	166	23674357
gfp.wt.red	gfp	wt	red	n	14	40253.074	243.522	129.146	130	77	739	9802495.379	180	23524923
gfp.wt.red	gfp	wt	red	n	15	49495.993	232.582	127.893	137	60	811	11511891.58	169	27627288
gfp.wt.red	gfp	wt	red	n	16	45974.166	240.08	135.463	138	67	861	11037488.83	168	26488773
gfp.wt.red	gfp	wt	red	n	17	47708.828	232.579	127.601	132	82	984	11096091.07	174	26629412
gfp.wt.red	gfp	wt	red	n	18	36237.058	232.127	117.301	125	65	728	8411612.361	181	20186955
gfp.wt.red	gfp	wt	red	n	19	53154.908	211.241	107.565	131	78	861	11228497.9	157	26947174
gfp.wt.red	gfp	wt	red	n	20	42971.947	235.814	122.575	129	75	661	10133405.37	176	24319071
gfp.wt.red	gfp	wt	red	n	21	49195.979	231.202	121.332	130	74	764	11374222.42	166	27296897
gfp.wt.red	gfp	wt	red	n	22	38004.639	228.106	116.292	125	76	629	8669086.527	172	20804865
gfp.wt.red	gfp	wt	red	n	23	44537.018	218.907	115.465	130	47	666	9749466.309	157	23397659
gfp.wt.red	gfp	wt	red	n	24	40937.688	235.709	134.729	130	81	822	9649368.858	166	23157436
gfp.wt.red	gfp	wt	red	n	25	44079.914	225.706	116.767	134	84	687	9949110.771	163	23876784
gfp.wt.red	gfp	wt	red	n	26	53249.079	217.835	115.983	130	76	977	11599495.13	158	27837527
gfp.wt.red	gfp	wt	red	n	27	40255.991	230.718	118.347	137	81	700	9287777.891	177	22289657
gfp.wt.red	gfp	wt	red	n	28	43022.366	219.65	111.132	126	71	655	9449848.984	166	22678610
gfp.wt.red	gfp	wt	red	n	29	46956.294	232.816	119.85	134	85	738	10932170.31	172	26236020
gfp.wt.red	gfp	wt	red	n	30	46310.432	224.807	116.994	132	79	767	10410907.94	164	24985047
gfp.wt.red	gfp	wt	red	n	31	44104.082	216.085	112.203	130	75	738	9530234.71	162	22871527
gfp.wt.red	gfp	wt	red	n	32	31060.157	236.904	117.997	125	71	721	7358269.636	196	17659047
gfp.wt.red	gfp	wt	red	n	33	41448.961	248.779	148.539	135	78	851	10311617.2	167	24746760
gfp.wt.red	gfp	wt	red	n	34	50120.604	222.032	126.618	133	80	847	11128394.2	155	26706936
gfp.wt.red	gfp	wt	red	n	35	43146.955	227.921	116.264	136	64	860	9834089.31	177	23600745
gfp.wt.red	gfp	wt	red	n	36	40843.934	229.977	128.777	131	78	738	9393161.416	164	22542566
gfp.wt.red	gfp	wt	red	n	37	51248.572	219.118	119.975	131	66	819	11229475.45	158	26949520
gfp.wt.red	gfp	wt	red	n	38	50850.221	226.327	122.663	132	78	814	11508794.77	164	27619856
gfp.wt.red	gfp	wt	red	n	39	37428.779	240.092	126.815	130	72	710	8986363.818	184	21566296
gfp.wt.red	gfp	wt	red	n	40	50533.956	223.447	123.11	131	78	845	11291652.85	164	27098739
gfp.wt.red	gfp	wt	red	n	41	39641.796	251.875	143.135	131	68	1130	9984783.638	184	23962395
gfp.wt.red	gfp	wt	red	n	42	38685.919	220.762	100.97	131	78	614	8540364.444	177	20495946
gfp.wt.red	gfp	wt	red	n	43	48001.341	231.783	131.375	130	82	822	11125874.51	170	26700889
gfp.wt.red	gfp	wt	red	n	44	43141.538	232.219	123.25	131	74	765	10018273.91	171	24042768
gfp.wt.red	gfp	wt	red	n	45	44595.771	215.717	112.33	130	64	660	9620066.697	161	23087114
gfp.wt.red	gfp	wt	red	n	46	48759.725	236.497	121.965	132	76	887	11531512.47	175	27674367
gfp.wt.red	gfp	wt	red	n	47	38529.675	220.269	120.963	130	74	690	8486886.036	152	20367597
gfp.wt.red	gfp	wt	red	n	48	41549.396	234.703	129.133	130	64	858	9751772.507	167	23403186
gfp.wt.red	gfp	wt	red	n	49	39161.787	212.707	103.056	126	80	655	8330003.46	162	19991096
gfp.wt.red	gfp	wt	red	n	50	42693.615	213.808	107.086	128	81	632	9128246.554	158	21906792
gfp.wt.red	gfp	wt	red	n	51	48418.46	214.861	100.874	130	86	1068	10403225.99	170	24966603
gfp.wt.red	gfp	wt	red	n	52	46206.275	223.385	116.325	131	80	670	10321811.85	166	24771218
gfp.wt.red	gfp	wt	red	n	53	50556.057	216.252	113.379	133	80	725	10932829.32	159	26237593
gfp.wt.red	gfp	wt	red	n	54	45019.971	206.593	101.619	132	74	736	9300791.511	160	22320881
gfp.wt.red	gfp	wt	red	n	55	46846.304	211.02	106.373	132	76	647	9885504.443	158	23724128
gfp.wt.red	gfp	wt	red	n	56	48025.942	227.154	115.799	130	81	704	10909272	172	26181058
gfp.wt.red	gfp	wt	red	n	57	57876.808	202.999	103.939	131	78	884	11748946.56	152	28196185
gfp.wt.red	gfp	wt	red	n	58	46648.379	219.745	117.991	125	66	799	10250739.86	157	24600653
gfp.wt.red	gfp	wt	red	n	59	50043.534	203.71	105.111	130	81	700	10194357.7	150	24465342
gfp.wt.red	gfp	wt	red	n	60	48048.859	212.838	110.671	128	75	643	10226632.09	157	24542797
gfp.wt.red	gfp	wt	red	n	61	43047.798	231.271	115.628	131	78	798	9955724.731	178	23892649
gfp.wt.red	gfp	wt	red	n	62	39437.633	212.366	99.512	130	85	598	8375218.024	166	20099606
ctrl.tm1019.red	ctrl	tm1019	red	n	1	45712.086	246.809	134.656	136	81	855	11282144.06	175	27075910
ctrl.tm1019.red	ctrl	tm1019	red	n	2	44230.352	246.947	137.444	135	81	1615	10922560.57	182	26212949
ctrl.tm1019.red	ctrl	tm1019	red	n	3	53281.182	266.917	175.696	136	71	2345	14221664.46	179	34130437
ctrl.tm1019.red	ctrl	tm1019	red	n	4	48894.315	243.813	134.528	151	86	1127	11921074.47	182	28609273
ctrl.tm1019.red	ctrl	tm1019	red	n	5	55878.384	284.047	203.937	137	84	1292	15872060.62	172	38091207
ctrl.tm1019.red	ctrl	tm1019	red	n	6	39322.211	234.159	141.285	135	76	932	9207658.134	157	22097371
ctrl.tm1019.red	ctrl	tm1019	red	n	7	64787.957	217.384	108.962	143	76	1290	14083877.34	166	33799763
ctrl.tm1019.red	ctrl	tm1019	red	n	8	53168.26	284.477	166.729	136	71	950	15125142.36	222	36298685
ctrl.tm1019.red	ctrl	tm1019	red	n	9	52732.823	231.616	127.103	133	69	792	12213754.49	160	29311673
ctrl.tm1019.red	ctrl	tm1019	red	n	10	46690.464	263.045	149.404	133	80	848	12281715.51	189	29474772
ctrl.tm1019.red	ctrl	tm1019	red	n	11	49737.27	246.635	131.19	137	73	1251	12266939.42	184	29439311
ctrl.tm1019.red	ctrl	tm1019	red	n	12	51894.452	276.666	145.545	136	84	1031	14357419.41	225	34456234
ctrl.tm1019.red	ctrl	tm1019	red	n	13	43279.892	226.025	109.987	135	81	645	9782329.361	166	23476519
ctrl.tm1019.red	ctrl	tm1019	red	n	14	56647.169	274.035	180.686	135	80	1305	15523318.87	177	37254265
ctrl.tm1019.red	ctrl	tm1019	red	n	15	54516.238	242.368	126.482	137	85	1188	13213004.26	177	31709763
ctrl.tm1019.red	ctrl	tm1019	red	n	16	52948.25	247.211	131.131	135	73	757	13089379.87	186	31413078
ctrl.tm1019.red	ctrl	tm1019	red	n	17	46086.27	249.308	147.971	135	88	982	11489677.7	174	27573968
ctrl.tm1019.red	ctrl	tm1019	red	n	18	52408.225	237.486	128.894	136	78	971	12446224.27	172	29869575
ctrl.tm1019.red	ctrl	tm1019	red	n	19	54902.089	213.495	99.764	135	80	673	11721309.1	163	28129858
ctrl.tm1019.red	ctrl	tm1019	red	n	20	51675.275	226.329	121.129	135	73	931	11695588.35	161	28068131
ctrl.tm1019.red	ctrl	tm1019	red	n	21	48149.281	234.715	111.051	135	72	727	11301378.69	183	27122071
ctrl.tm1019.red	ctrl	tm1019	red	n	22	50581.892	241.704	143.55	138	92	1047	12225827.13	168	29340646
ctrl.tm1019.red	ctrl	tm1019	red	n	23	48779.726	232.098	126.162	137	88	735	11321685.45	160	27170805
ctrl.tm1019.red	ctrl	tm1019	red	n	24	50171.456	243.133	121.857	144	92	1202	12198315.87	185	29274622
ctrl.tm1019.red	ctrl	tm1019	red	n	25	44934.967	237.933	134.054	135	66	931	10691506.69	170	25658445
ctrl.tm1019.red	ctrl	tm1019	red	n	26	48246.785	233.458	126.654	138	75	816	11263599.05	166	27031404
ctrl.tm1019.red	ctrl	tm1019	red	n	27	46116.688	247.942	148.149	135	69	939	11434282.25	171	27441025
ctrl.tm1019.red	ctrl	tm1019	red	n	28	46244.194	273.937	175.539	135	79	1289	12667981.47	186	30401768
ctrl.tm1019.red	ctrl	tm1019	red	n	29	50518.556	238.908	127.172	137	81	785	12069307.07	174	28965015
ctrl.tm1019.red	ctrl	tm1019	red	n	30	46095.02	255.818	137.863	135	86	782	11791926.49	192	28299332
ctrl.tm1019.red	ctrl	tm1019	red	n	31	46948.393	241.315	126.472	131	84	766	11329363.71	176	27189232
ctrl.tm1019.red	ctrl	tm1019	red	n	32	38995.946	256.367	143.16	143	71	1066	9997265.004	186	23992341
ctrl.tm1019.red	ctrl	tm1019	red	y	33	46479.205	257.836	147.157	141	69	1223	11984032.34	190	28760365
ctrl.tm1019.red	ctrl	tm1019	red	n	34	53987.881	239.021	139.838	138	73	1140	12904246.84	167	30968779
ctrl.tm1019.red	ctrl	tm1019	red	n	35	51289.007	248.81	126.551	137	75	921	12761239.06	190	30625576
ctrl.tm1019.red	ctrl	tm1019	red	n	36	43179.471	296.383	193.727	135	71	2084	12797649.89	185	30712958
ctrl.tm1019.red	ctrl	tm1019	red	n	37	49475.175	254.406	136.686	137	59	990	12586770.68	190	30206871
ctrl.tm1019.red	ctrl	tm1019	red	n	38	34886.592	244.716	128.956	135	86	971	8537314.208	187	20488619
ctrl.tm1019.red	ctrl	tm1019	red	n	39	41037.706	276.548	188.589	138	86	1520	11348887.94	188	27236088
ctrl.tm1019.red	ctrl	tm1019	red	n	40	47920.104	269.181	156.529	141	73	984	12899182.44	199	30956625
ctrl.tm1019.red	ctrl	tm1019	red	n	41	43300.309	246.186	126.815	135	80	1603	10659926.08	190	25582655
ctrl.tm1019.red	ctrl	tm1019	red	n	42	50988.577	245.7	126.316	135	76	874	12527888	178	30065559
ctrl.tm1019.red	ctrl	tm1019	red	n	43	55045.846	237.907	119.896	140	77	1570	13095818.08	183	31428529
ctrl.tm1019.red	ctrl	tm1019	red	n	44	51632.356	231.041	121.909	137	81	835	11929176.09	171	28628716
ctrl.tm1019.red	ctrl	tm1019	red	n	45	63226.219	286.205	174.071	135	75	1879	18095675.43	201	43427639
ctrl.tm1019.red	ctrl	tm1019	red	n	46	40566.018	238.209	114.961	135	81	676	9663189.757	191	23190597
ctrl.tm1019.red	ctrl	tm1019	red	n	47	49498.509	238.545	145.991	139	78	1629	11807633.04	168	28337026
ctrl.tm1019.red	ctrl	tm1019	red	n	48	50856.071	274.679	163.579	148	78	1155	13969098.35	182	33524306
ctrl.tm1019.red	ctrl	tm1019	red	n	49	51456.098	234.633	130.587	135	82	892	12073293.08	160	28974581
ctrl.tm1019.red	ctrl	tm1019	red	n	50	45581.664	233.421	125.839	135	77	1282	10639724.32	170	25534173
ctrl.tm1019.red	ctrl	tm1019	red	n	51	46095.02	263.979	154.223	135	76	994	12168098.24	187	29202103
ctrl.tm1019.red	ctrl	tm1019	red	n	52	36448.747	247.649	119.789	136	72	967	9026513.201	208	21662643
ctrl.tm1019.red	ctrl	tm1019	red	n	53	46221.693	273.912	172.989	135	81	1099	12660690.72	184	30384271
ctrl.tm1019.red	ctrl	tm1019	red	n	54	41865.661	250.193	133.69	132	85	901	10474500.53	184	25137654
ctrl.tm1019.red	ctrl	tm1019	red	n	55	49794.773	291.655	185.779	152	76	1653	14522905.29	188	34853382
ctrl.tm1019.red	ctrl	tm1019	red	n	56	51665.267	213.777	105.31	132	70	638	11044859.14	163	26506456
ctrl.tm1019.red	ctrl	tm1019	red	n	57	45428.317	229.805	133.651	132	67	839	10439644.1	160	25054006
ctrl.tm1019.red	ctrl	tm1019	red	n	58	52813.236	249.46	153.398	131	76	1006	13174814.37	163	31618116
ctrl.tm1019.red	ctrl	tm1019	red	n	59	46607.12	255.008	155.682	132	74	934	11885171.53	168	28523114
ctrl.tm1019.red	ctrl	tm1019	red	n	60	45515.404	224.849	113.046	130	80	732	10234103.92	174	24560732
ctrl.tm1019.red	ctrl	tm1019	red	n	61	56405.504	223.49	120.616	135	67	842	12606089.51	157	30253227
ctrl.tm1019.red	ctrl	tm1019	red	n	62	46339.626	247.879	141.171	135	78	945	11486606.08	176	27566590
ctrl.tm1019.red	ctrl	tm1019	red	n	63	45444.168	290.782	209.265	136	73	1347	13214339.91	175	31712961
ctrl.tm1019.red	ctrl	tm1019	red	n	64	59128.546	306.702	187.06	153	72	1371	18134871.88	212	43521696
ctrl.tm1019.red	ctrl	tm1019	red	n	65	54439.581	250.437	141.537	133	60	888	13633709.98	175	32719403
ctrl.tm1019.red	ctrl	tm1019	red	n	66	48436.805	219.319	121.439	136	66	2236	10623089.38	157	25494245
ctrl.tm1019.red	ctrl	tm1019	red	n	67	45109.153	237.35	119.466	135	81	721	10706671.13	181	25694832
ctrl.tm1019.red	ctrl	tm1019	red	n	68	46544.218	226.523	123.959	136	80	731	10543316.56	159	25302799
gfp.tm1019.red	gfp	tm1019	red	n	1	46243.373	236.623	128.377	131	73	836	10942224.07	171	26260132
gfp.tm1019.red	gfp	tm1019	red	n	2	60339.437	223.957	119.854	134	85	937	13513435.04	163	32430755
gfp.tm1019.red	gfp	tm1019	red	n	3	31919.382	274.618	163.112	131	80	971	8765631.218	204	21036549
gfp.tm1019.red	gfp	tm1019	red	n	4	48887.661	224.396	114.436	130	83	1307	10970209.94	173	26327295
gfp.tm1019.red	gfp	tm1019	red	n	5	51052.761	235.613	136.491	130	80	845	12028688.54	158	28867527
gfp.tm1019.red	gfp	tm1019	red	n	6	40393.521	253.573	132.034	148	79	887	10242725.29	205	24581412
gfp.tm1019.red	gfp	tm1019	red	n	7	51114.43	255.508	156.526	132	78	822	13060168.4	174	31342965
gfp.tm1019.red	gfp	tm1019	red	n	8	47509.265	253.886	147.299	130	72	810	12061916.73	188	28947271
gfp.tm1019.red	gfp	tm1019	red	n	9	41246.06	242.231	130.397	131	79	727	9991066.233	176	23977458
gfp.tm1019.red	gfp	tm1019	red	n	10	34544.503	237.233	117.835	124	68	682	8195095.022	196	19667325
gfp.tm1019.red	gfp	tm1019	red	y	11	58123.502	252.132	151.552	130	83	1082	14654772.03	171	35169838
gfp.tm1019.red	gfp	tm1019	red	n	12	46405.047	231.115	131.656	130	67	801	10724897.43	153	25738572
gfp.tm1019.red	gfp	tm1019	red	n	13	61144.891	210.174	105.871	130	70	664	12851092.97	156	30841207
gfp.tm1019.red	gfp	tm1019	red	n	14	65908.443	221.571	117.956	145	79	1516	14603414.26	170	35046585
gfp.tm1019.red	gfp	tm1019	red	n	15	50696.911	223.784	120.307	130	74	1067	11345137.15	158	27227079
gfp.tm1019.red	gfp	tm1019	red	n	16	49346.849	236.548	129.038	134	76	1233	11672911.37	172	28013701
gfp.tm1019.red	gfp	tm1019	red	n	17	36262.915	238.109	125.135	130	81	707	8634537.699	184	20721939
gfp.tm1019.red	gfp	tm1019	red	n	18	55357.958	216.413	99.619	130	71	1244	11980157.56	173	28751058
gfp.tm1019.red	gfp	tm1019	red	n	19	46776.314	210.919	92.747	130	85	931	9866004.658	173	23677324
gfp.tm1019.red	gfp	tm1019	red	n	20	39767.243	254.22	147.703	130	76	995	10109642.93	177	24262029
gfp.tm1019.red	gfp	tm1019	red	n	21	59076.879	208.731	103.027	134	83	1009	12331168.68	162	29593446
gfp.tm1019.red	gfp	tm1019	red	n	22	41888.59	224.371	117.478	130	84	680	9398602.781	164	22555611
gfp.tm1019.red	gfp	tm1019	red	n	23	39187.633	252.196	136.502	134	88	821	9882969.603	188	23718038
gfp.tm1019.red	gfp	tm1019	red	n	24	49413.935	224.557	115.118	135	68	806	11096255.73	171	26629791
gfp.tm1019.red	gfp	tm1019	red	n	25	48378.055	229.821	115.79	137	76	763	11118309.24	176	26682717
gfp.tm1019.red	gfp	tm1019	red	n	26	43772.426	235.983	136.89	132	71	894	10329565.11	165	24789818
gfp.tm1019.red	gfp	tm1019	red	n	27	62448.701	222.076	124.09	130	71	873	13868376.76	160	33282576
gfp.tm1019.red	gfp	tm1019	red	n	28	47812.612	225.276	115.217	124	62	773	10771033.71	168	25849294
gfp.tm1019.red	gfp	tm1019	red	n	29	54787.099	216.517	110.565	131	73	852	11862335.48	157	28468298
gfp.tm1019.red	gfp	tm1019	red	n	30	40948.547	233.746	124.172	130	80	828	9571575.306	179	22970726
gfp.tm1019.red	gfp	tm1019	red	n	31	42054.431	233.74	122.059	131	71	679	9829801.745	169	23590441
gfp.tm1019.red	gfp	tm1019	red	n	32	49203.926	230.367	129.478	134	79	943	11334951.27	162	27202634
gfp.tm1019.red	gfp	tm1019	red	n	33	39348.057	225.529	114.582	129	68	778	8874145.367	173	21296971
gfp.tm1019.red	gfp	tm1019	red	n	34	35828.312	277.108	162.909	133	71	865	9928299.184	205	23826824
gfp.tm1019.red	gfp	tm1019	red	n	35	31799.793	237.727	121.565	130	73	702	7559673.764	184	18142384
gfp.tm1019.red	gfp	tm1019	red	n	36	50270.225	227.937	122.535	130	81	799	11458457.36	157	27499035
gfp.tm1019.red	gfp	tm1019	red	n	37	52547.829	246.716	133.646	130	85	1249	12964405.67	183	31113145
gfp.tm1019.red	gfp	tm1019	red	n	38	50425.649	252.628	157.039	130	84	917	12738940.32	168	30572053
gfp.tm1019.red	gfp	tm1019	red	n	39	45329.581	277.41	184.124	150	87	1100	12574876.12	179	30178317
gfp.tm1019.red	gfp	tm1019	red	n	40	45977.944	234.513	126.286	130	83	709	10782415.9	175	25876610
gfp.tm1019.red	gfp	tm1019	red	n	41	51261.104	223.476	114.808	130	71	763	11455631.39	166	27492253
gfp.tm1019.red	gfp	tm1019	red	n	42	45892.107	230.756	127.867	130	74	721	10589886.64	158	25414561
gfp.tm1019.red	gfp	tm1019	red	n	43	48790.574	219.827	103.808	131	72	787	10725494.95	174	25740006
gfp.tm1019.red	gfp	tm1019	red	n	44	51587.369	248.599	141.654	133	87	1416	12824563.83	175	30777540
gfp.tm1019.red	gfp	tm1019	red	n	45	36170.827	237.669	121.638	130	81	744	8596697.628	191	20631127
gfp.tm1019.red	gfp	tm1019	red	n	46	45802.936	229.389	109.358	132	82	738	10506672.41	178	25214856
gfp.tm1019.red	gfp	tm1019	red	n	47	45840.438	227.477	109.985	128	64	694	10427667.53	176	25025253
gfp.tm1019.red	gfp	tm1019	red	n	48	46282.125	225.401	115.75	130	65	794	10432026.48	167	25035714
gfp.tm1019.red	gfp	tm1019	red	n	49	48447.641	229.145	117.51	132	85	804	11101532.64	174	26642455
gfp.tm1019.red	gfp	tm1019	red	n	50	37406.718	254.45	138.635	125	70	934	9518157.853	191	22842530
gfp.tm1019.red	gfp	tm1019	red	n	51	46184.204	230.9	129.548	130	74	758	10663944.63	168	25592292
gfp.tm1019.red	gfp	tm1019	red	n	52	46171.287	234.931	125.568	137	72	924	10847050.54	170	26031726
gfp.tm1019.red	gfp	tm1019	red	n	53	50644.409	237.248	130.511	146	78	1925	12015266.67	171	28835316
gfp.tm1019.red	gfp	tm1019	red	n	54	46059.198	244.701	132.96	131	75	1039	11270749.99	172	27048558
gfp.tm1019.red	gfp	tm1019	red	n	55	39373.058	230.762	123.05	129	54	732	9085821.336	168	21804970
gfp.tm1019.red	gfp	tm1019	red	n	56	38775.114	216.949	102.497	131	74	695	8412237.492	169	20188443
gfp.tm1019.red	gfp	tm1019	red	n	57	38888.036	277.212	178.349	133	76	1059	10780213.72	184	25871325
gfp.tm1019.red	gfp	tm1019	red	n	58	37674.646	240.105	122.677	130	74	962	9045881.169	188	21709118
gfp.tm1019.red	gfp	tm1019	red	n	59	49957.294	231.444	134.236	131	84	892	11562307.96	156	27748265
gfp.tm1019.red	gfp	tm1019	red	n	60	50149.386	233.07	127.473	131	76	981	11688301.24	173	28050635
gfp.tm1019.red	gfp	tm1019	red	n	61	45425.836	256.443	151.034	130	86	868	11649139.03	181	27956650
gfp.tm1019.red	gfp	tm1019	red	n	62	47300.088	212.569	98.628	130	74	654	10054529.15	163	24129762
gfp.tm1019.red	gfp	tm1019	red	n	63	41246.894	233.111	117.602	130	70	682	9615125.222	175	23075241
gfp.tm1019.red	gfp	tm1019	red	n	64	44852.476	228.117	121.965	130	73	1214	10231631.03	158	24554787
gfp.tm1019.red	gfp	tm1019	red	n	65	34838.673	237.425	129.945	127	65	730	8271575.688	170	19850876
gfp.tm1019.red	gfp	tm1019	red	n	66	40727.275	234.753	122.89	132	83	760	9560840.338	174	22944970
gfp.tm1019.red	gfp	tm1019	red	n	67	49083.489	250.34	137.9	144	86	998	12287577.65	184	29488841
gfp.tm1019.red	gfp	tm1019	red	n	68	43437.398	252.622	141.158	132	79	841	10973236.86	183	26334567
gfp.tm1019.red	gfp	tm1019	red	n	69	41785.24	232	128.683	128	49	828	9694184.755	160	23264982
