# Supplementary material for: A genetic framework for RNAi inheritance in Caenorhabditis elegans
Source: EMBO Rep. 2025 Jul 7;26(16):4072–99. doi: 10.1038/s44319-025-00512-7 (PMC12373942; doi:10.1038/s44319-025-00512-7)
Supplement: Supplementary file 5 — Source data Fig. 4 [file 44319_2025_512_MOESM5_ESM.zip]

Archive with 15 entries (7 files):
- Figure_4/
- Figure_4/4B/
- Figure_4/4B/P0_males_wago-1.csv
- Figure_4/4C/
- Figure_4/4C/P0_males_wago-3.csv
- Figure_4/4D/
- Figure_4/4D/P0_males_znfx-1.csv
- Figure_4/4E/
- Figure_4/4E/P0_males_pei-1.csv
- Figure_4/4F/
- Figure_4/4F/P0_males_pei-2.csv
- Figure_4/4G/
- Figure_4/4G/P0_males_wago-4.csv
- Figure_4/4H/
- Figure_4/4H/P0_males_hrde-1.csv
