# Supplementary material for: A genetic framework for RNAi inheritance in Caenorhabditis elegans
Source: EMBO Rep. 2025 Jul 7;26(16):4072–99. doi: 10.1038/s44319-025-00512-7 (PMC12373942; doi:10.1038/s44319-025-00512-7)
Supplement: Supplementary file 5 — Source data Fig. 4 [file 44319_2025_512_MOESM5_ESM.zip › Figure_4/4B/P0_males_wago-1.csv]

condi	RNAi	genotype	channel	image	index	area	mean	stddev	modal	min	max	intden	median	rawintden
ctrl.wt.green	ctrl	wt	green	n	1	5244.821	297.11	122.874	176	106	768	1558290.308	270	3739727
ctrl.wt.green	ctrl	wt	green	n	2	7390.752	256.105	101.391	151	91	767	1892806.74	238	4542530
ctrl.wt.green	ctrl	wt	green	n	3	7221.161	273.081	98.487	172	77	719	1971960.75	253	4732491
ctrl.wt.green	ctrl	wt	green	n	4	8650.393	222.534	75.189	151	102	542	1925003.202	205	4619798
ctrl.wt.green	ctrl	wt	green	n	5	5545.252	264.264	92.863	157	105	836	1465407.759	255	3516819
ctrl.wt.green	ctrl	wt	green	n	6	3681.417	223.065	61.249	159	101	546	821193.521	217	1970775
ctrl.wt.green	ctrl	wt	green	n	7	6841.977	307.395	171.474	140	103	1374	2103191.289	254	5047430
ctrl.wt.green	ctrl	wt	green	n	8	7010.318	243.884	81.913	151	106	654	1709704.68	234	4103105
ctrl.wt.green	ctrl	wt	green	n	9	6438.626	224.398	86.379	140	69	712	1444811.824	205	3467391
ctrl.wt.green	ctrl	wt	green	n	10	6686.553	263.155	97.089	230	110	682	1759598.195	240	4222844
ctrl.wt.green	ctrl	wt	green	n	11	4762.716	263.328	98.269	214	103	670	1254158.588	246	3009844
ctrl.wt.green	ctrl	wt	green	n	12	4314.779	215.809	60.754	164	102	499	931169.345	204	2234705
ctrl.wt.green	ctrl	wt	green	n	13	7451.588	293.045	127.425	176	101	852	2183649.941	264	5240522
ctrl.wt.green	ctrl	wt	green	n	14	8361.63	235.509	79.448	152	106	668	1969239.376	223	4725960
ctrl.wt.green	ctrl	wt	green	n	15	3456.824	167.325	28.182	160	94	305	578414.585	166	1388132
ctrl.wt.green	ctrl	wt	green	n	16	6063.609	230.702	72.099	250	81	585	1398887.24	226	3357177
ctrl.wt.green	ctrl	wt	green	n	17	5211.487	209.672	61.676	148	94	666	1092700.843	199	2622363
ctrl.wt.green	ctrl	wt	green	n	18	5638.589	213.119	53.22	151	104	473	1201689.957	212	2883925
ctrl.wt.green	ctrl	wt	green	n	19	7183.243	232.777	69.163	167	95	674	1672095.89	223	4012848
ctrl.wt.green	ctrl	wt	green	n	20	4407.283	206.352	54.858	165	101	433	909451.276	198	2182584
ctrl.wt.green	ctrl	wt	green	n	21	6067.359	262.995	91.317	154	106	765	1595684.505	257	3829469
ctrl.wt.green	ctrl	wt	green	n	22	6261.118	196.855	49.8	157	97	453	1232530.523	193	2957939
ctrl.wt.green	ctrl	wt	green	n	23	6391.123	236.265	77.712	158	106	996	1509997.7	225	3623830
ctrl.wt.green	ctrl	wt	green	n	24	7894.942	231.266	72.816	167	100	769	1825834.534	221	4381804
ctrl.wt.green	ctrl	wt	green	n	25	3831.007	211.694	73.449	135	100	576	811001.808	196	1946316
ctrl.wt.green	ctrl	wt	green	n	26	6498.628	233.302	81.641	150	101	643	1516142.562	220	3638577
ctrl.wt.green	ctrl	wt	green	n	27	5778.596	292.539	128.335	216	104	953	1690467.14	257	4056937
ctrl.wt.green	ctrl	wt	green	n	28	6307.37	312.582	190.244	210	97	1394	1971568.648	241	4731550
ctrl.wt.green	ctrl	wt	green	n	29	3844.341	200.345	54.056	154	87	526	770193.706	191	1848381
ctrl.wt.green	ctrl	wt	green	n	30	6551.131	296.885	130.321	168	102	1127	1944934.106	266	4667630
ctrl.wt.green	ctrl	wt	green	n	31	8184.121	243.94	78.81	160	101	669	1996431.027	233	4791217
ctrl.wt.green	ctrl	wt	green	n	32	8453.717	233.81	78.782	152	104	808	1976562.625	224	4743535
ctrl.wt.green	ctrl	wt	green	n	33	5978.188	227.272	62.28	248	105	482	1358673.748	224	3260669
ctrl.wt.green	ctrl	wt	green	n	34	7604.512	205.15	57.838	141	106	474	1560065.389	199	3743987
ctrl.wt.green	ctrl	wt	green	n	35	6784.891	195.999	53.254	141	105	442	1329834.106	186	3191457
ctrl.wt.green	ctrl	wt	green	y	36	7508.674	248.135	86.339	152	112	630	1863166.645	232	4471397
ctrl.wt.green	ctrl	wt	green	n	37	7935.777	260.103	84.258	169	100	585	2064116.182	256	4953654
ctrl.wt.green	ctrl	wt	green	n	38	6550.297	256.067	82.237	199	98	605	1677316.127	243	4025376
ctrl.wt.green	ctrl	wt	green	n	39	6862.395	221.934	63.717	157	99	469	1522999.123	219	3655032
ctrl.wt.green	ctrl	wt	green	n	40	3984.348	202.937	47.591	213	106	446	808572.948	202	1940487
ctrl.wt.green	ctrl	wt	green	n	41	6266.118	269.401	124.123	160	98	806	1688100.366	225	4051257
ctrl.wt.green	ctrl	wt	green	n	42	7146.991	263.2	129.794	143	91	961	1881085.375	223	4514400
ctrl.wt.green	ctrl	wt	green	n	43	8700.812	222.094	69.687	151	91	550	1932396.454	212	4637541
ctrl.wt.green	ctrl	wt	green	n	44	7621.596	242.617	83.685	141	91	605	1849130.175	230	4437711
ctrl.wt.green	ctrl	wt	green	n	45	7812.855	243.549	85.185	164	77	709	1902816.361	232	4566552
ctrl.wt.green	ctrl	wt	green	n	46	6553.214	251.358	82.562	155	87	692	1647199.76	242	3953100
ctrl.wt.green	ctrl	wt	green	n	47	8258.708	209.814	63.399	149	104	472	1732796.145	196	4158522
ctrl.wt.green	ctrl	wt	green	n	48	4615.626	227.54	75.922	144	93	547	1050241	218	2520464
ctrl.wt.green	ctrl	wt	green	n	49	5473.165	183.463	44.77	150	99	443	1004121.823	177	2409783
ctrl.wt.green	ctrl	wt	green	n	50	6809.892	234.389	69.887	241	102	643	1596163.277	230	3830618
ctrl.wt.green	ctrl	wt	green	n	51	6170.697	281.731	116.259	161	101	783	1738473.486	260	4172147
ctrl.wt.green	ctrl	wt	green	n	52	4481.037	192.654	45.482	148	99	354	863290.015	186	2071802
ctrl.wt.green	ctrl	wt	green	n	53	4331.863	220.469	53.428	230	104	409	955042.929	222	2291999
ctrl.wt.green	ctrl	wt	green	n	54	6205.282	203.511	54.114	146	107	483	1262841.482	196	3030682
ctrl.wt.green	ctrl	wt	green	n	55	6081.109	220.263	65.845	143	90	475	1339443.709	209	3214519
ctrl.wt.green	ctrl	wt	green	n	56	8378.297	211.192	62.993	147	85	473	1769426.557	200	4246431
ctrl.wt.green	ctrl	wt	green	n	57	7785.353	277.086	118.262	148	102	978	2157212.491	249	5177075
ctrl.wt.green	ctrl	wt	green	n	58	5924.852	258.806	97.523	150	89	1033	1533389.595	240	3679968
ctrl.wt.green	ctrl	wt	green	n	59	6597.384	241.79	89.752	142	94	722	1595184.419	221	3828268
ctrl.wt.green	ctrl	wt	green	n	60	9208.337	217.819	68.772	160	93	505	2005753.56	208	4813589
ctrl.wt.green	ctrl	wt	green	n	61	8898.739	195.781	55.076	140	102	510	1742204.457	184	4181100
ctrl.wt.green	ctrl	wt	green	n	62	8282.461	261.742	96.677	155	110	776	2167864.287	249	5202637
ctrl.wt.green	ctrl	wt	green	n	63	3903.511	196.838	57.9	150	103	480	768360.876	182	1843982
ctrl.wt.green	ctrl	wt	green	n	64	5869.851	221.822	68.134	149	104	668	1302059.383	215	3124800
gfp.wt.green	gfp	wt	green	n	1	6878.23	244.097	102.921	152	102	766	1678957.331	212	4029314
gfp.wt.green	gfp	wt	green	n	2	6244.034	159.41	26.45	149	96	272	995364.518	155	2388766
gfp.wt.green	gfp	wt	green	y	3	8617.893	136.511	17.26	130	85	254	1176438.602	134	2823324
gfp.wt.green	gfp	wt	green	n	4	8127.87	135.171	18.165	130	79	272	1098655.891	132	2636654
gfp.wt.green	gfp	wt	green	n	5	5874.018	129.866	14.152	120	72	215	762832.673	128	1830715
gfp.wt.green	gfp	wt	green	n	6	3979.765	167.868	34.258	137	102	337	668075.856	163	1603309
gfp.wt.green	gfp	wt	green	n	7	7883.276	146.607	22.676	134	85	288	1155739.742	143	2773649
gfp.wt.green	gfp	wt	green	n	8	6130.279	130.796	13.556	124	67	218	801814.45	129	1924267
gfp.wt.green	gfp	wt	green	n	9	7300.749	145.323	24.249	129	76	295	1060967.507	141	2546206
gfp.wt.green	gfp	wt	green	n	10	4600.626	126.713	13.335	121	71	215	582957.394	125	1399034
gfp.wt.green	gfp	wt	green	n	11	4266.861	138.511	17.295	131	85	229	591009.011	136	1418357
gfp.wt.green	gfp	wt	green	n	12	4129.355	197.932	65.839	156	90	519	817330.573	177	1961504
gfp.wt.green	gfp	wt	green	n	13	6426.126	141.722	21.382	130	82	244	910724.412	137	2185639
gfp.wt.green	gfp	wt	green	n	14	7627.014	153.771	25.363	137	81	271	1172812.603	151	2814622
gfp.wt.green	gfp	wt	green	n	15	5967.772	123.63	13.205	117	80	205	737798.616	121	1770636
gfp.wt.green	gfp	wt	green	n	16	7183.661	199.379	55.758	148	94	665	1432273.175	190	3437299
gfp.wt.green	gfp	wt	green	n	17	4436.452	127.326	17.308	118	74	274	564875.737	123	1355640
gfp.wt.green	gfp	wt	green	n	18	5595.672	138.408	16.027	133	79	375	774487.371	137	1858685
gfp.wt.green	gfp	wt	green	n	19	4046.018	136.291	16.336	139	78	229	551435.958	136	1323386
gfp.wt.green	gfp	wt	green	n	20	6133.196	128.502	15.633	118	76	242	788130.076	125	1891426
gfp.wt.green	gfp	wt	green	n	21	7819.523	135.128	18.578	125	71	244	1056639.81	132	2535820
gfp.wt.green	gfp	wt	green	n	22	8279.127	136.701	21.161	123	80	322	1131763.233	132	2716108
gfp.wt.green	gfp	wt	green	n	23	6552.799	126.487	13.722	119	79	219	828842.764	124	1989132
gfp.wt.green	gfp	wt	green	n	24	7505.759	216.759	64.763	157	92	515	1626937.878	207	3904473
gfp.wt.green	gfp	wt	green	n	25	3790.173	133.462	18.981	119	82	219	505844.714	130	1213972
gfp.wt.green	gfp	wt	green	n	26	8877.905	139.585	18.064	129	68	283	1239226.046	137	2974007
gfp.wt.green	gfp	wt	green	n	27	2958.468	193.155	53.005	129	92	440	571444.37	190	1371404
gfp.wt.green	gfp	wt	green	n	28	7271.581	238.213	69.668	223	102	692	1732188.507	230	4157063
gfp.wt.green	gfp	wt	green	n	29	3752.671	142.13	26.119	121	95	317	533368.885	138	1280027
gfp.wt.green	gfp	wt	green	n	30	5588.588	128.295	14.174	116	71	239	716989.335	126	1720696
gfp.wt.green	gfp	wt	green	n	31	7920.778	131.869	16.293	123	76	235	1044501.757	129	2506690
gfp.wt.green	gfp	wt	green	n	32	8330.796	143.484	20.101	137	75	254	1195337.38	141	2868679
gfp.wt.green	gfp	wt	green	n	33	6540.298	138.679	17.456	130	81	233	907000.909	137	2176703
gfp.wt.green	gfp	wt	green	n	34	6916.565	139.117	19.321	130	89	231	962213.424	136	2309207
gfp.wt.green	gfp	wt	green	n	35	6657.387	142.464	21.906	130	67	290	948436.547	139	2276144
gfp.wt.green	gfp	wt	green	n	36	8656.644	265.344	100.482	174	90	686	2296989.24	244	5512523
gfp.wt.green	gfp	wt	green	n	37	5500.251	136.255	17.972	129	86	266	749435.396	134	1798563
gfp.wt.green	gfp	wt	green	n	38	8041.2	153.512	24.858	157	90	297	1234422.91	151	2962480
gfp.wt.green	gfp	wt	green	n	39	8037.033	204.353	58.358	160	98	441	1642394.832	192	3941568
gfp.wt.green	gfp	wt	green	n	40	5858.6	200.487	45.807	214	101	502	1174573.1	199	2818847
gfp.wt.green	gfp	wt	green	n	41	8980.409	145.781	20.064	140	84	239	1309169.233	144	3141863
gfp.wt.green	gfp	wt	green	n	42	9112.915	158.529	26.967	135	85	280	1444661.239	155	3467029
gfp.wt.green	gfp	wt	green	n	43	8874.988	138.031	17.072	129	87	242	1225021.232	136	2939917
gfp.wt.green	gfp	wt	green	n	44	7091.156	139.728	20.96	124	83	252	990834.728	135	2377895
gfp.wt.green	gfp	wt	green	n	45	5864.017	138.371	18.564	126	63	218	811409.887	136	1947295
gfp.wt.green	gfp	wt	green	n	46	4916.057	173.969	42.259	135	98	326	855242.301	165	2052488
gfp.wt.green	gfp	wt	green	n	47	7634.516	141.72	19.13	127	85	228	1081959.975	139	2596585
gfp.wt.green	gfp	wt	green	n	48	4201.859	126.874	14.921	118	66	217	533106.085	124	1279396
gfp.wt.green	gfp	wt	green	n	49	7304.085	176.708	40.988	142	87	372	1290690.369	169	3097515
gfp.wt.green	gfp	wt	green	n	50	8333.298	129.228	17.492	119	79	288	1076894.743	126	2584429
gfp.wt.green	gfp	wt	green	n	51	8546.225	157.968	26.08	153	88	281	1350032.253	156	3239929
gfp.wt.green	gfp	wt	green	n	52	4888.557	124.843	13.657	116	84	219	610302.121	122	1464658
gfp.wt.green	gfp	wt	green	n	53	4596.877	173.438	39.05	135	90	405	797272.351	167	1913366
gfp.wt.green	gfp	wt	green	n	54	6990.737	179.144	47.424	141	68	406	1252349.862	169	3005502
gfp.wt.green	gfp	wt	green	n	55	6436.128	130.226	17.038	121	77	285	838150.891	127	2011470
gfp.wt.green	gfp	wt	green	n	56	7062.407	135.484	19.432	123	76	238	956842.16	131	2296316
gfp.wt.green	gfp	wt	green	n	57	7751.188	130.88	16.433	121	84	238	1014474.384	128	2434627
gfp.wt.green	gfp	wt	green	n	58	6016.526	134.698	21.351	122	69	295	810415.453	130	1944908
gfp.wt.green	gfp	wt	green	n	59	5383.163	129.824	17.112	116	76	241	698863.261	127	1677195
gfp.wt.green	gfp	wt	green	n	60	4891.891	134.109	17.246	122	90	234	656045.883	131	1574438
gfp.wt.green	gfp	wt	green	n	61	8573.726	127.317	13.256	122	77	203	1091579.165	125	2619670
gfp.wt.green	gfp	wt	green	n	62	4303.53	118.904	9.048	119	72	176	511708.022	118	1228043
gfp.wt.green	gfp	wt	green	n	63	8664.564	131.946	15.979	123	57	210	1143256.949	130	2743691
gfp.wt.green	gfp	wt	green	n	64	5311.493	129.305	15.768	120	78	228	686801.041	127	1648247
gfp.wt.green	gfp	wt	green	n	65	6045.277	133.071	16.167	130	86	209	804453.514	132	1930600
ctrl.ok1074.green	ctrl	ok1074	green	n	1	4743.135	314.738	145.244	172	111	928	1492846.92	278	3582668
ctrl.ok1074.green	ctrl	ok1074	green	n	2	6881.566	337.815	132.312	165	107	958	2324698.472	332	5579020
ctrl.ok1074.green	ctrl	ok1074	green	n	3	4792.72	345.233	146.168	169	114	1055	1654603.102	324	3970865
ctrl.ok1074.green	ctrl	ok1074	green	n	4	6188.201	278.413	117.611	155	100	1030	1722874.155	252	4134708
ctrl.ok1074.green	ctrl	ok1074	green	n	5	5635.676	287.113	121.02	171	101	829	1618076.424	257	3883205
ctrl.ok1074.green	ctrl	ok1074	green	n	6	5460.251	270.039	99.583	175	117	781	1474480.243	248	3538590
ctrl.ok1074.green	ctrl	ok1074	green	n	7	7973.7	575.404	335.195	226	117	2116	4588098.711	516	11010931
ctrl.ok1074.green	ctrl	ok1074	green	n	8	6448.63	465.535	231.166	234	106	1344	3002064.176	452	7204623
ctrl.ok1074.green	ctrl	ok1074	green	n	9	5384.831	291.929	107.122	254	104	882	1571989.723	272	3772602
ctrl.ok1074.green	ctrl	ok1074	green	n	10	7194.081	291.927	106.523	181	86	1167	2100149.405	287	5040127
ctrl.ok1074.green	ctrl	ok1074	green	n	11	5409.832	255.849	95.877	168	101	713	1384101.091	234	3321690
ctrl.ok1074.green	ctrl	ok1074	green	n	12	3460.576	309.133	125.97	235	107	921	1069779.15	279	2567352
ctrl.ok1074.green	ctrl	ok1074	green	n	13	4821.888	274.547	80.113	261	105	892	1323833.739	268	3177055
ctrl.ok1074.green	ctrl	ok1074	green	n	14	5772.349	440.379	275.279	198	115	2145	2542023.04	357	6100575
ctrl.ok1074.green	ctrl	ok1074	green	n	15	7179.913	304.196	117.671	184	94	801	2184097.429	284	5241593
ctrl.ok1074.green	ctrl	ok1074	green	n	16	7196.581	326.29	162.125	207	110	1281	2348175.801	270	5635363
ctrl.ok1074.green	ctrl	ok1074	green	n	17	3797.258	456.353	233.984	236	122	1510	1732890.449	392	4158746
ctrl.ok1074.green	ctrl	ok1074	green	n	18	5673.595	264.456	96.425	161	98	691	1500418.285	248	3600838
ctrl.ok1074.green	ctrl	ok1074	green	n	19	5675.678	352.691	145.68	226	107	854	2001760.963	336	4804005
ctrl.ok1074.green	ctrl	ok1074	green	n	20	5999.443	311.063	124.86	181	108	882	1866204.302	292	4478684
ctrl.ok1074.green	ctrl	ok1074	green	n	21	6364.043	328.887	147.456	202	106	1310	2093050.168	293	5023089
ctrl.ok1074.green	ctrl	ok1074	green	y	22	5443.167	356.701	163.029	213	113	1198	1941584.857	329	4659589
ctrl.ok1074.green	ctrl	ok1074	green	n	23	6899.484	573.031	339.229	195	111	2076	3953620.46	522	9488252
ctrl.ok1074.green	ctrl	ok1074	green	n	24	6354.459	507.93	211.951	543	117	1393	3227618.683	503	7745928
gfp.ok1074.green	gfp	ok1074	green	n	1	6552.803	134.005	13.689	128	86	203	878110.538	133	2107368
gfp.ok1074.green	gfp	ok1074	green	n	2	5570.674	132.089	14.543	128	75	273	735822.303	130	1765892
gfp.ok1074.green	gfp	ok1074	green	y	3	8005.37	128.49	15.972	121	78	231	1028608.319	125	2468546
gfp.ok1074.green	gfp	ok1074	green	n	4	5509.421	132.184	16.032	123	83	264	728258.203	130	1747739
gfp.ok1074.green	gfp	ok1074	green	n	5	6061.947	131.14	15.45	120	78	209	794964.2	129	1907826
gfp.ok1074.green	gfp	ok1074	green	n	6	6538.635	133.343	20.621	123	85	330	871884.417	129	2092426
gfp.ok1074.green	gfp	ok1074	green	n	7	6018.611	128.675	15.628	122	82	249	774447.002	126	1858587
gfp.ok1074.green	gfp	ok1074	green	n	8	5023.982	135.179	19.443	121	89	235	679138.019	131	1629856
gfp.ok1074.green	gfp	ok1074	green	n	9	7238.668	129.491	15.27	124	82	254	937342.856	128	2249519
gfp.ok1074.green	gfp	ok1074	green	n	10	4622.713	130.542	16.428	120	82	233	603459.942	128	1448237
gfp.ok1074.green	gfp	ok1074	green	n	11	7291.587	130.696	16.903	121	64	296	952977.744	128	2287041
gfp.ok1074.green	gfp	ok1074	green	n	12	6212.787	128.253	13.769	120	71	216	796807.201	126	1912249
gfp.ok1074.green	gfp	ok1074	green	n	13	4583.962	132.748	14.12	129	66	216	608513.509	132	1460365
gfp.ok1074.green	gfp	ok1074	green	n	14	4880.225	131.863	17.537	122	86	272	643519.291	128	1544375
gfp.ok1074.green	gfp	ok1074	green	n	15	5801.518	128.592	14.984	123	83	251	746029.857	126	1790389
gfp.ok1074.green	gfp	ok1074	green	n	16	5882.772	129.122	17.692	117	70	264	759595.9	125	1822946
gfp.ok1074.green	gfp	ok1074	green	n	17	7156.164	132.157	14.774	121	89	224	945740.327	130	2269672
gfp.ok1074.green	gfp	ok1074	green	n	18	5744.849	128.5	13.329	121	87	205	738210.746	127	1771624
gfp.ok1074.green	gfp	ok1074	green	n	19	9080.836	132.783	17.4	123	82	319	1205778.581	130	2893735
gfp.ok1074.green	gfp	ok1074	green	n	20	5914.856	126.332	13.567	116	84	216	747234.913	124	1793281
gfp.ok1074.green	gfp	ok1074	green	n	21	6067.78	129.055	14.339	122	75	216	783079.901	128	1879305
ctrl.wt.red	ctrl	wt	red	n	1	5244.821	369.361	144.51	381	129	1274	1937234.173	353	4649151
ctrl.wt.red	ctrl	wt	red	n	2	7390.752	277.634	81.69	286	102	1040	2051925.629	277	4924398
ctrl.wt.red	ctrl	wt	red	n	3	7221.161	309.765	93.338	332	127	611	2236861.939	316	5368225
ctrl.wt.red	ctrl	wt	red	n	4	8650.393	273.218	85.847	275	110	945	2363445.184	268	5672011
ctrl.wt.red	ctrl	wt	red	n	5	5545.252	302.163	83.265	327	123	1043	1675567.714	302	4021180
ctrl.wt.red	ctrl	wt	red	n	6	3681.417	247.406	65.559	235	128	679	910805.505	239	2185834
ctrl.wt.red	ctrl	wt	red	n	7	6841.977	330.105	130.772	289	117	1869	2258568.758	308	5420319
ctrl.wt.red	ctrl	wt	red	n	8	7010.318	291.976	80.85	295	126	1217	2046847.898	295	4912212
ctrl.wt.red	ctrl	wt	red	n	9	6438.626	263.071	94.085	267	81	1608	1693817.709	258	4064978
ctrl.wt.red	ctrl	wt	red	n	10	6686.553	302.231	79.11	325	120	1027	2020886.72	312	4849908
ctrl.wt.red	ctrl	wt	red	n	11	4762.716	339.887	131.114	147	117	1120	1618785.137	330	3884908
ctrl.wt.red	ctrl	wt	red	n	12	4314.779	271.358	77.955	263	110	623	1170848.14	274	2809908
ctrl.wt.red	ctrl	wt	red	n	13	7451.588	306.227	89.327	338	123	950	2281876.065	309	5476254
ctrl.wt.red	ctrl	wt	red	n	14	8361.63	296.999	79.266	313	116	1083	2483392.711	300	5959872
ctrl.wt.red	ctrl	wt	red	n	15	3456.824	245.396	58.998	255	109	680	848291.834	242	2035808
ctrl.wt.red	ctrl	wt	red	n	16	6063.609	282.89	72.536	310	117	722	1715334.102	283	4116615
ctrl.wt.red	ctrl	wt	red	n	17	5211.487	283.395	79.376	278	110	903	1476908.698	283	3544420
ctrl.wt.red	ctrl	wt	red	n	18	5638.589	246.135	49.493	252	130	547	1387855.073	248	3330701
ctrl.wt.red	ctrl	wt	red	n	19	7183.243	264.464	73.12	272	112	1426	1899711.22	262	4559100
ctrl.wt.red	ctrl	wt	red	n	20	4407.283	254.067	77.616	260	106	778	1119747.071	247	2687271
ctrl.wt.red	ctrl	wt	red	n	21	6067.359	299.569	87.022	309	122	721	1817592.077	303	4362023
ctrl.wt.red	ctrl	wt	red	n	22	6261.118	270.857	63.769	275	126	832	1695868.219	273	4069899
ctrl.wt.red	ctrl	wt	red	n	23	6391.123	298.918	82.864	302	128	737	1910420.04	301	4584800
ctrl.wt.red	ctrl	wt	red	n	24	7894.942	280.371	73.722	290	122	600	2213510.046	284	5312183
ctrl.wt.red	ctrl	wt	red	n	25	3831.007	281.826	105.142	183	120	906	1079676.919	266	2591107
ctrl.wt.red	ctrl	wt	red	n	26	6498.628	312.893	90.082	316	125	1453	2033377.287	319	4879884
ctrl.wt.red	ctrl	wt	red	n	27	5778.596	342.91	144.212	320	120	1893	1981540.351	320	4755481
ctrl.wt.red	ctrl	wt	red	n	28	6307.37	394.627	195.767	325	124	2501	2489055.885	347	5973463
ctrl.wt.red	ctrl	wt	red	n	29	3844.341	244.537	71.881	174	104	727	940083.917	240	2256099
ctrl.wt.red	ctrl	wt	red	n	30	6551.131	324.22	130.14	309	105	2360	2124006.4	319	5097384
ctrl.wt.red	ctrl	wt	red	n	31	8184.121	304.943	93.599	314	120	1847	2495688.27	301	5989380
ctrl.wt.red	ctrl	wt	red	n	32	8453.717	277.791	73.105	295	123	860	2348367.417	279	5635826
ctrl.wt.red	ctrl	wt	red	n	33	5978.188	259.9	72.464	254	117	1064	1553729.684	254	3728782
ctrl.wt.red	ctrl	wt	red	n	34	7604.512	271.389	70.915	250	119	813	2063782.834	267	4952854
ctrl.wt.red	ctrl	wt	red	n	35	6784.891	261.317	70.942	269	111	691	1773004.22	263	4255017
ctrl.wt.red	ctrl	wt	red	y	36	7508.674	256.89	70.512	249	112	809	1928905.879	253	4629164
ctrl.wt.red	ctrl	wt	red	n	37	7935.777	314.107	86.113	301	124	747	2492681.466	319	5982164
ctrl.wt.red	ctrl	wt	red	n	38	6550.297	293.949	85.435	285	121	1210	1925453.222	292	4620878
ctrl.wt.red	ctrl	wt	red	n	39	6862.395	290.894	83.57	297	121	1253	1996229.768	289	4790734
ctrl.wt.red	ctrl	wt	red	n	40	3984.348	232.466	53.414	215	122	512	926224.538	227	2222838
ctrl.wt.red	ctrl	wt	red	n	41	6266.118	345.996	133.389	336	122	1387	2168053.399	330	5203092
ctrl.wt.red	ctrl	wt	red	n	42	7146.991	314.695	102.611	327	116	976	2249121.662	311	5397647
ctrl.wt.red	ctrl	wt	red	n	43	8700.812	277.439	70.988	262	124	707	2413947.476	277	5793211
ctrl.wt.red	ctrl	wt	red	n	44	7621.596	270.017	66.917	277	121	714	2057957.986	269	4938875
ctrl.wt.red	ctrl	wt	red	n	45	7812.855	288.172	79.103	297	113	1043	2251444.684	290	5403222
ctrl.wt.red	ctrl	wt	red	n	46	6553.214	290.104	76.78	300	108	788	1901115.451	292	4562470
ctrl.wt.red	ctrl	wt	red	n	47	8258.708	252.986	70.625	253	93	881	2089335.66	252	5014178
ctrl.wt.red	ctrl	wt	red	n	48	4615.626	272.127	79.053	249	118	829	1256037.84	265	3014354
ctrl.wt.red	ctrl	wt	red	n	49	5473.165	258.82	68.121	228	110	601	1416563.459	251	3399598
ctrl.wt.red	ctrl	wt	red	n	50	6809.892	277.005	77.505	307	114	1100	1886373.115	273	4527090
ctrl.wt.red	ctrl	wt	red	n	51	6170.697	337.082	96.514	364	126	1096	2080032.738	342	4991852
ctrl.wt.red	ctrl	wt	red	n	52	4481.037	229.168	68.368	150	108	499	1026908.691	222	2464469
ctrl.wt.red	ctrl	wt	red	n	53	4331.863	239.945	48.26	235	125	492	1039409.258	241	2494469
ctrl.wt.red	ctrl	wt	red	n	54	6205.282	258.935	65.426	231	117	625	1606763.758	256	3856058
ctrl.wt.red	ctrl	wt	red	n	55	6081.109	253.343	69.682	251	125	1129	1540603.672	246	3697281
ctrl.wt.red	ctrl	wt	red	n	56	8378.297	280.328	78.13	269	112	594	2348672.014	278	5636557
ctrl.wt.red	ctrl	wt	red	n	57	7785.353	299.695	89.846	301	117	940	2333228.813	299	5599495
ctrl.wt.red	ctrl	wt	red	n	58	5924.852	280.289	78.772	257	111	680	1660669.955	276	3985427
ctrl.wt.red	ctrl	wt	red	n	59	6597.384	281.472	94.98	270	117	1676	1856978.442	272	4456545
ctrl.wt.red	ctrl	wt	red	n	60	9208.337	256.498	76.743	264	109	746	2361920.221	250	5668350
ctrl.wt.red	ctrl	wt	red	n	61	8898.739	245.18	60.25	236	104	564	2181789.922	246	5236057
ctrl.wt.red	ctrl	wt	red	n	62	8282.461	314.739	96.237	341	115	1210	2606811.389	314	6256062
ctrl.wt.red	ctrl	wt	red	n	63	3903.511	227.769	67.208	149	108	594	889099.299	221	2133741
ctrl.wt.red	ctrl	wt	red	n	64	5869.851	287.305	88.225	284	114	813	1686437.747	285	4047266
gfp.wt.red	gfp	wt	red	n	1	6878.23	323.822	97.653	363	112	878	2227321.9	334	5345329
gfp.wt.red	gfp	wt	red	n	2	6244.034	315.226	91.007	353	126	991	1968284.264	317	4723667
gfp.wt.red	gfp	wt	red	y	3	8617.893	288.13	80.635	284	122	1097	2483069.802	283	5959096
gfp.wt.red	gfp	wt	red	n	4	8127.87	265.873	71.133	266	112	627	2160980.96	266	5186118
gfp.wt.red	gfp	wt	red	n	5	5874.018	257.941	77.867	216	125	1109	1515152.368	243	3636200
gfp.wt.red	gfp	wt	red	n	6	3979.765	262.881	70.304	256	122	499	1046205.585	261	2510779
gfp.wt.red	gfp	wt	red	n	7	7883.276	303.564	75.634	323	121	827	2393081.952	312	5743135
gfp.wt.red	gfp	wt	red	n	8	6130.279	302.743	75.177	310	112	1237	1855896.226	303	4453948
gfp.wt.red	gfp	wt	red	n	9	7300.749	304.712	96.1	348	117	795	2224624.277	312	5338855
gfp.wt.red	gfp	wt	red	n	10	4600.626	250.12	67.812	234	126	793	1150709.096	240	2761576
gfp.wt.red	gfp	wt	red	n	11	4266.861	244.276	91.075	191	115	639	1042293.323	212	2501390
gfp.wt.red	gfp	wt	red	n	12	4129.355	275.007	88.11	295	105	688	1135603.408	271	2725324
gfp.wt.red	gfp	wt	red	n	13	6426.126	299.9	84.69	306	122	1369	1927194.058	300	4625055
gfp.wt.red	gfp	wt	red	n	14	7627.014	286.352	78.626	298	119	927	2184009.093	287	5241383
gfp.wt.red	gfp	wt	red	n	15	5967.772	255.708	66.509	249	120	951	1526005.362	249	3662246
gfp.wt.red	gfp	wt	red	n	16	7183.661	315.867	91.854	326	124	954	2269083.386	327	5445552
gfp.wt.red	gfp	wt	red	n	17	4436.452	304.86	91.8	325	97	686	1352498.29	315	3245848
gfp.wt.red	gfp	wt	red	n	18	5595.672	257.054	66.777	221	116	898	1438388.037	249	3451974
gfp.wt.red	gfp	wt	red	n	19	4046.018	288.641	97.659	231	122	934	1167848.21	266	2802708
gfp.wt.red	gfp	wt	red	n	20	6133.196	296.803	85.738	316	119	1095	1820353.774	299	4368650
gfp.wt.red	gfp	wt	red	n	21	7819.523	285.007	69.643	303	121	680	2228618.209	292	5348440
gfp.wt.red	gfp	wt	red	n	22	8279.127	314.294	85.621	315	125	770	2602082.725	314	6244714
gfp.wt.red	gfp	wt	red	n	23	6552.799	277.611	72.095	262	130	808	1819132.051	274	4365718
gfp.wt.red	gfp	wt	red	n	24	7505.759	290.003	78.042	322	123	899	2176691.676	293	5223822
gfp.wt.red	gfp	wt	red	n	25	3790.173	282.263	89.519	255	115	765	1069825.828	275	2567465
gfp.wt.red	gfp	wt	red	n	26	8877.905	299.309	75.619	301	122	1239	2657235.654	302	6377075
gfp.wt.red	gfp	wt	red	n	27	2958.468	260.848	64.364	277	126	545	771709.328	263	1852018
gfp.wt.red	gfp	wt	red	n	28	7271.581	275.414	68.375	277	127	607	2002692.915	277	4806244
gfp.wt.red	gfp	wt	red	n	29	3752.671	256.186	62.135	298	125	459	961381.303	257	2307210
gfp.wt.red	gfp	wt	red	n	30	5588.588	247.015	59.369	233	121	485	1380467.481	245	3312971
gfp.wt.red	gfp	wt	red	n	31	7920.778	305.956	85.544	332	125	681	2423410.417	312	5815920
gfp.wt.red	gfp	wt	red	n	32	8330.796	275.849	70.981	254	126	790	2298045.539	275	5515058
gfp.wt.red	gfp	wt	red	n	33	6540.298	275.147	78.214	248	125	693	1799543.659	268	4318708
gfp.wt.red	gfp	wt	red	n	34	6916.565	259.98	73.526	265	106	736	1798171.096	260	4315414
gfp.wt.red	gfp	wt	red	n	35	6657.387	269.591	77.921	242	101	855	1794770.108	267	4307252
gfp.wt.red	gfp	wt	red	n	36	8656.644	302.801	84.751	278	121	661	2621242.764	300	6290696
gfp.wt.red	gfp	wt	red	n	37	5500.251	240.828	59.275	254	114	494	1324612.02	241	3178924
gfp.wt.red	gfp	wt	red	n	38	8041.2	307.757	83.805	331	122	983	2474734.422	314	5939092
gfp.wt.red	gfp	wt	red	n	39	8037.033	279.481	70.886	288	122	722	2246198.593	284	5390631
gfp.wt.red	gfp	wt	red	n	40	5858.6	288.51	77.033	312	119	735	1690263.68	290	4056448
gfp.wt.red	gfp	wt	red	n	41	8980.409	272.596	71.002	287	113	709	2448023.205	274	5874988
gfp.wt.red	gfp	wt	red	n	42	9112.915	275.762	75.423	297	103	730	2512996.166	281	6030916
gfp.wt.red	gfp	wt	red	n	43	8874.988	285.199	68.975	299	124	681	2531136.992	289	6074452
gfp.wt.red	gfp	wt	red	n	44	7091.156	284.318	75.961	273	127	627	2016140.194	284	4838516
gfp.wt.red	gfp	wt	red	n	45	5864.017	303.55	112.5	259	120	756	1780024.019	284	4271863
gfp.wt.red	gfp	wt	red	n	46	4916.057	310.562	108.112	312	121	678	1526740.812	300	3664011
gfp.wt.red	gfp	wt	red	n	47	7634.516	265.43	72.503	254	127	766	2026429.902	260	4863209
gfp.wt.red	gfp	wt	red	n	48	4201.859	257.288	66.586	280	123	514	1081088.268	257	2594493
gfp.wt.red	gfp	wt	red	n	49	7304.085	228.666	57.872	221	109	470	1670194.835	225	4008284
gfp.wt.red	gfp	wt	red	n	50	8333.298	261.818	60.151	278	123	655	2181804.102	264	5236090
gfp.wt.red	gfp	wt	red	n	51	8546.225	293.172	84.982	305	111	1255	2505511.012	292	6012951
gfp.wt.red	gfp	wt	red	n	52	4888.557	238.468	63.439	204	129	660	1165763.813	224	2797705
gfp.wt.red	gfp	wt	red	n	53	4596.877	244.742	68.964	256	116	759	1125048.615	238	2699993
gfp.wt.red	gfp	wt	red	n	54	6990.737	253.488	71.947	221	107	708	1772064.501	245	4252760
gfp.wt.red	gfp	wt	red	n	55	6436.128	270.096	66.697	271	118	614	1738373.791	270	4171906
gfp.wt.red	gfp	wt	red	n	56	7062.407	299.089	76.812	343	117	776	2112291.334	307	5069267
gfp.wt.red	gfp	wt	red	n	57	7751.188	267.87	66.045	299	113	1059	2076308.853	273	4982913
gfp.wt.red	gfp	wt	red	n	58	6016.526	269.164	81.621	270	115	796	1619432.093	264	3886459
gfp.wt.red	gfp	wt	red	n	59	5383.163	255.433	64.003	255	115	1302	1375037.149	254	3299938
gfp.wt.red	gfp	wt	red	n	60	4891.891	266.446	69.089	272	130	622	1303425.535	267	3128078
gfp.wt.red	gfp	wt	red	n	61	8573.726	265.685	75.234	242	115	662	2277908.087	257	5466729
gfp.wt.red	gfp	wt	red	n	62	4303.53	273.105	72.186	255	124	642	1175316.334	269	2820630
gfp.wt.red	gfp	wt	red	n	63	8664.564	279.909	74.213	290	122	1252	2425289.004	282	5820427
gfp.wt.red	gfp	wt	red	n	64	5311.493	247.101	59.129	234	129	458	1312473.866	242	3149793
gfp.wt.red	gfp	wt	red	n	65	6045.277	273.71	64.481	295	126	730	1654654.123	275	3970988
ctrl.ok1074.red	ctrl	ok1074	red	n	1	4743.135	340.504	139.472	321	128	2694	1615055.452	333	3875955
ctrl.ok1074.red	ctrl	ok1074	red	n	2	6881.566	295.664	96.957	284	110	1481	2034628.478	288	4882884
ctrl.ok1074.red	ctrl	ok1074	red	n	3	4792.72	307.645	120.022	157	118	3038	1474458.575	300	3538538
ctrl.ok1074.red	ctrl	ok1074	red	n	4	6188.201	269.818	87.991	264	134	1855	1669685.462	260	4007061
ctrl.ok1074.red	ctrl	ok1074	red	n	5	5635.676	295.795	112.916	154	104	3149	1667004.088	288	4000626
ctrl.ok1074.red	ctrl	ok1074	red	n	6	5460.251	250.226	81.308	261	113	1714	1366295.273	242	3278958
ctrl.ok1074.red	ctrl	ok1074	red	n	7	7973.7	345.514	155.395	356	117	3490	2755026.993	334	6611761
ctrl.ok1074.red	ctrl	ok1074	red	n	8	6448.63	365.835	151.233	394	125	2146	2359132.137	362	5661657
ctrl.ok1074.red	ctrl	ok1074	red	n	9	5384.831	271.68	78.455	247	112	1326	1462951.797	262	3510923
ctrl.ok1074.red	ctrl	ok1074	red	n	10	7194.081	291.918	94.43	278	116	1540	2100080.652	282	5039962
ctrl.ok1074.red	ctrl	ok1074	red	n	11	5409.832	263.89	104.661	239	106	2355	1427601.006	248	3426085
ctrl.ok1074.red	ctrl	ok1074	red	n	12	3460.576	322.87	152.288	243	133	2679	1117314.667	293	2681432
ctrl.ok1074.red	ctrl	ok1074	red	n	13	4821.888	252.575	66.485	232	109	941	1217889.704	245	2922801
ctrl.ok1074.red	ctrl	ok1074	red	n	14	5772.349	305.677	108.735	223	123	1875	1764475.65	290	4234547
ctrl.ok1074.red	ctrl	ok1074	red	n	15	7179.913	295.281	131.372	259	117	2823	2120089.905	278	5087982
ctrl.ok1074.red	ctrl	ok1074	red	n	16	7196.581	328.968	145.615	161	123	3001	2367442.519	306	5681601
ctrl.ok1074.red	ctrl	ok1074	red	n	17	3797.258	364.325	154.734	152	133	1203	1383436.477	344	3320095
ctrl.ok1074.red	ctrl	ok1074	red	n	18	5673.595	265.873	82.804	158	125	800	1508458.238	257	3620133
ctrl.ok1074.red	ctrl	ok1074	red	n	19	5675.678	313.871	102.347	157	128	739	1781428.73	321	4275232
ctrl.ok1074.red	ctrl	ok1074	red	n	20	5999.443	268.698	89.773	259	92	1634	1612036.76	259	3868710
ctrl.ok1074.red	ctrl	ok1074	red	n	21	6364.043	302.244	100.831	280	118	1656	1923490.69	297	4616165
ctrl.ok1074.red	ctrl	ok1074	red	y	22	5443.167	296.416	96.119	323	122	1312	1613441.824	299	3872082
ctrl.ok1074.red	ctrl	ok1074	red	n	23	6899.484	372.003	155.283	361	129	2317	2566628.234	362	6159624
ctrl.ok1074.red	ctrl	ok1074	red	n	24	6354.459	316.805	100.385	318	129	1230	2013123.153	312	4831273
gfp.ok1074.red	gfp	ok1074	red	n	1	6552.803	354.898	133.613	363	129	2628	2325578.194	350	5581130
gfp.ok1074.red	gfp	ok1074	red	n	2	5570.674	300.535	125.89	288	126	3541	1674181.872	288	4017851
gfp.ok1074.red	gfp	ok1074	red	y	3	8005.37	344.814	146.238	375	106	2638	2760360.766	337	6624560
gfp.ok1074.red	gfp	ok1074	red	n	4	5509.421	263.844	80.22	270	113	867	1453627.107	257	3488544
gfp.ok1074.red	gfp	ok1074	red	n	5	6061.947	279.639	82.018	281	127	1087	1695159.09	276	4068194
gfp.ok1074.red	gfp	ok1074	red	n	6	6538.635	300.21	117.64	319	123	3733	1962963.954	295	4710896
gfp.ok1074.red	gfp	ok1074	red	n	7	6018.611	300.928	101.552	280	120	1176	1811167.363	297	4346601
gfp.ok1074.red	gfp	ok1074	red	n	8	5023.982	261.354	61.877	262	127	585	1313037.7	260	3151145
gfp.ok1074.red	gfp	ok1074	red	n	9	7238.668	298.057	89.496	332	124	1343	2157534.186	298	5177843
gfp.ok1074.red	gfp	ok1074	red	n	10	4622.713	258.968	69.767	247	125	939	1197134.432	254	2872990
gfp.ok1074.red	gfp	ok1074	red	n	11	7291.587	286.258	90.273	302	127	2658	2087278.443	286	5009237
gfp.ok1074.red	gfp	ok1074	red	n	12	6212.787	286.437	94.815	299	126	1899	1779572.571	284	4270777
gfp.ok1074.red	gfp	ok1074	red	n	13	4583.962	270.046	86.273	286	126	1437	1237878.813	261	2970772
gfp.ok1074.red	gfp	ok1074	red	n	14	4880.225	291.083	85.456	336	122	867	1420548.496	294	3409159
gfp.ok1074.red	gfp	ok1074	red	n	15	5801.518	296.379	91.629	231	117	1730	1719448.545	294	4126486
gfp.ok1074.red	gfp	ok1074	red	n	16	5882.772	294.806	109.822	168	127	2491	1734274.646	290	4162067
gfp.ok1074.red	gfp	ok1074	red	n	17	7156.164	285.316	92.341	160	123	960	2041770.508	282	4900023
gfp.ok1074.red	gfp	ok1074	red	n	18	5744.849	318.082	111.011	329	124	1756	1827331.442	321	4385393
gfp.ok1074.red	gfp	ok1074	red	n	19	9080.836	320.544	122.395	344	124	4233	2910807.294	323	6985615
gfp.ok1074.red	gfp	ok1074	red	n	20	5914.856	272.134	91.449	262	128	2249	1609636.392	263	3862949
gfp.ok1074.red	gfp	ok1074	red	n	21	6067.78	281.943	116.035	253	115	2072	1710766.894	267	4105651
