# Supplementary material for: A genetic framework for RNAi inheritance in Caenorhabditis elegans
Source: EMBO Rep. 2025 Jul 7;26(16):4072–99. doi: 10.1038/s44319-025-00512-7 (PMC12373942; doi:10.1038/s44319-025-00512-7)
Supplement: Supplementary file 5 — Source data Fig. 4 [file 44319_2025_512_MOESM5_ESM.zip › Figure_4/4C/P0_males_wago-3.csv]

condi	RNAi	genotype	channel	image	index	area	mean	stddev	modal	min	max	intden	median	rawintden
ctrl.wt.green	ctrl	wt	green	n	1	5279.408	268.431	125.346	176	104	1039	1417156.03	235	3401019
ctrl.wt.green	ctrl	wt	green	n	2	6316.122	236.139	77.076	152	80	568	1491481.511	227	3579392
ctrl.wt.green	ctrl	wt	green	n	3	5855.268	312.143	153.743	147	90	1344	1827682.296	277	4386237
ctrl.wt.green	ctrl	wt	green	n	4	8149.539	323.782	146.547	160	105	941	2638671.451	300	6332522
ctrl.wt.green	ctrl	wt	green	n	5	6338.623	277.238	124.042	157	94	1017	1757305.746	251	4217341
ctrl.wt.green	ctrl	wt	green	n	6	7664.517	258.354	104.943	150	98	1027	1980156.766	235	4752159
ctrl.wt.green	ctrl	wt	green	n	7	5709.428	220.074	71.659	144	89	645	1256495.77	207	3015452
ctrl.wt.green	ctrl	wt	green	n	8	5917.354	231.809	71.27	245	103	689	1371696.452	230	3291921
ctrl.wt.green	ctrl	wt	green	n	9	7603.264	242.401	72.437	158	100	593	1843041.748	239	4423098
ctrl.wt.green	ctrl	wt	green	n	10	6035.693	336.304	212.05	158	104	1358	2029827.786	245	4871364
ctrl.wt.green	ctrl	wt	green	n	11	6089.862	291.523	139.659	170	85	1291	1775336.986	246	4260614
ctrl.wt.green	ctrl	wt	green	n	12	8061.619	224.515	64.528	151	99	516	1809956.902	219	4343698
ctrl.wt.green	ctrl	wt	green	n	13	6079.861	240.141	96.678	154	91	736	1460025.073	220	3503900
ctrl.wt.green	ctrl	wt	green	n	14	8129.122	224.349	66.059	154	86	513	1823758.783	218	4376821
ctrl.wt.green	ctrl	wt	green	n	15	9936.288	335.021	161.356	160	104	1088	3328863.834	294	7988908
ctrl.wt.green	ctrl	wt	green	n	16	5626.507	230.285	96.416	150	82	830	1295699.228	204	3109536
ctrl.wt.green	ctrl	wt	green	n	17	5681.093	247.652	97.411	161	103	897	1406936.396	222	3376493
ctrl.wt.green	ctrl	wt	green	n	18	6524.465	261.459	99.3	169	108	678	1705879.228	240	4093923
ctrl.wt.green	ctrl	wt	green	n	19	6347.79	280.744	112.672	156	104	900	1782106.463	261	4276860
ctrl.wt.green	ctrl	wt	green	n	20	8629.978	371.871	200.756	204	97	1695	3209234.199	320	7701810
ctrl.wt.green	ctrl	wt	green	n	21	1425.482	268.953	117.386	196	115	689	383387.525	221	920088
ctrl.wt.green	ctrl	wt	green	n	22	8048.285	298.599	122.974	166	84	786	2403208.604	270	5767437
ctrl.wt.green	ctrl	wt	green	n	23	6451.545	274.715	103.76	171	97	843	1772336.016	257	4253412
ctrl.wt.green	ctrl	wt	green	n	24	4041.435	287.084	141.882	150	104	876	1160231.369	239	2784428
ctrl.wt.green	ctrl	wt	green	n	25	6074.861	321.838	165.149	156	101	1267	1955123.955	282	4692083
ctrl.wt.green	ctrl	wt	green	n	26	4365.2	341.949	210.141	206	97	1318	1492675.316	261	3582257
ctrl.wt.green	ctrl	wt	green	n	27	8726.649	323.832	142.049	168	102	1185	2825971.679	302	6782022
ctrl.wt.green	ctrl	wt	green	n	28	6951.151	297.686	137.675	158	91	1170	2069261.672	261	4966001
ctrl.wt.green	ctrl	wt	green	n	29	5829.85	296.065	163.472	151	94	1094	1726016.399	231	4142250
ctrl.wt.green	ctrl	wt	green	n	30	6757.392	234.76	91.555	137	106	677	1586366.265	211	3807105
ctrl.wt.green	ctrl	wt	green	n	31	4487.705	292.987	160.817	164	91	1022	1314841.353	231	3155475
ctrl.wt.green	ctrl	wt	green	n	32	5976.107	216.496	72.035	143	93	534	1293800.391	199	3104979
ctrl.wt.green	ctrl	wt	green	n	33	6166.115	318.591	166.522	155	109	1065	1964468.549	264	4714509
ctrl.wt.green	ctrl	wt	green	n	34	5953.605	342.06	220.72	168	100	1397	2036489.757	253	4887352
ctrl.wt.green	ctrl	wt	green	n	35	6761.976	297.027	170.315	157	102	1195	2008489.728	235	4820155
ctrl.wt.green	ctrl	wt	green	n	36	4438.12	263.102	141.116	156	101	838	1167678.793	208	2802301
ctrl.wt.green	ctrl	wt	green	n	37	5819.433	266.928	107.767	150	104	955	1553367.257	245	3727911
ctrl.wt.green	ctrl	wt	green	n	38	6952.818	293.055	126.165	161	99	928	2037559.806	265	4889920
ctrl.wt.green	ctrl	wt	green	n	39	6083.611	230.636	76.683	160	98	616	1403102.369	215	3367292
ctrl.wt.green	ctrl	wt	green	n	40	6623.219	275.356	112.746	177	91	857	1823746.15	253	4376791
ctrl.wt.green	ctrl	wt	green	n	41	9350.427	336.146	147.349	158	95	1178	3143104.28	314	7543106
ctrl.wt.green	ctrl	wt	green	n	42	7487.008	394.933	203.601	190	106	1637	2956867.031	342	7096157
ctrl.wt.green	ctrl	wt	green	n	43	6236.951	263.031	97.68	182	101	798	1640511.537	242	3937048
ctrl.wt.green	ctrl	wt	green	n	44	6818.645	294.257	130.448	175	110	878	2006433.654	259	4815221
ctrl.wt.green	ctrl	wt	green	n	45	3575.163	228.977	70.966	154	103	682	818631.111	222	1964625
ctrl.wt.green	ctrl	wt	green	n	46	6072.777	228.431	75.202	154	97	596	1387209.56	221	3329151
ctrl.wt.green	ctrl	wt	green	n	47	6676.971	259.544	78.73	169	112	699	1732965.34	255	4158927
ctrl.wt.green	ctrl	wt	green	n	48	5908.603	360.538	210.922	184	106	1494	2130273.89	289	5112424
ctrl.wt.green	ctrl	wt	green	n	49	7589.096	290.743	103.874	149	82	753	2206476.534	285	5295302
ctrl.wt.green	ctrl	wt	green	n	50	5505.668	299.698	124.343	245	99	1083	1650035.305	273	3959904
ctrl.wt.green	ctrl	wt	green	n	51	6735.307	331.31	158.768	202	104	1096	2231477.258	289	5355301
ctrl.wt.green	ctrl	wt	green	n	52	5610.256	295.832	115.418	171	107	776	1659692.413	276	3983080
ctrl.wt.green	ctrl	wt	green	n	53	7194.078	312.02	134.402	149	98	1020	2244694.945	285	5387022
ctrl.wt.green	ctrl	wt	green	n	54	7489.508	230.718	85.823	151	105	690	1727968.029	211	4146934
ctrl.wt.green	ctrl	wt	green	n	55	5188.153	348.831	219.932	186	105	1591	1809787.596	251	4343292
ctrl.wt.green	ctrl	wt	green	n	56	5636.507	230.793	80.848	152	89	673	1300866.036	215	3121936
ctrl.wt.green	ctrl	wt	green	n	57	5771.513	237.05	81.247	165	108	692	1368139.523	220	3283385
ctrl.wt.green	ctrl	wt	green	n	58	6877.814	284.925	119.147	153	107	1136	1959661.52	257	4702973
ctrl.wt.green	ctrl	wt	green	n	59	5252.74	270.423	133.225	144	102	916	1420460.661	226	3408950
ctrl.wt.green	ctrl	wt	green	y	60	5131.484	317.168	167.65	163	104	1311	1627543.029	263	3905925
ctrl.wt.green	ctrl	wt	green	n	61	6712.806	238.593	94.33	142	101	880	1601630.596	218	3843738
ctrl.wt.green	ctrl	wt	green	n	62	6338.623	361.071	188.1	154	104	1542	2288695.703	336	5492619
ctrl.wt.green	ctrl	wt	green	n	63	5070.231	220.655	61.812	150	95	473	1118772.726	217	2684932
ctrl.wt.green	ctrl	wt	green	n	64	6385.291	261.847	107.882	168	97	702	1671967.973	231	4012540
ctrl.pk1673.green	ctrl	pk1673	green	n	1	5452.331	241.834	75.292	183	108	556	1318560.68	229	3164402
ctrl.pk1673.green	ctrl	pk1673	green	n	2	6225.699	331.537	144.942	188	110	1051	2064047.849	305	4953490
ctrl.pk1673.green	ctrl	pk1673	green	n	3	3404.738	231.697	70.696	173	109	582	788869.138	222	1893200
ctrl.pk1673.green	ctrl	pk1673	green	n	4	6425.708	234.394	59.11	220	108	512	1506147.527	230	3614590
ctrl.pk1673.green	ctrl	pk1673	green	n	5	4956.892	260.843	99.514	159	113	630	1292972.018	237	3102992
ctrl.pk1673.green	ctrl	pk1673	green	n	6	6629.884	305.608	112.174	198	117	772	2026148.212	288	4862535
ctrl.pk1673.green	ctrl	pk1673	green	n	7	6781.974	234.375	63.675	172	116	542	1589523.811	227	3814684
ctrl.pk1673.green	ctrl	pk1673	green	n	8	7032.403	275.841	96.448	181	112	650	1939826.794	257	4655373
ctrl.pk1673.green	ctrl	pk1673	green	n	9	5724.426	252.077	78.166	222	101	613	1442997.578	235	3463037
ctrl.pk1673.green	ctrl	pk1673	green	n	10	5854.432	271.092	78.791	313	106	751	1587087.451	268	3808837
ctrl.pk1673.green	ctrl	pk1673	green	n	11	6279.452	290.694	92.275	354	98	666	1825401.601	288	4380765
ctrl.pk1673.green	ctrl	pk1673	green	n	12	4364.781	304.307	137.025	164	112	994	1328234.869	266	3187619
ctrl.pk1673.green	ctrl	pk1673	green	n	13	6948.649	223.593	52.725	202	107	475	1553668.851	219	3728636
ctrl.pk1673.green	ctrl	pk1673	green	n	14	4734.798	306.884	150.12	166	109	1045	1453034.7	266	3487125
ctrl.pk1673.green	ctrl	pk1673	green	n	15	6507.379	330.072	139.838	240	105	1179	2147900.405	306	5154727
ctrl.pk1673.green	ctrl	pk1673	green	n	16	4112.27	234.11	69.93	162	108	648	962724.529	230	2310434
ctrl.pk1673.green	ctrl	pk1673	green	n	17	6216.532	265.321	88.461	159	108	677	1649375.278	262	3958321
ctrl.pk1673.green	ctrl	pk1673	green	n	18	5305.657	228.437	72.33	151	105	667	1212007.927	218	2908687
ctrl.pk1673.green	ctrl	pk1673	green	n	19	6084.443	248.702	91.753	143	83	880	1513211.181	232	3631542
ctrl.pk1673.green	ctrl	pk1673	green	n	20	5836.098	256.233	75.343	190	114	597	1495402.873	254	3588804
ctrl.pk1673.green	ctrl	pk1673	green	n	21	5506.083	328.718	140.718	223	114	1113	1809949.233	294	4343681
ctrl.pk1673.green	ctrl	pk1673	green	n	22	6241.117	277.343	92.349	172	101	674	1730931.479	270	4154047
ctrl.pk1673.green	ctrl	pk1673	green	n	23	6784.891	292.938	108.99	176	120	887	1987555.627	272	4769917
ctrl.pk1673.green	ctrl	pk1673	green	n	24	4443.952	221.177	58.601	165	100	476	982900.861	217	2358855
ctrl.pk1673.green	ctrl	pk1673	green	n	25	4089.352	272.844	101.215	217	114	965	1115753.975	253	2677688
ctrl.pk1673.green	ctrl	pk1673	green	n	26	6995.318	217.923	61.998	175	106	584	1524443.774	210	3658499
ctrl.pk1673.green	ctrl	pk1673	green	n	27	6747.806	276.412	106.75	173	112	816	1865172.572	253	4476211
ctrl.pk1673.green	ctrl	pk1673	green	n	28	6398.624	309.354	154.814	181	111	1225	1979438.592	262	4750437
ctrl.pk1673.green	ctrl	pk1673	green	n	29	6017.356	266.957	77.742	246	108	636	1606377.91	259	3855132
ctrl.pk1673.green	ctrl	pk1673	green	n	30	5531.084	219.721	56.218	160	113	554	1215298.076	218	2916583
ctrl.pk1673.green	ctrl	pk1673	green	n	31	5182.319	212.902	59.567	178	111	798	1103325.077	201	2647860
ctrl.pk1673.green	ctrl	pk1673	green	n	32	6275.285	296.484	98.466	345	103	810	1860522.361	294	4465051
ctrl.pk1673.green	ctrl	pk1673	green	n	33	6176.947	225.316	54.207	220	112	570	1391764.836	223	3340084
ctrl.pk1673.green	ctrl	pk1673	green	n	34	7366.584	253.593	79.116	171	114	600	1868116.456	242	4483276
ctrl.pk1673.green	ctrl	pk1673	green	n	35	3938.095	303.456	136.85	167	114	1013	1195037.573	266	2867960
ctrl.pk1673.green	ctrl	pk1673	green	n	36	5429.413	240.662	70.157	210	105	576	1306651.389	232	3135821
ctrl.pk1673.green	ctrl	pk1673	green	n	37	3966.847	292.449	147.986	203	113	895	1160102.238	229	2784119
ctrl.pk1673.green	ctrl	pk1673	green	n	38	5788.596	273.072	83.193	281	113	695	1580703.411	272	3793516
ctrl.pk1673.green	ctrl	pk1673	green	n	39	5218.57	255.582	78.455	246	104	679	1333774.703	250	3200914
ctrl.pk1673.green	ctrl	pk1673	green	n	40	5283.99	237.959	79.998	215	107	917	1257373.736	229	3017560
ctrl.pk1673.green	ctrl	pk1673	green	n	41	6017.773	265.17	91.271	157	103	814	1595729.926	255	3829578
ctrl.pk1673.green	ctrl	pk1673	green	n	42	5575.253	345.143	154.165	260	115	1585	1924257.754	301	4618009
ctrl.pk1673.green	ctrl	pk1673	green	n	43	6849.894	244.514	76.378	164	107	584	1674898.103	235	4019573
ctrl.pk1673.green	ctrl	pk1673	green	n	44	6157.779	224.19	71.142	147	101	553	1380510.575	214	3313075
ctrl.pk1673.green	ctrl	pk1673	green	n	45	5927.769	330.759	157.748	182	98	1183	1960662.323	297	4705376
ctrl.pk1673.green	ctrl	pk1673	green	n	46	5433.163	313.235	109.299	224	100	991	1701857.243	299	4084272
ctrl.pk1673.green	ctrl	pk1673	green	n	47	4067.268	255.081	100.647	145	108	704	1037481.672	223	2489843
ctrl.pk1673.green	ctrl	pk1673	green	n	48	7471.172	270.961	90.232	245	111	825	2024396.049	256	4858330
ctrl.pk1673.green	ctrl	pk1673	green	n	49	5161.901	273.511	98.894	176	107	955	1411834.496	260	3388249
ctrl.pk1673.green	ctrl	pk1673	green	n	50	5915.687	300.243	160.558	160	94	1102	1776142.707	235	4262548
ctrl.pk1673.green	ctrl	pk1673	green	n	51	6939.9	238.801	81.251	155	102	798	1657253.949	225	3977228
ctrl.pk1673.green	ctrl	pk1673	green	y	52	6352.79	268.981	94.43	164	107	734	1708777.55	260	4100879
ctrl.pk1673.green	ctrl	pk1673	green	n	53	5716.094	241.96	82.042	156	99	635	1383066.438	228	3319208
ctrl.pk1673.green	ctrl	pk1673	green	n	54	7010.32	276.78	110.718	161	89	920	1940319.781	259	4656555
ctrl.pk1673.green	ctrl	pk1673	green	n	55	5484	287.613	152.443	184	102	979	1577270.299	223	3785276
ctrl.pk1673.green	ctrl	pk1673	green	n	56	6701.972	299.968	119.912	168	100	827	2010375.061	282	4824680
ctrl.pk1673.green	ctrl	pk1673	green	n	57	5159.402	288.812	144.082	182	100	919	1490098.822	227	3576074
gfp.wt.green	gfp	wt	green	n	1	5795.265	148.189	22.918	141	86	277	858794.694	145	2061013
gfp.wt.green	gfp	wt	green	n	2	6806.145	132.664	21.586	121	72	316	902931.296	127	2166936
gfp.wt.green	gfp	wt	green	n	3	6139.864	126.498	16.602	116	72	279	776683.438	123	1863955
gfp.wt.green	gfp	wt	green	n	4	6707.807	128.735	14.579	119	68	240	863526.577	126	2072369
gfp.wt.green	gfp	wt	green	n	5	7337.002	273.415	108.123	158	98	1046	2006047.997	254	4814295
gfp.wt.green	gfp	wt	green	y	6	7363.67	129.594	12.893	123	76	201	954291.145	128	2290194
gfp.wt.green	gfp	wt	green	n	7	4913.141	131.951	15.391	126	91	266	648294.65	131	1555836
gfp.wt.green	gfp	wt	green	n	8	5882.352	137.395	19.283	125	82	268	808203.63	134	1939600
gfp.wt.green	gfp	wt	green	n	9	6585.718	137.027	15.754	135	68	220	902420.439	136	2165710
gfp.wt.green	gfp	wt	green	n	10	7821.191	171.905	36.178	146	85	319	1344505.658	166	3226666
gfp.wt.green	gfp	wt	green	n	11	5142.735	125.282	11.617	127	75	198	644290.717	125	1546227
gfp.wt.green	gfp	wt	green	n	12	7252.415	125.116	11.707	119	79	189	907395.667	123	2177650
gfp.wt.green	gfp	wt	green	n	13	8122.455	124.103	13.855	114	86	215	1008018.602	121	2419134
gfp.wt.green	gfp	wt	green	n	14	8357.882	125.307	13.029	119	73	214	1047299.982	123	2513405
gfp.wt.green	gfp	wt	green	n	15	4526.04	137.217	17.795	130	91	246	621050.487	135	1490453
gfp.wt.green	gfp	wt	green	n	16	7081.991	130.513	14.538	126	87	230	924288.523	129	2218191
gfp.wt.green	gfp	wt	green	n	17	8891.657	132.642	13.28	132	75	210	1179406.857	132	2830447
gfp.wt.green	gfp	wt	green	n	18	4600.21	122.145	12.474	115	85	210	561891.115	120	1348477
gfp.wt.green	gfp	wt	green	n	19	4179.358	122.209	12.682	117	74	218	510755.026	120	1225756
gfp.wt.green	gfp	wt	green	n	20	7099.491	134.74	17.373	125	89	236	956588.75	132	2295708
gfp.wt.green	gfp	wt	green	n	21	6056.944	212.562	78.763	154	106	666	1287477.633	186	3089805
gfp.wt.green	gfp	wt	green	n	22	6158.198	260.45	108.498	155	95	748	1603901.688	231	3849188
gfp.wt.green	gfp	wt	green	n	23	5708.178	131.471	15.171	124	70	272	750460.989	129	1801024
gfp.wt.green	gfp	wt	green	n	24	7082.824	129.461	17.487	121	73	322	916951.937	126	2200584
gfp.wt.green	gfp	wt	green	n	25	3896.845	127.337	14.938	121	83	233	496213.111	125	1190857
gfp.wt.green	gfp	wt	green	n	26	3873.927	123.711	13.777	117	82	231	479246.918	121	1150140
gfp.wt.green	gfp	wt	green	n	27	5895.27	122.709	13.196	114	84	201	723400.168	120	1736081
gfp.wt.green	gfp	wt	green	n	28	5904.437	132.168	14.194	127	63	219	780376.107	131	1872817
gfp.wt.green	gfp	wt	green	n	29	7040.739	126.286	14.556	118	83	296	889146.082	124	2133853
gfp.wt.green	gfp	wt	green	n	30	6822.812	124.992	12.468	121	79	198	852799.836	123	2046626
gfp.wt.green	gfp	wt	green	n	31	5477.751	129.658	15.608	128	81	242	710234.149	127	1704484
gfp.wt.green	gfp	wt	green	n	32	5969.023	134.661	17.253	126	75	243	803791.762	132	1929012
gfp.wt.green	gfp	wt	green	n	33	7502.843	126.294	13.284	118	87	239	947563.337	125	2274048
gfp.wt.green	gfp	wt	green	n	34	5396.08	126.473	15.185	116	74	217	682459.546	123	1637828
gfp.wt.green	gfp	wt	green	n	35	3955.181	135.208	18.546	125	83	220	534771.125	133	1283392
gfp.wt.green	gfp	wt	green	n	36	6317.372	131.496	15.266	125	70	228	830710.493	129	1993614
gfp.wt.green	gfp	wt	green	n	37	7082.824	129.878	17.826	121	82	271	919905.405	126	2207672
gfp.wt.green	gfp	wt	green	n	38	6666.555	275.246	119.645	169	88	996	1834943.088	238	4403662
gfp.wt.green	gfp	wt	green	n	39	5785.681	138.017	22.794	122	75	299	798522.354	133	1916366
gfp.wt.green	gfp	wt	green	n	40	4920.642	131.64	15.901	126	77	308	647751.292	130	1554532
gfp.wt.green	gfp	wt	green	n	41	8831.237	140.415	21.795	130	68	344	1240038.797	137	2975957
gfp.wt.green	gfp	wt	green	n	42	4757.718	126.757	14.543	120	84	218	603075.498	124	1447315
gfp.wt.green	gfp	wt	green	n	43	4863.972	152.52	25.024	145	88	285	741855.179	149	1780371
gfp.wt.green	gfp	wt	green	n	44	7102.825	133.992	15.761	128	85	329	951724.361	132	2284034
gfp.wt.green	gfp	wt	green	n	45	5941.522	121.749	12.205	114	70	219	723374.334	120	1736019
gfp.wt.green	gfp	wt	green	n	46	6599.468	127.705	13.511	122	80	252	842787.712	126	2022598
gfp.wt.green	gfp	wt	green	n	47	6606.552	125.973	13.944	120	72	214	832244.73	123	1997296
gfp.wt.green	gfp	wt	green	n	48	4169.357	136.034	16.828	128	68	249	567173.856	134	1361155
gfp.wt.green	gfp	wt	green	n	49	7537.428	129.657	15.032	121	87	219	977277.196	127	2345358
gfp.wt.green	gfp	wt	green	n	50	7360.337	261.504	114.641	153	106	797	1924754.279	231	4619199
gfp.wt.green	gfp	wt	green	n	51	2700.54	127.891	16.332	118	64	230	345374.962	125	828862
gfp.wt.green	gfp	wt	green	n	52	5153.986	126.42	13.084	114	98	236	651566.466	125	1563688
gfp.wt.green	gfp	wt	green	n	53	6305.705	127.155	14.964	117	72	233	801805.004	124	1924244
gfp.wt.green	gfp	wt	green	n	54	6849.897	122.358	12.239	116	81	208	838140.833	120	2011446
gfp.wt.green	gfp	wt	green	n	55	5666.926	296.885	137.128	167	87	897	1682427.779	261	4037642
gfp.pk1673.green	gfp	pk1673	green	n	1	6906.151	129.005	15.812	120	75	300	890926.025	126	2138124
gfp.pk1673.green	gfp	pk1673	green	n	2	6061.529	130.79	17.199	120	81	257	792789.423	128	1902607
gfp.pk1673.green	gfp	pk1673	green	n	3	5606.091	125.885	15.044	119	60	210	705720.414	122	1693651
gfp.pk1673.green	gfp	pk1673	green	n	4	8286.215	134.291	17.226	124	63	278	1112761.657	132	2670505
gfp.pk1673.green	gfp	pk1673	green	n	5	6865.316	124.062	12.021	118	84	233	851726.304	122	2044049
gfp.pk1673.green	gfp	pk1673	green	n	6	4761.053	126.273	13.972	119	79	225	601190.184	124	1442790
gfp.pk1673.green	gfp	pk1673	green	n	7	6296.957	136.334	21.965	122	76	372	858491.615	131	2060285
gfp.pk1673.green	gfp	pk1673	green	y	8	7122.828	130.638	15.631	121	79	246	930512.015	129	2233126
gfp.pk1673.green	gfp	pk1673	green	n	9	6836.981	128.474	17.442	121	72	252	878375.447	125	2108004
gfp.pk1673.green	gfp	pk1673	green	n	10	7316.17	132.237	18.928	123	82	272	967467.883	128	2321816
gfp.pk1673.green	gfp	pk1673	green	n	11	6387.794	164.454	27.981	174	103	306	1050500.873	164	2521086
gfp.pk1673.green	gfp	pk1673	green	n	12	5608.592	127.28	15.016	118	76	260	713864.122	124	1713195
gfp.pk1673.green	gfp	pk1673	green	n	13	7483.261	124.019	13.009	116	73	216	928065.235	122	2227254
gfp.pk1673.green	gfp	pk1673	green	n	14	6111.948	126.24	14.848	119	84	245	771570.113	123	1851683
gfp.pk1673.green	gfp	pk1673	green	n	15	7319.087	125.807	14.465	119	85	216	920789.484	123	2209793
gfp.pk1673.green	gfp	pk1673	green	n	16	6956.57	126.666	15.903	117	85	250	881162.659	124	2114693
gfp.pk1673.green	gfp	pk1673	green	n	17	7169.913	130.068	15.468	120	75	240	932579.193	128	2238087
gfp.pk1673.green	gfp	pk1673	green	n	18	5979.859	122.074	13.889	115	59	250	729988.198	119	1751891
gfp.pk1673.green	gfp	pk1673	green	n	19	4793.137	120.59	13.264	113	80	206	578003.282	117	1387144
gfp.pk1673.green	gfp	pk1673	green	n	20	6686.558	129.283	16.277	118	72	229	864461.057	126	2074611
gfp.pk1673.green	gfp	pk1673	green	n	21	6216.536	129.669	15.342	124	76	299	806093.786	128	1934536
gfp.pk1673.green	gfp	pk1673	green	n	22	6483.215	125.295	13.754	117	83	212	812317.405	123	1949472
gfp.pk1673.green	gfp	pk1673	green	n	23	6334.875	133.04	21.042	124	82	341	842790.475	128	2022604
gfp.pk1673.green	gfp	pk1673	green	n	24	6226.953	125.191	12.703	120	83	304	779556.314	123	1870849
gfp.pk1673.green	gfp	pk1673	green	n	25	6983.655	128.173	16.383	118	72	316	895114.968	125	2148177
gfp.pk1673.green	gfp	pk1673	green	n	26	7610.767	126.974	15.269	117	86	221	966373.249	125	2319189
gfp.pk1673.green	gfp	pk1673	green	n	27	6469.048	124.608	15.174	114	76	267	806092.536	121	1934533
gfp.pk1673.green	gfp	pk1673	green	n	28	6925.736	122.872	12.305	118	85	206	850976.686	121	2042250
gfp.pk1673.green	gfp	pk1673	green	n	29	6928.652	123.728	13.901	119	66	284	857268.225	121	2057349
gfp.pk1673.green	gfp	pk1673	green	n	30	6899.484	125.27	12.171	120	85	213	864301.049	124	2074227
gfp.pk1673.green	gfp	pk1673	green	n	31	6511.967	126.494	14.867	118	76	279	823726.681	124	1976853
gfp.pk1673.green	gfp	pk1673	green	n	32	4893.142	169.057	31.183	158	98	319	827222.258	165	1985242
gfp.pk1673.green	gfp	pk1673	green	n	33	4635.63	128.336	19.888	115	82	309	594916.145	123	1427733
gfp.pk1673.green	gfp	pk1673	green	n	34	5386.498	126.73	14.975	118	74	245	682630.184	124	1638237
gfp.pk1673.green	gfp	pk1673	green	n	35	4161.025	133.287	24.02	118	77	316	554611.789	126	1331007
gfp.pk1673.green	gfp	pk1673	green	n	36	5095.651	156.061	29.624	138	80	333	795229.952	149	1908464
gfp.pk1673.green	gfp	pk1673	green	n	37	5071.484	135.555	18.572	129	80	268	687464.573	133	1649839
gfp.pk1673.green	gfp	pk1673	green	n	38	6861.149	126.84	14.625	119	58	288	870265.074	125	2088540
gfp.pk1673.green	gfp	pk1673	green	n	39	6197.369	123.983	16.653	113	75	326	768368.298	120	1843999
gfp.pk1673.green	gfp	pk1673	green	n	40	7101.994	126.184	13.075	121	69	208	896158.35	124	2150681
gfp.pk1673.green	gfp	pk1673	green	n	41	6204.452	128.428	14.224	124	86	205	796827.109	126	1912297
gfp.pk1673.green	gfp	pk1673	green	n	42	5220.657	126.369	13.407	114	86	191	659729.129	124	1583277
gfp.pk1673.green	gfp	pk1673	green	n	43	7677.02	129.213	15.955	124	78	267	991969.845	126	2380618
gfp.pk1673.green	gfp	pk1673	green	n	44	8407.47	129.714	14.3	123	69	205	1090569.385	128	2617246
gfp.pk1673.green	gfp	pk1673	green	n	45	6394.044	126.115	14.635	117	86	235	806383.799	124	1935232
gfp.pk1673.green	gfp	pk1673	green	n	46	7473.677	129.106	14.267	119	72	227	964897.348	127	2315647
gfp.pk1673.green	gfp	pk1673	green	n	47	6512.8	130.519	18	120	78	283	850044.976	127	2040014
gfp.pk1673.green	gfp	pk1673	green	n	48	9042.083	125.663	14.221	117	69	249	1136252.739	123	2726881
gfp.pk1673.green	gfp	pk1673	green	n	49	5791.517	146.991	24.492	129	94	325	851298.367	142	2043022
gfp.pk1673.green	gfp	pk1673	green	n	50	6036.111	126.603	16.237	121	73	243	764190.189	123	1833972
gfp.pk1673.green	gfp	pk1673	green	n	51	6025.277	127.401	15.893	119	77	245	767624.931	124	1842215
gfp.pk1673.green	gfp	pk1673	green	n	52	6679.891	127.139	15.244	120	68	243	849277.024	124	2038171
gfp.pk1673.green	gfp	pk1673	green	n	53	6850.732	126.882	15.106	119	78	233	869232.11	124	2086061
gfp.pk1673.green	gfp	pk1673	green	n	54	4833.556	159.174	28.621	157	94	315	769376.678	158	1846419
gfp.pk1673.green	gfp	pk1673	green	n	55	7914.948	127.684	16.903	119	62	341	1010615.287	124	2425365
gfp.pk1673.green	gfp	pk1673	green	n	56	7117.411	121.947	12.995	114	76	217	867946.217	120	2082975
gfp.pk1673.green	gfp	pk1673	green	n	57	8737.486	125.841	13.173	122	79	225	1099529.798	124	2638750
gfp.pk1673.green	gfp	pk1673	green	n	58	8125.791	129.633	16.095	121	84	217	1053372.256	127	2527977
gfp.pk1673.green	gfp	pk1673	green	n	59	8336.217	129.857	15.472	125	78	241	1082520.264	127	2597929
gfp.pk1673.green	gfp	pk1673	green	n	60	6479.048	126.187	15.206	118	79	234	817572.647	123	1962084
gfp.pk1673.green	gfp	pk1673	green	n	61	6159.45	136.717	21.032	123	69	333	842099.61	133	2020946
ctrl.wt.red	ctrl	wt	red	n	1	5279.408	313.574	106.193	341	114	869	1655482.758	320	3972977
ctrl.wt.red	ctrl	wt	red	n	2	6316.122	266.015	73.075	273	94	1711	1680182.637	269	4032254
ctrl.wt.red	ctrl	wt	red	n	3	5855.268	273.91	85.423	259	104	1095	1603815.813	269	3848982
ctrl.wt.red	ctrl	wt	red	n	4	8149.539	291.385	85.485	310	116	1446	2374652.715	300	5698906
ctrl.wt.red	ctrl	wt	red	n	5	6338.623	274.966	84.878	284	110	797	1742904.671	271	4182780
ctrl.wt.red	ctrl	wt	red	n	6	7664.517	282.422	77.579	305	123	1062	2164628.115	284	5194870
ctrl.wt.red	ctrl	wt	red	n	7	5709.428	251.936	71.989	268	107	826	1438409.085	253	3452024
ctrl.wt.red	ctrl	wt	red	n	8	5917.354	257.383	82.991	244	115	1728	1523028.786	249	3655102
ctrl.wt.red	ctrl	wt	red	n	9	7603.264	261.756	72.471	251	119	753	1990201.808	261	4776266
ctrl.wt.red	ctrl	wt	red	n	10	6035.693	359.357	179.982	139	114	1399	2168969.147	327	5205288
ctrl.wt.red	ctrl	wt	red	n	11	6089.862	311.925	120.321	143	111	1722	1899579.749	312	4558783
ctrl.wt.red	ctrl	wt	red	n	12	8061.619	302.356	93.485	347	105	1085	2437482.254	311	5849690
ctrl.wt.red	ctrl	wt	red	n	13	6079.861	268.158	77.517	280	116	1037	1630366.193	270	3912700
ctrl.wt.red	ctrl	wt	red	n	14	8129.122	274.446	72.233	273	114	1169	2231001.982	278	5354160
ctrl.wt.red	ctrl	wt	red	n	15	9936.288	289.78	90.772	282	116	857	2879341.619	281	6910104
ctrl.wt.red	ctrl	wt	red	n	16	5626.507	274.272	95.27	143	110	960	1543193.875	267	3703496
ctrl.wt.red	ctrl	wt	red	n	17	5681.093	270.559	88.237	137	105	794	1537071.512	266	3688803
ctrl.wt.red	ctrl	wt	red	n	18	6524.465	263.892	77.656	320	118	618	1721755.787	270	4132025
ctrl.wt.red	ctrl	wt	red	n	19	6347.79	320.54	109.122	285	118	1357	2034721.76	317	4883109
ctrl.wt.red	ctrl	wt	red	n	20	8629.978	378.937	133.171	374	113	1544	3270221.57	382	7848173
ctrl.wt.red	ctrl	wt	red	n	21	1425.482	229.088	88.914	140	112	535	326560.761	198	783710
ctrl.wt.red	ctrl	wt	red	n	22	8048.285	283.303	85.247	303	111	1479	2280105.894	287	5472004
ctrl.wt.red	ctrl	wt	red	n	23	6451.545	273.314	82.039	270	107	836	1763299.77	270	4231726
ctrl.wt.red	ctrl	wt	red	n	24	4041.435	306.388	129.046	271	120	1211	1238249.102	276	2971662
ctrl.wt.red	ctrl	wt	red	n	25	6074.861	294.366	102.059	285	113	1902	1788232.993	289	4291563
ctrl.wt.red	ctrl	wt	red	n	26	4365.2	354.968	180.888	140	111	1852	1549506.247	344	3718645
ctrl.wt.red	ctrl	wt	red	n	27	8726.649	330.49	112.13	347	94	1853	2884071.418	332	6921455
ctrl.wt.red	ctrl	wt	red	n	28	6951.151	286.866	87.628	323	109	809	1994051.568	289	4785505
ctrl.wt.red	ctrl	wt	red	n	29	5829.85	331.11	165.958	137	101	1846	1930323.238	299	4632564
ctrl.wt.red	ctrl	wt	red	n	30	6757.392	274.122	90.536	247	116	1468	1852352.174	265	4445442
ctrl.wt.red	ctrl	wt	red	n	31	4487.705	291.8	130.974	145	105	1273	1309511.11	260	3142683
ctrl.wt.red	ctrl	wt	red	n	32	5976.107	242.338	66.216	236	113	670	1448239.118	240	3475615
ctrl.wt.red	ctrl	wt	red	n	33	6166.115	308.782	131.676	272	119	2304	1903986.201	286	4569358
ctrl.wt.red	ctrl	wt	red	n	34	5953.605	292.816	124.574	274	122	1268	1743308.856	265	4183750
ctrl.wt.red	ctrl	wt	red	n	35	6761.976	319.982	117.887	318	120	1270	2163709.74	311	5192666
ctrl.wt.red	ctrl	wt	red	n	36	4438.12	263.389	115.739	143	106	866	1168951.351	225	2805355
ctrl.wt.red	ctrl	wt	red	n	37	5819.433	288.46	94.064	317	120	1836	1678671.734	286	4028628
ctrl.wt.red	ctrl	wt	red	n	38	6952.818	273.794	79.717	285	101	958	1903640.351	279	4568528
ctrl.wt.red	ctrl	wt	red	n	39	6083.611	248.067	50.203	262	113	890	1509142.209	252	3621776
ctrl.wt.red	ctrl	wt	red	n	40	6623.219	281.545	77.158	273	119	1135	1864735.937	281	4475162
ctrl.wt.red	ctrl	wt	red	n	41	9350.427	300.052	80.22	275	129	775	2805610.544	298	6733158
ctrl.wt.red	ctrl	wt	red	n	42	7487.008	355.838	124.884	374	101	2608	2664161.589	350	6393696
ctrl.wt.red	ctrl	wt	red	n	43	6236.951	295.954	87.757	303	121	1245	1845851.326	297	4429841
ctrl.wt.red	ctrl	wt	red	n	44	6818.645	308.752	91.893	280	130	1651	2105268.998	307	5052415
ctrl.wt.red	ctrl	wt	red	n	45	3575.163	250.999	60.624	225	124	788	897361.371	246	2153569
ctrl.wt.red	ctrl	wt	red	n	46	6072.777	244.96	62.288	240	117	801	1487587.892	238	3570048
ctrl.wt.red	ctrl	wt	red	n	47	6676.971	287.375	72.185	287	123	1189	1918795.071	289	4604898
ctrl.wt.red	ctrl	wt	red	n	48	5908.603	357.04	156.781	152	128	2083	2109606.28	324	5062824
ctrl.wt.red	ctrl	wt	red	n	49	7589.096	277.338	71.114	273	123	856	2104747.725	275	5051164
ctrl.wt.red	ctrl	wt	red	n	50	5505.668	294.871	102.887	319	122	2794	1623459.509	294	3896125
ctrl.wt.red	ctrl	wt	red	n	51	6735.307	290.204	73.307	289	129	1169	1954610.039	291	4690850
ctrl.wt.red	ctrl	wt	red	n	52	5610.256	314.484	113.999	347	125	2246	1764334.272	306	4234209
ctrl.wt.red	ctrl	wt	red	n	53	7194.078	307.749	80.994	323	127	1297	2213973.126	310	5313293
ctrl.wt.red	ctrl	wt	red	n	54	7489.508	290.136	86.429	276	114	1454	2172975.838	288	5214904
ctrl.wt.red	ctrl	wt	red	n	55	5188.153	387.789	194.247	150	116	2056	2011910.988	364	4828366
ctrl.wt.red	ctrl	wt	red	n	56	5636.507	253.931	67.684	264	120	654	1431284.489	250	3434926
ctrl.wt.red	ctrl	wt	red	n	57	5771.513	258.659	68.722	257	119	897	1492856.049	255	3582691
ctrl.wt.red	ctrl	wt	red	n	58	6877.814	278.125	73.833	286	126	1004	1912889.385	279	4590725
ctrl.wt.red	ctrl	wt	red	n	59	5252.74	297.683	98.146	266	131	963	1563648.863	285	3752586
ctrl.wt.red	ctrl	wt	red	y	60	5131.484	367.857	152.159	377	126	3139	1887650.317	354	4530154
ctrl.wt.red	ctrl	wt	red	n	61	6712.806	303.308	94.526	332	121	1988	2036044.589	304	4886284
ctrl.wt.red	ctrl	wt	red	n	62	6338.623	314.779	98.831	291	128	1228	1995267.311	311	4788423
ctrl.wt.red	ctrl	wt	red	n	63	5070.231	279.122	73.422	271	122	617	1415210.838	279	3396351
ctrl.wt.red	ctrl	wt	red	n	64	6385.291	283.597	87.268	252	118	985	1810850.145	276	4345842
ctrl.pk1673.red	ctrl	pk1673	red	n	1	5452.331	241.579	49.345	226	128	636	1317167.283	235	3161058
ctrl.pk1673.red	ctrl	pk1673	red	n	2	6225.699	297.932	82.443	246	144	1675	1854833.77	285	4451399
ctrl.pk1673.red	ctrl	pk1673	red	n	3	3404.738	248.567	64.106	270	111	633	846304.662	242	2031039
ctrl.pk1673.red	ctrl	pk1673	red	n	4	6425.708	245.624	52.436	231	129	642	1578311.219	239	3787775
ctrl.pk1673.red	ctrl	pk1673	red	n	5	4956.892	298.504	90.596	181	144	722	1479651.741	280	3551003
ctrl.pk1673.red	ctrl	pk1673	red	n	6	6629.884	289.981	71.386	271	128	613	1922541.426	285	4613890
ctrl.pk1673.red	ctrl	pk1673	red	n	7	6781.974	270.74	59.328	249	137	660	1836152.922	266	4406567
ctrl.pk1673.red	ctrl	pk1673	red	n	8	7032.403	274.615	82.299	259	125	1061	1931206.403	263	4634685
ctrl.pk1673.red	ctrl	pk1673	red	n	9	5724.426	273.832	77.585	249	110	938	1567529.48	262	3761900
ctrl.pk1673.red	ctrl	pk1673	red	n	10	5854.432	316.072	82.208	315	134	1543	1850421.069	317	4440809
ctrl.pk1673.red	ctrl	pk1673	red	n	11	6279.452	305.376	82.366	311	146	686	1917595.785	301	4602021
ctrl.pk1673.red	ctrl	pk1673	red	n	12	4364.781	323.586	129.392	280	133	1909	1412382.855	283	3389565
ctrl.pk1673.red	ctrl	pk1673	red	n	13	6948.649	262.909	49.838	272	140	500	1826860.417	263	4384266
ctrl.pk1673.red	ctrl	pk1673	red	n	14	4734.798	299.403	96.289	258	140	1256	1417613.092	277	3402117
ctrl.pk1673.red	ctrl	pk1673	red	n	15	6507.379	305.307	85.616	307	147	2250	1986750.59	299	4767985
ctrl.pk1673.red	ctrl	pk1673	red	n	16	4112.27	255.569	48.67	223	135	585	1050967.284	252	2522207
ctrl.pk1673.red	ctrl	pk1673	red	n	17	6216.532	295.91	66.975	312	139	932	1839532.659	297	4414678
ctrl.pk1673.red	ctrl	pk1673	red	n	18	5305.657	290.98	72.143	292	137	895	1543840.905	283	3705050
ctrl.pk1673.red	ctrl	pk1673	red	n	19	6084.443	266.472	69.05	245	118	1781	1621330.672	259	3891017
ctrl.pk1673.red	ctrl	pk1673	red	n	20	5836.098	265.516	51.349	264	137	477	1549578.665	264	3718820
ctrl.pk1673.red	ctrl	pk1673	red	n	21	5506.083	339.008	106.801	334	151	2312	1866605.554	328	4479650
ctrl.pk1673.red	ctrl	pk1673	red	n	22	6241.117	292.336	69.969	294	140	799	1824504.06	287	4378611
ctrl.pk1673.red	ctrl	pk1673	red	n	23	6784.891	252.338	53.671	233	151	1296	1712084.374	244	4108816
ctrl.pk1673.red	ctrl	pk1673	red	n	24	4443.952	267.848	58.667	230	140	743	1190305.275	262	2856603
ctrl.pk1673.red	ctrl	pk1673	red	n	25	4089.352	325.775	110.034	292	146	1850	1332206.716	309	3197151
ctrl.pk1673.red	ctrl	pk1673	red	n	26	6995.318	264.152	56.906	263	135	1033	1847829.702	260	4434590
ctrl.pk1673.red	ctrl	pk1673	red	n	27	6747.806	249.371	55.363	237	116	1124	1682707.207	245	4038314
ctrl.pk1673.red	ctrl	pk1673	red	n	28	6398.624	316.527	121.619	260	142	893	2025336.925	279	4860588
ctrl.pk1673.red	ctrl	pk1673	red	n	29	6017.356	310.071	101.077	300	154	2246	1865810.518	297	4477742
ctrl.pk1673.red	ctrl	pk1673	red	n	30	5531.084	261.237	53.001	253	142	656	1444923.082	257	3467658
ctrl.pk1673.red	ctrl	pk1673	red	n	31	5182.319	277.631	69.006	262	140	736	1438770.719	269	3452893
ctrl.pk1673.red	ctrl	pk1673	red	n	32	6275.285	317.68	80.985	328	131	786	1993533.815	320	4784264
ctrl.pk1673.red	ctrl	pk1673	red	n	33	6176.947	280.77	64.419	270	142	1239	1734300.799	276	4162133
ctrl.pk1673.red	ctrl	pk1673	red	n	34	7366.584	266.799	56.177	263	132	614	1965396.705	262	4716738
ctrl.pk1673.red	ctrl	pk1673	red	n	35	3938.095	337.838	133.084	204	139	1786	1330439.969	299	3192911
ctrl.pk1673.red	ctrl	pk1673	red	n	36	5429.413	254.938	59.549	248	136	1001	1384164.907	249	3321845
ctrl.pk1673.red	ctrl	pk1673	red	n	37	3966.847	327.216	138.589	213	149	1028	1298015.997	281	3115097
ctrl.pk1673.red	ctrl	pk1673	red	n	38	5788.596	302.918	76.693	296	141	703	1753470.836	300	4208139
ctrl.pk1673.red	ctrl	pk1673	red	n	39	5218.57	283.159	73.881	270	132	1018	1477683.735	275	3546280
ctrl.pk1673.red	ctrl	pk1673	red	n	40	5283.99	285.272	87.625	254	149	1794	1507373.833	267	3617533
ctrl.pk1673.red	ctrl	pk1673	red	n	41	6017.773	308.275	74.163	313	144	823	1855127.116	307	4452103
ctrl.pk1673.red	ctrl	pk1673	red	n	42	5575.253	323.736	197.123	291	149	4887	1804912.754	294	4331594
ctrl.pk1673.red	ctrl	pk1673	red	n	43	6849.894	265.656	74.07	262	117	1749	1819716.759	257	4367122
ctrl.pk1673.red	ctrl	pk1673	red	n	44	6157.779	278.781	55.891	275	142	555	1716673.332	276	4119829
ctrl.pk1673.red	ctrl	pk1673	red	n	45	5927.769	350.604	122.72	314	130	1514	2078298.912	331	4987691
ctrl.pk1673.red	ctrl	pk1673	red	n	46	5433.163	294.796	94.725	279	135	2468	1601673.113	283	3843841
ctrl.pk1673.red	ctrl	pk1673	red	n	47	4067.268	335.829	128.502	269	146	1042	1365904.912	294	3278023
ctrl.pk1673.red	ctrl	pk1673	red	n	48	7471.172	280.063	94.517	291	105	3062	2092395.802	273	5021522
ctrl.pk1673.red	ctrl	pk1673	red	n	49	5161.901	279.527	61.439	277	133	864	1442892.989	276	3462786
ctrl.pk1673.red	ctrl	pk1673	red	n	50	5915.687	325.599	166.887	137	116	2371	1926142.467	275	4622531
ctrl.pk1673.red	ctrl	pk1673	red	n	51	6939.9	255.494	79.38	270	116	2235	1773102.151	254	4255251
ctrl.pk1673.red	ctrl	pk1673	red	y	52	6352.79	307.247	89.099	322	118	911	1951878.641	312	4684295
ctrl.pk1673.red	ctrl	pk1673	red	n	53	5716.094	265.556	120.518	265	114	2894	1517941.759	253	3642894
ctrl.pk1673.red	ctrl	pk1673	red	n	54	7010.32	267.761	77.656	277	92	1720	1877091.063	267	4504813
ctrl.pk1673.red	ctrl	pk1673	red	n	55	5484	311.594	138.431	137	111	868	1708781.3	292	4100888
ctrl.pk1673.red	ctrl	pk1673	red	n	56	6701.972	304.927	99.435	318	116	863	2043609.494	305	4904439
ctrl.pk1673.red	ctrl	pk1673	red	n	57	5159.402	313.067	138.159	139	110	857	1615237.865	285	3876394
gfp.wt.red	gfp	wt	red	n	1	5795.265	283.402	78.576	287	133	1452	1642390.532	281	3941557
gfp.wt.red	gfp	wt	red	n	2	6806.145	288.149	77.127	284	125	809	1961186.779	290	4706633
gfp.wt.red	gfp	wt	red	n	3	6139.864	303.66	92.223	332	124	718	1864432.354	303	4474433
gfp.wt.red	gfp	wt	red	n	4	6707.807	278.322	74.572	276	116	929	1866931.634	276	4480431
gfp.wt.red	gfp	wt	red	n	5	7337.002	317.678	99.706	321	130	2177	2330807.85	318	5593683
gfp.wt.red	gfp	wt	red	y	6	7363.67	301.029	77.392	308	125	837	2216677.63	304	5319783
gfp.wt.red	gfp	wt	red	n	7	4913.141	253.475	69.861	232	118	1056	1245360.707	245	2988729
gfp.wt.red	gfp	wt	red	n	8	5882.352	292.081	86.079	315	124	887	1718121.495	293	4123303
gfp.wt.red	gfp	wt	red	n	9	6585.718	260.197	63.132	267	123	578	1713585.871	262	4112418
gfp.wt.red	gfp	wt	red	n	10	7821.191	282.083	81.26	315	124	546	2206224.652	285	5294697
gfp.wt.red	gfp	wt	red	n	11	5142.735	241.082	51.778	241	129	472	1239819.203	242	2975430
gfp.wt.red	gfp	wt	red	n	12	7252.415	287.042	79.05	315	121	846	2081748.126	289	4995967
gfp.wt.red	gfp	wt	red	n	13	8122.455	312.409	87.8	320	124	993	2537526.054	314	6089784
gfp.wt.red	gfp	wt	red	n	14	8357.882	298.246	92.146	292	124	765	2492703.171	301	5982214
gfp.wt.red	gfp	wt	red	n	15	4526.04	249.436	73.044	197	110	945	1128959.55	242	2709379
gfp.wt.red	gfp	wt	red	n	16	7081.991	298.512	79.866	326	128	1938	2114058.77	301	5073509
gfp.wt.red	gfp	wt	red	n	17	8891.657	340.332	104.224	360	124	2054	3026112.983	346	7262339
gfp.wt.red	gfp	wt	red	n	18	4600.21	382.081	196.114	151	126	1503	1757654.553	336	4218178
gfp.wt.red	gfp	wt	red	n	19	4179.358	329.967	147.185	150	122	1376	1379048.488	300	3309565
gfp.wt.red	gfp	wt	red	n	20	7099.491	318.16	94.057	315	123	1295	2258772.889	318	5420807
gfp.wt.red	gfp	wt	red	n	21	6056.944	319.4	148.402	150	125	945	1934587.645	271	4642798
gfp.wt.red	gfp	wt	red	n	22	6158.198	280.05	74.4	312	123	702	1724604.708	280	4138862
gfp.wt.red	gfp	wt	red	n	23	5708.178	374.773	169.215	148	117	1239	2139273.257	363	5134021
gfp.wt.red	gfp	wt	red	n	24	7082.824	291.668	81.744	295	125	1123	2065835.731	294	4957779
gfp.wt.red	gfp	wt	red	n	25	3896.845	253.612	59.725	266	121	704	988286.449	253	2371779
gfp.wt.red	gfp	wt	red	n	26	3873.927	281.596	93.304	288	126	1027	1090880.725	271	2617994
gfp.wt.red	gfp	wt	red	n	27	5895.27	272.417	70.549	269	126	1285	1605974.283	270	3854162
gfp.wt.red	gfp	wt	red	n	28	5904.437	250.037	62.396	243	106	1026	1476325.437	247	3543019
gfp.wt.red	gfp	wt	red	n	29	7040.739	292.816	88.052	301	128	1126	2061639.706	291	4947709
gfp.wt.red	gfp	wt	red	n	30	6822.812	272	84.396	266	118	1715	1855803.209	266	4453724
gfp.wt.red	gfp	wt	red	n	31	5477.751	269.83	70.52	274	130	793	1478063.016	267	3547189
gfp.wt.red	gfp	wt	red	n	32	5969.023	276.172	77.869	279	128	1760	1648479.144	273	3956169
gfp.wt.red	gfp	wt	red	n	33	7502.843	288.939	74.433	297	122	917	2167861.231	290	5202629
gfp.wt.red	gfp	wt	red	n	34	5396.08	344.306	130.14	331	116	1933	1857905.388	337	4458769
gfp.wt.red	gfp	wt	red	n	35	3955.181	233.147	62.703	205	118	576	922138.841	221	2213032
gfp.wt.red	gfp	wt	red	n	36	6317.372	296.442	93.512	301	120	1652	1872731.483	291	4494350
gfp.wt.red	gfp	wt	red	n	37	7082.824	279.595	84.796	297	120	864	1980319.32	277	4752549
gfp.wt.red	gfp	wt	red	n	38	6666.555	298.186	89.527	302	121	1274	1987874.249	295	4770680
gfp.wt.red	gfp	wt	red	n	39	5785.681	377.131	193.339	164	128	1183	2181957.709	336	5236459
gfp.wt.red	gfp	wt	red	n	40	4920.642	272.872	73.118	259	116	1029	1342707.659	270	3222351
gfp.wt.red	gfp	wt	red	n	41	8831.237	318.564	95.855	348	123	838	2813314.084	325	6751645
gfp.wt.red	gfp	wt	red	n	42	4757.718	303.729	99.408	293	123	1338	1445056.507	295	3467977
gfp.wt.red	gfp	wt	red	n	43	4863.972	296.362	86.551	299	129	1259	1441496.76	293	3459434
gfp.wt.red	gfp	wt	red	n	44	7102.825	332.212	140.506	246	117	2712	2359645.836	291	5662891
gfp.wt.red	gfp	wt	red	n	45	5941.522	339.04	147.177	155	121	1602	2014414.213	312	4834373
gfp.wt.red	gfp	wt	red	n	46	6599.468	285.18	80.421	279	123	1006	1882038.159	277	4516685
gfp.wt.red	gfp	wt	red	n	47	6606.552	320.976	129.922	346	127	3397	2120541.567	311	5089067
gfp.wt.red	gfp	wt	red	n	48	4169.357	233.859	50.861	223	124	503	975043.344	229	2339997
gfp.wt.red	gfp	wt	red	n	49	7537.428	315.03	98.253	306	126	1393	2374516.516	310	5698579
gfp.wt.red	gfp	wt	red	n	50	7360.337	296.928	104.758	275	113	2221	2185489.537	284	5244935
gfp.wt.red	gfp	wt	red	n	51	2700.54	297.577	124.68	154	121	942	803618.004	256	1928595
gfp.wt.red	gfp	wt	red	n	52	5153.986	246.352	58.889	267	119	584	1269693.486	247	3047125
gfp.wt.red	gfp	wt	red	n	53	6305.705	301.459	101.054	316	109	1764	1900909.855	300	4561975
gfp.wt.red	gfp	wt	red	n	54	6849.897	312.419	96.027	321	117	758	2140040.792	310	5135863
gfp.wt.red	gfp	wt	red	n	55	5666.926	323.005	118.128	265	124	1101	1830442.882	305	4392862
gfp.pk1673.red	gfp	pk1673	red	n	1	6906.151	273.167	69.726	269	115	731	1886532.287	269	4527469
gfp.pk1673.red	gfp	pk1673	red	n	2	6061.529	259.113	63.331	268	124	718	1570623.574	258	3769323
gfp.pk1673.red	gfp	pk1673	red	n	3	5606.091	254.074	78.859	236	130	1006	1424359.339	238	3418305
gfp.pk1673.red	gfp	pk1673	red	n	4	8286.215	256.254	58.996	249	115	850	2123376.11	254	5095868
gfp.pk1673.red	gfp	pk1673	red	n	5	6865.316	277.029	83.593	233	123	942	1901889.245	265	4564324
gfp.pk1673.red	gfp	pk1673	red	n	6	4761.053	218.016	39.103	231	118	434	1037984.047	220	2491047
gfp.pk1673.red	gfp	pk1673	red	n	7	6296.957	281.778	81.108	273	117	917	1774340.871	279	4258222
gfp.pk1673.red	gfp	pk1673	red	y	8	7122.828	252.349	61.481	260	104	910	1797437.768	254	4313652
gfp.pk1673.red	gfp	pk1673	red	n	9	6836.981	269.043	67.982	270	125	679	1839439.702	268	4414452
gfp.pk1673.red	gfp	pk1673	red	n	10	7316.17	245.836	58.14	254	123	678	1798574.487	245	4316380
gfp.pk1673.red	gfp	pk1673	red	n	11	6387.794	228.149	46.555	226	132	592	1457370.442	227	3497528
gfp.pk1673.red	gfp	pk1673	red	n	12	5608.592	249.914	78.522	235	120	753	1401667.46	232	3363847
gfp.pk1673.red	gfp	pk1673	red	n	13	7483.261	269.862	80.603	257	125	933	2019447.158	262	4846450
gfp.pk1673.red	gfp	pk1673	red	n	14	6111.948	251.243	75.215	244	118	647	1535581.127	245	3685225
gfp.pk1673.red	gfp	pk1673	red	n	15	7319.087	257.647	58.787	259	117	581	1885741.834	259	4525572
gfp.pk1673.red	gfp	pk1673	red	n	16	6956.57	248.42	58.116	262	122	635	1728150.828	249	4147371
gfp.pk1673.red	gfp	pk1673	red	n	17	7169.913	257.539	61.268	259	117	963	1846534.612	258	4431479
gfp.pk1673.red	gfp	pk1673	red	n	18	5979.859	289.859	89.892	279	116	730	1733316.066	284	4159767
gfp.pk1673.red	gfp	pk1673	red	n	19	4793.137	255.699	54.548	267	114	548	1225601.436	260	2941308
gfp.pk1673.red	gfp	pk1673	red	n	20	6686.558	268.254	84.997	261	124	1260	1793697.179	259	4304675
gfp.pk1673.red	gfp	pk1673	red	n	21	6216.536	252.015	64.825	246	126	1151	1566659.225	247	3759809
gfp.pk1673.red	gfp	pk1673	red	n	22	6483.215	238.522	48.115	228	122	445	1546392.041	238	3711170
gfp.pk1673.red	gfp	pk1673	red	n	23	6334.875	254.212	57.641	248	123	489	1610398.739	254	3864779
gfp.pk1673.red	gfp	pk1673	red	n	24	6226.953	240.092	55.771	241	128	652	1495042.177	236	3587936
gfp.pk1673.red	gfp	pk1673	red	n	25	6983.655	241.075	51.466	260	117	523	1683583.775	244	4040415
gfp.pk1673.red	gfp	pk1673	red	n	26	7610.767	264.283	57.319	281	108	693	2011399.704	268	4827137
gfp.pk1673.red	gfp	pk1673	red	n	27	6469.048	263.975	64.787	261	119	532	1707666.551	265	4098211
gfp.pk1673.red	gfp	pk1673	red	n	28	6925.736	257.617	60.601	253	118	605	1784187.991	261	4281854
gfp.pk1673.red	gfp	pk1673	red	n	29	6928.652	249.248	55.199	235	129	687	1726953.273	244	4144497
gfp.pk1673.red	gfp	pk1673	red	n	30	6899.484	245.275	81.544	224	117	2433	1692268.342	233	4061257
gfp.pk1673.red	gfp	pk1673	red	n	31	6511.967	246.434	54.137	258	121	852	1604769.73	247	3851270
gfp.pk1673.red	gfp	pk1673	red	n	32	4893.142	239.981	60.082	211	112	706	1174263.239	231	2818102
gfp.pk1673.red	gfp	pk1673	red	n	33	4635.63	276.956	79.347	273	125	880	1283863.286	277	3081130
gfp.pk1673.red	gfp	pk1673	red	n	34	5386.498	261.166	65.391	270	122	534	1406768.529	262	3376089
gfp.pk1673.red	gfp	pk1673	red	n	35	4161.025	337.142	146.268	146	125	1252	1402855.432	308	3366698
gfp.pk1673.red	gfp	pk1673	red	n	36	5095.651	304.948	121.71	259	92	1264	1553907.804	275	3729207
gfp.pk1673.red	gfp	pk1673	red	n	37	5071.484	286.121	75.851	275	127	835	1451057.235	281	3482377
gfp.pk1673.red	gfp	pk1673	red	n	38	6861.149	245.418	54.411	269	111	885	1683849.204	246	4041052
gfp.pk1673.red	gfp	pk1673	red	n	39	6197.369	250.964	59.578	268	116	559	1555314.119	253	3732582
gfp.pk1673.red	gfp	pk1673	red	n	40	7101.994	250.682	56.691	260	114	481	1780343.231	249	4272627
gfp.pk1673.red	gfp	pk1673	red	n	41	6204.452	253.158	62.661	246	120	534	1570705.661	249	3769520
gfp.pk1673.red	gfp	pk1673	red	n	42	5220.657	227.436	41.533	235	122	528	1187364.676	229	2849544
gfp.pk1673.red	gfp	pk1673	red	n	43	7677.02	265.312	76.977	262	111	1360	2036802.54	260	4888101
gfp.pk1673.red	gfp	pk1673	red	n	44	8407.47	266.413	114.467	262	95	3713	2239860.641	257	5375418
gfp.pk1673.red	gfp	pk1673	red	n	45	6394.044	235.864	50.537	257	122	695	1508126.529	236	3619337
gfp.pk1673.red	gfp	pk1673	red	n	46	7473.677	247.407	57.161	245	120	760	1849043.061	246	4437499
gfp.pk1673.red	gfp	pk1673	red	n	47	6512.8	260.64	70.998	263	125	743	1697498.166	255	4073808
gfp.pk1673.red	gfp	pk1673	red	n	48	9042.083	237.272	60.873	254	106	502	2145435.876	239	5148809
gfp.pk1673.red	gfp	pk1673	red	n	49	5791.517	276.201	75.962	287	121	837	1599621.993	279	3838916
gfp.pk1673.red	gfp	pk1673	red	n	50	6036.111	255.14	63.345	280	107	602	1540053.833	255	3695959
gfp.pk1673.red	gfp	pk1673	red	n	51	6025.277	254.298	62.897	232	117	536	1532217.639	253	3677153
gfp.pk1673.red	gfp	pk1673	red	n	52	6679.891	276.646	74.538	269	112	638	1847963.428	277	4434908
gfp.pk1673.red	gfp	pk1673	red	n	53	6850.732	240.15	55.085	241	123	792	1645202.008	236	3948303
gfp.pk1673.red	gfp	pk1673	red	n	54	4833.556	317.019	126.067	147	114	756	1532329.727	296	3677422
gfp.pk1673.red	gfp	pk1673	red	n	55	7914.948	246.011	65.617	234	118	1634	1947161.329	238	4672972
gfp.pk1673.red	gfp	pk1673	red	n	56	7117.411	226.509	49.191	234	120	440	1612159.653	226	3869005
gfp.pk1673.red	gfp	pk1673	red	n	57	8737.486	249.021	60.755	254	120	967	2175821.442	248	5221731
gfp.pk1673.red	gfp	pk1673	red	n	58	8125.791	276.738	68.454	290	110	1088	2248713.965	277	5396665
gfp.pk1673.red	gfp	pk1673	red	n	59	8336.217	241.214	64.769	256	97	1092	2010813.01	240	4825729
gfp.pk1673.red	gfp	pk1673	red	n	60	6479.048	258.529	66.137	255	105	732	1675023.381	256	4019871
gfp.pk1673.red	gfp	pk1673	red	n	61	6159.45	267.073	81.124	241	124	1625	1645022	255	3947871
