# Supplementary material for: A genetic framework for RNAi inheritance in Caenorhabditis elegans
Source: EMBO Rep. 2025 Jul 7;26(16):4072–99. doi: 10.1038/s44319-025-00512-7 (PMC12373942; doi:10.1038/s44319-025-00512-7)
Supplement: Supplementary file 5 — Source data Fig. 4 [file 44319_2025_512_MOESM5_ESM.zip › Figure_4/4D/P0_males_znfx-1.csv]

condi	RNAi	genotype	channel	image	index	area	mean	stddev	modal	min	max	intden	median	rawintden
ctrl.wt.green	ctrl	wt	green	n	1	8992.495	287.766	119.389	174	107	778	2587732.978	258	6210275
ctrl.wt.green	ctrl	wt	green	n	2	4795.219	242.356	73.034	169	103	654	1162151.504	237	2789036
ctrl.wt.green	ctrl	wt	green	n	3	4733.967	177.685	36.984	136	77	350	841156.818	177	2018684
ctrl.wt.green	ctrl	wt	green	n	4	5242.74	207.517	58.475	143	106	446	1087956.86	201	2610977
ctrl.wt.green	ctrl	wt	green	n	5	6857.397	258.107	104.185	159	108	777	1769939.312	232	4247660
ctrl.wt.green	ctrl	wt	green	n	6	6414.043	209.308	65.435	154	94	673	1342512.673	196	3221883
ctrl.wt.green	ctrl	wt	green	n	7	4983.978	232.402	77.025	157	100	712	1158285.911	223	2779759
ctrl.wt.green	ctrl	wt	green	n	8	5606.923	220.115	58.172	211	108	533	1234168.966	212	2961870
ctrl.wt.green	ctrl	wt	green	n	9	6425.711	215.874	56.871	235	99	503	1387146.382	217	3328999
ctrl.wt.green	ctrl	wt	green	n	10	5638.175	232.468	75.488	181	110	599	1310692.884	221	3145519
ctrl.wt.green	ctrl	wt	green	n	11	5577.755	225.848	74.326	153	93	577	1259726.385	214	3023205
ctrl.wt.green	ctrl	wt	green	y	12	7453.674	220.228	84.671	146	95	692	1641508.853	197	3939441
ctrl.wt.green	ctrl	wt	green	n	13	4938.559	218.174	69.284	155	103	518	1077465.963	204	2585800
ctrl.wt.green	ctrl	wt	green	n	14	4714.382	274.962	112.148	161	110	778	1296277.641	248	3110924
ctrl.wt.green	ctrl	wt	green	n	15	5328.16	232.257	65.9	205	111	562	1237499.952	218	2969864
ctrl.wt.green	ctrl	wt	green	n	16	4724.383	216.449	54.422	208	76	528	1022588.036	213	2454099
ctrl.wt.green	ctrl	wt	green	n	17	6666.138	248.882	73.471	156	94	534	1659082.99	248	3981617
ctrl.wt.green	ctrl	wt	green	n	18	5588.172	180.008	40.454	144	106	366	1005916.023	173	2414088
ctrl.wt.green	ctrl	wt	green	n	19	5254.407	232.175	79.32	159	104	823	1219943.315	218	2927730
ctrl.wt.green	ctrl	wt	green	n	20	6806.561	226.936	75.714	146	98	670	1544654.838	216	3707002
ctrl.wt.green	ctrl	wt	green	n	21	4775.635	218.433	64.029	137	97	576	1043157.31	214	2503463
ctrl.wt.green	ctrl	wt	green	n	22	5390.247	278.961	118.89	144	100	806	1503668.38	254	3608639
ctrl.wt.green	ctrl	wt	green	n	23	6711.14	226.516	66.215	157	107	511	1520177.885	218	3648260
ctrl.wt.green	ctrl	wt	green	n	24	5451.083	210.382	62.111	148	100	532	1146809.969	202	2752218
ctrl.wt.green	ctrl	wt	green	n	25	6809.895	234.187	65.341	173	110	697	1594786.298	228	3827312
ctrl.wt.green	ctrl	wt	green	n	26	7918.279	230.892	63.411	220	107	478	1828269.064	223	4387645
ctrl.wt.green	ctrl	wt	green	n	27	3311.818	211.621	58.384	162	106	479	700851.649	204	1681967
ctrl.wt.green	ctrl	wt	green	n	28	4849.389	228.07	80.014	138	80	577	1105999.769	212	2654278
ctrl.wt.green	ctrl	wt	green	n	29	9474.183	272.773	93.112	165	98	867	2584298.237	273	6202032
ctrl.wt.green	ctrl	wt	green	n	30	6144.864	251.491	82.241	158	104	676	1545381.121	241	3708745
ctrl.wt.green	ctrl	wt	green	n	31	4942.726	221.383	66.135	148	93	540	1094236.73	215	2626048
ctrl.wt.green	ctrl	wt	green	n	32	7529.928	253.692	92.952	144	107	737	1910281.566	239	4584466
ctrl.wt.green	ctrl	wt	green	n	33	6926.984	222.897	63.565	147	102	602	1544001.892	222	3705435
ctrl.wt.green	ctrl	wt	green	n	34	4757.718	209.787	57.237	149	97	577	998105.666	209	2395344
ctrl.wt.green	ctrl	wt	green	n	35	7111.992	290.152	125.317	158	104	801	2063559.413	260	4952316
ctrl.wt.green	ctrl	wt	green	n	36	5519.003	195.881	45.251	153	102	401	1081066.128	191	2594440
ctrl.wt.green	ctrl	wt	green	n	37	6068.611	213.838	62.416	146	98	486	1297697.289	206	3114331
ctrl.wt.green	ctrl	wt	green	n	38	7597.848	229.004	72.759	160	88	599	1739937.523	220	4175659
ctrl.wt.green	ctrl	wt	green	n	39	7406.589	216.087	60.458	149	102	432	1600468.642	210	3840949
ctrl.wt.green	ctrl	wt	green	n	40	6126.947	211.745	61.467	143	88	548	1297353.057	203	3113505
ctrl.wt.green	ctrl	wt	green	n	41	5471.917	211.391	54.952	145	98	452	1156716.212	206	2775992
ctrl.wt.green	ctrl	wt	green	n	42	6301.955	217.009	67.096	151	100	514	1367583.351	204	3282050
ctrl.wt.green	ctrl	wt	green	n	43	5639.424	230.431	78.063	148	103	602	1299496.072	217	3118648
ctrl.wt.green	ctrl	wt	green	n	44	7265.749	285.831	139.065	140	104	854	2076772.855	240	4984027
ctrl.wt.green	ctrl	wt	green	n	45	6224.035	205.348	67.366	138	96	545	1278091.344	188	3067279
ctrl.wt.green	ctrl	wt	green	n	46	5494.835	217.315	63.882	154	105	547	1194111.255	209	2865736
ctrl.wt.green	ctrl	wt	green	n	47	6530.299	221.535	68.443	145	86	483	1446689.468	212	3471896
ctrl.wt.green	ctrl	wt	green	n	48	5802.765	203.692	59.688	140	97	518	1181979.45	195	2836621
ctrl.wt.green	ctrl	wt	green	n	49	6951.151	234.621	79.843	152	101	619	1630886.221	218	3913948
ctrl.wt.green	ctrl	wt	green	n	50	7314.084	182.158	44.382	145	88	390	1332318.406	173	3197418
ctrl.wt.green	ctrl	wt	green	n	51	5743.596	205.066	52.383	147	82	488	1177815.093	203	2826627
ctrl.wt.green	ctrl	wt	green	n	52	6916.983	189.513	45.586	150	76	421	1310855.758	184	3145910
ctrl.wt.green	ctrl	wt	green	n	53	5540.67	215.735	58.902	163	93	539	1195315.476	209	2868626
ctrl.wt.green	ctrl	wt	green	n	54	6412.794	240.945	77.254	166	104	685	1545130.855	232	3708144
ctrl.wt.green	ctrl	wt	green	n	55	7137.827	247.813	83.78	156	104	654	1768843.614	238	4245030
ctrl.wt.green	ctrl	wt	green	n	56	4040.185	213.686	60.798	142	100	649	863330.007	212	2071897
ctrl.wt.green	ctrl	wt	green	n	57	6889.483	241.207	87.127	152	83	752	1661788.705	229	3988110
ctrl.wt.green	ctrl	wt	green	n	58	4828.138	167.453	32.255	134	104	308	808487.908	162	1940282
ctrl.wt.green	ctrl	wt	green	n	59	5183.571	251.979	85.53	172	109	602	1306149.48	238	3134615
ctrl.wt.green	ctrl	wt	green	n	60	6561.968	222.072	69.346	148	87	566	1457228.491	214	3497188
ctrl.wt.green	ctrl	wt	green	n	61	8214.543	255.577	89.498	168	95	600	2099445.441	237	5038438
gfp.wt.green	gfp	wt	green	n	1	4869.389	137.664	17.322	128	81	229	670339.297	136	1608741
gfp.wt.green	gfp	wt	green	n	2	3959.347	128.537	13.394	124	58	191	508921.525	127	1221356
gfp.wt.green	gfp	wt	green	n	3	6740.307	129.246	17.183	117	84	247	871158.032	126	2090684
gfp.wt.green	gfp	wt	green	n	4	4153.523	130.644	15.288	121	80	216	542630.978	128	1302255
gfp.wt.green	gfp	wt	green	n	5	6191.532	132.756	16.611	122	72	216	821964.123	130	1972624
gfp.wt.green	gfp	wt	green	n	6	4089.77	132.35	18.858	123	49	252	541279.249	129	1299011
gfp.wt.green	gfp	wt	green	n	7	8059.534	127.154	14.361	116	74	237	1024805.867	124	2459422
gfp.wt.green	gfp	wt	green	n	8	6352.373	161.783	27.903	160	88	332	1027705.999	159	2466382
gfp.wt.green	gfp	wt	green	n	9	5223.988	177.295	43.043	160	83	458	926188.039	169	2222750
gfp.wt.green	gfp	wt	green	n	10	6330.288	131.247	18.664	119	65	285	830831.194	127	1993904
gfp.wt.green	gfp	wt	green	n	11	3923.095	136.777	20.12	127	88	237	536588.619	133	1287754
gfp.wt.green	gfp	wt	green	y	12	6505.713	129.52	14.998	119	84	223	842617.148	127	2022189
gfp.wt.green	gfp	wt	green	n	13	6979.068	171.335	35.549	153	88	365	1195761.157	164	2869696
gfp.wt.green	gfp	wt	green	n	14	6294.87	132.968	15.779	128	77	264	837016.059	131	2008747
gfp.wt.green	gfp	wt	green	n	15	5757.762	132.301	17.761	122	46	238	761759.296	128	1828139
gfp.wt.green	gfp	wt	green	n	16	3452.657	131.171	13.991	125	81	213	452888.971	130	1086884
gfp.wt.green	gfp	wt	green	n	17	5148.151	132.975	17.933	123	83	278	684574.112	130	1642903
gfp.wt.green	gfp	wt	green	n	18	5286.074	143.046	20.69	132	84	287	756151.958	140	1814682
gfp.wt.green	gfp	wt	green	n	19	6551.549	145.84	21.902	132	93	309	955476.041	142	2293038
gfp.wt.green	gfp	wt	green	n	20	5823.599	134.278	18.205	129	70	282	781982.301	131	1876672
gfp.wt.green	gfp	wt	green	n	21	6358.623	130.233	17.304	118	84	250	828100.236	126	1987350
gfp.wt.green	gfp	wt	green	n	22	6516.547	134.23	17.642	121	86	236	874718.611	131	2099229
gfp.wt.green	gfp	wt	green	n	23	5776.93	133.568	16.132	128	88	229	771610.995	131	1851782
gfp.wt.green	gfp	wt	green	n	24	8192.873	140.766	18.718	138	90	260	1153279.638	138	2767745
gfp.wt.green	gfp	wt	green	n	25	6777.392	131.201	16.138	127	84	254	889198.854	128	2133980
gfp.wt.green	gfp	wt	green	n	26	2355.941	129.137	13.167	128	88	220	304238.864	127	730140
gfp.wt.green	gfp	wt	green	n	27	5674.842	162.632	35.098	132	95	302	922913.307	154	2214891
gfp.wt.green	gfp	wt	green	n	28	6706.139	133.262	16.69	123	68	236	893672.808	130	2144717
gfp.wt.green	gfp	wt	green	n	29	5969.439	143.259	27.626	123	51	298	855177.303	135	2052332
gfp.wt.green	gfp	wt	green	n	30	6086.111	133.21	15.606	128	84	214	810733.195	131	1945671
gfp.wt.green	gfp	wt	green	n	31	3697.669	136.38	21.629	121	68	234	504289.647	131	1210240
gfp.wt.green	gfp	wt	green	n	32	5867.767	142.562	21.739	134	85	303	836523.537	138	2007565
gfp.wt.green	gfp	wt	green	n	33	5546.086	132.492	15.417	123	71	212	734810.568	131	1763465
gfp.wt.green	gfp	wt	green	n	34	6215.283	132.905	17.031	122	83	249	826040.142	131	1982406
gfp.wt.green	gfp	wt	green	n	35	5956.105	133.387	15.936	128	80	232	794465.787	131	1906631
gfp.wt.green	gfp	wt	green	n	36	2833.046	133.394	17.887	122	92	209	377911.388	130	906946
gfp.wt.green	gfp	wt	green	n	37	6108.612	131.919	17.3	121	76	245	805839.222	129	1933926
gfp.wt.green	gfp	wt	green	n	38	6619.885	128.445	16.013	117	83	252	850292.498	126	2040609
gfp.wt.green	gfp	wt	green	n	39	6616.552	137.943	15.94	134	84	219	912709.092	136	2190402
gfp.wt.green	gfp	wt	green	n	40	8224.958	133.244	13.018	134	85	206	1095930.358	132	2630113
gfp.wt.green	gfp	wt	green	n	41	5567.754	128.325	14.108	122	85	224	714483.809	126	1714683
gfp.wt.green	gfp	wt	green	n	42	7334.084	128.43	16.363	119	81	236	941920.006	125	2260505
gfp.wt.green	gfp	wt	green	n	43	6456.128	132.019	15.998	127	76	243	852334.257	130	2045509
gfp.wt.green	gfp	wt	green	n	44	5061.064	140.297	18.739	135	85	244	710051.94	138	1704047
gfp.wt.green	gfp	wt	green	n	45	5287.741	142.098	21.641	125	82	274	751379.24	139	1803228
gfp.wt.green	gfp	wt	green	n	46	5298.575	140.024	23.705	127	70	289	741925.476	134	1780540
gfp.wt.green	gfp	wt	green	n	47	4775.634	135.791	20.911	121	73	303	648487.051	131	1556298
gfp.wt.green	gfp	wt	green	n	48	6281.953	139.196	19.755	128	92	265	874419.847	136	2098512
gfp.wt.green	gfp	wt	green	n	49	7689.1	128.713	13.322	124	74	203	989690.933	127	2375150
gfp.wt.green	gfp	wt	green	n	50	6970.318	134.616	16.27	129	81	240	938315.675	132	2251855
gfp.wt.green	gfp	wt	green	n	51	5554.42	132.76	15.366	127	60	211	737406.103	130	1769694
gfp.wt.green	gfp	wt	green	n	52	5178.986	177.779	39.099	149	95	434	920716.957	172	2209620
gfp.wt.green	gfp	wt	green	n	53	8456.635	131.285	15.815	127	86	232	1110228.926	128	2664428
gfp.wt.green	gfp	wt	green	n	54	7181.994	139.897	19.728	127	80	259	1004737.452	137	2411260
gfp.wt.green	gfp	wt	green	n	55	5631.923	136.519	17.262	143	89	216	768866.704	136	1845196
gfp.wt.green	gfp	wt	green	n	56	6191.115	137.737	21.231	129	75	283	852744.693	133	2046494
gfp.wt.green	gfp	wt	green	n	57	5396.496	130.204	15.074	120	81	223	702647.853	128	1686278
gfp.wt.green	gfp	wt	green	n	58	7526.593	160.579	32.248	138	86	292	1208615.493	154	2900545
gfp.wt.green	gfp	wt	green	n	59	6644.886	132.429	16.156	121	83	225	879978.017	130	2111851
gfp.wt.green	gfp	wt	green	n	60	6221.534	138.11	16.843	128	86	230	859252.906	137	2062113
ctrl.xf347.green	ctrl	xf347	green	n	1	7066.153	173.211	39.157	157	100	377	1223933.74	165	2937308
ctrl.xf347.green	ctrl	xf347	green	n	2	6380.289	165.907	29.247	148	102	293	1058533.335	161	2540365
ctrl.xf347.green	ctrl	xf347	green	n	3	6977.816	227.892	75.128	144	102	682	1590190.736	215	3816285
ctrl.xf347.green	ctrl	xf347	green	n	4	5715.675	152.199	23.58	149	97	268	869917.297	149	2087707
ctrl.xf347.green	ctrl	xf347	green	n	5	4682.295	256.582	85.142	254	103	756	1201393.969	251	2883215
ctrl.xf347.green	ctrl	xf347	green	n	6	6146.945	211.146	51.921	231	100	475	1297902.505	212	3114825
ctrl.xf347.green	ctrl	xf347	green	n	7	5326.074	265.123	92.56	223	108	698	1412067.256	249	3388808
ctrl.xf347.green	ctrl	xf347	green	n	8	5982.771	243.08	81.761	164	84	610	1454292.918	228	3490145
ctrl.xf347.green	ctrl	xf347	green	n	9	7828.688	215.697	58.837	185	109	549	1688624.776	205	4052516
ctrl.xf347.green	ctrl	xf347	green	n	10	6165.279	170.525	29.016	168	94	291	1051332.593	169	2523084
ctrl.xf347.green	ctrl	xf347	green	n	11	5660.256	178.669	34.932	172	102	331	1011309.948	176	2427034
ctrl.xf347.green	ctrl	xf347	green	n	12	5263.988	310.223	116.011	228	105	824	1633009.758	300	3919046
ctrl.xf347.green	ctrl	xf347	green	n	13	5321.074	195.131	46.41	170	101	427	1038304.503	192	2491818
ctrl.xf347.green	ctrl	xf347	green	n	14	4760.632	157.886	24.328	139	99	290	751636.109	155	1803845
ctrl.xf347.green	ctrl	xf347	green	n	15	5298.99	215.195	54.84	188	98	496	1140314.121	208	2736630
ctrl.xf347.green	ctrl	xf347	green	n	16	5353.159	216.903	53.263	216	98	444	1161117.563	213	2786556
ctrl.xf347.green	ctrl	xf347	green	n	17	5767.761	329.852	105.085	246	88	758	1902506.541	325	4565809
ctrl.xf347.green	ctrl	xf347	green	n	18	5340.658	212.576	61.511	183	102	575	1135295.977	203	2724587
ctrl.xf347.green	ctrl	xf347	green	n	19	6629.467	294.912	139.647	205	98	1274	1955106.006	252	4692042
ctrl.xf347.green	ctrl	xf347	green	n	20	5730.676	159.375	30.626	138	88	351	913327.179	154	2191886
ctrl.xf347.green	ctrl	xf347	green	n	21	6856.144	166.185	33.181	141	87	395	1139389.079	159	2734410
ctrl.xf347.green	ctrl	xf347	green	n	22	7720.349	217.314	57.611	153	103	533	1677738.45	214	4026390
ctrl.xf347.green	ctrl	xf347	green	n	23	5926.935	255.199	91.555	231	97	903	1512549.722	241	3629955
ctrl.xf347.green	ctrl	xf347	green	n	24	6659.051	241.936	73.072	175	104	645	1611063.765	236	3866378
ctrl.xf347.green	ctrl	xf347	green	n	25	5791.512	234.15	59.423	257	103	500	1356080.555	232	3254446
ctrl.xf347.green	ctrl	xf347	green	n	26	5222.736	219.389	75.066	177	108	712	1145811.87	196	2749824
ctrl.xf347.green	ctrl	xf347	green	n	27	6509.461	194.271	36.542	204	108	345	1264602.247	196	3034908
ctrl.xf347.green	ctrl	xf347	green	n	28	5655.256	247.554	75.963	205	110	651	1399983.793	235	3359809
ctrl.xf347.green	ctrl	xf347	green	n	29	6196.114	205.2	47.194	218	102	453	1271442.14	203	3051323
ctrl.xf347.green	ctrl	xf347	green	n	30	6546.963	234.323	77.551	161	96	690	1534101.947	222	3681678
ctrl.xf347.green	ctrl	xf347	green	n	31	5167.734	226.324	64.722	208	65	595	1169581.696	219	2806869
ctrl.xf347.green	ctrl	xf347	green	n	32	7425.336	260.89	90.877	155	92	677	1937198.945	249	4649067
ctrl.xf347.green	ctrl	xf347	green	n	33	5962.77	199.932	54.612	159	86	531	1192150.634	189	2861032
ctrl.xf347.green	ctrl	xf347	green	n	34	6918.647	275.038	94.566	196	111	827	1902893.642	265	4566738
ctrl.xf347.green	ctrl	xf347	green	n	35	4848.136	231.175	76.405	140	91	618	1120765.736	221	2689716
ctrl.xf347.green	ctrl	xf347	green	n	36	6299.452	230.425	74.945	157	104	727	1451551.127	216	3483565
ctrl.xf347.green	ctrl	xf347	green	n	37	6140.695	172.199	37.15	145	97	340	1057422.452	166	2537699
ctrl.xf347.green	ctrl	xf347	green	n	38	5121.065	203.662	45.981	172	110	396	1042963.881	200	2503000
ctrl.xf347.green	ctrl	xf347	green	n	39	5210.236	266.484	99.05	199	106	686	1388443.687	243	3332114
ctrl.xf347.green	ctrl	xf347	green	n	40	5989.854	251.36	81.285	166	108	661	1505608.991	241	3613298
ctrl.xf347.green	ctrl	xf347	green	y	41	5827.347	227.047	77.075	147	102	600	1323080.728	209	3175250
ctrl.xf347.green	ctrl	xf347	green	n	42	5849.848	222.86	69.002	152	99	516	1303696.1	209	3128729
ctrl.xf347.green	ctrl	xf347	green	n	43	5871.932	231.467	73.206	176	108	628	1359161.111	215	3261839
ctrl.xf347.green	ctrl	xf347	green	n	44	5978.604	205.12	45.999	196	106	517	1226332.598	200	2943065
ctrl.xf347.green	ctrl	xf347	green	n	45	6541.546	184.676	39.344	184	103	367	1208067.605	182	2899231
ctrl.xf347.green	ctrl	xf347	green	n	46	6311.536	207.303	51.799	198	107	514	1308401.73	197	3140022
ctrl.xf347.green	ctrl	xf347	green	n	47	5070.23	241.661	69.524	157	113	535	1225278.384	236	2940535
ctrl.xf347.green	ctrl	xf347	green	n	48	5913.601	165.844	30.481	142	90	317	980734.397	162	2353656
ctrl.xf347.green	ctrl	xf347	green	n	49	5414.412	193.69	45.959	170	97	471	1048715.808	191	2516804
ctrl.xf347.green	ctrl	xf347	green	n	50	6229.449	227.704	73.983	160	106	582	1418471.296	213	3404177
ctrl.xf347.green	ctrl	xf347	green	n	51	4991.059	237.886	76.548	148	94	553	1187302.498	228	2849397
ctrl.xf347.green	ctrl	xf347	green	n	52	6121.944	251.009	83.562	157	102	661	1536662.48	243	3687823
ctrl.xf347.green	ctrl	xf347	green	n	53	6445.708	282.545	95.986	204	98	747	1821203.277	274	4370690
ctrl.xf347.green	ctrl	xf347	green	n	54	6982.816	197.784	52.64	181	94	531	1381087.937	188	3314461
ctrl.xf347.green	ctrl	xf347	green	n	55	7919.108	235.2	68.459	197	107	654	1862575.15	224	4469978
ctrl.xf347.green	ctrl	xf347	green	n	56	7017.818	179.635	44.28	141	95	450	1260643.735	170	3025408
ctrl.xf347.green	ctrl	xf347	green	n	57	6374.455	217.687	66.151	228	104	689	1387638.234	208	3330181
ctrl.xf347.green	ctrl	xf347	green	n	58	6256.95	236.319	68.649	175	108	594	1478637.353	230	3548569
ctrl.xf347.green	ctrl	xf347	green	n	59	6158.612	220.36	74.458	171	92	629	1357114.352	201	3256927
ctrl.xf347.green	ctrl	xf347	green	n	60	5502.332	204.741	49.797	161	105	444	1126553.915	199	2703607
ctrl.xf347.green	ctrl	xf347	green	n	61	7968.277	184.285	53.093	146	95	458	1468432.725	169	3524079
ctrl.xf347.green	ctrl	xf347	green	n	62	5654.839	191.374	46.954	152	69	417	1082187.323	183	2597132
ctrl.xf347.green	ctrl	xf347	green	n	63	4878.554	223.868	76.943	150	101	673	1092151.524	206	2621045
gfp.xf347.green	gfp	xf347	green	n	1	5836.518	135.218	14.258	134	83	205	789202.117	134	1893998
gfp.xf347.green	gfp	xf347	green	n	2	5400.248	163.457	34.017	150	89	382	882710.999	156	2118409
gfp.xf347.green	gfp	xf347	green	n	3	6742.393	150.551	23.835	126	88	291	1015076.251	148	2436071
gfp.xf347.green	gfp	xf347	green	n	4	4878.558	131.753	19.406	125	77	307	642765.384	128	1542566
gfp.xf347.green	gfp	xf347	green	n	5	5896.938	142.996	17.921	131	87	220	843240.018	142	2023683
gfp.xf347.green	gfp	xf347	green	n	6	6744.893	140.962	19.483	135	90	250	950773.712	138	2281752
gfp.xf347.green	gfp	xf347	green	n	7	5633.592	131.982	15.099	124	74	222	743531.267	130	1784393
gfp.xf347.green	gfp	xf347	green	n	8	5079.4	156.477	22.184	152	99	250	794811.125	154	1907459
gfp.xf347.green	gfp	xf347	green	n	9	5357.33	135.93	15.071	131	89	227	728223.897	134	1747657
gfp.xf347.green	gfp	xf347	green	n	10	8176.626	168.606	33.897	149	92	338	1378630.882	164	3308562
gfp.xf347.green	gfp	xf347	green	n	11	6626.138	138.599	15.37	132	86	217	918375.139	137	2203999
gfp.xf347.green	gfp	xf347	green	n	12	6916.568	129.918	12.516	128	60	191	898588.812	129	2156514
gfp.xf347.green	gfp	xf347	green	n	13	5868.186	136.526	16.737	128	80	238	801161	134	1922698
gfp.xf347.green	gfp	xf347	green	n	14	8842.49	145.284	18.927	136	78	271	1284670.729	143	3083068
gfp.xf347.green	gfp	xf347	green	n	15	7576.598	165.742	28.384	160	103	324	1255757.316	162	3013679
gfp.xf347.green	gfp	xf347	green	n	16	5992.359	141.565	19.499	132	85	271	848308.167	139	2035846
gfp.xf347.green	gfp	xf347	green	n	17	5519.42	139.676	21.435	128	73	312	770930.443	136	1850148
gfp.xf347.green	gfp	xf347	green	n	18	6678.64	138.999	16.107	136	67	219	928324.763	137	2227877
gfp.xf347.green	gfp	xf347	green	n	19	7151.995	140.54	19.339	136	81	355	1005142.878	137	2412232
gfp.xf347.green	gfp	xf347	green	n	20	6153.616	146.986	23.947	136	78	279	904492.417	142	2170682
gfp.xf347.green	gfp	xf347	green	n	21	5132.736	139.135	19.3	128	74	310	714145.749	136	1713871
gfp.xf347.green	gfp	xf347	green	n	22	4794.804	142.036	22.557	133	64	304	681035.06	138	1634409
gfp.xf347.green	gfp	xf347	green	n	23	6161.117	134.377	19.006	125	69	292	827911.396	130	1986896
gfp.xf347.green	gfp	xf347	green	n	24	5375.664	133.398	19.202	124	83	284	717101.302	129	1720964
gfp.xf347.green	gfp	xf347	green	n	25	5774.849	134.197	17.117	131	70	240	774967.296	131	1859836
gfp.xf347.green	gfp	xf347	green	n	26	7518.679	149.031	23.476	137	82	291	1120517.766	146	2689119
gfp.xf347.green	gfp	xf347	green	n	27	6138.616	136.546	20.239	126	78	282	838201.036	132	2011590
gfp.xf347.green	gfp	xf347	green	y	28	8057.454	144.155	18.438	142	88	257	1161523.401	142	2787528
gfp.xf347.green	gfp	xf347	green	n	29	5500.67	135.609	17.106	128	86	260	745942.628	133	1790180
gfp.xf347.green	gfp	xf347	green	n	30	3342.654	133.3	20.372	119	74	248	445576.319	128	1069334
gfp.xf347.green	gfp	xf347	green	n	31	5437.75	140.883	20.364	130	87	322	766086.887	137	1838524
gfp.xf347.green	gfp	xf347	green	n	32	5994.026	134.186	17.353	125	78	243	804311.561	131	1930259
gfp.xf347.green	gfp	xf347	green	n	33	7041.157	152.009	24.834	140	91	333	1070317.124	148	2568643
gfp.xf347.green	gfp	xf347	green	n	34	7086.576	132.015	16.533	127	85	246	935532.178	129	2245174
gfp.xf347.green	gfp	xf347	green	n	35	8290.381	160.331	26.814	147	89	301	1329203.193	157	3189941
gfp.xf347.green	gfp	xf347	green	n	36	6614.887	142.324	18.136	134	94	237	941455.367	140	2259389
gfp.xf347.green	gfp	xf347	green	n	37	5253.158	131.545	15.734	125	81	244	691027.603	129	1658390
gfp.xf347.green	gfp	xf347	green	n	38	4754.385	137.623	19.514	128	90	325	654311.748	134	1570276
gfp.xf347.green	gfp	xf347	green	n	39	5779.432	139.056	23.382	125	86	279	803665.698	133	1928709
gfp.xf347.green	gfp	xf347	green	n	40	3912.263	154.01	22.911	144	89	276	602529.368	151	1446004
gfp.xf347.green	gfp	xf347	green	n	41	5902.355	131.812	15.702	125	82	233	778001.185	129	1867117
gfp.xf347.green	gfp	xf347	green	n	42	5233.991	125.183	11.838	122	77	195	655208.873	124	1572429
gfp.xf347.green	gfp	xf347	green	n	43	7046.991	136.771	15.677	128	58	211	963820.561	135	2313063
gfp.xf347.green	gfp	xf347	green	n	44	6768.645	149.206	23.84	136	92	261	1009925.181	145	2423709
gfp.xf347.green	gfp	xf347	green	n	45	6044.028	142.583	23.617	125	76	269	861772.953	138	2068160
gfp.xf347.green	gfp	xf347	green	n	46	6363.209	156	28.947	139	87	301	992660.637	150	2382276
gfp.xf347.green	gfp	xf347	green	n	47	6067.779	148.229	20.73	135	75	248	899419.267	146	2158507
gfp.xf347.green	gfp	xf347	green	n	48	6751.144	176.605	41.933	152	101	361	1192287.315	168	2861358
gfp.xf347.green	gfp	xf347	green	n	49	5808.6	138.767	16.741	130	77	236	806043.724	137	1934416
gfp.xf347.green	gfp	xf347	green	n	50	6011.942	131.77	16.004	124	88	256	792192.052	129	1901174
gfp.xf347.green	gfp	xf347	green	n	51	5801.515	127.887	14.147	122	76	233	741939.755	126	1780574
gfp.xf347.green	gfp	xf347	green	n	52	6609.886	137.416	16.555	133	79	251	908306.944	135	2179837
gfp.xf347.green	gfp	xf347	green	n	53	6401.959	137.636	17.863	129	84	247	881142.369	135	2114645
gfp.xf347.green	gfp	xf347	green	n	54	5363.995	132.56	16.166	125	91	242	711050.009	130	1706442
gfp.xf347.green	gfp	xf347	green	n	55	5087.316	132.866	16.315	127	91	266	675933.82	130	1622167
gfp.xf347.green	gfp	xf347	green	n	56	7500.758	173.439	40.318	151	102	404	1300927.046	164	3122083
gfp.xf347.green	gfp	xf347	green	n	57	5442.331	133.992	14.024	128	76	211	729230.645	132	1750074
gfp.xf347.green	gfp	xf347	green	n	58	4411.451	135.827	17.489	128	75	262	599192.651	133	1437997
ctrl.wt.red	ctrl	wt	red	n	1	8992.495	314.545	83.331	332	128	961	2828548.162	314	6788205
ctrl.wt.red	ctrl	wt	red	n	2	4795.219	320.943	87.574	354	132	736	1538990.829	332	3693409
ctrl.wt.red	ctrl	wt	red	n	3	4733.967	282.052	73.422	313	124	617	1335224.006	286	3204391
ctrl.wt.red	ctrl	wt	red	n	4	5242.74	276.482	68.785	250	132	861	1449525.069	273	3478701
ctrl.wt.red	ctrl	wt	red	n	5	6857.397	323.022	90.711	320	134	1544	2215087.595	326	5315967
ctrl.wt.red	ctrl	wt	red	n	6	6414.043	295.589	82.32	268	129	944	1895917.576	291	4549994
ctrl.wt.red	ctrl	wt	red	n	7	4983.978	292.889	72.544	308	128	942	1459753.87	291	3503249
ctrl.wt.red	ctrl	wt	red	n	8	5606.923	258.792	59.875	258	131	537	1451028.054	258	3482308
ctrl.wt.red	ctrl	wt	red	n	9	6425.711	287.833	67.093	303	132	538	1849531.287	294	4438672
ctrl.wt.red	ctrl	wt	red	n	10	5638.175	291.692	73.371	306	131	762	1644611.078	294	3946886
ctrl.wt.red	ctrl	wt	red	n	11	5577.755	302.336	83.483	285	135	1257	1686358.821	300	4047076
ctrl.wt.red	ctrl	wt	red	y	12	7453.674	294.624	89.566	264	108	1105	2196032.973	287	5270238
ctrl.wt.red	ctrl	wt	red	n	13	4938.559	311.325	91.753	316	135	1038	1537496.594	309	3689823
ctrl.wt.red	ctrl	wt	red	n	14	4714.382	341.332	102.591	331	135	1265	1609167.373	334	3861825
ctrl.wt.red	ctrl	wt	red	n	15	5328.16	280.188	80.096	232	129	630	1492886.636	271	3582764
ctrl.wt.red	ctrl	wt	red	n	16	4724.383	267.43	69.223	261	128	650	1263442.389	260	3032123
ctrl.wt.red	ctrl	wt	red	n	17	6666.138	301.77	76.463	327	132	994	2011638.704	305	4827712
ctrl.wt.red	ctrl	wt	red	n	18	5588.172	263.799	65.151	275	132	856	1474156.196	259	3537813
ctrl.wt.red	ctrl	wt	red	n	19	5254.407	283.126	80.325	256	123	836	1487661.814	273	3570225
ctrl.wt.red	ctrl	wt	red	n	20	6806.561	294.426	74.153	307	117	1214	2004027.939	294	4809447
ctrl.wt.red	ctrl	wt	red	n	21	4775.635	280.216	64.919	300	134	558	1338211.226	286	3211560
ctrl.wt.red	ctrl	wt	red	n	22	5390.247	343.367	121.889	317	142	2038	1850834.263	329	4441799
ctrl.wt.red	ctrl	wt	red	n	23	6711.14	289.873	78.939	300	123	1052	1945380.256	287	4668699
ctrl.wt.red	ctrl	wt	red	n	24	5451.083	284.02	71.903	280	139	679	1548217.084	281	3715551
ctrl.wt.red	ctrl	wt	red	n	25	6809.895	271.491	65.174	264	136	737	1848822.504	269	4436971
ctrl.wt.red	ctrl	wt	red	n	26	7918.279	285.731	66.551	293	129	1209	2262497.681	289	5429746
ctrl.wt.red	ctrl	wt	red	n	27	3311.818	265.867	76.172	275	129	738	880502.368	259	2113109
ctrl.wt.red	ctrl	wt	red	n	28	4849.389	295.332	99.402	270	123	739	1432180.525	277	3437076
ctrl.wt.red	ctrl	wt	red	n	29	9474.183	325.66	83.316	371	132	777	3085359.079	333	7404523
ctrl.wt.red	ctrl	wt	red	n	30	6144.864	296.891	75.702	294	128	710	1824356.385	300	4378255
ctrl.wt.red	ctrl	wt	red	n	31	4942.726	283.098	70.561	287	136	678	1399276.52	281	3358110
ctrl.wt.red	ctrl	wt	red	n	32	7529.928	300.714	83.562	316	126	1139	2264352.766	301	5434198
ctrl.wt.red	ctrl	wt	red	n	33	6926.984	299.682	74.506	295	112	675	2075893.727	302	4981917
ctrl.wt.red	ctrl	wt	red	n	34	4757.718	267.543	66.294	267	127	644	1272892.821	266	3054803
ctrl.wt.red	ctrl	wt	red	n	35	7111.992	340.607	103.636	370	117	942	2422396.663	342	5813486
ctrl.wt.red	ctrl	wt	red	n	36	5519.003	272.301	71.971	270	119	688	1502830.425	270	3606628
ctrl.wt.red	ctrl	wt	red	n	37	6068.611	279.534	69.833	260	133	638	1696380.947	277	4071128
ctrl.wt.red	ctrl	wt	red	n	38	7597.848	291.68	73.955	291	130	695	2216142.644	293	5318499
ctrl.wt.red	ctrl	wt	red	n	39	7406.589	265.826	65.848	289	114	627	1968863.413	270	4725056
ctrl.wt.red	ctrl	wt	red	n	40	6126.947	273.281	68.433	283	126	844	1674377.793	274	4018323
ctrl.wt.red	ctrl	wt	red	n	41	5471.917	243.235	55.335	229	123	538	1330961.261	236	3194161
ctrl.wt.red	ctrl	wt	red	n	42	6301.955	277.535	77.944	243	125	711	1749011.621	267	4197436
ctrl.wt.red	ctrl	wt	red	n	43	5639.424	294.368	98.455	280	130	3007	1660068.389	283	3983982
ctrl.wt.red	ctrl	wt	red	n	44	7265.749	321.465	102.553	315	119	1742	2335686.774	312	5605392
ctrl.wt.red	ctrl	wt	red	n	45	6224.035	248.357	76.402	213	99	983	1545783.998	234	3709712
ctrl.wt.red	ctrl	wt	red	n	46	5494.835	276.905	76.979	295	112	717	1521544.973	275	3651541
ctrl.wt.red	ctrl	wt	red	n	47	6530.299	306.779	79.772	312	131	1233	2003359.499	309	4807843
ctrl.wt.red	ctrl	wt	red	n	48	5802.765	285.82	75.476	283	127	894	1658545.819	283	3980328
ctrl.wt.red	ctrl	wt	red	n	49	6951.151	298.997	82.427	294	135	1306	2078373.345	292	4987868
ctrl.wt.red	ctrl	wt	red	n	50	7314.084	250.414	66.908	231	113	655	1831551.228	243	4395522
ctrl.wt.red	ctrl	wt	red	n	51	5743.596	279.049	70.472	259	127	612	1602746.602	276	3846416
ctrl.wt.red	ctrl	wt	red	n	52	6916.983	297.63	79.715	334	126	662	2058700.362	298	4940655
ctrl.wt.red	ctrl	wt	red	n	53	5540.67	291.709	68.118	310	114	531	1616261.386	297	3878850
ctrl.wt.red	ctrl	wt	red	n	54	6412.794	292.153	75.239	292	127	923	1873514.664	292	4496229
ctrl.wt.red	ctrl	wt	red	n	55	7137.827	299.254	79.011	300	134	942	2136022.952	298	5126220
ctrl.wt.red	ctrl	wt	red	n	56	4040.185	287.549	80.608	308	126	663	1161751.191	286	2788075
ctrl.wt.red	ctrl	wt	red	n	57	6889.483	288.288	71.28	294	126	710	1986153.163	285	4766549
ctrl.wt.red	ctrl	wt	red	n	58	4828.138	267.905	62.277	285	135	579	1293482.649	267	3104216
ctrl.wt.red	ctrl	wt	red	n	59	5183.571	303.673	92.067	298	134	826	1574111.351	298	3777694
ctrl.wt.red	ctrl	wt	red	n	60	6561.968	282.06	75.452	277	128	882	1850869.042	277	4441882
ctrl.wt.red	ctrl	wt	red	n	61	8214.543	307.904	80.387	306	131	1085	2529293.903	311	6070027
gfp.wt.red	gfp	wt	red	n	1	4869.389	300.252	77.638	289	133	690	1462044.958	302	3508748
gfp.wt.red	gfp	wt	red	n	2	3959.347	287.967	71.657	298	138	594	1140162.79	289	2736266
gfp.wt.red	gfp	wt	red	n	3	6740.307	309.777	77.3	344	133	550	2087991.816	322	5010952
gfp.wt.red	gfp	wt	red	n	4	4153.523	306.723	77.371	323	131	830	1273982.222	312	3057418
gfp.wt.red	gfp	wt	red	n	5	6191.532	292.538	86.703	303	98	820	1811256.288	293	4346817
gfp.wt.red	gfp	wt	red	n	6	4089.77	283.122	66.818	302	133	562	1157903.599	287	2778842
gfp.wt.red	gfp	wt	red	n	7	8059.534	290.656	69.635	323	134	531	2342551.333	293	5621867
gfp.wt.red	gfp	wt	red	n	8	6352.373	276.128	68.605	277	135	791	1754068.682	273	4209573
gfp.wt.red	gfp	wt	red	n	9	5223.988	282.152	73.432	279	131	679	1473960.918	278	3537345
gfp.wt.red	gfp	wt	red	n	10	6330.288	319.91	85.812	286	135	1006	2025125.201	318	4860079
gfp.wt.red	gfp	wt	red	n	11	3923.095	321.411	119.737	300	132	910	1260925.793	295	3026084
gfp.wt.red	gfp	wt	red	y	12	6505.713	270.033	65.308	269	125	827	1756758.805	270	4216029
gfp.wt.red	gfp	wt	red	n	13	6979.068	341.87	90.263	376	100	1027	2385930.809	347	5725973
gfp.wt.red	gfp	wt	red	n	14	6294.87	310.856	92.348	319	137	1919	1956797.921	304	4696101
gfp.wt.red	gfp	wt	red	n	15	5757.762	321.078	80.322	356	134	1076	1848689.661	324	4436653
gfp.wt.red	gfp	wt	red	n	16	3452.657	265.247	65.672	245	122	783	915807.15	260	2197837
gfp.wt.red	gfp	wt	red	n	17	5148.151	272.418	64.085	307	127	569	1402450.576	270	3365728
gfp.wt.red	gfp	wt	red	n	18	5286.074	288.388	72.529	277	134	715	1524441.552	286	3658493
gfp.wt.red	gfp	wt	red	n	19	6551.549	317.035	87.201	300	138	1050	2077071.318	314	4984744
gfp.wt.red	gfp	wt	red	n	20	5823.599	276.854	69.656	238	127	601	1612285.555	272	3869309
gfp.wt.red	gfp	wt	red	n	21	6358.623	288.93	72.801	269	117	666	1837197.887	289	4409074
gfp.wt.red	gfp	wt	red	n	22	6516.547	267.076	63.435	265	118	585	1740416.394	262	4176809
gfp.wt.red	gfp	wt	red	n	23	5776.93	284.752	66.431	299	138	738	1644994.962	287	3947808
gfp.wt.red	gfp	wt	red	n	24	8192.873	283.19	66.214	273	134	1067	2320139.061	282	5568080
gfp.wt.red	gfp	wt	red	n	25	6777.392	273.415	71.618	243	112	742	1853043.193	266	4447101
gfp.wt.red	gfp	wt	red	n	26	2355.941	320.835	123.836	271	139	867	755867.361	288	1813999
gfp.wt.red	gfp	wt	red	n	27	5674.842	266.666	73.894	227	138	2183	1513288.127	259	3631726
gfp.wt.red	gfp	wt	red	n	28	6706.139	292.174	78.56	260	127	1003	1959358.871	284	4702247
gfp.wt.red	gfp	wt	red	n	29	5969.439	329.015	118.045	305	135	1387	1964034.917	318	4713469
gfp.wt.red	gfp	wt	red	n	30	6086.111	316.426	74.424	319	133	1281	1925804.008	318	4621719
gfp.wt.red	gfp	wt	red	n	31	3697.669	297.141	112.126	279	139	1562	1098727.569	274	2636826
gfp.wt.red	gfp	wt	red	n	32	5867.767	296.175	71.209	329	130	706	1737884.195	299	4170732
gfp.wt.red	gfp	wt	red	n	33	5546.086	304.398	85.839	296	136	951	1688219.432	297	4051542
gfp.wt.red	gfp	wt	red	n	34	6215.283	290.734	81.625	256	123	639	1806992.761	278	4336585
gfp.wt.red	gfp	wt	red	n	35	5956.105	262.152	66.39	263	121	803	1561405.319	254	3747202
gfp.wt.red	gfp	wt	red	n	36	2833.046	253.979	51.383	255	142	448	719534.039	252	1726803
gfp.wt.red	gfp	wt	red	n	37	6108.612	285.609	68.809	294	124	699	1744674.921	289	4187029
gfp.wt.red	gfp	wt	red	n	38	6619.885	298.078	79.199	258	136	949	1973244.92	295	4735572
gfp.wt.red	gfp	wt	red	n	39	6616.552	292.073	71.51	294	126	989	1932518.898	292	4637834
gfp.wt.red	gfp	wt	red	n	40	8224.958	278.433	63.16	284	146	805	2290101.443	277	5495993
gfp.wt.red	gfp	wt	red	n	41	5567.754	303.07	72.874	332	132	934	1687420.229	306	4049624
gfp.wt.red	gfp	wt	red	n	42	7334.084	284.308	78.847	278	124	751	2085138.769	275	5004105
gfp.wt.red	gfp	wt	red	n	43	6456.128	291.052	66.082	304	124	697	1879071.045	293	4509565
gfp.wt.red	gfp	wt	red	n	44	5061.064	276.57	79.606	241	101	646	1399740.869	268	3359225
gfp.wt.red	gfp	wt	red	n	45	5287.741	288.83	70.979	288	144	884	1527255.847	284	3665247
gfp.wt.red	gfp	wt	red	n	46	5298.575	296.529	75.091	308	138	685	1571181.598	294	3770664
gfp.wt.red	gfp	wt	red	n	47	4775.634	294.297	76.796	293	128	678	1405456.13	293	3372941
gfp.wt.red	gfp	wt	red	n	48	6281.953	299.905	73.786	309	131	858	1883991.686	304	4521374
gfp.wt.red	gfp	wt	red	n	49	7689.1	292.885	72.532	312	135	1274	2252024.707	292	5404613
gfp.wt.red	gfp	wt	red	n	50	6970.318	303.529	72.888	334	135	713	2115691.828	311	5077429
gfp.wt.red	gfp	wt	red	n	51	5554.42	302.034	81.231	300	131	641	1677623.532	300	4026113
gfp.wt.red	gfp	wt	red	n	52	5178.986	271.855	70.35	255	127	630	1407932.076	267	3378883
gfp.wt.red	gfp	wt	red	n	53	8456.635	277.451	61.556	260	121	1049	2346299.42	275	5630862
gfp.wt.red	gfp	wt	red	n	54	7181.994	270.323	67.005	260	111	728	1941460.138	271	4659292
gfp.wt.red	gfp	wt	red	n	55	5631.923	287.489	68.865	292	133	632	1619117.533	285	3885705
gfp.wt.red	gfp	wt	red	n	56	6191.115	320.057	87.013	349	137	642	1981508.63	323	4755404
gfp.wt.red	gfp	wt	red	n	57	5396.496	272.349	59.238	262	132	482	1469731.142	272	3527194
gfp.wt.red	gfp	wt	red	n	58	7526.593	298.094	75.625	338	140	890	2243635.158	302	5384479
gfp.wt.red	gfp	wt	red	n	59	6644.886	303.744	79.949	288	139	1089	2018347.392	300	4843813
gfp.wt.red	gfp	wt	red	n	60	6221.534	301.1	75.165	300	143	867	1873304.533	302	4495726
ctrl.xf347.red	ctrl	xf347	red	n	1	7066.153	327.447	103.656	318	140	1318	2313793.493	315	5552853
ctrl.xf347.red	ctrl	xf347	red	n	2	6380.289	302.796	79.361	301	142	1161	1931923.29	298	4636406
ctrl.xf347.red	ctrl	xf347	red	n	3	6977.816	307.993	75.113	312	125	852	2149118.539	310	5157651
ctrl.xf347.red	ctrl	xf347	red	n	4	5715.675	322.715	102.221	337	135	1005	1844536.834	314	4426688
ctrl.xf347.red	ctrl	xf347	red	n	5	4682.295	304.335	90.736	315	145	1464	1424986.174	302	3419812
ctrl.xf347.red	ctrl	xf347	red	n	6	6146.945	289.169	67.757	269	136	746	1777505.466	285	4265820
ctrl.xf347.red	ctrl	xf347	red	n	7	5326.074	339.211	103.402	342	133	956	1806663.869	330	4335797
ctrl.xf347.red	ctrl	xf347	red	n	8	5982.771	349.475	104.425	375	133	990	2090827.15	349	5017758
ctrl.xf347.red	ctrl	xf347	red	n	9	7828.688	271.466	67.59	284	119	1507	2125222.457	271	5100303
ctrl.xf347.red	ctrl	xf347	red	n	10	6165.279	288.929	66.674	299	129	702	1781328.556	290	4274995
ctrl.xf347.red	ctrl	xf347	red	n	11	5660.256	289.317	71.624	291	133	877	1637609.133	287	3930084
ctrl.xf347.red	ctrl	xf347	red	n	12	5263.988	340.033	92.55	363	145	1084	1789928.112	345	4295633
ctrl.xf347.red	ctrl	xf347	red	n	13	5321.074	292.139	77.924	290	139	1068	1554491.62	288	3730611
ctrl.xf347.red	ctrl	xf347	red	n	14	4760.632	290.866	72.915	314	140	894	1384708.101	292	3323149
ctrl.xf347.red	ctrl	xf347	red	n	15	5298.99	312.606	96.415	303	137	1292	1656496.655	298	3975412
ctrl.xf347.red	ctrl	xf347	red	n	16	5353.159	360.71	104.725	377	143	1170	1930935.745	363	4634036
ctrl.xf347.red	ctrl	xf347	red	n	17	5767.761	355.959	106.542	399	140	965	2053088.775	366	4927190
ctrl.xf347.red	ctrl	xf347	red	n	18	5340.658	324.393	90.549	318	131	1183	1732473.427	324	4157748
ctrl.xf347.red	ctrl	xf347	red	n	19	6629.467	366.694	111.022	360	129	1230	2430985.048	367	5834100
ctrl.xf347.red	ctrl	xf347	red	n	20	5730.676	311.269	91.964	279	129	1003	1783783.667	305	4280887
ctrl.xf347.red	ctrl	xf347	red	n	21	6856.144	286.65	70.863	299	125	971	1965310.218	285	4716531
ctrl.xf347.red	ctrl	xf347	red	n	22	7720.349	275.717	65.924	288	125	1045	2128631.361	278	5108484
ctrl.xf347.red	ctrl	xf347	red	n	23	5926.935	309.24	77.638	325	136	1134	1832843.388	309	4398625
ctrl.xf347.red	ctrl	xf347	red	n	24	6659.051	311.532	83.556	317	132	750	2074504.744	308	4978586
ctrl.xf347.red	ctrl	xf347	red	n	25	5791.512	317.719	87.886	339	127	761	1840074.548	316	4415979
ctrl.xf347.red	ctrl	xf347	red	n	26	5222.736	311.289	144.306	232	131	1292	1625781.514	262	3901699
ctrl.xf347.red	ctrl	xf347	red	n	27	6509.461	303.574	74.269	310	127	948	1976101.54	307	4742429
ctrl.xf347.red	ctrl	xf347	red	n	28	5655.256	321.638	96.317	326	129	820	1818945.259	318	4365271
ctrl.xf347.red	ctrl	xf347	red	n	29	6196.114	270.402	58.29	267	120	770	1675443.762	271	4020883
ctrl.xf347.red	ctrl	xf347	red	n	30	6546.963	297.343	74.288	296	136	869	1946692.708	295	4671851
ctrl.xf347.red	ctrl	xf347	red	n	31	5167.734	322.921	101.075	273	134	1347	1668772.21	313	4004872
ctrl.xf347.red	ctrl	xf347	red	n	32	7425.336	293.616	79.076	286	138	1994	2180196.612	288	5232235
ctrl.xf347.red	ctrl	xf347	red	n	33	5962.77	302.922	91.763	300	127	1486	1806254.684	296	4334815
ctrl.xf347.red	ctrl	xf347	red	n	34	6918.647	302.705	74.016	312	131	974	2094305.641	302	5026106
ctrl.xf347.red	ctrl	xf347	red	n	35	4848.136	278.865	71.834	253	138	643	1351973.703	270	3244590
ctrl.xf347.red	ctrl	xf347	red	n	36	6299.452	289.959	81.779	299	117	1148	1826582.271	287	4383599
ctrl.xf347.red	ctrl	xf347	red	n	37	6140.695	274.371	62.15	269	140	693	1684831.271	271	4043412
ctrl.xf347.red	ctrl	xf347	red	n	38	5121.065	296.192	82.873	290	136	827	1516820.748	293	3640205
ctrl.xf347.red	ctrl	xf347	red	n	39	5210.236	323.049	103.669	286	136	1262	1683161.195	313	4039404
ctrl.xf347.red	ctrl	xf347	red	n	40	5989.854	301.802	89.323	283	137	770	1807748.502	289	4338400
ctrl.xf347.red	ctrl	xf347	red	y	41	5827.347	289.491	85.308	270	124	1139	1686965.534	279	4048534
ctrl.xf347.red	ctrl	xf347	red	n	42	5849.848	310.848	99.579	329	140	1095	1818416.485	299	4364002
ctrl.xf347.red	ctrl	xf347	red	n	43	5871.932	306.214	85.332	299	134	1165	1798070.147	299	4315173
ctrl.xf347.red	ctrl	xf347	red	n	44	5978.604	252.29	60.396	220	123	673	1508344.115	248	3619862
ctrl.xf347.red	ctrl	xf347	red	n	45	6541.546	254.157	60.866	244	116	924	1662581.097	250	3990014
ctrl.xf347.red	ctrl	xf347	red	n	46	6311.536	260.252	63.303	243	142	664	1642590.609	249	3942039
ctrl.xf347.red	ctrl	xf347	red	n	47	5070.23	305.52	75.82	316	138	717	1549054.708	304	3717563
ctrl.xf347.red	ctrl	xf347	red	n	48	5913.601	286.948	64.902	277	137	681	1696898.9	287	4072373
ctrl.xf347.red	ctrl	xf347	red	n	49	5414.412	281.831	61.555	303	136	731	1525950.328	286	3662115
ctrl.xf347.red	ctrl	xf347	red	n	50	6229.449	287.614	73.418	299	134	1474	1791677.358	285	4299831
ctrl.xf347.red	ctrl	xf347	red	n	51	4991.059	324.103	85.624	346	141	1167	1617617.395	325	3882106
ctrl.xf347.red	ctrl	xf347	red	n	52	6121.944	312.96	83.123	317	126	977	1915921.315	310	4598003
ctrl.xf347.red	ctrl	xf347	red	n	53	6445.708	311.723	75.47	326	127	810	2009277.625	316	4822048
ctrl.xf347.red	ctrl	xf347	red	n	54	6982.816	286.642	70.315	289	124	786	2001571.026	286	4803553
ctrl.xf347.red	ctrl	xf347	red	n	55	7919.108	315.464	83.158	302	137	1134	2498194.341	310	5995395
ctrl.xf347.red	ctrl	xf347	red	n	56	7017.818	296.574	74.558	293	131	748	2081302.552	298	4994900
ctrl.xf347.red	ctrl	xf347	red	n	57	6374.455	299.628	88.657	285	145	1801	1909965.629	293	4583710
ctrl.xf347.red	ctrl	xf347	red	n	58	6256.95	305.984	76.266	309	127	1403	1914524.585	309	4594651
ctrl.xf347.red	ctrl	xf347	red	n	59	6158.612	322.117	102.562	308	145	1704	1983795.221	305	4760893
ctrl.xf347.red	ctrl	xf347	red	n	60	5502.332	293.461	76.307	286	132	1064	1614721.43	290	3875156
ctrl.xf347.red	ctrl	xf347	red	n	61	7968.277	278.956	72.406	271	125	726	2222796.041	274	5334469
ctrl.xf347.red	ctrl	xf347	red	n	62	5654.839	294.855	89.45	266	134	783	1667357.563	280	4001477
ctrl.xf347.red	ctrl	xf347	red	n	63	4878.554	307.926	92.683	284	135	1768	1502231.755	298	3605193
gfp.xf347.red	gfp	xf347	red	n	1	5836.518	310.611	86.537	288	142	724	1812886.264	302	4350727
gfp.xf347.red	gfp	xf347	red	n	2	5400.248	309.17	90.617	332	130	1637	1669595.093	306	4006844
gfp.xf347.red	gfp	xf347	red	n	3	6742.393	293.911	71.859	303	130	688	1981662.356	293	4755771
gfp.xf347.red	gfp	xf347	red	n	4	4878.558	294.192	80.58	301	135	767	1435234.735	293	3444405
gfp.xf347.red	gfp	xf347	red	n	5	5896.938	315.574	92.439	311	139	737	1860923.055	310	4466010
gfp.xf347.red	gfp	xf347	red	n	6	6744.893	290.408	71.293	313	130	725	1958772.971	291	4700839
gfp.xf347.red	gfp	xf347	red	n	7	5633.592	302.035	86.597	294	140	1222	1701543.645	294	4083517
gfp.xf347.red	gfp	xf347	red	n	8	5079.4	259.31	87.135	231	109	1192	1317138.888	241	3160988
gfp.xf347.red	gfp	xf347	red	n	9	5357.33	283.569	59.686	306	128	952	1519170.677	288	3645842
gfp.xf347.red	gfp	xf347	red	n	10	8176.626	271.129	64.782	284	103	745	2216924.006	273	5320373
gfp.xf347.red	gfp	xf347	red	n	11	6626.138	316.925	83.455	308	125	1597	2099986.963	319	5039737
gfp.xf347.red	gfp	xf347	red	n	12	6916.568	281.827	60.007	307	132	847	1949276.701	285	4678049
gfp.xf347.red	gfp	xf347	red	n	13	5868.186	291.398	81.567	287	136	1080	1709976.949	285	4103756
gfp.xf347.red	gfp	xf347	red	n	14	8842.49	294.611	71.872	297	139	1130	2605094.352	296	6251939
gfp.xf347.red	gfp	xf347	red	n	15	7576.598	297.92	70.867	317	148	730	2257219.608	300	5417078
gfp.xf347.red	gfp	xf347	red	n	16	5992.359	284.035	77.672	275	131	1135	1702042.418	274	4084714
gfp.xf347.red	gfp	xf347	red	n	17	5519.42	296.254	76.748	293	124	1012	1635148.092	290	3924175
gfp.xf347.red	gfp	xf347	red	n	18	6678.64	292.621	70.031	316	132	946	1954311.516	295	4690132
gfp.xf347.red	gfp	xf347	red	n	19	7151.995	297.942	73.986	328	140	869	2130880.883	301	5113879
gfp.xf347.red	gfp	xf347	red	n	20	6153.616	284.889	64.871	311	137	676	1753100.182	287	4207247
gfp.xf347.red	gfp	xf347	red	n	21	5132.736	297.008	71.323	293	131	694	1524463.42	300	3658544
gfp.xf347.red	gfp	xf347	red	n	22	4794.804	321.103	85.035	345	142	815	1539627.867	327	3694937
gfp.xf347.red	gfp	xf347	red	n	23	6161.117	299.512	79.117	298	135	804	1845326.088	299	4428579
gfp.xf347.red	gfp	xf347	red	n	24	5375.664	281.727	68.242	266	131	884	1514468.377	278	3634557
gfp.xf347.red	gfp	xf347	red	n	25	5774.849	265.457	57.668	271	136	650	1532971.311	264	3678962
gfp.xf347.red	gfp	xf347	red	n	26	7518.679	289.85	65.098	299	132	829	2179287.692	294	5230050
gfp.xf347.red	gfp	xf347	red	n	27	6138.616	301.089	85.267	298	109	2017	1848270.807	298	4435646
gfp.xf347.red	gfp	xf347	red	y	28	8057.454	303.017	79.043	324	117	1112	2441546.833	305	5859443
gfp.xf347.red	gfp	xf347	red	n	29	5500.67	320.671	92.613	284	143	1206	1763904.012	311	4233175
gfp.xf347.red	gfp	xf347	red	n	30	3342.654	325.444	108.752	297	138	1535	1087845.847	310	2610710
gfp.xf347.red	gfp	xf347	red	n	31	5437.75	289.766	76.572	279	140	1072	1575674.525	280	3781445
gfp.xf347.red	gfp	xf347	red	n	32	5994.026	282.148	74.765	294	134	1940	1691201.919	279	4058698
gfp.xf347.red	gfp	xf347	red	n	33	7041.157	304.674	80.378	324	128	1176	2145257.378	301	5148381
gfp.xf347.red	gfp	xf347	red	n	34	7086.576	271.772	56.133	300	101	575	1925934.378	275	4622030
gfp.xf347.red	gfp	xf347	red	n	35	8290.381	298.641	70.832	300	143	1452	2475851.327	297	5941770
gfp.xf347.red	gfp	xf347	red	n	36	6614.887	249.541	50.89	256	136	700	1650687.14	246	3961467
gfp.xf347.red	gfp	xf347	red	n	37	5253.158	274.614	58.325	271	142	661	1442591.739	275	3462061
gfp.xf347.red	gfp	xf347	red	n	38	4754.385	300.238	70.939	320	135	615	1427444.793	306	3425710
gfp.xf347.red	gfp	xf347	red	n	39	5779.432	309.826	102.404	307	134	2077	1790615.656	304	4297280
gfp.xf347.red	gfp	xf347	red	n	40	3912.263	358.841	153.093	305	130	1002	1403882.043	317	3369162
gfp.xf347.red	gfp	xf347	red	n	41	5902.355	311.989	90.063	336	136	1008	1841471.745	306	4419329
gfp.xf347.red	gfp	xf347	red	n	42	5233.991	303.021	80.385	287	137	1191	1586007.5	299	3806243
gfp.xf347.red	gfp	xf347	red	n	43	7046.991	291.028	68.689	283	139	866	2050872.622	286	4921868
gfp.xf347.red	gfp	xf347	red	n	44	6768.645	302.789	78.329	326	133	928	2049468.807	308	4918499
gfp.xf347.red	gfp	xf347	red	n	45	6044.028	294.352	71.22	303	112	677	1779070.126	293	4269572
gfp.xf347.red	gfp	xf347	red	n	46	6363.209	302.596	95.12	318	128	1999	1925481.857	296	4620944
gfp.xf347.red	gfp	xf347	red	n	47	6067.779	280.429	59.694	276	143	522	1701583.23	280	4083612
gfp.xf347.red	gfp	xf347	red	n	48	6751.144	297.644	75.184	312	122	1058	2009434.467	300	4822421
gfp.xf347.red	gfp	xf347	red	n	49	5808.6	358.646	110.795	406	135	1105	2083229.526	369	4999521
gfp.xf347.red	gfp	xf347	red	n	50	6011.942	264.84	64.35	259	136	948	1592205.295	258	3821118
gfp.xf347.red	gfp	xf347	red	n	51	5801.515	287.69	71.16	291	141	887	1669037.558	284	4005507
gfp.xf347.red	gfp	xf347	red	n	52	6609.886	281.284	65.801	293	128	1022	1859256.255	282	4462011
gfp.xf347.red	gfp	xf347	red	n	53	6401.959	282.58	63.715	298	133	605	1809067.71	286	4341564
gfp.xf347.red	gfp	xf347	red	n	54	5363.995	310.171	82.889	294	141	1012	1663753.566	300	3992826
gfp.xf347.red	gfp	xf347	red	n	55	5087.316	317.006	92.637	312	139	1542	1612708.733	309	3870324
gfp.xf347.red	gfp	xf347	red	n	56	7500.758	302.402	77.281	293	103	984	2268241.845	304	5443533
gfp.xf347.red	gfp	xf347	red	n	57	5442.331	326.264	93.891	299	141	1451	1775634.872	319	4261330
gfp.xf347.red	gfp	xf347	red	n	58	4411.451	290.731	81.989	268	136	1084	1282543.71	283	3077965
