# Supplementary material for: A genetic framework for RNAi inheritance in Caenorhabditis elegans
Source: EMBO Rep. 2025 Jul 7;26(16):4072–99. doi: 10.1038/s44319-025-00512-7 (PMC12373942; doi:10.1038/s44319-025-00512-7)
Supplement: Supplementary file 5 — Source data Fig. 4 [file 44319_2025_512_MOESM5_ESM.zip › Figure_4/4E/P0_males_pei-1.csv]

condi	RNAi	genotype	channel	image	index	area	mean	stddev	modal	min	max	intden	median	rawintden
ctrl.wt.green	ctrl	wt	green	n	1	5213.156	249.189	84.641	155	107	789	1299061.749	238	3117605
ctrl.wt.green	ctrl	wt	green	n	2	4836.055	275.145	106.268	166	98	769	1330614.865	256	3193329
ctrl.wt.green	ctrl	wt	green	n	3	5874.02	287.025	118.564	175	109	832	1685989.104	263	4046188
ctrl.wt.green	ctrl	wt	green	n	4	5703.595	237.033	80.84	159	104	645	1351942.928	224	3244514
ctrl.wt.green	ctrl	wt	green	n	5	6094.03	281.887	116.429	158	106	995	1717829.733	255	4122602
ctrl.wt.green	ctrl	wt	green	n	6	8562.893	281.986	113.346	166	104	907	2414617.153	259	5794815
ctrl.wt.green	ctrl	wt	green	n	7	6487.381	366.458	155.057	166	105	959	2377349.608	364	5705377
ctrl.wt.green	ctrl	wt	green	n	8	8277.464	307.489	137.815	168	84	1099	2545229.818	274	6108271
ctrl.wt.green	ctrl	wt	green	n	9	4943.56	252.778	81.728	218	111	685	1249622.395	243	2998956
ctrl.wt.green	ctrl	wt	green	n	10	4155.191	409.432	220.666	173	103	1366	1701266.055	379	4082851
ctrl.wt.green	ctrl	wt	green	n	11	5937.356	273.808	101.868	153	100	885	1625693.001	256	3901484
ctrl.wt.green	ctrl	wt	green	n	12	6410.711	248.45	93.369	142	75	703	1592741.904	229	3822405
ctrl.wt.green	ctrl	wt	green	n	13	6320.29	240.7	78.041	161	108	672	1521291.539	236	3650932
ctrl.wt.green	ctrl	wt	green	n	14	6691.141	291.339	96.852	283	103	760	1949391.618	282	4678325
ctrl.wt.green	ctrl	wt	green	n	15	6135.282	276.074	105.197	148	108	666	1693792.795	261	4064916
ctrl.wt.green	ctrl	wt	green	n	16	6696.558	276.925	99.287	208	109	664	1854445.174	259	4450464
ctrl.wt.green	ctrl	wt	green	n	17	5045.232	228.593	62.179	230	109	529	1153304.638	226	2767804
ctrl.wt.green	ctrl	wt	green	n	18	5634.009	311.827	122.774	168	113	808	1756835.274	299	4216211
ctrl.wt.green	ctrl	wt	green	n	19	4834.805	260.807	84.091	290	105	794	1260950.832	259	3026143
ctrl.wt.green	ctrl	wt	green	n	20	7454.926	253.256	78.632	176	114	674	1888005.049	242	4531004
ctrl.wt.green	ctrl	wt	green	n	21	6600.303	387.658	175.046	175	111	1131	2558658.768	370	6140499
ctrl.wt.green	ctrl	wt	green	n	22	7677.853	330.287	124.135	174	102	779	2535893.973	330	6085866
ctrl.wt.green	ctrl	wt	green	n	23	4938.977	248.827	74.187	247	105	632	1228952.695	247	2949351
ctrl.wt.green	ctrl	wt	green	n	24	4400.202	234.02	67.312	248	107	683	1029734.795	231	2471250
ctrl.wt.green	ctrl	wt	green	n	25	4061.437	215.911	51.933	232	111	482	876908.193	214	2104483
ctrl.wt.green	ctrl	wt	green	n	26	7139.911	264.008	104.379	171	88	957	1884993.244	246	4523776
ctrl.wt.green	ctrl	wt	green	n	27	5836.934	225.246	68.54	198	91	518	1314744.454	214	3155242
ctrl.wt.green	ctrl	wt	green	n	28	5271.492	294.519	101.255	173	81	894	1552554.109	292	3725959
ctrl.wt.green	ctrl	wt	green	n	29	4306.864	228.193	65.339	161	108	602	982796.316	218	2358603
ctrl.wt.green	ctrl	wt	green	n	30	3747.672	244.829	78.483	243	99	729	917538.324	241	2201991
ctrl.wt.green	ctrl	wt	green	n	31	4575.626	254.913	78.608	236	108	699	1166388.485	250	2799204
ctrl.wt.green	ctrl	wt	green	n	32	6614.887	278.552	101.72	191	103	927	1842591.575	261	4422017
ctrl.wt.green	ctrl	wt	green	y	33	7807.441	380.302	177.062	192	106	1399	2969188.652	351	7125726
ctrl.wt.green	ctrl	wt	green	n	34	6551.134	298.124	138.215	155	95	1042	1953048.723	262	4687102
ctrl.wt.green	ctrl	wt	green	n	35	5957.357	368.008	174.525	168	111	1473	2192353.03	344	5261406
ctrl.wt.green	ctrl	wt	green	n	36	4323.532	250.373	72.687	283	106	573	1082493.804	255	2597866
ctrl.wt.green	ctrl	wt	green	n	37	6893.649	323.129	161.424	198	95	1218	2227539.644	274	5345850
ctrl.wt.green	ctrl	wt	green	n	38	5730.679	279.03	102.275	159	105	818	1599028.74	273	3837493
ctrl.wt.green	ctrl	wt	green	n	39	4781.886	260.875	82.571	317	106	682	1247476.786	258	2993807
ctrl.wt.green	ctrl	wt	green	n	40	6424.045	261.385	93.312	150	76	716	1679145.747	247	4029765
ctrl.wt.green	ctrl	wt	green	n	41	5514.836	303.527	99.161	255	93	630	1673899.673	297	4017175
ctrl.wt.green	ctrl	wt	green	n	42	6630.304	256.194	97.664	159	101	653	1698642.474	243	4076555
ctrl.wt.green	ctrl	wt	green	n	43	5733.596	437.699	243.734	172	106	1389	2509592.16	379	6022745
ctrl.wt.green	ctrl	wt	green	n	44	6266.954	283.831	85.371	317	113	684	1778758.648	285	4268825
ctrl.wt.green	ctrl	wt	green	n	45	7808.275	302.8	120.114	261	109	819	2364343	279	5674163
ctrl.wt.green	ctrl	wt	green	n	46	6364.04	272.638	82.194	200	73	556	1735076.273	273	4163993
ctrl.wt.green	ctrl	wt	green	n	47	6239.868	314.259	127.587	151	107	755	1960935.749	303	4706031
ctrl.wt.green	ctrl	wt	green	n	48	7258.248	258.036	89.532	151	109	632	1872889.647	248	4494730
ctrl.wt.green	ctrl	wt	green	n	49	6224.451	265.639	90.234	236	85	654	1653455.882	257	3968113
ctrl.wt.green	ctrl	wt	green	n	50	6675.305	272.981	95.427	153	100	647	1822234.418	265	4373163
ctrl.wt.green	ctrl	wt	green	n	51	6873.23	302.743	130.703	149	106	808	2080823.72	275	4993749
ctrl.wt.green	ctrl	wt	green	n	52	8374.966	378.264	176.209	173	111	1279	3167948.754	351	7602730
ctrl.wt.green	ctrl	wt	green	n	53	6684.888	438.336	209.606	172	105	1451	2930227.904	418	7032226
ctrl.wt.green	ctrl	wt	green	n	54	4278.529	227.104	66.591	169	95	610	971671.848	223	2331906
ctrl.wt.green	ctrl	wt	green	n	55	4456.453	203.495	50.887	173	108	568	906867.223	197	2176382
gfp.wt.green	gfp	wt	green	n	1	5843.185	134.424	15.297	131	91	207	785466.445	133	1885033
gfp.wt.green	gfp	wt	green	n	2	7701.603	136.366	19.949	127	66	271	1050237.757	132	2520455
gfp.wt.green	gfp	wt	green	n	3	4858.14	125.841	14.927	117	75	235	611352.209	123	1467178
gfp.wt.green	gfp	wt	green	n	4	4995.646	126.077	13.227	127	77	203	629838.473	125	1511543
gfp.wt.green	gfp	wt	green	n	5	5667.76	138.155	16.491	134	74	234	783027.167	136	1879179
gfp.wt.green	gfp	wt	green	n	6	5519.42	126.661	13.251	121	81	201	699094.983	125	1677751
gfp.wt.green	gfp	wt	green	n	7	5236.49	131.224	14.936	125	75	223	687151.936	129	1649089
gfp.wt.green	gfp	wt	green	n	8	5321.077	132.73	18.268	117	88	243	706268.646	130	1694967
gfp.wt.green	gfp	wt	green	n	9	7015.738	130.266	15.304	125	66	219	913914.004	128	2193293
gfp.wt.green	gfp	wt	green	n	10	8360.8	126.501	14.551	114	75	220	1057649.347	124	2538242
gfp.wt.green	gfp	wt	green	n	11	5094.4	131.158	16.915	124	80	252	668169.398	128	1603533
gfp.wt.green	gfp	wt	green	n	12	6696.557	130.227	15.84	125	80	268	872075.418	128	2092885
gfp.wt.green	gfp	wt	green	n	13	5583.589	129.58	16.258	120	79	300	723519.854	127	1736368
gfp.wt.green	gfp	wt	green	n	14	4462.288	129.822	17.803	119	86	231	579304.905	126	1390268
gfp.wt.green	gfp	wt	green	n	15	7959.115	123.91	10.704	124	84	187	986216.487	123	2366811
gfp.wt.green	gfp	wt	green	n	16	6043.611	124.526	12.847	117	82	199	752585.354	122	1806122
gfp.wt.green	gfp	wt	green	n	17	5973.191	127.84	15.027	119	77	243	763613.36	125	1832588
gfp.wt.green	gfp	wt	green	n	18	5151.903	132.203	18.641	120	80	266	681094.574	129	1634552
gfp.wt.green	gfp	wt	green	n	19	6031.527	132.089	17.724	121	81	240	796696.127	129	1911983
gfp.wt.green	gfp	wt	green	n	20	3734.338	132.194	17.746	119	73	291	493655.56	130	1184719
gfp.wt.green	gfp	wt	green	n	21	7388.256	132.765	18.404	125	77	261	980898.326	129	2354048
gfp.wt.green	gfp	wt	green	n	22	6133.615	132.52	17.18	129	89	252	812825.2	130	1950691
gfp.wt.green	gfp	wt	green	n	23	6783.228	124.281	13.103	118	78	213	843027.002	122	2023172
gfp.wt.green	gfp	wt	green	n	24	7340.753	129.593	14.753	121	74	219	951307.802	128	2283034
gfp.wt.green	gfp	wt	green	n	25	3713.92	128.485	17.004	115	85	248	477183.138	125	1145187
gfp.wt.green	gfp	wt	green	n	26	5646.509	126.11	13.015	124	88	207	712080.996	124	1708916
gfp.wt.green	gfp	wt	green	n	27	6206.951	133.577	17.375	122	69	229	829106.78	130	1989765
gfp.wt.green	gfp	wt	green	n	28	5791.932	128.245	14.719	123	71	237	742784.487	126	1782601
gfp.wt.green	gfp	wt	green	n	29	4416.453	133.64	17.62	126	84	213	590216.239	132	1416454
gfp.wt.green	gfp	wt	green	n	30	6375.292	183.006	54.058	136	88	488	1166714.766	168	2799987
gfp.wt.green	gfp	wt	green	n	31	5203.155	129.786	16.508	122	62	280	675296.392	127	1620637
gfp.wt.green	gfp	wt	green	n	32	5534.837	129.274	13.968	120	61	242	715509.903	128	1717145
gfp.wt.green	gfp	wt	green	n	33	6974.07	131.723	15.629	131	76	227	918647.137	130	2204652
gfp.wt.green	gfp	wt	green	n	34	8295.381	126.444	13.174	121	67	229	1048904.779	125	2517256
gfp.wt.green	gfp	wt	green	n	35	7034.073	126.49	13.41	117	69	228	889741.228	125	2135281
gfp.wt.green	gfp	wt	green	n	36	6914.067	133.49	15.575	125	75	218	922961.502	131	2215006
gfp.wt.green	gfp	wt	green	n	37	4891.474	137.054	20.02	124	73	263	670394.917	134	1608874
gfp.wt.green	gfp	wt	green	n	38	4037.269	128.682	15.816	113	83	202	519523.413	126	1246799
gfp.wt.green	gfp	wt	green	n	39	5447.333	143.17	20.944	135	90	266	779892.856	140	1871657
gfp.wt.green	gfp	wt	green	n	40	5547.754	123.272	12.573	118	77	217	683881.369	120	1641240
gfp.wt.green	gfp	wt	green	n	41	6029.86	135.347	18.94	122	70	253	816123.685	132	1958607
gfp.wt.green	gfp	wt	green	n	42	6071.112	136.61	19.195	137	80	242	829373.876	135	1990406
gfp.wt.green	gfp	wt	green	y	43	7456.175	129.942	14.564	123	77	228	968872.775	128	2325188
gfp.wt.green	gfp	wt	green	n	44	8618.312	133.081	17.636	125	72	257	1146934.692	130	2752517
gfp.wt.green	gfp	wt	green	n	45	5831.934	130.45	16.325	118	74	226	760776.146	129	1825779
gfp.wt.green	gfp	wt	green	n	46	7677.019	130.937	14.317	124	73	240	1005205.691	129	2412383
gfp.wt.green	gfp	wt	green	n	47	4628.129	133.653	15.164	130	89	195	618562.956	132	1484483
gfp.wt.green	gfp	wt	green	n	48	3383.905	130.272	14.821	121	64	216	440828.554	129	1057940
gfp.wt.green	gfp	wt	green	n	49	8601.228	129.483	15.858	120	70	231	1113715.252	126	2672794
gfp.wt.green	gfp	wt	green	n	50	3801.841	130.246	19.097	118	47	262	495176.463	126	1188369
gfp.wt.green	gfp	wt	green	n	51	5435.666	130.813	15.171	120	55	233	711055.115	129	1706454
gfp.wt.green	gfp	wt	green	n	52	5975.274	127.093	13.896	120	74	238	759414	125	1822510
gfp.wt.green	gfp	wt	green	n	53	4529.791	137.548	17.417	130	84	210	623065.246	136	1495288
gfp.wt.green	gfp	wt	green	n	54	3285.151	132.142	18.527	122	65	271	434107.829	129	1041811
gfp.wt.green	gfp	wt	green	n	55	5076.066	127.863	15.148	114	84	220	649039.354	126	1557623
gfp.wt.green	gfp	wt	green	n	56	7448.258	124.612	13.464	120	84	217	928138.823	122	2227431
gfp.wt.green	gfp	wt	green	n	57	6875.732	122.19	11.638	115	70	189	840145.62	120	2016257
gfp.wt.green	gfp	wt	green	n	58	5484.002	130.625	15.114	124	84	220	716347.441	129	1719155
gfp.wt.green	gfp	wt	green	n	59	5149.403	138.871	19.557	128	83	254	715101.968	136	1716166
ctrl.ok1050.green	ctrl	ok1050	green	n	1	8679.98	382.16	154.491	204	110	1005	3317142.302	375	7960778
ctrl.ok1050.green	ctrl	ok1050	green	n	2	8059.951	293.505	123.706	172	90	902	2365635.937	268	5677267
ctrl.ok1050.green	ctrl	ok1050	green	n	3	7782.022	273.331	121.364	150	101	793	2127065.877	242	5104725
ctrl.ok1050.green	ctrl	ok1050	green	n	4	5893.186	253.712	100.728	166	97	856	1495169.94	228	3588244
ctrl.ok1050.green	ctrl	ok1050	green	n	5	8231.209	305.588	125.052	170	88	944	2515359.024	286	6036586
ctrl.ok1050.green	ctrl	ok1050	green	n	6	6636.97	367.536	180.388	161	105	1132	2439323.052	326	5854108
ctrl.ok1050.green	ctrl	ok1050	green	n	7	5971.939	321.718	127.375	168	106	907	1921282.73	311	4610868
ctrl.ok1050.green	ctrl	ok1050	green	n	8	7541.178	356.878	170.703	151	99	1300	2691279.14	331	6458775
ctrl.ok1050.green	ctrl	ok1050	green	n	9	6905.732	372.331	162.254	181	111	985	2571218.658	361	6170643
ctrl.ok1050.green	ctrl	ok1050	green	n	10	6931.983	464.31	254.946	214	112	2050	3218589.052	400	7724261
ctrl.ok1050.green	ctrl	ok1050	green	n	11	8017.033	381.16	172.508	197	106	1244	3055773.7	377	7333522
ctrl.ok1050.green	ctrl	ok1050	green	n	12	6663.221	280.472	119.149	198	100	869	1868845.336	250	4485024
ctrl.ok1050.green	ctrl	ok1050	green	n	13	9206.254	326.406	146.106	189	110	1038	3004978.048	294	7211618
ctrl.ok1050.green	ctrl	ok1050	green	n	14	8539.973	293.671	121.307	204	101	852	2507938.685	264	6018778
ctrl.ok1050.green	ctrl	ok1050	green	y	15	6855.313	336.716	147.188	199	104	917	2308294.569	311	5539654
ctrl.ok1050.green	ctrl	ok1050	green	n	16	8034.95	386.289	188.253	171	107	1225	3103812.977	360	7448811
ctrl.ok1050.green	ctrl	ok1050	green	n	17	6708.223	325.803	154.553	240	107	1156	2185556.881	289	5245097
ctrl.ok1050.green	ctrl	ok1050	green	n	18	6533.215	296.586	119.473	146	102	898	1937662.228	278	4650177
ctrl.ok1050.green	ctrl	ok1050	green	n	19	8028.283	287.487	96.173	332	102	671	2308024.14	283	5539005
ctrl.ok1050.green	ctrl	ok1050	green	n	20	8236.209	325.254	143.014	169	114	956	2678861.49	297	6428974
ctrl.ok1050.green	ctrl	ok1050	green	n	21	6920.316	245.266	76.463	165	109	611	1697319.17	234	4073380
ctrl.ok1050.green	ctrl	ok1050	green	n	22	7387.004	322.428	157.409	157	100	1042	2381775.007	292	5715999
ctrl.ok1050.green	ctrl	ok1050	green	n	23	7114.075	326.305	139.559	193	88	905	2321355.165	295	5570998
ctrl.ok1050.green	ctrl	ok1050	green	n	24	7994.948	275.897	98.535	173	70	816	2205779.471	267	5293629
ctrl.ok1050.green	ctrl	ok1050	green	n	25	8831.653	367.396	163.826	180	99	1345	3244713.161	343	7786956
ctrl.ok1050.green	ctrl	ok1050	green	n	26	6264.869	423.765	199.428	189	110	1222	2654829.976	402	6371301
ctrl.ok1050.green	ctrl	ok1050	green	n	27	8595.809	342.269	144.617	156	97	1151	2942075.175	325	7060658
ctrl.ok1050.green	ctrl	ok1050	green	n	28	8874.989	378.575	174.173	218	112	1091	3359851.335	348	8063275
ctrl.ok1050.green	ctrl	ok1050	green	n	29	3984.765	227.282	70.586	184	92	528	905665.938	213	2173499
ctrl.ok1050.green	ctrl	ok1050	green	n	30	6058.61	274.683	98.794	168	103	836	1664197.241	262	3993891
ctrl.ok1050.green	ctrl	ok1050	green	n	31	7445.757	369.611	169.507	183	99	1260	2752032.331	345	6604576
ctrl.ok1050.green	ctrl	ok1050	green	n	32	5221.072	331.148	198.82	190	101	1178	1728945.614	245	4149280
ctrl.ok1050.green	ctrl	ok1050	green	n	33	8283.295	416.54	199.164	186	94	1379	3450323.8	386	8280399
ctrl.ok1050.green	ctrl	ok1050	green	n	34	10382.974	363.897	216.747	207	110	1753	3778334.611	299	9067589
ctrl.ok1050.green	ctrl	ok1050	green	n	35	5152.735	243.169	93.477	152	102	794	1252988.048	227	3007034
ctrl.ok1050.green	ctrl	ok1050	green	n	36	6687.389	311.394	131.459	194	103	884	2082412.171	280	4997561
ctrl.ok1050.green	ctrl	ok1050	green	n	37	7854.942	390.391	180.455	189	105	1287	3066497.107	384	7359257
ctrl.ok1050.green	ctrl	ok1050	green	n	38	8018.699	353.122	175.785	160	100	1261	2831581.797	314	6795486
ctrl.ok1050.green	ctrl	ok1050	green	n	39	6802.394	309.817	137.656	186	89	1142	2107500.4	276	5057770
ctrl.ok1050.green	ctrl	ok1050	green	n	40	7095.324	280.921	116.042	188	104	918	1993222.682	256	4783516
ctrl.ok1050.green	ctrl	ok1050	green	n	41	6128.613	287.744	103.311	222	107	712	1763469.691	275	4232134
ctrl.ok1050.green	ctrl	ok1050	green	n	42	8577.892	337.126	122.474	208	111	781	2891827.881	332	6940070
ctrl.ok1050.green	ctrl	ok1050	green	n	43	7790.772	316.359	125.552	196	115	973	2464678.376	297	5914958
ctrl.ok1050.green	ctrl	ok1050	green	n	44	6043.193	266.959	99.087	187	109	955	1613287	249	3871712
ctrl.ok1050.green	ctrl	ok1050	green	n	45	5990.69	284.14	111.329	156	98	712	1702196.06	271	4085084
ctrl.ok1050.green	ctrl	ok1050	green	n	46	7871.609	307.897	129.587	227	100	1017	2423641.086	275	5816473
ctrl.ok1050.green	ctrl	ok1050	green	n	47	6253.619	394.62	170.029	428	108	1206	2467801.019	386	5922452
ctrl.ok1050.green	ctrl	ok1050	green	n	48	6790.31	304.884	124.327	157	86	976	2070258.283	286	4968393
ctrl.ok1050.green	ctrl	ok1050	green	n	49	7429.089	289.08	109.217	171	101	821	2147598.481	282	5154001
ctrl.ok1050.green	ctrl	ok1050	green	n	50	7457.424	415.813	221.986	170	104	1374	3100895.761	373	7441810
ctrl.ok1050.green	ctrl	ok1050	green	n	51	6576.134	458.831	264.854	178	96	1688	3017331.945	395	7241266
ctrl.ok1050.green	ctrl	ok1050	green	n	52	6127.78	235	75.917	170	96	561	1440026.588	224	3455906
ctrl.ok1050.green	ctrl	ok1050	green	n	53	6851.98	257.917	81.127	165	103	596	1767239.863	253	4241182
ctrl.ok1050.green	ctrl	ok1050	green	n	54	8298.712	315.654	129.551	177	106	953	2619522.113	294	6286566
ctrl.ok1050.green	ctrl	ok1050	green	n	55	8393.3	307.505	131	227	107	970	2580984.104	270	6194079
ctrl.ok1050.green	ctrl	ok1050	green	n	56	6291.954	311.393	129.241	167	104	908	1959271.132	296	4702036
ctrl.ok1050.green	ctrl	ok1050	green	n	57	7722.019	313.08	123.124	174	103	719	2417608.31	291	5801995
ctrl.ok1050.green	ctrl	ok1050	green	n	58	8126.204	361.923	173.829	197	97	1086	2941060.129	321	7058222
ctrl.ok1050.green	ctrl	ok1050	green	n	59	6196.116	313.202	137.254	174	104	990	1940634.864	288	4657311
ctrl.ok1050.green	ctrl	ok1050	green	n	60	9555.436	392.5	161.163	206	96	1132	3750510.007	383	9000813
ctrl.ok1050.green	ctrl	ok1050	green	n	61	6154.031	251.533	102.021	150	102	953	1547940.266	228	3714887
ctrl.ok1050.green	ctrl	ok1050	green	n	62	7708.269	279.028	102.122	140	100	1056	2150824.878	272	5161744
ctrl.ok1050.green	ctrl	ok1050	green	n	63	7607.014	289.582	130.738	161	95	1025	2202857.254	262	5286616
gfp.ok1050.green	gfp	ok1050	green	n	1	5622.759	131.727	15.095	125	70	217	740667.058	130	1777519
gfp.ok1050.green	gfp	ok1050	green	n	2	6896.151	123.558	13.907	117	74	254	852077.61	121	2044892
gfp.ok1050.green	gfp	ok1050	green	n	3	5343.58	132.972	18.828	119	67	238	710544.419	129	1705228
gfp.ok1050.green	gfp	ok1050	green	n	4	5316.912	124.404	14.293	116	74	257	661445.906	122	1587397
gfp.ok1050.green	gfp	ok1050	green	n	5	7258.251	129.396	16.627	122	86	277	939189.125	126	2253950
gfp.ok1050.green	gfp	ok1050	green	n	6	9118.337	129.245	14.052	124	67	250	1178503.907	128	2828279
gfp.ok1050.green	gfp	ok1050	green	n	7	7066.576	126.756	17.097	119	77	300	895732.539	123	2149659
gfp.ok1050.green	gfp	ok1050	green	n	8	7001.156	122.744	12.691	117	80	264	859347.112	120	2062338
gfp.ok1050.green	gfp	ok1050	green	n	9	7089.493	126.503	14.126	115	80	217	896842.59	124	2152323
gfp.ok1050.green	gfp	ok1050	green	n	10	8126.208	126.724	14.357	120	58	287	1029784.968	124	2471370
gfp.ok1050.green	gfp	ok1050	green	n	11	6244.871	123.412	15.293	116	79	246	770692.192	120	1849576
gfp.ok1050.green	gfp	ok1050	green	n	12	6402.378	142.537	21.199	144	85	277	912578.315	141	2190087
gfp.ok1050.green	gfp	ok1050	green	n	13	6574.47	126.2	16.317	118	73	255	829698.245	123	1991184
gfp.ok1050.green	gfp	ok1050	green	n	14	7046.158	129.522	16.422	121	67	296	912633.318	126	2190219
gfp.ok1050.green	gfp	ok1050	green	n	15	5510.671	128.151	13.767	123	73	209	706199.219	127	1694800
gfp.ok1050.green	gfp	ok1050	green	y	16	8789.572	128.826	13.846	124	75	204	1132326.778	127	2717459
gfp.ok1050.green	gfp	ok1050	green	n	17	6591.554	124.705	11.178	122	71	180	822001.224	124	1972712
gfp.ok1050.green	gfp	ok1050	green	n	18	7684.938	126.802	15.558	118	75	263	974463.251	124	2338604
gfp.ok1050.green	gfp	ok1050	green	n	19	8509.559	131.082	15.611	124	74	242	1115451	129	2676959
gfp.ok1050.green	gfp	ok1050	green	n	20	7010.74	127.864	15.673	118	74	252	896422.987	125	2151316
gfp.ok1050.green	gfp	ok1050	green	n	21	6015.694	129.531	14.479	122	86	221	779215.918	127	1870032
gfp.ok1050.green	gfp	ok1050	green	n	22	5902.772	128.445	16.177	118	78	255	758180.782	125	1819550
gfp.ok1050.green	gfp	ok1050	green	n	23	5183.989	134.492	18.244	126	74	334	697206.721	132	1673219
gfp.ok1050.green	gfp	ok1050	green	n	24	7136.162	131.595	19.043	123	77	370	939086.204	128	2253703
gfp.ok1050.green	gfp	ok1050	green	n	25	7549.515	131.228	17.291	125	77	328	990704.833	128	2377582
gfp.ok1050.green	gfp	ok1050	green	n	26	5981.526	130.555	16.656	122	67	301	780920.163	127	1874122
gfp.ok1050.green	gfp	ok1050	green	n	27	7466.177	122.892	11.034	120	72	237	917533.544	121	2201979
gfp.ok1050.green	gfp	ok1050	green	n	28	5911.522	134.8	18.635	129	92	263	796873.399	131	1912408
gfp.ok1050.green	gfp	ok1050	green	n	29	6066.53	128.103	17.26	115	90	260	777140.406	124	1865051
gfp.ok1050.green	gfp	ok1050	green	n	30	6161.117	130.138	17.65	122	75	238	801794.459	126	1924218
gfp.ok1050.green	gfp	ok1050	green	n	31	7267.002	132.65	17.977	125	63	284	963968.601	129	2313418
gfp.ok1050.green	gfp	ok1050	green	n	32	7896.197	129.982	17.512	119	76	324	1026365.227	127	2463163
gfp.ok1050.green	gfp	ok1050	green	n	33	6086.947	129.676	18.745	118	62	282	789329.301	125	1894303
gfp.ok1050.green	gfp	ok1050	green	n	34	5859.02	137.824	18.521	127	81	246	807515.972	135	1937949
gfp.ok1050.green	gfp	ok1050	green	n	35	6461.131	126.809	15.767	117	74	223	819330.267	124	1966302
gfp.ok1050.green	gfp	ok1050	green	n	36	6775.312	125.597	12.436	118	88	212	850961.308	124	2042213
gfp.ok1050.green	gfp	ok1050	green	n	37	5692.346	123.088	11.608	116	92	199	700659.797	121	1681506
gfp.ok1050.green	gfp	ok1050	green	n	38	5128.153	123.318	12.452	116	73	196	632392.483	121	1517672
gfp.ok1050.green	gfp	ok1050	green	n	39	6896.985	129.986	14.661	121	80	248	896513.408	128	2151533
gfp.ok1050.green	gfp	ok1050	green	n	40	6197.369	123.438	10.894	118	71	191	764991.929	122	1835896
gfp.ok1050.green	gfp	ok1050	green	n	41	7480.761	132.434	16.267	127	81	242	990704.833	130	2377582
gfp.ok1050.green	gfp	ok1050	green	n	42	6560.302	129.252	15.128	124	76	231	847932.835	127	2034945
gfp.ok1050.green	gfp	ok1050	green	n	43	7142.413	122.297	10.351	121	78	191	873494.014	121	2096289
gfp.ok1050.green	gfp	ok1050	green	n	44	7007.823	128.24	16.993	118	83	273	898680.591	124	2156734
gfp.ok1050.green	gfp	ok1050	green	n	45	6199.036	130.034	21.006	117	77	323	806087.99	123	1934522
gfp.ok1050.green	gfp	ok1050	green	n	46	5468.169	127.488	14.891	121	84	311	697125.051	125	1673023
ctrl.wt.red	ctrl	wt	red	n	1	5213.156	272.893	70.138	288	128	640	1422634.925	270	3414167
ctrl.wt.red	ctrl	wt	red	n	2	4836.055	307.714	110.349	325	131	2150	1488121.266	300	3571327
ctrl.wt.red	ctrl	wt	red	n	3	5874.02	291.842	90.668	299	125	1993	1714282.903	287	4114090
ctrl.wt.red	ctrl	wt	red	n	4	5703.595	259.902	67.218	253	128	1314	1482374.752	254	3557536
ctrl.wt.red	ctrl	wt	red	n	5	6094.03	296.17	101.428	292	128	2378	1804870.814	284	4331491
ctrl.wt.red	ctrl	wt	red	n	6	8562.893	296.006	76.104	303	124	1109	2534663.916	299	6082914
ctrl.wt.red	ctrl	wt	red	n	7	6487.381	336.376	94.98	343	125	790	2182201.895	341	5237044
ctrl.wt.red	ctrl	wt	red	n	8	8277.464	291.001	76.124	302	129	1001	2408752.717	292	5780741
ctrl.wt.red	ctrl	wt	red	n	9	4943.56	264.269	69.842	237	122	605	1306431.671	259	3135292
ctrl.wt.red	ctrl	wt	red	n	10	4155.191	367.463	152.634	162	107	1545	1526878.462	352	3664340
ctrl.wt.red	ctrl	wt	red	n	11	5937.356	303.789	90.321	331	126	1238	1803704.51	301	4328692
ctrl.wt.red	ctrl	wt	red	n	12	6410.711	295.301	88.034	314	120	1897	1893089.449	295	4543206
ctrl.wt.red	ctrl	wt	red	n	13	6320.29	260.694	61.213	263	123	703	1647660.26	262	3954203
ctrl.wt.red	ctrl	wt	red	n	14	6691.141	370.727	136.255	324	128	1934	2480587.683	364	5953137
ctrl.wt.red	ctrl	wt	red	n	15	6135.282	282.552	95.518	260	124	2136	1733538.371	271	4160301
ctrl.wt.red	ctrl	wt	red	n	16	6696.558	260.364	70.745	225	134	961	1743540.914	250	4184306
ctrl.wt.red	ctrl	wt	red	n	17	5045.232	260.801	59.16	258	127	554	1315800.434	260	3157776
ctrl.wt.red	ctrl	wt	red	n	18	5634.009	301.325	93.929	304	124	1023	1697665.89	300	4074211
ctrl.wt.red	ctrl	wt	red	n	19	4834.805	283.23	72.568	289	131	623	1369360.394	283	3286314
ctrl.wt.red	ctrl	wt	red	n	20	7454.926	252.281	57.659	252	124	833	1880737.215	252	4513562
ctrl.wt.red	ctrl	wt	red	n	21	6600.303	340.436	109.579	358	124	1311	2246978.203	342	5392500
ctrl.wt.red	ctrl	wt	red	n	22	7677.853	320.606	89.584	311	135	1245	2461568.476	319	5907493
ctrl.wt.red	ctrl	wt	red	n	23	4938.977	268.96	71.3	254	134	613	1328386.429	262	3187981
ctrl.wt.red	ctrl	wt	red	n	24	4400.202	256.435	60.274	235	123	509	1128367.242	254	2707957
ctrl.wt.red	ctrl	wt	red	n	25	4061.437	254.975	60.026	271	129	474	1035565.063	254	2485242
ctrl.wt.red	ctrl	wt	red	n	26	7139.911	257.301	61.375	279	122	863	1837103.128	258	4408845
ctrl.wt.red	ctrl	wt	red	n	27	5836.934	247.316	59.897	258	124	468	1443568.278	244	3464405
ctrl.wt.red	ctrl	wt	red	n	28	5271.492	293.839	81.969	315	132	1490	1548968.528	297	3717354
ctrl.wt.red	ctrl	wt	red	n	29	4306.864	247.279	62.152	219	111	1050	1064998.835	242	2555880
ctrl.wt.red	ctrl	wt	red	n	30	3747.672	307.226	107.248	255	130	717	1151383.63	285	2763194
ctrl.wt.red	ctrl	wt	red	n	31	4575.626	282.538	83.948	281	130	1105	1292789.281	277	3102552
ctrl.wt.red	ctrl	wt	red	n	32	6614.887	262.422	71.281	269	119	1076	1735892.932	256	4165952
ctrl.wt.red	ctrl	wt	red	y	33	7807.441	310.259	96.941	331	127	1620	2422329.409	308	5813324
ctrl.wt.red	ctrl	wt	red	n	34	6551.134	262.794	70.024	247	106	1418	1721601.861	263	4131655
ctrl.wt.red	ctrl	wt	red	n	35	5957.357	347.738	112.184	390	123	853	2071600.41	347	4971613
ctrl.wt.red	ctrl	wt	red	n	36	4323.532	267.194	68.24	248	128	561	1155220.889	265	2772403
ctrl.wt.red	ctrl	wt	red	n	37	6893.649	340.645	124.117	332	117	1070	2348289.347	331	5635636
ctrl.wt.red	ctrl	wt	red	n	38	5730.679	283.086	79.396	283	128	779	1622272.722	279	3893276
ctrl.wt.red	ctrl	wt	red	n	39	4781.886	265.126	68.99	265	115	675	1267800.218	261	3042581
ctrl.wt.red	ctrl	wt	red	n	40	6424.045	300.525	79.127	324	120	982	1930586.443	306	4633195
ctrl.wt.red	ctrl	wt	red	n	41	5514.836	292.208	75.154	326	127	697	1611478.061	295	3867370
ctrl.wt.red	ctrl	wt	red	n	42	6630.304	280.793	82.369	263	128	971	1861741.62	270	4467975
ctrl.wt.red	ctrl	wt	red	n	43	5733.596	377.131	148.823	150	118	1183	2162317.903	372	5189325
ctrl.wt.red	ctrl	wt	red	n	44	6266.954	279.534	81.255	273	127	931	1751829.497	271	4204198
ctrl.wt.red	ctrl	wt	red	n	45	7808.275	303.294	78.019	317	127	719	2368202.344	308	5683425
ctrl.wt.red	ctrl	wt	red	n	46	6364.04	267.852	61.03	285	130	539	1704618.217	272	4090897
ctrl.wt.red	ctrl	wt	red	n	47	6239.868	273.668	75.646	289	125	1333	1707650.022	275	4098173
ctrl.wt.red	ctrl	wt	red	n	48	7258.248	274.92	71.998	273	132	848	1995435.24	272	4788826
ctrl.wt.red	ctrl	wt	red	n	49	6224.451	296.834	79.601	299	121	1222	1847630.994	297	4434112
ctrl.wt.red	ctrl	wt	red	n	50	6675.305	274.047	70.863	269	119	674	1829346.826	272	4390232
ctrl.wt.red	ctrl	wt	red	n	51	6873.23	284.426	73.908	287	123	730	1954923.807	283	4691603
ctrl.wt.red	ctrl	wt	red	n	52	8374.966	315.741	98.571	293	124	1333	2644319.855	312	6346078
ctrl.wt.red	ctrl	wt	red	n	53	6684.888	374.12	136.533	359	125	1370	2500949.979	373	6002006
ctrl.wt.red	ctrl	wt	red	n	54	4278.529	273.162	73.019	252	127	665	1168733.342	269	2804832
ctrl.wt.red	ctrl	wt	red	n	55	4456.453	241.159	59.95	221	127	645	1074713.634	234	2579195
gfp.wt.red	gfp	wt	red	n	1	5843.185	269.059	65.32	277	128	934	1572160.03	268	3773011
gfp.wt.red	gfp	wt	red	n	2	7701.603	330.227	100.248	373	123	1965	2543275.408	335	6103581
gfp.wt.red	gfp	wt	red	n	3	4858.14	314.461	123.893	271	132	3193	1527697.574	303	3666306
gfp.wt.red	gfp	wt	red	n	4	4995.646	264.457	72.32	237	131	779	1321135.599	254	3170580
gfp.wt.red	gfp	wt	red	n	5	5667.76	293.496	73.203	286	126	679	1663466.718	293	3992137
gfp.wt.red	gfp	wt	red	n	6	5519.42	302.083	93.016	262	124	960	1667322.312	295	4001390
gfp.wt.red	gfp	wt	red	n	7	5236.49	259.081	62.622	260	127	790	1356674.729	256	3255870
gfp.wt.red	gfp	wt	red	n	8	5321.077	278.003	69.595	284	131	1308	1479273.269	278	3550093
gfp.wt.red	gfp	wt	red	n	9	7015.738	311.821	87.96	332	123	1681	2187655.346	313	5250132
gfp.wt.red	gfp	wt	red	n	10	8360.8	282.682	79.946	276	119	1362	2363445.909	275	5672010
gfp.wt.red	gfp	wt	red	n	11	5094.4	301.803	89.194	339	126	802	1537503.024	302	3689838
gfp.wt.red	gfp	wt	red	n	12	6696.557	277.268	69.985	270	121	773	1856743.917	276	4455981
gfp.wt.red	gfp	wt	red	n	13	5583.589	269.102	65.403	272	127	1181	1502556.004	268	3605969
gfp.wt.red	gfp	wt	red	n	14	4462.288	212.148	42.288	189	120	599	946665.923	208	2271894
gfp.wt.red	gfp	wt	red	n	15	7959.115	270.59	61.541	262	122	952	2153654.619	270	5168534
gfp.wt.red	gfp	wt	red	n	16	6043.611	283.988	75.68	286	121	626	1716309.975	283	4118955
gfp.wt.red	gfp	wt	red	n	17	5973.191	282.418	66.356	300	111	812	1686938.212	287	4048466
gfp.wt.red	gfp	wt	red	n	18	5151.903	250.528	57.039	220	110	547	1290697.12	246	3097531
gfp.wt.red	gfp	wt	red	n	19	6031.527	322.976	99.568	303	122	1097	1948038.105	319	4675077
gfp.wt.red	gfp	wt	red	n	20	3734.338	253.121	61.829	260	124	588	945239.191	248	2268470
gfp.wt.red	gfp	wt	red	n	21	7388.256	315.21	88.995	333	131	828	2328853.906	318	5588993
gfp.wt.red	gfp	wt	red	n	22	6133.615	280.553	81.773	292	130	1348	1720803.515	277	4129739
gfp.wt.red	gfp	wt	red	n	23	6783.228	259.812	72.65	232	128	1399	1762362.505	249	4229476
gfp.wt.red	gfp	wt	red	n	24	7340.753	290.111	100.498	280	121	1762	2129631.017	279	5110880
gfp.wt.red	gfp	wt	red	n	25	3713.92	247.687	64.773	250	121	591	919890.944	244	2207637
gfp.wt.red	gfp	wt	red	n	26	5646.509	269.248	67.29	278	122	730	1520313.902	271	3648586
gfp.wt.red	gfp	wt	red	n	27	6206.951	292.898	86.667	295	130	1279	1818006.724	292	4363016
gfp.wt.red	gfp	wt	red	n	28	5791.932	287.653	78.973	301	119	853	1666066.838	290	3998377
gfp.wt.red	gfp	wt	red	n	29	4416.453	263.759	63.002	267	111	584	1164878.015	264	2795579
gfp.wt.red	gfp	wt	red	n	30	6375.292	334.484	116.28	263	129	953	2132432.813	318	5117604
gfp.wt.red	gfp	wt	red	n	31	5203.155	245.133	67.063	246	129	839	1275463.921	237	3060973
gfp.wt.red	gfp	wt	red	n	32	5534.837	302.471	90.032	318	129	1020	1674127.207	305	4017721
gfp.wt.red	gfp	wt	red	n	33	6974.07	272.92	64.616	286	121	961	1903365.639	274	4567868
gfp.wt.red	gfp	wt	red	n	34	8295.381	274.624	72.441	280	124	1358	2278113.662	273	5467222
gfp.wt.red	gfp	wt	red	n	35	7034.073	283.401	76.781	286	133	1210	1993466.438	284	4784100
gfp.wt.red	gfp	wt	red	n	36	6914.067	323.367	94.63	331	119	1383	2235784.22	327	5365636
gfp.wt.red	gfp	wt	red	n	37	4891.474	249.331	64.107	234	119	1349	1219597.608	242	2926900
gfp.wt.red	gfp	wt	red	n	38	4037.269	232.524	50.832	208	130	537	938761.393	229	2252924
gfp.wt.red	gfp	wt	red	n	39	5447.333	267.016	72.78	250	132	767	1454525.468	257	3490701
gfp.wt.red	gfp	wt	red	n	40	5547.754	328.596	126.686	154	123	838	1822967.368	302	4374921
gfp.wt.red	gfp	wt	red	n	41	6029.86	260.337	69.447	246	121	907	1569793.255	255	3767331
gfp.wt.red	gfp	wt	red	n	42	6071.112	275.486	88.019	279	116	1101	1672506.716	273	4013832
gfp.wt.red	gfp	wt	red	y	43	7456.175	276.406	67.612	273	128	846	2060931.616	274	4946009
gfp.wt.red	gfp	wt	red	n	44	8618.312	262.211	56.868	285	118	723	2259814.072	266	5423305
gfp.wt.red	gfp	wt	red	n	45	5831.934	252.349	59.22	257	129	648	1471683.755	251	3531879
gfp.wt.red	gfp	wt	red	n	46	7677.019	274.756	68.246	264	132	1420	2109309.669	274	5062111
gfp.wt.red	gfp	wt	red	n	47	4628.129	262.829	65.88	293	117	747	1216404.962	265	2919238
gfp.wt.red	gfp	wt	red	n	48	3383.905	240.704	50.432	246	128	494	814519.445	239	1954757
gfp.wt.red	gfp	wt	red	n	49	8601.228	286.38	70.26	304	117	910	2463217.152	296	5911450
gfp.wt.red	gfp	wt	red	n	50	3801.841	262.803	86.97	231	130	731	999134.579	242	2397813
gfp.wt.red	gfp	wt	red	n	51	5435.666	252.302	56.59	249	126	591	1371431.24	250	3291284
gfp.wt.red	gfp	wt	red	n	52	5975.274	302.743	95.269	316	123	1123	1808970.476	301	4341330
gfp.wt.red	gfp	wt	red	n	53	4529.791	253.29	56.88	279	116	597	1147348.878	255	2753511
gfp.wt.red	gfp	wt	red	n	54	3285.151	246.393	71.344	248	122	701	809439.628	236	1942566
gfp.wt.red	gfp	wt	red	n	55	5076.066	242.388	49.771	257	125	481	1230377.27	242	2952770
gfp.wt.red	gfp	wt	red	n	56	7448.258	245.493	56.701	245	122	699	1828493.455	243	4388183
gfp.wt.red	gfp	wt	red	n	57	6875.732	251.393	56.394	246	130	609	1728510.535	249	4148235
gfp.wt.red	gfp	wt	red	n	58	5484.002	287.526	90.453	298	116	879	1576790.659	279	3784124
gfp.wt.red	gfp	wt	red	n	59	5149.403	278.945	83.242	293	121	797	1436399.22	268	3447200
ctrl.ok1050.red	ctrl	ok1050	red	n	1	8679.98	301.502	75.855	310	120	781	2617034.917	307	6280597
ctrl.ok1050.red	ctrl	ok1050	red	n	2	8059.951	290.82	76.533	316	116	1266	2343992.449	293	5625325
ctrl.ok1050.red	ctrl	ok1050	red	n	3	7782.022	278.365	79.291	268	129	1939	2166246.416	275	5198754
ctrl.ok1050.red	ctrl	ok1050	red	n	4	5893.186	266.786	74.439	270	113	951	1572218.041	264	3773151
ctrl.ok1050.red	ctrl	ok1050	red	n	5	8231.209	308.251	81.585	332	122	1360	2537274.608	312	6089181
ctrl.ok1050.red	ctrl	ok1050	red	n	6	6636.97	343.812	109.061	361	130	979	2281869.612	340	5476237
ctrl.ok1050.red	ctrl	ok1050	red	n	7	5971.939	339.893	106.036	332	128	1430	2029820.186	337	4871346
ctrl.ok1050.red	ctrl	ok1050	red	n	8	7541.178	297.338	82.167	297	126	876	2242281.971	297	5381231
ctrl.ok1050.red	ctrl	ok1050	red	n	9	6905.732	307.722	89.104	297	111	760	2125042.868	300	5099870
ctrl.ok1050.red	ctrl	ok1050	red	n	10	6931.983	404.675	163.293	401	127	2368	2805201.842	394	6732177
ctrl.ok1050.red	ctrl	ok1050	red	n	11	8017.033	303.218	88.439	305	118	1060	2430911.834	301	5833922
ctrl.ok1050.red	ctrl	ok1050	red	n	12	6663.221	267.648	85.013	247	127	1298	1783401.018	252	4279967
ctrl.ok1050.red	ctrl	ok1050	red	n	13	9206.254	319.466	95.936	329	110	1593	2941087.214	320	7058287
ctrl.ok1050.red	ctrl	ok1050	red	n	14	8539.973	311.394	94.595	294	100	1226	2659296.013	308	6382019
ctrl.ok1050.red	ctrl	ok1050	red	y	15	6855.313	297.991	82.453	306	130	1254	2042818.28	295	4902540
ctrl.ok1050.red	ctrl	ok1050	red	n	16	8034.95	338.443	107.241	342	126	2170	2719371.673	335	6526194
ctrl.ok1050.red	ctrl	ok1050	red	n	17	6708.223	377.283	129.977	399	132	1304	2530899.317	377	6073881
ctrl.ok1050.red	ctrl	ok1050	red	n	18	6533.215	273.381	72.587	272	130	1148	1786056.139	269	4286339
ctrl.ok1050.red	ctrl	ok1050	red	n	19	8028.283	286.607	70.447	293	129	1102	2300961.734	288	5522056
ctrl.ok1050.red	ctrl	ok1050	red	n	20	8236.209	271.923	63.131	284	134	993	2239615.183	271	5374831
ctrl.ok1050.red	ctrl	ok1050	red	n	21	6920.316	275.622	77.252	289	128	1130	1907389.596	273	4577526
ctrl.ok1050.red	ctrl	ok1050	red	n	22	7387.004	315.755	123.939	274	130	1576	2332482.34	289	5597702
ctrl.ok1050.red	ctrl	ok1050	red	n	23	7114.075	296.155	89.269	291	124	966	2106869.538	289	5056256
ctrl.ok1050.red	ctrl	ok1050	red	n	24	7994.948	290.857	70.726	311	121	758	2325386.599	294	5580673
ctrl.ok1050.red	ctrl	ok1050	red	n	25	8831.653	338.529	96.156	344	128	728	2989768.186	350	7175116
ctrl.ok1050.red	ctrl	ok1050	red	n	26	6264.869	369.49	126.318	381	122	974	2314803.616	372	5555275
ctrl.ok1050.red	ctrl	ok1050	red	n	27	8595.809	314.863	87.209	334	116	1148	2706500.252	324	6495304
ctrl.ok1050.red	ctrl	ok1050	red	n	28	8874.989	348.553	103.527	325	123	1428	3093407.085	345	7423838
ctrl.ok1050.red	ctrl	ok1050	red	n	29	3984.765	263.104	71.814	261	126	753	1048409.123	254	2516067
ctrl.ok1050.red	ctrl	ok1050	red	n	30	6058.61	272.512	79.887	254	130	1617	1651046.641	269	3962331
ctrl.ok1050.red	ctrl	ok1050	red	n	31	7445.757	307.262	92.904	288	125	1048	2287796.966	303	5490462
ctrl.ok1050.red	ctrl	ok1050	red	n	32	5221.072	352.23	173.746	150	124	1816	1839016.474	308	4413438
ctrl.ok1050.red	ctrl	ok1050	red	n	33	8283.295	366.078	105.319	414	126	1317	3032329.713	379	7277259
ctrl.ok1050.red	ctrl	ok1050	red	n	34	10382.974	376.537	177.281	357	128	2369	3909569.77	349	9382539
ctrl.ok1050.red	ctrl	ok1050	red	n	35	5152.735	289.658	95.993	242	131	703	1492529.819	274	3581908
ctrl.ok1050.red	ctrl	ok1050	red	n	36	6687.389	335.574	108.618	363	127	1004	2244115.388	341	5385631
ctrl.ok1050.red	ctrl	ok1050	red	n	37	7854.942	326.304	116.239	345	118	2643	2563102.871	325	6151166
ctrl.ok1050.red	ctrl	ok1050	red	n	38	8018.699	350.624	105.843	385	122	1551	2811550.465	354	6747413
ctrl.ok1050.red	ctrl	ok1050	red	n	39	6802.394	282.514	74.323	311	127	731	1921769.836	281	4612037
ctrl.ok1050.red	ctrl	ok1050	red	n	40	7095.324	286.216	81.77	258	117	1196	2030791.897	282	4873678
ctrl.ok1050.red	ctrl	ok1050	red	n	41	6128.613	299.304	80.116	318	117	1429	1834315.426	301	4402156
ctrl.ok1050.red	ctrl	ok1050	red	n	42	8577.892	299.242	84.263	302	135	2427	2566864.292	301	6160193
ctrl.ok1050.red	ctrl	ok1050	red	n	43	7790.772	289.562	68.476	292	135	660	2255908.843	293	5413934
ctrl.ok1050.red	ctrl	ok1050	red	n	44	6043.193	288.451	82.724	293	129	1003	1743164.597	283	4183404
ctrl.ok1050.red	ctrl	ok1050	red	n	45	5990.69	274.523	82.243	288	123	1334	1644583.012	273	3946819
ctrl.ok1050.red	ctrl	ok1050	red	n	46	7871.609	311.424	85.1	308	129	1453	2451411.104	307	5883118
ctrl.ok1050.red	ctrl	ok1050	red	n	47	6253.619	393.942	142.277	370	125	1948	2463564.575	393	5912285
ctrl.ok1050.red	ctrl	ok1050	red	n	48	6790.31	331.148	108.096	359	127	956	2248600.176	329	5396394
ctrl.ok1050.red	ctrl	ok1050	red	n	49	7429.089	287.791	68.677	298	120	714	2138028.461	290	5131034
ctrl.ok1050.red	ctrl	ok1050	red	n	50	7457.424	326.405	101.585	312	120	1432	2434139.482	323	5841668
ctrl.ok1050.red	ctrl	ok1050	red	n	51	6576.134	386.355	149.721	323	124	1099	2540722.682	371	6097456
ctrl.ok1050.red	ctrl	ok1050	red	n	52	6127.78	238.249	61.171	235	122	894	1459940.414	230	3503697
ctrl.ok1050.red	ctrl	ok1050	red	n	53	6851.98	280.917	71.455	287	110	974	1924840.393	279	4619406
ctrl.ok1050.red	ctrl	ok1050	red	n	54	8298.712	297.484	77.195	298	125	1809	2468738.145	300	5924701
ctrl.ok1050.red	ctrl	ok1050	red	n	55	8393.3	276.692	70.893	267	129	1153	2322355.627	273	5573399
ctrl.ok1050.red	ctrl	ok1050	red	n	56	6291.954	271.731	72.639	267	115	642	1709717.236	268	4103134
ctrl.ok1050.red	ctrl	ok1050	red	n	57	7722.019	274.169	66.758	289	126	612	2117137.09	276	5080897
ctrl.ok1050.red	ctrl	ok1050	red	n	58	8126.204	310.335	89.458	333	121	803	2521848.903	312	6052161
ctrl.ok1050.red	ctrl	ok1050	red	n	59	6196.116	302.173	86.687	317	121	864	1872297.993	304	4493310
ctrl.ok1050.red	ctrl	ok1050	red	n	60	9555.436	334.388	93.483	341	131	1449	3195219.651	337	7668177
ctrl.ok1050.red	ctrl	ok1050	red	n	61	6154.031	294.201	87.007	292	127	1002	1810520.589	292	4345051
ctrl.ok1050.red	ctrl	ok1050	red	n	62	7708.269	294.035	78.183	290	127	1224	2266499.744	289	5439351
ctrl.ok1050.red	ctrl	ok1050	red	n	63	7607.014	323.009	115.02	272	129	1824	2457130.948	306	5896845
gfp.ok1050.red	gfp	ok1050	red	n	1	5622.759	319.174	136.862	154	128	924	1794638.141	279	4306933
gfp.ok1050.red	gfp	ok1050	red	n	2	6896.151	276.662	77.387	308	107	733	1907902.945	276	4578756
gfp.ok1050.red	gfp	ok1050	red	n	3	5343.58	342.643	126.488	334	130	1304	1830938.981	327	4394051
gfp.ok1050.red	gfp	ok1050	red	n	4	5316.912	300.589	97.536	246	125	1380	1598207.419	292	3835521
gfp.ok1050.red	gfp	ok1050	red	n	5	7258.251	272.633	69.949	285	121	749	1978840.798	272	4748999
gfp.ok1050.red	gfp	ok1050	red	n	6	9118.337	261.235	63.809	256	122	783	2382026.466	254	5716600
gfp.ok1050.red	gfp	ok1050	red	n	7	7066.576	268.644	64.971	281	106	683	1898390.006	270	4555926
gfp.ok1050.red	gfp	ok1050	red	n	8	7001.156	260.581	64.32	271	117	674	1824370.761	259	4378288
gfp.ok1050.red	gfp	ok1050	red	n	9	7089.493	252.045	53.005	240	102	798	1786874.449	251	4288301
gfp.ok1050.red	gfp	ok1050	red	n	10	8126.208	299.174	78.196	288	129	1139	2431152.897	300	5834498
gfp.ok1050.red	gfp	ok1050	red	n	11	6244.871	270.809	65.454	264	127	1391	1691169.621	270	4058620
gfp.ok1050.red	gfp	ok1050	red	n	12	6402.378	261.082	71.899	254	116	870	1671542.883	252	4011518
gfp.ok1050.red	gfp	ok1050	red	n	13	6574.47	271.913	66.424	256	126	672	1787685.737	270	4290248
gfp.ok1050.red	gfp	ok1050	red	n	14	7046.158	333.514	101.298	302	131	1847	2349990.823	325	5639718
gfp.ok1050.red	gfp	ok1050	red	n	15	5510.671	246.74	67.264	231	122	1389	1359704.342	240	3263140
gfp.ok1050.red	gfp	ok1050	red	y	16	8789.572	286.445	74.878	284	122	1215	2517732.722	286	6042280
gfp.ok1050.red	gfp	ok1050	red	n	17	6591.554	304.082	101.796	233	122	1506	2004371.142	289	4810269
gfp.ok1050.red	gfp	ok1050	red	n	18	7684.938	296.67	79.508	311	126	1181	2279892.592	297	5471490
gfp.ok1050.red	gfp	ok1050	red	n	19	8509.559	260.771	69.457	253	132	1628	2219048.537	254	5325471
gfp.ok1050.red	gfp	ok1050	red	n	20	7010.74	283.159	79.337	265	118	814	1985152.339	279	4764146
gfp.ok1050.red	gfp	ok1050	red	n	21	6015.694	279.652	75.993	278	115	736	1682301.712	277	4037338
gfp.ok1050.red	gfp	ok1050	red	n	22	5902.772	242.869	53.377	266	126	515	1433598.998	244	3440479
gfp.ok1050.red	gfp	ok1050	red	n	23	5183.989	248.362	61.561	252	105	914	1287506.848	247	3089874
gfp.ok1050.red	gfp	ok1050	red	n	24	7136.162	311.085	102.881	294	112	805	2219955.662	303	5327648
gfp.ok1050.red	gfp	ok1050	red	n	25	7549.515	331.896	96.852	331	127	1906	2505655.082	329	6013295
gfp.ok1050.red	gfp	ok1050	red	n	26	5981.526	274.827	70.291	259	121	651	1643884.108	275	3945140
gfp.ok1050.red	gfp	ok1050	red	n	27	7466.177	263.604	65.648	250	122	789	1968116.97	260	4723263
gfp.ok1050.red	gfp	ok1050	red	n	28	5911.522	302.514	89.88	304	120	1323	1788315.766	298	4291760
gfp.ok1050.red	gfp	ok1050	red	n	29	6066.53	250.517	61.677	240	129	910	1519769.22	245	3647278
gfp.ok1050.red	gfp	ok1050	red	n	30	6161.117	273.443	67.922	285	119	816	1684717.24	274	4043135
gfp.ok1050.red	gfp	ok1050	red	n	31	7267.002	314.539	90.217	313	122	1249	2285753.695	315	5485556
gfp.ok1050.red	gfp	ok1050	red	n	32	7896.197	290.612	76.719	305	129	971	2294733.276	291	5507106
gfp.ok1050.red	gfp	ok1050	red	n	33	6086.947	293.041	76.424	292	121	671	1783723.471	295	4280739
gfp.ok1050.red	gfp	ok1050	red	n	34	5859.02	259.631	70.121	235	114	990	1521182.619	252	3650670
gfp.ok1050.red	gfp	ok1050	red	n	35	6461.131	243.095	56.583	230	111	638	1570669.483	238	3769433
gfp.ok1050.red	gfp	ok1050	red	n	36	6775.312	245.562	51.145	258	117	653	1663756.691	244	3992832
gfp.ok1050.red	gfp	ok1050	red	n	37	5692.346	243.427	55.039	236	122	594	1385673.039	238	3325462
gfp.ok1050.red	gfp	ok1050	red	n	38	5128.153	266.656	66.972	271	125	594	1367453.033	267	3281736
gfp.ok1050.red	gfp	ok1050	red	n	39	6896.985	266.413	66.803	239	114	688	1837443.864	262	4409662
gfp.ok1050.red	gfp	ok1050	red	n	40	6197.369	258.007	67.322	240	126	1564	1598962.038	253	3837332
gfp.ok1050.red	gfp	ok1050	red	n	41	7480.761	268.217	64.565	260	117	609	2006469.155	268	4815304
gfp.ok1050.red	gfp	ok1050	red	n	42	6560.302	278.862	65.691	278	125	760	1829420.161	278	4390406
gfp.ok1050.red	gfp	ok1050	red	n	43	7142.413	334.631	128.841	334	127	1348	2390073.087	315	5735911
gfp.ok1050.red	gfp	ok1050	red	n	44	7007.823	317.721	92.028	314	122	770	2226529.715	319	5343425
gfp.ok1050.red	gfp	ok1050	red	n	45	6199.036	358.077	145.168	150	123	1444	2219734.402	342	5327117
gfp.ok1050.red	gfp	ok1050	red	n	46	5468.169	259.503	60.775	264	120	629	1419006.659	257	3405459
