# Supplementary material for: A genetic framework for RNAi inheritance in Caenorhabditis elegans
Source: EMBO Rep. 2025 Jul 7;26(16):4072–99. doi: 10.1038/s44319-025-00512-7 (PMC12373942; doi:10.1038/s44319-025-00512-7)
Supplement: Supplementary file 5 — Source data Fig. 4 [file 44319_2025_512_MOESM5_ESM.zip › Figure_4/4F/P0_males_pei-2.csv]

condi	RNAi	genotype	channel	image	index	area	mean	stddev	modal	min	max	intden	median	rawintden
ctrl.wt.green	ctrl	wt	green	n	1	5213.156	249.189	84.641	155	107	789	1299061.749	238	3117605
ctrl.wt.green	ctrl	wt	green	n	2	4836.055	275.145	106.268	166	98	769	1330614.865	256	3193329
ctrl.wt.green	ctrl	wt	green	n	3	5874.02	287.025	118.564	175	109	832	1685989.104	263	4046188
ctrl.wt.green	ctrl	wt	green	n	4	5703.595	237.033	80.84	159	104	645	1351942.928	224	3244514
ctrl.wt.green	ctrl	wt	green	n	5	6094.03	281.887	116.429	158	106	995	1717829.733	255	4122602
ctrl.wt.green	ctrl	wt	green	n	6	8562.893	281.986	113.346	166	104	907	2414617.153	259	5794815
ctrl.wt.green	ctrl	wt	green	n	7	6487.381	366.458	155.057	166	105	959	2377349.608	364	5705377
ctrl.wt.green	ctrl	wt	green	n	8	8277.464	307.489	137.815	168	84	1099	2545229.818	274	6108271
ctrl.wt.green	ctrl	wt	green	n	9	4943.56	252.778	81.728	218	111	685	1249622.395	243	2998956
ctrl.wt.green	ctrl	wt	green	n	10	4155.191	409.432	220.666	173	103	1366	1701266.055	379	4082851
ctrl.wt.green	ctrl	wt	green	n	11	5937.356	273.808	101.868	153	100	885	1625693.001	256	3901484
ctrl.wt.green	ctrl	wt	green	y	12	6410.711	248.45	93.369	142	75	703	1592741.904	229	3822405
ctrl.wt.green	ctrl	wt	green	n	13	6320.29	240.7	78.041	161	108	672	1521291.539	236	3650932
ctrl.wt.green	ctrl	wt	green	n	14	6691.141	291.339	96.852	283	103	760	1949391.618	282	4678325
ctrl.wt.green	ctrl	wt	green	n	15	6135.282	276.074	105.197	148	108	666	1693792.795	261	4064916
ctrl.wt.green	ctrl	wt	green	n	16	6696.558	276.925	99.287	208	109	664	1854445.174	259	4450464
ctrl.wt.green	ctrl	wt	green	n	17	5045.232	228.593	62.179	230	109	529	1153304.638	226	2767804
ctrl.wt.green	ctrl	wt	green	n	18	5634.009	311.827	122.774	168	113	808	1756835.274	299	4216211
ctrl.wt.green	ctrl	wt	green	n	19	4834.805	260.807	84.091	290	105	794	1260950.832	259	3026143
ctrl.wt.green	ctrl	wt	green	n	20	7454.926	253.256	78.632	176	114	674	1888005.049	242	4531004
ctrl.wt.green	ctrl	wt	green	n	21	6600.303	387.658	175.046	175	111	1131	2558658.768	370	6140499
ctrl.wt.green	ctrl	wt	green	n	22	7677.853	330.287	124.135	174	102	779	2535893.973	330	6085866
ctrl.wt.green	ctrl	wt	green	n	23	4938.977	248.827	74.187	247	105	632	1228952.695	247	2949351
ctrl.wt.green	ctrl	wt	green	n	24	4400.202	234.02	67.312	248	107	683	1029734.795	231	2471250
ctrl.wt.green	ctrl	wt	green	n	25	4061.437	215.911	51.933	232	111	482	876908.193	214	2104483
ctrl.wt.green	ctrl	wt	green	n	26	7139.911	264.008	104.379	171	88	957	1884993.244	246	4523776
ctrl.wt.green	ctrl	wt	green	n	27	5836.934	225.246	68.54	198	91	518	1314744.454	214	3155242
ctrl.wt.green	ctrl	wt	green	n	28	5271.492	294.519	101.255	173	81	894	1552554.109	292	3725959
ctrl.wt.green	ctrl	wt	green	n	29	4306.864	228.193	65.339	161	108	602	982796.316	218	2358603
ctrl.wt.green	ctrl	wt	green	n	30	3747.672	244.829	78.483	243	99	729	917538.324	241	2201991
ctrl.wt.green	ctrl	wt	green	n	31	4575.626	254.913	78.608	236	108	699	1166388.485	250	2799204
ctrl.wt.green	ctrl	wt	green	n	32	6614.887	278.552	101.72	191	103	927	1842591.575	261	4422017
ctrl.wt.green	ctrl	wt	green	n	33	7807.441	380.302	177.062	192	106	1399	2969188.652	351	7125726
ctrl.wt.green	ctrl	wt	green	n	34	6551.134	298.124	138.215	155	95	1042	1953048.723	262	4687102
ctrl.wt.green	ctrl	wt	green	n	35	5957.357	368.008	174.525	168	111	1473	2192353.03	344	5261406
ctrl.wt.green	ctrl	wt	green	n	36	4323.532	250.373	72.687	283	106	573	1082493.804	255	2597866
ctrl.wt.green	ctrl	wt	green	n	37	6893.649	323.129	161.424	198	95	1218	2227539.644	274	5345850
ctrl.wt.green	ctrl	wt	green	n	38	5730.679	279.03	102.275	159	105	818	1599028.74	273	3837493
ctrl.wt.green	ctrl	wt	green	n	39	4781.886	260.875	82.571	317	106	682	1247476.786	258	2993807
ctrl.wt.green	ctrl	wt	green	n	40	6424.045	261.385	93.312	150	76	716	1679145.747	247	4029765
ctrl.wt.green	ctrl	wt	green	n	41	5514.836	303.527	99.161	255	93	630	1673899.673	297	4017175
ctrl.wt.green	ctrl	wt	green	n	42	6630.304	256.194	97.664	159	101	653	1698642.474	243	4076555
ctrl.wt.green	ctrl	wt	green	n	43	5733.596	437.699	243.734	172	106	1389	2509592.16	379	6022745
ctrl.wt.green	ctrl	wt	green	n	44	6266.954	283.831	85.371	317	113	684	1778758.648	285	4268825
ctrl.wt.green	ctrl	wt	green	n	45	7808.275	302.8	120.114	261	109	819	2364343	279	5674163
ctrl.wt.green	ctrl	wt	green	n	46	6364.04	272.638	82.194	200	73	556	1735076.273	273	4163993
ctrl.wt.green	ctrl	wt	green	n	47	6239.868	314.259	127.587	151	107	755	1960935.749	303	4706031
ctrl.wt.green	ctrl	wt	green	n	48	7258.248	258.036	89.532	151	109	632	1872889.647	248	4494730
ctrl.wt.green	ctrl	wt	green	n	49	6224.451	265.639	90.234	236	85	654	1653455.882	257	3968113
ctrl.wt.green	ctrl	wt	green	n	50	6675.305	272.981	95.427	153	100	647	1822234.418	265	4373163
ctrl.wt.green	ctrl	wt	green	n	51	6873.23	302.743	130.703	149	106	808	2080823.72	275	4993749
ctrl.wt.green	ctrl	wt	green	n	52	8374.966	378.264	176.209	173	111	1279	3167948.754	351	7602730
ctrl.wt.green	ctrl	wt	green	n	53	6684.888	438.336	209.606	172	105	1451	2930227.904	418	7032226
ctrl.wt.green	ctrl	wt	green	n	54	4278.529	227.104	66.591	169	95	610	971671.848	223	2331906
ctrl.wt.green	ctrl	wt	green	n	55	4456.453	203.495	50.887	173	108	568	906867.223	197	2176382
gfp.wt.green	gfp	wt	green	n	1	5843.185	134.424	15.297	131	91	207	785466.445	133	1885033
gfp.wt.green	gfp	wt	green	n	2	7701.603	136.366	19.949	127	66	271	1050237.757	132	2520455
gfp.wt.green	gfp	wt	green	n	3	4858.14	125.841	14.927	117	75	235	611352.209	123	1467178
gfp.wt.green	gfp	wt	green	n	4	4995.646	126.077	13.227	127	77	203	629838.473	125	1511543
gfp.wt.green	gfp	wt	green	n	5	5667.76	138.155	16.491	134	74	234	783027.167	136	1879179
gfp.wt.green	gfp	wt	green	n	6	5519.42	126.661	13.251	121	81	201	699094.983	125	1677751
gfp.wt.green	gfp	wt	green	n	7	5236.49	131.224	14.936	125	75	223	687151.936	129	1649089
gfp.wt.green	gfp	wt	green	n	8	5321.077	132.73	18.268	117	88	243	706268.646	130	1694967
gfp.wt.green	gfp	wt	green	n	9	7015.738	130.266	15.304	125	66	219	913914.004	128	2193293
gfp.wt.green	gfp	wt	green	n	10	8360.8	126.501	14.551	114	75	220	1057649.347	124	2538242
gfp.wt.green	gfp	wt	green	n	11	5094.4	131.158	16.915	124	80	252	668169.398	128	1603533
gfp.wt.green	gfp	wt	green	n	12	6696.557	130.227	15.84	125	80	268	872075.418	128	2092885
gfp.wt.green	gfp	wt	green	n	13	5583.589	129.58	16.258	120	79	300	723519.854	127	1736368
gfp.wt.green	gfp	wt	green	n	14	4462.288	129.822	17.803	119	86	231	579304.905	126	1390268
gfp.wt.green	gfp	wt	green	n	15	7959.115	123.91	10.704	124	84	187	986216.487	123	2366811
gfp.wt.green	gfp	wt	green	n	16	6043.611	124.526	12.847	117	82	199	752585.354	122	1806122
gfp.wt.green	gfp	wt	green	n	17	5973.191	127.84	15.027	119	77	243	763613.36	125	1832588
gfp.wt.green	gfp	wt	green	n	18	5151.903	132.203	18.641	120	80	266	681094.574	129	1634552
gfp.wt.green	gfp	wt	green	n	19	6031.527	132.089	17.724	121	81	240	796696.127	129	1911983
gfp.wt.green	gfp	wt	green	n	20	3734.338	132.194	17.746	119	73	291	493655.56	130	1184719
gfp.wt.green	gfp	wt	green	n	21	7388.256	132.765	18.404	125	77	261	980898.326	129	2354048
gfp.wt.green	gfp	wt	green	n	22	6133.615	132.52	17.18	129	89	252	812825.2	130	1950691
gfp.wt.green	gfp	wt	green	n	23	6783.228	124.281	13.103	118	78	213	843027.002	122	2023172
gfp.wt.green	gfp	wt	green	n	24	7340.753	129.593	14.753	121	74	219	951307.802	128	2283034
gfp.wt.green	gfp	wt	green	n	25	3713.92	128.485	17.004	115	85	248	477183.138	125	1145187
gfp.wt.green	gfp	wt	green	n	26	5646.509	126.11	13.015	124	88	207	712080.996	124	1708916
gfp.wt.green	gfp	wt	green	n	27	6206.951	133.577	17.375	122	69	229	829106.78	130	1989765
gfp.wt.green	gfp	wt	green	n	28	5791.932	128.245	14.719	123	71	237	742784.487	126	1782601
gfp.wt.green	gfp	wt	green	n	29	4416.453	133.64	17.62	126	84	213	590216.239	132	1416454
gfp.wt.green	gfp	wt	green	n	30	6375.292	183.006	54.058	136	88	488	1166714.766	168	2799987
gfp.wt.green	gfp	wt	green	n	31	5203.155	129.786	16.508	122	62	280	675296.392	127	1620637
gfp.wt.green	gfp	wt	green	n	32	5534.837	129.274	13.968	120	61	242	715509.903	128	1717145
gfp.wt.green	gfp	wt	green	n	33	6974.07	131.723	15.629	131	76	227	918647.137	130	2204652
gfp.wt.green	gfp	wt	green	n	34	8295.381	126.444	13.174	121	67	229	1048904.779	125	2517256
gfp.wt.green	gfp	wt	green	n	35	7034.073	126.49	13.41	117	69	228	889741.228	125	2135281
gfp.wt.green	gfp	wt	green	n	36	6914.067	133.49	15.575	125	75	218	922961.502	131	2215006
gfp.wt.green	gfp	wt	green	n	37	4891.474	137.054	20.02	124	73	263	670394.917	134	1608874
gfp.wt.green	gfp	wt	green	n	38	4037.269	128.682	15.816	113	83	202	519523.413	126	1246799
gfp.wt.green	gfp	wt	green	n	39	5447.333	143.17	20.944	135	90	266	779892.856	140	1871657
gfp.wt.green	gfp	wt	green	n	40	5547.754	123.272	12.573	118	77	217	683881.369	120	1641240
gfp.wt.green	gfp	wt	green	n	41	6029.86	135.347	18.94	122	70	253	816123.685	132	1958607
gfp.wt.green	gfp	wt	green	n	42	6071.112	136.61	19.195	137	80	242	829373.876	135	1990406
gfp.wt.green	gfp	wt	green	n	43	7456.175	129.942	14.564	123	77	228	968872.775	128	2325188
gfp.wt.green	gfp	wt	green	n	44	8618.312	133.081	17.636	125	72	257	1146934.692	130	2752517
gfp.wt.green	gfp	wt	green	n	45	5831.934	130.45	16.325	118	74	226	760776.146	129	1825779
gfp.wt.green	gfp	wt	green	y	46	7677.019	130.937	14.317	124	73	240	1005205.691	129	2412383
gfp.wt.green	gfp	wt	green	n	47	4628.129	133.653	15.164	130	89	195	618562.956	132	1484483
gfp.wt.green	gfp	wt	green	n	48	3383.905	130.272	14.821	121	64	216	440828.554	129	1057940
gfp.wt.green	gfp	wt	green	n	49	8601.228	129.483	15.858	120	70	231	1113715.252	126	2672794
gfp.wt.green	gfp	wt	green	n	50	3801.841	130.246	19.097	118	47	262	495176.463	126	1188369
gfp.wt.green	gfp	wt	green	n	51	5435.666	130.813	15.171	120	55	233	711055.115	129	1706454
gfp.wt.green	gfp	wt	green	n	52	5975.274	127.093	13.896	120	74	238	759414	125	1822510
gfp.wt.green	gfp	wt	green	n	53	4529.791	137.548	17.417	130	84	210	623065.246	136	1495288
gfp.wt.green	gfp	wt	green	n	54	3285.151	132.142	18.527	122	65	271	434107.829	129	1041811
gfp.wt.green	gfp	wt	green	n	55	5076.066	127.863	15.148	114	84	220	649039.354	126	1557623
gfp.wt.green	gfp	wt	green	n	56	7448.258	124.612	13.464	120	84	217	928138.823	122	2227431
gfp.wt.green	gfp	wt	green	n	57	6875.732	122.19	11.638	115	70	189	840145.62	120	2016257
gfp.wt.green	gfp	wt	green	n	58	5484.002	130.625	15.114	124	84	220	716347.441	129	1719155
gfp.wt.green	gfp	wt	green	n	59	5149.403	138.871	19.557	128	83	254	715101.968	136	1716166
ctrl.xf270.green	ctrl	xf270	green	n	1	5876.102	278.737	103.401	154	96	730	1637889.89	269	3930756
ctrl.xf270.green	ctrl	xf270	green	n	2	5669.843	225.985	70.152	158	103	544	1281297.752	213	3074974
ctrl.xf270.green	ctrl	xf270	green	n	3	6186.533	263.838	102.508	153	104	683	1632245.048	242	3917209
ctrl.xf270.green	ctrl	xf270	green	n	4	3640.166	218.605	64.164	138	73	446	795758.051	213	1909732
ctrl.xf270.green	ctrl	xf270	green	n	5	5969.023	292.909	125.139	167	105	973	1748378.692	268	4195917
ctrl.xf270.green	ctrl	xf270	green	n	6	6749.059	289.277	126.975	177	107	989	1952345.934	255	4685416
ctrl.xf270.green	ctrl	xf270	green	n	7	4824.387	245.902	83.382	146	106	593	1186327.993	237	2847057
ctrl.xf270.green	ctrl	xf270	green	n	8	6161.115	230.128	71.425	159	106	607	1417842.745	219	3402667
ctrl.xf270.green	ctrl	xf270	green	n	9	4479.371	223.7	60.257	207	101	456	1002033.316	217	2404770
ctrl.xf270.green	ctrl	xf270	green	n	10	8461.637	372.069	176.969	187	93	1465	3148311.451	336	7555602
ctrl.xf270.green	ctrl	xf270	green	n	11	4316.447	238.79	73.145	185	106	675	1030725.461	228	2473628
ctrl.xf270.green	ctrl	xf270	green	n	12	4920.225	226.842	63.664	163	110	551	1116112.282	220	2678547
ctrl.xf270.green	ctrl	xf270	green	n	13	6299.871	271.248	103.308	143	107	764	1708829.8	258	4101004
ctrl.xf270.green	ctrl	xf270	green	n	14	5288.992	243.849	77.194	157	105	591	1289713.97	243	3095172
ctrl.xf270.green	ctrl	xf270	green	n	15	3835.592	228.032	68.167	230	108	530	874636.658	221	2099032
ctrl.xf270.green	ctrl	xf270	green	n	16	4618.128	280.374	123.126	151	99	859	1294804.203	243	3107388
ctrl.xf270.green	ctrl	xf270	green	n	17	5696.51	257.77	90.573	179	104	875	1468388.806	244	3523972
ctrl.xf270.green	ctrl	xf270	green	n	18	6489.88	237.807	75.552	162	97	602	1543338.9	228	3703844
ctrl.xf270.green	ctrl	xf270	green	n	19	3470.575	312.736	112.29	256	108	864	1085375.044	297	2604781
ctrl.xf270.green	ctrl	xf270	green	n	20	4290.613	220.117	59.634	202	104	502	944438.183	214	2266548
ctrl.xf270.green	ctrl	xf270	green	n	21	7944.53	222.322	55.559	262	103	470	1766244.925	222	4238794
ctrl.xf270.green	ctrl	xf270	green	n	22	3740.588	186.927	42.595	195	106	423	699215.304	183	1678040
ctrl.xf270.green	ctrl	xf270	green	n	23	5418.581	210.772	54.777	199	98	424	1142087.637	206	2740885
ctrl.xf270.green	ctrl	xf270	green	n	24	6691.139	239.915	75.195	164	108	692	1605306.733	237	3852560
ctrl.xf270.green	ctrl	xf270	green	n	25	6449.045	213.57	53.054	233	105	553	1377321.726	212	3305421
ctrl.xf270.green	ctrl	xf270	green	n	26	7891.611	235.569	66.418	148	105	555	1859018.334	235	4461440
ctrl.xf270.green	ctrl	xf270	green	n	27	4873.139	244.324	71.012	227	111	579	1190622.772	237	2857364
ctrl.xf270.green	ctrl	xf270	green	n	28	5291.075	225.725	70.012	209	99	564	1194327.942	214	2866256
ctrl.xf270.green	ctrl	xf270	green	n	29	5493.168	248.069	87.873	166	100	708	1362684.806	234	3270294
ctrl.xf270.green	ctrl	xf270	green	n	30	4938.142	246.771	96.937	146	103	902	1218591.135	227	2924485
ctrl.xf270.green	ctrl	xf270	green	n	31	7375.754	354.095	156.035	179	106	1200	2611713.999	333	6267827
ctrl.xf270.green	ctrl	xf270	green	n	32	4975.644	226.747	67.081	162	90	535	1128214.086	219	2707590
ctrl.xf270.green	ctrl	xf270	green	n	33	7491.176	292.985	101.097	172	73	717	2194804.52	296	5267290
ctrl.xf270.green	ctrl	xf270	green	n	34	4993.145	224.24	67.228	152	102	587	1119664.528	216	2687072
ctrl.xf270.green	ctrl	xf270	green	n	35	5127.318	231.401	70.95	184	115	611	1186468.416	213	2847394
ctrl.xf270.green	ctrl	xf270	green	n	36	7074.907	253.343	98.285	139	98	799	1792380.287	236	4301516
ctrl.xf270.green	ctrl	xf270	green	n	37	4785.219	240.516	88.044	195	107	770	1150920.124	223	2762082
ctrl.xf270.green	ctrl	xf270	green	n	38	6772.393	255.226	75.131	166	107	692	1728488.199	253	4148182
ctrl.xf270.green	ctrl	xf270	green	n	39	5737.346	217.346	58.784	145	101	440	1246989.1	214	2992637
ctrl.xf270.green	ctrl	xf270	green	n	40	3770.589	222.823	66.922	151	91	550	840172.582	217	2016322
ctrl.xf270.green	ctrl	xf270	green	n	41	5586.089	234.808	78.628	157	103	700	1311657.057	227	3147833
ctrl.xf270.green	ctrl	xf270	green	n	42	5383.163	231.955	74.218	151	104	661	1248654.176	222	2996633
ctrl.xf270.green	ctrl	xf270	green	n	43	3937.68	260.783	113.118	179	103	763	1026880.286	230	2464400
ctrl.xf270.green	ctrl	xf270	green	n	44	5422.748	233.78	73.365	152	107	628	1267729.215	224	3042411
ctrl.xf270.green	ctrl	xf270	green	n	45	5799.849	262.341	79.761	290	107	627	1521539.986	266	3651529
ctrl.xf270.green	ctrl	xf270	green	n	46	6130.697	232.787	70.756	148	105	692	1427146.92	226	3424996
ctrl.xf270.green	ctrl	xf270	green	n	47	4943.976	225.747	79.265	136	94	600	1116088.948	209	2678491
ctrl.xf270.green	ctrl	xf270	green	n	48	7202.829	266.705	109.955	161	106	869	1921032.002	242	4610266
ctrl.xf270.green	ctrl	xf270	green	n	49	5276.908	224.387	73.84	148	111	583	1184068.306	211	2841634
ctrl.xf270.green	ctrl	xf270	green	n	50	5192.321	245.466	78.597	167	99	630	1274538.276	234	3058752
ctrl.xf270.green	ctrl	xf270	green	n	51	8808.319	327.449	151.338	161	98	1414	2884272.712	312	6921938
ctrl.xf270.green	ctrl	xf270	green	n	52	4553.125	244.18	79.605	157	108	640	1111780.001	233	2668150
ctrl.xf270.green	ctrl	xf270	green	n	53	5384.83	260.66	91.821	172	107	707	1403611.678	245	3368514
ctrl.xf270.green	ctrl	xf270	green	n	54	7681.601	208.609	55.066	162	102	510	1602450.353	202	3845705
ctrl.xf270.green	ctrl	xf270	green	n	55	5868.602	234.006	72.413	153	104	516	1373289.458	226	3295744
ctrl.xf270.green	ctrl	xf270	green	n	56	5463.583	239.182	69.603	229	105	631	1306791.417	229	3136156
ctrl.xf270.green	ctrl	xf270	green	n	57	4447.287	227.053	72.016	186	106	551	1009768.253	208	2423333
ctrl.xf270.green	ctrl	xf270	green	n	58	7863.693	266.21	95.075	154	105	849	2093393.633	263	5023915
ctrl.xf270.green	ctrl	xf270	green	n	59	4816.887	214.509	48.476	202	99	435	1033263.911	211	2479720
ctrl.xf270.green	ctrl	xf270	green	n	60	6919.483	337.322	158.432	157	103	1096	2334091.306	307	5601563
ctrl.xf270.green	ctrl	xf270	green	n	61	8062.869	305.75	108.004	314	110	712	2465220.218	300	5916258
ctrl.xf270.green	ctrl	xf270	green	y	62	5760.68	229.419	75.204	148	81	579	1321610.845	217	3171721
ctrl.xf270.green	ctrl	xf270	green	n	63	5389.413	254.288	88.227	160	103	880	1370460.579	243	3288955
ctrl.xf270.green	ctrl	xf270	green	n	64	3485.576	259.483	69.142	235	123	513	904447.604	258	2170575
ctrl.xf270.green	ctrl	xf270	green	n	65	6019.442	248.478	77.254	168	97	582	1495701.722	243	3589520
gfp.xf270.green	gfp	xf270	green	n	1	7101.573	130.088	14.6	121	67	195	923827.798	128	2217086
gfp.xf270.green	gfp	xf270	green	n	2	7442.838	118.385	8.439	116	78	176	881122.941	118	2114599
gfp.xf270.green	gfp	xf270	green	n	3	5421.496	132.212	15.153	128	78	216	716784.226	131	1720204
gfp.xf270.green	gfp	xf270	green	n	4	4797.301	129.158	15.506	122	80	220	619611.062	127	1486999
gfp.xf270.green	gfp	xf270	green	n	5	6585.299	130.11	15.259	124	69	285	856811.837	128	2056255
gfp.xf270.green	gfp	xf270	green	n	6	6554.881	130.608	16.299	114	76	220	856121.389	128	2054598
gfp.xf270.green	gfp	xf270	green	n	7	4294.362	126.902	13.778	124	80	203	544963.505	125	1307853
gfp.xf270.green	gfp	xf270	green	n	8	3144.726	127.302	13.52	126	90	192	400330.268	126	960749
gfp.xf270.green	gfp	xf270	green	n	9	3732.67	131	20.194	114	89	216	488979.712	125	1173498
gfp.xf270.green	gfp	xf270	green	n	10	4497.288	128.945	13.908	126	77	230	579903.425	127	1391705
gfp.xf270.green	gfp	xf270	green	n	11	5214.404	140.78	19.043	138	87	270	734082.929	139	1761719
gfp.xf270.green	gfp	xf270	green	n	12	5738.177	137.411	20.622	124	85	301	788489.567	134	1892289
gfp.xf270.green	gfp	xf270	green	n	13	7218.245	140.735	20.257	134	83	264	1015861.562	138	2437957
gfp.xf270.green	gfp	xf270	green	y	14	4967.726	134.386	18.291	125	85	287	667594.492	132	1602154
gfp.xf270.green	gfp	xf270	green	n	15	5621.089	122.049	10.461	116	85	180	686050.747	121	1646447
gfp.xf270.green	gfp	xf270	green	n	16	7687.849	128.29	13.539	120	75	223	986277.301	126	2366958
gfp.xf270.green	gfp	xf270	green	n	17	5591.504	130.558	15.923	120	77	289	730017.327	128	1751962
gfp.xf270.green	gfp	xf270	green	n	18	4126.021	128.728	15.401	127	80	285	531134.127	126	1274664
gfp.xf270.green	gfp	xf270	green	n	19	4732.298	131.877	16.907	127	86	249	624082.932	129	1497731
gfp.xf270.green	gfp	xf270	green	n	20	5197.319	128.165	13.271	124	67	202	666112.758	127	1598598
gfp.xf270.green	gfp	xf270	green	n	21	7102.406	127.721	14.148	118	79	224	907125.373	126	2177002
gfp.xf270.green	gfp	xf270	green	n	22	5183.985	127.254	11.772	124	89	191	659684.549	126	1583171
gfp.xf270.green	gfp	xf270	green	n	23	4168.523	143.465	19.685	139	78	245	598038.832	142	1435228
gfp.xf270.green	gfp	xf270	green	n	24	9099.997	126.935	13.512	119	81	227	1155109.97	125	2772138
gfp.xf270.green	gfp	xf270	green	n	25	4476.87	171.421	32.073	191	95	285	767429.027	173	1841746
gfp.xf270.green	gfp	xf270	green	n	26	5195.653	131.621	18.612	121	73	269	683856.897	128	1641182
gfp.xf270.green	gfp	xf270	green	n	27	6904.897	221.312	66.109	155	100	589	1528139.832	212	3667369
gfp.xf270.green	gfp	xf270	green	n	28	5131.066	135.35	17.442	124	93	240	694487.38	133	1666694
gfp.xf270.green	gfp	xf270	green	n	29	6345.705	140.767	15.797	135	80	217	893265.993	140	2143741
gfp.xf270.green	gfp	xf270	green	n	30	5362.744	130.473	15.542	117	81	212	699695.533	129	1679193
gfp.xf270.green	gfp	xf270	green	n	31	6233.616	136.124	17.961	124	78	235	848542.711	133	2036410
gfp.xf270.green	gfp	xf270	green	n	32	6131.112	134.125	15.394	135	89	219	822335.688	133	1973516
gfp.xf270.green	gfp	xf270	green	n	33	7326.999	130.143	16.869	119	72	218	953559.148	126	2288438
gfp.xf270.green	gfp	xf270	green	n	34	6086.11	128.291	13.058	123	82	192	780792.551	127	1873817
gfp.xf270.green	gfp	xf270	green	n	35	5592.337	131.435	19.114	119	82	278	735027.555	127	1763986
gfp.xf270.green	gfp	xf270	green	n	36	9432.512	137.883	18.094	130	78	254	1300579.495	135	3121249
gfp.xf270.green	gfp	xf270	green	n	37	4434.785	130.619	15.838	117	82	222	579269.23	129	1390183
gfp.xf270.green	gfp	xf270	green	n	38	6585.716	133.566	15.342	132	89	207	879629.957	132	2111016
gfp.xf270.green	gfp	xf270	green	n	39	6601.55	140.828	17.581	134	81	256	929680.147	139	2231131
gfp.xf270.green	gfp	xf270	green	n	40	4586.875	135.106	19.223	118	65	237	619713.567	132	1487245
gfp.xf270.green	gfp	xf270	green	n	41	5841.515	124.606	11.479	119	78	175	727885.981	124	1746847
gfp.xf270.green	gfp	xf270	green	n	42	8081.617	133.948	14.195	132	72	200	1082515.423	133	2597919
gfp.xf270.green	gfp	xf270	green	n	43	5802.35	122.729	10.923	121	78	194	712116.015	122	1709000
gfp.xf270.green	gfp	xf270	green	n	44	6304.456	133.693	17.924	120	86	260	842861.599	131	2022775
gfp.xf270.green	gfp	xf270	green	n	45	7773.69	143.428	16.982	148	78	209	1114966.587	144	2675797
gfp.xf270.green	gfp	xf270	green	n	46	4674.798	129.382	19.873	116	77	329	604834.842	125	1451537
gfp.xf270.green	gfp	xf270	green	n	47	7714.521	125.037	13.625	116	73	226	964599.27	122	2314932
gfp.xf270.green	gfp	xf270	green	n	48	5149.403	139.199	15.979	128	91	233	716791.647	137	1720221
gfp.xf270.green	gfp	xf270	green	n	49	6834.064	128.637	14.525	125	85	297	879114.93	126	2109779
gfp.xf270.green	gfp	xf270	green	n	50	6966.986	133.788	17.005	126	50	325	932100.278	132	2236938
gfp.xf270.green	gfp	xf270	green	n	51	4677.298	121.904	11.199	116	82	191	570181.168	120	1368372
gfp.xf270.green	gfp	xf270	green	n	52	5171.071	140.397	18.761	129	68	271	726000.403	139	1742321
gfp.xf270.green	gfp	xf270	green	n	53	5351.912	131.273	15.135	125	83	282	702563.91	129	1686076
gfp.xf270.green	gfp	xf270	green	n	54	5041.065	142.923	23.119	122	85	299	720483.483	139	1729081
ctrl.wt.red	ctrl	wt	red	n	1	5213.156	272.893	70.138	288	128	640	1422634.925	270	3414167
ctrl.wt.red	ctrl	wt	red	n	2	4836.055	307.714	110.349	325	131	2150	1488121.266	300	3571327
ctrl.wt.red	ctrl	wt	red	n	3	5874.02	291.842	90.668	299	125	1993	1714282.903	287	4114090
ctrl.wt.red	ctrl	wt	red	n	4	5703.595	259.902	67.218	253	128	1314	1482374.752	254	3557536
ctrl.wt.red	ctrl	wt	red	n	5	6094.03	296.17	101.428	292	128	2378	1804870.814	284	4331491
ctrl.wt.red	ctrl	wt	red	n	6	8562.893	296.006	76.104	303	124	1109	2534663.916	299	6082914
ctrl.wt.red	ctrl	wt	red	n	7	6487.381	336.376	94.98	343	125	790	2182201.895	341	5237044
ctrl.wt.red	ctrl	wt	red	n	8	8277.464	291.001	76.124	302	129	1001	2408752.717	292	5780741
ctrl.wt.red	ctrl	wt	red	n	9	4943.56	264.269	69.842	237	122	605	1306431.671	259	3135292
ctrl.wt.red	ctrl	wt	red	n	10	4155.191	367.463	152.634	162	107	1545	1526878.462	352	3664340
ctrl.wt.red	ctrl	wt	red	n	11	5937.356	303.789	90.321	331	126	1238	1803704.51	301	4328692
ctrl.wt.red	ctrl	wt	red	y	12	6410.711	295.301	88.034	314	120	1897	1893089.449	295	4543206
ctrl.wt.red	ctrl	wt	red	n	13	6320.29	260.694	61.213	263	123	703	1647660.26	262	3954203
ctrl.wt.red	ctrl	wt	red	n	14	6691.141	370.727	136.255	324	128	1934	2480587.683	364	5953137
ctrl.wt.red	ctrl	wt	red	n	15	6135.282	282.552	95.518	260	124	2136	1733538.371	271	4160301
ctrl.wt.red	ctrl	wt	red	n	16	6696.558	260.364	70.745	225	134	961	1743540.914	250	4184306
ctrl.wt.red	ctrl	wt	red	n	17	5045.232	260.801	59.16	258	127	554	1315800.434	260	3157776
ctrl.wt.red	ctrl	wt	red	n	18	5634.009	301.325	93.929	304	124	1023	1697665.89	300	4074211
ctrl.wt.red	ctrl	wt	red	n	19	4834.805	283.23	72.568	289	131	623	1369360.394	283	3286314
ctrl.wt.red	ctrl	wt	red	n	20	7454.926	252.281	57.659	252	124	833	1880737.215	252	4513562
ctrl.wt.red	ctrl	wt	red	n	21	6600.303	340.436	109.579	358	124	1311	2246978.203	342	5392500
ctrl.wt.red	ctrl	wt	red	n	22	7677.853	320.606	89.584	311	135	1245	2461568.476	319	5907493
ctrl.wt.red	ctrl	wt	red	n	23	4938.977	268.96	71.3	254	134	613	1328386.429	262	3187981
ctrl.wt.red	ctrl	wt	red	n	24	4400.202	256.435	60.274	235	123	509	1128367.242	254	2707957
ctrl.wt.red	ctrl	wt	red	n	25	4061.437	254.975	60.026	271	129	474	1035565.063	254	2485242
ctrl.wt.red	ctrl	wt	red	n	26	7139.911	257.301	61.375	279	122	863	1837103.128	258	4408845
ctrl.wt.red	ctrl	wt	red	n	27	5836.934	247.316	59.897	258	124	468	1443568.278	244	3464405
ctrl.wt.red	ctrl	wt	red	n	28	5271.492	293.839	81.969	315	132	1490	1548968.528	297	3717354
ctrl.wt.red	ctrl	wt	red	n	29	4306.864	247.279	62.152	219	111	1050	1064998.835	242	2555880
ctrl.wt.red	ctrl	wt	red	n	30	3747.672	307.226	107.248	255	130	717	1151383.63	285	2763194
ctrl.wt.red	ctrl	wt	red	n	31	4575.626	282.538	83.948	281	130	1105	1292789.281	277	3102552
ctrl.wt.red	ctrl	wt	red	n	32	6614.887	262.422	71.281	269	119	1076	1735892.932	256	4165952
ctrl.wt.red	ctrl	wt	red	n	33	7807.441	310.259	96.941	331	127	1620	2422329.409	308	5813324
ctrl.wt.red	ctrl	wt	red	n	34	6551.134	262.794	70.024	247	106	1418	1721601.861	263	4131655
ctrl.wt.red	ctrl	wt	red	n	35	5957.357	347.738	112.184	390	123	853	2071600.41	347	4971613
ctrl.wt.red	ctrl	wt	red	n	36	4323.532	267.194	68.24	248	128	561	1155220.889	265	2772403
ctrl.wt.red	ctrl	wt	red	n	37	6893.649	340.645	124.117	332	117	1070	2348289.347	331	5635636
ctrl.wt.red	ctrl	wt	red	n	38	5730.679	283.086	79.396	283	128	779	1622272.722	279	3893276
ctrl.wt.red	ctrl	wt	red	n	39	4781.886	265.126	68.99	265	115	675	1267800.218	261	3042581
ctrl.wt.red	ctrl	wt	red	n	40	6424.045	300.525	79.127	324	120	982	1930586.443	306	4633195
ctrl.wt.red	ctrl	wt	red	n	41	5514.836	292.208	75.154	326	127	697	1611478.061	295	3867370
ctrl.wt.red	ctrl	wt	red	n	42	6630.304	280.793	82.369	263	128	971	1861741.62	270	4467975
ctrl.wt.red	ctrl	wt	red	n	43	5733.596	377.131	148.823	150	118	1183	2162317.903	372	5189325
ctrl.wt.red	ctrl	wt	red	n	44	6266.954	279.534	81.255	273	127	931	1751829.497	271	4204198
ctrl.wt.red	ctrl	wt	red	n	45	7808.275	303.294	78.019	317	127	719	2368202.344	308	5683425
ctrl.wt.red	ctrl	wt	red	n	46	6364.04	267.852	61.03	285	130	539	1704618.217	272	4090897
ctrl.wt.red	ctrl	wt	red	n	47	6239.868	273.668	75.646	289	125	1333	1707650.022	275	4098173
ctrl.wt.red	ctrl	wt	red	n	48	7258.248	274.92	71.998	273	132	848	1995435.24	272	4788826
ctrl.wt.red	ctrl	wt	red	n	49	6224.451	296.834	79.601	299	121	1222	1847630.994	297	4434112
ctrl.wt.red	ctrl	wt	red	n	50	6675.305	274.047	70.863	269	119	674	1829346.826	272	4390232
ctrl.wt.red	ctrl	wt	red	n	51	6873.23	284.426	73.908	287	123	730	1954923.807	283	4691603
ctrl.wt.red	ctrl	wt	red	n	52	8374.966	315.741	98.571	293	124	1333	2644319.855	312	6346078
ctrl.wt.red	ctrl	wt	red	n	53	6684.888	374.12	136.533	359	125	1370	2500949.979	373	6002006
ctrl.wt.red	ctrl	wt	red	n	54	4278.529	273.162	73.019	252	127	665	1168733.342	269	2804832
ctrl.wt.red	ctrl	wt	red	n	55	4456.453	241.159	59.95	221	127	645	1074713.634	234	2579195
gfp.wt.red	gfp	wt	red	n	1	5843.185	269.059	65.32	277	128	934	1572160.03	268	3773011
gfp.wt.red	gfp	wt	red	n	2	7701.603	330.227	100.248	373	123	1965	2543275.408	335	6103581
gfp.wt.red	gfp	wt	red	n	3	4858.14	314.461	123.893	271	132	3193	1527697.574	303	3666306
gfp.wt.red	gfp	wt	red	n	4	4995.646	264.457	72.32	237	131	779	1321135.599	254	3170580
gfp.wt.red	gfp	wt	red	n	5	5667.76	293.496	73.203	286	126	679	1663466.718	293	3992137
gfp.wt.red	gfp	wt	red	n	6	5519.42	302.083	93.016	262	124	960	1667322.312	295	4001390
gfp.wt.red	gfp	wt	red	n	7	5236.49	259.081	62.622	260	127	790	1356674.729	256	3255870
gfp.wt.red	gfp	wt	red	n	8	5321.077	278.003	69.595	284	131	1308	1479273.269	278	3550093
gfp.wt.red	gfp	wt	red	n	9	7015.738	311.821	87.96	332	123	1681	2187655.346	313	5250132
gfp.wt.red	gfp	wt	red	n	10	8360.8	282.682	79.946	276	119	1362	2363445.909	275	5672010
gfp.wt.red	gfp	wt	red	n	11	5094.4	301.803	89.194	339	126	802	1537503.024	302	3689838
gfp.wt.red	gfp	wt	red	n	12	6696.557	277.268	69.985	270	121	773	1856743.917	276	4455981
gfp.wt.red	gfp	wt	red	n	13	5583.589	269.102	65.403	272	127	1181	1502556.004	268	3605969
gfp.wt.red	gfp	wt	red	n	14	4462.288	212.148	42.288	189	120	599	946665.923	208	2271894
gfp.wt.red	gfp	wt	red	n	15	7959.115	270.59	61.541	262	122	952	2153654.619	270	5168534
gfp.wt.red	gfp	wt	red	n	16	6043.611	283.988	75.68	286	121	626	1716309.975	283	4118955
gfp.wt.red	gfp	wt	red	n	17	5973.191	282.418	66.356	300	111	812	1686938.212	287	4048466
gfp.wt.red	gfp	wt	red	n	18	5151.903	250.528	57.039	220	110	547	1290697.12	246	3097531
gfp.wt.red	gfp	wt	red	n	19	6031.527	322.976	99.568	303	122	1097	1948038.105	319	4675077
gfp.wt.red	gfp	wt	red	n	20	3734.338	253.121	61.829	260	124	588	945239.191	248	2268470
gfp.wt.red	gfp	wt	red	n	21	7388.256	315.21	88.995	333	131	828	2328853.906	318	5588993
gfp.wt.red	gfp	wt	red	n	22	6133.615	280.553	81.773	292	130	1348	1720803.515	277	4129739
gfp.wt.red	gfp	wt	red	n	23	6783.228	259.812	72.65	232	128	1399	1762362.505	249	4229476
gfp.wt.red	gfp	wt	red	n	24	7340.753	290.111	100.498	280	121	1762	2129631.017	279	5110880
gfp.wt.red	gfp	wt	red	n	25	3713.92	247.687	64.773	250	121	591	919890.944	244	2207637
gfp.wt.red	gfp	wt	red	n	26	5646.509	269.248	67.29	278	122	730	1520313.902	271	3648586
gfp.wt.red	gfp	wt	red	n	27	6206.951	292.898	86.667	295	130	1279	1818006.724	292	4363016
gfp.wt.red	gfp	wt	red	n	28	5791.932	287.653	78.973	301	119	853	1666066.838	290	3998377
gfp.wt.red	gfp	wt	red	n	29	4416.453	263.759	63.002	267	111	584	1164878.015	264	2795579
gfp.wt.red	gfp	wt	red	n	30	6375.292	334.484	116.28	263	129	953	2132432.813	318	5117604
gfp.wt.red	gfp	wt	red	n	31	5203.155	245.133	67.063	246	129	839	1275463.921	237	3060973
gfp.wt.red	gfp	wt	red	n	32	5534.837	302.471	90.032	318	129	1020	1674127.207	305	4017721
gfp.wt.red	gfp	wt	red	n	33	6974.07	272.92	64.616	286	121	961	1903365.639	274	4567868
gfp.wt.red	gfp	wt	red	n	34	8295.381	274.624	72.441	280	124	1358	2278113.662	273	5467222
gfp.wt.red	gfp	wt	red	n	35	7034.073	283.401	76.781	286	133	1210	1993466.438	284	4784100
gfp.wt.red	gfp	wt	red	n	36	6914.067	323.367	94.63	331	119	1383	2235784.22	327	5365636
gfp.wt.red	gfp	wt	red	n	37	4891.474	249.331	64.107	234	119	1349	1219597.608	242	2926900
gfp.wt.red	gfp	wt	red	n	38	4037.269	232.524	50.832	208	130	537	938761.393	229	2252924
gfp.wt.red	gfp	wt	red	n	39	5447.333	267.016	72.78	250	132	767	1454525.468	257	3490701
gfp.wt.red	gfp	wt	red	n	40	5547.754	328.596	126.686	154	123	838	1822967.368	302	4374921
gfp.wt.red	gfp	wt	red	n	41	6029.86	260.337	69.447	246	121	907	1569793.255	255	3767331
gfp.wt.red	gfp	wt	red	n	42	6071.112	275.486	88.019	279	116	1101	1672506.716	273	4013832
gfp.wt.red	gfp	wt	red	n	43	7456.175	276.406	67.612	273	128	846	2060931.616	274	4946009
gfp.wt.red	gfp	wt	red	n	44	8618.312	262.211	56.868	285	118	723	2259814.072	266	5423305
gfp.wt.red	gfp	wt	red	n	45	5831.934	252.349	59.22	257	129	648	1471683.755	251	3531879
gfp.wt.red	gfp	wt	red	y	46	7677.019	274.756	68.246	264	132	1420	2109309.669	274	5062111
gfp.wt.red	gfp	wt	red	n	47	4628.129	262.829	65.88	293	117	747	1216404.962	265	2919238
gfp.wt.red	gfp	wt	red	n	48	3383.905	240.704	50.432	246	128	494	814519.445	239	1954757
gfp.wt.red	gfp	wt	red	n	49	8601.228	286.38	70.26	304	117	910	2463217.152	296	5911450
gfp.wt.red	gfp	wt	red	n	50	3801.841	262.803	86.97	231	130	731	999134.579	242	2397813
gfp.wt.red	gfp	wt	red	n	51	5435.666	252.302	56.59	249	126	591	1371431.24	250	3291284
gfp.wt.red	gfp	wt	red	n	52	5975.274	302.743	95.269	316	123	1123	1808970.476	301	4341330
gfp.wt.red	gfp	wt	red	n	53	4529.791	253.29	56.88	279	116	597	1147348.878	255	2753511
gfp.wt.red	gfp	wt	red	n	54	3285.151	246.393	71.344	248	122	701	809439.628	236	1942566
gfp.wt.red	gfp	wt	red	n	55	5076.066	242.388	49.771	257	125	481	1230377.27	242	2952770
gfp.wt.red	gfp	wt	red	n	56	7448.258	245.493	56.701	245	122	699	1828493.455	243	4388183
gfp.wt.red	gfp	wt	red	n	57	6875.732	251.393	56.394	246	130	609	1728510.535	249	4148235
gfp.wt.red	gfp	wt	red	n	58	5484.002	287.526	90.453	298	116	879	1576790.659	279	3784124
gfp.wt.red	gfp	wt	red	n	59	5149.403	278.945	83.242	293	121	797	1436399.22	268	3447200
ctrl.xf270.red	ctrl	xf270	red	n	1	5876.102	272.29	75.219	249	108	1146	1600002.324	267	3839830
ctrl.xf270.red	ctrl	xf270	red	n	2	5669.843	241.647	65.393	229	118	871	1370099.312	232	3288088
ctrl.xf270.red	ctrl	xf270	red	n	3	6186.533	282.105	82.38	271	120	1534	1745254.799	275	4188420
ctrl.xf270.red	ctrl	xf270	red	n	4	3640.166	243.983	55.459	221	124	581	888138.942	241	2131436
ctrl.xf270.red	ctrl	xf270	red	n	5	5969.023	311.702	96.185	317	127	1053	1860557.987	304	4465135
ctrl.xf270.red	ctrl	xf270	red	n	6	6749.059	280.128	78.402	288	118	869	1890602.695	274	4537239
ctrl.xf270.red	ctrl	xf270	red	n	7	4824.387	268.295	70.288	260	111	755	1294361.266	264	3106325
ctrl.xf270.red	ctrl	xf270	red	n	8	6161.115	255.259	62.141	270	128	634	1572678.158	255	3774255
ctrl.xf270.red	ctrl	xf270	red	n	9	4479.371	244.381	64.972	221	123	663	1094675.469	233	2627101
ctrl.xf270.red	ctrl	xf270	red	n	10	8461.637	313.97	93.727	326	126	905	2656700.223	320	6375789
ctrl.xf270.red	ctrl	xf270	red	n	11	4316.447	261.832	72.248	263	123	608	1130185.426	255	2712321
ctrl.xf270.red	ctrl	xf270	red	n	12	4920.225	257.469	66.253	259	134	1201	1266804.172	253	3040191
ctrl.xf270.red	ctrl	xf270	red	n	13	6299.871	279.662	71.856	286	122	1072	1761837.64	280	4228217
ctrl.xf270.red	ctrl	xf270	red	n	14	5288.992	241.871	56.651	217	124	532	1279253.908	238	3070069
ctrl.xf270.red	ctrl	xf270	red	n	15	3835.592	268.568	67.422	242	131	678	1030118.35	265	2472171
ctrl.xf270.red	ctrl	xf270	red	n	16	4618.128	282.316	79.113	262	136	629	1303770.446	272	3128906
ctrl.xf270.red	ctrl	xf270	red	n	17	5696.51	281.001	70.327	288	125	662	1600722.357	284	3841558
ctrl.xf270.red	ctrl	xf270	red	n	18	6489.88	273.774	72.438	275	132	654	1776760.823	272	4264031
ctrl.xf270.red	ctrl	xf270	red	n	19	3470.575	318.284	93.114	355	134	1031	1104629.674	318	2650990
ctrl.xf270.red	ctrl	xf270	red	n	20	4290.613	245.179	66.341	241	115	712	1051968.516	235	2524609
ctrl.xf270.red	ctrl	xf270	red	n	21	7944.53	254.143	60.67	253	119	534	2019050.234	252	4845499
ctrl.xf270.red	ctrl	xf270	red	n	22	3740.588	213.62	47.151	204	112	418	799065.703	207	1917670
ctrl.xf270.red	ctrl	xf270	red	n	23	5418.581	242.014	53.865	240	131	504	1311374.96	236	3147156
ctrl.xf270.red	ctrl	xf270	red	n	24	6691.139	246.086	59.886	247	122	844	1646597.788	243	3951654
ctrl.xf270.red	ctrl	xf270	red	n	25	6449.045	251.896	55.091	273	123	561	1624491.36	253	3898601
ctrl.xf270.red	ctrl	xf270	red	n	26	7891.611	250.854	53.576	273	130	549	1979641.349	254	4750922
ctrl.xf270.red	ctrl	xf270	red	n	27	4873.139	240.533	51.65	242	132	576	1172149.845	239	2813031
ctrl.xf270.red	ctrl	xf270	red	n	28	5291.075	236.426	59.855	214	115	684	1250945.947	226	3002133
ctrl.xf270.red	ctrl	xf270	red	n	29	5493.168	281.6	88.11	262	127	933	1546877.812	266	3712337
ctrl.xf270.red	ctrl	xf270	red	n	30	4938.142	272.61	85.157	249	104	796	1346185.302	260	3230697
ctrl.xf270.red	ctrl	xf270	red	n	31	7375.754	355.803	115.437	389	128	2330	2624313.325	354	6298064
ctrl.xf270.red	ctrl	xf270	red	n	32	4975.644	261.054	67.829	238	117	1308	1298910.64	256	3117243
ctrl.xf270.red	ctrl	xf270	red	n	33	7491.176	297.58	86.314	301	127	1161	2229222.761	295	5349890
ctrl.xf270.red	ctrl	xf270	red	n	34	4993.145	250.522	59.165	245	127	602	1250893.445	249	3002007
ctrl.xf270.red	ctrl	xf270	red	n	35	5127.318	243.046	71.624	214	119	735	1246175.729	228	2990685
ctrl.xf270.red	ctrl	xf270	red	n	36	7074.907	247.585	61.66	225	130	1187	1751638.007	238	4203739
ctrl.xf270.red	ctrl	xf270	red	n	37	4785.219	271.962	77.343	269	127	964	1301396.171	265	3123208
ctrl.xf270.red	ctrl	xf270	red	n	38	6772.393	256.029	62.236	265	113	635	1733930.531	252	4161243
ctrl.xf270.red	ctrl	xf270	red	n	39	5737.346	246.608	58.091	245	126	505	1414875.943	242	3395547
ctrl.xf270.red	ctrl	xf270	red	n	40	3770.589	258.53	69.12	239	123	739	974810.405	251	2339438
ctrl.xf270.red	ctrl	xf270	red	n	41	5586.089	267.705	67.99	304	113	734	1495423.376	266	3588852
ctrl.xf270.red	ctrl	xf270	red	n	42	5383.163	266.201	69.273	256	112	835	1433005.938	265	3439057
ctrl.xf270.red	ctrl	xf270	red	n	43	3937.68	279.958	102.936	228	124	2084	1102384.155	260	2645601
ctrl.xf270.red	ctrl	xf270	red	n	44	5422.748	240.114	55.958	220	123	710	1302078.702	234	3124846
ctrl.xf270.red	ctrl	xf270	red	n	45	5799.849	270.658	59.502	264	127	779	1569777.609	270	3767294
ctrl.xf270.red	ctrl	xf270	red	n	46	6130.697	246.419	58.078	233	124	568	1510717.408	244	3625556
ctrl.xf270.red	ctrl	xf270	red	n	47	4943.976	270.012	74.405	244	93	669	1334931.454	264	3203689
ctrl.xf270.red	ctrl	xf270	red	n	48	7202.829	270.723	69.301	274	118	992	1949970.826	271	4679716
ctrl.xf270.red	ctrl	xf270	red	n	49	5276.908	233.185	59.921	216	124	1098	1230494.179	225	2953051
ctrl.xf270.red	ctrl	xf270	red	n	50	5192.321	268.291	70.866	254	123	598	1393052.862	268	3343174
ctrl.xf270.red	ctrl	xf270	red	n	51	8808.319	301.03	89.662	292	104	1264	2651570.822	295	6363479
ctrl.xf270.red	ctrl	xf270	red	n	52	4553.125	251.229	67.87	257	101	661	1143874.802	251	2745174
ctrl.xf270.red	ctrl	xf270	red	n	53	5384.83	294.754	81.247	299	120	949	1587199.655	293	3809105
ctrl.xf270.red	ctrl	xf270	red	n	54	7681.601	264.507	65.81	278	123	574	2031835.402	265	4876182
ctrl.xf270.red	ctrl	xf270	red	n	55	5868.602	259.098	68.906	268	111	847	1520540.774	255	3649131
ctrl.xf270.red	ctrl	xf270	red	n	56	5463.583	254.108	74.609	251	125	1000	1388342.23	244	3331869
ctrl.xf270.red	ctrl	xf270	red	n	57	4447.287	229.082	62.323	208	122	560	1018792.833	215	2444991
ctrl.xf270.red	ctrl	xf270	red	n	58	7863.693	261.82	59.993	272	114	624	2058869.972	264	4941062
ctrl.xf270.red	ctrl	xf270	red	n	59	4816.887	222.253	46.619	213	108	441	1070566.866	217	2569243
ctrl.xf270.red	ctrl	xf270	red	n	60	6919.483	329.538	106.864	380	123	1207	2280231.76	331	5472306
ctrl.xf270.red	ctrl	xf270	red	n	61	8062.869	304.276	84.585	301	128	1067	2453334.674	304	5887734
ctrl.xf270.red	ctrl	xf270	red	y	62	5760.68	248.295	66.241	240	115	1275	1430350.4	237	3432684
ctrl.xf270.red	ctrl	xf270	red	n	63	5389.413	273.416	71.176	274	124	910	1473551.126	270	3536361
ctrl.xf270.red	ctrl	xf270	red	n	64	3485.576	284.004	76.799	255	120	598	989918.596	271	2375696
ctrl.xf270.red	ctrl	xf270	red	n	65	6019.442	267.365	66.457	275	125	1164	1609389.42	266	3862358
gfp.xf270.red	gfp	xf270	red	n	1	7101.573	276.579	70.679	295	110	638	1964145.887	277	4713736
gfp.xf270.red	gfp	xf270	red	n	2	7442.838	324.307	156.032	289	116	2974	2413767.978	306	5792780
gfp.xf270.red	gfp	xf270	red	n	3	5421.496	245.417	71.092	234	105	741	1330529.189	239	3193125
gfp.xf270.red	gfp	xf270	red	n	4	4797.301	269.631	72.547	272	128	911	1293500.84	266	3104261
gfp.xf270.red	gfp	xf270	red	n	5	6585.299	281.494	84.441	249	127	1168	1853720.038	272	4448726
gfp.xf270.red	gfp	xf270	red	n	6	6554.881	277.247	69.646	299	129	955	1817318.801	276	4361367
gfp.xf270.red	gfp	xf270	red	n	7	4294.362	245.943	54.076	254	122	731	1056169.226	245	2534691
gfp.xf270.red	gfp	xf270	red	n	8	3144.726	243.511	54.262	226	134	483	765774.368	236	1837775
gfp.xf270.red	gfp	xf270	red	n	9	3732.67	269.076	82.652	171	126	638	1004372.29	259	2410384
gfp.xf270.red	gfp	xf270	red	n	10	4497.288	251.377	58.387	259	119	552	1130513.853	251	2713110
gfp.xf270.red	gfp	xf270	red	n	11	5214.404	267.892	62.803	268	125	659	1396894.703	268	3352395
gfp.xf270.red	gfp	xf270	red	n	12	5738.177	252.312	72.491	247	119	1124	1447811.183	247	3474589
gfp.xf270.red	gfp	xf270	red	n	13	7218.245	265.71	58.387	273	129	841	1917962.539	267	4602901
gfp.xf270.red	gfp	xf270	red	y	14	4967.726	265.077	62.982	273	125	818	1316831.067	266	3160251
gfp.xf270.red	gfp	xf270	red	n	15	5621.089	242.362	52.767	256	117	559	1362340.634	241	3269469
gfp.xf270.red	gfp	xf270	red	n	16	7687.849	268.188	70.865	248	123	819	2061789.906	264	4948071
gfp.xf270.red	gfp	xf270	red	n	17	5591.504	278.933	73.176	265	121	720	1559652.93	280	3742997
gfp.xf270.red	gfp	xf270	red	n	18	4126.021	236.778	51.235	217	121	544	976951.461	233	2344577
gfp.xf270.red	gfp	xf270	red	n	19	4732.298	250.176	58.032	235	119	587	1183907.112	247	2841248
gfp.xf270.red	gfp	xf270	red	n	20	5197.319	262.699	63.401	248	120	553	1365330.77	259	3276645
gfp.xf270.red	gfp	xf270	red	n	21	7102.406	290.867	79.394	311	124	678	2065858.008	291	4957834
gfp.xf270.red	gfp	xf270	red	n	22	5183.985	249.738	55.774	251	113	734	1294636.308	250	3106986
gfp.xf270.red	gfp	xf270	red	n	23	4168.523	239.552	59.172	221	118	599	998577.86	231	2396478
gfp.xf270.red	gfp	xf270	red	n	24	9099.997	265.734	64.96	274	121	996	2418181.928	262	5803373
gfp.xf270.red	gfp	xf270	red	n	25	4476.87	231.455	47.524	239	109	468	1036195.819	231	2486757
gfp.xf270.red	gfp	xf270	red	n	26	5195.653	308.86	97.603	289	118	959	1604730.811	294	3851179
gfp.xf270.red	gfp	xf270	red	n	27	6904.897	246.288	62.139	235	112	965	1700596.416	239	4081246
gfp.xf270.red	gfp	xf270	red	n	28	5131.066	268.624	63.258	285	124	598	1378325.943	268	3307832
gfp.xf270.red	gfp	xf270	red	n	29	6345.705	271.518	67.503	298	125	808	1722971.599	275	4134944
gfp.xf270.red	gfp	xf270	red	n	30	5362.744	240.88	55.318	215	129	488	1291777.012	237	3100124
gfp.xf270.red	gfp	xf270	red	n	31	6233.616	274.353	70.715	261	123	968	1710208.519	274	4104314
gfp.xf270.red	gfp	xf270	red	n	32	6131.112	248.651	60.006	235	124	562	1524505.5	240	3658647
gfp.xf270.red	gfp	xf270	red	n	33	7326.999	326.609	126.529	154	112	951	2393061.621	310	5743087
gfp.xf270.red	gfp	xf270	red	n	34	6086.11	263.964	66.405	266	121	680	1606516.725	265	3855465
gfp.xf270.red	gfp	xf270	red	n	35	5592.337	330.223	124.815	310	116	1604	1846717.22	320	4431920
gfp.xf270.red	gfp	xf270	red	n	36	9432.512	278.99	69.604	286	128	747	2631572.455	282	6315487
gfp.xf270.red	gfp	xf270	red	n	37	4434.785	247.498	59.943	202	128	455	1097601.525	245	2634124
gfp.xf270.red	gfp	xf270	red	n	38	6585.716	304.371	90.889	299	125	1226	2004503.554	303	4810590
gfp.xf270.red	gfp	xf270	red	n	39	6601.55	264.811	74.635	185	118	568	1748162.743	258	4195400
gfp.xf270.red	gfp	xf270	red	n	40	4586.875	245.788	58.898	246	126	470	1127397.878	239	2705632
gfp.xf270.red	gfp	xf270	red	n	41	5841.515	278.475	74.594	326	115	646	1626718.06	284	3903946
gfp.xf270.red	gfp	xf270	red	n	42	8081.617	273.82	60.916	285	125	610	2212911.771	277	5310747
gfp.xf270.red	gfp	xf270	red	n	43	5802.35	246.386	54.027	263	113	479	1429618.112	248	3430926
gfp.xf270.red	gfp	xf270	red	n	44	6304.456	259.948	63.404	250	121	572	1638833.547	258	3933020
gfp.xf270.red	gfp	xf270	red	n	45	7773.69	262.133	61.561	279	127	668	2037740.604	262	4890353
gfp.xf270.red	gfp	xf270	red	n	46	4674.798	229.261	46.917	225	126	406	1071749.604	227	2572081
gfp.xf270.red	gfp	xf270	red	n	47	7714.521	263.427	77.242	267	123	1195	2032211.601	254	4877084
gfp.xf270.red	gfp	xf270	red	n	48	5149.403	274.632	71.584	287	126	1074	1414191.154	274	3393903
gfp.xf270.red	gfp	xf270	red	n	49	6834.064	320.444	86.472	328	132	985	2189935.089	324	5255603
gfp.xf270.red	gfp	xf270	red	n	50	6966.986	248.107	68.762	200	120	530	1728557.248	235	4148347
gfp.xf270.red	gfp	xf270	red	n	51	4677.298	263.39	72.327	254	121	996	1231954.873	255	2956556
gfp.xf270.red	gfp	xf270	red	n	52	5171.071	246.144	59.93	227	124	533	1272827.166	239	3054645
gfp.xf270.red	gfp	xf270	red	n	53	5351.912	264.845	59.855	272	131	603	1417428.802	265	3401673
gfp.xf270.red	gfp	xf270	red	n	54	5041.065	266.808	74.241	249	122	848	1344998.811	258	3227849
