# Supplementary material for: A genetic framework for RNAi inheritance in Caenorhabditis elegans
Source: EMBO Rep. 2025 Jul 7;26(16):4072–99. doi: 10.1038/s44319-025-00512-7 (PMC12373942; doi:10.1038/s44319-025-00512-7)
Supplement: Supplementary file 5 — Source data Fig. 4 [file 44319_2025_512_MOESM5_ESM.zip › Figure_4/4G/P0_males_wago-4.csv]

condi	RNAi	genotype	channel	image	index	area	mean	stddev	modal	min	max	intden	median	rawintden
ctrl.wt.green	ctrl	wt	green	n	1	4726.466	303.803	154.736	157	108	1119	1435912.572	253	3446033
ctrl.wt.green	ctrl	wt	green	n	2	5223.155	282.099	127.416	151	97	969	1473449.284	252	3536117
ctrl.wt.green	ctrl	wt	green	n	3	8405.8	303.545	133.244	158	95	1091	2551534.702	279	6123404
ctrl.wt.green	ctrl	wt	green	n	4	8061.201	306.956	143.204	245	100	950	2474434.936	265	5938373
ctrl.wt.green	ctrl	wt	green	n	5	9138.333	311.234	144.575	161	101	1093	2844158.048	277	6825668
ctrl.wt.green	ctrl	wt	green	n	6	9290.007	285.354	104.545	176	90	798	2650944.236	269	6361976
ctrl.wt.green	ctrl	wt	green	n	7	5562.754	299.008	121.093	159	108	838	1663305.442	270	3991751
ctrl.wt.green	ctrl	wt	green	n	8	7489.092	278.931	97.541	175	91	775	2088941.521	275	5013231
ctrl.wt.green	ctrl	wt	green	n	9	9760.028	292.375	117.085	177	116	871	2853591.395	266	6848307
ctrl.wt.green	ctrl	wt	green	n	10	6082.777	257.917	95.603	154	97	931	1568849.468	245	3765067
ctrl.wt.green	ctrl	wt	green	n	11	7775.355	312.864	147.726	184	98	1030	2432628.446	279	5838042
ctrl.wt.green	ctrl	wt	green	n	12	8043.283	224.395	83.528	185	101	668	1804871.482	201	4331494
ctrl.wt.green	ctrl	wt	green	n	13	8043.7	300.731	136.295	158	103	1040	2418988.657	269	5805308
ctrl.wt.green	ctrl	wt	green	n	14	7376.17	294.838	113.278	182	96	801	2174776.269	282	5219225
ctrl.wt.green	ctrl	wt	green	n	15	6098.611	290.843	143.791	154	95	967	1773739.229	245	4256780
ctrl.wt.green	ctrl	wt	green	n	16	8551.64	364.483	147.461	162	100	1232	3116924.655	354	7480278
ctrl.wt.green	ctrl	wt	green	n	17	5494.834	405.457	211.62	176	106	1391	2227916.609	363	5346756
ctrl.wt.green	ctrl	wt	green	n	18	6305.288	391.464	217.192	177	109	1556	2468291.739	326	5923630
ctrl.wt.green	ctrl	wt	green	n	19	4369.783	177.837	39.09	150	93	407	777110.025	172	1864979
ctrl.wt.green	ctrl	wt	green	n	20	7927.028	285.137	116.929	150	100	987	2260288.503	263	5424445
ctrl.wt.green	ctrl	wt	green	n	21	6173.615	214.105	61.898	203	101	631	1321800.284	206	3172176
ctrl.wt.green	ctrl	wt	green	n	22	8744.565	287.8	111.812	162	100	976	2516689.363	269	6039779
ctrl.wt.green	ctrl	wt	green	n	23	8195.79	351.844	169.946	179	94	1264	2883639.849	318	6920420
ctrl.wt.green	ctrl	wt	green	n	24	8659.145	340.7	159.439	153	109	1198	2950170.383	317	7080086
ctrl.wt.green	ctrl	wt	green	n	25	5465.249	220.299	54.989	215	99	574	1203990.328	219	2889445
ctrl.wt.green	ctrl	wt	green	n	26	7834.107	297.34	123.876	158	109	817	2329394.988	270	5590293
ctrl.wt.green	ctrl	wt	green	n	27	9348.76	265.072	95.356	147	109	638	2478095.103	252	5947157
ctrl.wt.green	ctrl	wt	green	n	28	6154.864	321.357	165.806	177	98	1170	1977907.291	272	4746761
ctrl.wt.green	ctrl	wt	green	y	29	8502.888	297.498	127.355	167	109	1045	2529593.285	271	6070747
ctrl.wt.green	ctrl	wt	green	n	30	6751.558	270.984	126.829	153	103	1023	1829563.442	230	4390752
ctrl.wt.green	ctrl	wt	green	n	31	9391.678	254.286	81.388	240	108	980	2388169.752	238	5731346
ctrl.wt.green	ctrl	wt	green	n	32	4723.965	351.145	162.694	250	111	1331	1658797.32	304	3980932
ctrl.wt.green	ctrl	wt	green	n	33	5164.402	256.717	107.224	159	108	761	1325791.299	227	3181754
ctrl.wt.green	ctrl	wt	green	n	34	8712.064	393.553	199.615	200	105	1529	3428657.205	363	8228402
ctrl.wt.green	ctrl	wt	green	n	35	8110.37	282.458	104.588	201	96	828	2290835.312	265	5497754
ctrl.wt.green	ctrl	wt	green	n	36	7452.007	257.068	98.821	168	99	884	1915673.202	241	4597406
ctrl.wt.green	ctrl	wt	green	n	37	7113.241	231.275	73.289	142	109	597	1645112.113	219	3948089
ctrl.wt.green	ctrl	wt	green	n	38	7348.252	304.774	137.363	165	112	995	2239559.641	276	5374698
ctrl.wt.green	ctrl	wt	green	n	39	6456.544	279.602	116.676	153	102	987	1805262.333	253	4332432
ctrl.wt.green	ctrl	wt	green	n	40	8273.711	298.663	106.095	186	117	1044	2471050.615	285	5930251
ctrl.wt.green	ctrl	wt	green	n	41	7407.004	257.374	92.842	153	98	811	1906369.861	245	4575079
ctrl.wt.green	ctrl	wt	green	n	42	7061.572	253.04	88.275	162	107	601	1786861.911	239	4288273
ctrl.wt.green	ctrl	wt	green	n	43	7788.689	241.666	77.472	152	106	565	1882258.345	234	4517214
ctrl.wt.green	ctrl	wt	green	n	44	3772.255	330.889	182.975	147	111	1089	1248196.094	249	2995534
ctrl.wt.green	ctrl	wt	green	n	45	8281.211	210.226	57.164	137	88	445	1740929.399	207	4178040
ctrl.wt.green	ctrl	wt	green	n	46	8137.038	287.808	127.165	155	98	1100	2341900.975	261	5620306
ctrl.wt.green	ctrl	wt	green	n	47	5923.187	262.541	87.89	227	101	722	1555078.006	251	3732017
ctrl.wt.green	ctrl	wt	green	n	48	7567.845	355.057	169.96	212	100	1223	2687016.298	315	6448545
ctrl.wt.green	ctrl	wt	green	n	49	7304.083	328.413	167.254	151	96	1351	2398756.068	285	5756752
ctrl.wt.green	ctrl	wt	green	n	50	6094.028	243.191	100.427	148	105	828	1482012.174	219	3556667
ctrl.wt.green	ctrl	wt	green	n	51	7990.781	340.683	158.193	156	106	1076	2722327.075	313	6533287
ctrl.wt.green	ctrl	wt	green	n	52	7029.071	284.864	132.304	154	100	1016	2002327.154	248	4805366
ctrl.wt.green	ctrl	wt	green	n	53	7719.935	310.688	121.317	175	79	1047	2398494.389	300	5756124
ctrl.wt.green	ctrl	wt	green	n	54	7851.191	387.175	187.683	280	110	1379	3039788.637	340	7295160
ctrl.wt.green	ctrl	wt	green	n	55	7704.935	335.334	153.86	233	85	1358	2583729.442	303	6200668
ctrl.wt.green	ctrl	wt	green	n	56	7728.269	345.03	135.125	223	98	958	2666485.297	325	6399273
ctrl.wt.green	ctrl	wt	green	n	57	8318.713	387.149	196.769	155	114	1422	3220583.888	352	7729049
ctrl.wt.green	ctrl	wt	green	n	58	7777.021	275.264	105.127	148	98	914	2140734.665	264	5137529
ctrl.wt.green	ctrl	wt	green	n	59	6291.537	245.683	111.616	144	102	842	1545721.292	213	3709562
ctrl.wt.green	ctrl	wt	green	n	60	6563.633	236.726	72.636	146	90	451	1553783.327	231	3728910
ctrl.wt.green	ctrl	wt	green	n	61	8247.459	276.624	117.378	149	105	812	2281441.496	244	5475210
ctrl.wt.green	ctrl	wt	green	n	62	9306.674	452.297	216.636	210	105	1333	4209377.294	459	10102045
ctrl.wt.green	ctrl	wt	green	n	63	7722.019	277.759	104.341	176	97	768	2144862.77	256	5147436
ctrl.wt.green	ctrl	wt	green	n	64	7292.416	376.46	212.906	159	88	1278	2745303.473	308	6588428
ctrl.wt.green	ctrl	wt	green	n	65	6026.108	224.082	64.867	192	104	475	1350341.136	215	3240671
ctrl.wt.green	ctrl	wt	green	n	66	11673.032	266.205	103.293	156	107	777	3107418.73	246	7457465
ctrl.tm1019.green	ctrl	tm1019	green	n	1	8644.979	326.727	112.097	208	120	802	2824550.609	311	6778611
ctrl.tm1019.green	ctrl	tm1019	green	n	2	6341.124	289.608	92.562	188	117	677	1836439.105	283	4407252
ctrl.tm1019.green	ctrl	tm1019	green	n	3	6613.22	313.181	113.236	205	119	909	2071134.437	296	4970495
ctrl.tm1019.green	ctrl	tm1019	green	n	4	5909.854	320.464	139.896	192	108	848	1893895.487	300	4545141
ctrl.tm1019.green	ctrl	tm1019	green	n	5	5754.43	387.584	180.128	194	124	1233	2230327.561	354	5352541
ctrl.tm1019.green	ctrl	tm1019	green	n	6	6696.973	253.226	73.916	174	107	569	1695851	242	4069856
ctrl.tm1019.green	ctrl	tm1019	green	n	7	4492.289	301.534	176.705	196	113	1166	1354579.954	229	3250843
ctrl.tm1019.green	ctrl	tm1019	green	n	8	5626.508	370.467	168.824	183	117	1109	2084437.13	336	5002420
ctrl.tm1019.green	ctrl	tm1019	green	n	9	6352.791	260.443	75.064	200	106	531	1654539.525	255	3970713
ctrl.tm1019.green	ctrl	tm1019	green	n	10	6702.39	297.355	102.482	298	113	924	1992989.608	290	4782956
ctrl.tm1019.green	ctrl	tm1019	green	n	11	6041.527	334.4	134.078	186	108	1033	2020285.025	307	4848462
ctrl.tm1019.green	ctrl	tm1019	green	n	12	6643.221	236.357	75.442	156	101	594	1570174.411	230	3768246
ctrl.tm1019.green	ctrl	tm1019	green	n	13	5669.01	337.349	150.505	284	103	1031	1912434.252	309	4589632
ctrl.tm1019.green	ctrl	tm1019	green	n	14	6614.053	351.471	142.494	341	109	1211	2324648.964	333	5578902
ctrl.tm1019.green	ctrl	tm1019	green	n	15	6256.953	318.719	119.709	259	104	923	1994211.331	301	4785888
ctrl.tm1019.green	ctrl	tm1019	green	n	16	9663.776	281.504	106.472	174	105	704	2720387.088	263	6528630
ctrl.tm1019.green	ctrl	tm1019	green	n	17	6516.132	275.37	93.438	314	106	911	1794348.011	273	4306238
ctrl.tm1019.green	ctrl	tm1019	green	n	18	4932.726	393.18	189.917	215	110	1203	1939450.906	364	4654469
ctrl.tm1019.green	ctrl	tm1019	green	n	19	6505.298	318.983	137.369	185	111	1322	2075080.451	290	4979965
ctrl.tm1019.green	ctrl	tm1019	green	n	20	8649.979	299.654	92.053	320	105	769	2592001.625	298	6220519
ctrl.tm1019.green	ctrl	tm1019	green	n	21	4474.788	302.353	144.068	151	106	905	1352965.713	264	3246969
ctrl.tm1019.green	ctrl	tm1019	green	n	22	7017.405	256.633	75.035	278	101	545	1800897.477	255	4321956
ctrl.tm1019.green	ctrl	tm1019	green	n	23	5706.095	264.957	90.444	159	111	676	1511867.99	255	3628317
ctrl.tm1019.green	ctrl	tm1019	green	n	24	8104.538	335.289	143.634	285	111	1114	2717361.116	309	6521368
ctrl.tm1019.green	ctrl	tm1019	green	n	25	5643.175	262.521	88.083	161	104	776	1481454.098	254	3555327
ctrl.tm1019.green	ctrl	tm1019	green	n	26	6200.701	352.497	157.487	205	109	1215	2185727.185	323	5245505
ctrl.tm1019.green	ctrl	tm1019	green	n	27	8332.465	311.491	119.571	175	110	895	2595488.451	294	6228887
ctrl.tm1019.green	ctrl	tm1019	green	n	28	5370.246	304.112	105.318	176	94	736	1633156.879	298	3919397
ctrl.tm1019.green	ctrl	tm1019	green	n	29	5731.096	271.551	95.677	166	106	745	1556285.858	256	3734915
ctrl.tm1019.green	ctrl	tm1019	green	n	30	5271.908	245.678	77.336	166	102	557	1295193.484	240	3108322
ctrl.tm1019.green	ctrl	tm1019	green	n	31	6500.298	359.898	152.8	255	97	1021	2339445.058	331	5614411
ctrl.tm1019.green	ctrl	tm1019	green	n	32	6797.811	301.532	116.691	245	107	1011	2049755.958	279	4919189
ctrl.tm1019.green	ctrl	tm1019	green	n	33	6286.538	288.143	99.761	249	110	801	1811419.209	277	4347207
ctrl.tm1019.green	ctrl	tm1019	green	n	34	3029.722	342.328	199.118	153	97	974	1037158.333	244	2489066
ctrl.tm1019.green	ctrl	tm1019	green	n	35	6969.486	275.633	103.999	193	80	785	1921017.979	257	4610232
ctrl.tm1019.green	ctrl	tm1019	green	n	36	5426.915	266.384	73.859	293	105	569	1445642.457	267	3469383
ctrl.tm1019.green	ctrl	tm1019	green	n	37	7221.164	400.788	182.994	182	112	1237	2894153.796	385	6945651
ctrl.tm1019.green	ctrl	tm1019	green	n	38	6153.615	302.512	121.442	192	98	899	1861542.755	279	4467498
ctrl.tm1019.green	ctrl	tm1019	green	n	39	5476.084	297.25	121.145	242	100	896	1627768.298	267	3906465
ctrl.tm1019.green	ctrl	tm1019	green	n	40	6424.044	303.815	151.061	172	103	1032	1951718.551	262	4683910
ctrl.tm1019.green	ctrl	tm1019	green	n	41	3802.257	352.088	146.075	398	104	1047	1338727.978	350	3212800
ctrl.tm1019.green	ctrl	tm1019	green	n	42	4910.225	250.09	87.734	195	103	598	1227995.823	232	2947055
ctrl.tm1019.green	ctrl	tm1019	green	n	43	6050.277	236.566	104.292	138	89	786	1431292.634	208	3434945
ctrl.tm1019.green	ctrl	tm1019	green	n	44	7494.093	331.007	142.634	174	107	1097	2480600.69	306	5953169
ctrl.tm1019.green	ctrl	tm1019	green	n	45	6601.136	289.121	104.568	187	100	674	1908529.907	274	4580262
ctrl.tm1019.green	ctrl	tm1019	green	n	46	9020.83	398.611	178.227	189	101	1395	3595802.597	376	8629531
ctrl.tm1019.green	ctrl	tm1019	green	n	47	9101.25	329.193	129.718	205	111	922	2996070.131	308	7190239
ctrl.tm1019.green	ctrl	tm1019	green	y	48	9134.585	330.734	169.498	218	104	1177	3021120.861	279	7250358
ctrl.tm1019.green	ctrl	tm1019	green	n	49	6811.145	350.196	135.686	191	116	762	2385232.989	341	5724297
ctrl.tm1019.green	ctrl	tm1019	green	n	50	6369.875	355.59	141.937	154	110	1081	2265064.569	341	5435906
ctrl.tm1019.green	ctrl	tm1019	green	n	51	5630.675	258.453	92.87	238	105	746	1455262.481	242	3492470
ctrl.tm1019.green	ctrl	tm1019	green	n	52	5126.068	250.26	71.785	225	104	617	1282848.335	240	3078695
ctrl.tm1019.green	ctrl	tm1019	green	n	53	7295.334	362.195	137.999	208	120	1012	2642333.097	349	6341309
ctrl.tm1019.green	ctrl	tm1019	green	n	54	7029.905	320.894	125.116	168	110	851	2255852.897	303	5413799
ctrl.tm1019.green	ctrl	tm1019	green	n	55	8409.135	350.811	161.417	213	102	1142	2950018.021	308	7079719
ctrl.tm1019.green	ctrl	tm1019	green	n	56	9254.174	353.929	134.391	192	111	785	3275317.92	361	7860403
ctrl.tm1019.green	ctrl	tm1019	green	n	57	7624.933	363.101	126.419	411	125	1101	2768624.297	363	6644394
gfp.wt.green	gfp	wt	green	n	1	8891.242	132.514	13.253	128	76	200	1178210.816	131	2827576
gfp.wt.green	gfp	wt	green	n	2	7838.277	230.998	64.624	157	102	508	1810623.215	225	4345296
gfp.wt.green	gfp	wt	green	n	3	8296.215	133.425	14.124	131	85	214	1106924.207	132	2656496
gfp.wt.green	gfp	wt	green	n	4	7836.61	130.486	14.254	125	85	211	1022571.58	129	2454059
gfp.wt.green	gfp	wt	green	n	5	8691.233	127.583	13.977	122	69	231	1108855.129	125	2661130
gfp.wt.green	gfp	wt	green	n	6	8933.327	139.838	19.45	125	75	254	1249216.58	137	2997982
gfp.wt.green	gfp	wt	green	n	7	7402.424	158.251	26.028	150	89	346	1171441.339	156	2811330
gfp.wt.green	gfp	wt	green	n	8	8913.743	135.403	19.113	123	79	292	1206947.554	132	2896541
gfp.wt.green	gfp	wt	green	n	9	10562.152	134.665	19.413	125	81	322	1422351.204	130	3413486
gfp.wt.green	gfp	wt	green	n	10	6996.988	131.987	17.241	124	84	301	923511.194	128	2216325
gfp.wt.green	gfp	wt	green	n	11	8780.82	127.091	15.307	116	72	229	1115960.455	124	2678182
gfp.wt.green	gfp	wt	green	n	12	7471.593	133.458	15.335	129	81	250	997147.078	131	2393043
gfp.wt.green	gfp	wt	green	n	13	6948.236	138.642	19.324	131	70	315	963314.273	135	2311848
gfp.wt.green	gfp	wt	green	n	14	6970.737	145.996	20.513	139	93	264	1017699.273	144	2442366
gfp.wt.green	gfp	wt	green	n	15	7734.522	138.117	20.136	121	74	240	1068267.847	134	2563725
gfp.wt.green	gfp	wt	green	n	16	5554.005	141.444	17.683	141	91	303	785579.855	140	1885305
gfp.wt.green	gfp	wt	green	n	17	7602.016	133.02	16.066	128	81	243	1011221.058	130	2426819
gfp.wt.green	gfp	wt	green	n	18	8715.401	169.253	37.224	149	83	385	1475107.795	161	3540096
gfp.wt.green	gfp	wt	green	n	19	9678.361	138.888	18.399	129	73	237	1344205.529	136	3225945
gfp.wt.green	gfp	wt	green	n	20	9755.865	134.036	16.389	127	75	242	1307633.431	131	3138176
gfp.wt.green	gfp	wt	green	n	21	9491.27	147.074	23.272	131	82	306	1395920.406	143	3350055
gfp.wt.green	gfp	wt	green	n	22	9343.763	152.198	24.786	141	81	314	1422106.609	149	3412899
gfp.wt.green	gfp	wt	green	n	23	6365.293	129.175	11.997	128	82	204	822239.04	128	1973283
gfp.wt.green	gfp	wt	green	n	24	8087.455	135.779	14.646	130	76	213	1098110.468	134	2635344
gfp.wt.green	gfp	wt	green	n	25	8725.401	129.606	14.759	121	79	213	1130865.307	127	2713952
gfp.wt.green	gfp	wt	green	n	26	8224.128	128.024	12.45	122	81	212	1052884.223	126	2526806
gfp.wt.green	gfp	wt	green	n	27	8908.326	225.801	62.466	151	105	492	2011510.364	226	4827403
gfp.wt.green	gfp	wt	green	n	28	7182.413	125.625	13.013	122	65	212	902289.385	123	2165395
gfp.wt.green	gfp	wt	green	n	29	7870.778	235.952	78.807	147	78	716	1857125.352	221	4456896
gfp.wt.green	gfp	wt	green	n	30	8284.547	139.25	19.999	136	76	280	1153624.687	136	2768572
gfp.wt.green	gfp	wt	green	n	31	9034.165	134.386	16.915	129	83	219	1214066.214	132	2913625
gfp.wt.green	gfp	wt	green	n	32	6280.705	208.301	55.779	154	100	780	1308279.294	201	3139726
gfp.wt.green	gfp	wt	green	n	33	8100.372	202.356	51.205	195	98	435	1639154.918	198	3933791
gfp.wt.green	gfp	wt	green	n	34	8490.39	153.993	24.488	152	75	281	1307460.09	151	3137760
gfp.wt.green	gfp	wt	green	n	35	8441.221	207.891	70.607	158	79	502	1754858.152	186	4211466
gfp.wt.green	gfp	wt	green	n	36	7135.745	139.797	18.15	127	85	253	997555.014	137	2394022
gfp.wt.green	gfp	wt	green	n	37	9729.614	128.871	14.769	124	88	259	1253864.293	126	3009136
gfp.wt.green	gfp	wt	green	n	38	6653.639	170.187	34.646	159	96	334	1132361.209	166	2717542
gfp.wt.green	gfp	wt	green	n	39	7652.435	146.864	21.484	135	83	286	1123870.402	144	2697165
gfp.wt.green	gfp	wt	green	n	40	8722.484	127.854	13.533	121	64	218	1115207.921	126	2676376
gfp.wt.green	gfp	wt	green	n	41	7559.931	133.279	17.904	125	72	229	1007582.141	130	2418086
gfp.wt.green	gfp	wt	green	n	42	9429.183	126.299	11.362	123	65	182	1190895.566	125	2858018
gfp.wt.green	gfp	wt	green	n	43	9477.519	131.835	16.779	122	72	254	1249469.925	129	2998590
gfp.wt.green	gfp	wt	green	n	44	6349.458	142.147	17.547	143	83	228	902554.397	141	2166031
gfp.wt.green	gfp	wt	green	n	45	8681.232	132.486	18.147	121	63	268	1150139.11	129	2760207
gfp.wt.green	gfp	wt	green	n	46	8550.393	129.421	13.615	122	66	210	1106598.359	127	2655714
gfp.wt.green	gfp	wt	green	n	47	8541.643	131.153	17.33	119	81	227	1120261.486	128	2688504
gfp.wt.green	gfp	wt	green	n	48	5920.272	183.845	51.714	134	74	409	1088414.189	171	2612074
gfp.wt.green	gfp	wt	green	n	49	8334.966	127.701	13.941	120	81	235	1064383.918	125	2554404
gfp.wt.green	gfp	wt	green	n	50	6965.32	129.476	14.681	122	84	208	901843.531	127	2164325
gfp.wt.green	gfp	wt	green	n	51	7339.504	227.817	70.423	169	101	531	1672064.347	216	4012770
gfp.wt.green	gfp	wt	green	n	52	7293.252	142.101	18.461	138	83	265	1036380.965	141	2487200
gfp.wt.green	gfp	wt	green	n	53	9134.586	137.01	17.294	132	66	231	1251533.353	134	3003542
gfp.wt.green	gfp	wt	green	n	54	7957.449	126.712	13.243	116	73	210	1008302.591	125	2419815
gfp.wt.green	gfp	wt	green	n	55	10727.993	131.643	15.511	127	65	233	1412262.823	130	3389275
gfp.wt.green	gfp	wt	green	n	56	7124.494	139.722	17.942	137	81	239	995448.25	138	2388966
gfp.wt.green	gfp	wt	green	n	57	6222.786	146.763	23.374	137	94	247	913275.724	142	2191761
gfp.wt.green	gfp	wt	green	n	58	9046.666	129.814	13.88	121	83	211	1174383.974	128	2818392
gfp.wt.green	gfp	wt	green	n	59	10097.964	133.607	17.567	129	78	293	1349158.673	131	3237832
gfp.wt.green	gfp	wt	green	y	60	10032.128	136.494	18.152	132	84	250	1369320.433	134	3286218
gfp.wt.green	gfp	wt	green	n	61	10136.299	128.581	12.821	121	66	204	1303334.484	126	3127859
gfp.wt.green	gfp	wt	green	n	62	7798.692	128.289	15.654	117	74	234	1000484.315	125	2401052
gfp.wt.green	gfp	wt	green	n	63	7773.691	137.405	17.311	132	76	231	1068142.424	135	2563424
gfp.wt.green	gfp	wt	green	n	64	8464.139	134.225	14.996	128	87	213	1136098.881	133	2726512
gfp.tm1019.green	gfp	tm1019	green	n	1	5198.154	448.796	217.333	211	106	1292	2332910.208	406	5598729
gfp.tm1019.green	gfp	tm1019	green	n	2	6120.696	349.14	155.698	173	108	903	2136980.017	325	5128518
gfp.tm1019.green	gfp	tm1019	green	n	3	7238.247	381.599	180.046	181	97	1308	2762105.21	340	6628750
gfp.tm1019.green	gfp	tm1019	green	n	4	7343.252	265.597	84.774	199	105	656	1950347.75	256	4680621
gfp.tm1019.green	gfp	tm1019	green	n	5	7853.275	300.493	107.456	186	110	828	2359851.437	291	5663385
gfp.tm1019.green	gfp	tm1019	green	n	6	8428.301	296.747	98.746	195	108	723	2501076.632	293	6002310
gfp.tm1019.green	gfp	tm1019	green	n	7	8249.543	299.683	108.333	173	107	779	2472245.733	288	5933119
gfp.tm1019.green	gfp	tm1019	green	n	8	8054.118	328.189	127.551	198	83	965	2643270.204	308	6343559
gfp.tm1019.green	gfp	tm1019	green	n	9	6035.692	262.474	108.699	155	99	663	1584211.876	237	3801935
gfp.tm1019.green	gfp	tm1019	green	n	10	7411.172	266.429	88.271	258	105	693	1974548.021	257	4738699
gfp.tm1019.green	gfp	tm1019	green	n	11	4617.294	379.109	176.153	195	110	1190	1750458.629	352	4200909
gfp.tm1019.green	gfp	tm1019	green	n	12	7272.832	329.853	138.257	183	106	936	2398962.805	308	5757248
gfp.tm1019.green	gfp	tm1019	green	n	13	6799.06	417.964	218.817	208	110	1687	2841763.011	372	6819920
gfp.tm1019.green	gfp	tm1019	green	n	14	7909.111	279.708	94.934	200	103	841	2212243.451	272	5309142
gfp.tm1019.green	gfp	tm1019	green	n	15	6355.707	326.628	145.298	200	107	1129	2075952.232	292	4982058
gfp.tm1019.green	gfp	tm1019	green	n	16	7319.084	343.715	142.268	236	109	1306	2515682.298	313	6037362
gfp.tm1019.green	gfp	tm1019	green	n	17	6810.311	337.512	139.444	192	101	1115	2298561.557	323	5516296
gfp.tm1019.green	gfp	tm1019	green	n	18	8237.459	287.675	109.695	167	106	847	2369713.97	270	5687054
gfp.tm1019.green	gfp	tm1019	green	n	19	6547.799	326.356	152.777	178	104	936	2136916.264	286	5128365
gfp.tm1019.green	gfp	tm1019	green	n	20	8151.205	249.889	67.548	260	106	642	2036897.95	248	4888332
gfp.tm1019.green	gfp	tm1019	green	n	21	9703.776	251.133	67.671	196	100	508	2436939.538	248	5848388
gfp.tm1019.green	gfp	tm1019	green	n	22	6959.068	295.561	117.943	163	110	838	2056829.693	273	4936166
gfp.tm1019.green	gfp	tm1019	green	n	23	7476.591	257.598	85.687	222	108	608	1925955.804	242	4622083
gfp.tm1019.green	gfp	tm1019	green	n	24	6462.378	348.199	146.909	184	104	982	2250193.944	327	5400219
gfp.tm1019.green	gfp	tm1019	green	n	25	4253.111	482.443	257.297	178	107	1798	2051883.644	441	4924296
gfp.tm1019.green	gfp	tm1019	green	n	26	6349.873	152.313	23.698	144	95	297	967165.806	149	2321092
gfp.tm1019.green	gfp	tm1019	green	y	27	7446.59	350.55	145.572	196	105	1174	2610405.384	328	6264687
gfp.tm1019.green	gfp	tm1019	green	n	28	6395.709	253.324	114.023	160	92	782	1620188.109	215	3888274
gfp.tm1019.green	gfp	tm1019	green	n	29	9576.687	306.451	125.291	174	101	843	2934783.938	281	7043160
gfp.tm1019.green	gfp	tm1019	green	n	30	7589.513	358.023	140.324	199	101	820	2717222.342	349	6521036
gfp.tm1019.green	gfp	tm1019	green	n	31	6686.138	263.17	84.823	175	97	661	1759589.054	253	4222821
gfp.tm1019.green	gfp	tm1019	green	n	32	7314.084	285.76	102.324	190	110	767	2090072.053	270	5015944
gfp.tm1019.green	gfp	tm1019	green	n	33	8102.453	342.779	141.664	194	102	971	2777353.42	318	6665344
gfp.tm1019.green	gfp	tm1019	green	n	34	7261.581	352.019	143.532	332	104	1107	2556213.744	331	6134633
gfp.tm1019.green	gfp	tm1019	green	n	35	9172.919	257.346	89.705	162	106	730	2360615.234	243	5665218
gfp.tm1019.green	gfp	tm1019	green	n	36	5621.507	287.635	114.254	172	107	906	1616943.377	272	3880487
gfp.tm1019.green	gfp	tm1019	green	n	37	6762.392	290.877	116.053	144	99	788	1967021.438	276	4720636
gfp.tm1019.green	gfp	tm1019	green	n	38	7342.002	280.884	99.191	225	100	874	2062254.117	262	4949184
gfp.tm1019.green	gfp	tm1019	green	n	39	6587.384	301.76	107.801	314	99	834	1987810.72	297	4770528
gfp.tm1019.green	gfp	tm1019	green	n	40	6586.967	201.062	67.256	168	78	699	1324390.026	181	3178391
gfp.tm1019.green	gfp	tm1019	green	n	41	5794.848	274.052	102.043	157	92	813	1588087.477	260	3811236
gfp.tm1019.green	gfp	tm1019	green	n	42	7588.68	394.075	187.068	232	113	1612	2990507.731	351	7176891
gfp.tm1019.green	gfp	tm1019	green	n	43	6984.485	369.572	177.777	186	114	1108	2581266.971	325	6194758
gfp.tm1019.green	gfp	tm1019	green	n	44	7606.597	244.425	76.835	175	105	771	1859241.519	234	4461976
gfp.tm1019.green	gfp	tm1019	green	n	45	5173.569	300.069	130.302	199	107	1143	1552425.433	267	3725651
gfp.tm1019.green	gfp	tm1019	green	n	46	8352.048	349.093	122.746	206	106	798	2915645.148	351	6997229
gfp.tm1019.green	gfp	tm1019	green	n	47	6920.733	295.446	110.201	151	77	790	2044701.233	290	4907059
gfp.tm1019.green	gfp	tm1019	green	n	48	6448.211	350.689	159.935	220	105	1190	2261318.619	308	5426917
gfp.tm1019.green	gfp	tm1019	green	n	49	4667.296	328.916	138.619	248	111	870	1535150.478	286	3684193
gfp.tm1019.green	gfp	tm1019	green	n	50	6874.48	349.873	149.103	202	117	1242	2405197.685	315	5772211
gfp.tm1019.green	gfp	tm1019	green	n	51	6338.206	271.708	98.107	177	99	786	1722138.178	253	4132943
gfp.tm1019.green	gfp	tm1019	green	n	52	6621.136	249.368	73.496	254	94	665	1651099.52	245	3962458
gfp.tm1019.green	gfp	tm1019	green	n	53	5377.329	293.619	103.336	215	127	846	1578883.307	267	3789147
gfp.tm1019.green	gfp	tm1019	green	n	54	6225.285	294.526	105.733	215	100	791	1833510.185	278	4400223
gfp.tm1019.green	gfp	tm1019	green	n	55	6843.23	319.707	136.54	173	110	1079	2187826.405	299	5250543
gfp.tm1019.green	gfp	tm1019	green	n	56	5876.519	343.576	159.503	195	107	1203	2019029.928	304	4845450
gfp.tm1019.green	gfp	tm1019	green	n	57	6624.053	256.953	73.721	230	104	794	1702067.918	256	4084776
gfp.tm1019.green	gfp	tm1019	green	n	58	8589.56	302.739	94.152	365	113	709	2600394.875	301	6240662
ctrl.wt.red	ctrl	wt	red	n	1	4726.466	345.083	159.112	328	107	1974	1631022.72	319	3914276
ctrl.wt.red	ctrl	wt	red	n	2	5223.155	270.424	84.702	259	130	1418	1412466.919	259	3389766
ctrl.wt.red	ctrl	wt	red	n	3	8405.8	249.705	57.818	244	120	1451	2098969.062	247	5037296
ctrl.wt.red	ctrl	wt	red	n	4	8061.201	291.792	70.401	303	127	859	2352195.194	297	5645011
ctrl.wt.red	ctrl	wt	red	n	5	9138.333	258.629	100.542	245	120	3472	2363440.29	249	5671998
ctrl.wt.red	ctrl	wt	red	n	6	9290.007	281.855	73.537	296	118	648	2618434.837	282	6283957
ctrl.wt.red	ctrl	wt	red	n	7	5562.754	290.996	90.648	262	130	1178	1618737.576	279	3884793
ctrl.wt.red	ctrl	wt	red	n	8	7489.092	267.032	70.748	270	121	924	1999829.957	263	4799373
ctrl.wt.red	ctrl	wt	red	n	9	9760.028	263.004	61.322	262	128	641	2566921.654	261	6160331
ctrl.wt.red	ctrl	wt	red	n	10	6082.777	228.367	47.905	228	125	1252	1389107.52	228	3333706
ctrl.wt.red	ctrl	wt	red	n	11	7775.355	307.47	103.517	319	124	3791	2390685.7	308	5737384
ctrl.wt.red	ctrl	wt	red	n	12	8043.283	283.945	77.373	286	126	947	2283848.744	280	5480987
ctrl.wt.red	ctrl	wt	red	n	13	8043.7	286	83.544	284	110	2265	2300499.92	283	5520948
ctrl.wt.red	ctrl	wt	red	n	14	7376.17	294.978	85.501	323	116	848	2175804.649	295	5221693
ctrl.wt.red	ctrl	wt	red	n	15	6098.611	264.062	85.33	241	122	1776	1610413.03	254	3864815
ctrl.wt.red	ctrl	wt	red	n	16	8551.64	273.331	69.502	277	112	850	2337428.271	272	5609572
ctrl.wt.red	ctrl	wt	red	n	17	5494.834	310.091	103.617	293	132	2675	1703896.044	302	4089164
ctrl.wt.red	ctrl	wt	red	n	18	6305.288	281.851	116.832	270	131	3892	1777152.301	272	4264971
ctrl.wt.red	ctrl	wt	red	n	19	4369.783	244.724	64.189	202	99	666	1069391.272	237	2566422
ctrl.wt.red	ctrl	wt	red	n	20	7927.028	289.609	78.205	319	109	681	2295736.369	297	5509516
ctrl.wt.red	ctrl	wt	red	n	21	6173.615	242.577	68.093	221	120	634	1497574.55	232	3594015
ctrl.wt.red	ctrl	wt	red	n	22	8744.565	284.49	71.562	313	114	589	2487744.293	289	5970314
ctrl.wt.red	ctrl	wt	red	n	23	8195.79	276.516	79.403	263	131	1707	2266270.442	272	5438801
ctrl.wt.red	ctrl	wt	red	n	24	8659.145	279.544	74.402	282	115	1881	2420608.731	277	5809196
ctrl.wt.red	ctrl	wt	red	n	25	5465.249	218.96	39.539	243	126	457	1196671.66	216	2871881
ctrl.wt.red	ctrl	wt	red	n	26	7834.107	273.543	75.099	278	122	913	2142961.902	270	5142874
ctrl.wt.red	ctrl	wt	red	n	27	9348.76	233.906	59.104	222	127	1805	2186728.481	228	5247909
ctrl.wt.red	ctrl	wt	red	n	28	6154.864	356.052	132.954	336	133	3575	2191449.946	342	5259240
ctrl.wt.red	ctrl	wt	red	y	29	8502.888	277.453	72.29	282	123	1839	2359153.845	275	5661711
ctrl.wt.red	ctrl	wt	red	n	30	6751.558	257.429	65.297	239	129	1107	1738049.268	253	4171128
ctrl.wt.red	ctrl	wt	red	n	31	9391.678	260.718	64.094	265	95	784	2448579.59	260	5876323
ctrl.wt.red	ctrl	wt	red	n	32	4723.965	351.936	110.71	359	129	1106	1662533.324	347	3989898
ctrl.wt.red	ctrl	wt	red	n	33	5164.402	266.641	79.631	233	125	1409	1377042.803	255	3304752
ctrl.wt.red	ctrl	wt	red	n	34	8712.064	320.719	114.457	334	128	3499	2794123.266	313	6705590
ctrl.wt.red	ctrl	wt	red	n	35	8110.37	279.388	63.203	280	130	763	2265937.51	280	5438002
ctrl.wt.red	ctrl	wt	red	n	36	7452.007	269.744	62.39	253	125	1365	2010135.01	268	4824104
ctrl.wt.red	ctrl	wt	red	n	37	7113.241	270.079	65.725	279	116	554	1921135.535	269	4610515
ctrl.wt.red	ctrl	wt	red	n	38	7348.252	289.06	83.073	282	131	1687	2124088.124	281	5097579
ctrl.wt.red	ctrl	wt	red	n	39	6456.544	255.676	65.684	232	108	1072	1650786.121	249	3961706
ctrl.wt.red	ctrl	wt	red	n	40	8273.711	265.729	61.192	273	120	588	2198567.354	270	5276321
ctrl.wt.red	ctrl	wt	red	n	41	7407.004	300.469	86.521	312	129	717	2225577.336	304	5341142
ctrl.wt.red	ctrl	wt	red	n	42	7061.572	219.641	38.766	221	128	564	1551012.821	218	3722261
ctrl.wt.red	ctrl	wt	red	n	43	7788.689	239.057	43.589	258	128	459	1861937.001	242	4468445
ctrl.wt.red	ctrl	wt	red	n	44	3772.255	337.709	148.41	217	131	904	1273923.517	285	3057277
ctrl.wt.red	ctrl	wt	red	n	45	8281.211	260.93	59.249	270	122	605	2160818.966	263	5185729
ctrl.wt.red	ctrl	wt	red	n	46	8137.038	266.813	63.438	267	118	920	2171070.267	265	5210331
ctrl.wt.red	ctrl	wt	red	n	47	5923.187	265.215	61.253	256	113	761	1570916.229	265	3770027
ctrl.wt.red	ctrl	wt	red	n	48	7567.845	344.078	101.046	363	125	1106	2603929.592	359	6249146
ctrl.wt.red	ctrl	wt	red	n	49	7304.083	278.455	83.491	298	124	1577	2033861.092	273	4881044
ctrl.wt.red	ctrl	wt	red	n	50	6094.028	265.875	72.428	259	134	1992	1620252.229	261	3888428
ctrl.wt.red	ctrl	wt	red	n	51	7990.781	281.934	84.014	293	121	3242	2252870.248	275	5406642
ctrl.wt.red	ctrl	wt	red	n	52	7029.071	256.037	70.901	233	112	1136	1799699.163	246	4319081
ctrl.wt.red	ctrl	wt	red	n	53	7719.935	286.111	76.669	294	127	1445	2208761.569	284	5300786
ctrl.wt.red	ctrl	wt	red	n	54	7851.191	322.004	135.746	285	130	3971	2528116.134	301	6067202
ctrl.wt.red	ctrl	wt	red	n	55	7704.935	300.267	97.466	306	111	1454	2313535.459	301	5552232
ctrl.wt.red	ctrl	wt	red	n	56	7728.269	280.524	71.429	284	125	921	2167961.323	283	5202870
ctrl.wt.red	ctrl	wt	red	n	57	8318.713	210.983	47.167	179	104	702	1755108.754	202	4212069
ctrl.wt.red	ctrl	wt	red	n	58	7777.021	242.503	54.902	243	117	658	1885950.135	244	4526074
ctrl.wt.red	ctrl	wt	red	n	59	6291.537	274.124	88.566	244	112	1436	1724664.033	259	4139005
ctrl.wt.red	ctrl	wt	red	n	60	6563.633	272.145	85.889	284	118	743	1786262.257	268	4286834
ctrl.wt.red	ctrl	wt	red	n	61	8247.459	231.657	61.624	221	114	1045	1910579.174	223	4585181
ctrl.wt.red	ctrl	wt	red	n	62	9306.674	293.502	91.42	291	113	2101	2731523.262	288	6555357
ctrl.wt.red	ctrl	wt	red	n	63	7722.019	274.728	72.755	285	116	1245	2121454.203	275	5091258
ctrl.wt.red	ctrl	wt	red	n	64	7292.416	349.573	119.241	356	115	903	2549233.703	355	6117882
ctrl.wt.red	ctrl	wt	red	n	65	6026.108	228.821	57.262	221	107	876	1378902.022	225	3309214
ctrl.wt.red	ctrl	wt	red	n	66	11673.032	274.046	71.214	275	118	602	3198942.485	279	7677112
ctrl.tm1019.red	ctrl	tm1019	red	n	1	8644.979	298.783	88.344	307	131	1193	2582977.045	295	6198861
ctrl.tm1019.red	ctrl	tm1019	red	n	2	6341.124	307.858	101.586	319	131	1691	1952166.489	302	4684985
ctrl.tm1019.red	ctrl	tm1019	red	n	3	6613.22	288.284	76.326	317	128	708	1906485.646	291	4575356
ctrl.tm1019.red	ctrl	tm1019	red	n	4	5909.854	307.399	99.296	325	120	1198	1816683.617	303	4359841
ctrl.tm1019.red	ctrl	tm1019	red	n	5	5754.43	294.997	88.87	300	113	892	1697541.494	287	4073913
ctrl.tm1019.red	ctrl	tm1019	red	n	6	6696.973	286.57	93.855	313	129	1292	1919152.893	282	4605756
ctrl.tm1019.red	ctrl	tm1019	red	n	7	4492.289	354.284	177.699	168	126	1614	1591547.89	315	3819540
ctrl.tm1019.red	ctrl	tm1019	red	n	8	5626.508	352.251	124.824	310	122	1327	1981944.936	344	4756450
ctrl.tm1019.red	ctrl	tm1019	red	n	9	6352.791	267.876	78.706	217	128	578	1701760.854	250	4084039
ctrl.tm1019.red	ctrl	tm1019	red	n	10	6702.39	296.679	100.066	286	126	2170	1988457.734	283	4772080
ctrl.tm1019.red	ctrl	tm1019	red	n	11	6041.527	272.145	70.996	284	112	656	1644172.8	275	3945834
ctrl.tm1019.red	ctrl	tm1019	red	n	12	6643.221	306.673	97.743	302	130	1463	2037294.554	297	4889283
ctrl.tm1019.red	ctrl	tm1019	red	n	13	5669.01	343.839	122.252	365	128	1594	1949228.854	341	4677935
ctrl.tm1019.red	ctrl	tm1019	red	n	14	6614.053	311.572	77.975	315	131	871	2060753.545	310	4945582
ctrl.tm1019.red	ctrl	tm1019	red	n	15	6256.953	350.52	105.062	361	133	1055	2193187.527	350	5263409
ctrl.tm1019.red	ctrl	tm1019	red	n	16	9663.776	283.841	86.503	272	101	1108	2742978.539	279	6582847
ctrl.tm1019.red	ctrl	tm1019	red	n	17	6516.132	300.844	82.169	307	127	1107	1960336.029	305	4704591
ctrl.tm1019.red	ctrl	tm1019	red	n	18	4932.726	397.87	179.703	161	132	1022	1962585.299	358	4709989
ctrl.tm1019.red	ctrl	tm1019	red	n	19	6505.298	305.41	88.633	299	119	768	1986784.741	306	4768065
ctrl.tm1019.red	ctrl	tm1019	red	n	20	8649.979	292.621	69.504	285	131	1322	2531169.256	295	6074528
ctrl.tm1019.red	ctrl	tm1019	red	n	21	4474.788	364.733	137.017	373	127	2356	1632101.414	360	3916864
ctrl.tm1019.red	ctrl	tm1019	red	n	22	7017.405	290.035	89.797	326	121	2420	2035291.129	291	4884475
ctrl.tm1019.red	ctrl	tm1019	red	n	23	5706.095	280.527	80.724	265	130	1590	1600713.726	274	3841537
ctrl.tm1019.red	ctrl	tm1019	red	n	24	8104.538	436.823	176.487	452	125	3954	3540247.553	435	8496205
ctrl.tm1019.red	ctrl	tm1019	red	n	25	5643.175	283.748	69.119	298	135	578	1601237.5	287	3842794
ctrl.tm1019.red	ctrl	tm1019	red	n	26	6200.701	339.134	99.425	374	125	1388	2102869.64	351	5046656
ctrl.tm1019.red	ctrl	tm1019	red	n	27	8332.465	311.105	93.09	331	119	1614	2592269.554	311	6221162
ctrl.tm1019.red	ctrl	tm1019	red	n	28	5370.246	263.467	65.686	255	125	1110	1414883.132	257	3395564
ctrl.tm1019.red	ctrl	tm1019	red	n	29	5731.096	332.981	104.227	341	105	1691	1908345.315	336	4579819
ctrl.tm1019.red	ctrl	tm1019	red	n	30	5271.908	288.169	74.904	324	125	1015	1519200.826	290	3645915
ctrl.tm1019.red	ctrl	tm1019	red	n	31	6500.298	359.945	105.048	347	128	982	2339750.489	365	5615144
ctrl.tm1019.red	ctrl	tm1019	red	n	32	6797.811	355.195	133.579	373	129	2510	2414550.581	343	5794656
ctrl.tm1019.red	ctrl	tm1019	red	n	33	6286.538	275.328	72.905	282	125	1787	1730858.853	273	4153871
ctrl.tm1019.red	ctrl	tm1019	red	n	34	3029.722	442.146	240.406	162	122	1162	1339580.1	354	3214845
ctrl.tm1019.red	ctrl	tm1019	red	n	35	6969.486	308.044	101.552	289	129	1612	2146911.657	290	5152352
ctrl.tm1019.red	ctrl	tm1019	red	n	36	5426.915	292.138	124.684	301	129	4103	1585409.692	284	3804809
ctrl.tm1019.red	ctrl	tm1019	red	n	37	7221.164	300.424	97.19	293	121	1232	2169407.688	293	5206340
ctrl.tm1019.red	ctrl	tm1019	red	n	38	6153.615	325.166	106.134	349	123	1472	2000943.722	321	4802045
ctrl.tm1019.red	ctrl	tm1019	red	n	39	5476.084	361.58	142.916	312	137	1645	1980043.182	341	4751886
ctrl.tm1019.red	ctrl	tm1019	red	n	40	6424.044	285.549	131.648	260	106	4965	1834377.761	277	4402305
ctrl.tm1019.red	ctrl	tm1019	red	n	41	3802.257	263.257	76.758	241	134	1000	1000969.176	250	2402216
ctrl.tm1019.red	ctrl	tm1019	red	n	42	4910.225	287.226	95.346	295	137	1626	1410345.424	279	3384674
ctrl.tm1019.red	ctrl	tm1019	red	n	43	6050.277	284.777	79.248	225	131	832	1722981.409	273	4134966
ctrl.tm1019.red	ctrl	tm1019	red	n	44	7494.093	303.792	82.583	333	124	894	2276643.849	303	5463695
ctrl.tm1019.red	ctrl	tm1019	red	n	45	6601.136	287.818	94.832	262	122	1779	1899924.513	276	4559610
ctrl.tm1019.red	ctrl	tm1019	red	n	46	9020.83	357.969	113.475	361	117	1860	3229175.806	363	7749667
ctrl.tm1019.red	ctrl	tm1019	red	n	47	9101.25	302.012	89.504	300	134	1851	2748687.551	297	6596548
ctrl.tm1019.red	ctrl	tm1019	red	y	48	9134.585	352.754	189.051	328	124	3985	3222261.323	329	7733073
ctrl.tm1019.red	ctrl	tm1019	red	n	49	6811.145	271.644	69.107	263	128	1029	1850208.486	270	4440297
ctrl.tm1019.red	ctrl	tm1019	red	n	50	6369.875	290.551	84.772	291	117	1558	1850773.095	285	4441652
ctrl.tm1019.red	ctrl	tm1019	red	n	51	5630.675	352.94	149.598	172	126	1649	1987289.347	333	4769276
ctrl.tm1019.red	ctrl	tm1019	red	n	52	5126.068	268.634	81.834	204	117	601	1377037.649	246	3304739
ctrl.tm1019.red	ctrl	tm1019	red	n	53	7295.334	329.138	124.417	362	142	1563	2401173.719	319	5762553
ctrl.tm1019.red	ctrl	tm1019	red	n	54	7029.905	296.52	77.586	294	124	854	2084509.633	292	5002594
ctrl.tm1019.red	ctrl	tm1019	red	n	55	8409.135	314.119	100.214	315	114	745	2641465.974	310	6339228
ctrl.tm1019.red	ctrl	tm1019	red	n	56	9254.174	323.843	87.543	349	133	782	2996903.502	332	7192239
ctrl.tm1019.red	ctrl	tm1019	red	n	57	7624.933	302.231	96.744	312	124	2267	2304489.708	300	5530522
gfp.wt.red	gfp	wt	red	n	1	8891.242	320.97	83.726	352	135	1056	2853821.576	321	6848857
gfp.wt.red	gfp	wt	red	n	2	7838.277	348.054	85.603	358	109	1377	2728140.384	349	6547236
gfp.wt.red	gfp	wt	red	n	3	8296.215	299.569	70.208	318	134	882	2485289.222	301	5964420
gfp.wt.red	gfp	wt	red	n	4	7836.61	402.917	148.769	386	143	2702	3157504.284	393	7577662
gfp.wt.red	gfp	wt	red	n	5	8691.233	259.92	55.891	258	133	571	2259026.323	258	5421414
gfp.wt.red	gfp	wt	red	n	6	8933.327	292.323	90.472	303	108	2208	2611416.269	289	6267111
gfp.wt.red	gfp	wt	red	n	7	7402.424	306.098	80.671	297	128	805	2265867.888	308	5437833
gfp.wt.red	gfp	wt	red	n	8	8913.743	336.259	82.869	373	130	678	2997328.172	344	7193257
gfp.wt.red	gfp	wt	red	n	9	10562.152	321.899	88.453	328	128	707	3399948.343	322	8159501
gfp.wt.red	gfp	wt	red	n	10	6996.988	271.682	64.979	261	126	652	1900954.867	266	4562082
gfp.wt.red	gfp	wt	red	n	11	8780.82	277.862	66.862	274	123	1557	2439858.801	274	5855392
gfp.wt.red	gfp	wt	red	n	12	7471.593	303.334	108.282	297	130	4124	2266385.828	298	5439076
gfp.wt.red	gfp	wt	red	n	13	6948.236	280.399	71.27	266	129	615	1948281.208	275	4675660
gfp.wt.red	gfp	wt	red	n	14	6970.737	272.006	71.216	261	135	885	1896082.143	266	4550388
gfp.wt.red	gfp	wt	red	n	15	7734.522	310.851	81.543	335	140	1313	2404280.916	312	5770009
gfp.wt.red	gfp	wt	red	n	16	5554.005	232.829	55.46	186	131	455	1293134.015	220	3103379
gfp.wt.red	gfp	wt	red	n	17	7602.016	290.979	76.156	274	134	1041	2212029.58	283	5308627
gfp.wt.red	gfp	wt	red	n	18	8715.401	310.363	84.462	353	104	892	2704939.734	319	6491557
gfp.wt.red	gfp	wt	red	n	19	9678.361	331.655	98.767	339	131	1846	3209877.941	328	7703353
gfp.wt.red	gfp	wt	red	n	20	9755.865	352.98	94.522	397	141	1491	3443622.85	363	8264315
gfp.wt.red	gfp	wt	red	n	21	9491.27	342.22	94.793	340	125	944	3248101.781	349	7795086
gfp.wt.red	gfp	wt	red	n	22	9343.763	336.443	83.175	347	138	801	3143640.73	346	7544391
gfp.wt.red	gfp	wt	red	n	23	6365.293	284.233	80.229	286	129	1102	1809226.068	277	4341943
gfp.wt.red	gfp	wt	red	n	24	8087.455	315.161	90.053	342	121	1336	2548846.727	313	6116951
gfp.wt.red	gfp	wt	red	n	25	8725.401	256.687	52.513	275	122	560	2239700.019	260	5375033
gfp.wt.red	gfp	wt	red	n	26	8224.128	279.68	60.426	273	135	669	2300125.712	279	5520048
gfp.wt.red	gfp	wt	red	n	27	8908.326	296.214	73.302	288	137	670	2638772.11	293	6332762
gfp.wt.red	gfp	wt	red	n	28	7182.413	285.377	64.617	290	129	872	2049692.119	286	4919035
gfp.wt.red	gfp	wt	red	n	29	7870.778	300.54	75.665	306	129	899	2365481.633	302	5676895
gfp.wt.red	gfp	wt	red	n	30	8284.547	319.972	84.609	314	134	894	2650825.164	322	6361688
gfp.wt.red	gfp	wt	red	n	31	9034.165	287.345	66.718	300	108	946	2595925.557	287	6229935
gfp.wt.red	gfp	wt	red	n	32	6280.705	274.322	68.811	262	134	603	1722934.185	266	4134852
gfp.wt.red	gfp	wt	red	n	33	8100.372	286.159	69.766	283	133	1164	2317996.534	282	5562936
gfp.wt.red	gfp	wt	red	n	34	8490.39	282.528	63.288	286	139	872	2398770.246	284	5756784
gfp.wt.red	gfp	wt	red	n	35	8441.221	303.963	69.38	337	145	765	2565818.34	309	6157681
gfp.wt.red	gfp	wt	red	n	36	7135.745	289.021	67.629	278	133	648	2062378.536	287	4949481
gfp.wt.red	gfp	wt	red	n	37	9729.614	298.556	69.733	300	145	818	2904836.421	296	6971287
gfp.wt.red	gfp	wt	red	n	38	6653.639	305.67	74.53	316	135	1051	2033815.556	304	4880933
gfp.wt.red	gfp	wt	red	n	39	7652.435	306.029	86.93	317	129	1461	2341869.714	303	5620229
gfp.wt.red	gfp	wt	red	n	40	8722.484	315.761	79.222	339	132	791	2754216.165	317	6609815
gfp.wt.red	gfp	wt	red	n	41	7559.931	332.94	87.57	347	132	974	2517001.513	333	6040526
gfp.wt.red	gfp	wt	red	n	42	9429.183	330.467	89.593	361	134	1058	3116036.544	338	7478144
gfp.wt.red	gfp	wt	red	n	43	9477.519	343.093	100.434	356	143	1403	3251666.528	345	7803641
gfp.wt.red	gfp	wt	red	n	44	6349.458	299.349	84.024	301	132	1127	1900704.855	291	4561482
gfp.wt.red	gfp	wt	red	n	45	8681.232	320.012	81.504	355	133	695	2778099.346	330	6667132
gfp.wt.red	gfp	wt	red	n	46	8550.393	305.177	71.239	324	134	667	2609387.009	308	6262241
gfp.wt.red	gfp	wt	red	n	47	8541.643	323.914	81.029	350	137	727	2766755.492	329	6639908
gfp.wt.red	gfp	wt	red	n	48	5920.272	411.817	154.983	459	131	1257	2438068.302	412	5851095
gfp.wt.red	gfp	wt	red	n	49	8334.966	351.554	100.703	361	138	1004	2930193.836	353	7032142
gfp.wt.red	gfp	wt	red	n	50	6965.32	301.056	74.44	309	132	963	2096953.458	303	5032457
gfp.wt.red	gfp	wt	red	n	51	7339.504	293.551	76.234	309	127	833	2154521.937	291	5170615
gfp.wt.red	gfp	wt	red	n	52	7293.252	407.987	134.405	418	146	1350	2975555.505	401	7141005
gfp.wt.red	gfp	wt	red	n	53	9134.586	314.492	75.856	334	133	983	2872756.197	317	6894298
gfp.wt.red	gfp	wt	red	n	54	7957.449	306.402	71.003	313	143	674	2438175.807	309	5851353
gfp.wt.red	gfp	wt	red	n	55	10727.993	346.414	104.778	326	121	1417	3716326.217	333	8918773
gfp.wt.red	gfp	wt	red	n	56	7124.494	266.537	57.666	291	125	558	1898941.024	266	4557249
gfp.wt.red	gfp	wt	red	n	57	6222.786	322.992	92.834	315	134	1650	2009907.791	321	4823557
gfp.wt.red	gfp	wt	red	n	58	9046.666	297.051	82.984	298	140	1630	2687322.258	296	6449277
gfp.wt.red	gfp	wt	red	n	59	10097.964	290.9	75.82	283	130	903	2937495.005	287	7049664
gfp.wt.red	gfp	wt	red	y	60	10032.128	278.724	62.86	291	118	599	2796193.511	281	6710556
gfp.wt.red	gfp	wt	red	n	61	10136.299	298.996	71.454	324	125	979	3030710.123	304	7273370
gfp.wt.red	gfp	wt	red	n	62	7798.692	330.031	85.754	336	142	840	2573810.374	337	6176861
gfp.wt.red	gfp	wt	red	n	63	7773.691	297.864	72.859	308	132	717	2315503.919	303	5556954
gfp.wt.red	gfp	wt	red	n	64	8464.139	290.685	81.452	297	130	974	2460398.912	285	5904686
gfp.tm1019.red	gfp	tm1019	red	n	1	5198.154	365.241	113.486	379	118	1159	1898578.721	375	4556381
gfp.tm1019.red	gfp	tm1019	red	n	2	6120.696	306.589	85.175	326	126	1103	1876536.882	310	4503483
gfp.tm1019.red	gfp	tm1019	red	n	3	7238.247	292.065	75.998	320	120	717	2114038.137	297	5073460
gfp.tm1019.red	gfp	tm1019	red	n	4	7343.252	275.567	68.923	298	124	586	2023561.508	278	4856326
gfp.tm1019.red	gfp	tm1019	red	n	5	7853.275	293.898	97.384	316	117	1412	2308060.74	293	5539093
gfp.tm1019.red	gfp	tm1019	red	n	6	8428.301	321.46	97.203	331	122	939	2709359.886	326	6502167
gfp.tm1019.red	gfp	tm1019	red	n	7	8249.543	295.136	93.718	312	113	1393	2434733.604	291	5843094
gfp.tm1019.red	gfp	tm1019	red	n	8	8054.118	306.184	94.923	343	122	772	2466040.449	314	5918227
gfp.tm1019.red	gfp	tm1019	red	n	9	6035.692	255.739	74.237	240	115	551	1543564.187	246	3704385
gfp.tm1019.red	gfp	tm1019	red	n	10	7411.172	277.403	71.926	303	129	986	2055881.733	279	4933891
gfp.tm1019.red	gfp	tm1019	red	n	11	4617.294	323.874	90.275	319	134	918	1495423.657	326	3588853
gfp.tm1019.red	gfp	tm1019	red	n	12	7272.832	344.902	108.798	375	127	2359	2508411.133	346	6019912
gfp.tm1019.red	gfp	tm1019	red	n	13	6799.06	358.819	136.189	371	115	1555	2439630.078	357	5854845
gfp.tm1019.red	gfp	tm1019	red	n	14	7909.111	297.197	92.094	305	122	1006	2350560.18	295	5641087
gfp.tm1019.red	gfp	tm1019	red	n	15	6355.707	318.606	115.129	343	122	2180	2024968.239	310	4859702
gfp.tm1019.red	gfp	tm1019	red	n	16	7319.084	351.865	120.676	354	129	1701	2575330.437	351	6180511
gfp.tm1019.red	gfp	tm1019	red	n	17	6810.311	353.843	122.776	376	115	3126	2409780.799	357	5783210
gfp.tm1019.red	gfp	tm1019	red	n	18	8237.459	276.364	82.857	278	104	2230	2276537.635	274	5463441
gfp.tm1019.red	gfp	tm1019	red	n	19	6547.799	284.979	69.204	303	118	694	1865986.401	289	4478163
gfp.tm1019.red	gfp	tm1019	red	n	20	8151.205	287.722	73.774	300	115	673	2345282.439	293	5628421
gfp.tm1019.red	gfp	tm1019	red	n	21	9703.776	283.01	72.303	299	115	901	2746261.987	289	6590728
gfp.tm1019.red	gfp	tm1019	red	n	22	6959.068	267.384	61.541	276	130	844	1860740.328	267	4465573
gfp.tm1019.red	gfp	tm1019	red	n	23	7476.591	283.153	89.927	272	120	702	2117019.523	274	5080615
gfp.tm1019.red	gfp	tm1019	red	n	24	6462.378	336.04	108.61	370	95	739	2171619.108	338	5211648
gfp.tm1019.red	gfp	tm1019	red	n	25	4253.111	291.145	103.178	270	130	2125	1238273.179	279	2971720
gfp.tm1019.red	gfp	tm1019	red	n	26	6349.873	218.671	53.767	190	103	507	1388532.12	208	3332325
gfp.tm1019.red	gfp	tm1019	red	y	27	7446.59	300.009	78.629	333	124	747	2234042.791	307	5361458
gfp.tm1019.red	gfp	tm1019	red	n	28	6395.709	279.955	83.041	315	117	863	1790507.965	283	4297023
gfp.tm1019.red	gfp	tm1019	red	n	29	9576.687	336.461	122.141	347	121	2823	3222183.304	328	7732887
gfp.tm1019.red	gfp	tm1019	red	n	30	7589.513	285.387	71.535	298	119	612	2165945.516	294	5198032
gfp.tm1019.red	gfp	tm1019	red	n	31	6686.138	287.484	81.913	314	121	679	1922159.807	292	4612973
gfp.tm1019.red	gfp	tm1019	red	n	32	7314.084	283.962	77.375	286	127	2208	2076921.87	283	4984385
gfp.tm1019.red	gfp	tm1019	red	n	33	8102.453	274.362	71.797	304	116	658	2223001.453	281	5334960
gfp.tm1019.red	gfp	tm1019	red	n	34	7261.581	313.338	106.602	327	104	2350	2275328.008	312	5460538
gfp.tm1019.red	gfp	tm1019	red	n	35	9172.919	284.608	100.514	239	117	1058	2610684.563	267	6265357
gfp.tm1019.red	gfp	tm1019	red	n	36	5621.507	274.82	72.753	289	86	873	1544904.256	273	3707601
gfp.tm1019.red	gfp	tm1019	red	n	37	6762.392	314.08	92.758	330	120	1346	2123933.599	318	5097208
gfp.tm1019.red	gfp	tm1019	red	n	38	7342.002	306.141	89.745	302	118	1049	2247687.997	311	5394205
gfp.tm1019.red	gfp	tm1019	red	n	39	6587.384	293.062	78.192	315	128	848	1930514.772	293	4633024
gfp.tm1019.red	gfp	tm1019	red	n	40	6586.967	241.327	62.964	216	120	695	1589610.047	228	3814890
gfp.tm1019.red	gfp	tm1019	red	n	41	5794.848	266.217	63.878	277	117	762	1542684.572	271	3702274
gfp.tm1019.red	gfp	tm1019	red	n	42	7588.68	323.718	114.488	291	122	2168	2456590.447	315	5895548
gfp.tm1019.red	gfp	tm1019	red	n	43	6984.485	273.49	74.502	305	113	1246	1910183.844	275	4584232
gfp.tm1019.red	gfp	tm1019	red	n	44	7606.597	259.979	64.517	255	116	639	1977557.335	263	4745921
gfp.tm1019.red	gfp	tm1019	red	n	45	5173.569	297.707	99.424	144	124	1184	1540210.292	299	3696336
gfp.tm1019.red	gfp	tm1019	red	n	46	8352.048	302.497	85.115	317	118	1237	2526466.136	305	6063242
gfp.tm1019.red	gfp	tm1019	red	n	47	6920.733	299.841	81.587	313	121	703	2075115.954	303	4980051
gfp.tm1019.red	gfp	tm1019	red	n	48	6448.211	316.954	98.952	313	125	815	2043788.274	316	4904868
gfp.tm1019.red	gfp	tm1019	red	n	49	4667.296	226.389	50.286	231	118	462	1056622.806	225	2535779
gfp.tm1019.red	gfp	tm1019	red	n	50	6874.48	287.976	81.411	325	117	978	1979687.016	294	4751032
gfp.tm1019.red	gfp	tm1019	red	n	51	6338.206	265.108	70.498	278	117	1043	1680306.686	263	4032552
gfp.tm1019.red	gfp	tm1019	red	n	52	6621.136	277.947	71.652	347	118	745	1840324.405	286	4416577
gfp.tm1019.red	gfp	tm1019	red	n	53	5377.329	295.088	99.912	144	124	902	1586784.501	283	3808109
gfp.tm1019.red	gfp	tm1019	red	n	54	6225.285	345.325	139.048	323	116	1626	2149748.828	327	5159161
gfp.tm1019.red	gfp	tm1019	red	n	55	6843.23	264.433	76.13	278	119	2424	1809573.672	264	4342778
gfp.tm1019.red	gfp	tm1019	red	n	56	5876.519	330.799	123.423	328	115	2733	1943949.407	326	4665265
gfp.tm1019.red	gfp	tm1019	red	n	57	6624.053	283.132	71.416	310	125	727	1875480.44	288	4500947
gfp.tm1019.red	gfp	tm1019	red	n	58	8589.56	295.646	76.782	293	117	608	2539469.586	300	6094448
