# Supplementary material for: A genetic framework for RNAi inheritance in Caenorhabditis elegans
Source: EMBO Rep. 2025 Jul 7;26(16):4072–99. doi: 10.1038/s44319-025-00512-7 (PMC12373942; doi:10.1038/s44319-025-00512-7)
Supplement: Supplementary file 5 — Source data Fig. 4 [file 44319_2025_512_MOESM5_ESM.zip › Figure_4/4H/P0_males_hrde-1.csv]

condi	RNAi	genotype	channel	image	index	area	mean	stddev	modal	min	max	intden	median	rawintden
ctrl.wt.green	ctrl	wt	green	n	1	6956.15	277.267	95.182	271	110	728	1928712.012	269	4628698
ctrl.wt.green	ctrl	wt	green	n	2	6645.719	343.372	187.205	173	99	1256	2281954.768	282	5476442
ctrl.wt.green	ctrl	wt	green	n	3	3604.331	185.09	46.79	144	97	349	667126.635	175	1601031
ctrl.wt.green	ctrl	wt	green	n	4	7474.924	266.271	90.464	160	103	853	1990358.57	267	4776643
ctrl.wt.green	ctrl	wt	green	n	5	5204.404	239.181	86.75	143	106	647	1244796.696	224	2987376
ctrl.wt.green	ctrl	wt	green	n	6	9046.662	257.35	97.287	259	103	951	2328161.456	244	5587333
ctrl.wt.green	ctrl	wt	green	n	7	6096.528	290.62	119.671	166	106	816	1771774.864	261	4252066
ctrl.wt.green	ctrl	wt	green	n	8	8312.462	273.238	116.148	151	109	1208	2271279.281	251	5450822
ctrl.wt.green	ctrl	wt	green	n	9	8098.286	367.272	174.086	304	104	1261	2974276.3	334	7137938
ctrl.wt.green	ctrl	wt	green	n	10	6189.449	310.161	143.185	177	108	870	1919723.269	273	4607126
ctrl.wt.green	ctrl	wt	green	n	11	6367.373	298.089	138.147	154	108	1161	1898041.032	266	4555091
ctrl.wt.green	ctrl	wt	green	n	12	8054.117	275.985	98.24	266	90	726	2222819.158	267	5334523
ctrl.wt.green	ctrl	wt	green	n	13	7180.744	239.512	76.498	187	115	666	1719877.084	221	4127517
ctrl.wt.green	ctrl	wt	green	n	14	5490.25	274.546	120.685	161	94	939	1507326.986	243	3617420
ctrl.wt.green	ctrl	wt	green	n	15	5479	272.796	106.219	152	103	808	1494648.076	256	3586992
ctrl.wt.green	ctrl	wt	green	n	16	6744.891	273.183	95.421	240	111	650	1842588.09	252	4422010
ctrl.wt.green	ctrl	wt	green	n	17	7346.585	210.344	70.432	143	94	541	1545311.633	196	3708579
ctrl.wt.green	ctrl	wt	green	n	18	8880.821	318.298	162.008	159	105	1149	2826744.164	270	6783877
ctrl.wt.green	ctrl	wt	green	n	19	6157.364	293.778	112.837	177	110	736	1808897.388	277	4341156
ctrl.wt.green	ctrl	wt	green	y	20	8265.793	303.136	124.938	163	105	916	2505658.29	279	6013306
ctrl.wt.green	ctrl	wt	green	n	21	7317	216.56	71.079	159	100	648	1584569.671	198	3802794
ctrl.wt.green	ctrl	wt	green	n	22	6405.708	272.774	98.14	144	107	591	1747310.833	264	4193355
ctrl.wt.green	ctrl	wt	green	n	23	3880.177	340.527	181.859	172	91	1054	1321305.18	264	3170988
ctrl.wt.green	ctrl	wt	green	n	24	7595.346	259.455	111.025	156	99	807	1970652.672	230	4729351
ctrl.wt.green	ctrl	wt	green	n	25	9782.529	284.781	105.423	186	106	859	2785881.886	269	6685812
ctrl.wt.green	ctrl	wt	green	n	26	7057.821	356.333	183.717	159	106	1352	2514934.546	304	6035568
ctrl.wt.green	ctrl	wt	green	n	27	7307.416	318.112	150.039	260	109	1125	2324573.792	279	5578723
ctrl.wt.green	ctrl	wt	green	n	28	4912.724	254.923	80.373	151	110	597	1252367.874	249	3005546
ctrl.wt.green	ctrl	wt	green	n	29	4950.225	274.465	136.075	205	83	978	1358664.382	230	3260646
ctrl.wt.green	ctrl	wt	green	n	30	5332.743	281.295	144.323	187	106	1127	1500072.073	233	3600009
ctrl.wt.green	ctrl	wt	green	n	31	7434.505	259.85	107.496	155	100	894	1931855.072	234	4636241
ctrl.wt.green	ctrl	wt	green	n	32	7109.907	250.252	77.365	167	108	735	1779268.539	242	4270050
ctrl.wt.green	ctrl	wt	green	n	33	5359.411	207.744	45.559	193	105	360	1113382.794	202	2671997
ctrl.wt.green	ctrl	wt	green	n	34	7391.587	281.737	100.592	217	105	697	2082486.099	269	4997739
ctrl.wt.green	ctrl	wt	green	n	35	4658.962	199.489	38.841	188	113	433	929413.165	196	2230490
ctrl.wt.green	ctrl	wt	green	n	36	9052.079	246.766	88.235	167	102	828	2233744.239	228	5360742
ctrl.wt.green	ctrl	wt	green	n	37	4904.39	237.59	69.545	207	108	583	1165235.989	229	2796439
ctrl.wt.green	ctrl	wt	green	n	38	8154.955	283.1	109.144	166	108	801	2308666.401	263	5540547
ctrl.wt.green	ctrl	wt	green	n	39	7418.671	275.705	101.067	257	104	830	2045361.075	258	4908643
ctrl.wt.green	ctrl	wt	green	n	40	5208.987	295.315	144.13	152	98	1015	1538294.647	258	3691739
ctrl.wt.green	ctrl	wt	green	n	41	5510.668	257.577	97.482	151	83	717	1419421.733	240	3406457
ctrl.wt.green	ctrl	wt	green	n	42	5928.603	268.156	95.729	160	107	725	1589789.492	259	3815321
ctrl.wt.green	ctrl	wt	green	n	43	5173.152	257.962	97.701	151	98	728	1334479.114	243	3202604
ctrl.wt.green	ctrl	wt	green	n	44	7639.931	296.007	100.323	159	102	843	2261474.252	295	5427291
ctrl.wt.green	ctrl	wt	green	n	45	8024.532	284.61	112.985	147	100	789	2283864.438	268	5481025
ctrl.wt.green	ctrl	wt	green	n	46	7582.012	287.207	105.351	159	103	792	2177607.098	275	5226019
ctrl.wt.green	ctrl	wt	green	n	47	6346.122	368.689	170.971	165	113	855	2339742.816	329	5615127
ctrl.wt.green	ctrl	wt	green	n	48	5105.649	251.801	95.278	178	100	783	1285605.221	232	3085312
ctrl.wt.green	ctrl	wt	green	n	49	8049.117	264.101	102.866	221	103	887	2125778.488	239	5101636
ctrl.wt.green	ctrl	wt	green	n	50	5996.523	270.552	94.569	159	101	846	1622371.393	257	3893514
ctrl.wt.green	ctrl	wt	green	n	51	6811.977	210.728	65.81	144	85	659	1435471.63	199	3444975
ctrl.wt.green	ctrl	wt	green	n	52	6873.23	238.679	84.645	159	96	665	1640492.218	223	3937002
ctrl.wt.green	ctrl	wt	green	n	53	5907.352	285.674	109.551	189	98	879	1687578.113	273	4050003
ctrl.wt.green	ctrl	wt	green	n	54	7168.243	304.36	125.424	173	97	1044	2181728.953	280	5235911
ctrl.wt.green	ctrl	wt	green	n	55	6921.565	315.918	134.021	183	105	929	2186644.177	287	5247707
ctrl.wt.green	ctrl	wt	green	n	56	7806.606	283.8	129.679	157	101	928	2215512.575	249	5316988
ctrl.wt.green	ctrl	wt	green	n	57	3514.743	299.936	148.339	168	111	1204	1054198.431	249	2529961
ctrl.wt.green	ctrl	wt	green	n	58	6819.894	283.773	104.543	151	105	689	1935304.812	271	4644520
ctrl.wt.green	ctrl	wt	green	n	59	7873.692	278.102	107.7	229	88	927	2189686.815	257	5255009
ctrl.wt.green	ctrl	wt	green	n	60	8829.152	302.131	118.769	277	100	964	2667560.664	286	6401854
ctrl.wt.green	ctrl	wt	green	n	61	7467.423	228.529	62.591	215	99	494	1706524.392	223	4095472
ctrl.wt.green	ctrl	wt	green	n	62	5251.489	224.622	62.699	167	91	449	1179597.476	219	2830905
gfp.wt.green	gfp	wt	green	n	1	6217.783	131.81	16.919	128	81	281	819566.507	129	1966870
gfp.wt.green	gfp	wt	green	n	2	5691.093	126.226	14.577	117	80	222	718363.146	123	1723993
gfp.wt.green	gfp	wt	green	n	3	4546.457	141.664	24.676	115	75	318	644068.928	140	1545695
gfp.wt.green	gfp	wt	green	n	4	5141.901	129.083	15.943	121	79	276	663733.157	126	1592887
gfp.wt.green	gfp	wt	green	n	5	7612.847	130.38	15.767	120	62	211	992561.472	128	2382039
gfp.wt.green	gfp	wt	green	n	6	7598.263	134.413	18.055	123	67	253	1021304.865	132	2451020
gfp.wt.green	gfp	wt	green	n	7	5906.519	145.495	25.045	125	84	289	859369.571	141	2062393
gfp.wt.green	gfp	wt	green	n	8	8596.225	137.311	18.056	133	75	265	1180356.279	135	2832726
gfp.wt.green	gfp	wt	green	n	9	9462.098	141.646	19.929	134	68	265	1340269.814	139	3216501
gfp.wt.green	gfp	wt	green	n	10	5843.6	136.028	19.505	120	70	250	794894.55	133	1907660
gfp.wt.green	gfp	wt	green	n	11	8572.474	148.178	20.641	148	59	244	1270250.791	147	3048463
gfp.wt.green	gfp	wt	green	n	12	7731.602	128.552	16.493	121	85	275	993910.284	125	2385276
gfp.wt.green	gfp	wt	green	n	13	5549.836	127.401	15.131	120	50	258	707057.214	124	1696860
gfp.wt.green	gfp	wt	green	n	14	10561.731	132.684	16.248	132	78	281	1401375.932	130	3363149
gfp.wt.green	gfp	wt	green	n	15	7694.934	133.42	14.936	130	71	207	1026658.859	132	2463869
gfp.wt.green	gfp	wt	green	n	16	5570.67	128.488	18.494	120	78	277	715764.695	124	1717757
gfp.wt.green	gfp	wt	green	n	17	7056.988	129.966	14.529	122	91	247	917170.121	128	2201108
gfp.wt.green	gfp	wt	green	n	18	4280.195	145.656	20.648	138	88	289	623435.488	144	1496177
gfp.wt.green	gfp	wt	green	n	19	5152.735	126.142	16.773	113	67	238	649978.364	122	1559877
gfp.wt.green	gfp	wt	green	n	20	8644.144	135.618	20.014	122	78	275	1172301.745	132	2813396
gfp.wt.green	gfp	wt	green	n	21	6243.618	128.332	16.596	119	87	338	801258.173	125	1922932
gfp.wt.green	gfp	wt	green	n	22	6885.314	133.71	20.514	125	71	329	920634.445	129	2209422
gfp.wt.green	gfp	wt	green	n	23	7902.443	142.153	21.067	131	77	298	1123357.848	139	2695936
gfp.wt.green	gfp	wt	green	n	24	6450.711	125.876	12.255	122	84	199	811986.579	124	1948679
gfp.wt.green	gfp	wt	green	n	25	7454.09	133.42	19.245	119	78	259	994522.812	130	2386746
gfp.wt.green	gfp	wt	green	n	26	6804.893	204.474	65.027	142	81	527	1391424.645	190	3339267
gfp.wt.green	gfp	wt	green	n	27	8008.698	144.538	23.798	126	78	282	1157557.323	141	2778011
gfp.wt.green	gfp	wt	green	n	28	5536.919	131.867	18.425	117	85	267	730137.016	129	1752249
gfp.wt.green	gfp	wt	green	n	29	4958.143	137.144	16.416	136	76	264	679978.064	136	1631873
gfp.wt.green	gfp	wt	green	n	30	7024.903	145.44	23.303	134	78	279	1021699.05	141	2451966
gfp.wt.green	gfp	wt	green	n	31	4281.862	130.272	16.132	121	82	219	557805.414	128	1338672
gfp.wt.green	gfp	wt	green	n	32	6137.78	124.322	14.105	112	70	221	763058.099	121	1831256
gfp.wt.green	gfp	wt	green	n	33	8104.119	130.999	16.855	127	73	276	1061631.703	128	2547800
gfp.wt.green	gfp	wt	green	n	34	10607.15	181.699	37.889	183	51	448	1927304.061	180	4625319
gfp.wt.green	gfp	wt	green	n	35	5874.018	172.718	33.503	155	75	330	1014551.224	169	2434812
gfp.wt.green	gfp	wt	green	n	36	5953.188	129.948	17.406	123	81	248	773601.913	126	1856560
gfp.wt.green	gfp	wt	green	n	37	6919.899	129.705	14.937	125	76	234	897542.977	128	2154005
gfp.wt.green	gfp	wt	green	n	38	6887.814	162.415	35.881	145	91	410	1118687.219	153	2684727
gfp.wt.green	gfp	wt	green	n	39	6114.445	150.612	23.226	135	82	284	920910.708	149	2210085
gfp.wt.green	gfp	wt	green	n	40	7223.246	126.701	13.891	116	83	204	915195.448	124	2196369
gfp.wt.green	gfp	wt	green	n	41	7883.693	129.683	13.407	125	83	197	1022380.331	128	2453601
gfp.wt.green	gfp	wt	green	n	42	8728.314	132.506	19.278	127	85	287	1156549.777	129	2775593
gfp.wt.green	gfp	wt	green	n	43	7292.416	134.838	14.546	130	79	208	983292.717	134	2359795
gfp.wt.green	gfp	wt	green	n	44	8334.963	127.776	15.018	119	63	258	1065011.023	125	2555910
gfp.wt.green	gfp	wt	green	n	45	8036.199	130.411	15.4	128	76	222	1048010.249	128	2515110
gfp.wt.green	gfp	wt	green	n	46	9640.439	128.479	16.234	117	73	244	1238591.015	126	2972483
gfp.wt.green	gfp	wt	green	n	47	5656.924	125.785	17.827	115	86	320	711557.419	121	1707660
gfp.wt.green	gfp	wt	green	n	48	6914.065	129.974	13.606	124	80	218	898648.86	128	2156659
gfp.wt.green	gfp	wt	green	n	49	8870.404	133.539	20.851	123	77	356	1184546.469	129	2842782
gfp.wt.green	gfp	wt	green	n	50	6528.214	138.153	21.023	127	85	292	901891.508	134	2164441
gfp.wt.green	gfp	wt	green	n	51	5297.741	128.715	15.5	119	79	203	681898.985	126	1636483
gfp.wt.green	gfp	wt	green	n	52	7697.017	134.525	15.306	127	82	231	1035443.009	133	2484950
gfp.wt.green	gfp	wt	green	n	53	6457.378	125.374	13.638	118	77	213	809590.219	123	1942928
gfp.wt.green	gfp	wt	green	n	54	7882.442	126.757	14.017	121	71	208	999154.689	125	2397862
gfp.wt.green	gfp	wt	green	y	55	7219.912	125.301	12.975	120	85	198	904664.551	123	2171096
gfp.wt.green	gfp	wt	green	n	56	7794.522	153.121	27.66	134	78	293	1193503.128	148	2864277
gfp.wt.green	gfp	wt	green	n	57	8046.617	132.916	15.301	132	57	222	1069520.812	131	2566733
ctrl.tm1200.green	ctrl	tm1200	green	n	1	7373.67	294.892	127.175	185	100	1129	2174439.834	265	5218417
ctrl.tm1200.green	ctrl	tm1200	green	n	2	5304.409	252.496	79.156	175	104	561	1339342.069	241	3214274
ctrl.tm1200.green	ctrl	tm1200	green	n	3	6040.276	253.69	77.383	166	110	605	1532355.894	244	3677486
ctrl.tm1200.green	ctrl	tm1200	green	n	4	5955.689	262.467	100.673	161	99	759	1563173.137	245	3751444
ctrl.tm1200.green	ctrl	tm1200	green	n	5	5559.004	328.097	124.464	232	108	811	1823892.14	312	4377141
ctrl.tm1200.green	ctrl	tm1200	green	n	6	7050.739	359.967	182.817	170	113	1236	2538030.625	305	6090995
ctrl.tm1200.green	ctrl	tm1200	green	n	7	6329.873	283.293	129.548	163	114	807	1793208.654	247	4303504
ctrl.tm1200.green	ctrl	tm1200	green	n	8	7764.105	297.089	111.033	179	101	859	2306626.711	283	5535651
ctrl.tm1200.green	ctrl	tm1200	green	n	9	5514.002	216.955	64.408	149	103	578	1196292.612	207	2870971
ctrl.tm1200.green	ctrl	tm1200	green	n	10	7791.19	223.597	57.935	177	108	491	1742088.817	213	4180822
ctrl.tm1200.green	ctrl	tm1200	green	n	11	7673.684	243.674	75.928	161	108	584	1869875.909	237	4487497
ctrl.tm1200.green	ctrl	tm1200	green	n	12	8424.552	294.091	98.41	267	116	690	2477586.611	283	5945936
ctrl.tm1200.green	ctrl	tm1200	green	n	13	4690.631	272.864	102.786	200	104	786	1279903.935	252	3071629
ctrl.tm1200.green	ctrl	tm1200	green	n	14	5388.996	304.406	146.993	169	109	935	1640444.586	246	3936887
ctrl.tm1200.green	ctrl	tm1200	green	n	15	4635.629	342.802	186.949	159	108	1283	1589103.905	276	3813675
ctrl.tm1200.green	ctrl	tm1200	green	n	16	4923.975	233.408	91.396	153	105	598	1149295.047	206	2758182
ctrl.tm1200.green	ctrl	tm1200	green	n	17	7211.996	271.449	100.113	174	107	757	1957685.757	253	4698231
ctrl.tm1200.green	ctrl	tm1200	green	n	18	7238.664	303.502	133.951	157	106	1048	2196945.863	283	5272429
ctrl.tm1200.green	ctrl	tm1200	green	n	19	6404.459	278.192	90.864	201	108	640	1781672.293	274	4275818
ctrl.tm1200.green	ctrl	tm1200	green	n	20	5947.355	248.481	76.933	178	102	744	1477802.567	239	3546564
ctrl.tm1200.green	ctrl	tm1200	green	n	21	7505.76	289.096	113.474	199	106	887	2169888.793	271	5207495
ctrl.tm1200.green	ctrl	tm1200	green	n	22	7056.989	323.566	126.237	194	103	1037	2283399.816	312	5479909
ctrl.tm1200.green	ctrl	tm1200	green	n	23	7626.182	250.816	74.798	203	99	744	1912769.12	243	4590436
ctrl.tm1200.green	ctrl	tm1200	green	n	24	5696.927	269.657	88.302	226	109	788	1536216.904	260	3686752
ctrl.tm1200.green	ctrl	tm1200	green	n	25	4870.639	260.329	98.406	165	99	717	1267970.89	242	3042991
ctrl.tm1200.green	ctrl	tm1200	green	n	26	7614.098	273.476	86.851	168	107	727	2082272.704	264	4997226
ctrl.tm1200.green	ctrl	tm1200	green	n	27	6505.297	246.798	71.49	194	107	644	1605495.072	236	3853012
ctrl.tm1200.green	ctrl	tm1200	green	n	28	7337.835	304.861	110.402	190	103	722	2237023.529	291	5368611
ctrl.tm1200.green	ctrl	tm1200	green	n	29	7327.835	275.223	79.022	203	116	595	2016789.71	271	4840074
ctrl.tm1200.green	ctrl	tm1200	green	n	30	6329.873	229.928	64.509	155	107	468	1455416.126	221	3492839
ctrl.tm1200.green	ctrl	tm1200	green	n	31	5867.352	240.894	72.58	247	112	685	1413410.039	233	3392029
ctrl.tm1200.green	ctrl	tm1200	green	n	32	8493.722	349.938	156.479	202	87	1061	2972277.979	309	7133141
ctrl.tm1200.green	ctrl	tm1200	green	n	33	5459.416	312.292	124.44	187	113	904	1704930.868	290	4091647
ctrl.tm1200.green	ctrl	tm1200	green	n	34	6560.3	274.351	74.052	320	113	571	1799825.206	281	4319383
ctrl.tm1200.green	ctrl	tm1200	green	n	35	6068.611	285.435	108.328	184	110	847	1732191.281	261	4157069
ctrl.tm1200.green	ctrl	tm1200	green	n	36	8438.719	274.807	91.32	166	103	640	2319017.694	270	5565388
ctrl.tm1200.green	ctrl	tm1200	green	n	37	7984.115	301.707	112.526	250	103	973	2408866.923	282	5781016
ctrl.tm1200.green	ctrl	tm1200	green	n	38	6757.393	237.91	78.833	178	96	719	1607653.584	223	3858192
ctrl.tm1200.green	ctrl	tm1200	green	n	39	6607.386	272.428	93.487	164	105	739	1800038.64	268	4319895
ctrl.tm1200.green	ctrl	tm1200	green	y	40	9355.012	319.216	135.757	161	106	1250	2986272.518	292	7166726
ctrl.tm1200.green	ctrl	tm1200	green	n	41	6122.364	280.303	104.093	193	108	838	1716119.799	264	4118499
ctrl.tm1200.green	ctrl	tm1200	green	n	42	6596.969	308.67	114.961	168	105	918	2036286.536	292	4886864
ctrl.tm1200.green	ctrl	tm1200	green	n	43	4383.534	251.883	79.111	175	115	611	1104138.871	244	2649812
ctrl.tm1200.green	ctrl	tm1200	green	n	44	5559.838	299.502	110.166	219	94	951	1665180.384	290	3996250
ctrl.tm1200.green	ctrl	tm1200	green	n	45	7606.598	252.922	68.338	272	88	527	1923879.725	249	4617100
ctrl.tm1200.green	ctrl	tm1200	green	n	46	6643.221	298.244	94.234	258	116	944	1981298.603	288	4754899
ctrl.tm1200.green	ctrl	tm1200	green	n	47	3791.007	270.934	85.308	264	104	726	1027111.179	265	2464954
ctrl.tm1200.green	ctrl	tm1200	green	n	48	7399.922	305.68	101.711	216	88	785	2262008.951	304	5428573
ctrl.tm1200.green	ctrl	tm1200	green	n	49	6340.29	280.901	89.128	244	91	720	1780992.768	279	4274187
ctrl.tm1200.green	ctrl	tm1200	green	n	50	7991.199	338.95	133.14	325	103	1117	2708620.226	315	6500391
ctrl.tm1200.green	ctrl	tm1200	green	n	51	5421.081	261.016	75.24	250	101	603	1414988.932	257	3395818
ctrl.tm1200.green	ctrl	tm1200	green	n	52	6066.111	239.816	64.193	163	104	517	1454752.002	232	3491245
ctrl.tm1200.green	ctrl	tm1200	green	n	53	6635.304	220.924	54.123	240	107	414	1465895.429	223	3517988
ctrl.tm1200.green	ctrl	tm1200	green	n	54	5121.484	254.227	87.512	159	105	790	1302017.511	251	3124699
ctrl.tm1200.green	ctrl	tm1200	green	n	55	6887.399	269.158	93.682	156	95	664	1853795.684	260	4448906
gfp.tm1200.green	gfp	tm1200	green	n	1	5163.988	347.041	190.643	221	112	984	1792117.633	262	4300884
gfp.tm1200.green	gfp	tm1200	green	n	2	7636.602	253.523	77.367	210	98	592	1936058.02	243	4646325
gfp.tm1200.green	gfp	tm1200	green	n	3	6539.468	272.999	76.3	271	111	715	1785267.317	268	4284444
gfp.tm1200.green	gfp	tm1200	green	n	4	6785.73	299.836	118.321	205	102	915	2034603.814	276	4882824
gfp.tm1200.green	gfp	tm1200	green	n	5	6162.367	297.146	118.379	163	111	831	1831120.682	276	4394487
gfp.tm1200.green	gfp	tm1200	green	n	6	6882.401	252.062	76.51	156	110	593	1734789.157	248	4163302
gfp.tm1200.green	gfp	tm1200	green	n	7	6993.239	214.952	56.089	154	111	640	1503213.895	210	3607547
gfp.tm1200.green	gfp	tm1200	green	n	8	7764.108	263.332	71.826	284	119	584	2044535.522	265	4906659
gfp.tm1200.green	gfp	tm1200	green	n	9	5489.836	270.708	88.914	217	109	670	1486143.942	269	3566581
gfp.tm1200.green	gfp	tm1200	green	n	10	5380.665	219.591	59.023	210	98	538	1181548.23	213	2835585
gfp.tm1200.green	gfp	tm1200	green	n	11	7667.437	253.594	92.221	152	108	822	1944419.656	238	4666392
gfp.tm1200.green	gfp	tm1200	green	n	12	6556.552	264.83	80.882	168	104	550	1736368.813	267	4167093
gfp.tm1200.green	gfp	tm1200	green	n	13	5585.674	250.423	76.129	242	102	694	1398778.663	245	3356914
gfp.tm1200.green	gfp	tm1200	green	n	14	7724.523	269.738	90.927	277	94	705	2083593.99	263	5000395
gfp.tm1200.green	gfp	tm1200	green	n	15	6280.29	279.407	96.433	250	111	739	1754755.911	268	4211220
gfp.tm1200.green	gfp	tm1200	green	n	16	4656.881	155.632	28.193	143	90	306	724759.251	151	1739342
gfp.tm1200.green	gfp	tm1200	green	n	17	4800.221	210.109	49.624	202	103	570	1008569.004	206	2420454
gfp.tm1200.green	gfp	tm1200	green	n	18	6708.643	255.269	77.792	296	103	558	1712509.379	255	4109833
gfp.tm1200.green	gfp	tm1200	green	n	19	6489.049	245.972	80.866	153	93	777	1596125.263	234	3830524
gfp.tm1200.green	gfp	tm1200	green	n	20	7757.441	270.559	98.29	278	103	769	2098843.026	260	5036991
gfp.tm1200.green	gfp	tm1200	green	n	21	6220.287	248.762	77.738	221	108	630	1547370.098	238	3713517
gfp.tm1200.green	gfp	tm1200	green	n	22	3486.827	175.776	40.489	155	89	365	612899.51	170	1470891
gfp.tm1200.green	gfp	tm1200	green	n	23	4899.809	226.72	60.12	214	108	526	1110885.805	219	2666003
gfp.tm1200.green	gfp	tm1200	green	n	24	6976.988	279.308	104.885	160	98	898	1948729.855	271	4676736
gfp.tm1200.green	gfp	tm1200	green	n	25	5950.274	258.478	74.746	299	107	628	1538013.417	260	3691062
gfp.tm1200.green	gfp	tm1200	green	n	26	5606.509	251.455	85.424	146	86	638	1409786.671	244	3383332
gfp.tm1200.green	gfp	tm1200	green	n	27	6019.444	211.067	41.555	213	103	399	1270507.749	210	3049078
gfp.tm1200.green	gfp	tm1200	green	n	28	7480.345	242.566	72.195	225	108	587	1814479.498	236	4354550
gfp.tm1200.green	gfp	tm1200	green	n	29	7131.162	198.524	50.981	160	87	445	1415708.611	193	3397544
gfp.tm1200.green	gfp	tm1200	green	n	30	6605.721	211.119	57.023	237	86	603	1394596.387	207	3346877
gfp.tm1200.green	gfp	tm1200	green	n	31	5876.938	228.117	66.625	201	95	766	1340630.149	220	3217364
gfp.tm1200.green	gfp	tm1200	green	n	32	5950.274	240.725	65.014	231	75	620	1432381.046	236	3437556
gfp.tm1200.green	gfp	tm1200	green	n	33	6322.375	235.873	64.685	206	93	568	1491280.012	229	3578907
gfp.tm1200.green	gfp	tm1200	green	n	34	6475.715	281.216	92.235	186	108	634	1821073.135	270	4370374
gfp.tm1200.green	gfp	tm1200	green	n	35	5109.819	205.14	45.889	205	108	395	1048226.666	204	2515628
gfp.tm1200.green	gfp	tm1200	green	n	36	7512.013	320.417	112.056	215	108	771	2406977.651	316	5776480
gfp.tm1200.green	gfp	tm1200	green	n	37	7946.616	297.695	118.76	248	99	877	2365667.829	268	5677341
gfp.tm1200.green	gfp	tm1200	green	n	38	5686.512	237.881	63.273	171	113	460	1352715.706	242	3246368
gfp.tm1200.green	gfp	tm1200	green	n	39	4046.853	209.93	44.102	190	106	414	849555.422	207	2038839
gfp.tm1200.green	gfp	tm1200	green	n	40	7641.602	303.711	127.793	183	109	970	2320839.096	276	5569757
gfp.tm1200.green	gfp	tm1200	green	n	41	6056.946	196.911	33.115	209	102	316	1192680.41	200	2862301
gfp.tm1200.green	gfp	tm1200	green	y	42	6871.15	260.168	88.474	182	92	810	1787653.677	244	4290171
gfp.tm1200.green	gfp	tm1200	green	n	43	9266.677	312.917	106.056	196	112	789	2899700.787	312	6958961
gfp.tm1200.green	gfp	tm1200	green	n	44	6173.201	256.72	94.992	160	105	868	1584784.323	238	3803307
gfp.tm1200.green	gfp	tm1200	green	n	45	6886.151	260.651	86.945	231	90	689	1794882.344	250	4307519
gfp.tm1200.green	gfp	tm1200	green	n	46	5918.606	255.317	71.975	171	102	539	1511120.093	250	3626521
gfp.tm1200.green	gfp	tm1200	green	n	47	6675.724	216.732	51.664	176	105	485	1446840.463	216	3472257
gfp.tm1200.green	gfp	tm1200	green	n	48	7103.661	207.262	47.484	211	105	484	1472322.054	205	3533410
gfp.tm1200.green	gfp	tm1200	green	n	49	8322.467	337.885	92.483	372	116	687	2812037.578	350	6748579
gfp.tm1200.green	gfp	tm1200	green	n	50	6781.979	258.961	74.731	249	107	619	1756265.564	251	4214843
gfp.tm1200.green	gfp	tm1200	green	n	51	6797.813	266.386	100.866	166	103	839	1810844.33	248	4345826
gfp.tm1200.green	gfp	tm1200	green	n	52	6053.196	229.465	63.84	175	106	534	1388996.129	227	3333437
gfp.tm1200.green	gfp	tm1200	green	n	53	6239.454	240.976	71.451	150	105	561	1503556.828	239	3608370
gfp.tm1200.green	gfp	tm1200	green	n	54	6474.049	214.427	47.988	164	89	407	1388213.593	214	3331559
gfp.tm1200.green	gfp	tm1200	green	n	55	7080.743	279.732	93.528	178	93	597	1980707.162	270	4753478
gfp.tm1200.green	gfp	tm1200	green	n	56	7812.027	271.988	92.72	276	106	670	2124777.555	260	5099231
gfp.tm1200.green	gfp	tm1200	green	n	57	5835.686	259.864	67.32	298	103	468	1516485.757	268	3639398
gfp.tm1200.green	gfp	tm1200	green	n	58	6548.633	282.902	103.538	198	96	608	1852619.28	266	4446083
gfp.tm1200.green	gfp	tm1200	green	n	59	7602.014	221.303	62.349	153	95	457	1682346.913	213	4037448
gfp.tm1200.green	gfp	tm1200	green	n	60	6433.627	254.55	90.823	158	88	693	1637682.371	244	3930258
gfp.tm1200.green	gfp	tm1200	green	n	61	5357.328	228.65	77.275	177	103	710	1224951.418	209	2939749
gfp.tm1200.green	gfp	tm1200	green	n	62	5663.176	253.018	89.317	169	102	689	1432882.591	242	3438761
gfp.tm1200.green	gfp	tm1200	green	n	63	6419.46	319.636	131.059	187	112	1164	2051889.224	301	4924309
ctrl.wt.red	ctrl	wt	red	n	1	6956.15	312.859	100.665	301	124	2377	2176292.455	302	5222864
ctrl.wt.red	ctrl	wt	red	n	2	6645.719	350.028	135.035	336	130	1907	2326188.449	331	5582598
ctrl.wt.red	ctrl	wt	red	n	3	3604.331	278.12	72.221	301	137	647	1002437.741	278	2405741
ctrl.wt.red	ctrl	wt	red	n	4	7474.924	271.926	68.715	249	129	908	2032623.828	264	4878075
ctrl.wt.red	ctrl	wt	red	n	5	5204.404	282.432	75.753	289	118	770	1469888.198	282	3527571
ctrl.wt.red	ctrl	wt	red	n	6	9046.662	304.747	85.526	301	118	1856	2756943.902	300	6616364
ctrl.wt.red	ctrl	wt	red	n	7	6096.528	313.318	95.236	349	139	1255	1910149.917	312	4584151
ctrl.wt.red	ctrl	wt	red	n	8	8312.462	276.855	81.568	291	94	1444	2301350.651	282	5522990
ctrl.wt.red	ctrl	wt	red	n	9	8098.286	348.05	122.302	347	131	1950	2818612.127	339	6764361
ctrl.wt.red	ctrl	wt	red	n	10	6189.449	343.007	131.549	331	131	973	2123022.529	327	5095022
ctrl.wt.red	ctrl	wt	red	n	11	6367.373	299.86	98.925	254	121	1084	1909319.462	284	4582158
ctrl.wt.red	ctrl	wt	red	n	12	8054.117	287.854	80.519	297	129	1774	2318406.845	284	5563923
ctrl.wt.red	ctrl	wt	red	n	13	7180.744	252.325	65.481	269	115	787	1811879.608	249	4348313
ctrl.wt.red	ctrl	wt	red	n	14	5490.25	294.101	86.401	285	113	1385	1614687.293	294	3875073
ctrl.wt.red	ctrl	wt	red	n	15	5479	269.345	68.901	271	124	676	1475743.465	263	3541623
ctrl.wt.red	ctrl	wt	red	n	16	6744.891	256.988	58.014	277	122	592	1733354.781	255	4159862
ctrl.wt.red	ctrl	wt	red	n	17	7346.585	250.552	71.381	246	97	1002	1840698.42	250	4417475
ctrl.wt.red	ctrl	wt	red	n	18	8880.821	320.762	101.314	315	137	2033	2848625.577	315	6836390
ctrl.wt.red	ctrl	wt	red	n	19	6157.364	301.725	86.835	315	130	1479	1857830.867	297	4458591
ctrl.wt.red	ctrl	wt	red	y	20	8265.793	283.067	70.317	277	113	1022	2339773.651	281	5615201
ctrl.wt.red	ctrl	wt	red	n	21	7317	233.255	75.192	213	96	712	1706723.985	223	4095951
ctrl.wt.red	ctrl	wt	red	n	22	6405.708	271.767	58.755	277	142	576	1740860.956	271	4177876
ctrl.wt.red	ctrl	wt	red	n	23	3880.177	362.327	180.277	160	127	2995	1405894.45	336	3373993
ctrl.wt.red	ctrl	wt	red	n	24	7595.346	258.857	65.775	265	112	973	1966108.715	257	4718446
ctrl.wt.red	ctrl	wt	red	n	25	9782.529	280.454	70.529	266	119	1805	2743549.125	280	6584218
ctrl.wt.red	ctrl	wt	red	n	26	7057.821	311.35	110.518	295	135	2960	2197455.086	300	5273652
ctrl.wt.red	ctrl	wt	red	n	27	7307.416	348.13	114.589	348	133	1869	2543927.95	344	6105149
ctrl.wt.red	ctrl	wt	red	n	28	4912.724	269.895	67.267	255	113	758	1325919.974	268	3182063
ctrl.wt.red	ctrl	wt	red	n	29	4950.225	338.693	138.243	319	129	2596	1676604.696	314	4023668
ctrl.wt.red	ctrl	wt	red	n	30	5332.743	308.894	134.224	279	134	1164	1647250.859	273	3953222
ctrl.wt.red	ctrl	wt	red	n	31	7434.505	273.792	75.475	257	128	1779	2035509.376	268	4885000
ctrl.wt.red	ctrl	wt	red	n	32	7109.907	258.065	76.308	203	110	739	1834820.652	251	4403369
ctrl.wt.red	ctrl	wt	red	n	33	5359.411	226.11	43.657	209	127	418	1211817.277	219	2908229
ctrl.wt.red	ctrl	wt	red	n	34	7391.587	274.86	65.071	311	136	822	2031652.534	276	4875744
ctrl.wt.red	ctrl	wt	red	n	35	4658.962	213.147	47.392	189	113	469	993045.229	207	2383200
ctrl.wt.red	ctrl	wt	red	n	36	9052.079	267.243	82.398	245	92	1382	2419101.431	260	5805579
ctrl.wt.red	ctrl	wt	red	n	37	4904.39	279.861	66.996	270	135	791	1372545.431	277	3293959
ctrl.wt.red	ctrl	wt	red	n	38	8154.955	285.043	79.728	289	135	1379	2324510.456	281	5578571
ctrl.wt.red	ctrl	wt	red	n	39	7418.671	299.326	85.529	300	126	1712	2220600.723	296	5329199
ctrl.wt.red	ctrl	wt	red	n	40	5208.987	342.852	129.319	350	126	1131	1785913.425	326	4285997
ctrl.wt.red	ctrl	wt	red	n	41	5510.668	305.692	96.51	253	118	1053	1684567.976	296	4042779
ctrl.wt.red	ctrl	wt	red	n	42	5928.603	350.486	116.247	395	128	1998	2077892.557	354	4986715
ctrl.wt.red	ctrl	wt	red	n	43	5173.152	297.192	84.387	306	130	1480	1537419.19	294	3689638
ctrl.wt.red	ctrl	wt	red	n	44	7639.931	290.048	72.418	295	121	721	2215950.095	289	5318038
ctrl.wt.red	ctrl	wt	red	n	45	8024.532	306.531	82.13	327	131	1122	2459764.95	305	5903167
ctrl.wt.red	ctrl	wt	red	n	46	7582.012	268.344	70.815	254	134	1112	2034584.334	259	4882780
ctrl.wt.red	ctrl	wt	red	n	47	6346.122	318.064	112.895	158	130	1027	2018471.517	300	4844111
ctrl.wt.red	ctrl	wt	red	n	48	5105.649	274.165	82.299	264	131	751	1399788.755	264	3359340
ctrl.wt.red	ctrl	wt	red	n	49	8049.117	291.369	88.616	282	133	1954	2345265.151	280	5628380
ctrl.wt.red	ctrl	wt	red	n	50	5996.523	279.246	90.759	296	117	1996	1674507.934	274	4018636
ctrl.wt.red	ctrl	wt	red	n	51	6811.977	266.463	72.975	259	107	1147	1815140.173	264	4356138
ctrl.wt.red	ctrl	wt	red	n	52	6873.23	264.551	79.387	256	118	1252	1818317.401	257	4363763
ctrl.wt.red	ctrl	wt	red	n	53	5907.352	296.514	73.715	322	135	1063	1751610.613	299	4203674
ctrl.wt.red	ctrl	wt	red	n	54	7168.243	331.404	103.782	349	119	809	2375586.116	332	5701147
ctrl.wt.red	ctrl	wt	red	n	55	6921.565	314.164	87.314	334	135	1372	2174503.207	310	5218570
ctrl.wt.red	ctrl	wt	red	n	56	7806.606	299.999	102.693	305	106	3076	2341976.251	295	5620487
ctrl.wt.red	ctrl	wt	red	n	57	3514.743	382.449	223.938	157	135	1844	1344209.557	310	3225956
ctrl.wt.red	ctrl	wt	red	n	58	6819.894	319.334	92.723	326	120	1128	2177826.692	320	5226546
ctrl.wt.red	ctrl	wt	red	n	59	7873.692	290.831	74.137	312	112	1158	2289913.464	291	5495542
ctrl.wt.red	ctrl	wt	red	n	60	8829.152	290.539	75.3	297	114	1126	2565215.169	288	6156236
ctrl.wt.red	ctrl	wt	red	n	61	7467.423	246.381	60.277	246	122	745	1839833.381	244	4415399
ctrl.wt.red	ctrl	wt	red	n	62	5251.489	251.061	60.949	269	119	1206	1318442.967	249	3164119
gfp.wt.red	gfp	wt	red	n	1	6217.783	289.912	87.094	294	110	741	1802610.879	285	4326069
gfp.wt.red	gfp	wt	red	n	2	5691.093	322.308	103.397	327	123	1295	1834282.739	326	4402078
gfp.wt.red	gfp	wt	red	n	3	4546.457	342.304	176.292	311	122	2550	1556271.739	310	3734882
gfp.wt.red	gfp	wt	red	n	4	5141.901	307.89	115.448	319	118	848	1583137.546	288	3799357
gfp.wt.red	gfp	wt	red	n	5	7612.847	290.219	78.82	303	111	730	2209390.246	299	5302295
gfp.wt.red	gfp	wt	red	n	6	7598.263	282.897	72.472	300	118	863	2149525.852	289	5158627
gfp.wt.red	gfp	wt	red	n	7	5906.519	267.766	82.044	290	120	586	1581563.308	264	3795579
gfp.wt.red	gfp	wt	red	n	8	8596.225	318.784	104.059	324	119	1891	2740339.853	316	6576516
gfp.wt.red	gfp	wt	red	n	9	9462.098	318.328	89.081	336	117	986	3012050.15	324	7228591
gfp.wt.red	gfp	wt	red	n	10	5843.6	377.457	163.126	355	118	2172	2205706.328	360	5293454
gfp.wt.red	gfp	wt	red	n	11	8572.474	343.308	116.279	347	123	2290	2942999.92	344	7062878
gfp.wt.red	gfp	wt	red	n	12	7731.602	289.883	77.082	303	121	757	2241261.698	300	5378783
gfp.wt.red	gfp	wt	red	n	13	5549.836	332.352	169.439	147	123	2622	1844497.371	281	4426592
gfp.wt.red	gfp	wt	red	n	14	10561.731	338.302	104.747	344	124	1804	3573050.71	337	8574931
gfp.wt.red	gfp	wt	red	n	15	7694.934	278.86	71.801	292	120	689	2145807.349	281	5149703
gfp.wt.red	gfp	wt	red	n	16	5570.67	315.329	102.943	299	120	1714	1756595.033	314	4215636
gfp.wt.red	gfp	wt	red	n	17	7056.988	284.236	83.792	288	131	1037	2005846.806	279	4813813
gfp.wt.red	gfp	wt	red	n	18	4280.195	256.979	69.654	254	112	725	1099920.53	257	2639689
gfp.wt.red	gfp	wt	red	n	19	5152.735	254.386	57.59	295	126	614	1310782.221	256	3145734
gfp.wt.red	gfp	wt	red	n	20	8644.144	330.092	102.869	371	114	892	2853365.42	343	6847765
gfp.wt.red	gfp	wt	red	n	21	6243.618	294.305	105.69	269	124	1301	1837529.97	285	4409871
gfp.wt.red	gfp	wt	red	n	22	6885.314	290.018	85.556	317	114	1427	1996863.48	294	4792254
gfp.wt.red	gfp	wt	red	n	23	7902.443	272.946	70.401	282	116	978	2156937.44	274	5176414
gfp.wt.red	gfp	wt	red	n	24	6450.711	318.674	117.713	314	115	2367	2055676.159	310	4933398
gfp.wt.red	gfp	wt	red	n	25	7454.09	283.579	82.429	300	116	720	2113820.475	283	5072938
gfp.wt.red	gfp	wt	red	n	26	6804.893	292.546	105.182	156	122	1607	1990746.118	272	4777573
gfp.wt.red	gfp	wt	red	n	27	8008.698	274.53	77.046	282	118	807	2198629.339	277	5276470
gfp.wt.red	gfp	wt	red	n	28	5536.919	325.242	135.336	149	124	1193	1800839.965	309	4321819
gfp.wt.red	gfp	wt	red	n	29	4958.143	241.588	74.809	206	122	611	1197827.908	225	2874656
gfp.wt.red	gfp	wt	red	n	30	7024.903	303.068	87.662	305	128	1331	2129020.334	304	5109416
gfp.wt.red	gfp	wt	red	n	31	4281.862	225.821	54.317	228	105	591	966933.221	224	2320534
gfp.wt.red	gfp	wt	red	n	32	6137.78	289.544	77.294	332	125	808	1777154.303	294	4264976
gfp.wt.red	gfp	wt	red	n	33	8104.119	263.946	66.807	269	120	623	2139047.041	263	5133479
gfp.wt.red	gfp	wt	red	n	34	10607.15	323.902	92.338	390	117	797	3435674.867	328	8245244
gfp.wt.red	gfp	wt	red	n	35	5874.018	270.566	71.124	275	128	951	1589306.994	267	3814163
gfp.wt.red	gfp	wt	red	n	36	5953.188	319.656	158.004	150	104	1193	1902971.702	270	4566924
gfp.wt.red	gfp	wt	red	n	37	6919.899	344.825	105.065	359	125	1517	2386156.633	358	5726515
gfp.wt.red	gfp	wt	red	n	38	6887.814	302.099	90.403	306	123	1093	2080799.387	300	4993691
gfp.wt.red	gfp	wt	red	n	39	6114.445	278.941	80.068	277	119	876	1705570.625	281	4093183
gfp.wt.red	gfp	wt	red	n	40	7223.246	271.533	71.081	290	126	526	1961350.195	275	4707026
gfp.wt.red	gfp	wt	red	n	41	7883.693	276.734	71.434	282	122	846	2181689.401	280	5235816
gfp.wt.red	gfp	wt	red	n	42	8728.314	326.169	93.306	332	124	921	2846904.709	328	6832260
gfp.wt.red	gfp	wt	red	n	43	7292.416	276.34	69.153	296	120	694	2015185.981	278	4836226
gfp.wt.red	gfp	wt	red	n	44	8334.963	283.883	77.788	318	117	864	2366157.389	293	5678519
gfp.wt.red	gfp	wt	red	n	45	8036.199	253.197	57.688	277	118	504	2034741.039	258	4883156
gfp.wt.red	gfp	wt	red	n	46	9640.439	286.941	81.146	307	112	595	2766235.2	295	6638662
gfp.wt.red	gfp	wt	red	n	47	5656.924	286.53	81.819	300	123	926	1620877.183	290	3889928
gfp.wt.red	gfp	wt	red	n	48	6914.065	278.942	76.978	286	120	1090	1928624.121	283	4628487
gfp.wt.red	gfp	wt	red	n	49	8870.404	301.916	84.916	335	122	804	2678119.935	307	6427195
gfp.wt.red	gfp	wt	red	n	50	6528.214	259.678	65.198	263	120	744	1695233.487	262	4068375
gfp.wt.red	gfp	wt	red	n	51	5297.741	267.008	71.621	296	109	950	1414541.115	270	3394744
gfp.wt.red	gfp	wt	red	n	52	7697.017	290.02	84.356	328	120	896	2232290.456	294	5357253
gfp.wt.red	gfp	wt	red	n	53	6457.378	287.53	86.015	314	126	847	1856690.427	287	4455854
gfp.wt.red	gfp	wt	red	n	54	7882.442	296.425	90.107	343	112	629	2336554.373	303	5607475
gfp.wt.red	gfp	wt	red	y	55	7219.912	271.618	74.088	283	119	720	1961055.182	272	4706318
gfp.wt.red	gfp	wt	red	n	56	7794.522	291.418	87.028	287	123	1018	2271462.657	283	5451262
gfp.wt.red	gfp	wt	red	n	57	8046.617	296.344	89.941	286	119	1164	2384567.394	299	5722701
ctrl.tm1200.red	ctrl	tm1200	red	n	1	7373.67	311.14	111.124	287	124	1735	2294243.228	298	5505932
ctrl.tm1200.red	ctrl	tm1200	red	n	2	5304.409	271.524	121.241	272	122	2872	1440272.517	257	3456496
ctrl.tm1200.red	ctrl	tm1200	red	n	3	6040.276	296.987	85.303	312	119	1072	1793882.435	301	4305121
ctrl.tm1200.red	ctrl	tm1200	red	n	4	5955.689	325.237	198.336	285	124	5619	1937009.395	302	4648610
ctrl.tm1200.red	ctrl	tm1200	red	n	5	5559.004	329.14	131.256	151	121	861	1829689.489	315	4391054
ctrl.tm1200.red	ctrl	tm1200	red	n	6	7050.739	357.647	193.848	315	116	6467	2521677.377	322	6051749
ctrl.tm1200.red	ctrl	tm1200	red	n	7	6329.873	348.882	162.648	305	119	1431	2208376.386	315	5299861
ctrl.tm1200.red	ctrl	tm1200	red	n	8	7764.105	316.246	123.217	301	91	3213	2455369.345	308	5892617
ctrl.tm1200.red	ctrl	tm1200	red	n	9	5514.002	287.615	90.587	264	121	2370	1585908.759	287	3806007
ctrl.tm1200.red	ctrl	tm1200	red	n	10	7791.19	275.843	93.592	307	110	2483	2149145.344	273	5157713
ctrl.tm1200.red	ctrl	tm1200	red	n	11	7673.684	296.827	99.824	294	122	1300	2277760.392	291	5466375
ctrl.tm1200.red	ctrl	tm1200	red	n	12	8424.552	296.364	86.931	313	119	921	2496731.653	294	5991882
ctrl.tm1200.red	ctrl	tm1200	red	n	13	4690.631	326.616	135.278	316	125	3194	1532034.63	318	3676715
ctrl.tm1200.red	ctrl	tm1200	red	n	14	5388.996	373.858	251.493	151	111	5455	2014721.698	304	4835111
ctrl.tm1200.red	ctrl	tm1200	red	n	15	4635.629	404.037	208.887	154	132	1808	1872967.717	361	4494917
ctrl.tm1200.red	ctrl	tm1200	red	n	16	4923.975	258.441	84.549	244	119	1070	1272555.266	244	3053993
ctrl.tm1200.red	ctrl	tm1200	red	n	17	7211.996	289.771	80.796	286	118	1446	2089830.549	289	5015364
ctrl.tm1200.red	ctrl	tm1200	red	n	18	7238.664	320.052	127.277	318	126	2661	2316749.674	306	5559945
ctrl.tm1200.red	ctrl	tm1200	red	n	19	6404.459	307.031	91.351	302	128	844	1966367.821	311	4719067
ctrl.tm1200.red	ctrl	tm1200	red	n	20	5947.355	300.054	94.5	323	125	1488	1784525.757	299	4282666
ctrl.tm1200.red	ctrl	tm1200	red	n	21	7505.76	284.418	99.413	283	121	2601	2134771.771	275	5123218
ctrl.tm1200.red	ctrl	tm1200	red	n	22	7056.989	359.428	137.149	150	127	2558	2536480.554	352	6087275
ctrl.tm1200.red	ctrl	tm1200	red	n	23	7626.182	257.549	64.167	265	116	1243	1964118.551	257	4713669
ctrl.tm1200.red	ctrl	tm1200	red	n	24	5696.927	275.076	69.791	269	129	1166	1567087.899	276	3760839
ctrl.tm1200.red	ctrl	tm1200	red	n	25	4870.639	371.142	206.474	344	125	4240	1807696.4	342	4338273
ctrl.tm1200.red	ctrl	tm1200	red	n	26	7614.098	313.498	92.267	343	88	1275	2387008.303	316	5728558
ctrl.tm1200.red	ctrl	tm1200	red	n	27	6505.297	315.027	113.002	323	130	2445	2049346.615	307	4918207
ctrl.tm1200.red	ctrl	tm1200	red	n	28	7337.835	316.795	95.65	301	130	857	2324587.532	317	5578755
ctrl.tm1200.red	ctrl	tm1200	red	n	29	7327.835	289.438	77.804	278	128	811	2120950.722	287	5090049
ctrl.tm1200.red	ctrl	tm1200	red	n	30	6329.873	263.761	78.757	233	113	818	1669575.501	259	4006798
ctrl.tm1200.red	ctrl	tm1200	red	n	31	5867.352	285.653	119.254	287	131	1986	1676024.963	269	4022276
ctrl.tm1200.red	ctrl	tm1200	red	n	32	8493.722	325.526	128.689	154	117	1135	2764925.165	310	6635517
ctrl.tm1200.red	ctrl	tm1200	red	n	33	5459.416	304.287	93.07	278	118	689	1661228.453	302	3986766
ctrl.tm1200.red	ctrl	tm1200	red	n	34	6560.3	280.388	70.778	281	129	548	1839426.184	282	4414421
ctrl.tm1200.red	ctrl	tm1200	red	n	35	6068.611	303.34	117.667	325	113	1708	1840852.499	297	4417844
ctrl.tm1200.red	ctrl	tm1200	red	n	36	8438.719	276.1	80.204	247	133	1342	2329933.61	270	5591585
ctrl.tm1200.red	ctrl	tm1200	red	n	37	7984.115	320.169	108.593	344	129	1752	2556267.836	318	6134762
ctrl.tm1200.red	ctrl	tm1200	red	n	38	6757.393	253.312	76.484	242	121	1944	1711730.014	243	4107964
ctrl.tm1200.red	ctrl	tm1200	red	n	39	6607.386	283.737	78.599	294	123	1357	1874762.06	279	4499223
ctrl.tm1200.red	ctrl	tm1200	red	y	40	9355.012	336.741	126.578	348	118	2665	3150219.606	328	7560181
ctrl.tm1200.red	ctrl	tm1200	red	n	41	6122.364	301.577	90.676	295	116	1207	1846365.343	296	4431074
ctrl.tm1200.red	ctrl	tm1200	red	n	42	6596.969	322.984	99.233	336	135	2482	2130717.525	320	5113488
ctrl.tm1200.red	ctrl	tm1200	red	n	43	4383.534	266.185	72.337	264	128	815	1166832.574	258	2800270
ctrl.tm1200.red	ctrl	tm1200	red	n	44	5559.838	351.315	126.346	345	139	1616	1953256.903	338	4687602
ctrl.tm1200.red	ctrl	tm1200	red	n	45	7606.598	337.163	112.983	347	117	1112	2564661.554	336	6154906
ctrl.tm1200.red	ctrl	tm1200	red	n	46	6643.221	328.417	99.969	349	141	1466	2181749.028	328	5235958
ctrl.tm1200.red	ctrl	tm1200	red	n	47	3791.007	333.586	125.832	161	139	968	1264627.883	311	3034968
ctrl.tm1200.red	ctrl	tm1200	red	n	48	7399.922	307.45	118.392	298	129	2427	2275108.301	291	5460010
ctrl.tm1200.red	ctrl	tm1200	red	n	49	6340.29	368.808	128.23	410	136	1785	2338349.945	368	5611783
ctrl.tm1200.red	ctrl	tm1200	red	n	50	7991.199	351.084	139.002	328	139	2683	2805583.831	340	6733093
ctrl.tm1200.red	ctrl	tm1200	red	n	51	5421.081	287.684	77.316	284	133	1398	1559556.383	284	3742764
ctrl.tm1200.red	ctrl	tm1200	red	n	52	6066.111	256.798	91.785	251	133	2034	1557763.384	245	3738461
ctrl.tm1200.red	ctrl	tm1200	red	n	53	6635.304	303.53	83.863	300	136	1292	2014011.35	302	4833406
ctrl.tm1200.red	ctrl	tm1200	red	n	54	5121.484	286.633	110.769	274	141	3716	1467988.025	274	3523010
ctrl.tm1200.red	ctrl	tm1200	red	n	55	6887.399	283.82	83.686	285	139	1532	1954784.889	275	4691269
gfp.tm1200.red	gfp	tm1200	red	n	1	5163.988	397.797	196.505	162	128	1329	2054219.719	366	4929900
gfp.tm1200.red	gfp	tm1200	red	n	2	7636.602	288.633	77.852	298	127	974	2204178.3	285	5289784
gfp.tm1200.red	gfp	tm1200	red	n	3	6539.468	301.25	84.689	300	134	1570	1970012.503	298	4727812
gfp.tm1200.red	gfp	tm1200	red	n	4	6785.73	402.568	183.32	417	124	2746	2731719.291	375	6555824
gfp.tm1200.red	gfp	tm1200	red	n	5	6162.367	338.659	114.805	300	142	2188	2086939.144	321	5008423
gfp.tm1200.red	gfp	tm1200	red	n	6	6882.401	303.808	78.855	325	140	735	2090929.745	309	5018000
gfp.tm1200.red	gfp	tm1200	red	n	7	6993.239	272.577	97.912	261	122	2195	1906199.144	261	4574667
gfp.tm1200.red	gfp	tm1200	red	n	8	7764.108	270.1	65.61	279	134	916	2097084.612	270	5032771
gfp.tm1200.red	gfp	tm1200	red	n	9	5489.836	319.631	122.761	322	136	3733	1754719.242	316	4211132
gfp.tm1200.red	gfp	tm1200	red	n	10	5380.665	258.291	80.878	244	138	2231	1389775.748	248	3335308
gfp.tm1200.red	gfp	tm1200	red	n	11	7667.437	292.094	101.137	304	107	3011	2239613.684	286	5374825
gfp.tm1200.red	gfp	tm1200	red	n	12	6556.552	278.016	66.275	285	123	617	1822827.383	278	4374584
gfp.tm1200.red	gfp	tm1200	red	n	13	5585.674	287.351	87.986	275	123	2225	1605048.591	284	3851939
gfp.tm1200.red	gfp	tm1200	red	n	14	7724.523	311.8	96.572	312	128	2022	2408506.888	307	5780150
gfp.tm1200.red	gfp	tm1200	red	n	15	6280.29	297.546	102.208	321	127	2435	1868671.996	289	4484606
gfp.tm1200.red	gfp	tm1200	red	n	16	4656.881	321.753	108.292	350	130	2843	1498363.255	319	3595906
gfp.tm1200.red	gfp	tm1200	red	n	17	4800.221	287.452	95.363	278	133	1634	1379833.623	275	3311448
gfp.tm1200.red	gfp	tm1200	red	n	18	6708.643	304.954	90.616	294	127	1202	2045824.332	296	4909752
gfp.tm1200.red	gfp	tm1200	red	n	19	6489.049	297.332	82.568	280	126	1933	1929403.547	291	4630355
gfp.tm1200.red	gfp	tm1200	red	n	20	7757.441	298.138	93.83	287	128	2762	2312788.308	290	5550436
gfp.tm1200.red	gfp	tm1200	red	n	21	6220.287	260.131	58.957	253	132	883	1618091.692	256	3883241
gfp.tm1200.red	gfp	tm1200	red	n	22	3486.827	329.261	145.659	313	128	2540	1148077.937	311	2755260
gfp.tm1200.red	gfp	tm1200	red	n	23	4899.809	265.95	71.547	254	124	1693	1303105.502	262	3127309
gfp.tm1200.red	gfp	tm1200	red	n	24	6976.988	294.101	82.375	293	136	1289	2051938.363	287	4924425
gfp.tm1200.red	gfp	tm1200	red	n	25	5950.274	294.717	89.89	268	125	2330	1753644.609	288	4208553
gfp.tm1200.red	gfp	tm1200	red	n	26	5606.509	323.275	100.153	325	134	983	1812442.32	319	4349661
gfp.tm1200.red	gfp	tm1200	red	n	27	6019.444	348.367	107.697	365	134	1457	2096977.94	347	5032515
gfp.tm1200.red	gfp	tm1200	red	n	28	7480.345	257.095	65.746	258	139	1151	1923162.009	252	4615376
gfp.tm1200.red	gfp	tm1200	red	n	29	7131.162	248.96	68.683	254	129	1798	1775376.445	242	4260707
gfp.tm1200.red	gfp	tm1200	red	n	30	6605.721	274.309	82.715	231	140	1507	1812010.634	264	4348625
gfp.tm1200.red	gfp	tm1200	red	n	31	5876.938	247.954	71.276	252	130	2645	1457210.941	242	3497145
gfp.tm1200.red	gfp	tm1200	red	n	32	5950.274	298.284	86.851	299	126	1518	1774872.255	291	4259497
gfp.tm1200.red	gfp	tm1200	red	n	33	6322.375	274.843	69.14	259	132	1169	1737660.122	269	4170192
gfp.tm1200.red	gfp	tm1200	red	n	34	6475.715	326.532	104.882	304	139	1240	2114526.666	325	5074630
gfp.tm1200.red	gfp	tm1200	red	n	35	5109.819	273.191	78.029	257	138	1276	1395958.533	261	3350146
gfp.tm1200.red	gfp	tm1200	red	n	36	7512.013	362.921	133.028	330	131	1152	2726264.873	347	6542734
gfp.tm1200.red	gfp	tm1200	red	n	37	7946.616	278.836	91.117	262	122	2857	2215805.919	266	5317689
gfp.tm1200.red	gfp	tm1200	red	n	38	5686.512	290.106	74.5	272	141	963	1649693.983	287	3959083
gfp.tm1200.red	gfp	tm1200	red	n	39	4046.853	287.928	80.885	293	138	985	1165203.31	285	2796359
gfp.tm1200.red	gfp	tm1200	red	n	40	7641.602	293.288	75.602	299	132	662	2241193.34	292	5378616
gfp.tm1200.red	gfp	tm1200	red	n	41	6056.946	279.744	73.426	241	135	1127	1694392.294	273	4066354
gfp.tm1200.red	gfp	tm1200	red	y	42	6871.15	291.428	91.676	282	120	1812	2002443.998	285	4805644
gfp.tm1200.red	gfp	tm1200	red	n	43	9266.677	321.937	88.225	317	126	1505	2983290.474	323	7159567
gfp.tm1200.red	gfp	tm1200	red	n	44	6173.201	274.985	91.784	271	118	1996	1697537.022	266	4073901
gfp.tm1200.red	gfp	tm1200	red	n	45	6886.151	301.653	88.27	316	116	1645	2077231.196	297	4985125
gfp.tm1200.red	gfp	tm1200	red	n	46	5918.606	313.947	87.924	313	131	974	1858129.844	319	4459306
gfp.tm1200.red	gfp	tm1200	red	n	47	6675.724	290.653	73.824	284	132	983	1940318.217	287	4656549
gfp.tm1200.red	gfp	tm1200	red	n	48	7103.661	275.465	85.09	257	136	2278	1956813.144	268	4696135
gfp.tm1200.red	gfp	tm1200	red	n	49	8322.467	377.173	113.122	376	135	1141	3139007.237	378	7533270
gfp.tm1200.red	gfp	tm1200	red	n	50	6781.979	345.173	113.41	313	135	992	2340958.773	332	5618042
gfp.tm1200.red	gfp	tm1200	red	n	51	6797.813	288.907	91.206	299	115	1356	1963934.722	287	4713226
gfp.tm1200.red	gfp	tm1200	red	n	52	6053.196	296.857	77.995	287	129	1196	1796935.772	293	4312447
gfp.tm1200.red	gfp	tm1200	red	n	53	6239.454	287.785	71.384	292	134	655	1795623.212	288	4309297
gfp.tm1200.red	gfp	tm1200	red	n	54	6474.049	290.881	78.067	278	129	1125	1883178.915	285	4519421
gfp.tm1200.red	gfp	tm1200	red	n	55	7080.743	311.68	97.639	331	112	1730	2206922.593	310	5296370
gfp.tm1200.red	gfp	tm1200	red	n	56	7812.027	323.262	101.863	327	127	1487	2525333.108	318	6060520
gfp.tm1200.red	gfp	tm1200	red	n	57	5835.686	338.342	103.097	368	115	1082	1974458.958	343	4738483
gfp.tm1200.red	gfp	tm1200	red	n	58	6548.633	325.45	114.967	150	106	1743	2131252.435	337	5114772
gfp.tm1200.red	gfp	tm1200	red	n	59	7602.014	269.157	77.352	265	114	644	2046138.128	264	4910507
gfp.tm1200.red	gfp	tm1200	red	n	60	6433.627	276.389	84.902	290	124	1884	1778183.377	269	4267445
gfp.tm1200.red	gfp	tm1200	red	n	61	5357.328	284.636	120.59	230	120	2620	1524888.881	261	3659566
gfp.tm1200.red	gfp	tm1200	red	n	62	5663.176	293.555	113.264	262	120	2667	1662452.253	277	3989703
gfp.tm1200.red	gfp	tm1200	red	n	63	6419.46	279.431	91.362	293	109	2284	1793797.008	276	4304916
