# Supplementary material for: A genetic framework for RNAi inheritance in Caenorhabditis elegans
Source: EMBO Rep. 2025 Jul 7;26(16):4072–99. doi: 10.1038/s44319-025-00512-7 (PMC12373942; doi:10.1038/s44319-025-00512-7)
Supplement: Supplementary file 6 — Source data Fig. 5 [file 44319_2025_512_MOESM6_ESM.zip]

Archive with 26 entries (16 files):
- Figure_5/
- Figure_5/5B/
- Figure_5/5B/Comparison_relative_GFP_fluorescence_reduction.csv
- Figure_5/5C/
- Figure_5/5C/Comparison_relative_GFP_fluorescence_intensity.csv
- Figure_5/5D/
- Figure_5/5D/F1_hermaphrodites_wago-4.csv
- Figure_5/5D/F1_males_wago-4.csv
- Figure_5/5E/
- Figure_5/5E/F1_hermaphrodites_hrde-1.csv
- Figure_5/5E/F1_males_hrde-1.csv
- Figure_5/5F/
- Figure_5/5F/F1_hermaphrodites_wago-1.csv
- Figure_5/5F/F1_males_wago-1.csv
- Figure_5/5G/
- Figure_5/5G/F1_hermaphrodites_znfx-1.csv
- Figure_5/5G/F1_males_znfx-1.csv
- Figure_5/5H/
- Figure_5/5H/F1_hermaphrodites_pei-2.csv
- Figure_5/5H/F1_males_pei-2.csv
- Figure_5/5I/
- Figure_5/5I/F1_hermaphrodites_wago-3.csv
- Figure_5/5I/F1_males_wago-3.csv
- Figure_5/5J/
- Figure_5/5J/F1_hermaphrodites_pei-1.csv
- Figure_5/5J/F1_males_pei-1.csv
