# Supplementary material for: A genetic framework for RNAi inheritance in Caenorhabditis elegans
Source: EMBO Rep. 2025 Jul 7;26(16):4072–99. doi: 10.1038/s44319-025-00512-7 (PMC12373942; doi:10.1038/s44319-025-00512-7)
Supplement: Supplementary file 6 — Source data Fig. 5 [file 44319_2025_512_MOESM6_ESM.zip › Figure_5/5B/Comparison_relative_GFP_fluorescence_reduction.csv]

sex	mutant	estimate	LCL	UCL
herma	wago-1(ok1074)	-0.069877291	-0.14155647	0.001801885
herma	wago-3(pk1673)	0.286053417	0.23002412	0.342082713
herma	znfx-1(xf347)	-0.007606658	-0.0830795	0.067866189
herma	pei-1(ok1050)	0.183790041	0.10798215	0.25959793
herma	pei-2(xf270)	0.021171507	-0.05656392	0.098906937
herma	wago-4(tm1019)	0.357216285	0.28706561	0.427366956
herma	hrde-1(tm1200)	0.361998782	0.29495351	0.429044057
male	wago-1(ok1074)	0.02192114	-0.05806979	0.1019121
male	wago-3(pk1673)	0.4288922	0.36646996	0.4913144
male	znfx-1(xf347)	0.08490949	0.00106253	0.1687564
male	pei-1(ok1050)	0.21511322	0.13185852	0.2983679
male	pei-2(xf270)	0.02093274	-0.06705543	0.1089209
male	wago-4(tm1019)	0.42232468	0.35209217	0.4925572
male	hrde-1(tm1200)	0.32978063	0.25055397	0.4090073
