# Supplementary material for: A genetic framework for RNAi inheritance in Caenorhabditis elegans
Source: EMBO Rep. 2025 Jul 7;26(16):4072–99. doi: 10.1038/s44319-025-00512-7 (PMC12373942; doi:10.1038/s44319-025-00512-7)
Supplement: Supplementary file 6 — Source data Fig. 5 [file 44319_2025_512_MOESM6_ESM.zip › Figure_5/5C/Comparison_relative_GFP_fluorescence_intensity.csv]

mutant	sex	estimate	LCL	UCL
wago4	herma	0.01054447	-0.027419707	0.048508646
wago4	male	0.000996763	-0.026148561	0.028142087
hrde1	herma	-0.017085894	-0.052799726	0.018627939
hrde1	male	-0.109892197	-0.161522129	-0.058262265
wago1	herma	-0.34545995	-0.399317319	-0.291602582
wago1	male	-0.43980548	-0.498637357	-0.380973603
znfx1	herma	-0.30409456	-0.362407007	-0.245782113
znfx1	male	-0.332815085	-0.397470342	-0.268159828
pei2	herma	-0.239235143	-0.291423837	-0.18704645
pei2	male	-0.384253146	-0.446051925	-0.322454367
wago3	herma	-0.08289941	-0.109847546	-0.055951274
wago3	male	-0.049671925	-0.086352177	-0.012991672
pei1	herma	-0.076616609	-0.125896219	-0.027337
pei1	male	-0.190072665	-0.244911232	-0.135234098
