# Supplementary material for: A genetic framework for RNAi inheritance in Caenorhabditis elegans
Source: EMBO Rep. 2025 Jul 7;26(16):4072–99. doi: 10.1038/s44319-025-00512-7 (PMC12373942; doi:10.1038/s44319-025-00512-7)
Supplement: Supplementary file 6 — Source data Fig. 5 [file 44319_2025_512_MOESM6_ESM.zip › Figure_5/5D/F1_hermaphrodites_wago-4.csv]

condi	RNAi	genotype	channel	image	index	area	mean	stddev	modal	min	max	intden	median	rawintden
ctrl.wt.green	ctrl	wt	green	n	1	30030.122	467.606	210.949	309	110	1758	14042274.24	433	33699918
ctrl.wt.green	ctrl	wt	green	n	2	40430.181	476.04	245.271	186	103	2271	19246370.82	440	46189179
ctrl.wt.green	ctrl	wt	green	n	3	39725.149	522.017	279.8	224	122	3783	20737199.78	492	49767005
ctrl.wt.green	ctrl	wt	green	n	4	42300.266	482.879	244.631	432	85	3363	20425909.72	454	49019943
ctrl.wt.green	ctrl	wt	green	n	5	40718.528	466.968	240.421	205	97	2640	19014249.38	436	45632113
ctrl.wt.green	ctrl	wt	green	n	6	38644.266	466.069	203.48	399	91	1714	18010911.02	441	43224211
ctrl.wt.green	ctrl	wt	green	n	7	38421.756	453.73	215.371	407	115	1984	17433095.87	420	41837518
ctrl.wt.green	ctrl	wt	green	n	8	35625.378	398.458	200.288	190	105	2232	14195211.23	357	34066950
ctrl.wt.green	ctrl	wt	green	n	9	40768.113	444.832	199.22	417	100	1856	18134954.61	424	43521902
ctrl.wt.green	ctrl	wt	green	n	10	38325.918	498.702	286.387	199	101	3826	19113200.56	444	45869585
ctrl.wt.green	ctrl	wt	green	n	11	38031.738	555.383	290.85	478	117	3059	21122167.79	499	50690886
ctrl.wt.green	ctrl	wt	green	n	12	39495.972	487.897	224.24	233	107	3646	19269948.56	473	46245763
ctrl.wt.green	ctrl	wt	green	n	13	44116.599	479.937	238	207	114	2875	21173202.62	453	50813364
ctrl.wt.green	ctrl	wt	green	n	14	39906.824	485.155	280.068	226	114	4226	19360996.47	430	46464268
ctrl.wt.green	ctrl	wt	green	n	15	39733.899	505.256	318.41	229	112	5302	20075792.89	430	48179701
ctrl.wt.green	ctrl	wt	green	n	16	38752.604	553.7	244.004	651	115	3711	21457311.44	539	51495194
ctrl.wt.green	ctrl	wt	green	n	17	42099.007	521.505	271.242	231	105	2639	21954852.93	461	52689239
ctrl.wt.green	ctrl	wt	green	n	18	42508.193	501.971	268.34	207	114	3330	21337870.98	457	51208550
ctrl.wt.green	ctrl	wt	green	n	19	41539.398	449.04	254.124	215	98	3670	18652859.94	403	44764818
ctrl.wt.green	ctrl	wt	green	n	20	41142.297	458.458	220.514	215	110	3379	18862032.84	428	45266810
ctrl.wt.green	ctrl	wt	green	n	21	42048.172	522.593	294.664	212	112	4883	21974094.64	485	52735417
ctrl.wt.green	ctrl	wt	green	n	22	41812.744	452.145	212.178	185	66	2697	18905440.24	426	45370983
ctrl.wt.green	ctrl	wt	green	n	23	34685.752	446.327	270.591	207	104	3475	15481195	377	37153170
ctrl.wt.green	ctrl	wt	green	n	24	46345.035	511.194	297.067	205	99	4180	23691306.04	457	56856536
ctrl.wt.green	ctrl	wt	green	n	25	38825.524	463.855	217.446	410	106	2122	18009415.54	420	43220622
ctrl.wt.green	ctrl	wt	green	n	26	47575.924	459.704	246.825	211	114	3998	21870839.09	434	52487615
ctrl.wt.green	ctrl	wt	green	n	27	36487.918	477.57	248.04	234	111	4199	17425543.85	428	41819394
ctrl.wt.green	ctrl	wt	green	n	28	44223.271	436.429	200.057	210	105	2749	19300308.7	416	46318624
ctrl.wt.green	ctrl	wt	green	n	29	34480.326	519.262	322.586	226	92	4399	17904311.57	441	42968384
ctrl.wt.green	ctrl	wt	green	n	30	45300.404	462.27	219.315	476	110	4147	20941035.76	446	50256189
ctrl.wt.green	ctrl	wt	green	n	31	47933.024	480.057	261.966	201	114	3945	23010570.34	435	55222845
ctrl.wt.green	ctrl	wt	green	n	32	49055.575	423.3	202.035	381	98	3829	20765221.9	398	49834255
ctrl.wt.green	ctrl	wt	green	n	33	47470.919	474.524	263.332	205	102	3535	22526072.37	444	54060103
ctrl.wt.green	ctrl	wt	green	y	34	41048.543	478.621	264.879	200	108	3440	19646690.78	434	47149903
ctrl.wt.green	ctrl	wt	green	n	35	38132.159	474.989	234.024	213	106	2598	18112367.74	439	43467696
ctrl.wt.green	ctrl	wt	green	n	36	41889.414	460.995	233.944	201	112	2366	19310819.18	430	46343848
ctrl.wt.green	ctrl	wt	green	n	37	37047.526	484.208	290.142	215	111	4668	17938693.56	426	43050897
ctrl.wt.green	ctrl	wt	green	n	38	39515.973	443.123	227.173	212	97	3025	17510418.57	403	42023084
ctrl.wt.green	ctrl	wt	green	n	39	40480.6	524.248	290.788	224	120	3569	21221871.93	464	50930165
ctrl.wt.green	ctrl	wt	green	n	40	47495.087	507.016	284.51	227	119	3976	24080771.33	474	57791210
ctrl.wt.green	ctrl	wt	green	n	41	47899.272	566.429	312.148	244	96	3974	27131553.67	507	65112753
ctrl.wt.green	ctrl	wt	green	n	42	38005.904	425.017	223.909	188	106	3227	16153156.12	400	38765803
ctrl.wt.green	ctrl	wt	green	n	43	39188.874	554.701	324.277	229	108	4369	21738090.11	498	52169032
ctrl.wt.green	ctrl	wt	green	n	44	36530.836	437.952	248.078	190	105	3360	15998756.15	388	38395260
ctrl.wt.green	ctrl	wt	green	n	45	36807.932	513.73	312.377	192	110	4089	18909346.25	432	45380357
ctrl.wt.green	ctrl	wt	green	n	46	40900.619	486.64	283.18	219	105	4531	19903874.61	451	47767116
ctrl.wt.green	ctrl	wt	green	n	47	35921.225	439.966	215.794	197	102	2700	15804108.09	406	37928126
ctrl.wt.green	ctrl	wt	green	n	48	43281.145	492.331	239.377	444	108	2921	21308658.81	454	51138444
ctrl.wt.green	ctrl	wt	green	n	49	35570.792	515.987	254.258	236	116	2770	18354057.12	468	44047724
ctrl.wt.green	ctrl	wt	green	n	50	28893.404	433.183	198.752	197	106	2151	12516118.24	424	30037311
ctrl.wt.green	ctrl	wt	green	n	51	37302.121	504.777	260.18	197	102	3103	18829237.59	462	45188105
ctrl.wt.green	ctrl	wt	green	n	52	32194.388	474.246	260.386	193	105	3178	15268044.01	438	36641631
ctrl.wt.green	ctrl	wt	green	n	53	37279.62	491.865	254.599	217	95	2521	18336554.24	458	44005719
ctrl.wt.green	ctrl	wt	green	n	54	29657.605	400.145	165.386	318	103	1588	11867341.93	380	28480319
ctrl.wt.green	ctrl	wt	green	n	55	34953.264	457.91	260.626	171	103	4601	16005435.2	417	38411289
ctrl.wt.green	ctrl	wt	green	n	56	36280.825	453.266	255.536	187	85	4923	16444878.2	413	39465904
ctrl.wt.green	ctrl	wt	green	n	57	43361.565	365.607	217.94	188	91	3554	15853293.67	317	38046166
ctrl.wt.green	ctrl	wt	green	n	58	40706.444	444.506	210.242	311	101	2404	18094241.5	420	43424195
ctrl.wt.green	ctrl	wt	green	n	59	29943.868	404.862	214.096	204	105	3106	12123122.37	365	29094164
ctrl.wt.green	ctrl	wt	green	n	60	40398.096	453.697	244.316	216	112	4369	18328510.54	421	43986415
ctrl.wt.green	ctrl	wt	green	n	61	37954.235	440.228	230.569	203	116	2949	16708514	399	40098601
ctrl.wt.green	ctrl	wt	green	n	62	39078.036	427.98	191.895	358	107	3231	16724606.82	409	40137222
ctrl.wt.green	ctrl	wt	green	n	63	38720.103	525.071	277.57	404	114	3645	20330793.29	463	48791674
gfp.wt.green	gfp	wt	green	n	1	48599.296	284.521	129.713	255	91	2625	13827527.06	262	33184554
gfp.wt.green	gfp	wt	green	n	2	39817.23	398.799	202.971	186	86	3364	15879086.3	368	38108072
gfp.wt.green	gfp	wt	green	n	3	51216.499	301.387	150.963	298	99	2368	15435977.8	279	37044660
gfp.wt.green	gfp	wt	green	n	4	40026.406	275.043	122.568	241	76	2235	11008969.57	253	26420324
gfp.wt.green	gfp	wt	green	n	5	39823.48	407.225	200.401	181	97	3132	16217112.94	379	38919299
gfp.wt.green	gfp	wt	green	n	6	59331.035	352.956	188.618	174	95	3186	20941229.7	321	50256663
gfp.wt.green	gfp	wt	green	n	7	36022.473	277.632	137.995	156	94	2843	10000977.84	258	24001254
gfp.wt.green	gfp	wt	green	n	8	36305.403	388.346	206.43	231	97	2934	14099070.26	353	33836228
gfp.wt.green	gfp	wt	green	n	9	45373.733	432.812	235.322	216	107	3311	19638312.46	384	47129804
gfp.wt.green	gfp	wt	green	n	10	38067.15	230.548	91.729	215	85	1507	8776315.416	219	21062198
gfp.wt.green	gfp	wt	green	n	11	45522.489	259.686	130.877	159	86	2760	11821563.65	238	28370461
gfp.wt.green	gfp	wt	green	n	12	26753.301	227.388	83.654	204	80	1543	6083384.475	215	14599458
gfp.wt.green	gfp	wt	green	n	13	40117.243	316.165	160.886	175	88	3160	12683658.73	293	30439395
gfp.wt.green	gfp	wt	green	n	14	52186.959	344.727	188.457	173	90	2646	17990241.59	308	43174614
gfp.wt.green	gfp	wt	green	n	15	43387.809	225.937	90.441	216	96	2184	9802917.991	216	23525932
gfp.wt.green	gfp	wt	green	n	16	50835.648	250.218	117.889	214	84	1990	12720002.89	224	30526617
gfp.wt.green	gfp	wt	green	n	17	45309.146	225.723	84.888	213	96	2256	10227324.4	214	24544461
gfp.wt.green	gfp	wt	green	y	18	36867.095	226.435	85.341	208	91	1568	8348013.416	211	20034320
gfp.wt.green	gfp	wt	green	n	19	45725.832	401.214	212.945	188	97	2995	18345843.2	354	44028019
gfp.wt.green	gfp	wt	green	n	20	43152.798	246.185	109.383	205	78	1874	10623584.94	216	25495443
gfp.wt.green	gfp	wt	green	n	21	44154.094	369.953	186.146	188	103	3054	16334918.72	353	39202020
gfp.wt.green	gfp	wt	green	n	22	40035.989	418.489	189.093	409	92	2457	16754620.75	403	40209259
gfp.wt.green	gfp	wt	green	n	23	42918.204	260.017	100.379	268	79	1673	11159476.42	251	26781524
gfp.wt.green	gfp	wt	green	n	24	44078.257	261.778	130.63	166	83	1965	11538708.27	233	27691639
gfp.wt.green	gfp	wt	green	n	25	47543.415	296.427	129.157	288	90	2929	14093139.16	284	33821994
gfp.wt.green	gfp	wt	green	n	26	46395.029	429.764	227.994	197	104	3222	19938909.9	392	47851205
gfp.wt.green	gfp	wt	green	n	27	47298.82	413.244	212.433	378	82	2511	19545944.09	377	46908130
gfp.wt.green	gfp	wt	green	n	28	44799.123	339.47	186.553	184	92	2012	15207973.66	296	36497475
gfp.wt.green	gfp	wt	green	n	29	44491.192	380.586	179.831	329	110	2420	16932731.36	353	40636705
gfp.wt.green	gfp	wt	green	n	30	35264.522	297.87	138.924	162	90	1812	10504236.17	269	25209019
gfp.wt.green	gfp	wt	green	n	31	49686.846	326.777	157.147	167	95	2914	16236520.49	306	38965875
gfp.wt.green	gfp	wt	green	n	32	46803.381	367.797	173.855	170	104	2694	17214130	339	41312031
gfp.wt.green	gfp	wt	green	n	33	40124.744	297.928	155.831	239	91	1569	11954290.53	257	28688991
gfp.wt.green	gfp	wt	green	n	34	43304.888	249.787	123.237	161	80	2292	10817008.33	223	25959638
gfp.wt.green	gfp	wt	green	n	35	37201.694	244.284	98.774	215	87	1520	9087782.931	223	21809686
gfp.wt.green	gfp	wt	green	n	36	40323.919	310.17	152.387	170	70	1993	12507264.87	284	30016069
gfp.wt.green	gfp	wt	green	n	37	41054.786	356.728	193.091	304	98	1807	14645410.55	311	35147385
gfp.wt.green	gfp	wt	green	n	38	46026.679	329.325	165.58	303	88	1669	15157713.04	303	36376855
gfp.wt.green	gfp	wt	green	n	39	38547.172	431.283	195.808	346	100	2911	16624721.09	397	39897514
gfp.wt.green	gfp	wt	green	n	40	44157.01	312.889	137.281	244	103	2127	13816259.47	286	33157513
gfp.wt.green	gfp	wt	green	n	41	38913.855	310.342	143.968	253	78	2087	12076609.84	282	28982544
gfp.wt.green	gfp	wt	green	n	42	50185.618	237.238	90.174	227	91	1916	11905941.24	225	28572958
gfp.wt.green	gfp	wt	green	n	43	45256.644	390.912	178.643	196	108	1694	17691381.73	365	42457383
gfp.wt.green	gfp	wt	green	n	44	50147.283	279.648	115.059	295	91	1934	14023583.07	269	33655067
gfp.wt.green	gfp	wt	green	n	45	54262.887	418.026	199.79	206	93	3568	22683315.68	401	54437479
gfp.wt.green	gfp	wt	green	n	46	44588.28	211.921	66.494	213	88	967	9449198.136	206	22677043
gfp.wt.green	gfp	wt	green	n	47	42127.751	387.762	197.337	173	87	2609	16335525	341	39203475
gfp.wt.green	gfp	wt	green	n	48	49228.075	301.819	172.98	247	95	4027	14857967.73	262	35657499
gfp.wt.green	gfp	wt	green	n	49	44008.254	328.825	155.836	170	52	2391	14471030.95	302	34728893
gfp.wt.green	gfp	wt	green	n	50	43136.131	390.6	225.519	183	88	3295	16848988.38	350	40435731
gfp.wt.green	gfp	wt	green	n	51	45445.819	317.119	164.029	189	91	2591	14411737	293	34586594
gfp.wt.green	gfp	wt	green	n	52	42473.6	258.307	104.027	232	90	1985	10971231.6	245	26329757
gfp.wt.green	gfp	wt	green	n	53	44574.946	393.32	202.052	179	101	4261	17532224.07	365	42075422
gfp.wt.green	gfp	wt	green	n	54	45112.054	339.561	174.215	182	89	3041	15318302.85	311	36762253
gfp.wt.green	gfp	wt	green	n	55	44064.506	359.961	162.933	319	94	2495	15861496.34	335	38065858
gfp.wt.green	gfp	wt	green	n	56	41854.822	237.154	89.59	218	88	1255	9926029.429	221	23821386
gfp.wt.green	gfp	wt	green	n	57	37756.302	194.746	64.92	171	76	1420	7352889.775	184	17646132
gfp.wt.green	gfp	wt	green	n	58	46779.63	281.131	114.51	278	93	2201	13151206.69	272	31561459
gfp.wt.green	gfp	wt	green	n	59	43405.726	282.205	120.129	156	79	1337	12249308.12	265	29397001
gfp.wt.green	gfp	wt	green	n	60	40884.778	397.949	191.304	177	100	1991	16270055.77	374	39046356
ctrl.tm1019.green	ctrl	tm1019	green	n	1	44837.883	503.688	267.486	221	100	3563	22584289.3	459	54199816
ctrl.tm1019.green	ctrl	tm1019	green	n	2	37041.694	628.565	422.37	196	97	3036	23283128.75	491	55876954
ctrl.tm1019.green	ctrl	tm1019	green	n	3	45934.184	479.503	228.786	435	102	4487	22025578.75	459	52858972
ctrl.tm1019.green	ctrl	tm1019	green	n	4	37380.042	630.721	424.052	369	122	4436	23576360.08	479	56580677
ctrl.tm1019.green	ctrl	tm1019	green	n	5	46893.394	489.113	293.469	203	105	2781	22936163.31	427	55044275
ctrl.tm1019.green	ctrl	tm1019	green	n	6	35856.639	458.65	286.481	209	87	2941	16445664.45	384	39467790
ctrl.tm1019.green	ctrl	tm1019	green	n	7	48168.452	524.125	319.146	217	108	3354	25246306.02	448	60588364
ctrl.tm1019.green	ctrl	tm1019	green	n	8	43723.666	503.584	258.684	437	105	3717	22018537.18	464	52842073
ctrl.tm1019.green	ctrl	tm1019	green	n	9	42301.518	468.606	217.459	529	106	3229	19822725.11	460	47572365
ctrl.tm1019.green	ctrl	tm1019	green	n	10	47673.43	450.425	248.52	202	106	2772	21473317.67	403	51533606
ctrl.tm1019.green	ctrl	tm1019	green	n	11	49992.286	450.722	232.832	453	106	3900	22532602.35	430	54075773
ctrl.tm1019.green	ctrl	tm1019	green	n	12	43374.067	454.8	231.67	215	111	3233	19726530.3	424	47341508
ctrl.tm1019.green	ctrl	tm1019	green	n	13	44751.63	562.502	346.334	198	97	3362	25172879.74	491	60412149
ctrl.tm1019.green	ctrl	tm1019	green	n	14	38543.012	768.862	640.45	279	116	5625	29634253.73	554	71118957
ctrl.tm1019.green	ctrl	tm1019	green	n	15	38317.169	439.841	259.129	199	109	2879	16853458.1	382	40446450
ctrl.tm1019.green	ctrl	tm1019	green	n	16	43413.652	440.133	218.504	338	100	2123	19107762.42	396	45856533
ctrl.tm1019.green	ctrl	tm1019	green	n	17	45942.517	468.249	274.629	229	96	4171	21512556.13	394	51627774
ctrl.tm1019.green	ctrl	tm1019	green	n	18	45446.245	433.863	198.38	406	110	2298	19717431.55	411	47319672
ctrl.tm1019.green	ctrl	tm1019	green	n	19	45137.897	439.331	238.718	194	88	4906	19830456.3	412	47590919
ctrl.tm1019.green	ctrl	tm1019	green	n	20	39188.875	599.287	386.039	221	100	4239	23485390.5	474	56362360
ctrl.tm1019.green	ctrl	tm1019	green	n	21	39097.621	477.422	237.267	398	78	2071	18666056.39	430	44796487
ctrl.tm1019.green	ctrl	tm1019	green	n	22	40711.445	391.231	193.046	334	90	2671	15927568.26	357	38224416
ctrl.tm1019.green	ctrl	tm1019	green	y	23	44982.473	477.039	263.971	201	107	4349	21458400.74	452	51497807
ctrl.tm1019.green	ctrl	tm1019	green	n	24	37391.293	446.267	227.616	227	96	3702	16686510.47	407	40045794
ctrl.tm1019.green	ctrl	tm1019	green	n	25	44980.39	670.192	653.903	210	104	6815	30145514.61	438	72345927
ctrl.tm1019.green	ctrl	tm1019	green	n	26	44471.617	428.265	253.75	184	113	3203	19045623.33	378	45707406
ctrl.tm1019.green	ctrl	tm1019	green	n	27	43094.054	478.224	271.479	183	111	3656	20608624.38	441	49458437
ctrl.tm1019.green	ctrl	tm1019	green	n	28	45364.574	466.273	238.508	185	99	3288	21152291.74	437	50763179
ctrl.tm1019.green	ctrl	tm1019	green	n	29	42061.507	483.823	293.621	194	96	4221	20350341.74	422	48838587
ctrl.tm1019.green	ctrl	tm1019	green	n	30	53762.458	602.146	416.951	235	94	5121	32372853.53	495	77691296
ctrl.tm1019.green	ctrl	tm1019	green	n	31	37376.292	496.961	314.401	209	89	4334	18574577.21	415	44576947
ctrl.tm1019.green	ctrl	tm1019	green	n	32	39333.465	509.252	299.631	197	85	3653	20030640.87	461	48071340
ctrl.tm1019.green	ctrl	tm1019	green	n	33	44525.786	549.214	308.888	221	104	3182	24454180.21	502	58687349
ctrl.tm1019.green	ctrl	tm1019	green	n	34	44089.933	487.884	278.19	319	108	3376	21510759.38	435	51623462
ctrl.tm1019.green	ctrl	tm1019	green	n	35	43208.642	407.845	161.529	422	104	2024	17622446.18	408	42291937
ctrl.tm1019.green	ctrl	tm1019	green	n	36	45449.578	475.428	307.424	190	102	3704	21608019.24	395	51856875
ctrl.tm1019.green	ctrl	tm1019	green	n	37	48105.95	459.689	245.971	214	87	4140	22113777.37	424	53070639
ctrl.tm1019.green	ctrl	tm1019	green	n	38	44032.847	464.367	312.557	216	105	3182	20447420.34	366	49071565
ctrl.tm1019.green	ctrl	tm1019	green	n	39	53639.119	492.657	259.898	490	89	2776	26425682.86	460	63418739
ctrl.tm1019.green	ctrl	tm1019	green	n	40	52830.749	521.099	303.887	218	107	6314	27530042.1	471	66069080
ctrl.tm1019.green	ctrl	tm1019	green	n	41	46045.439	496.754	247.725	227	91	3453	22873233.34	458	54893250
ctrl.tm1019.green	ctrl	tm1019	green	n	42	43721.999	512.265	359.069	215	107	3785	22397242	397	53750923
ctrl.tm1019.green	ctrl	tm1019	green	n	43	46645.466	472.596	267.367	200	103	2409	22044456.7	417	52904277
ctrl.tm1019.green	ctrl	tm1019	green	n	44	46925.896	413.16	212.351	342	102	3114	19387905.65	376	46528846
ctrl.tm1019.green	ctrl	tm1019	green	n	45	45377.491	573.259	370.28	243	109	4209	26013061.08	474	62428492
ctrl.tm1019.green	ctrl	tm1019	green	n	46	40799.365	493.715	249.375	219	107	3490	20143275.6	454	48341651
ctrl.tm1019.green	ctrl	tm1019	green	n	47	43932.425	486.101	306.842	205	94	3258	21355606.04	421	51251111
ctrl.tm1019.green	ctrl	tm1019	green	n	48	40773.531	718.029	689.992	240	112	7464	29276592.8	450	70260610
ctrl.tm1019.green	ctrl	tm1019	green	n	49	41759.409	452.981	230.698	200	119	1913	18916222	401	45396857
ctrl.tm1019.green	ctrl	tm1019	green	n	50	48283.458	462.782	234.109	211	107	2552	22344715.43	425	53624865
ctrl.tm1019.green	ctrl	tm1019	green	n	51	43775.752	532.324	364.77	207	108	3869	23302900.49	415	55924404
ctrl.tm1019.green	ctrl	tm1019	green	n	52	42015.671	437.906	235.138	202	113	2706	18398917.93	401	44155384
ctrl.tm1019.green	ctrl	tm1019	green	n	53	49185.166	416.806	237.461	217	106	3138	20500656.95	372	49199327
ctrl.tm1019.green	ctrl	tm1019	green	n	54	40634.775	484.646	240.128	381	105	2854	19693490.46	446	47262216
ctrl.tm1019.green	ctrl	tm1019	green	n	55	50892.327	454.42	252.729	209	102	3521	23126485.34	414	55501027
ctrl.tm1019.green	ctrl	tm1019	green	n	56	48640.141	453.275	230.924	211	108	3075	22047350.17	418	52911221
ctrl.tm1019.green	ctrl	tm1019	green	n	57	52756.162	448.814	276.321	230	106	2162	23677694.29	379	56823868
ctrl.tm1019.green	ctrl	tm1019	green	n	58	49659.771	497.005	264.808	221	104	4908	24681167.26	454	59232093
ctrl.tm1019.green	ctrl	tm1019	green	n	59	34276.567	598.764	430.166	216	113	4079	20523578.83	466	49254337
ctrl.tm1019.green	ctrl	tm1019	green	n	60	46185.862	472.299	292.848	208	108	4522	21813541.14	395	52350105
ctrl.tm1019.green	ctrl	tm1019	green	n	61	47435.086	558.812	411.232	219	115	5233	26507315.76	440	63614649
ctrl.tm1019.green	ctrl	tm1019	green	n	62	40923.538	485.875	305.485	210	117	4186	19883704.15	435	47718708
ctrl.tm1019.green	ctrl	tm1019	green	n	63	43020.3	457.298	229.701	209	101	3780	19673110.36	438	47213306
ctrl.tm1019.green	ctrl	tm1019	green	n	64	39828.904	486.058	270.303	217	93	4012	19359140.17	432	46459812
ctrl.tm1019.green	ctrl	tm1019	green	n	65	25549.502	615.295	562.459	179	97	5350	15720486.71	402	37727443
ctrl.tm1019.green	ctrl	tm1019	green	n	66	33795.295	524.962	313.469	185	108	2925	17741246.61	443	42577045
ctrl.tm1019.green	ctrl	tm1019	green	n	67	38673.018	474.186	241.833	208	99	3505	18338188.07	456	44009639
gfp.tm1019.green	gfp	tm1019	green	n	1	32431.901	575.755	454.984	222	101	5067	18672828.94	430	44812739
gfp.tm1019.green	gfp	tm1019	green	y	2	42044.424	510.79	293.943	222	103	4109	21475852.19	457	51539687
gfp.tm1019.green	gfp	tm1019	green	n	3	47075.487	468.661	250.635	183	101	3375	22062426.94	426	52947402
gfp.tm1019.green	gfp	tm1019	green	n	4	48413.882	444.673	234.461	212	104	4984	21528358.75	411	51665697
gfp.tm1019.green	gfp	tm1019	green	n	5	51699.032	417.351	217.509	221	104	5218	21576667.63	385	51781633
gfp.tm1019.green	gfp	tm1019	green	n	6	36620.426	575.676	368.781	204	112	5067	21081492.48	463	50593267
gfp.tm1019.green	gfp	tm1019	green	n	7	43772.003	415.301	191.165	188	103	3137	18178562.57	406	43626554
gfp.tm1019.green	gfp	tm1019	green	n	8	39329.716	560.959	333.464	218	123	3112	22062361.52	472	52947245
gfp.tm1019.green	gfp	tm1019	green	n	9	45785.428	504.526	257.898	225	103	4644	23099941.08	485	55437322
gfp.tm1019.green	gfp	tm1019	green	n	10	33287.773	524.681	315.018	185	112	3816	17465446.19	448	41915153
gfp.tm1019.green	gfp	tm1019	green	n	11	52196.555	782.523	731.905	292	106	6826	40844992.15	439	98023496
gfp.tm1019.green	gfp	tm1019	green	n	12	49333.507	592.303	459.775	426	104	4673	29220396.11	458	70125742
gfp.tm1019.green	gfp	tm1019	green	n	13	51874.873	488.064	242.568	436	101	3437	25318233.82	459	60760981
gfp.tm1019.green	gfp	tm1019	green	n	14	42774.04	473.742	256.631	219	106	3134	20263846.73	426	48631007
gfp.tm1019.green	gfp	tm1019	green	n	15	46805.058	438.955	221.622	479	89	3448	20545305.03	427	49306476
gfp.tm1019.green	gfp	tm1019	green	n	16	43550.326	443.968	224.229	217	105	4554	19334942.15	427	46401738
gfp.tm1019.green	gfp	tm1019	green	n	17	48830.151	457.917	228.568	219	108	4261	22360153.9	436	53661914
gfp.tm1019.green	gfp	tm1019	green	n	18	42060.258	442.745	211.093	190	97	3003	18621959.53	421	44690658
gfp.tm1019.green	gfp	tm1019	green	n	19	57455.129	486.327	243.524	455	110	3788	27942007.2	468	67057749
gfp.tm1019.green	gfp	tm1019	green	n	20	51223.594	460.025	246.35	481	94	5165	23564116.06	438	56551291
gfp.tm1019.green	gfp	tm1019	green	n	21	34658.669	625.831	497.494	346	104	4753	21690473.67	439	52054755
gfp.tm1019.green	gfp	tm1019	green	n	22	36196.656	608.739	400.299	310	110	4286	22034322.74	469	52879955
gfp.tm1019.green	gfp	tm1019	green	n	23	48517.637	449.802	239.783	202	107	3863	21823340.58	417	52373621
gfp.tm1019.green	gfp	tm1019	green	n	24	51809.87	476.054	252.275	217	108	2550	24664314.32	429	59191646
gfp.tm1019.green	gfp	tm1019	green	n	25	53404.527	481.685	250.73	230	112	3309	25724180.31	450	61735208
gfp.tm1019.green	gfp	tm1019	green	n	26	49626.854	486.093	369.074	201	102	3282	24123245.4	369	57893140
gfp.tm1019.green	gfp	tm1019	green	n	27	46530.046	464.892	300.022	213	104	3560	21631457.64	382	51913123
gfp.tm1019.green	gfp	tm1019	green	n	28	41778.162	476.367	259.056	403	107	3821	19901718.91	411	47761940
gfp.tm1019.green	gfp	tm1019	green	n	29	47968.445	465.263	264.577	191	108	2884	22317935.71	406	53560595
gfp.tm1019.green	gfp	tm1019	green	n	30	43016.968	611.159	403.904	237	113	3715	26290192.46	476	63093575
gfp.tm1019.green	gfp	tm1019	green	n	31	40663.11	519.489	327.644	210	116	3419	21124048.17	415	50695396
gfp.tm1019.green	gfp	tm1019	green	n	32	47246.328	480.072	288.05	206	96	3142	22681631.1	409	54433424
gfp.tm1019.green	gfp	tm1019	green	n	33	51113.589	444.274	308.802	199	88	3929	22708438.58	347	54497759
gfp.tm1019.green	gfp	tm1019	green	n	34	48535.137	606.933	546.935	243	93	5143	29457565.71	398	70694923
gfp.tm1019.green	gfp	tm1019	green	n	35	44224.94	528.416	313.224	200	94	3393	23369187.15	470	56083483
gfp.tm1019.green	gfp	tm1019	green	n	36	44271.192	466.733	261.775	210	101	4298	20662830.4	419	49588524
gfp.tm1019.green	gfp	tm1019	green	n	37	39948.911	417.718	240.838	201	111	3982	16687364.76	367	40047843
gfp.tm1019.green	gfp	tm1019	green	n	38	37174.201	511.869	292.982	190	107	3401	19028331.04	438	45665905
gfp.tm1019.green	gfp	tm1019	green	n	39	41546.068	473.713	275.252	199	95	2783	19680893.39	405	47231983
gfp.tm1019.green	gfp	tm1019	green	n	40	49050.161	496.632	250.274	206	104	3900	24359868.31	479	58461009
gfp.tm1019.green	gfp	tm1019	green	n	41	39080.538	685.687	530.203	279	101	4664	26797031.48	495	64309933
gfp.tm1019.green	gfp	tm1019	green	n	42	44729.547	448.584	245.509	204	94	2685	20064978.47	397	48153745
gfp.tm1019.green	gfp	tm1019	green	n	43	46632.134	517.509	311.212	217	96	3875	24132539.16	432	57915444
gfp.tm1019.green	gfp	tm1019	green	n	44	36184.156	477.056	230.649	518	111	4112	17261873.55	464	41426601
gfp.tm1019.green	gfp	tm1019	green	n	45	40734.78	492.172	241.006	395	97	4802	20048533.55	449	48114279
gfp.tm1019.green	gfp	tm1019	green	n	46	41249.804	439.813	209.435	204	100	3050	18142203.41	425	43539296
gfp.tm1019.green	gfp	tm1019	green	n	47	33579.036	433.929	212.861	203	103	2894	14570910.84	393	34968586
gfp.tm1019.green	gfp	tm1019	green	n	48	45303.739	460.62	259.582	200	106	4407	20867791.03	396	50080407
gfp.tm1019.green	gfp	tm1019	green	n	49	53919.967	434.758	220.807	201	106	3611	23442135.9	409	56258552
gfp.tm1019.green	gfp	tm1019	green	n	50	37010.86	424.168	207.33	367	101	4234	15698808.7	391	37675417
gfp.tm1019.green	gfp	tm1019	green	n	51	57709.724	461.988	232.948	211	97	3998	26661184.43	453	63983915
gfp.tm1019.green	gfp	tm1019	green	n	52	50093.125	450.421	233.877	200	101	3699	22563009.01	423	54148744
gfp.tm1019.green	gfp	tm1019	green	n	53	47974.695	424.12	280.502	198	96	3695	20347026.37	363	48830629
gfp.tm1019.green	gfp	tm1019	green	n	54	36358.33	459.597	241.923	208	104	2923	16710189.14	409	40102619
gfp.tm1019.green	gfp	tm1019	green	n	55	51268.179	479.989	282.301	213	113	3516	24608149.67	410	59056857
gfp.tm1019.green	gfp	tm1019	green	n	56	46699.22	468.835	233.748	220	104	5086	21894221.33	446	52543727
gfp.tm1019.green	gfp	tm1019	green	n	57	56854.685	402.626	208.195	190	98	3574	22891186.94	375	54936335
gfp.tm1019.green	gfp	tm1019	green	n	58	37725.893	480.535	265.147	198	106	3756	18128607.79	436	43506668
gfp.tm1019.green	gfp	tm1019	green	n	59	47404.252	453.445	269.699	181	94	4525	21495225.57	406	51586181
gfp.tm1019.green	gfp	tm1019	green	n	60	48412.632	404.677	255.801	192	104	3911	19591495.55	341	47017438
gfp.tm1019.green	gfp	tm1019	green	n	61	52572.822	562.373	574.861	256	102	6160	29565513.98	340	70953987
gfp.tm1019.green	gfp	tm1019	green	n	62	41738.993	490.658	295.519	201	106	5381	20479586.19	426	49148758
gfp.tm1019.green	gfp	tm1019	green	n	63	49679.773	449.212	264.175	191	104	2783	22316771.08	392	53557800
gfp.tm1019.green	gfp	tm1019	green	n	64	53258.27	429.293	248.445	190	101	4450	22863396.09	377	54869640
gfp.tm1019.green	gfp	tm1019	green	n	65	41648.989	494.923	328.183	204	106	4262	20613038.54	425	49469029
gfp.tm1019.green	gfp	tm1019	green	n	66	42871.962	711.2	687.736	222	109	5256	30490543.81	388	73173957
gfp.tm1019.green	gfp	tm1019	green	n	67	44878.303	476.953	313.685	211	100	4806	21404836.02	360	51369256
gfp.tm1019.green	gfp	tm1019	green	n	68	27717.101	798.495	603.583	359	106	3887	22131976.79	564	53114314
gfp.tm1019.green	gfp	tm1019	green	n	69	39819.322	488.089	252.057	228	102	3317	19435386.74	445	46642794
gfp.tm1019.green	gfp	tm1019	green	n	70	52357.812	422.257	211.185	197	109	4197	22108431.96	402	53057809
gfp.tm1019.green	gfp	tm1019	green	n	71	39691.399	496.788	447.233	203	106	3999	19718222.18	357	47321568
gfp.tm1019.green	gfp	tm1019	green	n	72	44398.281	439.68	210.805	188	113	3174	19521035.25	412	46848341
gfp.tm1019.green	gfp	tm1019	green	n	73	39786.404	385.341	183.415	179	90	2971	15331315.63	372	36793474
gfp.tm1019.green	gfp	tm1019	green	n	74	39900.992	464.509	268.258	184	94	3161	18534355.93	399	44480419
gfp.tm1019.green	gfp	tm1019	green	n	75	55113.772	408.738	226.815	189	96	3820	22527112.78	359	54062597
gfp.tm1019.green	gfp	tm1019	green	n	76	40950.624	443.817	280.917	190	105	4815	18174603.22	383	43617052
ctrl.wt.red	ctrl	wt	red	n	1	30030.122	251.493	116.803	129	64	674	7552357.646	224	18124830
ctrl.wt.red	ctrl	wt	red	n	2	40430.181	232.185	123.345	136	75	721	9387297.336	176	22528484
ctrl.wt.red	ctrl	wt	red	n	3	39725.149	245.867	129.611	137	76	950	9767095.527	187	23439958
ctrl.wt.red	ctrl	wt	red	n	4	42300.266	236.628	121.526	134	84	993	10009446.19	179	24021573
ctrl.wt.red	ctrl	wt	red	n	5	40718.528	233.086	122.002	132	83	792	9490920.822	173	22777169
ctrl.wt.red	ctrl	wt	red	n	6	38644.266	247.332	132.233	131	62	762	9557950.969	196	22938034
ctrl.wt.red	ctrl	wt	red	n	7	38421.756	254.669	144.181	132	84	1311	9784824.67	181	23482506
ctrl.wt.red	ctrl	wt	red	n	8	35625.378	242.074	119.743	130	76	716	8623986.203	193	20696621
ctrl.wt.red	ctrl	wt	red	n	9	40768.113	239.9	119.692	136	78	807	9780276.962	182	23471592
ctrl.wt.red	ctrl	wt	red	n	10	38325.918	238.641	128.532	130	81	863	9146136.315	178	21949724
ctrl.wt.red	ctrl	wt	red	n	11	38031.738	258.309	146.504	131	76	1078	9823935.207	191	23576367
ctrl.wt.red	ctrl	wt	red	n	12	39495.972	245.04	122.527	136	87	913	9678078.542	193	23226327
ctrl.wt.red	ctrl	wt	red	n	13	44116.599	237.42	128.045	133	76	935	10474183.67	178	25136892
ctrl.wt.red	ctrl	wt	red	n	14	39906.824	240.571	122.314	135	81	878	9600438.744	184	23040000
ctrl.wt.red	ctrl	wt	red	n	15	39733.899	250.048	135.49	138	85	849	9935389.468	180	23843845
ctrl.wt.red	ctrl	wt	red	n	16	38752.604	241.507	130.924	137	74	1091	9359026.044	177	22460636
ctrl.wt.red	ctrl	wt	red	n	17	42099.007	251.459	144.011	137	78	896	10586154.63	175	25405610
ctrl.wt.red	ctrl	wt	red	n	18	42508.193	250.519	144.187	136	83	1210	10649111.25	172	25556699
ctrl.wt.red	ctrl	wt	red	n	19	41539.398	239.482	123.975	137	69	809	9947933.374	186	23873949
ctrl.wt.red	ctrl	wt	red	n	20	41142.297	240.192	128.539	136	86	912	9882059.947	173	23715860
ctrl.wt.red	ctrl	wt	red	n	21	42048.172	238.553	124.781	138	80	775	10030712.57	179	24072610
ctrl.wt.red	ctrl	wt	red	n	22	41812.744	238.846	116.314	136	82	887	9986823.068	188	23967280
ctrl.wt.red	ctrl	wt	red	n	23	34685.752	246.016	135.753	129	84	931	8533239.139	169	20478838
ctrl.wt.red	ctrl	wt	red	n	24	46345.035	249.061	136.516	139	73	893	11542737.09	173	27701303
ctrl.wt.red	ctrl	wt	red	n	25	38825.524	240.514	122.424	131	81	957	9338086.337	188	22410383
ctrl.wt.red	ctrl	wt	red	n	26	47575.924	235.693	125.955	138	80	1276	11213310.37	174	26910715
ctrl.wt.red	ctrl	wt	red	n	27	36487.918	245.479	129.635	136	71	887	8957032.256	178	21495895
ctrl.wt.red	ctrl	wt	red	n	28	44223.271	227.926	114.235	136	81	831	10079640.64	173	24190032
ctrl.wt.red	ctrl	wt	red	n	29	34480.326	247.651	131.795	136	78	818	8539102.323	183	20492909
ctrl.wt.red	ctrl	wt	red	n	30	45300.404	237.071	122.27	136	70	1391	10739408.71	168	25773403
ctrl.wt.red	ctrl	wt	red	n	31	47933.024	234.348	121.89	136	76	848	11233017.1	175	26958009
ctrl.wt.red	ctrl	wt	red	n	32	49055.575	233.871	125.706	135	78	1304	11472672.64	169	27533156
ctrl.wt.red	ctrl	wt	red	n	33	47470.919	236.227	121.943	136	66	905	11213927.06	176	26912195
ctrl.wt.red	ctrl	wt	red	y	34	41048.543	231.24	124.933	136	81	836	9492072.541	171	22779933
ctrl.wt.red	ctrl	wt	red	n	35	38132.159	247.789	127.481	132	91	908	9448740.978	192	22675942
ctrl.wt.red	ctrl	wt	red	n	36	41889.414	234.741	110.371	136	76	1013	9833157.712	190	23598500
ctrl.wt.red	ctrl	wt	red	n	37	37047.526	242.168	122.958	136	72	973	8971721.261	185	21531147
ctrl.wt.red	ctrl	wt	red	n	38	39515.973	229.063	99.217	135	52	632	9051665.748	195	21723005
ctrl.wt.red	ctrl	wt	red	n	39	40480.6	250.849	144.332	137	81	859	10154513.65	171	24369719
ctrl.wt.red	ctrl	wt	red	n	40	47495.087	232.712	131.131	140	73	953	11052698.45	167	26525264
ctrl.wt.red	ctrl	wt	red	n	41	47899.272	242.612	134.045	140	83	908	11620924.83	168	27888945
ctrl.wt.red	ctrl	wt	red	n	42	38005.904	244.38	131.128	136	76	934	9287898.21	174	22289937
ctrl.wt.red	ctrl	wt	red	n	43	39188.874	241.032	120.632	138	74	706	9445785.843	182	22668850
ctrl.wt.red	ctrl	wt	red	n	44	36530.836	236.454	119.211	136	82	821	8637853.086	179	20729900
ctrl.wt.red	ctrl	wt	red	n	45	36807.932	254.025	138.433	136	78	857	9350126.471	185	22439278
ctrl.wt.red	ctrl	wt	red	n	46	40900.619	241.909	127.306	141	72	888	9894233.837	184	23745076
ctrl.wt.red	ctrl	wt	red	n	47	35921.225	244.192	128.738	133	75	821	8771666.702	184	21051038
ctrl.wt.red	ctrl	wt	red	n	48	43281.145	247.198	140.367	137	80	831	10699024.37	172	25676485
ctrl.wt.red	ctrl	wt	red	n	49	35570.792	244.233	122.307	136	77	721	8687572.025	195	20849220
ctrl.wt.red	ctrl	wt	red	n	50	28893.404	234.718	102.625	129	77	801	6781789.514	213	16275551
ctrl.wt.red	ctrl	wt	red	n	51	37302.121	252.741	127.79	130	83	764	9427779.186	199	22625636
ctrl.wt.red	ctrl	wt	red	n	52	32194.388	249.267	119.336	130	75	780	8024982.995	210	19259079
ctrl.wt.red	ctrl	wt	red	n	53	37279.62	253.73	138.874	129	85	744	9458975.612	186	22700504
ctrl.wt.red	ctrl	wt	red	n	54	29657.605	244.069	115.547	132	71	847	7238502.886	214	17371613
ctrl.wt.red	ctrl	wt	red	n	55	34953.264	231.862	115.837	127	69	784	8104323.704	186	19449488
ctrl.wt.red	ctrl	wt	red	n	56	36280.825	239.438	120.561	130	78	654	8687017.833	184	20847890
ctrl.wt.red	ctrl	wt	red	n	57	43361.565	243.338	136.9	134	75	1205	10551533.88	173	25322524
ctrl.wt.red	ctrl	wt	red	n	58	40706.444	236.908	121.472	132	77	744	9643684.053	183	23143784
ctrl.wt.red	ctrl	wt	red	n	59	29943.868	241.321	119.178	137	85	805	7226097.735	200	17341842
ctrl.wt.red	ctrl	wt	red	n	60	40398.096	231.712	118.206	136	73	818	9360710.288	175	22464678
ctrl.wt.red	ctrl	wt	red	n	61	37954.235	246.101	124.477	136	81	967	9340581.868	183	22416372
ctrl.wt.red	ctrl	wt	red	n	62	39078.036	233.015	121.558	136	81	762	9105751.97	175	21852806
ctrl.wt.red	ctrl	wt	red	n	63	38720.103	244.937	124.87	136	76	756	9484003.422	194	22760568
gfp.wt.red	gfp	wt	red	n	1	48599.296	226.61	120.24	129	79	815	11013103.09	165	26430244
gfp.wt.red	gfp	wt	red	n	2	39817.23	219.83	110.98	129	66	850	8753028.106	161	21006311
gfp.wt.red	gfp	wt	red	n	3	51216.499	216.621	110.579	126	78	734	11094558.47	155	26625728
gfp.wt.red	gfp	wt	red	n	4	40026.406	222.608	116.4	123	78	760	8910215.679	162	21383544
gfp.wt.red	gfp	wt	red	n	5	39823.48	226.663	125.41	129	81	837	9026513.474	165	21662646
gfp.wt.red	gfp	wt	red	n	6	59331.035	201.886	102.477	130	59	884	11978101.61	152	28746135
gfp.wt.red	gfp	wt	red	n	7	36022.473	225.331	114.054	124	81	652	8116963.73	169	19479826
gfp.wt.red	gfp	wt	red	n	8	36305.403	238.773	127.883	129	77	780	8668754.269	170	20804063
gfp.wt.red	gfp	wt	red	n	9	45373.733	221.594	121.801	129	62	1040	10054530.28	152	24129774
gfp.wt.red	gfp	wt	red	n	10	38067.15	237.275	129.628	127	83	798	9032386.242	181	21676740
gfp.wt.red	gfp	wt	red	n	11	45522.489	221.528	122.133	129	74	828	10084497.48	157	24201692
gfp.wt.red	gfp	wt	red	n	12	26753.301	246.538	116.669	129	70	757	6595693.217	217	15828943
gfp.wt.red	gfp	wt	red	n	13	40117.243	236.896	132.845	129	82	731	9503595.613	163	22807591
gfp.wt.red	gfp	wt	red	n	14	52186.959	219.796	122.752	130	74	1097	11470500.17	155	27527947
gfp.wt.red	gfp	wt	red	n	15	43387.809	224.542	122.875	129	73	683	9742377.317	151	23380641
gfp.wt.red	gfp	wt	red	n	16	50835.648	217.094	117.668	129	55	874	11036128.72	154	26485503
gfp.wt.red	gfp	wt	red	n	17	45309.146	224.192	124.735	126	72	853	10157956.24	160	24377985
gfp.wt.red	gfp	wt	red	y	18	36867.095	232.356	120.728	128	85	768	8566278.77	174	20558133
gfp.wt.red	gfp	wt	red	n	19	45725.832	224.447	120.167	128	80	751	10263011.02	157	24630105
gfp.wt.red	gfp	wt	red	n	20	43152.798	221.139	125.996	125	71	1079	9542784.897	153	22901641
gfp.wt.red	gfp	wt	red	n	21	44154.094	224.004	119.365	129	85	888	9890677.82	165	23736546
gfp.wt.red	gfp	wt	red	n	22	40035.989	233.905	125.867	130	76	885	9364602.201	169	22474022
gfp.wt.red	gfp	wt	red	n	23	42918.204	219.123	118.48	129	78	739	9404365.261	155	22569449
gfp.wt.red	gfp	wt	red	n	24	44078.257	228.349	124.982	125	57	747	10065208.27	159	24155400
gfp.wt.red	gfp	wt	red	n	25	47543.415	219.015	118.458	129	82	876	10412727.84	157	24989409
gfp.wt.red	gfp	wt	red	n	26	46395.029	230.659	131.67	130	73	872	10701433.07	156	25682270
gfp.wt.red	gfp	wt	red	n	27	47298.82	221.121	116.611	129	68	802	10458759.1	160	25099879
gfp.wt.red	gfp	wt	red	n	28	44799.123	232.229	127.303	129	78	972	10403653.68	164	24967632
gfp.wt.red	gfp	wt	red	n	29	44491.192	232.402	121.26	130	73	811	10339849.1	179	24814508
gfp.wt.red	gfp	wt	red	n	30	35264.522	214.576	102.717	125	84	620	7566916.603	166	18159773
gfp.wt.red	gfp	wt	red	n	31	49686.846	220.363	118.342	129	82	737	10949161.43	156	26276791
gfp.wt.red	gfp	wt	red	n	32	46803.381	220.473	115.241	129	67	829	10318904.4	159	24764243
gfp.wt.red	gfp	wt	red	n	33	40124.744	232.942	129.013	128	66	763	9346750.971	167	22431181
gfp.wt.red	gfp	wt	red	n	34	43304.888	218.484	117.63	129	73	764	9461404.942	157	22706338
gfp.wt.red	gfp	wt	red	n	35	37201.694	222.292	118.382	130	73	826	8269639.014	161	19846230
gfp.wt.red	gfp	wt	red	n	36	40323.919	236.086	134.758	134	77	831	9519910.105	163	22846744
gfp.wt.red	gfp	wt	red	n	37	41054.786	229.375	123.931	129	55	795	9416935	164	22599615
gfp.wt.red	gfp	wt	red	n	38	46026.679	233.537	134.661	129	79	775	10748953.15	161	25796313
gfp.wt.red	gfp	wt	red	n	39	38547.172	223.985	110.888	130	83	627	8633981.019	174	20720611
gfp.wt.red	gfp	wt	red	n	40	44157.01	228.507	117.669	129	56	724	10090174.82	167	24215317
gfp.wt.red	gfp	wt	red	n	41	38913.855	245.019	134.124	130	67	961	9534642.026	178	22882099
gfp.wt.red	gfp	wt	red	n	42	50185.618	222.558	119.829	127	74	871	11169193.95	158	26804845
gfp.wt.red	gfp	wt	red	n	43	45256.644	226.662	118.142	131	72	738	10257964.96	165	24617995
gfp.wt.red	gfp	wt	red	n	44	50147.283	218.751	112.594	129	57	768	10969777.37	160	26326267
gfp.wt.red	gfp	wt	red	n	45	54262.887	222.206	114.1	129	67	1137	12057558.56	161	28936823
gfp.wt.red	gfp	wt	red	n	46	44588.28	218.704	116.936	128	86	730	9751636.489	157	23402862
gfp.wt.red	gfp	wt	red	n	47	42127.751	224.891	124.748	127	88	760	9474154.689	161	22736936
gfp.wt.red	gfp	wt	red	n	48	49228.075	219.285	113.907	124	80	1069	10795002.74	160	25906827
gfp.wt.red	gfp	wt	red	n	49	44008.254	228.932	125.892	132	67	799	10074884.12	156	24178621
gfp.wt.red	gfp	wt	red	n	50	43136.131	226.649	125.76	127	81	985	9776778.467	159	23463200
gfp.wt.red	gfp	wt	red	n	51	45445.819	224.655	120.092	128	73	779	10209608.17	157	24501944
gfp.wt.red	gfp	wt	red	n	52	42473.6	227.498	123.545	131	65	872	9662664.105	162	23189338
gfp.wt.red	gfp	wt	red	n	53	44574.946	213.48	102.883	122	64	613	9515872.421	161	22837054
gfp.wt.red	gfp	wt	red	n	54	45112.054	231.23	127.165	129	79	864	10431237.85	160	25033831
gfp.wt.red	gfp	wt	red	n	55	44064.506	219.959	118.282	129	82	1016	9692367.124	160	23260622
gfp.wt.red	gfp	wt	red	n	56	41854.822	219.87	121.448	125	80	737	9202613.576	148	22085267
gfp.wt.red	gfp	wt	red	n	57	37756.302	233.647	123.409	129	71	821	8821649.564	178	21170995
gfp.wt.red	gfp	wt	red	n	58	46779.63	217.994	115.904	127	72	790	10197697.63	158	24473360
gfp.wt.red	gfp	wt	red	n	59	43405.726	219.065	109.711	131	89	601	9508683.344	157	22819801
gfp.wt.red	gfp	wt	red	n	60	40884.778	221.408	111.731	125	83	727	9052230.479	165	21724364
ctrl.tm1019.red	ctrl	tm1019	red	n	1	44837.883	236.498	135.792	134	85	1099	10604061.11	162	25448583
ctrl.tm1019.red	ctrl	tm1019	red	n	2	37041.694	262.25	142.201	134	78	1124	9714197.5	195	23313008
ctrl.tm1019.red	ctrl	tm1019	red	n	3	45934.184	243.405	133.322	138	81	854	11180606.22	170	26832228
ctrl.tm1019.red	ctrl	tm1019	red	n	4	37380.042	277.216	161.403	133	68	1044	10362356.72	208	24868519
ctrl.tm1019.red	ctrl	tm1019	red	n	5	46893.394	240.97	124.753	134	81	805	11299891.67	174	27118500
ctrl.tm1019.red	ctrl	tm1019	red	n	6	35856.639	272.914	178.127	139	95	1194	9785765.356	182	23484763
ctrl.tm1019.red	ctrl	tm1019	red	n	7	48168.452	257.471	140.886	142	77	1003	12401984.15	194	29763401
ctrl.tm1019.red	ctrl	tm1019	red	n	8	43723.666	233.432	128.687	134	79	716	10206499.59	158	24494479
ctrl.tm1019.red	ctrl	tm1019	red	n	9	42301.518	233.248	113.291	135	78	742	9866742.809	180	23679100
ctrl.tm1019.red	ctrl	tm1019	red	n	10	47673.43	249.23	140.098	140	80	882	11881669.94	171	28514704
ctrl.tm1019.red	ctrl	tm1019	red	n	11	49992.286	239.603	140.794	139	80	1141	11978284.77	168	28746569
ctrl.tm1019.red	ctrl	tm1019	red	n	12	43374.067	237.414	132.642	135	71	829	10297612.93	163	24713141
ctrl.tm1019.red	ctrl	tm1019	red	n	13	44751.63	240.417	131.13	134	78	855	10759032.77	176	25820498
ctrl.tm1019.red	ctrl	tm1019	red	n	14	38543.012	260.387	144.966	138	87	897	10036098.89	187	24085536
ctrl.tm1019.red	ctrl	tm1019	red	n	15	38317.169	259.965	134.847	134	68	716	9961126.291	214	23905610
ctrl.tm1019.red	ctrl	tm1019	red	n	16	43413.652	246.23	137.362	134	64	843	10689730.44	174	25654180
ctrl.tm1019.red	ctrl	tm1019	red	n	17	45942.517	249.65	147.607	135	88	937	11469545.68	170	27525651
ctrl.tm1019.red	ctrl	tm1019	red	n	18	45446.245	230.006	125.454	134	67	914	10452899.61	165	25085812
ctrl.tm1019.red	ctrl	tm1019	red	n	19	45137.897	232.561	122.31	134	71	809	10497327.47	165	25192434
ctrl.tm1019.red	ctrl	tm1019	red	n	20	39188.875	260.22	146.689	134	73	912	10197742.11	191	24473462
ctrl.tm1019.red	ctrl	tm1019	red	n	21	39097.621	253.681	135.381	135	68	814	9918321	193	23802882
ctrl.tm1019.red	ctrl	tm1019	red	n	22	40711.445	251.466	147.69	134	56	819	10237550.18	168	24568997
ctrl.tm1019.red	ctrl	tm1019	red	y	23	44982.473	235.811	122.131	139	77	743	10607365.01	172	25456512
ctrl.tm1019.red	ctrl	tm1019	red	n	24	37391.293	235.729	122.43	132	86	684	8814222.184	172	21153166
ctrl.tm1019.red	ctrl	tm1019	red	n	25	44980.39	251.682	165.872	139	70	1211	11320773.04	162	27168613
ctrl.tm1019.red	ctrl	tm1019	red	n	26	44471.617	240.827	138.918	134	66	825	10709973.45	160	25702761
ctrl.tm1019.red	ctrl	tm1019	red	n	27	43094.054	237.826	122.256	137	81	681	10248870.28	181	24596164
ctrl.tm1019.red	ctrl	tm1019	red	n	28	45364.574	235.649	123.047	134	72	822	10690120.87	169	25655117
ctrl.tm1019.red	ctrl	tm1019	red	n	29	42061.507	237.745	129.435	134	85	802	9999914.731	174	23998698
ctrl.tm1019.red	ctrl	tm1019	red	n	30	53762.458	237.851	126.919	141	64	1311	12787432.19	180	30688434
ctrl.tm1019.red	ctrl	tm1019	red	n	31	37376.292	248.362	138.261	134	85	891	9282848.194	173	22277817
ctrl.tm1019.red	ctrl	tm1019	red	n	32	39333.465	244.145	131.876	127	77	842	9603065.752	179	23046304
ctrl.tm1019.red	ctrl	tm1019	red	n	33	44525.786	241.167	128.268	134	75	866	10738137.65	172	25770352
ctrl.tm1019.red	ctrl	tm1019	red	n	34	44089.933	235.478	116.979	135	78	798	10382213.88	183	24916174
ctrl.tm1019.red	ctrl	tm1019	red	n	35	43208.642	218.498	103.054	134	85	837	9441011.259	171	22657391
ctrl.tm1019.red	ctrl	tm1019	red	n	36	45449.578	245.969	132.738	141	84	933	11179200.32	181	26828854
ctrl.tm1019.red	ctrl	tm1019	red	n	37	48105.95	221.295	120.757	134	53	737	10645627.17	161	25548337
ctrl.tm1019.red	ctrl	tm1019	red	n	38	44032.847	255.025	144.844	142	81	1199	11229458.03	180	26949467
ctrl.tm1019.red	ctrl	tm1019	red	n	39	53639.119	236.377	115.389	138	80	958	12679075.98	182	30428391
ctrl.tm1019.red	ctrl	tm1019	red	n	40	52830.749	247.277	139.147	141	77	936	13063830.66	175	31351760
ctrl.tm1019.red	ctrl	tm1019	red	n	41	46045.439	242.713	150.018	134	82	1070	11175830.58	164	26820767
ctrl.tm1019.red	ctrl	tm1019	red	n	42	43721.999	250.167	147.098	134	83	920	10937804.7	167	26249531
ctrl.tm1019.red	ctrl	tm1019	red	n	43	46645.466	239.908	130.692	131	77	773	11190604.17	170	26856222
ctrl.tm1019.red	ctrl	tm1019	red	n	44	46925.896	240.304	130.205	133	80	935	11276499.35	167	27062361
ctrl.tm1019.red	ctrl	tm1019	red	n	45	45377.491	251.76	146.309	136	76	958	11424241.11	176	27416925
ctrl.tm1019.red	ctrl	tm1019	red	n	46	40799.365	232.367	130.025	135	61	937	9480416.394	167	22751959
ctrl.tm1019.red	ctrl	tm1019	red	n	47	43932.425	248.77	140.615	131	76	956	10929055.13	184	26228533
ctrl.tm1019.red	ctrl	tm1019	red	n	48	40773.531	263.086	173.138	136	68	1102	10726954.22	173	25743513
ctrl.tm1019.red	ctrl	tm1019	red	n	49	41759.409	244.267	139.46	131	79	878	10200434.32	170	24479923
ctrl.tm1019.red	ctrl	tm1019	red	n	50	48283.458	239.844	135.145	135	88	914	11580516.17	169	27791968
ctrl.tm1019.red	ctrl	tm1019	red	n	51	43775.752	248.746	154.266	136	72	1195	10889060.39	170	26132550
ctrl.tm1019.red	ctrl	tm1019	red	n	52	42015.671	244.762	135.724	136	82	890	10283842.3	171	24680093
ctrl.tm1019.red	ctrl	tm1019	red	n	53	49185.166	232.234	120.773	138	78	845	11422480.19	173	27412699
ctrl.tm1019.red	ctrl	tm1019	red	n	54	40634.775	248.826	138.674	132	86	904	10111006.06	177	24265305
ctrl.tm1019.red	ctrl	tm1019	red	n	55	50892.327	229.27	115.597	137	77	705	11668103.92	169	28002169
ctrl.tm1019.red	ctrl	tm1019	red	n	56	48640.141	225.596	118.539	137	76	747	10973031.73	160	26334072
ctrl.tm1019.red	ctrl	tm1019	red	n	57	52756.162	236.021	124.535	136	86	914	12451550.58	169	29882355
ctrl.tm1019.red	ctrl	tm1019	red	n	58	49659.771	236.446	140.185	134	66	1009	11741838.13	159	28179123
ctrl.tm1019.red	ctrl	tm1019	red	n	59	34276.567	241.355	145.543	129	82	873	8272822.846	157	19853867
ctrl.tm1019.red	ctrl	tm1019	red	n	60	46185.862	235.92	129.134	135	80	710	10896154.46	165	26149575
ctrl.tm1019.red	ctrl	tm1019	red	n	61	47435.086	251.623	157.623	138	78	1188	11935777	172	28644555
ctrl.tm1019.red	ctrl	tm1019	red	n	62	40923.538	243.957	131.49	136	81	691	9983573.15	177	23959480
ctrl.tm1019.red	ctrl	tm1019	red	n	63	43020.3	244.603	131.31	134	92	857	10522889.48	177	25253780
ctrl.tm1019.red	ctrl	tm1019	red	n	64	39828.904	256.271	138.936	134	77	927	10206995.03	191	24495668
ctrl.tm1019.red	ctrl	tm1019	red	n	65	25549.502	247.248	146.479	129	83	1027	6317063.421	167	15160259
ctrl.tm1019.red	ctrl	tm1019	red	n	66	33795.295	291.268	170.31	134	83	948	9843472.995	222	23623255
ctrl.tm1019.red	ctrl	tm1019	red	n	67	38673.018	256.363	141.019	135	86	846	9914316.234	187	23793271
gfp.tm1019.red	gfp	tm1019	red	n	1	32431.901	255.789	142.262	129	76	880	8295717.06	191	19908810
gfp.tm1019.red	gfp	tm1019	red	y	2	42044.424	256.849	135.967	146	81	1200	10799074.93	199	25916594
gfp.tm1019.red	gfp	tm1019	red	n	3	47075.487	234.485	133.191	133	80	831	11038511.3	164	26491215
gfp.tm1019.red	gfp	tm1019	red	n	4	48413.882	236.891	137.572	134	64	811	11468810.99	163	27523887
gfp.tm1019.red	gfp	tm1019	red	n	5	51699.032	219.61	121.118	133	68	1168	11353629.06	158	27247463
gfp.tm1019.red	gfp	tm1019	red	n	6	36620.426	246.972	143.592	133	84	856	9044217.141	168	21705128
gfp.tm1019.red	gfp	tm1019	red	n	7	43772.003	223.989	113.021	132	73	741	9804441.09	168	23529582
gfp.tm1019.red	gfp	tm1019	red	n	8	39329.716	267.886	154.523	134	85	991	10535897.89	198	25284998
gfp.tm1019.red	gfp	tm1019	red	n	9	45785.428	242.548	134.74	135	67	880	11105151.85	168	26651145
gfp.tm1019.red	gfp	tm1019	red	n	10	33287.773	261.422	141.91	127	80	821	8702141.906	214	20884185
gfp.tm1019.red	gfp	tm1019	red	n	11	52196.555	241.008	136.599	141	70	972	12579773.49	174	30190075
gfp.tm1019.red	gfp	tm1019	red	n	12	49333.507	243.924	147.923	134	76	861	12033634.33	162	28879401
gfp.tm1019.red	gfp	tm1019	red	n	13	51874.873	239.529	135.818	137	72	1116	12425515.18	164	29819872
gfp.tm1019.red	gfp	tm1019	red	n	14	42774.04	231.848	123.999	130	58	685	9917089.161	170	23799925
gfp.tm1019.red	gfp	tm1019	red	n	15	46805.058	226.662	119.101	133	80	992	10608926.65	167	25460259
gfp.tm1019.red	gfp	tm1019	red	n	16	43550.326	226.56	111.484	134	79	926	9866760.608	172	23679142
gfp.tm1019.red	gfp	tm1019	red	n	17	48830.151	224.58	117.029	133	54	775	10966256.33	165	26317811
gfp.tm1019.red	gfp	tm1019	red	n	18	42060.258	229.915	117.425	134	77	877	9670274.952	169	23207598
gfp.tm1019.red	gfp	tm1019	red	n	19	57455.129	222.7	118.205	133	67	1076	12795239.6	165	30707170
gfp.tm1019.red	gfp	tm1019	red	n	20	51223.594	229.635	120.366	135	65	938	11762711.11	171	28229215
gfp.tm1019.red	gfp	tm1019	red	n	21	34658.669	274.24	181.394	133	74	1115	9504802.797	177	22810483
gfp.tm1019.red	gfp	tm1019	red	n	22	36196.656	278.926	162.226	129	71	1050	10096187.77	214	24229742
gfp.tm1019.red	gfp	tm1019	red	n	23	48517.637	233.819	137.711	135	83	1019	11344321.13	160	27225125
gfp.tm1019.red	gfp	tm1019	red	n	24	51809.87	223.216	121.29	136	63	1620	11564789.97	157	27754226
gfp.tm1019.red	gfp	tm1019	red	n	25	53404.527	226.1	117.9	139	74	973	12074747.47	168	28978068
gfp.tm1019.red	gfp	tm1019	red	n	26	49626.854	250.399	142.066	132	69	799	12426495.23	173	29822224
gfp.tm1019.red	gfp	tm1019	red	n	27	46530.046	239.199	131.717	135	86	873	11129932.57	175	26710616
gfp.tm1019.red	gfp	tm1019	red	n	28	41778.162	239.889	134.657	134	58	959	10022123.97	167	24051997
gfp.tm1019.red	gfp	tm1019	red	n	29	47968.445	225.839	118.47	133	68	716	10833132.32	161	25998328
gfp.tm1019.red	gfp	tm1019	red	n	30	43016.968	241.435	137.619	130	78	911	10385787.27	163	24924749
gfp.tm1019.red	gfp	tm1019	red	n	31	40663.11	242.643	141.106	135	82	853	9866612.685	170	23678787
gfp.tm1019.red	gfp	tm1019	red	n	32	47246.328	245.493	130.213	134	85	837	11598659.85	178	27835510
gfp.tm1019.red	gfp	tm1019	red	n	33	51113.589	230.043	137.215	129	79	948	11758340.91	156	28218727
gfp.tm1019.red	gfp	tm1019	red	n	34	48535.137	262.846	169.019	139	77	1199	12757286.19	175	30616086
gfp.tm1019.red	gfp	tm1019	red	n	35	44224.94	259.169	158.476	140	72	936	11461747.34	172	27506935
gfp.tm1019.red	gfp	tm1019	red	n	36	44271.192	238.814	133.342	134	82	776	10572568.32	162	25373003
gfp.tm1019.red	gfp	tm1019	red	n	37	39948.911	238.165	133.337	134	67	816	9514416.571	166	22833555
gfp.tm1019.red	gfp	tm1019	red	n	38	37174.201	277.234	182.005	133	85	1354	10305955.7	178	24733162
gfp.tm1019.red	gfp	tm1019	red	n	39	41546.068	253.187	137.156	133	79	1057	10518929.61	186	25244276
gfp.tm1019.red	gfp	tm1019	red	n	40	49050.161	238.503	125.535	135	85	898	11698618.59	174	28075400
gfp.tm1019.red	gfp	tm1019	red	n	41	39080.538	275.645	148.982	133	84	811	10772360.38	218	25852482
gfp.tm1019.red	gfp	tm1019	red	n	42	44729.547	229.427	118.085	129	75	768	10262172.45	164	24628087
gfp.tm1019.red	gfp	tm1019	red	n	43	46632.134	239.235	132.282	136	66	1101	11156059.6	164	26773318
gfp.tm1019.red	gfp	tm1019	red	n	44	36184.156	277.515	149.672	136	76	943	10041642.36	226	24098839
gfp.tm1019.red	gfp	tm1019	red	n	45	40734.78	232.418	119.744	128	77	794	9467498.591	176	22720957
gfp.tm1019.red	gfp	tm1019	red	n	46	41249.804	227.246	121.208	133	71	753	9373850.973	163	22496213
gfp.tm1019.red	gfp	tm1019	red	n	47	33579.036	232.805	113.319	131	62	740	7817353.507	190	18760790
gfp.tm1019.red	gfp	tm1019	red	n	48	45303.739	227.832	120.385	131	70	730	10321657.67	165	24770845
gfp.tm1019.red	gfp	tm1019	red	n	49	53919.967	213.405	108.688	132	80	851	11506783.15	156	27615016
gfp.tm1019.red	gfp	tm1019	red	n	50	37010.86	236.958	127.132	129	66	736	8770028.762	174	21047106
gfp.tm1019.red	gfp	tm1019	red	n	51	57709.724	213.936	101.159	135	67	842	12346159.05	161	29629426
gfp.tm1019.red	gfp	tm1019	red	n	52	50093.125	229.646	127.927	134	78	826	11503693.84	161	27607602
gfp.tm1019.red	gfp	tm1019	red	n	53	47974.695	228.453	133.598	133	67	926	10959956.46	156	26302692
gfp.tm1019.red	gfp	tm1019	red	n	54	36358.33	237.402	127.433	127	80	801	8631537.009	180	20714741
gfp.tm1019.red	gfp	tm1019	red	n	55	51268.179	233.239	131.024	133	70	766	11957722.94	160	28697222
gfp.tm1019.red	gfp	tm1019	red	n	56	46699.22	222.141	112.929	133	69	857	10373803.81	160	24895990
gfp.tm1019.red	gfp	tm1019	red	n	57	56854.685	209.107	107.449	131	79	771	11888717.7	151	28531617
gfp.tm1019.red	gfp	tm1019	red	n	58	37725.893	229.276	132.425	128	77	990	8649659.921	163	20758234
gfp.tm1019.red	gfp	tm1019	red	n	59	47404.252	229.529	119.891	134	78	715	10880669.08	163	26112411
gfp.tm1019.red	gfp	tm1019	red	n	60	48412.632	231.054	121.084	130	66	769	11185930.13	164	26845004
gfp.tm1019.red	gfp	tm1019	red	n	61	52572.822	237.864	142.61	139	77	1089	12505190.08	166	30011083
gfp.tm1019.red	gfp	tm1019	red	n	62	41738.993	239.974	133.962	129	82	904	10016286.2	168	24037987
gfp.tm1019.red	gfp	tm1019	red	n	63	49679.773	226.587	127.328	133	74	874	11256777.12	154	27015029
gfp.tm1019.red	gfp	tm1019	red	n	64	53258.27	231.293	147.372	128	51	935	12318277.78	151	29562514
gfp.tm1019.red	gfp	tm1019	red	n	65	41648.989	256.784	147.416	133	84	876	10694791.41	182	25666325
gfp.tm1019.red	gfp	tm1019	red	n	66	42871.962	260.456	160.365	134	84	1050	11166267.15	175	26797815
gfp.tm1019.red	gfp	tm1019	red	n	67	44878.303	258.243	160.708	132	73	887	11589486.1	170	27813494
gfp.tm1019.red	gfp	tm1019	red	n	68	27717.101	263.677	144.788	127	86	855	7308349.801	218	17539237
gfp.tm1019.red	gfp	tm1019	red	n	69	39819.322	243.208	128.596	136	85	785	9684367.263	178	23241418
gfp.tm1019.red	gfp	tm1019	red	n	70	52357.812	211.644	110.915	127	81	1115	11081230.34	153	26593736
gfp.tm1019.red	gfp	tm1019	red	n	71	39691.399	229.115	130.953	129	69	930	9093898.997	162	21824359
gfp.tm1019.red	gfp	tm1019	red	n	72	44398.281	223.157	117.485	132	79	809	9907773.318	164	23777568
gfp.tm1019.red	gfp	tm1019	red	n	73	39786.404	227.328	116.779	127	70	704	9044545.489	174	21705916
gfp.tm1019.red	gfp	tm1019	red	n	74	39900.992	237.93	133.851	133	84	833	9493650.204	168	22783718
gfp.tm1019.red	gfp	tm1019	red	n	75	55113.772	210.915	116.555	129	60	904	11624299.36	148	27897042
gfp.tm1019.red	gfp	tm1019	red	n	76	40950.624	231.966	130.915	126	70	935	9499142.955	160	22796900
