# Supplementary material for: A genetic framework for RNAi inheritance in Caenorhabditis elegans
Source: EMBO Rep. 2025 Jul 7;26(16):4072–99. doi: 10.1038/s44319-025-00512-7 (PMC12373942; doi:10.1038/s44319-025-00512-7)
Supplement: Supplementary file 6 — Source data Fig. 5 [file 44319_2025_512_MOESM6_ESM.zip › Figure_5/5D/F1_males_wago-4.csv]

condi	RNAi	genotype	channel	image	index	area	mean	stddev	modal	min	max	intden	median	rawintden
ctrl.wt.green	ctrl	wt	green	n	1	5433.583	333.428	153.895	213	112	1072	1811707.057	295	4347897
ctrl.wt.green	ctrl	wt	green	n	2	7578.265	301.332	142.224	161	106	1055	2283577.088	267	5480333
ctrl.wt.green	ctrl	wt	green	n	3	4967.728	307.309	149.092	139	100	967	1526626.865	280	3663736
ctrl.wt.green	ctrl	wt	green	n	4	7482.011	353.651	162.953	178	100	1056	2646019.17	319	6350154
ctrl.wt.green	ctrl	wt	green	n	5	7497.428	291.901	127.73	152	90	967	2188506.466	267	5252174
ctrl.wt.green	ctrl	wt	green	n	6	6859.065	258.923	85.543	319	102	736	1775969.997	258	4262132
ctrl.wt.green	ctrl	wt	green	n	7	7167.413	279.183	115.963	140	97	809	2001022.845	260	4802234
ctrl.wt.green	ctrl	wt	green	n	8	6119.448	312.889	138.163	158	102	936	1914710.126	286	4595093
ctrl.wt.green	ctrl	wt	green	n	9	7418.674	321.729	145.089	162	114	1003	2386803.918	287	5728066
ctrl.wt.green	ctrl	wt	green	n	10	6020.277	253.405	102.661	140	87	995	1525570.566	237	3661201
ctrl.wt.green	ctrl	wt	green	n	11	8213.294	260.319	115.536	143	79	1037	2138074.98	232	5131144
ctrl.wt.green	ctrl	wt	green	n	12	8390.386	278.109	131.816	139	92	1116	2333444.381	246	5600009
ctrl.wt.green	ctrl	wt	green	n	13	7699.521	329.789	149.456	139	80	1243	2539220.093	308	6093848
ctrl.wt.green	ctrl	wt	green	n	14	8792.488	241.153	96.243	146	94	909	2120336.665	219	5088574
ctrl.wt.green	ctrl	wt	green	n	15	8925.827	217.943	62.3	214	96	581	1945318.617	208	4668550
ctrl.wt.green	ctrl	wt	green	n	16	8482.057	308.621	138.723	203	103	1112	2617742.453	273	6282293
ctrl.wt.green	ctrl	wt	green	n	17	7740.356	331.976	138.388	201	106	1513	2569612.324	309	6166786
ctrl.wt.green	ctrl	wt	green	n	18	8307.882	267.865	114.456	155	100	943	2225388.995	242	5340688
ctrl.wt.green	ctrl	wt	green	n	19	8091.205	265.23	91.283	155	103	618	2146029.93	256	5150235
ctrl.wt.green	ctrl	wt	green	n	20	8290.381	227.475	71.133	148	100	536	1885852.133	218	4525837
ctrl.wt.green	ctrl	wt	green	n	21	7025.323	267.117	97.225	160	111	803	1876582.956	253	4503592
ctrl.wt.green	ctrl	wt	green	n	22	4245.195	326.387	150.7	162	112	1014	1385575.379	296	3325228
ctrl.wt.green	ctrl	wt	green	n	23	6251.954	312.557	154.611	161	103	1183	1954090.27	272	4689601
ctrl.wt.green	ctrl	wt	green	n	24	6407.795	318.372	131.207	170	102	905	2040061.307	302	4895922
ctrl.wt.green	ctrl	wt	green	n	25	7697.021	347.348	146.916	184	110	885	2673542.103	330	6416206
ctrl.wt.green	ctrl	wt	green	n	26	8122.457	284.575	123.258	172	100	1034	2311448.369	255	5547221
ctrl.wt.green	ctrl	wt	green	n	27	7347.838	271.7	107.201	173	107	976	1996407.633	251	4791158
ctrl.wt.green	ctrl	wt	green	n	28	6756.977	355.917	177.809	149	89	1106	2404923.501	322	5771551
ctrl.wt.green	ctrl	wt	green	n	29	8005.785	328.285	152.595	183	104	1237	2628180.85	302	6307344
ctrl.wt.green	ctrl	wt	green	n	30	6245.704	302.369	135.571	226	97	978	1888506.838	270	4532208
ctrl.wt.green	ctrl	wt	green	n	31	5781.516	325.91	159.281	139	105	1202	1884252.892	289	4521999
ctrl.wt.green	ctrl	wt	green	n	32	7745.356	243.958	85.449	224	94	739	1889541.886	227	4534692
ctrl.wt.green	ctrl	wt	green	n	33	7407.841	253.212	94.012	245	98	1032	1875752.918	237	4501600
ctrl.wt.green	ctrl	wt	green	n	34	8423.304	300.462	144.795	157	102	1150	2530880.959	265	6073835
ctrl.wt.green	ctrl	wt	green	n	35	6302.373	307.805	130.791	156	100	985	1939900.868	298	4655548
ctrl.wt.green	ctrl	wt	green	n	36	4184.359	281.246	131.622	155	99	870	1176836.197	239	2824277
ctrl.wt.green	ctrl	wt	green	n	37	7193.247	254.639	94.686	144	107	724	1831682.975	238	4395837
ctrl.wt.green	ctrl	wt	green	n	38	6711.559	308.895	128.477	190	113	928	2073167.413	289	4975373
ctrl.wt.green	ctrl	wt	green	n	39	5409.415	272.913	102.681	175	98	891	1476302.051	256	3542962
ctrl.wt.green	ctrl	wt	green	n	40	8123.29	280.798	114.097	172	105	835	2281004.886	252	5474160
ctrl.wt.green	ctrl	wt	green	n	41	7404.507	246.66	84.779	182	116	670	1826394.815	228	4383146
ctrl.wt.green	ctrl	wt	green	n	42	7605.766	311.474	132.908	182	110	1199	2368996.015	284	5685329
ctrl.wt.green	ctrl	wt	green	n	43	8064.954	255.192	96.901	242	105	1103	2058113.387	237	4939245
ctrl.wt.green	ctrl	wt	green	n	44	7334.087	276.951	108.461	144	103	865	2031185.482	261	4874621
ctrl.wt.green	ctrl	wt	green	n	45	6362.376	304.771	143.298	202	100	1091	1939064.58	269	4653541
ctrl.wt.green	ctrl	wt	green	n	46	5065.65	359.512	184.307	203	103	1313	1821164.158	310	4370593
ctrl.wt.green	ctrl	wt	green	n	47	5409.415	313.257	122.286	248	107	1092	1694537.086	299	4066702
ctrl.wt.green	ctrl	wt	green	n	48	6667.39	281.121	115.046	233	112	1038	1874341.603	256	4498213
ctrl.wt.green	ctrl	wt	green	n	49	6407.795	299.918	122.752	157	107	951	1921812.12	288	4612137
ctrl.wt.green	ctrl	wt	green	n	50	5462.335	257.175	95.357	143	93	719	1404774.178	243	3371303
ctrl.wt.green	ctrl	wt	green	n	51	4254.779	342.716	182.591	220	111	949	1458180.801	268	3499473
ctrl.wt.green	ctrl	wt	green	n	52	7250.333	285.188	105.18	169	94	923	2067706.745	271	4962268
ctrl.wt.green	ctrl	wt	green	n	53	7699.937	282.505	116.998	173	107	860	2175267.941	257	5220403
ctrl.wt.green	ctrl	wt	green	n	54	5879.02	273.311	98.371	163	105	699	1606801.385	265	3856146
ctrl.wt.green	ctrl	wt	green	n	55	6456.547	264.489	90.856	149	105	608	1707685.19	256	4098256
ctrl.wt.green	ctrl	wt	green	n	56	6862.399	327.551	133.253	171	115	919	2247785.442	303	5394437
ctrl.wt.green	ctrl	wt	green	n	57	6335.708	293.104	121.843	149	103	908	1857019.557	271	4456642
ctrl.wt.green	ctrl	wt	green	n	58	6050.695	375.427	196.119	162	100	1569	2271595.287	336	5451578
ctrl.wt.green	ctrl	wt	green	n	59	7289.919	255.029	102.502	229	103	984	1859142.571	235	4461737
ctrl.wt.green	ctrl	wt	green	n	60	5856.519	332.576	133.25	170	79	996	1947739.978	322	4674361
ctrl.wt.green	ctrl	wt	green	n	61	6448.213	301.104	120.309	167	105	880	1941583.029	287	4659585
ctrl.wt.green	ctrl	wt	green	n	62	6992.822	311.098	111.308	236	104	824	2175454.199	307	5220850
ctrl.wt.green	ctrl	wt	green	n	63	6756.144	346.453	129.637	176	112	864	2340689.714	351	5617397
ctrl.wt.green	ctrl	wt	green	n	64	7681.603	272.574	102.301	154	87	756	2093805.028	257	5024901
ctrl.wt.green	ctrl	wt	green	n	65	5463.168	288.931	116.316	138	92	955	1578480.499	278	3788179
ctrl.wt.green	ctrl	wt	green	n	66	7143.245	250.449	93.966	147	103	971	1789019.763	234	4293450
ctrl.wt.green	ctrl	wt	green	n	67	7205.331	274.579	111.722	202	95	1191	1978433.056	253	4748021
ctrl.wt.green	ctrl	wt	green	n	68	5123.152	262.302	102.218	163	87	723	1343810.542	243	3224997
ctrl.wt.green	ctrl	wt	green	n	69	5685.261	318.022	151.639	225	95	1139	1808038.138	276	4339092
ctrl.wt.green	ctrl	wt	green	n	70	3577.665	374.276	248.778	131	96	1695	1339035.739	273	3213538
ctrl.wt.green	ctrl	wt	green	n	71	8490.807	284.592	116.898	147	106	882	2416414.029	261	5799127
ctrl.wt.green	ctrl	wt	green	n	72	5283.16	280.25	119.185	216	82	783	1480605.165	254	3553289
ctrl.wt.green	ctrl	wt	green	n	73	8215.378	291.544	123.976	236	107	933	2395144.718	264	5748083
ctrl.wt.green	ctrl	wt	green	n	74	8310.382	277.586	112.818	236	98	1187	2306842.324	256	5536167
ctrl.wt.green	ctrl	wt	green	n	75	5371.08	298.144	139.275	150	95	1045	1601353.634	262	3843072
ctrl.wt.green	ctrl	wt	green	n	76	7077.825	279.329	122.515	139	104	928	1977040.492	251	4744679
ctrl.wt.green	ctrl	wt	green	n	77	5877.77	345.492	184.414	152	104	1307	2030724.211	312	4873514
gfp.wt.green	gfp	wt	green	n	1	9077.915	170.298	38.973	144	67	334	1545946.507	160	3710102
gfp.wt.green	gfp	wt	green	n	2	7924.529	165.171	37.476	131	97	372	1308900.67	157	3141218
gfp.wt.green	gfp	wt	green	n	3	5777.347	245.702	81.534	162	101	537	1419506.976	233	3406661
gfp.wt.green	gfp	wt	green	n	4	6126.113	122.714	9.81	119	86	193	751759.784	121	1804141
gfp.wt.green	gfp	wt	green	n	5	8023.283	187.708	51.428	140	95	423	1506036.765	174	3614323
gfp.wt.green	gfp	wt	green	n	6	7067.823	164.388	33.479	137	85	328	1161866.032	158	2788351
gfp.wt.green	gfp	wt	green	n	7	7995.782	247.338	88.874	176	107	755	1977660.826	229	4746169
gfp.wt.green	gfp	wt	green	n	8	9047.497	164.626	28.169	163	84	353	1489457.258	161	3574534
gfp.wt.green	gfp	wt	green	n	9	6934.484	158.974	33.351	136	63	353	1102399.146	150	2645637
gfp.wt.green	gfp	wt	green	n	10	4584.793	258.832	146.738	129	76	1057	1186691.333	192	2847929
gfp.wt.green	gfp	wt	green	n	11	6928.65	233.337	84.196	149	85	982	1616708.491	212	3879923
gfp.wt.green	gfp	wt	green	n	12	7750.354	243.166	89.92	141	101	775	1884626.156	228	4522896
gfp.wt.green	gfp	wt	green	n	13	6580.301	154.582	24.37	161	81	279	1017194.835	152	2441156
gfp.wt.green	gfp	wt	green	n	14	7977.448	148.539	20.699	145	88	254	1184961.254	147	2843777
gfp.wt.green	gfp	wt	green	n	15	7263.249	197.388	57.059	134	99	496	1433678.458	187	3440671
gfp.wt.green	gfp	wt	green	n	16	7571.596	161.63	38.129	133	90	411	1223799.28	151	2936984
gfp.wt.green	gfp	wt	green	n	17	7080.74	229.107	95.861	141	95	752	1622243.745	203	3893207
gfp.wt.green	gfp	wt	green	n	18	5913.604	137.161	15.095	132	92	219	811117.914	136	1946594
gfp.wt.green	gfp	wt	green	n	19	6992.82	227.567	73.476	142	91	619	1591332.748	223	3819024
gfp.wt.green	gfp	wt	green	n	20	7830.358	218.108	67.618	210	104	572	1707861.825	208	4098681
gfp.wt.green	gfp	wt	green	n	21	5068.982	129.165	11.961	125	83	186	654734.098	128	1571290
gfp.wt.green	gfp	wt	green	n	22	6161.948	269.822	116.382	159	81	865	1662626.841	235	3990122
gfp.wt.green	gfp	wt	green	n	23	7020.738	279.418	114.543	156	104	816	1961718.43	260	4707909
gfp.wt.green	gfp	wt	green	n	24	6474.463	149.248	24.653	132	85	293	966298.758	146	2319011
gfp.wt.green	gfp	wt	green	n	25	7269.916	146.713	18.906	136	93	258	1066592.926	145	2559706
gfp.wt.green	gfp	wt	green	n	26	6964.902	155.059	23.088	153	89	249	1079968.538	154	2591806
gfp.wt.green	gfp	wt	green	n	27	6023.609	189.636	53.454	135	85	463	1142295.97	180	2741385
gfp.wt.green	gfp	wt	green	n	28	5880.686	241.8	82.664	147	81	605	1421947.505	229	3412518
gfp.wt.green	gfp	wt	green	n	29	8008.699	136.301	14.469	134	83	209	1091593.652	135	2619705
gfp.wt.green	gfp	wt	green	n	30	6609.886	278.824	119.93	140	104	815	1842996.753	254	4422990
gfp.wt.green	gfp	wt	green	n	31	6703.223	176.416	43.507	140	94	431	1182556.978	167	2838007
gfp.wt.green	gfp	wt	green	n	32	6314.872	323.014	137.928	152	105	979	2039794.916	301	4895284
gfp.wt.green	gfp	wt	green	n	33	6993.236	180.106	45.754	139	95	533	1259522.579	172	3022716
gfp.wt.green	gfp	wt	green	n	34	6736.558	271.062	110.122	144	98	755	1826025.144	251	4382260
gfp.wt.green	gfp	wt	green	n	35	5965.689	146.232	25.462	126	70	282	872377.381	140	2093610
gfp.wt.green	gfp	wt	green	n	36	6971.985	271.439	104.269	238	99	912	1892466.098	251	4541711
gfp.wt.green	gfp	wt	green	n	37	7220.747	206.606	66.194	176	94	585	1491849.034	190	3580274
gfp.wt.green	gfp	wt	green	n	38	7053.239	151.963	28.267	131	92	352	1071834.416	145	2572285
gfp.wt.green	gfp	wt	green	n	39	6043.193	154.376	30.797	133	90	306	932922.232	147	2238911
gfp.wt.green	gfp	wt	green	n	40	9930.454	268.25	94.707	239	105	834	2663840.111	255	6392924
gfp.wt.green	gfp	wt	green	n	41	5238.99	123.664	9.632	122	66	193	647874.201	123	1554827
gfp.wt.green	gfp	wt	green	n	42	8189.958	261.913	108.579	148	90	931	2145060.145	233	5147909
gfp.wt.green	gfp	wt	green	n	43	6938.234	155.489	33.729	127	86	375	1078818.068	146	2589045
gfp.wt.green	gfp	wt	green	n	44	3832.675	139.768	16.564	132	81	214	535684.906	138	1285585
gfp.wt.green	gfp	wt	green	n	45	6568.217	166.415	34.456	142	59	337	1093050.802	160	2623202
gfp.wt.green	gfp	wt	green	n	46	6968.235	302.878	134.662	170	105	1150	2110525.233	273	5065029
gfp.wt.green	gfp	wt	green	n	47	8284.545	250.684	94.669	214	93	791	2076802.441	233	4984098
gfp.wt.green	gfp	wt	green	n	48	5483.167	295.377	164.694	134	94	1230	1619603.207	251	3886870
gfp.wt.green	gfp	wt	green	n	49	5872.352	164.189	36.902	144	88	397	964174.911	156	2313914
gfp.wt.green	gfp	wt	green	n	50	6582.801	191.789	59.088	133	62	564	1262509.383	180	3029884
gfp.wt.green	gfp	wt	green	n	51	5546.504	191.599	79.261	132	81	571	1062702.332	157	2550369
gfp.wt.green	gfp	wt	green	n	52	7168.661	167.35	36.669	133	92	424	1199674.427	160	2879087
gfp.wt.green	gfp	wt	green	n	53	7632.849	261.479	102.072	149	103	661	1995828.323	239	4789769
gfp.wt.green	gfp	wt	green	n	54	5804.015	210.381	62.87	157	91	521	1221054.571	200	2930397
gfp.wt.green	gfp	wt	green	n	55	4214.776	202.159	56.908	143	103	534	852056.452	194	2044842
gfp.wt.green	gfp	wt	green	n	56	5104.4	155.4	27.979	126	87	258	793222.096	152	1903646
gfp.wt.green	gfp	wt	green	n	57	7258.665	165.475	38.03	135	93	336	1201127.41	155	2882574
gfp.wt.green	gfp	wt	green	n	58	6743.225	170.901	32.789	153	89	318	1152425.183	167	2765694
gfp.wt.green	gfp	wt	green	n	59	8289.546	155.779	24.658	150	83	266	1291333.2	154	3099058
gfp.wt.green	gfp	wt	green	n	60	5552.754	141.476	19.845	129	85	266	785581.746	139	1885310
gfp.wt.green	gfp	wt	green	n	61	7612.015	161.085	26.646	171	91	297	1226178.138	161	2942693
gfp.wt.green	gfp	wt	green	n	62	6411.96	237.339	86.16	150	97	592	1521810.403	217	3652178
gfp.wt.green	gfp	wt	green	n	63	6272.787	201.336	56.092	153	103	437	1262937.735	192	3030912
gfp.wt.green	gfp	wt	green	n	64	7015.737	154.248	26.232	134	87	257	1082164.055	151	2597075
gfp.wt.green	gfp	wt	green	n	65	5714.428	277.253	115.683	134	102	698	1584344.095	261	3802252
gfp.wt.green	gfp	wt	green	n	66	8361.632	266.676	96.794	156	103	757	2229844.021	254	5351381
gfp.wt.green	gfp	wt	green	n	67	7979.948	163.215	37.327	134	91	317	1302447.875	153	3125732
gfp.wt.green	gfp	wt	green	n	68	8592.059	209.873	78.247	145	85	651	1803244.936	188	4327590
ctrl.tm1019.green	ctrl	tm1019	green	n	1	4894.806	309.753	170.458	130	81	1198	1516179.788	265	3638666
ctrl.tm1019.green	ctrl	tm1019	green	n	2	9097.497	272.444	103.117	245	100	898	2478559.389	254	5948272
ctrl.tm1019.green	ctrl	tm1019	green	n	3	7507.425	248.26	85.256	146	106	720	1863795.18	236	4472905
ctrl.tm1019.green	ctrl	tm1019	green	n	4	7033.237	303.241	141.37	248	103	1228	2132764.496	269	5118402
ctrl.tm1019.green	ctrl	tm1019	green	n	5	8542.055	294.572	120.038	155	95	1025	2516246.52	274	6038717
ctrl.tm1019.green	ctrl	tm1019	green	n	6	6481.545	280.019	111.419	151	101	834	1814956.292	264	4355697
ctrl.tm1019.green	ctrl	tm1019	green	n	7	7213.245	284.335	110.963	150	99	758	2050977.443	274	4922122
ctrl.tm1019.green	ctrl	tm1019	green	n	8	5078.981	357.103	258.301	137	104	1709	1813717.069	242	4352723
ctrl.tm1019.green	ctrl	tm1019	green	n	9	6699.055	317.98	142.397	172	111	1230	2130167.711	291	5112170
ctrl.tm1019.green	ctrl	tm1019	green	n	10	7664.515	281.477	133.09	155	93	1024	2157388.116	246	5177496
ctrl.tm1019.green	ctrl	tm1019	green	n	11	6826.977	298.847	139.897	140	102	1388	2040219.87	270	4896305
ctrl.tm1019.green	ctrl	tm1019	green	n	12	7824.106	316.446	139.673	183	110	1123	2475905.935	284	5941904
ctrl.tm1019.green	ctrl	tm1019	green	n	13	10254.633	264.695	97.812	154	96	687	2714347.612	243	6514138
ctrl.tm1019.green	ctrl	tm1019	green	n	14	4805.219	360.928	225.256	138	98	1173	1734336.792	274	4162219
ctrl.tm1019.green	ctrl	tm1019	green	n	15	6110.278	240.73	86.012	195	103	664	1470926.896	225	3530064
ctrl.tm1019.green	ctrl	tm1019	green	n	16	5980.272	297.503	126.196	138	96	954	1779148.83	278	4269763
ctrl.tm1019.green	ctrl	tm1019	green	n	17	7547.427	299.571	144.137	140	94	1191	2260991.994	269	5426134
ctrl.tm1019.green	ctrl	tm1019	green	n	18	7646.181	256.346	101.255	161	86	908	1960064.975	233	4703942
ctrl.tm1019.green	ctrl	tm1019	green	n	19	7217.828	283.985	93.661	154	108	669	2049751.554	283	4919180
ctrl.tm1019.green	ctrl	tm1019	green	n	20	8028.698	281.481	118.326	162	105	1107	2259924.862	250	5423573
ctrl.tm1019.green	ctrl	tm1019	green	n	21	7009.902	325.24	156.771	188	112	1199	2279901.187	283	5471514
ctrl.tm1019.green	ctrl	tm1019	green	n	22	6064.859	256.727	99.582	156	87	867	1557014.978	238	3736666
ctrl.tm1019.green	ctrl	tm1019	green	n	23	6279.869	254.499	88.521	183	88	689	1598218.102	239	3835549
ctrl.tm1019.green	ctrl	tm1019	green	n	24	7704.934	256.367	90.062	148	114	767	1975291.084	240	4740483
ctrl.tm1019.green	ctrl	tm1019	green	n	25	6032.774	307.349	126.961	181	125	875	1854168.076	277	4449801
ctrl.tm1019.green	ctrl	tm1019	green	n	26	8537.888	311.366	136.779	161	106	862	2658407.568	289	6379888
ctrl.tm1019.green	ctrl	tm1019	green	n	27	5747.345	312.232	144.752	158	108	1136	1794504.946	282	4306616
ctrl.tm1019.green	ctrl	tm1019	green	n	28	6893.647	294.268	127.162	149	102	1016	2028580.591	275	4868372
ctrl.tm1019.green	ctrl	tm1019	green	n	29	7464.506	301.944	132.661	146	107	1106	2253860.837	276	5409020
ctrl.tm1019.green	ctrl	tm1019	green	n	30	6757.391	294.114	131.758	158	104	990	1987445.387	262	4769652
ctrl.tm1019.green	ctrl	tm1019	green	n	31	6334.455	305.768	141.659	161	91	1149	1936872.254	275	4648282
ctrl.tm1019.green	ctrl	tm1019	green	n	32	8731.23	280.877	102.318	168	97	873	2452403.199	263	5885500
ctrl.tm1019.green	ctrl	tm1019	green	n	33	7547.843	317.076	137.932	152	98	972	2393237.175	290	5743508
ctrl.tm1019.green	ctrl	tm1019	green	n	34	4898.556	345.803	190.129	168	104	1036	1693934.122	269	4065257
ctrl.tm1019.green	ctrl	tm1019	green	n	35	8127.87	286.127	110.475	174	100	886	2325599.932	267	5581186
ctrl.tm1019.green	ctrl	tm1019	green	n	36	5639.423	332.571	212.71	156	108	1265	1875510.713	241	4501021
ctrl.tm1019.green	ctrl	tm1019	green	n	37	5017.728	294.965	160.87	154	77	1194	1480056.478	237	3551974
ctrl.tm1019.green	ctrl	tm1019	green	n	38	7739.935	299.65	117.191	162	110	1048	2319272.561	276	5566001
ctrl.tm1019.green	ctrl	tm1019	green	n	39	5033.562	384.227	264.675	143	108	1520	1934029.624	257	4641460
ctrl.tm1019.green	ctrl	tm1019	green	n	40	8117.036	278.263	107.506	144	108	704	2258671.055	256	5420564
ctrl.tm1019.green	ctrl	tm1019	green	n	41	8042.866	352.127	154.952	147	109	936	2832108.801	343	6796752
ctrl.tm1019.green	ctrl	tm1019	green	n	42	8528.721	289.894	132.383	156	101	1122	2472429.11	258	5933560
ctrl.tm1019.green	ctrl	tm1019	green	n	43	7346.167	286.881	112.389	150	106	876	2107478.346	276	5057718
ctrl.tm1019.green	ctrl	tm1019	green	n	44	5549.002	381.82	203.212	175	78	1502	2118717.607	342	5084691
ctrl.tm1019.green	ctrl	tm1019	green	n	45	7043.654	325.846	136.947	162	103	991	2295145.631	315	5508099
ctrl.tm1019.green	ctrl	tm1019	green	n	46	9101.664	281.206	104.803	171	106	683	2559440.151	260	6142377
ctrl.tm1019.green	ctrl	tm1019	green	n	47	7824.939	292.36	115.134	157	105	772	2287701.126	269	5490233
ctrl.tm1019.green	ctrl	tm1019	green	n	48	8383.715	244.599	84.346	159	103	961	2050646.178	232	4921327
ctrl.tm1019.green	ctrl	tm1019	green	n	49	6881.563	300.187	114.321	160	106	803	2065758.532	296	4957595
ctrl.tm1019.green	ctrl	tm1019	green	n	50	8219.124	264.966	99.974	255	102	866	2177789.044	247	5226456
ctrl.tm1019.green	ctrl	tm1019	green	n	51	5503.167	374.338	191.378	155	110	1346	2060045.772	335	4943885
ctrl.tm1019.green	ctrl	tm1019	green	n	52	6111.111	337.33	174.756	161	102	1337	2061462.086	291	4947284
ctrl.tm1019.green	ctrl	tm1019	green	n	53	5779.846	292.126	121.869	172	110	751	1688443.455	266	4052080
ctrl.tm1019.green	ctrl	tm1019	green	n	54	8062.45	259.975	93.254	157	111	797	2096037.826	242	5030262
ctrl.tm1019.green	ctrl	tm1019	green	n	55	8336.212	283.281	123.588	168	80	1104	2361493.232	259	5667326
ctrl.tm1019.green	ctrl	tm1019	green	n	56	7178.66	270.031	88.305	222	117	758	1938459.826	256	4652092
ctrl.tm1019.green	ctrl	tm1019	green	n	57	6128.612	274.968	97.204	162	79	812	1685172.473	262	4044230
ctrl.tm1019.green	ctrl	tm1019	green	n	58	6441.126	243.578	89.808	157	100	723	1568913.853	228	3765222
ctrl.tm1019.green	ctrl	tm1019	green	n	59	7664.932	278.603	119.054	167	106	1067	2135475.452	253	5124908
ctrl.tm1019.green	ctrl	tm1019	green	n	60	4348.531	370.775	189.745	158	112	1129	1612327.077	328	3869409
ctrl.tm1019.green	ctrl	tm1019	green	n	61	7215.328	277.608	101.88	157	92	893	2003032.346	262	4807059
ctrl.tm1019.green	ctrl	tm1019	green	n	62	9254.588	309.808	121.624	157	114	1016	2867141.645	297	6880827
ctrl.tm1019.green	ctrl	tm1019	green	n	63	5602.755	278.199	114.485	146	106	873	1558682.971	256	3740669
gfp.tm1019.green	gfp	tm1019	green	n	1	6051.941	263.291	94.474	234	106	641	1593422.537	244	3824041
gfp.tm1019.green	gfp	tm1019	green	n	2	7388.251	292.316	104.941	255	109	905	2159702.751	277	5183052
gfp.tm1019.green	gfp	tm1019	green	n	3	6272.784	280.076	130.74	199	105	813	1756858.685	236	4216270
gfp.tm1019.green	gfp	tm1019	green	n	4	4373.948	360.457	235.748	174	101	1429	1576620.11	266	3783717
gfp.tm1019.green	gfp	tm1019	green	n	5	8151.619	282.76	117.157	160	110	1102	2304953.076	256	5531637
gfp.tm1019.green	gfp	tm1019	green	n	6	6651.551	287.222	121.473	140	107	1007	1910473.554	272	4584929
gfp.tm1019.green	gfp	tm1019	green	n	7	9207.083	313.386	147.857	260	101	1268	2885369.763	272	6924574
gfp.tm1019.green	gfp	tm1019	green	n	8	3978.513	424.482	315.281	200	111	1820	1688807.688	269	4052955
gfp.tm1019.green	gfp	tm1019	green	n	9	6560.297	268.404	105.611	141	103	797	1760811.364	255	4225756
gfp.tm1019.green	gfp	tm1019	green	n	10	4028.516	396.599	274.979	169	112	1524	1597704.815	261	3834318
gfp.tm1019.green	gfp	tm1019	green	n	11	8846.234	289.124	128.829	160	91	938	2557662.43	260	6138112
gfp.tm1019.green	gfp	tm1019	green	n	12	5659.423	259.091	96.045	151	101	693	1466308.034	246	3518980
gfp.tm1019.green	gfp	tm1019	green	n	13	8584.555	264.323	96.761	268	80	897	2269096.453	248	5445585
gfp.tm1019.green	gfp	tm1019	green	n	14	4096.435	323.338	198.112	134	105	1161	1324532.45	242	3178734
gfp.tm1019.green	gfp	tm1019	green	n	15	6506.961	274.785	105.309	182	97	734	1788012.595	258	4291036
gfp.tm1019.green	gfp	tm1019	green	n	16	6108.61	260.982	93.367	155	92	682	1594234.241	251	3825989
gfp.tm1019.green	gfp	tm1019	green	n	17	7977.028	263.558	93.989	149	103	879	2102407.241	253	5045549
gfp.tm1019.green	gfp	tm1019	green	n	18	4872.304	279.6	113.313	167	107	1073	1362298.326	260	3269368
gfp.tm1019.green	gfp	tm1019	green	n	19	5938.602	293.423	117.376	151	108	827	1742522.619	280	4181865
gfp.tm1019.green	gfp	tm1019	green	n	20	6174.446	296.229	111.519	136	101	764	1829051.119	295	4389524
gfp.tm1019.green	gfp	tm1019	green	n	21	6677.386	258.221	82.827	284	76	643	1724244.292	256	4137999
gfp.tm1019.green	gfp	tm1019	green	n	22	5513.166	294.634	121.601	165	105	985	1624364.771	270	3898299
gfp.tm1019.green	gfp	tm1019	green	n	23	7131.989	293.249	135.215	157	106	1083	2091449.662	264	5019252
gfp.tm1019.green	gfp	tm1019	green	n	24	8277.875	260.003	91.123	236	106	837	2152268.248	243	5165210
gfp.tm1019.green	gfp	tm1019	green	n	25	7551.592	294.023	137.307	148	97	1021	2220338.413	261	5328571
gfp.tm1019.green	gfp	tm1019	green	n	26	8634.141	303.638	135.706	284	103	1212	2621650.743	274	6291677
gfp.tm1019.green	gfp	tm1019	green	n	27	7316.998	375.776	173.32	170	113	1237	2749550.282	354	6598622
gfp.tm1019.green	gfp	tm1019	green	n	28	7920.775	288.328	118.435	232	83	910	2283777.534	263	5480818
gfp.tm1019.green	gfp	tm1019	green	n	29	6338.204	302.873	132.945	146	108	918	1919671.054	286	4607002
gfp.tm1019.green	gfp	tm1019	green	n	30	7225.744	241.471	78.04	162	90	558	1744804.389	230	4187341
gfp.tm1019.green	gfp	tm1019	green	n	31	7421.586	291.74	123.199	260	97	1005	2165172.999	265	5196180
gfp.tm1019.green	gfp	tm1019	green	n	32	6097.359	300.42	131.152	134	103	814	1831767.075	279	4396042
gfp.tm1019.green	gfp	tm1019	green	n	33	7375.751	279.297	104.32	159	96	932	2060026.573	261	4943840
gfp.tm1019.green	gfp	tm1019	green	n	34	7004.9	277.117	129.529	155	89	961	1941176.611	244	4658613
gfp.tm1019.green	gfp	tm1019	green	n	35	8932.488	239.116	83.96	210	97	912	2135898.341	223	5125924
gfp.tm1019.green	gfp	tm1019	green	n	36	7751.601	294.203	131.761	221	114	930	2280541.971	256	5473053
gfp.tm1019.green	gfp	tm1019	green	n	37	7159.907	256.538	92.452	150	103	943	1836786.469	245	4408088
gfp.tm1019.green	gfp	tm1019	green	n	38	4945.641	321.4	204.665	151	107	1491	1589530.278	234	3814700
gfp.tm1019.green	gfp	tm1019	green	n	39	5848.598	284.02	110.964	150	107	797	1661119.351	270	3986506
gfp.tm1019.green	gfp	tm1019	green	n	40	5715.675	315.595	133.78	248	105	874	1803836.644	286	4329012
gfp.tm1019.green	gfp	tm1019	green	n	41	6438.208	274.94	93.519	170	106	664	1770119.702	262	4248095
gfp.tm1019.green	gfp	tm1019	green	n	42	7966.194	273.275	96.313	241	108	784	2176962.699	255	5224474
gfp.tm1019.green	gfp	tm1019	green	n	43	7578.676	296.532	141.379	212	99	1272	2247317.55	256	5393318
gfp.tm1019.green	gfp	tm1019	green	n	44	6448.209	287.845	111.174	234	107	887	1856086.093	267	4454405
gfp.tm1019.green	gfp	tm1019	green	n	45	6862.394	293.328	124.288	149	108	862	2012934.025	267	4830823
gfp.tm1019.green	gfp	tm1019	green	n	46	7174.491	248.543	78.496	263	94	606	1783168.626	246	4279411
gfp.tm1019.green	gfp	tm1019	green	n	47	5836.097	324.886	110.448	290	115	856	1896064.152	308	4550348
gfp.tm1019.green	gfp	tm1019	green	n	48	7097.405	299.944	119.776	232	82	1193	2128820.937	276	5108939
gfp.tm1019.green	gfp	tm1019	green	n	49	7019.901	307.715	136.572	148	104	1017	2160129.854	286	5184077
gfp.tm1019.green	gfp	tm1019	green	n	50	8240.373	323.707	135.73	172	98	863	2667465.317	295	6401627
gfp.tm1019.green	gfp	tm1019	green	n	51	4956.891	334.726	185.626	146	96	1297	1659199.681	280	3981899
gfp.tm1019.green	gfp	tm1019	green	n	52	7469.088	309.02	136.502	144	105	941	2308100.301	286	5539190
gfp.tm1019.green	gfp	tm1019	green	n	53	6163.612	315.253	136.652	192	111	978	1943100.031	289	4663229
gfp.tm1019.green	gfp	tm1019	green	n	54	8678.726	296.359	118.905	174	106	1113	2572019.747	273	6172568
gfp.tm1019.green	gfp	tm1019	green	n	55	5573.586	316.982	146.335	207	87	1125	1766726.631	288	4239952
gfp.tm1019.green	gfp	tm1019	green	n	56	3390.987	281.881	137.278	153	101	760	955854.93	224	2293948
gfp.tm1019.green	gfp	tm1019	green	n	57	8296.626	267.097	99.307	241	104	748	2216007.383	248	5318177
gfp.tm1019.green	gfp	tm1019	green	n	58	6846.977	266.919	99.577	144	102	720	1827588.969	252	4386015
gfp.tm1019.green	gfp	tm1019	green	n	59	6009.439	288.26	122.203	173	86	978	1732278.406	267	4157280
gfp.tm1019.green	gfp	tm1019	green	n	60	6663.218	283.877	122.578	140	97	826	1891536.447	259	4539482
gfp.tm1019.green	gfp	tm1019	green	n	61	6199.031	313.874	145.918	154	100	986	1945715.566	282	4669506
gfp.tm1019.green	gfp	tm1019	green	n	62	4747.298	303.798	165.431	156	108	1104	1442218.61	249	3461168
gfp.tm1019.green	gfp	tm1019	green	n	63	8061.615	320.433	131.31	291	106	1148	2583208.587	305	6199420
gfp.tm1019.green	gfp	tm1019	green	n	64	6379.455	268.355	98.603	225	106	977	1711960.819	251	4108520
gfp.tm1019.green	gfp	tm1019	green	n	65	7141.157	273.423	115.215	138	97	783	1952554.626	253	4685919
gfp.tm1019.green	gfp	tm1019	green	n	66	7198.242	359.787	142.825	171	113	990	2589830.97	360	6215313
gfp.tm1019.green	gfp	tm1019	green	n	67	7619.095	303.366	131.485	159	99	902	2311371.283	279	5547040
gfp.tm1019.green	gfp	tm1019	green	n	68	7412.836	279.095	115.914	159	103	893	2068881.974	254	4965092
gfp.tm1019.green	gfp	tm1019	green	n	69	7922.025	331.203	154.445	153	106	1028	2623795.007	305	6296823
gfp.tm1019.green	gfp	tm1019	green	n	70	6578.214	250.863	99.289	152	85	740	1650231.359	235	3960376
gfp.tm1019.green	gfp	tm1019	green	n	71	5921.518	263.862	92.42	146	108	792	1562464.053	253	3749744
gfp.tm1019.green	gfp	tm1019	green	n	72	7478.672	274.214	97.167	154	107	847	2050757.404	268	4921595
gfp.tm1019.green	gfp	tm1019	green	n	73	6510.295	286.084	123.432	152	86	946	1862490.966	253	4469776
gfp.tm1019.green	gfp	tm1019	green	n	74	8323.293	293.615	123.009	162	111	1233	2443843.529	268	5864959
gfp.tm1019.green	gfp	tm1019	green	n	75	5633.172	269.955	97.283	161	100	830	1520704.246	261	3649525
ctrl.wt.red	ctrl	wt	red	n	1	5433.583	204.769	42.656	198	97	395	1112630.745	203	2670191
ctrl.wt.red	ctrl	wt	red	n	2	7578.265	213.637	44.691	220	107	444	1618997.362	213	3885415
ctrl.wt.red	ctrl	wt	red	n	3	4967.728	199.328	42.823	191	106	380	990209.699	195	2376394
ctrl.wt.red	ctrl	wt	red	n	4	7482.011	199.433	35.341	189	106	375	1492156.946	199	3581012
ctrl.wt.red	ctrl	wt	red	n	5	7497.428	202.193	37.358	194	105	481	1515930.123	202	3638065
ctrl.wt.red	ctrl	wt	red	n	6	6859.065	197.187	39.278	198	113	383	1352515.525	196	3245888
ctrl.wt.red	ctrl	wt	red	n	7	7167.413	182.147	29.585	177	109	350	1305523.364	179	3133112
ctrl.wt.red	ctrl	wt	red	n	8	6119.448	201.787	35.459	209	112	406	1234825.53	202	2963445
ctrl.wt.red	ctrl	wt	red	n	9	7418.674	196.989	32.458	197	115	366	1461397.199	197	3507192
ctrl.wt.red	ctrl	wt	red	n	10	6020.277	190.878	32.925	194	111	334	1149140.757	190	2757811
ctrl.wt.red	ctrl	wt	red	n	11	8213.294	183.334	32.58	171	96	418	1505774.656	182	3613693
ctrl.wt.red	ctrl	wt	red	n	12	8390.386	197.373	34.38	200	106	397	1656033.648	196	3974298
ctrl.wt.red	ctrl	wt	red	n	13	7699.521	207.453	40.249	198	100	505	1597288.03	208	3833315
ctrl.wt.red	ctrl	wt	red	n	14	8792.488	175.402	29.411	177	88	351	1542221.332	175	3701161
ctrl.wt.red	ctrl	wt	red	n	15	8925.827	179.939	27.046	178	103	317	1606101.352	179	3854466
ctrl.wt.red	ctrl	wt	red	n	16	8482.057	192.674	42.082	192	96	370	1634273.481	192	3922076
ctrl.wt.red	ctrl	wt	red	n	17	7740.356	195.244	35.725	191	106	397	1511259.908	195	3626857
ctrl.wt.red	ctrl	wt	red	n	18	8307.882	191.311	34.956	193	78	349	1589387.667	192	3814355
ctrl.wt.red	ctrl	wt	red	n	19	8091.205	192.79	31.721	202	110	318	1559906.312	194	3743603
ctrl.wt.red	ctrl	wt	red	n	20	8290.381	184.416	27.755	183	105	298	1528874.885	184	3669131
ctrl.wt.red	ctrl	wt	red	n	21	7025.323	182.25	27.058	174	115	303	1280367.208	181	3072740
ctrl.wt.red	ctrl	wt	red	n	22	4245.195	187.292	31.521	189	120	357	795089.06	184	1908126
ctrl.wt.red	ctrl	wt	red	n	23	6251.954	202.745	46.985	186	107	536	1267554.535	196	3041991
ctrl.wt.red	ctrl	wt	red	n	24	6407.795	206.604	38.851	211	95	396	1323878.375	208	3177162
ctrl.wt.red	ctrl	wt	red	n	25	7697.021	194.559	35.301	188	92	366	1497523.86	194	3593892
ctrl.wt.red	ctrl	wt	red	n	26	8122.457	189.001	31.318	179	109	362	1535151.423	188	3684194
ctrl.wt.red	ctrl	wt	red	n	27	7347.838	190.966	31.653	174	109	370	1403187.855	189	3367496
ctrl.wt.red	ctrl	wt	red	n	28	6756.977	207.378	42.549	206	114	444	1401251.1	206	3362848
ctrl.wt.red	ctrl	wt	red	n	29	8005.785	194.036	31.42	190	112	394	1553411.43	194	3728016
ctrl.wt.red	ctrl	wt	red	n	30	6245.704	188.106	30.095	186	110	363	1174855.273	187	2819523
ctrl.wt.red	ctrl	wt	red	n	31	5781.516	205.116	40.797	195	99	399	1185883.28	204	2845989
ctrl.wt.red	ctrl	wt	red	n	32	7745.356	181.409	27.131	184	49	344	1405074.609	180	3372024
ctrl.wt.red	ctrl	wt	red	n	33	7407.841	182.734	28.616	168	111	379	1353666.411	180	3248650
ctrl.wt.red	ctrl	wt	red	n	34	8423.304	192.12	31.731	189	112	387	1618283.579	191	3883702
ctrl.wt.red	ctrl	wt	red	n	35	6302.373	196.076	46.429	138	90	410	1235745.989	195	2965654
ctrl.wt.red	ctrl	wt	red	n	36	4184.359	228.362	72.852	139	114	491	955548.938	209	2293212
ctrl.wt.red	ctrl	wt	red	n	37	7193.247	182.028	27.03	174	106	320	1309373.958	181	3142353
ctrl.wt.red	ctrl	wt	red	n	38	6711.559	187.516	31.064	188	110	411	1258524.12	186	3020319
ctrl.wt.red	ctrl	wt	red	n	39	5409.415	187.538	30.665	181	93	359	1014473.315	185	2434624
ctrl.wt.red	ctrl	wt	red	n	40	8123.29	183.158	26.309	181	78	300	1487844.665	183	3570663
ctrl.wt.red	ctrl	wt	red	n	41	7404.507	167.916	18.046	170	110	269	1243334.255	168	2983865
ctrl.wt.red	ctrl	wt	red	n	42	7605.766	184.087	29.138	189	114	365	1400122.298	183	3360139
ctrl.wt.red	ctrl	wt	red	n	43	8064.954	178.967	27.76	173	105	330	1443358.869	176	3463902
ctrl.wt.red	ctrl	wt	red	n	44	7334.087	187.454	33.02	182	98	356	1374800.717	184	3299370
ctrl.wt.red	ctrl	wt	red	n	45	6362.376	183.349	28.585	184	110	338	1166535.307	182	2799556
ctrl.wt.red	ctrl	wt	red	n	46	5065.65	209.228	43.453	201	105	409	1059873.319	207	2543579
ctrl.wt.red	ctrl	wt	red	n	47	5409.415	191.305	31.558	197	104	355	1034849.252	191	2483524
ctrl.wt.red	ctrl	wt	red	n	48	6667.39	189.898	31.997	198	94	454	1266125.719	188	3038562
ctrl.wt.red	ctrl	wt	red	n	49	6407.795	201.152	38.715	203	109	389	1288939.269	202	3093312
ctrl.wt.red	ctrl	wt	red	n	50	5462.335	192.762	31.473	198	103	372	1052929.25	193	2526914
ctrl.wt.red	ctrl	wt	red	n	51	4254.779	218.068	63.072	141	114	439	927832.247	203	2226695
ctrl.wt.red	ctrl	wt	red	n	52	7250.333	209.951	41.12	205	112	410	1522216.245	209	3653151
ctrl.wt.red	ctrl	wt	red	n	53	7699.937	184.646	29.837	192	100	385	1421763.293	185	3412075
ctrl.wt.red	ctrl	wt	red	n	54	5879.02	183.123	27.518	185	105	331	1076581.17	182	2583676
ctrl.wt.red	ctrl	wt	red	n	55	6456.547	192.791	31.531	196	111	312	1244765.987	194	2987301
ctrl.wt.red	ctrl	wt	red	n	56	6862.399	193.834	31.686	200	108	321	1330166.581	195	3192253
ctrl.wt.red	ctrl	wt	red	n	57	6335.708	214.625	40.315	218	118	458	1359802.11	216	3263375
ctrl.wt.red	ctrl	wt	red	n	58	6050.695	200.478	42.951	200	109	469	1213030.361	195	2911139
ctrl.wt.red	ctrl	wt	red	n	59	7289.919	180.089	27.305	171	110	331	1312836.617	178	3150663
ctrl.wt.red	ctrl	wt	red	n	60	5856.519	191.211	32.685	190	102	331	1119830.659	191	2687470
ctrl.wt.red	ctrl	wt	red	n	61	6448.213	189.946	31.882	186	112	338	1224815.07	189	2939421
ctrl.wt.red	ctrl	wt	red	n	62	6992.822	202.561	35.754	209	114	353	1416470.133	205	3399372
ctrl.wt.red	ctrl	wt	red	n	63	6756.144	200.722	36.9	214	93	350	1356108.607	201	3254511
ctrl.wt.red	ctrl	wt	red	n	64	7681.603	193.187	32.663	185	112	367	1483987.821	193	3561407
ctrl.wt.red	ctrl	wt	red	n	65	5463.168	196.129	32.388	197	114	382	1071483.436	196	2571442
ctrl.wt.red	ctrl	wt	red	n	66	7143.245	182.918	27.381	178	110	353	1306630.499	182	3135769
ctrl.wt.red	ctrl	wt	red	n	67	7205.331	188.983	32.975	176	110	428	1361684.28	187	3267892
ctrl.wt.red	ctrl	wt	red	n	68	5123.152	200.277	36.304	191	109	454	1026050.514	199	2462408
ctrl.wt.red	ctrl	wt	red	n	69	5685.261	244.142	63.539	228	93	548	1388011.741	239	3331075
ctrl.wt.red	ctrl	wt	red	n	70	3577.665	222.587	69.98	146	106	514	796343.284	202	1911136
ctrl.wt.red	ctrl	wt	red	n	71	8490.807	188.216	35.499	182	89	366	1598102.651	188	3835270
ctrl.wt.red	ctrl	wt	red	n	72	5283.16	184.616	30.252	172	116	376	975357.766	183	2340751
ctrl.wt.red	ctrl	wt	red	n	73	8215.378	195.04	32.025	204	104	404	1602327.012	195	3845408
ctrl.wt.red	ctrl	wt	red	n	74	8310.382	185.2	27.911	186	103	356	1539080.354	184	3693623
ctrl.wt.red	ctrl	wt	red	n	75	5371.08	202.542	35.572	199	109	404	1087867.939	203	2610763
ctrl.wt.red	ctrl	wt	red	n	76	7077.825	201.603	39.964	213	116	372	1426913.946	200	3424436
ctrl.wt.red	ctrl	wt	red	n	77	5877.77	199.154	41.497	178	118	403	1170584.243	194	2809273
gfp.wt.red	gfp	wt	red	n	1	9077.915	177.654	29.56	181	98	346	1612725.393	179	3870364
gfp.wt.red	gfp	wt	red	n	2	7924.529	198.486	34.748	205	104	363	1572905.656	202	3774801
gfp.wt.red	gfp	wt	red	n	3	5777.347	199.677	39.657	211	103	344	1153602.32	201	2768519
gfp.wt.red	gfp	wt	red	n	4	6126.113	182.632	35.357	182	109	372	1118821.564	179	2685049
gfp.wt.red	gfp	wt	red	n	5	8023.283	186.24	32.275	195	93	365	1494252.477	187	3586042
gfp.wt.red	gfp	wt	red	n	6	7067.823	189.581	34.515	191	93	335	1339928.338	190	3215681
gfp.wt.red	gfp	wt	red	n	7	7995.782	192.622	32.783	202	90	373	1540167.492	194	3696233
gfp.wt.red	gfp	wt	red	n	8	9047.497	184.689	30.112	192	102	362	1670972.222	184	4010150
gfp.wt.red	gfp	wt	red	n	9	6934.484	189.416	32.535	183	111	465	1313501.297	190	3152259
gfp.wt.red	gfp	wt	red	n	10	4584.793	216.664	73.741	130	109	471	993361.662	191	2383959
gfp.wt.red	gfp	wt	red	n	11	6928.65	199.328	39.912	202	102	360	1381072.303	200	3314422
gfp.wt.red	gfp	wt	red	n	12	7750.354	201.409	36.306	208	110	371	1560992.194	203	3746210
gfp.wt.red	gfp	wt	red	n	13	6580.301	196.767	37.682	204	95	366	1294786.691	198	3107346
gfp.wt.red	gfp	wt	red	n	14	7977.448	169.567	22.292	161	109	250	1352711.839	168	3246360
gfp.wt.red	gfp	wt	red	n	15	7263.249	175.985	26.314	171	96	295	1278220.934	175	3067590
gfp.wt.red	gfp	wt	red	n	16	7571.596	189.754	32.852	200	94	332	1436740.681	190	3448020
gfp.wt.red	gfp	wt	red	n	17	7080.74	199.625	37.373	206	108	386	1413491.285	201	3392224
gfp.wt.red	gfp	wt	red	n	18	5913.604	242.103	62.142	229	108	659	1431701.701	240	3435927
gfp.wt.red	gfp	wt	red	n	19	6992.82	188.46	30.565	187	107	337	1317867.33	189	3162737
gfp.wt.red	gfp	wt	red	n	20	7830.358	185.067	29.585	188	104	324	1449140.414	185	3477778
gfp.wt.red	gfp	wt	red	n	21	5068.982	205.363	46.588	219	99	428	1040982.589	204	2498244
gfp.wt.red	gfp	wt	red	n	22	6161.948	214.621	54.188	199	90	450	1322483.791	208	3173816
gfp.wt.red	gfp	wt	red	n	23	7020.738	201.186	37.655	217	110	400	1412476.238	205	3389788
gfp.wt.red	gfp	wt	red	n	24	6474.463	200.313	37.051	217	106	433	1296919.706	203	3112465
gfp.wt.red	gfp	wt	red	n	25	7269.916	205.017	37.735	217	91	383	1490455.22	206	3576929
gfp.wt.red	gfp	wt	red	n	26	6964.902	190.459	33.665	201	104	334	1326528.976	193	3183524
gfp.wt.red	gfp	wt	red	n	27	6023.609	194.946	41.552	204	102	364	1174276.182	194	2818134
gfp.wt.red	gfp	wt	red	n	28	5880.686	187.045	33.723	187	105	335	1099951.951	187	2639764
gfp.wt.red	gfp	wt	red	n	29	8008.699	178.062	28.116	173	110	347	1426046.025	176	3422354
gfp.wt.red	gfp	wt	red	n	30	6609.886	201.99	44.177	215	101	422	1335131.869	200	3204170
gfp.wt.red	gfp	wt	red	n	31	6703.223	177.539	28.006	173	114	412	1190081.071	175	2856064
gfp.wt.red	gfp	wt	red	n	32	6314.872	185.345	39.294	170	103	412	1170427.673	180	2808898
gfp.wt.red	gfp	wt	red	n	33	6993.236	191.748	34.191	189	104	366	1340936.718	192	3218101
gfp.wt.red	gfp	wt	red	n	34	6736.558	194.116	33.517	196	70	370	1307673.947	195	3138274
gfp.wt.red	gfp	wt	red	n	35	5965.689	202.733	42.246	216	109	382	1209443.623	202	2902532
gfp.wt.red	gfp	wt	red	n	36	6971.985	195.597	34.796	191	85	399	1363700.259	195	3272731
gfp.wt.red	gfp	wt	red	n	37	7220.747	190.244	32.349	182	110	375	1373703.216	190	3296737
gfp.wt.red	gfp	wt	red	n	38	7053.239	193.931	35.042	200	106	374	1367844.615	195	3282677
gfp.wt.red	gfp	wt	red	n	39	6043.193	199.722	38.692	203	108	350	1206955.593	201	2896561
gfp.wt.red	gfp	wt	red	n	40	9930.454	200.097	34.352	201	105	366	1987058.339	202	4768722
gfp.wt.red	gfp	wt	red	n	41	5238.99	191.873	46.592	167	104	437	1005219.704	181	2412417
gfp.wt.red	gfp	wt	red	n	42	8189.958	184.127	27.133	183	105	352	1507990.188	184	3619011
gfp.wt.red	gfp	wt	red	n	43	6938.234	188.671	35.607	193	93	398	1309044.01	188	3141562
gfp.wt.red	gfp	wt	red	n	44	3832.675	196.086	47.575	155	115	408	751535.607	188	1803603
gfp.wt.red	gfp	wt	red	n	45	6568.217	192.502	36.381	210	104	346	1264397.386	193	3034415
gfp.wt.red	gfp	wt	red	n	46	6968.235	196.823	38.233	203	113	363	1371509.365	198	3291472
gfp.wt.red	gfp	wt	red	n	47	8284.545	183.493	29.928	181	107	449	1520154.494	183	3648204
gfp.wt.red	gfp	wt	red	n	48	5483.167	212.072	61.096	184	108	483	1162826.492	200	2790656
gfp.wt.red	gfp	wt	red	n	49	5872.352	193.289	33.964	207	113	382	1135058.973	194	2724017
gfp.wt.red	gfp	wt	red	n	50	6582.801	190.78	31.864	202	87	363	1255867.412	192	3013944
gfp.wt.red	gfp	wt	red	n	51	5546.504	229.805	79.045	130	102	496	1274613.269	209	3058932
gfp.wt.red	gfp	wt	red	n	52	7168.661	190.015	34.304	191	105	329	1362155.188	191	3269023
gfp.wt.red	gfp	wt	red	n	53	7632.849	194.081	38.369	196	90	375	1481388.972	194	3555171
gfp.wt.red	gfp	wt	red	n	54	5804.015	192.433	35.709	188	97	360	1116885.642	192	2680403
gfp.wt.red	gfp	wt	red	n	55	4214.776	194.388	41.951	184	109	403	819300.788	190	1966232
gfp.wt.red	gfp	wt	red	n	56	5104.4	207.764	45.264	205	107	419	1060508.481	206	2545104
gfp.wt.red	gfp	wt	red	n	57	7258.665	208.286	44.464	204	104	403	1511876.616	208	3628338
gfp.wt.red	gfp	wt	red	n	58	6743.225	187.223	30.956	193	110	359	1262488.548	186	3029834
gfp.wt.red	gfp	wt	red	n	59	8289.546	215.556	41.102	222	100	594	1786858.77	218	4288265
gfp.wt.red	gfp	wt	red	n	60	5552.754	187.068	36.256	173	104	393	1038741.653	184	2492866
gfp.wt.red	gfp	wt	red	n	61	7612.015	189.162	31.941	188	107	326	1439907.492	189	3455620
gfp.wt.red	gfp	wt	red	n	62	6411.96	190.299	34.237	204	108	314	1220188.698	191	2928319
gfp.wt.red	gfp	wt	red	n	63	6272.787	182.257	28.223	177	102	342	1143256.848	182	2743691
gfp.wt.red	gfp	wt	red	n	64	7015.737	178.798	26.432	186	108	288	1254400.679	180	3010424
gfp.wt.red	gfp	wt	red	n	65	5714.428	200.145	39.768	202	111	389	1143713.952	202	2744788
gfp.wt.red	gfp	wt	red	n	66	8361.632	198.535	34.846	203	104	408	1660076.307	200	3984001
gfp.wt.red	gfp	wt	red	n	67	7979.948	193.381	34.38	200	97	344	1543166.38	195	3703430
gfp.wt.red	gfp	wt	red	n	68	8592.059	211.444	40	215	109	374	1816741.803	214	4359981
ctrl.tm1019.red	ctrl	tm1019	red	n	1	4894.806	207.655	51.339	206	96	469	1016430.393	203	2439322
ctrl.tm1019.red	ctrl	tm1019	red	n	2	9097.497	181.068	28.847	183	101	324	1647268.666	181	3953265
ctrl.tm1019.red	ctrl	tm1019	red	n	3	7507.425	187.219	29.95	190	105	419	1405532.255	189	3373124
ctrl.tm1019.red	ctrl	tm1019	red	n	4	7033.237	208.164	41.552	209	103	482	1464064.917	208	3513596
ctrl.tm1019.red	ctrl	tm1019	red	n	5	8542.055	189.648	35.515	200	105	333	1619979.925	190	3887775
ctrl.tm1019.red	ctrl	tm1019	red	n	6	6481.545	183.788	31.912	189	101	307	1191229.593	185	2858821
ctrl.tm1019.red	ctrl	tm1019	red	n	7	7213.245	191.094	36.454	196	102	345	1378406.855	192	3308026
ctrl.tm1019.red	ctrl	tm1019	red	n	8	5078.981	218.517	77.177	191	103	496	1109843.391	195	2663503
ctrl.tm1019.red	ctrl	tm1019	red	n	9	6699.055	200.203	41.83	195	105	413	1341171.412	199	3218665
ctrl.tm1019.red	ctrl	tm1019	red	n	10	7664.515	183.613	31.733	195	96	328	1407308.17	185	3377386
ctrl.tm1019.red	ctrl	tm1019	red	n	11	6826.977	199.181	37.467	203	101	465	1359801.009	201	3263374
ctrl.tm1019.red	ctrl	tm1019	red	n	12	7824.106	200.31	41.602	214	94	480	1567247.527	203	3761223
ctrl.tm1019.red	ctrl	tm1019	red	n	13	10254.633	177.128	27.687	184	87	279	1816380.107	179	4359114
ctrl.tm1019.red	ctrl	tm1019	red	n	14	4805.219	226.685	81.662	130	109	483	1089269.539	205	2614128
ctrl.tm1019.red	ctrl	tm1019	red	n	15	6110.278	177.187	32.146	173	108	323	1082662.155	173	2598271
ctrl.tm1019.red	ctrl	tm1019	red	n	16	5980.272	196.155	37.217	191	110	406	1173058.349	197	2815212
ctrl.tm1019.red	ctrl	tm1019	red	n	17	7547.427	212.89	43.574	230	95	457	1606770.991	217	3856075
ctrl.tm1019.red	ctrl	tm1019	red	n	18	7646.181	203.244	43.728	231	91	418	1554038.593	207	3729523
ctrl.tm1019.red	ctrl	tm1019	red	n	19	7217.828	199.685	35.857	210	104	375	1441292.632	202	3458945
ctrl.tm1019.red	ctrl	tm1019	red	n	20	8028.698	185.028	33.998	189	100	359	1485537.977	186	3565129
ctrl.tm1019.red	ctrl	tm1019	red	n	21	7009.902	184.652	34.06	193	89	335	1294395.951	185	3106409
ctrl.tm1019.red	ctrl	tm1019	red	n	22	6064.859	189.571	34.124	193	99	342	1149723.538	191	2759211
ctrl.tm1019.red	ctrl	tm1019	red	n	23	6279.869	219.354	55.462	232	98	465	1377512.648	222	3305880
ctrl.tm1019.red	ctrl	tm1019	red	n	24	7704.934	192.65	33.619	204	110	326	1484356.674	196	3562294
ctrl.tm1019.red	ctrl	tm1019	red	n	25	6032.774	202.559	38.405	207	115	375	1221995.575	204	2932656
ctrl.tm1019.red	ctrl	tm1019	red	n	26	8537.888	195.337	36.313	206	107	362	1667762.098	198	4002447
ctrl.tm1019.red	ctrl	tm1019	red	n	27	5747.345	198.122	42.925	185	100	435	1138673.452	194	2732692
ctrl.tm1019.red	ctrl	tm1019	red	n	28	6893.647	194.086	35.68	198	101	413	1337960.432	196	3210959
ctrl.tm1019.red	ctrl	tm1019	red	n	29	7464.506	186.76	36.458	183	100	377	1394069.651	184	3345615
ctrl.tm1019.red	ctrl	tm1019	red	n	30	6757.391	190.92	41.317	175	106	429	1290123.257	187	3096155
ctrl.tm1019.red	ctrl	tm1019	red	n	31	6334.455	197.832	41.969	204	100	383	1253160.326	197	3007448
ctrl.tm1019.red	ctrl	tm1019	red	n	32	8731.23	192.64	37.599	200	104	557	1681985.245	194	4036581
ctrl.tm1019.red	ctrl	tm1019	red	n	33	7547.843	191.019	34.672	204	90	346	1441780.154	192	3460115
ctrl.tm1019.red	ctrl	tm1019	red	n	34	4898.556	224.511	69.9	127	106	485	1099779.183	213	2639350
ctrl.tm1019.red	ctrl	tm1019	red	n	35	8127.87	188.352	33.215	191	96	338	1530900.874	190	3673995
ctrl.tm1019.red	ctrl	tm1019	red	n	36	5639.423	223.445	73.948	130	93	485	1260102.725	210	3024109
ctrl.tm1019.red	ctrl	tm1019	red	n	37	5017.728	203.928	55.919	127	109	385	1023256.12	193	2455703
ctrl.tm1019.red	ctrl	tm1019	red	n	38	7739.935	196.15	36.217	202	107	328	1518190.712	199	3643492
ctrl.tm1019.red	ctrl	tm1019	red	n	39	5033.562	222.988	80.467	127	101	510	1122425.213	199	2693698
ctrl.tm1019.red	ctrl	tm1019	red	n	40	8117.036	190.224	38.571	203	107	343	1544051.889	190	3705556
ctrl.tm1019.red	ctrl	tm1019	red	n	41	8042.866	187.64	33.883	195	103	358	1509166.969	191	3621836
ctrl.tm1019.red	ctrl	tm1019	red	n	42	8528.721	196.326	35.41	198	107	351	1674406.567	198	4018393
ctrl.tm1019.red	ctrl	tm1019	red	n	43	7346.167	200.476	40.074	212	102	401	1472727.811	203	3534386
ctrl.tm1019.red	ctrl	tm1019	red	n	44	5549.002	208.348	42.105	216	108	433	1156124.246	210	2774572
ctrl.tm1019.red	ctrl	tm1019	red	n	45	7043.654	198.475	39.866	218	100	337	1397990.662	201	3355025
ctrl.tm1019.red	ctrl	tm1019	red	n	46	9101.664	192.451	37.232	197	105	360	1751628.829	195	4203718
ctrl.tm1019.red	ctrl	tm1019	red	n	47	7824.939	184.9	30.685	187	96	313	1446832.884	186	3472241
ctrl.tm1019.red	ctrl	tm1019	red	n	48	8383.715	178.776	29.4	183	99	327	1498811.081	179	3596983
ctrl.tm1019.red	ctrl	tm1019	red	n	49	6881.563	200.857	48.078	220	96	421	1382211.195	200	3317156
ctrl.tm1019.red	ctrl	tm1019	red	n	50	8219.124	185.773	31.988	188	93	373	1526894.025	186	3664379
ctrl.tm1019.red	ctrl	tm1019	red	n	51	5503.167	211.443	46.306	219	110	604	1163605.836	211	2792527
ctrl.tm1019.red	ctrl	tm1019	red	n	52	6111.111	202.979	48.926	218	98	416	1240427.663	201	2976891
ctrl.tm1019.red	ctrl	tm1019	red	n	53	5779.846	218.252	57.967	128	100	438	1261461.953	222	3027371
ctrl.tm1019.red	ctrl	tm1019	red	n	54	8062.45	179.476	27.71	189	102	289	1447012.475	180	3472672
ctrl.tm1019.red	ctrl	tm1019	red	n	55	8336.212	197.599	37.618	209	100	378	1647229.498	200	3953171
ctrl.tm1019.red	ctrl	tm1019	red	n	56	7178.66	186.419	31.926	193	112	339	1338235.862	188	3211620
ctrl.tm1019.red	ctrl	tm1019	red	n	57	6128.612	177.974	27.862	184	108	280	1090730.855	178	2617635
ctrl.tm1019.red	ctrl	tm1019	red	n	58	6441.126	178.109	28.56	171	104	318	1147223.008	179	2753210
ctrl.tm1019.red	ctrl	tm1019	red	n	59	7664.932	189.601	34.73	199	86	340	1453279.844	191	3487713
ctrl.tm1019.red	ctrl	tm1019	red	n	60	4348.531	227.001	56.638	233	109	442	987119.476	226	2368979
ctrl.tm1019.red	ctrl	tm1019	red	n	61	7215.328	198.719	41.914	219	100	344	1433825.209	202	3441024
ctrl.tm1019.red	ctrl	tm1019	red	n	62	9254.588	189.28	34.103	198	99	322	1751709.666	191	4203912
ctrl.tm1019.red	ctrl	tm1019	red	n	63	5602.755	186.901	36.817	188	86	340	1047161.374	185	2513073
gfp.tm1019.red	gfp	tm1019	red	n	1	6051.941	180.256	26.603	185	108	351	1090896.876	180	2618034
gfp.tm1019.red	gfp	tm1019	red	n	2	7388.251	196.146	33.11	198	111	372	1449178.925	198	3477872
gfp.tm1019.red	gfp	tm1019	red	n	3	6272.784	211.737	59.66	186	97	461	1328179.699	202	3187487
gfp.tm1019.red	gfp	tm1019	red	n	4	4373.948	222.399	71.616	133	111	479	972762.779	203	2334525
gfp.tm1019.red	gfp	tm1019	red	n	5	8151.619	182.983	28.497	184	101	479	1491609.179	183	3579700
gfp.tm1019.red	gfp	tm1019	red	n	6	6651.551	194.083	37.908	182	110	346	1290951.347	192	3098143
gfp.tm1019.red	gfp	tm1019	red	n	7	9207.083	196.914	35.754	201	108	371	1813001.226	196	4351006
gfp.tm1019.red	gfp	tm1019	red	n	8	3978.513	227.69	87.306	132	97	496	905866.834	193	2173982
gfp.tm1019.red	gfp	tm1019	red	n	9	6560.297	184.339	30.394	178	104	332	1209317.652	185	2902231
gfp.tm1019.red	gfp	tm1019	red	n	10	4028.516	232.822	84.574	137	107	508	937927.869	208	2250925
gfp.tm1019.red	gfp	tm1019	red	n	11	8846.234	181.675	29.989	191	91	339	1607140.658	183	3856963
gfp.tm1019.red	gfp	tm1019	red	n	12	5659.423	176.096	27.245	172	113	339	996602.608	175	2391738
gfp.tm1019.red	gfp	tm1019	red	n	13	8584.555	176.793	26.158	183	111	352	1517692.86	176	3642298
gfp.tm1019.red	gfp	tm1019	red	n	14	4096.435	212.604	66.98	175	114	452	870919.836	189	2090113
gfp.tm1019.red	gfp	tm1019	red	n	15	6506.961	183.217	29.619	185	112	356	1192187.71	183	2861121
gfp.tm1019.red	gfp	tm1019	red	n	16	6108.61	184.12	30.722	187	104	336	1124719.24	184	2699204
gfp.tm1019.red	gfp	tm1019	red	n	17	7977.028	190.316	30.618	201	102	393	1518153.714	192	3643404
gfp.tm1019.red	gfp	tm1019	red	n	18	4872.304	182.864	30.959	182	97	321	890968.243	182	2138227
gfp.tm1019.red	gfp	tm1019	red	n	19	5938.602	198.702	38.143	204	102	362	1180014.659	200	2831907
gfp.tm1019.red	gfp	tm1019	red	n	20	6174.446	193.431	38.146	194	96	393	1194327.807	192	2866257
gfp.tm1019.red	gfp	tm1019	red	n	21	6677.386	196.503	40.706	198	103	360	1312124.805	196	3148957
gfp.tm1019.red	gfp	tm1019	red	n	22	5513.166	188.995	32.642	203	109	322	1041963.411	190	2500599
gfp.tm1019.red	gfp	tm1019	red	n	23	7131.989	197.582	43.922	198	102	398	1409153.78	196	3381816
gfp.tm1019.red	gfp	tm1019	red	n	24	8277.875	195.573	36.536	202	110	374	1618925.775	196	3885246
gfp.tm1019.red	gfp	tm1019	red	n	25	7551.592	210.724	40.239	220	106	395	1591298.275	213	3818943
gfp.tm1019.red	gfp	tm1019	red	n	26	8634.141	200.448	40.858	188	73	469	1730697.917	198	4153487
gfp.tm1019.red	gfp	tm1019	red	n	27	7316.998	213.889	49.653	234	95	425	1565025.002	214	3755890
gfp.tm1019.red	gfp	tm1019	red	n	28	7920.775	185.182	30.3	184	108	322	1466784.722	185	3520124
gfp.tm1019.red	gfp	tm1019	red	n	29	6338.204	191.055	36.091	193	95	370	1210945.643	190	2906138
gfp.tm1019.red	gfp	tm1019	red	n	30	7225.744	184.162	32.018	184	105	312	1330706.896	184	3193552
gfp.tm1019.red	gfp	tm1019	red	n	31	7421.586	186.533	29.592	191	96	316	1384369.325	187	3322336
gfp.tm1019.red	gfp	tm1019	red	n	32	6097.359	194.919	40.714	198	114	354	1188491.71	192	2852251
gfp.tm1019.red	gfp	tm1019	red	n	33	7375.751	188.453	34.874	192	107	367	1389983.329	189	3335809
gfp.tm1019.red	gfp	tm1019	red	n	34	7004.9	179.661	36.024	176	88	344	1258506.545	177	3020279
gfp.tm1019.red	gfp	tm1019	red	n	35	8932.488	188.855	31.216	199	106	344	1686949.271	189	4048495
gfp.tm1019.red	gfp	tm1019	red	n	36	7751.601	214.49	46.336	210	108	395	1662643.587	214	3990164
gfp.tm1019.red	gfp	tm1019	red	n	37	7159.907	178.702	25.795	182	103	328	1279486.245	178	3070628
gfp.tm1019.red	gfp	tm1019	red	n	38	4945.641	216.23	76.754	135	106	518	1069397.153	193	2566437
gfp.tm1019.red	gfp	tm1019	red	n	39	5848.598	190.863	33.493	193	106	354	1116283.441	191	2678959
gfp.tm1019.red	gfp	tm1019	red	n	40	5715.675	208.904	39.911	223	118	474	1194029.46	211	2865541
gfp.tm1019.red	gfp	tm1019	red	n	41	6438.208	181.655	30.701	189	100	306	1169530.851	181	2806747
gfp.tm1019.red	gfp	tm1019	red	n	42	7966.194	179.064	27.063	174	105	319	1426457.897	178	3423344
gfp.tm1019.red	gfp	tm1019	red	n	43	7578.676	192.713	34.462	200	108	420	1460510.272	192	3505066
gfp.tm1019.red	gfp	tm1019	red	n	44	6448.209	185.339	28.14	188	109	361	1195101.592	186	2868114
gfp.tm1019.red	gfp	tm1019	red	n	45	6862.394	183.096	30.475	174	103	353	1256479.787	181	3015415
gfp.tm1019.red	gfp	tm1019	red	n	46	7174.491	184.438	30.621	187	98	321	1323252.392	184	3175662
gfp.tm1019.red	gfp	tm1019	red	n	47	5836.097	183.383	34.612	182	98	357	1070243.024	182	2568467
gfp.tm1019.red	gfp	tm1019	red	n	48	7097.405	198.466	35.05	199	104	348	1408593.338	199	3380471
gfp.tm1019.red	gfp	tm1019	red	n	49	7019.901	197.872	38.722	195	108	394	1389044.537	198	3333556
gfp.tm1019.red	gfp	tm1019	red	n	50	8240.373	191.736	33.591	205	109	320	1579980.262	193	3791781
gfp.tm1019.red	gfp	tm1019	red	n	51	4956.891	213.071	60.045	182	99	435	1056171.971	203	2534698
gfp.tm1019.red	gfp	tm1019	red	n	52	7469.088	200.134	36.244	201	105	358	1494815.574	202	3587395
gfp.tm1019.red	gfp	tm1019	red	n	53	6163.612	189.377	32.635	185	106	422	1167245.331	190	2801262
gfp.tm1019.red	gfp	tm1019	red	n	54	8678.726	192.453	35.675	193	103	348	1670247.681	193	4008413
gfp.tm1019.red	gfp	tm1019	red	n	55	5573.586	197.14	36.507	204	108	343	1098774.732	198	2636940
gfp.tm1019.red	gfp	tm1019	red	n	56	3390.987	217.107	71.228	135	109	423	736207.489	194	1766818
gfp.tm1019.red	gfp	tm1019	red	n	57	8296.626	173.526	24.796	171	107	292	1439680.579	173	3455077
gfp.tm1019.red	gfp	tm1019	red	n	58	6846.977	188.656	30.8	194	98	293	1291726.382	192	3100003
gfp.tm1019.red	gfp	tm1019	red	n	59	6009.439	196.671	35.539	215	109	348	1181882.66	198	2836390
gfp.tm1019.red	gfp	tm1019	red	n	60	6663.218	177.776	28.502	182	107	339	1184558.615	176	2842812
gfp.tm1019.red	gfp	tm1019	red	n	61	6199.031	184.089	33.628	174	103	369	1141174.568	180	2738695
gfp.tm1019.red	gfp	tm1019	red	n	62	4747.298	202.51	56.605	190	108	451	961374.347	190	2307194
gfp.tm1019.red	gfp	tm1019	red	n	63	8061.615	199.101	36.49	198	112	358	1605076.398	200	3852009
gfp.tm1019.red	gfp	tm1019	red	n	64	6379.455	189.363	34.53	200	110	367	1208032.177	190	2899146
gfp.tm1019.red	gfp	tm1019	red	n	65	7141.157	188.191	31.71	197	79	361	1343899.16	189	3225212
gfp.tm1019.red	gfp	tm1019	red	n	66	7198.242	207.194	45.398	199	102	376	1491434.588	207	3579281
gfp.tm1019.red	gfp	tm1019	red	n	67	7619.095	204.007	37.757	216	110	434	1554346.185	207	3730262
gfp.tm1019.red	gfp	tm1019	red	n	68	7412.836	180.489	27.891	188	104	298	1337935.14	181	3210899
gfp.tm1019.red	gfp	tm1019	red	n	69	7922.025	204.83	36.522	214	107	330	1622665.111	209	3894220
gfp.tm1019.red	gfp	tm1019	red	n	70	6578.214	182.561	27.96	185	105	291	1200925.606	183	2882091
gfp.tm1019.red	gfp	tm1019	red	n	71	5921.518	197.773	34.998	202	108	349	1171114.256	200	2810547
gfp.tm1019.red	gfp	tm1019	red	n	72	7478.672	181.028	28.895	182	86	297	1353846.277	181	3249084
gfp.tm1019.red	gfp	tm1019	red	n	73	6510.295	189.361	35.753	194	97	319	1232794.965	188	2958574
gfp.tm1019.red	gfp	tm1019	red	n	74	8323.293	193.132	34.29	197	104	340	1607494.008	193	3857811
gfp.tm1019.red	gfp	tm1019	red	n	75	5633.172	194.588	36.883	200	109	376	1096148.78	195	2630638
