# Supplementary material for: A genetic framework for RNAi inheritance in Caenorhabditis elegans
Source: EMBO Rep. 2025 Jul 7;26(16):4072–99. doi: 10.1038/s44319-025-00512-7 (PMC12373942; doi:10.1038/s44319-025-00512-7)
Supplement: Supplementary file 6 — Source data Fig. 5 [file 44319_2025_512_MOESM6_ESM.zip › Figure_5/5E/F1_hermaphrodites_hrde-1.csv]

condi	RNAi	genotype	channel	image	index	area	mean	stddev	modal	min	max	intden	median	rawintden
ctrl.wt.green	ctrl	wt	green	n	1	35087.019	474.682	264.551	193	100	2523	16655183.72	426	39970616
ctrl.wt.green	ctrl	wt	green	n	2	42071.921	440.945	210.345	209	104	2646	18551399.04	413	44521325
ctrl.wt.green	ctrl	wt	green	n	3	43703.245	549.008	302.893	216	109	2842	23993444.58	485	57581638
ctrl.wt.green	ctrl	wt	green	n	4	36803.764	464.368	236.926	190	89	3021	17090493.6	420	41015312
ctrl.wt.green	ctrl	wt	green	n	5	33849.462	501.337	280.782	183	101	2689	16969973.93	432	40726078
ctrl.wt.green	ctrl	wt	green	n	6	40756.861	470.384	237.999	217	101	4206	19171373.6	448	46009196
ctrl.wt.green	ctrl	wt	green	n	7	32401.896	483.937	244.139	363	105	2335	15680489.64	431	37631457
ctrl.wt.green	ctrl	wt	green	n	8	40271.839	489.368	247.808	366	103	2483	19707736.84	439	47296409
ctrl.wt.green	ctrl	wt	green	n	9	38599.679	461.565	243.706	196	101	3655	17816270.06	416	42757096
ctrl.wt.green	ctrl	wt	green	n	10	37078.359	447.41	247.035	189	88	3601	16589246.54	401	39812374
ctrl.wt.green	ctrl	wt	green	n	11	36085.397	426.51	243.263	185	106	3802	15390772.25	379	36936167
ctrl.wt.green	ctrl	wt	green	n	12	43899.921	448.21	251.363	198	94	4697	19676364.57	411	47221119
ctrl.wt.green	ctrl	wt	green	n	13	35554.957	530.711	336.316	186	107	4403	18869406.06	463	45284507
ctrl.wt.green	ctrl	wt	green	n	14	33430.693	420.473	200.098	192	103	3228	14056701.76	385	33734544
ctrl.wt.green	ctrl	wt	green	n	15	40584.353	450.017	224.193	191	106	2679	18263656.74	411	43830775
ctrl.wt.green	ctrl	wt	green	n	16	35701.213	454.426	287.321	189	101	4825	16223549.85	386	38934742
ctrl.wt.green	ctrl	wt	green	n	17	40729.359	457.103	278.605	196	91	4572	18617530.4	389	44680033
ctrl.wt.green	ctrl	wt	green	n	18	31892.289	560.329	321.635	316	108	3102	17870163.36	474	42886434
ctrl.wt.green	ctrl	wt	green	n	19	44243.27	484.123	268.154	206	110	6089	21419183.72	434	51403694
ctrl.wt.green	ctrl	wt	green	n	20	38887.192	460.717	224.782	377	99	2873	17915989.2	418	42996411
ctrl.wt.green	ctrl	wt	green	n	21	35511.205	438.74	247.182	210	102	4232	15580177.56	374	37390719
ctrl.wt.green	ctrl	wt	green	n	22	42412.353	495.856	254.023	210	123	2794	21030413.47	439	50470688
ctrl.wt.green	ctrl	wt	green	n	23	38762.603	427.865	252.796	203	106	5143	16585180.53	373	39802616
ctrl.wt.green	ctrl	wt	green	n	24	38052.154	463.257	249.547	200	105	3315	17627932.3	425	42305106
ctrl.wt.green	ctrl	wt	green	n	25	37827.144	561.692	303.148	230	103	3025	21247212.12	504	50990981
ctrl.wt.green	ctrl	wt	green	n	26	44060.762	442.488	211.217	185	102	3604	19496353.85	424	46789113
ctrl.wt.green	ctrl	wt	green	n	27	38060.488	431.81	263.444	182	112	3946	16434889.91	366	39441935
ctrl.wt.green	ctrl	wt	green	n	28	35243.276	428.537	231.619	179	115	2508	15103032.03	376	36245622
ctrl.wt.green	ctrl	wt	green	n	29	45387.489	462.381	250.954	202	85	3697	20986319.79	426	50364868
ctrl.wt.green	ctrl	wt	green	n	30	25732.841	480.808	260.464	212	103	2215	12372555.28	426	29692777
ctrl.wt.green	ctrl	wt	green	n	31	47033.397	530.271	258.002	230	106	2724	24940426.98	492	59854292
ctrl.wt.green	ctrl	wt	green	n	32	45622.083	523.435	292.541	218	108	2367	23880187.33	464	57309833
ctrl.wt.green	ctrl	wt	green	n	33	43140.303	425.067	204.731	201	109	1856	18337511.78	400	44008019
ctrl.wt.green	ctrl	wt	green	n	34	41235.633	485.659	246.837	220	111	2180	20026470.55	451	48061335
ctrl.wt.green	ctrl	wt	green	n	35	39029.282	474.747	292.501	201	108	4596	18529019.27	403	44467616
ctrl.wt.green	ctrl	wt	green	n	36	47366.746	523.795	295.303	198	111	3080	24810464.8	470	59542397
ctrl.wt.green	ctrl	wt	green	n	37	31861.455	472.793	252.92	333	111	2684	15063880.65	402	36151663
ctrl.wt.green	ctrl	wt	green	n	38	31420.601	418.931	205.181	318	99	2040	13163060.12	372	31589902
ctrl.wt.green	ctrl	wt	green	n	39	36384.578	503.04	291.359	220	102	3593	18302913.12	435	43924986
ctrl.wt.green	ctrl	wt	green	n	40	32028.546	430.749	206.604	214	97	2204	13796252.78	392	33109495
ctrl.wt.green	ctrl	wt	green	n	41	40554.351	435.596	219.434	189	108	3311	17665299.42	421	42394783
ctrl.wt.green	ctrl	wt	green	n	42	37942.566	423.094	242.534	202	91	3269	16053284.16	369	38526123
ctrl.wt.green	ctrl	wt	green	n	43	39710.563	451.223	215.251	203	106	2053	17918315.97	421	43001995
ctrl.wt.green	ctrl	wt	green	n	44	42624.863	449.092	235.403	185	111	2282	19142486.03	409	45939869
ctrl.wt.green	ctrl	wt	green	n	45	37529.213	436.517	223.842	202	103	2708	16382121.67	404	39315297
ctrl.wt.green	ctrl	wt	green	n	46	33181.098	428.721	246.176	177	98	4174	14225435.29	381	34139486
ctrl.wt.green	ctrl	wt	green	n	47	44120.348	446.246	248.589	219	102	3960	19688539.29	398	47250337
ctrl.wt.green	ctrl	wt	green	n	48	44959.969	441.892	209.393	180	96	4144	19867430.38	436	47679656
ctrl.wt.green	ctrl	wt	green	n	49	35254.526	436.412	243.331	190	101	3545	15385512.42	391	36923544
ctrl.wt.green	ctrl	wt	green	n	50	30910.995	496.884	255.728	327	104	2212	15359179.14	443	36860347
ctrl.wt.green	ctrl	wt	green	n	51	37534.63	473.214	289.013	215	99	5704	17761909.67	397	42626637
ctrl.wt.green	ctrl	wt	green	n	52	38522.592	441.767	207.885	190	97	1774	17018003.2	414	40841343
ctrl.wt.green	ctrl	wt	green	n	53	37181.281	455.049	268.347	194	102	4791	16919306.2	393	40604481
ctrl.wt.green	ctrl	wt	green	n	54	43496.152	485	264.621	209	97	3284	21095632.28	434	50627206
ctrl.wt.green	ctrl	wt	green	y	55	44542.45	423.584	228.77	213	84	3386	18867459.31	387	45279835
ctrl.wt.green	ctrl	wt	green	n	56	41014.373	481.77	281.251	200	105	3865	19759486.7	426	47420603
ctrl.wt.green	ctrl	wt	green	n	57	49600.181	459.582	252.313	209	97	5168	22795329.47	417	54706293
ctrl.wt.green	ctrl	wt	green	n	58	37185.031	451.477	264.433	192	104	4775	16788167.71	407	40289763
ctrl.wt.green	ctrl	wt	green	n	59	31899.373	436.11	251.003	211	109	4453	13911620.97	379	33386366
ctrl.wt.green	ctrl	wt	green	n	60	26905.812	403.684	211.724	180	107	3119	10861439.63	361	26066265
ctrl.wt.green	ctrl	wt	green	n	61	35325.363	460.658	216.549	304	99	1946	16272921.69	424	39053229
ctrl.wt.green	ctrl	wt	green	n	62	32617.322	424.349	200.764	340	95	2130	13841138.58	387	33217216
ctrl.wt.green	ctrl	wt	green	n	63	41811.909	462.076	232.098	199	116	5510	19320273.31	426	46366539
ctrl.wt.green	ctrl	wt	green	n	64	33713.623	426.269	227.748	198	98	3544	14371081.53	396	34489021
ctrl.wt.green	ctrl	wt	green	n	65	27925.858	430.839	203.296	191	104	1856	12031560.13	404	28874426
gfp.wt.green	gfp	wt	green	n	1	45616.666	384.171	220.689	183	96	3808	17524599.84	342	42057119
gfp.wt.green	gfp	wt	green	n	2	35565.374	229.563	87.919	205	84	1204	8164498.247	210	19593901
gfp.wt.green	gfp	wt	green	n	3	46726.3	413.085	246.806	174	101	4551	19301919.34	378	46322491
gfp.wt.green	gfp	wt	green	n	4	41723.155	314.639	174.285	252	99	3261	13127728.64	273	31505110
gfp.wt.green	gfp	wt	green	n	5	44035.761	341.317	199.255	158	76	3428	15030136.35	296	36070680
gfp.wt.green	gfp	wt	green	n	6	44015.76	265.188	128.679	177	83	2725	11672441.35	242	28012580
gfp.wt.green	gfp	wt	green	n	7	45074.558	460.927	285.558	193	82	4625	20776099.57	410	49860362
gfp.wt.green	gfp	wt	green	n	8	43021.548	415.766	231.265	197	104	3478	17886915.97	375	42926638
gfp.wt.green	gfp	wt	green	n	9	48035.11	291.284	140.342	294	76	3133	13991861.85	280	33578935
gfp.wt.green	gfp	wt	green	n	10	41585.649	420.255	266.568	187	94	6005	17476572.65	355	41941859
gfp.wt.green	gfp	wt	green	n	11	38117.991	232.539	97.182	151	94	1483	8863913.936	213	21272422
gfp.wt.green	gfp	wt	green	n	12	43638.659	348.16	173.188	162	91	2919	15193226.3	324	36462078
gfp.wt.green	gfp	wt	green	n	13	43324.478	323.237	172.647	157	92	2556	14004087	282	33608274
gfp.wt.green	gfp	wt	green	n	14	45125.811	342.035	193.484	168	83	3505	15434608.15	322	37041368
gfp.wt.green	gfp	wt	green	n	15	43822.418	266.656	124.781	153	92	2835	11685511.95	250	28043948
gfp.wt.green	gfp	wt	green	n	16	44515.366	361.271	180.303	172	91	3658	16082096.89	342	38595270
gfp.wt.green	gfp	wt	green	n	17	45990.85	385.2	229.984	187	107	4475	17715685.23	333	42515703
gfp.wt.green	gfp	wt	green	n	18	27369.583	335.928	181.265	171	93	2507	9194210.686	285	22065098
gfp.wt.green	gfp	wt	green	n	19	26352.87	358.535	189.278	242	85	1799	9448435.212	304	22675209
gfp.wt.green	gfp	wt	green	n	20	36173.319	232.149	80.352	220	81	881	8397600.975	216	20153322
gfp.wt.green	gfp	wt	green	n	21	40945.203	376.8	200.529	176	100	2524	15428154.53	338	37025880
gfp.wt.green	gfp	wt	green	n	22	40951.453	309.529	127.538	308	103	2109	12675674.67	296	30420230
gfp.wt.green	gfp	wt	green	n	23	39745.148	272.631	142.065	158	93	3128	10835774.4	248	26004671
gfp.wt.green	gfp	wt	green	n	24	37543.798	307.241	149.616	217	91	1780	11534983.83	266	27682697
gfp.wt.green	gfp	wt	green	n	25	44000.343	408.683	247.996	170	99	4220	17982194.07	353	43155295
gfp.wt.green	gfp	wt	green	n	26	38973.446	199.727	78.997	184	73	2888	7784052.124	189	18680872
gfp.wt.green	gfp	wt	green	n	27	37942.566	314.65	148.003	159	95	2189	11938627.68	293	28651398
gfp.wt.green	gfp	wt	green	n	28	44843.298	314.729	148.91	186	94	2924	14113507.41	285	33870871
gfp.wt.green	gfp	wt	green	n	29	39530.972	298.475	133.146	249	97	1661	11799004.63	270	28316318
gfp.wt.green	gfp	wt	green	n	30	46252.945	323.319	166.916	174	85	3971	14954433.73	303	35889002
gfp.wt.green	gfp	wt	green	n	31	39964.325	361.546	175.74	169	96	2268	14448934.39	332	34675859
gfp.wt.green	gfp	wt	green	n	32	37698.805	243.092	102.904	155	84	2357	9164277.652	228	21993262
gfp.wt.green	gfp	wt	green	n	33	31973.127	218.024	86.238	184	73	1458	6970902.909	197	16729403
gfp.wt.green	gfp	wt	green	n	34	45859.177	344.303	196.466	168	98	4374	15789443.94	306	37892935
gfp.wt.green	gfp	wt	green	n	35	41378.973	268.83	107.088	222	97	1795	11123919.22	252	26696187
gfp.wt.green	gfp	wt	green	n	36	36645.423	530.435	299.95	220	84	3500	19438020.14	461	46649118
gfp.wt.green	gfp	wt	green	n	37	45394.156	339.676	144.117	378	99	2680	15419314.54	335	37004665
gfp.wt.green	gfp	wt	green	n	38	33145.68	257.052	113.973	147	93	1925	8520162.822	232	20447457
gfp.wt.green	gfp	wt	green	n	39	41428.558	255.304	101.032	214	78	2113	10576857.57	243	25383299
gfp.wt.green	gfp	wt	green	n	40	39925.99	262.49	137.775	206	91	2886	10480173.16	227	25151267
gfp.wt.green	gfp	wt	green	n	41	39814.318	257.007	100.745	162	90	1381	10232562.69	239	24557029
gfp.wt.green	gfp	wt	green	n	42	43484.069	264.694	108.884	220	76	2681	11509958.52	244	27622639
gfp.wt.green	gfp	wt	green	n	43	35562.041	472.219	271.552	192	103	4547	16793058.52	412	40301500
gfp.wt.green	gfp	wt	green	n	44	44744.96	228.866	95.341	216	72	1802	10240613.89	214	24576351
gfp.wt.green	gfp	wt	green	n	45	31891.873	335.601	175.237	169	75	2674	10702960	291	25685931
gfp.wt.green	gfp	wt	green	n	46	46343.366	391.734	182.33	378	90	2371	18154264.43	370	43568245
gfp.wt.green	gfp	wt	green	n	47	37315.871	439.082	273.537	204	94	3171	16384737.79	373	39321575
gfp.wt.green	gfp	wt	green	y	48	44155.766	283.403	138.75	165	94	2618	12513864.36	259	30031903
gfp.wt.green	gfp	wt	green	n	49	47294.66	298.946	133.643	261	62	1910	14138534.8	276	33930934
gfp.wt.green	gfp	wt	green	n	50	39970.159	389.582	214.786	186	104	4854	15571638.58	354	37370226
gfp.wt.green	gfp	wt	green	n	51	48628.471	342.252	157.815	360	96	4240	16643191.68	334	39941836
gfp.wt.green	gfp	wt	green	n	52	35340.78	206.979	89.26	151	85	1973	7314809.03	186	17554740
gfp.wt.green	gfp	wt	green	n	53	46797.554	404.677	208.578	356	97	2844	18937890.63	371	45448862
gfp.wt.green	gfp	wt	green	n	54	32754.412	397.933	218.487	315	97	1973	13034046.03	344	31280282
gfp.wt.green	gfp	wt	green	n	55	35839.97	450.179	223.541	296	111	2328	16134395.53	415	38720781
gfp.wt.green	gfp	wt	green	n	56	37638.802	333.409	174.547	176	102	3902	12549126.39	315	30116528
gfp.wt.green	gfp	wt	green	n	57	38647.598	399.625	191.417	186	96	1703	15444534.02	370	37065189
gfp.wt.green	gfp	wt	green	n	58	36935.02	294.992	118.726	184	82	1564	10895529.63	276	26148077
gfp.wt.green	gfp	wt	green	n	59	31584.776	303.214	135.099	168	102	1222	9576954.414	271	22983641
gfp.wt.green	gfp	wt	green	n	60	40626.855	304.322	155.495	257	93	2883	12363625.83	272	29671347
gfp.wt.green	gfp	wt	green	n	61	41054.375	329.916	137.012	321	92	2307	13544479.76	316	32505267
gfp.wt.green	gfp	wt	green	n	62	40305.174	225.763	85.315	151	85	1732	9099428.858	213	21837632
gfp.wt.green	gfp	wt	green	n	63	43270.726	296.018	133.993	188	85	1774	12808892.83	268	30739939
gfp.wt.green	gfp	wt	green	n	64	41804.826	438.138	237.227	197	106	3927	18316299.75	402	43957112
gfp.wt.green	gfp	wt	green	n	65	31271.428	194.057	69.383	145	87	1258	6068437.531	180	14563585
gfp.wt.green	gfp	wt	green	n	66	31053.085	229.861	78.042	224	85	816	7137901.368	217	17130181
gfp.wt.green	gfp	wt	green	n	67	43501.153	401.834	227.527	187	98	4292	17480234.07	373	41950646
ctrl.tm1200.green	ctrl	tm1200	green	n	1	34324.067	501.009	271.918	204	106	4328	17196666.39	449	41270115
ctrl.tm1200.green	ctrl	tm1200	green	n	2	39010.114	524.897	277.032	244	101	3141	20476310.29	469	49140901
ctrl.tm1200.green	ctrl	tm1200	green	n	3	32616.489	341.429	186.944	175	102	3633	11136225.52	307	26725721
ctrl.tm1200.green	ctrl	tm1200	green	n	4	33711.539	472.187	228.357	221	102	2255	15918157.18	430	38201833
ctrl.tm1200.green	ctrl	tm1200	green	n	5	33064.426	450.66	266.871	207	112	4537	14900811.15	396	35760314
ctrl.tm1200.green	ctrl	tm1200	green	n	6	44235.77	475.916	267.101	202	106	8038	21052498.26	444	50523689
ctrl.tm1200.green	ctrl	tm1200	green	n	7	42690.699	435.403	232.749	188	88	4168	18587654.48	408	44608334
ctrl.tm1200.green	ctrl	tm1200	green	y	8	42362.767	406.646	234.423	201	101	4852	17226658.17	365	41342092
ctrl.tm1200.green	ctrl	tm1200	green	n	9	33417.359	457.63	272.417	196	100	4462	15292798.63	408	36701041
ctrl.tm1200.green	ctrl	tm1200	green	n	10	36391.245	485.964	292.914	190	107	3768	17684852.43	408	42441708
ctrl.tm1200.green	ctrl	tm1200	green	n	11	39594.308	460.815	288.946	204	107	6974	18245633.86	405	43787522
ctrl.tm1200.green	ctrl	tm1200	green	n	12	34345.318	499.955	298.924	213	100	5233	17171110.64	433	41208784
ctrl.tm1200.green	ctrl	tm1200	green	n	13	44593.703	363.743	185.737	179	97	3206	16220635.16	335	38927747
ctrl.tm1200.green	ctrl	tm1200	green	n	14	30816.407	443.062	227.843	192	106	3048	13653593.37	398	32767128
ctrl.tm1200.green	ctrl	tm1200	green	n	15	34084.89	443.896	204.777	378	107	3031	15130144.12	410	36310688
ctrl.tm1200.green	ctrl	tm1200	green	n	16	34846.591	446.811	236.511	192	107	4229	15569825.86	419	37365876
ctrl.tm1200.green	ctrl	tm1200	green	n	17	42993.213	528.333	306.716	223	114	5052	22714747.07	463	54512904
ctrl.tm1200.green	ctrl	tm1200	green	n	18	42294.848	452.946	272.434	199	108	4237	19157271.73	389	45975353
ctrl.tm1200.green	ctrl	tm1200	green	n	19	40054.329	409.943	230.606	188	110	3517	16420001.76	354	39406205
ctrl.tm1200.green	ctrl	tm1200	green	n	20	38910.527	413.659	220.507	193	101	3823	16095706.12	381	38627931
ctrl.tm1200.green	ctrl	tm1200	green	n	21	35641.627	443.301	229.278	203	105	3530	15799977.2	397	37918214
ctrl.tm1200.green	ctrl	tm1200	green	n	22	41639.818	362.081	179.131	200	100	3702	15076996.69	345	36183140
ctrl.tm1200.green	ctrl	tm1200	green	n	23	39878.487	429.012	230.434	189	101	3588	17108329.85	391	41058117
ctrl.tm1200.green	ctrl	tm1200	green	n	24	31691.864	457.008	241.315	343	98	3885	14483437.93	400	34758664
ctrl.tm1200.green	ctrl	tm1200	green	n	25	45347.487	394.182	223.669	189	100	3820	17875152.78	356	42898408
ctrl.tm1200.green	ctrl	tm1200	green	n	26	38608.013	403.205	217.791	188	111	3649	15566926.98	362	37358919
ctrl.tm1200.green	ctrl	tm1200	green	n	27	49563.096	415.944	242.505	204	88	3915	20615497.06	372	49474934
ctrl.tm1200.green	ctrl	tm1200	green	n	28	38010.485	435.926	209.026	428	113	3690	16569751.1	416	39765587
ctrl.tm1200.green	ctrl	tm1200	green	n	29	31926.874	497.389	241.357	337	105	2503	15880065.44	446	38110417
ctrl.tm1200.green	ctrl	tm1200	green	n	30	31989.377	390.196	195.655	179	76	3997	12482129.47	356	29955743
ctrl.tm1200.green	ctrl	tm1200	green	n	31	26202.446	433.772	211.379	285	93	2986	11365896.84	400	27276907
ctrl.tm1200.green	ctrl	tm1200	green	n	32	42610.695	453.77	279.939	186	94	4610	19335472.79	390	46403016
ctrl.tm1200.green	ctrl	tm1200	green	n	33	40113.081	448.546	255.571	204	91	4063	17992581.47	397	43180224
ctrl.tm1200.green	ctrl	tm1200	green	n	34	30700.985	366.435	178.474	191	100	3662	11249906.55	350	26998543
ctrl.tm1200.green	ctrl	tm1200	green	n	35	36673.758	389.729	195.388	353	92	3475	14292838.81	361	34301247
ctrl.tm1200.green	ctrl	tm1200	green	n	36	29685.105	452.584	236.034	200	96	3510	13435003.81	420	32242537
ctrl.tm1200.green	ctrl	tm1200	green	n	37	30660.567	351.487	157.859	171	104	3529	10776801.61	331	25863143
ctrl.tm1200.green	ctrl	tm1200	green	n	38	28386.296	466.99	266.076	221	110	3710	13256119.39	402	31813234
ctrl.tm1200.green	ctrl	tm1200	green	n	39	38561.761	499.003	288.504	224	107	4665	19242442.29	431	46179753
ctrl.tm1200.green	ctrl	tm1200	green	n	40	28430.048	473.668	226.784	215	101	2758	13466415.24	450	32317921
ctrl.tm1200.green	ctrl	tm1200	green	n	41	28207.121	499.444	251.599	330	108	2329	14087885.28	438	33809381
ctrl.tm1200.green	ctrl	tm1200	green	n	42	28587.555	473.814	243.713	192	108	3687	13545170.09	442	32506924
ctrl.tm1200.green	ctrl	tm1200	green	n	43	43778.665	443.624	252.483	191	99	3569	19421285.04	401	46608956
ctrl.tm1200.green	ctrl	tm1200	green	n	44	36192.902	414.253	188.409	195	104	1878	14993023.69	391	35981614
ctrl.tm1200.green	ctrl	tm1200	green	n	45	26357.87	416.021	218.036	183	101	3117	10965428.56	373	26315827
ctrl.tm1200.green	ctrl	tm1200	green	n	46	30385.971	463.274	225.246	344	102	2444	14077041.46	421	33783357
ctrl.tm1200.green	ctrl	tm1200	green	n	47	41075.209	458.404	268.238	202	102	4623	18829032.58	407	45187615
ctrl.tm1200.green	ctrl	tm1200	green	n	48	38072.155	477.346	303.551	172	109	3809	18173603.07	392	43614656
ctrl.tm1200.green	ctrl	tm1200	green	n	49	38463.006	468.497	240.85	208	109	5634	18019806.88	437	43245562
ctrl.tm1200.green	ctrl	tm1200	green	n	50	51923.204	487.348	265.81	230	104	4630	25304661.98	463	60728416
ctrl.tm1200.green	ctrl	tm1200	green	n	51	30088.874	422.908	219.139	187	102	3270	12724814.72	387	30538161
ctrl.tm1200.green	ctrl	tm1200	green	n	52	39246.792	418.182	230.115	186	98	3329	16412287.66	377	39387692
ctrl.tm1200.green	ctrl	tm1200	green	n	53	38346.751	424.755	238.298	192	100	4502	16287981.98	398	39089372
ctrl.tm1200.green	ctrl	tm1200	green	n	54	24744.046	442.867	201.998	242	108	2731	10958319.07	431	26298765
ctrl.tm1200.green	ctrl	tm1200	green	n	55	28879.652	379.317	189.773	304	95	3479	10954540.14	341	26289696
ctrl.tm1200.green	ctrl	tm1200	green	n	56	37676.303	455.632	248.017	205	89	3855	17166516.68	412	41197759
ctrl.tm1200.green	ctrl	tm1200	green	n	57	36229.154	439.189	203	453	100	4295	15911448.96	429	38185734
ctrl.tm1200.green	ctrl	tm1200	green	n	58	42489.023	495.182	263.398	223	108	5541	21039799.35	462	50493213
ctrl.tm1200.green	ctrl	tm1200	green	n	59	39001.781	395.101	194.015	187	107	3167	15409656.46	364	36981487
ctrl.tm1200.green	ctrl	tm1200	green	n	60	38990.53	405.213	208.647	204	109	3971	15799484.26	387	37917031
ctrl.tm1200.green	ctrl	tm1200	green	n	61	35657.045	479.842	269.266	208	103	3822	17109751.58	427	41061529
ctrl.tm1200.green	ctrl	tm1200	green	n	62	32332.726	418.306	231.297	188	103	3693	13524980.42	373	32458471
ctrl.tm1200.green	ctrl	tm1200	green	n	63	41948.165	527.039	279.425	239	100	4213	22108321.05	484	53057548
ctrl.tm1200.green	ctrl	tm1200	green	n	64	39996.409	414.008	203.924	201	101	3761	16558814.76	392	39739341
ctrl.tm1200.green	ctrl	tm1200	green	n	65	33170.681	486.994	241.228	230	111	3301	16153922.11	457	38767643
gfp.tm1200.green	gfp	tm1200	green	n	1	40969.792	421.589	179.464	347	100	1369	17272414.33	396	41451897
gfp.tm1200.green	gfp	tm1200	green	n	2	38033.407	325.253	140.161	301	102	1445	12370465.38	302	29687758
gfp.tm1200.green	gfp	tm1200	green	n	3	35646.632	447.622	245.384	191	90	3166	15956209.08	401	38293149
gfp.tm1200.green	gfp	tm1200	green	n	4	44234.525	343.359	144.284	351	98	1739	15188327.27	332	36450317
gfp.tm1200.green	gfp	tm1200	green	n	5	42506.946	468.925	209.306	194	102	1576	19932558.58	454	47835951
gfp.tm1200.green	gfp	tm1200	green	n	6	42870.296	489.998	247.874	202	105	2708	21006367.73	454	50412975
gfp.tm1200.green	gfp	tm1200	green	n	7	50144.795	448.881	240.062	221	106	3102	22509025.26	393	54019188
gfp.tm1200.green	gfp	tm1200	green	n	8	41899.834	407.261	196.848	202	98	2154	17064155.63	381	40952099
gfp.tm1200.green	gfp	tm1200	green	n	9	43118.224	442.706	230.766	208	105	3195	19088688.71	403	45810756
gfp.tm1200.green	gfp	tm1200	green	n	10	33158.184	433.534	206.991	188	101	1637	14375194.22	398	34498887
gfp.tm1200.green	gfp	tm1200	green	n	11	39374.302	472.518	251.089	189	101	3936	18605079.07	430	44650146
gfp.tm1200.green	gfp	tm1200	green	n	12	38529.68	424.903	207.203	178	86	2394	16371392.25	404	39289543
gfp.tm1200.green	gfp	tm1200	green	n	13	36397.499	393.256	176.898	199	101	2154	14313531.81	376	34350904
gfp.tm1200.green	gfp	tm1200	green	n	14	34033.224	373.613	199.653	193	100	2751	12715238.24	323	30515175
gfp.tm1200.green	gfp	tm1200	green	n	15	38205.499	365.254	189.2	180	97	2740	13954724.97	331	33489807
gfp.tm1200.green	gfp	tm1200	green	n	16	37404.212	465.787	278.644	216	89	4953	17422399.52	405	41811845
gfp.tm1200.green	gfp	tm1200	green	n	17	39633.064	503.637	273.01	205	110	3303	19960657.79	452	47903386
gfp.tm1200.green	gfp	tm1200	green	n	18	40396.016	340.104	145.5	314	82	2143	13738843.42	314	32971715
gfp.tm1200.green	gfp	tm1200	green	n	19	42409.858	441.459	253.845	196	85	5332	18722219.44	393	44931270
gfp.tm1200.green	gfp	tm1200	green	y	20	35458.706	395.783	223.242	192	70	4980	14033962.77	341	33679969
gfp.tm1200.green	gfp	tm1200	green	n	21	44445.368	405.837	225.722	192	98	3560	18037593.1	376	43288242
gfp.tm1200.green	gfp	tm1200	green	n	22	46433.375	457.519	198.574	347	109	3057	21244132.78	438	50983585
gfp.tm1200.green	gfp	tm1200	green	n	23	38752.19	446.958	242.043	208	107	3290	17320611.95	410	41567566
gfp.tm1200.green	gfp	tm1200	green	n	24	29570.52	424.851	238.262	179	98	2380	12563062.11	362	30149969
gfp.tm1200.green	gfp	tm1200	green	n	25	43453.656	376.571	170.477	170	91	2442	16363394.8	358	39270350
gfp.tm1200.green	gfp	tm1200	green	n	26	33319.858	452.149	250.819	183	103	4190	15065542.07	391	36155646
gfp.tm1200.green	gfp	tm1200	green	n	27	42346.522	413.052	227.03	198	101	2668	17491306.85	364	41977215
gfp.tm1200.green	gfp	tm1200	green	n	28	45492.499	472.289	285.354	196	115	4164	21485614.25	419	51563114
gfp.tm1200.green	gfp	tm1200	green	n	29	36529.589	460.136	268.093	198	108	5704	16808560.6	426	40338699
gfp.tm1200.green	gfp	tm1200	green	n	30	44568.29	351.218	189.882	253	87	5443	15653197.3	309	37565954
gfp.tm1200.green	gfp	tm1200	green	n	31	38441.76	425.441	245.654	188	101	4939	16354719.41	385	39249530
gfp.tm1200.green	gfp	tm1200	green	n	32	41111.048	464.125	231.842	202	103	2621	19080647.51	424	45791458
gfp.tm1200.green	gfp	tm1200	green	n	33	39469.307	460.37	270.641	186	108	6045	18170467.1	413	43607125
gfp.tm1200.green	gfp	tm1200	green	n	34	39647.648	405.224	232.602	184	97	5175	16066191.62	364	38557095
gfp.tm1200.green	gfp	tm1200	green	n	35	38146.746	367.572	191.985	174	105	4661	14021694.7	348	33650527
gfp.tm1200.green	gfp	tm1200	green	n	36	29828.449	402.252	223.239	183	110	2861	11998567.52	340	28795244
gfp.tm1200.green	gfp	tm1200	green	n	37	40296.011	417.966	242.958	184	101	5020	16842370.06	377	40419838
gfp.tm1200.green	gfp	tm1200	green	n	38	37002.11	444.295	252.139	368	100	2863	16439840.8	397	39453812
gfp.tm1200.green	gfp	tm1200	green	n	39	45948.353	453.976	253.054	217	105	4446	20859457.68	417	50060407
gfp.tm1200.green	gfp	tm1200	green	n	40	30101.794	387.351	216.544	183	103	4526	11659958.69	345	27982620
gfp.tm1200.green	gfp	tm1200	green	n	41	38224.666	499.069	294.055	214	108	3606	19076736.5	416	45782072
gfp.tm1200.green	gfp	tm1200	green	n	42	34244.067	389.472	206.462	200	102	3352	13337111.7	348	32007603
gfp.tm1200.green	gfp	tm1200	green	n	43	38648.019	545.514	286.754	567	107	4599	21083020.41	536	50596933
gfp.tm1200.green	gfp	tm1200	green	n	44	35700.384	408.545	214.623	186	104	2856	14585205.91	371	35002892
gfp.tm1200.green	gfp	tm1200	green	n	45	30727.24	456.893	247.952	202	108	4889	14039058	399	33692197
gfp.tm1200.green	gfp	tm1200	green	n	46	44830.385	416.415	252.669	195	104	4887	18668064.46	359	44801304
gfp.tm1200.green	gfp	tm1200	green	n	47	39724.318	396.66	215.26	185	108	3825	15757029.97	355	37815141
gfp.tm1200.green	gfp	tm1200	green	n	48	38730.106	502.92	249.744	390	94	3812	19478163.2	475	46745452
gfp.tm1200.green	gfp	tm1200	green	n	49	41296.057	369.914	185.608	353	99	4009	15276008.78	346	36660743
gfp.tm1200.green	gfp	tm1200	green	n	50	37745.061	502.451	316.36	202	106	5654	18965025.97	431	45513979
gfp.tm1200.green	gfp	tm1200	green	n	51	43903.676	425.868	196.249	436	100	3495	18697177.87	406	44871173
gfp.tm1200.green	gfp	tm1200	green	n	52	32990.677	453.476	266.369	205	103	4053	14960471.01	395	35903487
gfp.tm1200.green	gfp	tm1200	green	n	53	26427.043	389.391	154.088	312	109	1380	10290454.34	364	24695960
gfp.tm1200.green	gfp	tm1200	green	n	54	33448.614	427.178	260.613	185	88	4167	14288501.08	378	34290833
gfp.tm1200.green	gfp	tm1200	green	n	55	38640.935	427.755	231.518	241	101	4129	16528836.54	382	39667392
gfp.tm1200.green	gfp	tm1200	green	n	56	40842.286	442.581	271.338	185	103	4442	18076008.61	379	43380435
gfp.tm1200.green	gfp	tm1200	green	n	57	31924.795	427.123	258.651	180	101	5227	13635823.71	371	32724479
gfp.tm1200.green	gfp	tm1200	green	n	58	33143.6	477.785	258.572	244	109	4463	15835499.39	420	38003459
gfp.tm1200.green	gfp	tm1200	green	n	59	33162.351	350.584	191.88	170	106	4051	11626189.64	325	27901578
gfp.tm1200.green	gfp	tm1200	green	n	60	38987.201	473.541	278.538	218	100	4542	18462036.28	430	44306859
gfp.tm1200.green	gfp	tm1200	green	n	61	33071.097	413.836	214.038	195	77	3910	13686019.76	388	32844944
gfp.tm1200.green	gfp	tm1200	green	n	62	35879.142	355.845	179.311	163	94	3094	12767403.54	324	30640366
ctrl.wt.red	ctrl	wt	red	n	1	35087.019	250.451	131.734	131	66	792	8787584.945	197	21089241
ctrl.wt.red	ctrl	wt	red	n	2	42071.921	240.228	130.32	131	74	790	10106872.26	172	24255386
ctrl.wt.red	ctrl	wt	red	n	3	43703.245	251.782	142.234	132	77	1101	11003701.12	172	26407677
ctrl.wt.red	ctrl	wt	red	n	4	36803.764	239.041	124.856	131	83	859	8797616.653	183	21113316
ctrl.wt.red	ctrl	wt	red	n	5	33849.462	252.653	133.5	131	81	698	8552162.53	200	20524253
ctrl.wt.red	ctrl	wt	red	n	6	40756.861	244.222	132.364	137	77	799	9953723.601	175	23887846
ctrl.wt.red	ctrl	wt	red	n	7	32401.896	254.186	136.263	131	70	759	8236113.518	202	19765770
ctrl.wt.red	ctrl	wt	red	n	8	40271.839	240.62	127.492	126	82	738	9690224.905	183	23255478
ctrl.wt.red	ctrl	wt	red	n	9	38599.679	233.264	120.084	131	75	704	9003918.572	170	21608418
ctrl.wt.red	ctrl	wt	red	n	10	37078.359	239.109	123.987	131	79	688	8865756.847	185	21276845
ctrl.wt.red	ctrl	wt	red	n	11	36085.397	231.851	118.227	131	79	676	8366427.384	176	20078509
ctrl.wt.red	ctrl	wt	red	n	12	43899.921	234.795	124.643	132	82	831	10307496	180	24736861
ctrl.wt.red	ctrl	wt	red	n	13	35554.957	260.643	138.652	132	83	697	9267145.589	206	22240134
ctrl.wt.red	ctrl	wt	red	n	14	33430.693	239.793	117.845	129	84	759	8016456.823	203	19238618
ctrl.wt.red	ctrl	wt	red	n	15	40584.353	240.066	132.867	131	76	789	9742942.312	171	23381994
ctrl.wt.red	ctrl	wt	red	n	16	35701.213	239.671	132.156	132	84	764	8556527.729	173	20534729
ctrl.wt.red	ctrl	wt	red	n	17	40729.359	249.547	148.402	131	67	805	10163900.28	172	24392247
ctrl.wt.red	ctrl	wt	red	n	18	31892.289	258.494	132.541	126	73	919	8243966.376	222	19784616
ctrl.wt.red	ctrl	wt	red	n	19	44243.27	244.085	137.876	132	86	802	10799109.28	175	25916679
ctrl.wt.red	ctrl	wt	red	n	20	38887.192	243.722	135.59	131	80	711	9477678.118	165	22745389
ctrl.wt.red	ctrl	wt	red	n	21	35511.205	238.168	121.528	131	68	860	8457641.548	189	20297413
ctrl.wt.red	ctrl	wt	red	n	22	42412.353	248.848	135.885	132	81	843	10554208.1	182	25328943
ctrl.wt.red	ctrl	wt	red	n	23	38762.603	233.876	124.922	131	70	773	9065645.556	177	21756556
ctrl.wt.red	ctrl	wt	red	n	24	38052.154	240.871	126.366	132	77	1014	9165660.123	186	21996580
ctrl.wt.red	ctrl	wt	red	n	25	37827.144	279.821	165.459	146	78	1012	10584819.08	200	25402406
ctrl.wt.red	ctrl	wt	red	n	26	44060.762	223.701	107.658	131	77	707	9856430.826	175	23654354
ctrl.wt.red	ctrl	wt	red	n	27	38060.488	228.774	111.823	131	78	672	8707264.195	185	20896480
ctrl.wt.red	ctrl	wt	red	n	28	35243.276	240.16	129.628	131	71	706	8464034.757	175	20312756
ctrl.wt.red	ctrl	wt	red	n	29	45387.489	228.3	116.679	128	93	768	10361941.82	174	24867525
ctrl.wt.red	ctrl	wt	red	n	30	25732.841	264.206	129.316	124	78	830	6798770.396	243	16316304
ctrl.wt.red	ctrl	wt	red	n	31	47033.397	233.469	123.377	131	61	904	10980840.08	170	26352813
ctrl.wt.red	ctrl	wt	red	n	32	45622.083	240.649	129.602	138	82	889	10978922.91	171	26348212
ctrl.wt.red	ctrl	wt	red	n	33	43140.303	244.881	135.142	134	72	895	10564244.39	174	25353029
ctrl.wt.red	ctrl	wt	red	n	34	41235.633	242.683	141.148	131	66	811	10007190.63	167	24016161
ctrl.wt.red	ctrl	wt	red	n	35	39029.282	243.673	135.135	132	58	756	9510370.86	181	22823848
ctrl.wt.red	ctrl	wt	red	n	36	47366.746	238.713	133.918	140	79	822	11307073.31	169	27135737
ctrl.wt.red	ctrl	wt	red	n	37	31861.455	247.919	131.645	127	79	861	7899055.629	198	18956868
ctrl.wt.red	ctrl	wt	red	n	38	31420.601	236.554	123.213	128	76	734	7432659.753	181	17837569
ctrl.wt.red	ctrl	wt	red	n	39	36384.578	234.876	115.681	124	86	633	8545858.076	185	20509123
ctrl.wt.red	ctrl	wt	red	n	40	32028.546	231.357	116.6	131	59	764	7410039.137	178	17783282
ctrl.wt.red	ctrl	wt	red	n	41	40554.351	230.022	116.774	134	71	702	9328387.968	172	22387109
ctrl.wt.red	ctrl	wt	red	n	42	37942.566	221.377	112.318	131	75	695	8399606.399	165	20158135
ctrl.wt.red	ctrl	wt	red	n	43	39710.563	245.531	129.938	134	70	831	9750164.308	188	23399326
ctrl.wt.red	ctrl	wt	red	n	44	42624.863	244.357	136.535	131	85	769	10415695.53	170	24996528
ctrl.wt.red	ctrl	wt	red	n	45	37529.213	243.199	127.044	131	80	653	9127049.193	186	21903918
ctrl.wt.red	ctrl	wt	red	n	46	33181.098	237.987	116.795	128	81	682	7896663.437	199	18951127
ctrl.wt.red	ctrl	wt	red	n	47	44120.348	226.058	114.758	136	72	886	9973753.682	171	23935916
ctrl.wt.red	ctrl	wt	red	n	48	44959.969	234.503	122.79	133	87	810	10543265.1	170	25302681
ctrl.wt.red	ctrl	wt	red	n	49	35254.526	237.763	110.103	131	79	625	8382218.105	197	20116405
ctrl.wt.red	ctrl	wt	red	n	50	30910.995	250.738	132.062	125	76	973	7750569.267	207	18600517
ctrl.wt.red	ctrl	wt	red	n	51	37534.63	254.371	137.42	129	80	800	9547726.316	196	22913497
ctrl.wt.red	ctrl	wt	red	n	52	38522.592	238.615	124.22	131	77	769	9192051.327	188	22059916
ctrl.wt.red	ctrl	wt	red	n	53	37181.281	230.577	121.771	130	81	783	8573163.906	176	20574654
ctrl.wt.red	ctrl	wt	red	n	54	43496.152	237.151	129.369	131	74	768	10315166.77	175	24755270
ctrl.wt.red	ctrl	wt	red	y	55	44542.45	231.456	122.61	130	56	1237	10309613.6	172	24741943
ctrl.wt.red	ctrl	wt	red	n	56	41014.373	234.915	125.041	134	68	749	9634884.461	174	23122667
ctrl.wt.red	ctrl	wt	red	n	57	49600.181	225.562	127.254	134	61	908	11187919.95	163	26849782
ctrl.wt.red	ctrl	wt	red	n	58	37185.031	241.171	115.986	127	75	632	8967947.346	205	21522091
ctrl.wt.red	ctrl	wt	red	n	59	31899.373	230.812	112.717	129	87	762	7362764.062	189	17669827
ctrl.wt.red	ctrl	wt	red	n	60	26905.812	236.341	119.487	121	78	723	6358956.15	198	15260798
ctrl.wt.red	ctrl	wt	red	n	61	35325.363	234.665	116.314	125	82	675	8289613.46	191	19894164
ctrl.wt.red	ctrl	wt	red	n	62	32617.322	245.036	126.483	131	80	740	7992416.558	194	19180924
ctrl.wt.red	ctrl	wt	red	n	63	41811.909	244.544	125.237	131	89	772	10224862.23	189	24538549
ctrl.wt.red	ctrl	wt	red	n	64	33713.623	238.253	115.168	131	86	653	8032367.549	195	19276802
ctrl.wt.red	ctrl	wt	red	n	65	27925.858	247.747	113.838	127	90	640	6918560.448	226	16603787
gfp.wt.red	gfp	wt	red	n	1	45616.666	257.047	152.712	134	72	814	11725628.37	172	28140223
gfp.wt.red	gfp	wt	red	n	2	35565.374	220.039	107.021	124	75	606	7825764.863	169	18780978
gfp.wt.red	gfp	wt	red	n	3	46726.3	238.753	131.436	133	76	724	11156039.44	171	26773272
gfp.wt.red	gfp	wt	red	n	4	41723.155	249.281	151.86	130	82	925	10400777.45	169	24960726
gfp.wt.red	gfp	wt	red	n	5	44035.761	236.969	132.538	129	71	773	10435111.1	167	25043123
gfp.wt.red	gfp	wt	red	n	6	44015.76	236.667	135.956	135	77	776	10417063.61	169	24999811
gfp.wt.red	gfp	wt	red	n	7	45074.558	248.235	145.56	129	73	826	11189086.37	167	26852581
gfp.wt.red	gfp	wt	red	n	8	43021.548	239.805	133.459	131	76	905	10316767.78	178	24759112
gfp.wt.red	gfp	wt	red	n	9	48035.11	237.497	131.321	138	77	804	11408196.37	171	27378421
gfp.wt.red	gfp	wt	red	n	10	41585.649	250.655	142.629	130	65	831	10423659.33	174	25015640
gfp.wt.red	gfp	wt	red	n	11	38117.991	228.957	113.71	128	80	679	8727398.952	181	20944801
gfp.wt.red	gfp	wt	red	n	12	43638.659	233.442	124.816	129	74	697	10187081.44	166	24447879
gfp.wt.red	gfp	wt	red	n	13	43324.478	247.604	140.819	129	77	862	10727295.28	181	25744333
gfp.wt.red	gfp	wt	red	n	14	45125.811	244.357	135.679	130	78	895	11026823.54	170	26463168
gfp.wt.red	gfp	wt	red	n	15	43822.418	260.272	154.941	129	64	913	11405743.76	173	27372535
gfp.wt.red	gfp	wt	red	n	16	44515.366	239.148	125.919	136	83	786	10645765.72	172	25548671
gfp.wt.red	gfp	wt	red	n	17	45990.85	237.483	145.016	130	72	950	10922036.25	165	26211690
gfp.wt.red	gfp	wt	red	n	18	27369.583	242.897	121.346	127	75	637	6647983.996	197	15954433
gfp.wt.red	gfp	wt	red	n	19	26352.87	244.858	117.001	128	73	653	6452700.912	228	15485775
gfp.wt.red	gfp	wt	red	n	20	36173.319	231.802	115.95	128	84	611	8385044.569	178	20123188
gfp.wt.red	gfp	wt	red	n	21	40945.203	245.922	130.422	134	81	935	10069323.15	185	24165272
gfp.wt.red	gfp	wt	red	n	22	40951.453	250.161	138.264	137	79	949	10244441.56	180	24585537
gfp.wt.red	gfp	wt	red	n	23	39745.148	231.741	123.288	129	70	703	9210598.934	170	22104428
gfp.wt.red	gfp	wt	red	n	24	37543.798	243.095	137.892	128	66	813	9126710.103	172	21903104
gfp.wt.red	gfp	wt	red	n	25	44000.343	243.822	143.929	130	71	745	10728235.74	165	25746590
gfp.wt.red	gfp	wt	red	n	26	38973.446	234.755	125.675	132	51	818	9149213.631	167	21957110
gfp.wt.red	gfp	wt	red	n	27	37942.566	224.135	106.87	130	82	606	8504265.846	176	20409306
gfp.wt.red	gfp	wt	red	n	28	44843.298	237.39	131.442	128	76	783	10645358.62	173	25547694
gfp.wt.red	gfp	wt	red	n	29	39530.972	240.522	132.247	129	68	752	9508064.184	166	22818312
gfp.wt.red	gfp	wt	red	n	30	46252.945	240.954	137.598	128	77	791	11144839.76	165	26746394
gfp.wt.red	gfp	wt	red	n	31	39964.325	238.155	128.827	130	80	748	9517685.04	172	22841401
gfp.wt.red	gfp	wt	red	n	32	37698.805	248.739	140.973	128	76	853	9377146.539	175	22504124
gfp.wt.red	gfp	wt	red	n	33	31973.127	229.5	110.694	125	72	685	7337828.831	188	17609985
gfp.wt.red	gfp	wt	red	n	34	45859.177	242.596	141.199	130	62	928	11125248.03	168	26699376
gfp.wt.red	gfp	wt	red	n	35	41378.973	276.395	176.395	132	72	1015	11436957.68	193	27447445
gfp.wt.red	gfp	wt	red	n	36	36645.423	245.856	119.845	123	67	756	9009510.585	206	21621838
gfp.wt.red	gfp	wt	red	n	37	45394.156	244.901	129.489	133	83	801	11117066.83	190	26679742
gfp.wt.red	gfp	wt	red	n	38	33145.68	232.934	117.95	128	76	646	7720763.818	180	18528987
gfp.wt.red	gfp	wt	red	n	39	41428.558	234.529	116.71	137	82	826	9716214.106	179	23317849
gfp.wt.red	gfp	wt	red	n	40	39925.99	250.415	140.712	128	77	777	9998051.143	186	23994227
gfp.wt.red	gfp	wt	red	n	41	39814.318	250.166	137.825	136	84	761	9960181.497	180	23903344
gfp.wt.red	gfp	wt	red	n	42	43484.069	240.37	122.115	134	76	702	10452253.13	182	25084262
gfp.wt.red	gfp	wt	red	n	43	35562.041	235.621	138.181	128	75	844	8379165.967	157	20109080
gfp.wt.red	gfp	wt	red	n	44	44744.96	247.883	143.001	130	72	858	11091496.08	166	26618375
gfp.wt.red	gfp	wt	red	n	45	31891.873	231.818	115.596	122	85	657	7393124.273	182	17742688
gfp.wt.red	gfp	wt	red	n	46	46343.366	248.263	145.839	128	77	1089	11505328.72	173	27611528
gfp.wt.red	gfp	wt	red	n	47	37315.871	241.108	131.057	131	59	775	8997162.104	176	21592203
gfp.wt.red	gfp	wt	red	y	48	44155.766	239.749	136.347	128	53	846	10586285.09	165	25405924
gfp.wt.red	gfp	wt	red	n	49	47294.66	256.173	146.656	144	64	1082	12115603.67	190	29076121
gfp.wt.red	gfp	wt	red	n	50	39970.159	250.959	143.897	135	76	782	10030876.81	179	24073005
gfp.wt.red	gfp	wt	red	n	51	48628.471	247.096	141.804	136	71	976	12015887.45	172	28836813
gfp.wt.red	gfp	wt	red	n	52	35340.78	244.879	140.782	129	78	850	8654229.361	171	20769202
gfp.wt.red	gfp	wt	red	n	53	46797.554	270.159	161.168	131	73	851	12642793.58	186	30341319
gfp.wt.red	gfp	wt	red	n	54	32754.412	239.09	124.628	128	81	700	7831249.696	188	18794141
gfp.wt.red	gfp	wt	red	n	55	35839.97	250.514	137.261	127	81	736	8978422.915	185	21547231
gfp.wt.red	gfp	wt	red	n	56	37638.802	229.706	111.453	130	79	667	8645845.645	180	20749082
gfp.wt.red	gfp	wt	red	n	57	38647.598	240.746	133.22	129	70	799	9304240.294	169	22329157
gfp.wt.red	gfp	wt	red	n	58	36935.02	243.758	132.017	128	84	853	9003212.38	188	21606723
gfp.wt.red	gfp	wt	red	n	59	31584.776	234.293	129.315	129	68	732	7400090.424	176	17759406
gfp.wt.red	gfp	wt	red	n	60	40626.855	247.802	136.455	126	71	864	10067405.56	180	24160670
gfp.wt.red	gfp	wt	red	n	61	41054.375	237.725	123.944	128	80	688	9759662.757	180	23422121
gfp.wt.red	gfp	wt	red	n	62	40305.174	226.081	118.062	128	63	754	9112229.025	166	21868351
gfp.wt.red	gfp	wt	red	n	63	43270.726	245.3	140.979	128	83	828	10614325.12	173	25473217
gfp.wt.red	gfp	wt	red	n	64	41804.826	234.766	106.605	126	82	637	9814335.254	201	23553329
gfp.wt.red	gfp	wt	red	n	65	31271.428	234.322	117.208	129	77	648	7327581.696	190	17585393
gfp.wt.red	gfp	wt	red	n	66	31053.085	265.967	129.424	122	78	900	8259095.901	253	19820925
gfp.wt.red	gfp	wt	red	n	67	43501.153	240.612	133.823	130	72	835	10466913.39	170	25119445
ctrl.tm1200.red	ctrl	tm1200	red	n	1	34324.067	253.045	127.719	138	79	826	8685517.382	210	20844290
ctrl.tm1200.red	ctrl	tm1200	red	n	2	39010.114	257.685	132.134	134	65	1681	10052323.54	207	24124475
ctrl.tm1200.red	ctrl	tm1200	red	n	3	32616.489	245.619	124.95	133	80	762	8011236.597	196	19226090
ctrl.tm1200.red	ctrl	tm1200	red	n	4	33711.539	248.719	125.498	139	85	740	8384714.482	206	20122396
ctrl.tm1200.red	ctrl	tm1200	red	n	5	33064.426	242.761	121.663	133	85	664	8026766.472	192	19263360
ctrl.tm1200.red	ctrl	tm1200	red	n	6	44235.77	242.877	128.366	138	76	813	10743836.77	183	25784031
ctrl.tm1200.red	ctrl	tm1200	red	n	7	42690.699	234.642	122.112	138	72	954	10017048.17	177	24039818
ctrl.tm1200.red	ctrl	tm1200	red	y	8	42362.767	236.917	124.804	139	75	784	10036439.06	177	24086354
ctrl.tm1200.red	ctrl	tm1200	red	n	9	33417.359	262.257	145.605	133	84	916	8763927.212	193	21032465
ctrl.tm1200.red	ctrl	tm1200	red	n	10	36391.245	249.942	128.271	130	84	733	9095698.609	192	21828680
ctrl.tm1200.red	ctrl	tm1200	red	n	11	39594.308	244.253	136.213	135	74	774	9671009.876	173	23209364
ctrl.tm1200.red	ctrl	tm1200	red	n	12	34345.318	254.965	128.546	131	74	771	8756845.638	206	21015470
ctrl.tm1200.red	ctrl	tm1200	red	n	13	44593.703	250.385	139.554	138	64	1055	11165596.86	172	26796209
ctrl.tm1200.red	ctrl	tm1200	red	n	14	30816.407	241.165	113.489	132	78	639	7431853.894	211	17835635
ctrl.tm1200.red	ctrl	tm1200	red	n	15	34084.89	257.09	128.283	133	87	1538	8762895.498	227	21029989
ctrl.tm1200.red	ctrl	tm1200	red	n	16	34846.591	239.008	116.121	132	78	751	8328620.67	196	19987777
ctrl.tm1200.red	ctrl	tm1200	red	n	17	42993.213	246.323	134.193	139	78	795	10590214.76	174	25415355
ctrl.tm1200.red	ctrl	tm1200	red	n	18	42294.848	242.266	134.165	138	77	799	10246622.82	172	24590772
ctrl.tm1200.red	ctrl	tm1200	red	n	19	40054.329	238.092	129.405	136	81	829	9536629.99	172	22886867
ctrl.tm1200.red	ctrl	tm1200	red	n	20	38910.527	237.766	116.68	134	74	743	9251600.727	187	22202828
ctrl.tm1200.red	ctrl	tm1200	red	n	21	35641.627	244.913	119.149	134	83	656	8729112.705	195	20948914
ctrl.tm1200.red	ctrl	tm1200	red	n	22	41639.818	247.812	137.241	138	65	1052	10318837.37	178	24764079
ctrl.tm1200.red	ctrl	tm1200	red	n	23	39878.487	218.911	103.259	130	78	659	8729821.905	167	20950616
ctrl.tm1200.red	ctrl	tm1200	red	n	24	31691.864	247.762	117.702	133	87	721	7852054.746	213	18844071
ctrl.tm1200.red	ctrl	tm1200	red	n	25	45347.487	241.591	130.474	137	76	728	10955564.36	169	26292154
ctrl.tm1200.red	ctrl	tm1200	red	n	26	38608.013	238.818	123.112	138	42	728	9220280.13	176	22127662
ctrl.tm1200.red	ctrl	tm1200	red	n	27	49563.096	233.637	123.453	139	67	748	11579771.61	165	27790183
ctrl.tm1200.red	ctrl	tm1200	red	n	28	38010.485	232.854	105.411	140	88	594	8850905.349	190	21241203
ctrl.tm1200.red	ctrl	tm1200	red	n	29	31926.874	240.386	113.66	138	88	704	7674769.985	209	18418607
ctrl.tm1200.red	ctrl	tm1200	red	n	30	31989.377	256.2	122.758	138	84	800	8195681.684	226	19668738
ctrl.tm1200.red	ctrl	tm1200	red	n	31	26202.446	255.991	115.752	131	86	621	6707598.744	238	16097502
ctrl.tm1200.red	ctrl	tm1200	red	n	32	42610.695	245.621	125.172	138	69	725	10466091.59	180	25117473
ctrl.tm1200.red	ctrl	tm1200	red	n	33	40113.081	244.285	129.084	133	67	772	9799013.636	182	23516559
ctrl.tm1200.red	ctrl	tm1200	red	n	34	30700.985	239.69	102.137	133	81	645	7358729.306	222	17660144
ctrl.tm1200.red	ctrl	tm1200	red	n	35	36673.758	250.602	135.101	134	65	815	9190507.938	196	22056212
ctrl.tm1200.red	ctrl	tm1200	red	n	36	29685.105	245.765	115.613	132	76	728	7295554.755	213	17508532
ctrl.tm1200.red	ctrl	tm1200	red	n	37	30660.567	244.091	108.916	131	82	691	7483977.524	221	17960726
ctrl.tm1200.red	ctrl	tm1200	red	n	38	28386.296	263.047	131.051	133	71	786	7466918.412	221	17919786
ctrl.tm1200.red	ctrl	tm1200	red	n	39	38561.761	255.311	139.425	130	68	829	9845252.831	187	23627528
ctrl.tm1200.red	ctrl	tm1200	red	n	40	28430.048	269.04	127.84	132	88	826	7648830.884	243	18356356
ctrl.tm1200.red	ctrl	tm1200	red	n	41	28207.121	274.353	146.309	133	81	844	7738710.821	222	18572058
ctrl.tm1200.red	ctrl	tm1200	red	n	42	28587.555	241.625	103.424	135	94	639	6907477.453	215	16577189
ctrl.tm1200.red	ctrl	tm1200	red	n	43	43778.665	244.72	135.564	136	78	969	10713504.97	177	25711238
ctrl.tm1200.red	ctrl	tm1200	red	n	44	36192.902	255.794	128.012	133	60	868	9257937.266	214	22218035
ctrl.tm1200.red	ctrl	tm1200	red	n	45	26357.87	253.195	114.861	138	86	636	6673690.946	228	16016127
ctrl.tm1200.red	ctrl	tm1200	red	n	46	30385.971	262.734	138.319	138	78	929	7983421.577	222	19159337
ctrl.tm1200.red	ctrl	tm1200	red	n	47	41075.209	242.453	123.59	138	76	829	9958793.431	188	23900013
ctrl.tm1200.red	ctrl	tm1200	red	n	48	38072.155	262.486	150.304	138	80	1224	9993406.678	180	23983081
ctrl.tm1200.red	ctrl	tm1200	red	n	49	38463.006	258.977	137.332	138	88	756	9961050.201	201	23905429
ctrl.tm1200.red	ctrl	tm1200	red	n	50	51923.204	232.529	127.591	139	81	1000	12073636.24	168	28975404
ctrl.tm1200.red	ctrl	tm1200	red	n	51	30088.874	240.522	106.794	138	87	626	7237037.083	210	17368096
ctrl.tm1200.red	ctrl	tm1200	red	n	52	39246.792	236.086	114.893	132	66	797	9265616.784	193	22236465
ctrl.tm1200.red	ctrl	tm1200	red	n	53	38346.751	244.503	119.538	133	66	738	9375907.652	199	22501151
ctrl.tm1200.red	ctrl	tm1200	red	n	54	24744.046	256.742	104.541	137	88	697	6352828.797	246	15246093
ctrl.tm1200.red	ctrl	tm1200	red	n	55	28879.652	261.182	126.213	134	78	690	7542835.628	228	18101979
ctrl.tm1200.red	ctrl	tm1200	red	n	56	37676.303	258.839	139.022	139	81	746	9752112.745	192	23404002
ctrl.tm1200.red	ctrl	tm1200	red	n	57	36229.154	245.773	119.33	135	82	674	8904145.697	198	21368974
ctrl.tm1200.red	ctrl	tm1200	red	n	58	42489.023	246.99	131.534	134	67	749	10494384.97	185	25185374
ctrl.tm1200.red	ctrl	tm1200	red	n	59	39001.781	235.226	128.218	132	71	826	9174226.778	161	22017139
ctrl.tm1200.red	ctrl	tm1200	red	n	60	38990.53	233.037	130.318	136	73	883	9086219.426	169	21805931
ctrl.tm1200.red	ctrl	tm1200	red	n	61	35657.045	244.535	125.415	133	87	809	8719395.178	202	20925593
ctrl.tm1200.red	ctrl	tm1200	red	n	62	32332.726	236.114	117.456	136	60	774	7634206.466	186	18321259
ctrl.tm1200.red	ctrl	tm1200	red	n	63	41948.165	243.055	135.848	131	83	996	10195695.5	171	24468552
ctrl.tm1200.red	ctrl	tm1200	red	n	64	39996.409	248.604	132.008	138	88	1126	9943279.39	192	23862781
ctrl.tm1200.red	ctrl	tm1200	red	n	65	33170.681	254.012	115.449	135	86	739	8425738.021	228	20220848
gfp.tm1200.red	gfp	tm1200	red	n	1	40969.792	240.553	133.103	132	77	758	9855418.592	173	23651922
gfp.tm1200.red	gfp	tm1200	red	n	2	38033.407	237.944	112.887	129	78	631	9049838.804	201	21718619
gfp.tm1200.red	gfp	tm1200	red	n	3	35646.632	244.252	117.343	133	69	662	8706774.768	207	20895303
gfp.tm1200.red	gfp	tm1200	red	n	4	44234.525	240.993	125.525	134	77	754	10660202.93	185	25583316
gfp.tm1200.red	gfp	tm1200	red	n	5	42506.946	245.609	132.006	133	76	753	10440104.52	184	25055104
gfp.tm1200.red	gfp	tm1200	red	n	6	42870.296	236.133	127.424	134	83	756	10123111.68	175	24294356
gfp.tm1200.red	gfp	tm1200	red	n	7	50144.795	254.28	148.142	134	80	860	12750803.2	188	30600527
gfp.tm1200.red	gfp	tm1200	red	n	8	41899.834	241.078	127.973	135	78	730	10101117.76	183	24241573
gfp.tm1200.red	gfp	tm1200	red	n	9	43118.224	236.203	124.61	134	68	796	10184632.41	177	24441999
gfp.tm1200.red	gfp	tm1200	red	n	10	33158.184	252.793	131.895	133	70	979	8382156.993	196	20116256
gfp.tm1200.red	gfp	tm1200	red	n	11	39374.302	228.945	110.422	128	84	668	9014554.689	187	21633941
gfp.tm1200.red	gfp	tm1200	red	n	12	38529.68	226.866	108.436	131	77	553	8741085.088	175	20977644
gfp.tm1200.red	gfp	tm1200	red	n	13	36397.499	227.066	106.038	134	86	663	8264641.198	185	19834231
gfp.tm1200.red	gfp	tm1200	red	n	14	34033.224	245.172	127.687	133	90	768	8344010.247	196	20024708
gfp.tm1200.red	gfp	tm1200	red	n	15	38205.499	243.866	130.879	132	73	692	9317011.866	189	22359805
gfp.tm1200.red	gfp	tm1200	red	n	16	37404.212	246.222	128.718	133	82	757	9209750.706	189	22102390
gfp.tm1200.red	gfp	tm1200	red	n	17	39633.064	243.298	130.605	134	72	722	9642638.437	173	23141273
gfp.tm1200.red	gfp	tm1200	red	n	18	40396.016	243.251	129.071	133	71	769	9826380.18	183	23582233
gfp.tm1200.red	gfp	tm1200	red	n	19	42409.858	238.721	127.872	135	79	856	10124126.31	171	24296791
gfp.tm1200.red	gfp	tm1200	red	y	20	35458.706	229.651	116.78	134	72	716	8143133.553	175	19542626
gfp.tm1200.red	gfp	tm1200	red	n	21	44445.368	231.776	120.686	134	75	739	10301354.84	170	24722120
gfp.tm1200.red	gfp	tm1200	red	n	22	46433.375	205.6	105.359	133	77	782	9546719.046	160	22911077
gfp.tm1200.red	gfp	tm1200	red	n	23	38752.19	248.384	134.446	133	82	754	9625430.566	186	23099976
gfp.tm1200.red	gfp	tm1200	red	n	24	29570.52	249.564	121.75	134	55	654	7379749.862	213	17710589
gfp.tm1200.red	gfp	tm1200	red	n	25	43453.656	221.885	107.21	133	87	702	9641721.728	170	23139073
gfp.tm1200.red	gfp	tm1200	red	n	26	33319.858	238.765	122.694	128	67	799	7955603.719	196	19092575
gfp.tm1200.red	gfp	tm1200	red	n	27	42346.522	239.008	131.371	133	78	734	10121144.09	168	24289634
gfp.tm1200.red	gfp	tm1200	red	n	28	45492.499	234.499	125.65	135	82	733	10667965.37	170	25601945
gfp.tm1200.red	gfp	tm1200	red	n	29	36529.589	231.376	108.413	129	82	648	8452061.026	193	20284018
gfp.tm1200.red	gfp	tm1200	red	n	30	44568.29	241.385	135.295	134	76	751	10758119.08	168	25818304
gfp.tm1200.red	gfp	tm1200	red	n	31	38441.76	242.111	126.117	132	76	819	9307155.165	183	22336150
gfp.tm1200.red	gfp	tm1200	red	n	32	41111.048	257.3	152.502	137	84	925	10577873.74	178	25385735
gfp.tm1200.red	gfp	tm1200	red	n	33	39469.307	236.13	122.765	134	67	695	9319891.997	172	22366717
gfp.tm1200.red	gfp	tm1200	red	n	34	39647.648	241.797	128.521	132	83	862	9586670.875	179	23006957
gfp.tm1200.red	gfp	tm1200	red	n	35	38146.746	233.724	116.778	130	75	700	8915799.335	183	21396939
gfp.tm1200.red	gfp	tm1200	red	n	36	29828.449	241.314	123.873	125	74	694	7198012.794	198	17274440
gfp.tm1200.red	gfp	tm1200	red	n	37	40296.011	246.74	138.152	134	75	753	9942636.751	180	23861236
gfp.tm1200.red	gfp	tm1200	red	n	38	37002.11	262.216	146.707	133	75	798	9702552.846	191	23285061
gfp.tm1200.red	gfp	tm1200	red	n	39	45948.353	232.384	122.527	135	74	846	10677652.06	173	25625192
gfp.tm1200.red	gfp	tm1200	red	n	40	30101.794	238.412	113.811	133	80	724	7176622.648	199	17223106
gfp.tm1200.red	gfp	tm1200	red	n	41	38224.666	251.701	144.658	134	82	932	9621194.538	167	23089810
gfp.tm1200.red	gfp	tm1200	red	n	42	34244.067	237.754	114.573	130	78	644	8141668.902	193	19539111
gfp.tm1200.red	gfp	tm1200	red	n	43	38648.019	285.85	157.834	150	72	1354	11047518.57	225	26512831
gfp.tm1200.red	gfp	tm1200	red	n	44	35700.384	250.919	129.791	130	75	957	8957910.013	204	21498000
gfp.tm1200.red	gfp	tm1200	red	n	45	30727.24	252.834	131.184	128	78	763	7768883.923	209	18644468
gfp.tm1200.red	gfp	tm1200	red	n	46	44830.385	231.696	128.05	135	78	938	10387040.01	166	24927755
gfp.tm1200.red	gfp	tm1200	red	n	47	39724.318	246.452	128.623	133	76	740	9790121.437	190	23495216
gfp.tm1200.red	gfp	tm1200	red	n	48	38730.106	236.308	118.138	134	79	746	9152248.908	184	21964392
gfp.tm1200.red	gfp	tm1200	red	n	49	41296.057	232.647	121.465	130	75	751	9607406.407	164	23056720
gfp.tm1200.red	gfp	tm1200	red	n	50	37745.061	248.823	128.464	129	79	755	9391834.874	201	22539372
gfp.tm1200.red	gfp	tm1200	red	n	51	43903.676	240.78	133.212	133	67	800	10571110.1	176	25369503
gfp.tm1200.red	gfp	tm1200	red	n	52	32990.677	254.244	138.892	133	74	799	8387689.33	182	20129533
gfp.tm1200.red	gfp	tm1200	red	n	53	26427.043	239.108	106.507	133	84	773	6318908.389	221	15164686
gfp.tm1200.red	gfp	tm1200	red	n	54	33448.614	249.433	124.627	128	79	710	8343201.877	206	20022768
gfp.tm1200.red	gfp	tm1200	red	n	55	38640.935	238.656	128.616	133	85	841	9221876.261	175	22131490
gfp.tm1200.red	gfp	tm1200	red	n	56	40842.286	234.906	123.74	133	80	702	9594102.882	170	23024793
gfp.tm1200.red	gfp	tm1200	red	n	57	31924.795	242.256	121.488	130	85	704	7733977.325	196	18560696
gfp.tm1200.red	gfp	tm1200	red	n	58	33143.6	265.306	154.733	133	74	878	8793193.723	205	21102699
gfp.tm1200.red	gfp	tm1200	red	n	59	33162.351	243.52	109.224	130	78	710	8075711.3	219	19380820
gfp.tm1200.red	gfp	tm1200	red	n	60	38987.201	248.35	128.866	131	80	712	9682481.51	189	23236892
gfp.tm1200.red	gfp	tm1200	red	n	61	33071.097	239.821	116.981	124	85	681	7931136.349	199	19033856
gfp.tm1200.red	gfp	tm1200	red	n	62	35879.142	244.318	126.408	133	78	867	8765904.141	190	21037207
