# Supplementary material for: A genetic framework for RNAi inheritance in Caenorhabditis elegans
Source: EMBO Rep. 2025 Jul 7;26(16):4072–99. doi: 10.1038/s44319-025-00512-7 (PMC12373942; doi:10.1038/s44319-025-00512-7)
Supplement: Supplementary file 6 — Source data Fig. 5 [file 44319_2025_512_MOESM6_ESM.zip › Figure_5/5E/F1_males_hrde-1.csv]

condi	RNAi	genotype	channel	image	index	area	mean	stddev	modal	min	max	intden	median	rawintden
ctrl.wt.green	ctrl	wt	green	n	1	5905.27	275.885	86.472	214	109	716	1629172.792	262	3909836
ctrl.wt.green	ctrl	wt	green	n	2	4759.801	281.27	88.009	188	112	667	1338789.937	272	3212949
ctrl.wt.green	ctrl	wt	green	n	3	4570.626	327.635	122.844	396	121	1192	1497496.774	330	3593828
ctrl.wt.green	ctrl	wt	green	n	4	4750.634	334.623	95.166	298	132	703	1589669.32	324	3815032
ctrl.wt.green	ctrl	wt	green	n	5	4666.88	356.628	153.888	216	128	1019	1664341.066	317	3994236
ctrl.wt.green	ctrl	wt	green	n	6	5650.258	325.418	113.126	205	119	790	1838696.118	317	4412669
ctrl.wt.green	ctrl	wt	green	n	7	6886.565	290.538	106.263	253	117	827	2000806.027	268	4801715
ctrl.wt.green	ctrl	wt	green	n	8	5359.828	349.384	165.754	153	107	1828	1872636.002	317	4494121
ctrl.wt.green	ctrl	wt	green	n	9	6914.899	278.966	85.549	245	119	608	1929019.413	267	4629435
ctrl.wt.green	ctrl	wt	green	n	10	6116.113	300.789	96.077	199	110	671	1839661.579	287	4414986
ctrl.wt.green	ctrl	wt	green	n	11	5649.842	304.189	107.406	187	116	980	1718616.88	295	4124492
ctrl.wt.green	ctrl	wt	green	n	12	6632.386	335.288	134.963	274	110	1007	2223761.633	312	5336784
ctrl.wt.green	ctrl	wt	green	n	13	4271.862	344.038	138.78	170	124	923	1469683.003	351	3527078
ctrl.wt.green	ctrl	wt	green	n	14	7013.237	336.978	144.101	183	109	1049	2363308.011	311	5671680
ctrl.wt.green	ctrl	wt	green	n	15	3486.826	326.087	132.179	223	105	1006	1137009.882	293	2728699
ctrl.wt.green	ctrl	wt	green	n	16	5561.921	293.579	107.698	250	115	837	1632862.127	277	3918690
ctrl.wt.green	ctrl	wt	green	n	17	5676.093	292.681	103.566	156	110	788	1661284.26	286	3986900
ctrl.wt.green	ctrl	wt	green	n	18	5680.26	322.022	113.034	232	116	917	1829166.932	315	4389800
ctrl.wt.green	ctrl	wt	green	n	19	5128.984	272.224	77.325	327	109	568	1396230.479	274	3350800
ctrl.wt.green	ctrl	wt	green	n	20	4998.562	329.8	144.557	186	99	1220	1648526.177	300	3956282
ctrl.wt.green	ctrl	wt	green	n	21	7521.177	334.592	136.227	230	108	1119	2516527.097	308	6039389
ctrl.wt.green	ctrl	wt	green	n	22	5019.396	315.355	118.718	210	102	926	1582891.927	304	3798767
ctrl.wt.green	ctrl	wt	green	n	23	5853.601	401.96	156.999	386	116	1373	2352915.87	391	5646740
ctrl.wt.green	ctrl	wt	green	n	24	6574.467	282.181	93.662	233	114	685	1855186.872	266	4452245
ctrl.wt.green	ctrl	wt	green	n	25	4597.71	326.359	135.402	202	111	972	1500503.578	303	3601044
ctrl.wt.green	ctrl	wt	green	n	26	4412.285	311.39	111.715	202	115	672	1373942.377	299	3297311
ctrl.wt.green	ctrl	wt	green	n	27	5125.234	289.423	111.153	247	113	893	1483362.795	268	3559908
ctrl.wt.green	ctrl	wt	green	n	28	4849.388	306.842	128.504	160	111	1168	1487994.256	289	3571023
ctrl.wt.green	ctrl	wt	green	n	29	4166.024	305.825	137.555	202	104	977	1274074.063	271	3057638
ctrl.wt.green	ctrl	wt	green	n	30	6278.204	327.807	120.463	287	112	1042	2058041.143	308	4939073
ctrl.wt.green	ctrl	wt	green	n	31	5515.252	357.603	153.77	280	104	1127	1972270.973	333	4733234
ctrl.wt.green	ctrl	wt	green	n	32	6886.565	299.319	120.028	203	110	969	2061282.124	277	4946851
ctrl.wt.green	ctrl	wt	green	n	33	5180.237	335.264	155.225	153	109	1200	1736747.709	309	4168004
ctrl.wt.green	ctrl	wt	green	n	34	4225.193	399.067	239.421	139	107	1382	1686133.729	325	4046536
ctrl.wt.green	ctrl	wt	green	n	35	6040.693	261.36	84.086	243	110	789	1578797.156	248	3788940
ctrl.wt.green	ctrl	wt	green	n	36	5272.741	345.805	141.143	326	119	957	1823341.25	315	4375819
ctrl.wt.green	ctrl	wt	green	n	37	5504.835	328.49	125.052	178	115	940	1808280.978	322	4339676
ctrl.wt.green	ctrl	wt	green	n	38	5523.586	299.325	112.004	169	105	844	1653348.897	285	3967856
ctrl.wt.green	ctrl	wt	green	n	39	4848.972	337.651	148.677	255	113	1136	1637262.328	301	3929250
ctrl.wt.green	ctrl	wt	green	n	40	5370.245	326.003	132.512	165	113	1082	1750715.847	313	4201526
ctrl.wt.green	ctrl	wt	green	n	41	4846.888	362.24	204.189	141	98	1888	1755736.493	320	4213575
ctrl.wt.green	ctrl	wt	green	n	42	4886.473	297.584	100.976	161	108	701	1454136.042	297	3489767
ctrl.wt.green	ctrl	wt	green	n	43	5155.652	291.39	108.771	173	110	824	1502305.327	286	3605368
ctrl.wt.green	ctrl	wt	green	n	44	3948.097	332.566	137.578	205	118	1010	1313002.509	323	3151062
ctrl.wt.green	ctrl	wt	green	n	45	5183.987	316.539	103.211	377	115	802	1640934.58	322	3938063
ctrl.wt.green	ctrl	wt	green	n	46	6522.381	302.525	115.872	165	112	975	1973184.348	282	4735426
ctrl.wt.green	ctrl	wt	green	n	47	5117.317	322.989	132.533	189	111	1137	1652837.207	306	3966628
ctrl.wt.green	ctrl	wt	green	n	48	3455.158	352.693	172.672	148	115	1378	1218611.111	312	2924533
ctrl.wt.green	ctrl	wt	green	n	49	5357.745	293.126	104.464	189	103	858	1570496.36	284	3769019
ctrl.wt.green	ctrl	wt	green	n	50	5183.57	337.98	130.678	256	116	937	1751945.07	318	4204476
ctrl.wt.green	ctrl	wt	green	n	51	6556.133	273.232	85.537	249	108	685	1791347.704	264	4299038
ctrl.wt.green	ctrl	wt	green	n	52	4326.448	327.114	139.069	188	115	1144	1415241.765	321	3396425
ctrl.wt.green	ctrl	wt	green	n	53	4737.717	358.379	172.151	176	109	1020	1697899.683	327	4074773
ctrl.wt.green	ctrl	wt	green	n	54	3560.579	243.542	77.285	187	98	652	867149.632	232	2081064
ctrl.wt.green	ctrl	wt	green	n	55	7103.241	303.782	120.246	230	108	898	2157839.454	281	5178578
ctrl.wt.green	ctrl	wt	green	n	56	4837.721	307.307	107.231	299	115	815	1486667.529	298	3567839
ctrl.wt.green	ctrl	wt	green	n	57	5556.921	302.389	128.464	169	102	973	1680349.714	278	4032655
ctrl.wt.green	ctrl	wt	green	n	58	4354.366	291.022	103.326	283	104	831	1267215.833	281	3041179
ctrl.wt.green	ctrl	wt	green	n	59	6142.781	355.928	140.097	176	117	1258	2186387.842	339	5247091
ctrl.wt.green	ctrl	wt	green	n	60	6229.868	295.153	102.974	257	98	799	1838764.871	285	4412834
ctrl.wt.green	ctrl	wt	green	n	61	5641.508	259.404	88.067	163	106	624	1463429.384	244	3512070
ctrl.wt.green	ctrl	wt	green	n	62	4378.533	324.568	154.331	242	107	1523	1421131.617	298	3410560
ctrl.wt.green	ctrl	wt	green	n	63	5148.569	321.558	108.826	243	120	859	1655565.665	304	3973176
ctrl.wt.green	ctrl	wt	green	n	64	4757.301	262.145	85.493	244	105	826	1247101.58	251	2992907
ctrl.wt.green	ctrl	wt	green	n	65	4137.272	391.419	192.076	169	111	1339	1619406.096	387	3886397
gfp.wt.green	gfp	wt	green	n	1	6196.949	134.147	14.756	137	80	213	831302.399	133	1995035
gfp.wt.green	gfp	wt	green	n	2	7456.589	276.482	129.476	194	99	789	2061614.614	236	4947650
gfp.wt.green	gfp	wt	green	n	3	5788.597	257.52	133.658	156	88	817	1490680.31	205	3577470
gfp.wt.green	gfp	wt	green	n	4	7537.01	157.02	29.984	131	89	298	1183458.418	152	2840171
gfp.wt.green	gfp	wt	green	n	5	5965.688	189.48	61.618	140	85	516	1130376.837	170	2712781
gfp.wt.green	gfp	wt	green	n	6	5615.255	144.341	22.31	127	87	234	810513.953	141	1945145
gfp.wt.green	gfp	wt	green	n	7	4991.477	195.545	60.416	146	83	460	976056.067	179	2342428
gfp.wt.green	gfp	wt	green	n	8	7370.335	233.603	88.328	137	90	667	1721731.653	213	4131968
gfp.wt.green	gfp	wt	green	n	9	6692.388	155.986	31.15	133	92	329	1043915.82	149	2505284
gfp.wt.green	gfp	wt	green	n	10	7196.577	256.551	109.449	141	103	845	1846288.986	230	4430892
gfp.wt.green	gfp	wt	green	n	11	4175.607	132.678	14.494	125	96	207	554011.452	129	1329567
gfp.wt.green	gfp	wt	green	n	12	5721.51	174.559	40.98	137	92	436	998742.932	168	2396874
gfp.wt.green	gfp	wt	green	n	13	8332.462	239.235	81.352	244	87	751	1993419.846	232	4783990
gfp.wt.green	gfp	wt	green	n	14	7977.863	166.934	38.569	129	90	435	1331772.665	158	3196109
gfp.wt.green	gfp	wt	green	n	15	6610.301	182.593	43.499	138	87	397	1206995.322	175	2896657
gfp.wt.green	gfp	wt	green	n	16	4378.116	141.961	26.035	122	81	267	621522.023	134	1491585
gfp.wt.green	gfp	wt	green	n	17	5759.845	156.114	37.058	125	88	416	899192.57	145	2157964
gfp.wt.green	gfp	wt	green	n	18	8176.622	152.646	27.204	133	79	312	1248131.776	148	2995380
gfp.wt.green	gfp	wt	green	n	19	5632.34	230.067	90.229	153	98	806	1295813.112	207	3109810
gfp.wt.green	gfp	wt	green	n	20	6408.208	184.531	49.784	126	79	439	1182512.958	177	2837902
gfp.wt.green	gfp	wt	green	n	21	7164.076	209.974	90.608	135	98	662	1504268.011	181	3610079
gfp.wt.green	gfp	wt	green	n	22	5722.344	207.464	74.699	139	100	520	1187178.17	184	2849098
gfp.wt.green	gfp	wt	green	n	23	6394.874	218.612	67.044	147	101	547	1397999.427	205	3355046
gfp.wt.green	gfp	wt	green	n	24	7959.945	152.998	26.77	133	83	321	1217857.899	149	2922726
gfp.wt.green	gfp	wt	green	n	25	6094.027	166.668	36.706	146	86	365	1015677.452	159	2437515
gfp.wt.green	gfp	wt	green	n	26	6370.706	148.884	28.733	132	80	291	948499.396	141	2276295
gfp.wt.green	gfp	wt	green	n	27	5052.313	245.588	122.056	140	93	874	1240786.859	201	2977753
gfp.wt.green	gfp	wt	green	n	28	4672.296	131.304	10.868	131	94	191	613491.241	131	1472312
gfp.wt.green	gfp	wt	green	n	29	5109.399	193.862	68.331	130	85	507	990517.974	169	2377135
gfp.wt.green	gfp	wt	green	n	30	5651.507	141.461	25.271	123	89	304	799468.45	135	1918637
gfp.wt.green	gfp	wt	green	n	31	6464.877	245.043	98.663	160	94	778	1584169.979	220	3801835
gfp.wt.green	gfp	wt	green	n	32	8178.705	222.766	77.756	154	98	735	1821934.962	205	4372445
gfp.wt.green	gfp	wt	green	n	33	7733.268	171.084	36.331	175	76	462	1323042.267	168	3175157
gfp.wt.green	gfp	wt	green	n	34	7749.519	193.627	59.406	149	93	582	1500517.007	180	3601077
gfp.wt.green	gfp	wt	green	n	35	6007.773	270.505	133.442	135	93	860	1625130.592	234	3900136
gfp.wt.green	gfp	wt	green	n	36	5574.837	197.005	72.449	135	90	496	1098270.793	173	2635730
gfp.wt.green	gfp	wt	green	n	37	5642.34	154.985	31.14	126	78	382	874480.613	150	2098658
gfp.wt.green	gfp	wt	green	n	38	5285.24	175.959	51.35	130	74	444	929984.388	161	2231861
gfp.wt.green	gfp	wt	green	n	39	4966.476	139.329	18.482	131	77	259	691975.644	137	1660666
gfp.wt.green	gfp	wt	green	n	40	5387.328	233.168	92.833	134	98	793	1256150.891	213	3014625
gfp.wt.green	gfp	wt	green	n	41	6013.19	148.818	31.915	131	86	318	894870.707	138	2147592
gfp.wt.green	gfp	wt	green	n	42	4446.036	197.876	53.026	143	101	442	879762.52	194	2111334
gfp.wt.green	gfp	wt	green	n	43	7096.99	150.925	26.51	131	84	336	1071113.724	147	2570556
gfp.wt.green	gfp	wt	green	n	44	5199.403	266.279	102.081	147	97	816	1384491.313	254	3322628
gfp.wt.green	gfp	wt	green	n	45	6334.455	264.992	113.061	141	92	735	1678581.357	239	4028412
gfp.wt.green	gfp	wt	green	n	46	6621.551	140.344	15.243	137	82	216	929295.19	140	2230207
gfp.wt.green	gfp	wt	green	n	47	5763.179	176.859	37.586	165	105	359	1019268.449	171	2446133
gfp.wt.green	gfp	wt	green	n	48	6579.883	242.732	88.307	143	104	674	1597145.569	226	3832975
gfp.wt.green	gfp	wt	green	n	49	5871.1	181.314	48.916	134	89	399	1064510.924	172	2554710
gfp.wt.green	gfp	wt	green	n	50	6473.211	222.264	77.209	127	104	611	1438760.031	209	3452867
gfp.wt.green	gfp	wt	green	n	51	5346.91	307.51	161.047	136	102	1675	1644226.044	258	3945963
gfp.wt.green	gfp	wt	green	n	52	7092.406	182.083	47.245	144	100	403	1291409.578	171	3099242
gfp.wt.green	gfp	wt	green	n	53	6223.2	221.288	75.716	146	100	567	1377118.894	207	3304935
gfp.wt.green	gfp	wt	green	n	54	9175.834	177.905	43.663	142	88	447	1632423.841	168	3917639
gfp.wt.green	gfp	wt	green	n	55	4757.3	293.915	177.891	144	98	1353	1398244.022	216	3355633
gfp.wt.green	gfp	wt	green	n	56	5122.316	216.405	69.277	138	97	534	1108496.675	207	2660271
gfp.wt.green	gfp	wt	green	n	57	6432.376	274.149	121.41	148	82	823	1763427.717	247	4232034
gfp.wt.green	gfp	wt	green	n	58	7453.672	185.169	49.669	143	92	517	1380189.45	176	3312304
gfp.wt.green	gfp	wt	green	n	59	8019.531	183.868	48.85	147	101	402	1474534.159	172	3538721
gfp.wt.green	gfp	wt	green	n	60	7264.497	225.789	76.012	150	101	718	1640243.78	214	3936406
gfp.wt.green	gfp	wt	green	n	61	6718.639	143.6	20.414	138	82	252	964796.804	141	2315407
gfp.wt.green	gfp	wt	green	n	62	6161.53	190.403	55.276	157	101	525	1173173.367	177	2815488
gfp.wt.green	gfp	wt	green	n	63	6843.228	138.844	17.313	133	87	220	950144.471	137	2280243
gfp.wt.green	gfp	wt	green	n	64	6401.541	229.287	72.853	138	92	669	1467789.685	225	3522535
gfp.wt.green	gfp	wt	green	n	65	7291.998	289.191	116.109	157	103	813	2108780.927	265	5060844
ctrl.tm1200.green	ctrl	tm1200	green	n	1	6958.653	282.587	107.112	240	112	681	1966425.761	262	4719205
ctrl.tm1200.green	ctrl	tm1200	green	n	2	5428.583	353.92	168.6	174	110	1198	1921281.603	325	4610864
ctrl.tm1200.green	ctrl	tm1200	green	n	3	5641.509	300.365	133.585	148	86	884	1694509.101	285	4066635
ctrl.tm1200.green	ctrl	tm1200	green	n	4	5440.25	306.159	131.467	174	105	855	1665583.189	278	3997216
ctrl.tm1200.green	ctrl	tm1200	green	n	5	5487.752	378.347	233.549	187	118	1120	2076274.974	254	4982831
ctrl.tm1200.green	ctrl	tm1200	green	n	6	7643.268	288.84	115.444	148	103	763	2207683.512	267	5298197
ctrl.tm1200.green	ctrl	tm1200	green	n	7	7438.258	311.273	122.973	185	103	944	2315328.874	300	5556534
ctrl.tm1200.green	ctrl	tm1200	green	n	8	6613.22	234.167	82.398	145	103	583	1548595.314	217	3716458
ctrl.tm1200.green	ctrl	tm1200	green	n	9	7174.496	251.411	82.01	159	106	683	1803749.954	237	4328801
ctrl.tm1200.green	ctrl	tm1200	green	n	10	6856.148	223.682	68.192	153	105	539	1533596.708	211	3680463
ctrl.tm1200.green	ctrl	tm1200	green	n	11	8383.302	254.012	89.984	155	105	752	2129460.751	235	5110471
ctrl.tm1200.green	ctrl	tm1200	green	n	12	5342.745	311.212	166.958	132	98	1363	1662725.558	270	3990358
ctrl.tm1200.green	ctrl	tm1200	green	n	13	5482.752	333.963	147.257	169	106	1248	1831034.957	309	4394282
ctrl.tm1200.green	ctrl	tm1200	green	n	14	5555.672	272.208	110.251	142	102	1034	1512299.063	254	3629351
ctrl.tm1200.green	ctrl	tm1200	green	n	15	7528.263	282.863	127.25	157	100	1068	2129466.585	250	5110485
ctrl.tm1200.green	ctrl	tm1200	green	n	16	5789.433	288.041	140.096	151	88	860	1667591.198	254	4002035
ctrl.tm1200.green	ctrl	tm1200	green	n	17	7307.836	320.007	150.986	154	100	1215	2338555.358	290	5612275
ctrl.tm1200.green	ctrl	tm1200	green	n	18	5034.398	381.824	241.929	161	101	1426	1922252.065	289	4613193
ctrl.tm1200.green	ctrl	tm1200	green	n	19	4687.715	346.286	201.1	154	91	1344	1623289.996	261	3895717
ctrl.tm1200.green	ctrl	tm1200	green	n	20	3931.847	268.129	134.941	133	93	1113	1054243.852	228	2530069
ctrl.tm1200.green	ctrl	tm1200	green	n	21	9507.937	300.07	135.403	176	107	1153	2853050.662	261	6847007
ctrl.tm1200.green	ctrl	tm1200	green	n	22	8583.728	296.285	113.492	172	112	753	2543227.678	276	6103466
ctrl.tm1200.green	ctrl	tm1200	green	n	23	6911.151	345.828	152.551	361	111	1512	2390070.224	328	5735905
ctrl.tm1200.green	ctrl	tm1200	green	n	24	6320.707	339.226	151.733	162	101	1166	2144147.676	312	5145718
ctrl.tm1200.green	ctrl	tm1200	green	n	25	7769.524	317.592	133.642	171	104	870	2467536.7	291	5921816
ctrl.tm1200.green	ctrl	tm1200	green	n	26	7382.423	353.706	143.364	171	117	931	2611210.801	339	6266618
ctrl.tm1200.green	ctrl	tm1200	green	n	27	6902.4	288.635	102.523	169	110	751	1992272.365	285	4781234
ctrl.tm1200.green	ctrl	tm1200	green	n	28	5338.162	402.017	278.217	179	97	1669	2146031.096	279	5150238
ctrl.tm1200.green	ctrl	tm1200	green	n	29	5789.849	283.088	121.315	169	105	1031	1639037.803	256	3933510
ctrl.tm1200.green	ctrl	tm1200	green	n	30	7221.582	324.4	165.552	153	102	1327	2342680.964	275	5622176
ctrl.tm1200.green	ctrl	tm1200	green	n	31	7758.273	284.309	120.178	163	105	1006	2205748.423	264	5293553
ctrl.tm1200.green	ctrl	tm1200	green	n	32	7112.827	233.767	82.635	151	88	802	1662746.809	217	3990409
ctrl.tm1200.green	ctrl	tm1200	green	n	33	6347.792	236.074	85.489	145	103	612	1498546.765	224	3596347
ctrl.tm1200.green	ctrl	tm1200	green	n	34	7545.763	306.312	111.927	202	108	782	2311360.775	293	5547011
ctrl.tm1200.green	ctrl	tm1200	green	n	35	7885.362	216.868	65.506	214	108	530	1710082.317	207	4104009
ctrl.tm1200.green	ctrl	tm1200	green	n	36	8624.98	290.768	116.345	170	96	919	2507866.053	268	6018602
ctrl.tm1200.green	ctrl	tm1200	green	n	37	5803.183	290.439	126.204	146	110	963	1685469.936	263	4044942
ctrl.tm1200.green	ctrl	tm1200	green	n	38	7810.776	277.951	103.726	174	99	860	2171009.327	265	5210183
ctrl.tm1200.green	ctrl	tm1200	green	n	39	7629.517	265.218	92.466	153	105	726	2023484.216	252	4856139
ctrl.tm1200.green	ctrl	tm1200	green	n	40	5824.018	343.231	144.235	161	102	951	1998982.256	323	4797337
ctrl.tm1200.green	ctrl	tm1200	green	n	41	5891.104	301.97	135.159	150	77	952	1778935.063	276	4269248
ctrl.tm1200.green	ctrl	tm1200	green	n	42	7198.664	313.916	124.257	260	109	902	2259776.738	297	5423215
ctrl.tm1200.green	ctrl	tm1200	green	n	43	6170.7	308.955	126.695	175	104	839	1906468.006	288	4575313
ctrl.tm1200.green	ctrl	tm1200	green	n	44	7814.942	299.008	117.165	157	106	836	2336733.191	279	5607902
ctrl.tm1200.green	ctrl	tm1200	green	n	45	7126.577	292.131	112.701	165	99	1005	2081894.399	271	4996317
ctrl.tm1200.green	ctrl	tm1200	green	n	46	7313.669	286.929	124.521	152	101	1180	2098500.579	260	5036170
ctrl.tm1200.green	ctrl	tm1200	green	n	47	8218.294	308.234	124.445	183	101	1180	2533158.882	288	6079302
ctrl.tm1200.green	ctrl	tm1200	green	n	48	6325.707	283.127	115.668	201	100	1021	1790977.283	260	4298148
ctrl.tm1200.green	ctrl	tm1200	green	n	49	6559.885	306.486	118.532	271	113	712	2010514.036	287	4825012
ctrl.tm1200.green	ctrl	tm1200	green	n	50	5496.919	291.577	154.908	137	106	1048	1602773.637	243	3846480
ctrl.tm1200.green	ctrl	tm1200	green	n	51	7877.445	286.123	112.087	267	78	1046	2253914.386	268	5409146
ctrl.tm1200.green	ctrl	tm1200	green	n	52	7336.17	271.539	101.829	235	104	979	1992054.855	260	4780712
ctrl.tm1200.green	ctrl	tm1200	green	n	53	7300.335	281.851	111.349	159	102	820	2057604.533	269	4938024
ctrl.tm1200.green	ctrl	tm1200	green	n	54	6824.48	342.152	145.583	180	111	1048	2335009.361	324	5603765
ctrl.tm1200.green	ctrl	tm1200	green	n	55	7193.664	293.369	121.204	239	104	855	2110395.709	271	5064717
ctrl.tm1200.green	ctrl	tm1200	green	n	56	6532.8	297.242	114.646	154	108	858	1941823.797	288	4660163
ctrl.tm1200.green	ctrl	tm1200	green	n	57	8384.969	236.469	75.445	154	98	495	1982788.596	223	4758474
gfp.tm1200.green	gfp	tm1200	green	n	1	5667.342	197.793	48.481	140	89	465	1120961.082	195	2690184
gfp.tm1200.green	gfp	tm1200	green	n	2	6108.612	317.346	148.93	140	95	1101	1938546.256	293	4652299
gfp.tm1200.green	gfp	tm1200	green	n	3	7249.497	256.987	88.733	169	99	863	1863029.898	248	4471068
gfp.tm1200.green	gfp	tm1200	green	n	4	7300.749	310.67	144.309	157	103	1213	2268121.275	285	5443243
gfp.tm1200.green	gfp	tm1200	green	n	5	8036.2	266.941	97.435	160	98	764	2145193.59	249	5148230
gfp.tm1200.green	gfp	tm1200	green	n	6	6139.03	184.186	52.137	133	100	519	1130725.277	171	2713617
gfp.tm1200.green	gfp	tm1200	green	n	7	6790.726	291.53	136.061	148	97	1418	1979697.298	265	4751057
gfp.tm1200.green	gfp	tm1200	green	n	8	6709.056	279.49	122.745	162	88	972	1875116.283	244	4500074
gfp.tm1200.green	gfp	tm1200	green	n	9	5293.575	340.306	152.46	171	113	1022	1801432.925	313	4323242
gfp.tm1200.green	gfp	tm1200	green	n	10	8422.05	247.273	94.689	158	93	740	2082543.235	228	4997876
gfp.tm1200.green	gfp	tm1200	green	n	11	5422.33	280.409	114.133	160	106	1023	1520470.121	266	3648962
gfp.tm1200.green	gfp	tm1200	green	n	12	9204.586	279.278	117.857	161	106	1091	2570634.644	260	6169242
gfp.tm1200.green	gfp	tm1200	green	n	13	6145.697	306.277	134.878	150	105	994	1882282.859	297	4517273
gfp.tm1200.green	gfp	tm1200	green	n	14	6072.36	285.213	149.712	138	88	1082	1731915.59	249	4156408
gfp.tm1200.green	gfp	tm1200	green	n	15	6198.199	145.293	20.458	143	90	289	900552.705	144	2161228
gfp.tm1200.green	gfp	tm1200	green	n	16	6730.307	229.18	72.846	153	98	642	1542453.206	223	3701719
gfp.tm1200.green	gfp	tm1200	green	n	17	8317.879	222.867	74.756	154	90	681	1853778.644	207	4448866
gfp.tm1200.green	gfp	tm1200	green	n	18	4555.208	300.905	142.676	134	106	1114	1370685.796	274	3289496
gfp.tm1200.green	gfp	tm1200	green	n	19	7163.66	250.822	93.54	144	83	677	1796803.547	226	4312132
gfp.tm1200.green	gfp	tm1200	green	n	20	6028.608	239.093	92.966	155	103	737	1441398.601	213	3459199
gfp.tm1200.green	gfp	tm1200	green	n	21	7687.85	207.691	59.075	211	85	572	1596699.012	202	3831903
gfp.tm1200.green	gfp	tm1200	green	n	22	6908.231	269.832	101.769	157	95	774	1864058.695	257	4473537
gfp.tm1200.green	gfp	tm1200	green	n	23	6770.725	267.886	102.515	156	89	773	1813783.904	258	4352883
gfp.tm1200.green	gfp	tm1200	green	n	24	8225.792	268.591	88.898	212	104	1020	2209374.848	262	5302258
gfp.tm1200.green	gfp	tm1200	green	n	25	8352.464	282.99	115.006	165	102	946	2363662.712	257	5672532
gfp.tm1200.green	gfp	tm1200	green	n	26	8159.955	259.751	106.957	148	92	1013	2119559.089	236	5086710
gfp.tm1200.green	gfp	tm1200	green	n	27	6706.972	285.34	116.511	165	104	930	1913770.127	258	4592839
gfp.tm1200.green	gfp	tm1200	green	n	28	5057.73	342.716	218.507	160	108	1575	1733364.823	250	4159886
gfp.tm1200.green	gfp	tm1200	green	n	29	6987.402	311.685	130.659	175	109	910	2177867.162	285	5226643
gfp.tm1200.green	gfp	tm1200	green	n	30	6473.628	259.45	96.689	151	92	865	1679583.205	240	4030816
gfp.tm1200.green	gfp	tm1200	green	n	31	6432.376	250.806	89.226	177	100	698	1613279.767	237	3871695
gfp.tm1200.green	gfp	tm1200	green	n	32	6497.796	268.609	97.508	156	92	701	1745366.62	256	4188689
gfp.tm1200.green	gfp	tm1200	green	n	33	7077.406	302.949	124.665	173	92	863	2144093.54	277	5145590
gfp.tm1200.green	gfp	tm1200	green	n	34	8099.952	297.22	116.814	177	102	934	2407470.959	272	5777667
gfp.tm1200.green	gfp	tm1200	green	n	35	7028.654	163.323	26.202	160	85	330	1147938.978	162	2754928
gfp.tm1200.green	gfp	tm1200	green	n	36	7897.443	280.586	109.235	146	103	891	2215908.479	261	5317938
gfp.tm1200.green	gfp	tm1200	green	n	37	7712.018	226.611	61.135	164	104	508	1747628.806	223	4194118
gfp.tm1200.green	gfp	tm1200	green	n	38	7630.348	210.844	64.792	176	94	518	1608813.314	199	3860976
gfp.tm1200.green	gfp	tm1200	green	n	39	7282.832	301.927	122.679	150	103	916	2198886.453	287	5277087
gfp.tm1200.green	gfp	tm1200	green	n	40	6499.463	169.32	38.553	144	76	359	1100485.983	160	2641046
gfp.tm1200.green	gfp	tm1200	green	n	41	7452.423	248.73	83.032	156	98	583	1853639.887	237	4448533
gfp.tm1200.green	gfp	tm1200	green	n	42	5071.064	259.323	128.352	153	97	931	1315042.427	214	3155958
gfp.tm1200.green	gfp	tm1200	green	n	43	6538.631	288.648	111.196	169	106	765	1887365.174	272	4529470
gfp.tm1200.green	gfp	tm1200	green	n	44	7383.253	292.089	106.19	187	109	736	2156567.858	278	5175527
gfp.tm1200.green	gfp	tm1200	green	n	45	7298.666	288.78	110.007	161	93	633	2107705.215	276	5058262
gfp.tm1200.green	gfp	tm1200	green	n	46	6860.313	246.933	76.095	176	94	660	1694036.781	239	4065503
gfp.tm1200.green	gfp	tm1200	green	n	47	5221.488	311.562	138.081	160	110	871	1626818.301	275	3904186
gfp.tm1200.green	gfp	tm1200	green	n	48	7542.428	269.833	96.171	161	111	829	2035195.378	250	4884246
gfp.tm1200.green	gfp	tm1200	green	n	49	4698.131	266.896	97.244	176	83	690	1253910.557	245	3009248
gfp.tm1200.green	gfp	tm1200	green	n	50	7424.922	243.67	84.519	149	108	754	1809233.4	232	4341962
gfp.tm1200.green	gfp	tm1200	green	n	51	5983.19	283.235	112.54	161	97	845	1694646.92	260	4066967
gfp.tm1200.green	gfp	tm1200	green	n	52	8052.034	196.128	51.603	160	104	419	1579233.32	187	3789987
gfp.tm1200.green	gfp	tm1200	green	n	53	7779.522	326.37	153.338	160	101	1027	2539005.87	303	6093336
gfp.tm1200.green	gfp	tm1200	green	n	54	7236.164	156.355	28.255	125	79	263	1131408.3	152	2715256
gfp.tm1200.green	gfp	tm1200	green	n	55	5792.348	268.801	93.038	160	111	721	1556990.638	255	3736607
gfp.tm1200.green	gfp	tm1200	green	n	56	7822.44	241.621	77.825	172	100	664	1890062.505	234	4535943
gfp.tm1200.green	gfp	tm1200	green	n	57	4863.555	245.682	115.497	158	68	813	1194888.28	199	2867601
gfp.tm1200.green	gfp	tm1200	green	n	58	6950.316	268.016	102.471	157	104	1103	1862793.056	255	4470500
gfp.tm1200.green	gfp	tm1200	green	n	59	4767.3	302.104	145.126	152	108	1154	1440221.753	268	3456375
gfp.tm1200.green	gfp	tm1200	green	n	60	5945.27	254.936	103.857	150	101	777	1515663.518	235	3637427
gfp.tm1200.green	gfp	tm1200	green	n	61	4981.477	256.403	94.902	148	96	809	1277266.842	242	3065301
gfp.tm1200.green	gfp	tm1200	green	n	62	5570.67	305.408	160.752	169	84	1298	1701329.879	247	4083006
gfp.tm1200.green	gfp	tm1200	green	n	63	4991.894	274.716	114.309	160	102	847	1371350.704	247	3291092
ctrl.wt.red	ctrl	wt	red	n	1	5905.27	186.736	24.044	188	114	291	1102724.565	187	2646418
ctrl.wt.red	ctrl	wt	red	n	2	4759.801	189.599	25.487	188	120	312	902454.579	188	2165792
ctrl.wt.red	ctrl	wt	red	n	3	4570.626	195.013	28.333	189	118	325	891329.487	193	2139093
ctrl.wt.red	ctrl	wt	red	n	4	4750.634	196.764	37.396	179	120	430	934756.055	190	2243312
ctrl.wt.red	ctrl	wt	red	n	5	4666.88	218.336	46.962	195	112	422	1018946.986	213	2445361
ctrl.wt.red	ctrl	wt	red	n	6	5650.258	201.872	32.553	200	122	356	1140626.297	201	2737378
ctrl.wt.red	ctrl	wt	red	n	7	6886.565	186.307	26.027	177	121	307	1283012.388	184	3079089
ctrl.wt.red	ctrl	wt	red	n	8	5359.828	191.792	29.046	191	117	368	1027971.565	190	2467019
ctrl.wt.red	ctrl	wt	red	n	9	6914.899	185.551	23.462	185	116	282	1283069.474	185	3079226
ctrl.wt.red	ctrl	wt	red	n	10	6116.113	188.102	24.287	193	109	301	1150451.746	188	2760958
ctrl.wt.red	ctrl	wt	red	n	11	5649.842	206.927	35.367	193	125	391	1169102.599	205	2805718
ctrl.wt.red	ctrl	wt	red	n	12	6632.386	198.386	29.38	200	117	438	1315773.469	199	3157712
ctrl.wt.red	ctrl	wt	red	n	13	4271.862	196.392	35.144	169	121	369	838960.427	193	2013413
ctrl.wt.red	ctrl	wt	red	n	14	7013.237	199.054	29.64	209	113	395	1396012.136	199	3350276
ctrl.wt.red	ctrl	wt	red	n	15	3486.826	199.945	33.427	192	123	366	697171.863	197	1673136
ctrl.wt.red	ctrl	wt	red	n	16	5561.921	183.199	25.115	174	119	324	1018939.069	181	2445342
ctrl.wt.red	ctrl	wt	red	n	17	5676.093	188.666	26.905	184	115	309	1070883.943	187	2570004
ctrl.wt.red	ctrl	wt	red	n	18	5680.26	196.115	30.109	199	119	413	1113982.163	195	2673435
ctrl.wt.red	ctrl	wt	red	n	19	5128.984	194.091	29.541	196	121	310	995488.831	194	2389064
ctrl.wt.red	ctrl	wt	red	n	20	4998.562	202.762	33.147	197	121	383	1013520.071	201	2432337
ctrl.wt.red	ctrl	wt	red	n	21	7521.177	202.926	35.192	212	108	410	1526246.005	201	3662823
ctrl.wt.red	ctrl	wt	red	n	22	5019.396	196.61	30.882	189	120	336	986863.853	194	2368365
ctrl.wt.red	ctrl	wt	red	n	23	5853.601	212.506	35.041	231	112	369	1243926.852	214	2985288
ctrl.wt.red	ctrl	wt	red	n	24	6574.467	183.954	23.737	176	114	282	1209401.94	184	2902432
ctrl.wt.red	ctrl	wt	red	n	25	4597.71	198.773	31.441	191	119	393	913900.102	196	2193260
ctrl.wt.red	ctrl	wt	red	n	26	4412.285	188.138	28.72	173	119	323	830116.689	185	1992189
ctrl.wt.red	ctrl	wt	red	n	27	5125.234	198.388	27.993	199	118	334	1016786.471	198	2440176
ctrl.wt.red	ctrl	wt	red	n	28	4849.388	192.203	29.448	183	129	367	932064.682	189	2236853
ctrl.wt.red	ctrl	wt	red	n	29	4166.024	182.84	26.203	175	113	430	761716.896	178	1828037
ctrl.wt.red	ctrl	wt	red	n	30	6278.204	185.275	25.379	180	112	333	1163194.412	183	2791539
ctrl.wt.red	ctrl	wt	red	n	31	5515.252	195.698	28.102	190	113	332	1079325.162	194	2590262
ctrl.wt.red	ctrl	wt	red	n	32	6886.565	191.472	29.455	201	108	342	1318587.764	190	3164466
ctrl.wt.red	ctrl	wt	red	n	33	5180.237	201.993	36.086	190	116	369	1046374.073	198	2511183
ctrl.wt.red	ctrl	wt	red	n	34	4225.193	216.243	55.316	173	125	457	913668.841	202	2192705
ctrl.wt.red	ctrl	wt	red	n	35	6040.693	179.448	22.402	167	117	275	1083992.875	177	2601464
ctrl.wt.red	ctrl	wt	red	n	36	5272.741	194.637	30.521	192	118	365	1026268.987	191	2462933
ctrl.wt.red	ctrl	wt	red	n	37	5504.835	202.427	32.264	207	124	352	1114328.429	202	2674266
ctrl.wt.red	ctrl	wt	red	n	38	5523.586	185.619	24.954	194	113	400	1025283.526	185	2460568
ctrl.wt.red	ctrl	wt	red	n	39	4848.972	198.371	32.864	188	102	411	961893.545	194	2308439
ctrl.wt.red	ctrl	wt	red	n	40	5370.245	193.266	27.523	195	112	323	1037885.352	192	2490811
ctrl.wt.red	ctrl	wt	red	n	41	4846.888	225.372	58.947	202	113	525	1092354.091	214	2621530
ctrl.wt.red	ctrl	wt	red	n	42	4886.473	187.684	27.213	175	95	316	917113.165	186	2200971
ctrl.wt.red	ctrl	wt	red	n	43	5155.652	198.869	32.356	203	111	365	1025300.61	197	2460609
ctrl.wt.red	ctrl	wt	red	n	44	3948.097	194.162	31.347	178	124	356	766569.201	191	1839682
ctrl.wt.red	ctrl	wt	red	n	45	5183.987	191.558	27.15	198	113	314	993033.302	191	2383171
ctrl.wt.red	ctrl	wt	red	n	46	6522.381	183.008	21.812	183	117	285	1193648.72	182	2864626
ctrl.wt.red	ctrl	wt	red	n	47	5117.317	199.079	32.786	198	111	388	1018748.644	197	2444885
ctrl.wt.red	ctrl	wt	red	n	48	3455.158	217.907	55.009	187	107	412	752903.994	204	1806887
ctrl.wt.red	ctrl	wt	red	n	49	5357.745	194.401	29.359	201	108	335	1041548.852	194	2499603
ctrl.wt.red	ctrl	wt	red	n	50	5183.57	194.496	28.911	186	119	311	1008186.078	193	2419536
ctrl.wt.red	ctrl	wt	red	n	51	6556.133	189.554	24.899	183	119	285	1242738.047	188	2982435
ctrl.wt.red	ctrl	wt	red	n	52	4326.448	193.65	30.566	178	124	333	837815.374	190	2010665
ctrl.wt.red	ctrl	wt	red	n	53	4737.717	198.455	39.524	174	121	386	940224.638	192	2256436
ctrl.wt.red	ctrl	wt	red	n	54	3560.579	189.263	29.557	184	116	338	673887.466	185	1617256
ctrl.wt.red	ctrl	wt	red	n	55	7103.241	200.989	30.834	208	114	345	1427676.5	201	3426267
ctrl.wt.red	ctrl	wt	red	n	56	4837.721	186.274	27.064	185	108	301	901140.769	184	2162639
ctrl.wt.red	ctrl	wt	red	n	57	5556.921	203.572	35.797	203	118	374	1131231.701	202	2714832
ctrl.wt.red	ctrl	wt	red	n	58	4354.366	206.679	37.528	207	121	418	899957.381	204	2159799
ctrl.wt.red	ctrl	wt	red	n	59	6142.781	188.461	25.507	182	123	351	1157676.243	187	2778296
ctrl.wt.red	ctrl	wt	red	n	60	6229.868	188.457	25.107	183	123	318	1174060.742	187	2817617
ctrl.wt.red	ctrl	wt	red	n	61	5641.508	176.461	24.401	172	107	331	995505.915	175	2389105
ctrl.wt.red	ctrl	wt	red	n	62	4378.533	205.235	37.601	183	116	387	898629.404	202	2156612
ctrl.wt.red	ctrl	wt	red	n	63	5148.569	196.58	29.406	191	114	344	1012107.507	196	2428947
ctrl.wt.red	ctrl	wt	red	n	64	4757.301	186.919	25.574	191	120	292	889231.474	185	2134058
ctrl.wt.red	ctrl	wt	red	n	65	4137.272	208.053	36.864	204	105	356	860771.84	206	2065758
gfp.wt.red	gfp	wt	red	n	1	6196.949	187.937	34.682	201	104	326	1164635.062	190	2794997
gfp.wt.red	gfp	wt	red	n	2	7456.589	185.405	43	123	97	372	1382492.472	183	3317831
gfp.wt.red	gfp	wt	red	n	3	5788.597	196.146	59.571	127	96	418	1135410.816	181	2724862
gfp.wt.red	gfp	wt	red	n	4	7537.01	179.854	31.672	189	97	301	1355558.747	182	3253193
gfp.wt.red	gfp	wt	red	n	5	5965.688	176.433	33.573	169	85	360	1052543.296	174	2525989
gfp.wt.red	gfp	wt	red	n	6	5615.255	183.359	37.97	199	92	329	1029609.753	183	2470951
gfp.wt.red	gfp	wt	red	n	7	4991.477	190.743	49.331	128	100	376	952087.893	184	2284907
gfp.wt.red	gfp	wt	red	n	8	7370.335	172.751	27.68	172	99	326	1273235.418	173	3055626
gfp.wt.red	gfp	wt	red	n	9	6692.388	168.607	27.765	170	99	295	1128380.496	168	2707990
gfp.wt.red	gfp	wt	red	n	10	7196.577	186.191	36.937	191	96	347	1339938.453	187	3215706
gfp.wt.red	gfp	wt	red	n	11	4175.607	183.163	46.429	128	109	353	764816.041	175	1835475
gfp.wt.red	gfp	wt	red	n	12	5721.51	180.554	34.948	196	94	319	1033044.076	181	2479193
gfp.wt.red	gfp	wt	red	n	13	8332.462	180.332	34.195	179	100	358	1502612.936	180	3606107
gfp.wt.red	gfp	wt	red	n	14	7977.863	177.777	33.024	198	83	305	1418284.517	180	3403728
gfp.wt.red	gfp	wt	red	n	15	6610.301	180.355	35.224	199	94	364	1192200.899	182	2861152
gfp.wt.red	gfp	wt	red	n	16	4378.116	212.956	76.336	123	102	464	932344.078	190	2237524
gfp.wt.red	gfp	wt	red	n	17	5759.845	185.245	39.517	173	97	332	1066983.12	184	2560643
gfp.wt.red	gfp	wt	red	n	18	8176.622	186.445	35.251	191	94	327	1524493.931	188	3658619
gfp.wt.red	gfp	wt	red	n	19	5632.34	186.967	33.762	191	84	331	1053063.736	189	2527238
gfp.wt.red	gfp	wt	red	n	20	6408.208	170.797	27.888	176	93	334	1094503.955	172	2626690
gfp.wt.red	gfp	wt	red	n	21	7164.076	196.044	57.115	127	101	484	1404472.222	186	3370580
gfp.wt.red	gfp	wt	red	n	22	5722.344	191.074	46.059	186	104	365	1093390.571	186	2624018
gfp.wt.red	gfp	wt	red	n	23	6394.874	183.101	36.373	199	88	319	1170909.097	184	2810054
gfp.wt.red	gfp	wt	red	n	24	7959.945	178.584	32.158	185	99	313	1421517.997	180	3411488
gfp.wt.red	gfp	wt	red	n	25	6094.027	176.411	27.097	187	106	282	1075051.82	178	2580007
gfp.wt.red	gfp	wt	red	n	26	6370.706	183.447	33.146	184	107	326	1168688.163	184	2804724
gfp.wt.red	gfp	wt	red	n	27	5052.313	194.43	57.264	171	103	396	982320.935	179	2357463
gfp.wt.red	gfp	wt	red	n	28	4672.296	173.382	29.467	176	88	298	810092.684	173	1944134
gfp.wt.red	gfp	wt	red	n	29	5109.399	207.193	66.15	128	104	447	1058633.99	195	2540606
gfp.wt.red	gfp	wt	red	n	30	5651.507	201.791	60.3	187	80	450	1140423.127	190	2736891
gfp.wt.red	gfp	wt	red	n	31	6464.877	172.493	33.664	169	105	348	1115144.477	170	2676225
gfp.wt.red	gfp	wt	red	n	32	8178.705	179.931	31.551	189	102	318	1471599.442	181	3531678
gfp.wt.red	gfp	wt	red	n	33	7733.268	174.367	28.633	176	103	305	1348430.506	174	3236086
gfp.wt.red	gfp	wt	red	n	34	7749.519	170.601	27.83	175	102	303	1322074.723	169	3172835
gfp.wt.red	gfp	wt	red	n	35	6007.773	204.366	46.6	214	101	408	1227785.018	206	2946550
gfp.wt.red	gfp	wt	red	n	36	5574.837	183.383	48.175	136	85	359	1022332.338	174	2453486
gfp.wt.red	gfp	wt	red	n	37	5642.34	182.954	42.069	187	101	447	1032291.125	180	2477386
gfp.wt.red	gfp	wt	red	n	38	5285.24	201.423	57.765	125	105	440	1064568.426	194	2554848
gfp.wt.red	gfp	wt	red	n	39	4966.476	185.011	36.034	187	89	439	918852.631	185	2205146
gfp.wt.red	gfp	wt	red	n	40	5387.328	193.25	43.142	179	102	389	1041101.526	192	2498530
gfp.wt.red	gfp	wt	red	n	41	6013.19	208.108	65.284	190	100	472	1251395.258	197	3003212
gfp.wt.red	gfp	wt	red	n	42	4446.036	178.049	33.726	185	97	309	791614.343	178	1899788
gfp.wt.red	gfp	wt	red	n	43	7096.99	173.857	27.424	176	101	285	1233859.877	175	2961129
gfp.wt.red	gfp	wt	red	n	44	5199.403	180.468	32.984	185	102	322	938326.85	182	2251882
gfp.wt.red	gfp	wt	red	n	45	6334.455	176.528	31.039	192	100	369	1118206.283	178	2683573
gfp.wt.red	gfp	wt	red	n	46	6621.551	190.723	36.498	189	105	309	1262882.864	193	3030781
gfp.wt.red	gfp	wt	red	n	47	5763.179	176.207	32.46	178	91	311	1015510.361	176	2437114
gfp.wt.red	gfp	wt	red	n	48	6579.883	182.751	34.991	190	106	322	1202477.2	182	2885814
gfp.wt.red	gfp	wt	red	n	49	5871.1	201.384	47.085	213	104	378	1182347.534	203	2837505
gfp.wt.red	gfp	wt	red	n	50	6473.211	170.228	25.72	183	95	274	1101919.292	171	2644486
gfp.wt.red	gfp	wt	red	n	51	5346.91	185.679	36.871	181	106	465	992810.579	184	2382637
gfp.wt.red	gfp	wt	red	n	52	7092.406	183.939	32.876	185	87	306	1304570.594	186	3130827
gfp.wt.red	gfp	wt	red	n	53	6223.2	185.497	35.726	191	89	320	1154387.095	187	2770403
gfp.wt.red	gfp	wt	red	n	54	9175.834	172.597	30.636	165	74	297	1583717.875	171	3800750
gfp.wt.red	gfp	wt	red	n	55	4757.3	205.736	68.593	126	96	486	978747.856	187	2348888
gfp.wt.red	gfp	wt	red	n	56	5122.316	197.845	47.029	202	84	450	1013426.517	197	2432113
gfp.wt.red	gfp	wt	red	n	57	6432.376	185.35	36.802	183	82	360	1192241.317	185	2861249
gfp.wt.red	gfp	wt	red	n	58	7453.672	188.702	37.295	205	85	334	1406524.398	192	3375505
gfp.wt.red	gfp	wt	red	n	59	8019.531	194.1	37.384	207	100	357	1556587.475	197	3735640
gfp.wt.red	gfp	wt	red	n	60	7264.497	176.957	30.092	172	91	312	1285501.393	177	3085063
gfp.wt.red	gfp	wt	red	n	61	6718.639	178.489	31.597	185	101	368	1199204.967	178	2877961
gfp.wt.red	gfp	wt	red	n	62	6161.53	181.177	31.922	182	107	301	1116328.698	182	2679067
gfp.wt.red	gfp	wt	red	n	63	6843.228	172.61	29.451	173	96	298	1181210.399	173	2834776
gfp.wt.red	gfp	wt	red	n	64	6401.541	195.759	40.703	216	102	346	1253161.172	199	3007450
gfp.wt.red	gfp	wt	red	n	65	7291.998	188.246	37.759	195	85	375	1372687.442	190	3294300
ctrl.tm1200.red	ctrl	tm1200	red	n	1	6958.653	177.458	32.779	184	94	310	1234870.484	178	2963553
ctrl.tm1200.red	ctrl	tm1200	red	n	2	5428.583	188.709	42.941	195	102	398	1024419.982	187	2458495
ctrl.tm1200.red	ctrl	tm1200	red	n	3	5641.509	181.578	32.645	186	102	299	1024371.23	183	2458378
ctrl.tm1200.red	ctrl	tm1200	red	n	4	5440.25	180.337	36.343	189	99	320	981079.241	179	2354482
ctrl.tm1200.red	ctrl	tm1200	red	n	5	5487.752	202.486	66.989	126	82	404	1111195.635	187	2666747
ctrl.tm1200.red	ctrl	tm1200	red	n	6	7643.268	176.397	27.673	188	106	289	1348252.777	178	3235658
ctrl.tm1200.red	ctrl	tm1200	red	n	7	7438.258	183.724	32.452	190	93	324	1366586.952	185	3279658
ctrl.tm1200.red	ctrl	tm1200	red	n	8	6613.22	182.528	37.4	187	95	338	1207095.041	182	2896895
ctrl.tm1200.red	ctrl	tm1200	red	n	9	7174.496	175.241	31.304	178	95	279	1257269.013	175	3017307
ctrl.tm1200.red	ctrl	tm1200	red	n	10	6856.148	169.094	25.281	173	94	262	1159334.097	170	2782274
ctrl.tm1200.red	ctrl	tm1200	red	n	11	8383.302	179.388	30.625	186	81	399	1503861.592	181	3609102
ctrl.tm1200.red	ctrl	tm1200	red	n	12	5342.745	189.89	39.775	188	99	387	1014534.528	189	2434771
ctrl.tm1200.red	ctrl	tm1200	red	n	13	5482.752	189.308	39.085	202	98	531	1037929.353	189	2490916
ctrl.tm1200.red	ctrl	tm1200	red	n	14	5555.672	196.439	42.754	202	103	389	1091352.64	198	2619126
ctrl.tm1200.red	ctrl	tm1200	red	n	15	7528.263	176.473	29.639	187	99	343	1328533.537	177	3188334
ctrl.tm1200.red	ctrl	tm1200	red	n	16	5789.433	188.445	42.687	187	103	440	1090988.04	186	2618251
ctrl.tm1200.red	ctrl	tm1200	red	n	17	7307.836	182.691	35.259	188	104	416	1335074.671	182	3204032
ctrl.tm1200.red	ctrl	tm1200	red	n	18	5034.398	197.949	58.614	126	86	409	996553.285	184	2391618
ctrl.tm1200.red	ctrl	tm1200	red	n	19	4687.715	207.849	63.841	130	101	395	974338.098	196	2338304
ctrl.tm1200.red	ctrl	tm1200	red	n	20	3931.847	197.553	54.736	170	104	498	776747.353	187	1864108
ctrl.tm1200.red	ctrl	tm1200	red	n	21	9507.937	181.131	32.523	191	101	377	1722182.039	182	4133047
ctrl.tm1200.red	ctrl	tm1200	red	n	22	8583.728	176.347	29.127	191	103	291	1513712.045	178	3632742
ctrl.tm1200.red	ctrl	tm1200	red	n	23	6911.151	184.69	33.966	186	105	348	1276419.893	185	3063267
ctrl.tm1200.red	ctrl	tm1200	red	n	24	6320.707	192.204	37.297	206	101	363	1214862.065	194	2915535
ctrl.tm1200.red	ctrl	tm1200	red	n	25	7769.524	179.679	33.687	187	104	327	1396018.721	180	3350291
ctrl.tm1200.red	ctrl	tm1200	red	n	26	7382.423	191.678	35.777	210	105	334	1415044.595	195	3395951
ctrl.tm1200.red	ctrl	tm1200	red	n	27	6902.4	181.047	35.144	194	97	326	1249656.163	182	2999037
ctrl.tm1200.red	ctrl	tm1200	red	n	28	5338.162	215.887	80.92	130	102	534	1152439.197	190	2765727
ctrl.tm1200.red	ctrl	tm1200	red	n	29	5789.849	192.378	37.134	207	106	343	1113840.34	194	2673094
ctrl.tm1200.red	ctrl	tm1200	red	n	30	7221.582	195.272	44.99	194	91	487	1410173.121	194	3384260
ctrl.tm1200.red	ctrl	tm1200	red	n	31	7758.273	182.394	31.404	191	96	315	1415065.846	185	3396002
ctrl.tm1200.red	ctrl	tm1200	red	n	32	7112.827	185.166	33.025	195	101	493	1317056.343	186	3160790
ctrl.tm1200.red	ctrl	tm1200	red	n	33	6347.792	178.205	30.97	182	104	302	1131211.138	179	2714782
ctrl.tm1200.red	ctrl	tm1200	red	n	34	7545.763	180.854	32.234	193	99	316	1364680.198	184	3275082
ctrl.tm1200.red	ctrl	tm1200	red	n	35	7885.362	164.574	23.457	168	108	256	1297728.372	165	3114405
ctrl.tm1200.red	ctrl	tm1200	red	n	36	8624.98	180.099	32.673	181	105	289	1553348.449	181	3727865
ctrl.tm1200.red	ctrl	tm1200	red	n	37	5803.183	176.221	32.197	177	95	321	1022641.984	175	2454228
ctrl.tm1200.red	ctrl	tm1200	red	n	38	7810.776	175.786	29.016	184	89	290	1373023.915	176	3295106
ctrl.tm1200.red	ctrl	tm1200	red	n	39	7629.517	175.139	28.432	176	107	353	1336228.891	175	3206802
ctrl.tm1200.red	ctrl	tm1200	red	n	40	5824.018	188.592	33.841	190	88	326	1098365.046	190	2635955
ctrl.tm1200.red	ctrl	tm1200	red	n	41	5891.104	189.652	40.8	200	78	380	1117261.747	189	2681305
ctrl.tm1200.red	ctrl	tm1200	red	n	42	7198.664	186.988	33.944	191	101	370	1346067.259	188	3230413
ctrl.tm1200.red	ctrl	tm1200	red	n	43	6170.7	183.413	33.366	189	91	319	1131784.498	185	2716158
ctrl.tm1200.red	ctrl	tm1200	red	n	44	7814.942	186.198	36.49	182	95	313	1455123.937	188	3492137
ctrl.tm1200.red	ctrl	tm1200	red	n	45	7126.577	182.591	33.946	192	101	304	1301246.45	185	3122848
ctrl.tm1200.red	ctrl	tm1200	red	n	46	7313.669	198.874	37.952	202	85	379	1454498.491	202	3490636
ctrl.tm1200.red	ctrl	tm1200	red	n	47	8218.294	182.238	32.967	188	104	360	1497688.392	183	3594287
ctrl.tm1200.red	ctrl	tm1200	red	n	48	6325.707	188.334	37.483	195	103	370	1191348.068	190	2859104
ctrl.tm1200.red	ctrl	tm1200	red	n	49	6559.885	181.72	34.137	183	98	312	1192063.934	182	2860822
ctrl.tm1200.red	ctrl	tm1200	red	n	50	5496.919	194.534	58.857	127	98	475	1069336.629	181	2566290
ctrl.tm1200.red	ctrl	tm1200	red	n	51	7877.445	179.55	29.491	185	98	293	1414394.565	180	3394391
ctrl.tm1200.red	ctrl	tm1200	red	n	52	7336.17	173.977	28.693	173	100	356	1276324.889	173	3063039
ctrl.tm1200.red	ctrl	tm1200	red	n	53	7300.335	182.281	32.049	186	93	300	1330709.054	184	3193555
ctrl.tm1200.red	ctrl	tm1200	red	n	54	6824.48	184.273	36.943	191	93	331	1257566.11	184	3018020
ctrl.tm1200.red	ctrl	tm1200	red	n	55	7193.664	185.729	32.432	199	90	384	1336073.05	187	3206428
ctrl.tm1200.red	ctrl	tm1200	red	n	56	6532.8	180.425	34.414	190	98	350	1178679.152	182	2828700
ctrl.tm1200.red	ctrl	tm1200	red	n	57	8384.969	180.633	38.075	125	82	309	1514598.336	181	3634869
gfp.tm1200.red	gfp	tm1200	red	n	1	5667.342	177.951	32.252	184	100	301	1008509.708	178	2420313
gfp.tm1200.red	gfp	tm1200	red	n	2	6108.612	182.483	37.621	185	105	333	1114719.131	180	2675204
gfp.tm1200.red	gfp	tm1200	red	n	3	7249.497	175.993	30.486	187	83	335	1275863.141	178	3061932
gfp.tm1200.red	gfp	tm1200	red	n	4	7300.749	188.008	34.999	194	93	362	1372600.05	190	3294090
gfp.tm1200.red	gfp	tm1200	red	n	5	8036.2	181.358	32.146	182	93	320	1457425.998	182	3497663
gfp.tm1200.red	gfp	tm1200	red	n	6	6139.03	181.22	32.87	195	103	327	1112515.697	184	2669916
gfp.tm1200.red	gfp	tm1200	red	n	7	6790.726	195.024	41.175	207	87	380	1324351.184	197	3178298
gfp.tm1200.red	gfp	tm1200	red	n	8	6709.056	164.056	22.616	169	98	257	1100662.657	164	2641470
gfp.tm1200.red	gfp	tm1200	red	n	9	5293.575	178.595	34.641	181	103	315	945403.499	177	2268865
gfp.tm1200.red	gfp	tm1200	red	n	10	8422.05	176.521	31.111	175	94	308	1486666.914	176	3567838
gfp.tm1200.red	gfp	tm1200	red	n	11	5422.33	180.232	34.336	182	104	377	977279.535	181	2345364
gfp.tm1200.red	gfp	tm1200	red	n	12	9204.586	175.147	27.825	182	89	303	1612156.383	176	3868999
gfp.tm1200.red	gfp	tm1200	red	n	13	6145.697	186.9	41.486	198	92	389	1148633.593	186	2756595
gfp.tm1200.red	gfp	tm1200	red	n	14	6072.36	186.387	42.949	186	107	411	1131810.743	182	2716222
gfp.tm1200.red	gfp	tm1200	red	n	15	6198.199	177.486	31.179	183	102	351	1100093.048	178	2640103
gfp.tm1200.red	gfp	tm1200	red	n	16	6730.307	181.973	32.92	188	103	301	1224734.978	183	2939230
gfp.tm1200.red	gfp	tm1200	red	n	17	8317.879	178.769	30.631	184	101	330	1486976.512	181	3568581
gfp.tm1200.red	gfp	tm1200	red	n	18	4555.208	193.257	48.035	190	105	397	880327.617	188	2112690
gfp.tm1200.red	gfp	tm1200	red	n	19	7163.66	174.452	31.542	174	89	346	1249712.366	174	2999173
gfp.tm1200.red	gfp	tm1200	red	n	20	6028.608	179.824	35.712	171	95	390	1084088.985	178	2601695
gfp.tm1200.red	gfp	tm1200	red	n	21	7687.85	173.587	28.974	171	91	295	1334513.314	173	3202686
gfp.tm1200.red	gfp	tm1200	red	n	22	6908.231	173.604	31.576	182	102	292	1199293.402	173	2878173
gfp.tm1200.red	gfp	tm1200	red	n	23	6770.725	175.854	29.864	171	104	316	1190661.342	175	2857457
gfp.tm1200.red	gfp	tm1200	red	n	24	8225.792	171.983	27.759	169	99	292	1414696.135	172	3395116
gfp.tm1200.red	gfp	tm1200	red	n	25	8352.464	177.142	30.653	176	98	284	1479575.341	177	3550819
gfp.tm1200.red	gfp	tm1200	red	n	26	8159.955	179.128	34.271	184	99	349	1461676.192	180	3507863
gfp.tm1200.red	gfp	tm1200	red	n	27	6706.972	180.104	36.192	182	93	327	1207952.547	179	2898954
gfp.tm1200.red	gfp	tm1200	red	n	28	5057.73	212.981	72.448	124	89	455	1077201.588	203	2585166
gfp.tm1200.red	gfp	tm1200	red	n	29	6987.402	183.551	35.699	185	75	314	1282548.029	185	3077975
gfp.tm1200.red	gfp	tm1200	red	n	30	6473.628	177.333	29.479	191	95	322	1147985.23	179	2755039
gfp.tm1200.red	gfp	tm1200	red	n	31	6432.376	176.591	32.708	183	105	309	1135899.68	177	2726035
gfp.tm1200.red	gfp	tm1200	red	n	32	6497.796	177.104	31.722	177	104	327	1150788.275	178	2761766
gfp.tm1200.red	gfp	tm1200	red	n	33	7077.406	185.038	37.862	203	100	338	1309591.762	186	3142877
gfp.tm1200.red	gfp	tm1200	red	n	34	8099.952	178.258	32.584	184	95	299	1443877.464	178	3465148
gfp.tm1200.red	gfp	tm1200	red	n	35	7028.654	168.422	24.9	173	98	271	1183781.028	168	2840945
gfp.tm1200.red	gfp	tm1200	red	n	36	7897.443	179.658	29.886	189	97	306	1418841.74	181	3405065
gfp.tm1200.red	gfp	tm1200	red	n	37	7712.018	173.7	28.087	185	87	283	1339573.961	175	3214831
gfp.tm1200.red	gfp	tm1200	red	n	38	7630.348	172.559	28.505	170	93	283	1316686.252	172	3159903
gfp.tm1200.red	gfp	tm1200	red	n	39	7282.832	185.376	35.454	192	104	319	1350062.356	187	3240002
gfp.tm1200.red	gfp	tm1200	red	n	40	6499.463	187.534	39.048	193	97	334	1218873.461	189	2925163
gfp.tm1200.red	gfp	tm1200	red	n	41	7452.423	182.288	35.145	192	92	310	1358488.156	184	3260223
gfp.tm1200.red	gfp	tm1200	red	n	42	5071.064	198.672	66.106	130	89	432	1007476.327	179	2417833
gfp.tm1200.red	gfp	tm1200	red	n	43	6538.631	179.844	32.994	186	93	335	1175934.837	181	2822115
gfp.tm1200.red	gfp	tm1200	red	n	44	7383.253	171.294	25.8	184	99	265	1264707.633	172	3035160
gfp.tm1200.red	gfp	tm1200	red	n	45	7298.666	180.196	32.894	189	91	299	1315187.433	182	3156306
gfp.tm1200.red	gfp	tm1200	red	n	46	6860.313	171.542	27.421	174	97	288	1176834.878	172	2824275
gfp.tm1200.red	gfp	tm1200	red	n	47	5221.488	179.86	34.648	190	100	317	939135.296	180	2253822
gfp.tm1200.red	gfp	tm1200	red	n	48	7542.428	183.609	32.357	184	91	347	1384856.949	184	3323505
gfp.tm1200.red	gfp	tm1200	red	n	49	4698.131	191.268	40.162	198	102	335	898603.925	192	2156551
gfp.tm1200.red	gfp	tm1200	red	n	50	7424.922	173.415	26.539	174	103	301	1287590.844	174	3090077
gfp.tm1200.red	gfp	tm1200	red	n	51	5983.19	170.875	26.29	166	93	268	1022375.407	171	2453589
gfp.tm1200.red	gfp	tm1200	red	n	52	8052.034	181.665	30.825	195	103	318	1462771.339	182	3510491
gfp.tm1200.red	gfp	tm1200	red	n	53	7779.522	184.555	30.55	197	105	335	1435745.939	187	3445633
gfp.tm1200.red	gfp	tm1200	red	n	54	7236.164	174.742	30.761	179	95	313	1264458.122	174	3034561
gfp.tm1200.red	gfp	tm1200	red	n	55	5792.348	185.872	33.172	188	101	320	1076634.133	186	2583804
gfp.tm1200.red	gfp	tm1200	red	n	56	7822.44	180.753	32.909	189	99	324	1413928.276	181	3393273
gfp.tm1200.red	gfp	tm1200	red	n	57	4863.555	211.706	70.823	127	100	441	1029642.822	193	2471030
gfp.tm1200.red	gfp	tm1200	red	n	58	6950.316	180.28	33.724	186	104	357	1253005.322	182	3007076
gfp.tm1200.red	gfp	tm1200	red	n	59	4767.3	179.399	35.649	183	102	354	855250.148	178	2052507
gfp.tm1200.red	gfp	tm1200	red	n	60	5945.27	186.951	37.032	199	102	371	1111477.218	190	2667424
gfp.tm1200.red	gfp	tm1200	red	n	61	4981.477	175.392	29.232	183	104	277	873712.238	176	2096814
gfp.tm1200.red	gfp	tm1200	red	n	62	5570.67	186.013	50.003	123	83	410	1036215.045	174	2486803
gfp.tm1200.red	gfp	tm1200	red	n	63	4991.894	172.463	32.514	174	101	419	860915.822	171	2066104
