# Supplementary material for: A genetic framework for RNAi inheritance in Caenorhabditis elegans
Source: EMBO Rep. 2025 Jul 7;26(16):4072–99. doi: 10.1038/s44319-025-00512-7 (PMC12373942; doi:10.1038/s44319-025-00512-7)
Supplement: Supplementary file 6 — Source data Fig. 5 [file 44319_2025_512_MOESM6_ESM.zip › Figure_5/5F/F1_hermaphrodites_wago-1.csv]

condi	RNAi	genotype	channel	image	index	area	mean	stddev	modal	min	max	intden	median	rawintden
ctrl.wt.green	ctrl	wt	green	n	1	35114.517	515.651	271.612	381	100	2304	18106844.63	450	43454447
ctrl.wt.green	ctrl	wt	green	n	2	33077.341	451.232	244.297	221	95	2579	14925567.17	403	35819729
ctrl.wt.green	ctrl	wt	green	n	3	41028.119	558.7	318.105	216	104	2503	22922397.8	483	55011248
ctrl.wt.green	ctrl	wt	green	n	4	37088.773	498.213	266.266	236	76	2066	18478125.71	427	44345481
ctrl.wt.green	ctrl	wt	green	n	5	34808.253	389.563	191.595	186	108	1778	13560001.2	347	32542520
ctrl.wt.green	ctrl	wt	green	n	6	27572.506	419.903	182.996	230	78	1779	11577790.46	407	27785431
ctrl.wt.green	ctrl	wt	green	n	7	39884.734	403.819	224.398	183	105	3143	16106212.63	364	38653149
ctrl.wt.green	ctrl	wt	green	n	8	35443.698	451.713	272.611	188	102	4216	16010367.02	400	38423130
ctrl.wt.green	ctrl	wt	green	n	9	36544.582	499.016	329.075	184	104	3382	18236319.28	401	43765172
ctrl.wt.green	ctrl	wt	green	n	10	40085.577	522.149	313.092	207	91	2977	20930649.96	449	50231271
ctrl.wt.green	ctrl	wt	green	n	11	36072.894	458.223	223.724	350	93	2315	16529420.67	415	39668802
ctrl.wt.green	ctrl	wt	green	n	12	43595.32	419.974	224.436	205	110	3365	18308893.42	383	43939342
ctrl.wt.green	ctrl	wt	green	n	13	32273.137	529.719	364.868	388	99	4558	17095693.97	421	41027796
ctrl.wt.green	ctrl	wt	green	n	14	28488.798	461.617	241.59	344	104	2261	13150922.14	408	31560775
ctrl.wt.green	ctrl	wt	green	n	15	35032.013	387.317	195.893	185	101	3013	13568492.42	353	32562898
ctrl.wt.green	ctrl	wt	green	n	16	43001.959	504.381	290.063	208	100	5445	21689358.28	447	52052088
ctrl.wt.green	ctrl	wt	green	n	17	42671.111	453.233	262.501	189	114	4005	19339942.9	397	46413748
ctrl.wt.green	ctrl	wt	green	n	18	36574.583	443.574	251.009	200	101	3514	16223542.15	408	38934727
ctrl.wt.green	ctrl	wt	green	n	19	40506.429	515.261	330.053	228	110	3580	20871389.34	423	50089052
ctrl.wt.green	ctrl	wt	green	n	20	36957.101	541.314	374.563	378	92	3214	20005411.14	417	48010799
ctrl.wt.green	ctrl	wt	green	n	21	33901.128	467.523	243.375	340	101	2717	15849550.52	408	38037188
ctrl.wt.green	ctrl	wt	green	n	22	42033.582	543.911	306.55	234	113	4146	22862510.9	479	54867526
ctrl.wt.green	ctrl	wt	green	n	23	46321.277	491.777	248.431	385	101	4599	22779734.22	443	54668871
ctrl.wt.green	ctrl	wt	green	n	24	43968.67	443.098	257.444	222	79	2800	19482424.81	395	46755689
ctrl.wt.green	ctrl	wt	green	n	25	41938.994	476.151	254.058	204	111	4050	19969290.32	432	47924113
ctrl.wt.green	ctrl	wt	green	n	26	37806.306	497.763	276.89	202	107	3444	18818574.56	437	45162521
ctrl.wt.green	ctrl	wt	green	n	27	43965.753	481.525	268.959	214	98	2518	21170605.48	424	50807138
ctrl.wt.green	ctrl	wt	green	n	28	38638.844	496.272	268.823	218	99	3338	19175374.98	454	46018803
ctrl.wt.green	ctrl	wt	green	n	29	32882.748	423.539	227.731	185	90	2776	13927132.51	382	33423595
ctrl.wt.green	ctrl	wt	green	n	30	47527.166	479.111	243.876	205	100	3399	22770781.31	466	54647385
ctrl.wt.green	ctrl	wt	green	n	31	41997.33	486.692	257.577	233	90	3487	20439760.93	446	49053191
ctrl.wt.green	ctrl	wt	green	n	32	40932.698	505.92	306.344	204	100	3578	20708671.1	442	49698546
ctrl.wt.green	ctrl	wt	green	n	33	33533.195	467.712	227.574	349	96	3024	15683868.39	427	37639569
ctrl.wt.green	ctrl	wt	green	n	34	32685.239	447.847	235.734	218	93	3100	14637993.65	412	35129584
ctrl.wt.green	ctrl	wt	green	n	35	36249.152	490.228	254.803	402	108	2006	17770337.63	428	42646867
ctrl.wt.green	ctrl	wt	green	n	36	23319.396	462.658	229.291	198	106	2044	10788894.52	429	25892167
ctrl.wt.green	ctrl	wt	green	n	37	36816.252	420.51	202.947	198	78	1710	15481614.71	380	37154191
ctrl.wt.green	ctrl	wt	green	n	38	45107.878	368.442	186.04	175	101	2461	16619650.88	336	39885354
ctrl.wt.green	ctrl	wt	green	n	39	44993.706	418.656	234.518	187	89	3143	18836876.39	374	45206454
ctrl.wt.green	ctrl	wt	green	n	40	37624.206	380.326	188.793	168	94	2283	14309474.5	349	34341182
ctrl.wt.green	ctrl	wt	green	n	41	30255.955	426.512	250.193	183	84	2665	12904524.14	356	30969454
ctrl.wt.green	ctrl	wt	green	n	42	46102.09	420.224	242.595	173	95	2974	19373209.87	371	46493596
ctrl.wt.green	ctrl	wt	green	n	43	39757.219	450.79	261.862	201	101	5089	17922149.93	397	43011210
ctrl.wt.green	ctrl	wt	green	n	44	50133.106	426.888	245.726	184	94	3962	21401219.3	394	51360598
ctrl.wt.green	ctrl	wt	green	n	45	49652.251	423.904	238.647	193	81	3400	21047781.62	376	50512386
ctrl.wt.green	ctrl	wt	green	n	46	40691.428	423.322	245.914	184	102	3673	17225580.02	368	41339518
ctrl.wt.green	ctrl	wt	green	n	47	43797.819	516.576	287.346	398	103	4319	22624893.94	441	54297284
ctrl.wt.green	ctrl	wt	green	n	48	39940.977	441.888	250.625	198	100	4518	17649455.48	387	42356773
ctrl.wt.green	ctrl	wt	green	n	49	46087.089	460.214	290.059	191	95	4002	21209943.97	398	50901558
ctrl.wt.green	ctrl	wt	green	n	50	41343.124	446.939	250.168	206	89	3532	18477843.04	401	44344813
ctrl.wt.green	ctrl	wt	green	n	51	44904.952	498.791	309.433	202	101	3292	22398200.33	427	53753244
ctrl.wt.green	ctrl	wt	green	y	52	41853.981	424.262	256.294	180	99	3857	17757044.11	366	42614974
ctrl.wt.green	ctrl	wt	green	n	53	32737.734	410.924	208.165	188	96	3293	13452716.91	369	32285057
ctrl.wt.green	ctrl	wt	green	n	54	30864.732	403.796	203.058	167	99	2688	12463054.96	361	29909976
ctrl.wt.green	ctrl	wt	green	n	55	38593.416	422.027	219.75	185	104	2294	16287448.74	382	39088105
ctrl.wt.green	ctrl	wt	green	n	56	46515.025	484.502	207.685	265	99	1986	22536605.36	475	54085401
ctrl.wt.green	ctrl	wt	green	n	57	37986.722	503.943	336.279	204	108	3219	19143129.03	412	45941427
ctrl.wt.green	ctrl	wt	green	n	58	47800.917	483.549	276.44	204	89	1822	23114066.12	427	55471244
ctrl.wt.green	ctrl	wt	green	n	59	39150.941	551.012	269.42	558	100	2173	21572621.24	537	51771944
ctrl.wt.green	ctrl	wt	green	n	60	45349.972	488.723	268.95	212	106	3172	22163573.03	462	53190164
ctrl.wt.green	ctrl	wt	green	n	61	38943.432	430.226	250.36	186	89	2924	16754459.91	382	40208881
ctrl.wt.green	ctrl	wt	green	n	62	45355.806	423.243	254.529	177	97	1879	19196505.61	352	46069525
ctrl.wt.green	ctrl	wt	green	n	63	41099.78	413.186	250.497	162	86	2390	16981841.89	342	40754573
ctrl.wt.green	ctrl	wt	green	n	64	37311.691	437.615	220.969	191	89	3111	16328161.84	398	39185812
ctrl.wt.green	ctrl	wt	green	n	65	47354.23	472.322	244.713	208	99	2985	22366422.64	434	53676981
ctrl.wt.green	ctrl	wt	green	n	66	45094.961	491.748	273.475	213	103	2837	22175361.48	434	53218455
ctrl.wt.green	ctrl	wt	green	n	67	44675.359	442.286	223.224	198	89	2430	19759307.38	415	47420188
gfp.wt.green	gfp	wt	green	n	1	45305.82	286.571	119.304	255	87	1731	12983337.33	266	31158586
gfp.wt.green	gfp	wt	green	n	2	51499.019	376.245	258.08	173	87	2406	19376272.74	297	46500930
gfp.wt.green	gfp	wt	green	n	3	37374.624	313.894	155.724	160	96	1947	11731660.98	278	28154700
gfp.wt.green	gfp	wt	green	n	4	40991.039	325.217	156.439	156	75	2255	13330994.88	294	31992926
gfp.wt.green	gfp	wt	green	n	5	41623.152	319.517	172.597	169	84	2483	13299286.77	280	31916830
gfp.wt.green	gfp	wt	green	n	6	46549.627	228.384	104.648	151	85	2703	10631195.29	211	25513703
gfp.wt.green	gfp	wt	green	n	7	45147.896	243.875	115.535	198	89	2284	11010429.7	217	26423824
gfp.wt.green	gfp	wt	green	n	8	49700.187	231.172	82.803	218	93	1331	11489281.16	221	27573015
gfp.wt.green	gfp	wt	green	n	9	47186.739	281.081	149.839	149	82	2213	13263275.12	257	31830406
gfp.wt.green	gfp	wt	green	n	10	45417.075	383.474	203.05	173	98	2130	17416248.19	356	41797086
gfp.wt.green	gfp	wt	green	n	11	44306.191	419.201	247.639	185	98	3695	18573198.13	359	44573639
gfp.wt.green	gfp	wt	green	n	12	38195.495	363.208	193.992	171	98	2669	13872897.14	320	33293432
gfp.wt.green	gfp	wt	green	n	13	45354.572	408.119	255.907	175	87	5559	18510049	354	44422088
gfp.wt.green	gfp	wt	green	n	14	49018.906	277.471	146.853	170	79	2946	13601307.65	255	32641647
gfp.wt.green	gfp	wt	green	n	15	50266.046	265.341	139.908	153	84	3119	13337640.6	239	32008875
gfp.wt.green	gfp	wt	green	n	16	50866.907	296.355	162.318	172	99	3204	15074638.71	264	36177480
gfp.wt.green	gfp	wt	green	n	17	53039.923	301.235	168.512	156	94	3683	15977492.46	268	38344230
gfp.wt.green	gfp	wt	green	n	18	44557.036	400.722	238.712	201	106	3903	17854997.4	345	42850036
gfp.wt.green	gfp	wt	green	n	19	48979.738	414.029	238.314	186	104	3211	20279045.23	354	48667485
gfp.wt.green	gfp	wt	green	y	20	47438.417	284.294	138.278	157	80	2524	13486474.49	260	32366060
gfp.wt.green	gfp	wt	green	n	21	45485.411	218.303	105.818	148	83	2127	9929597.816	195	23829946
gfp.wt.green	gfp	wt	green	n	22	49128.495	372.831	229.413	161	93	3733	18316618.49	316	43957876
gfp.wt.green	gfp	wt	green	n	23	54581.244	210.645	90.564	145	78	2468	11497245.69	195	27592129
gfp.wt.green	gfp	wt	green	n	24	36860.851	310.586	186.972	153	92	3283	11448455.96	263	27475039
gfp.wt.green	gfp	wt	green	n	25	45902.93	301.762	156.415	258	93	2426	13851747.01	266	33242674
gfp.wt.green	gfp	wt	green	n	26	45564.582	278.59	129.412	241	86	1681	12693839.94	248	30463824
gfp.wt.green	gfp	wt	green	n	27	45784.592	380.351	196.409	231	80	2143	17414200.18	343	41792171
gfp.wt.green	gfp	wt	green	n	28	44444.114	230.273	97.732	151	76	1524	10234297.57	210	24561192
gfp.wt.green	gfp	wt	green	n	29	51226.924	295.233	164.852	162	81	3354	15123887.21	267	36295671
gfp.wt.green	gfp	wt	green	n	30	51411.515	380.286	225.834	187	101	4243	19551081.56	326	46920452
gfp.wt.green	gfp	wt	green	n	31	49200.581	274.504	148.253	154	89	2605	13505776.62	242	32412383
gfp.wt.green	gfp	wt	green	n	32	41683.988	209.647	86.095	147	87	1577	8738933.002	193	20972481
gfp.wt.green	gfp	wt	green	n	33	42050.671	277.197	137.338	156	93	2226	11656334.21	249	27973924
gfp.wt.green	gfp	wt	green	n	34	44351.61	285.864	161.371	150	83	2250	12678535.07	250	30427094
gfp.wt.green	gfp	wt	green	n	35	43379.065	349.827	200.717	167	89	3264	15175174.97	303	36418756
gfp.wt.green	gfp	wt	green	n	36	44013.261	276.227	133.8	169	93	2400	12157655.03	254	29177039
gfp.wt.green	gfp	wt	green	n	37	48461.381	375.973	190.258	172	86	3409	18220150.75	349	43726364
gfp.wt.green	gfp	wt	green	n	38	42572.362	257.066	118.813	150	98	2315	10943912.91	243	26264191
gfp.wt.green	gfp	wt	green	n	39	45259.984	257.71	105.395	246	94	2320	11663965.39	242	27992238
gfp.wt.green	gfp	wt	green	n	40	42941.129	349.377	262.265	166	95	2637	15002657.5	278	36004733
gfp.wt.green	gfp	wt	green	n	41	38282.166	260.12	110.877	153	92	1342	9957940.361	240	23897965
gfp.wt.green	gfp	wt	green	n	42	39839.32	257.842	130.165	144	86	2574	10272233.89	235	24652235
gfp.wt.green	gfp	wt	green	n	43	39404.717	243.496	110.703	148	88	1660	9594883.358	222	23026668
gfp.wt.green	gfp	wt	green	n	44	45960.433	358.885	207.769	167	85	3311	16494526.08	308	39585054
gfp.wt.green	gfp	wt	green	n	45	37200.866	333.107	148.605	249	86	2677	12391879.48	310	29739152
gfp.wt.green	gfp	wt	green	n	46	44107.432	320.247	183.318	157	75	2201	14125269.92	276	33899099
gfp.wt.green	gfp	wt	green	n	47	43589.075	279.948	155.374	154	89	4572	12202690.83	247	29285120
gfp.wt.green	gfp	wt	green	n	48	54258.729	437.012	292.625	173	106	3428	23711727.06	361	56905545
gfp.wt.green	gfp	wt	green	n	49	35075.352	430.521	237.202	177	90	2856	15100663.23	389	36239936
gfp.wt.green	gfp	wt	green	n	50	39967.243	301.344	168.24	266	95	2698	12043869.83	270	28903967
gfp.wt.green	gfp	wt	green	n	51	43576.158	325.811	188.51	154	83	2539	14197578.64	290	34072632
gfp.wt.green	gfp	wt	green	n	52	39549.307	251.987	117.476	186	94	1644	9965896.141	217	23917058
gfp.wt.green	gfp	wt	green	n	53	47458.002	359.994	234.761	169	96	3648	17084618.87	302	41001212
gfp.wt.green	gfp	wt	green	n	54	43390.316	372.579	189.604	171	98	2201	16166309	331	38797369
gfp.wt.green	gfp	wt	green	n	55	37432.96	399.76	217.058	163	97	2060	14964182.83	349	35912398
gfp.wt.green	gfp	wt	green	n	56	45352.489	323.174	181.17	172	90	2912	14656756.28	286	35174608
gfp.wt.green	gfp	wt	green	n	57	44848.299	268.335	132.251	168	101	2828	12034365.23	249	28881157
gfp.wt.green	gfp	wt	green	n	58	62497.022	286.64	164.513	159	80	3016	17914135.1	249	42991960
gfp.wt.green	gfp	wt	green	n	59	48635.139	238.724	124.775	145	91	2699	11610369.61	219	27863614
gfp.wt.green	gfp	wt	green	n	60	41042.708	309.217	178.833	156	99	2980	12691087.73	273	30457219
gfp.wt.green	gfp	wt	green	n	61	41325.221	364.322	218.098	167	86	2678	15055694.51	311	36132016
gfp.wt.green	gfp	wt	green	n	62	39972.66	285.492	130.818	145	81	1822	11411875.95	262	27387251
gfp.wt.green	gfp	wt	green	n	63	45094.144	334.687	198.471	165	88	2590	15092417.86	274	36220148
gfp.wt.green	gfp	wt	green	n	64	32803.999	303.45	151.624	160	85	2634	9954387.699	280	23889439
gfp.wt.green	gfp	wt	green	n	65	37472.129	283.588	160.442	158	87	2849	10626631.75	256	25502751
gfp.wt.green	gfp	wt	green	n	66	51669.027	362.037	234.298	156	90	5371	18706078.37	308	44892537
ctrl.ok1074.green	ctrl	ok1074	green	n	1	42162.757	523.282	304.196	208	86	4228	22062994.35	467	52948770
ctrl.ok1074.green	ctrl	ok1074	green	n	2	31476.436	510.807	279.152	346	104	3887	16078372.91	448	38586334
ctrl.ok1074.green	ctrl	ok1074	green	n	3	38378.418	488.092	256.967	388	87	2995	18732180.68	426	44955182
ctrl.ok1074.green	ctrl	ok1074	green	n	4	35664.544	492.855	291.944	204	89	3110	17577446.32	429	42183946
ctrl.ok1074.green	ctrl	ok1074	green	n	5	43066.132	573.134	369.64	234	102	2908	24682675.57	443	59235718
ctrl.ok1074.green	ctrl	ok1074	green	n	6	38100.489	451.364	261.828	206	106	3801	17197175.63	401	41271338
ctrl.ok1074.green	ctrl	ok1074	green	n	7	37168.363	671.355	430.7	215	105	3935	24953172.08	552	59884880
ctrl.ok1074.green	ctrl	ok1074	green	n	8	39136.786	473.892	254.955	219	105	2714	18546607.21	419	44509826
ctrl.ok1074.green	ctrl	ok1074	green	n	9	42379.434	537.017	279.718	420	105	4189	22758469.01	483	54617833
ctrl.ok1074.green	ctrl	ok1074	green	n	10	37382.956	489.484	299.212	201	105	2976	18298345.05	406	43914024
ctrl.ok1074.green	ctrl	ok1074	green	n	11	44059.094	566.152	325.518	237	88	4037	24944153.75	489	59863237
ctrl.ok1074.green	ctrl	ok1074	green	n	12	45628.332	536.468	324.574	212	104	2722	24478144.57	452	58744866
ctrl.ok1074.green	ctrl	ok1074	green	n	13	42857.789	502.857	262.964	223	92	3375	21551331	451	51720834
ctrl.ok1074.green	ctrl	ok1074	green	n	14	47687.593	513.11	310.992	199	84	4264	24468984.98	440	58722884
ctrl.ok1074.green	ctrl	ok1074	green	n	15	46272.112	577.181	347.109	223	104	2979	26707399.64	499	64094834
ctrl.ok1074.green	ctrl	ok1074	green	n	16	37789.641	550.367	320.973	233	98	3416	20798153.71	461	49913291
ctrl.ok1074.green	ctrl	ok1074	green	n	17	47802.181	516.315	304.571	206	99	2136	24680985.08	427	59231661
ctrl.ok1074.green	ctrl	ok1074	green	n	18	47563.837	469.196	294.435	201	101	4250	22316758.85	397	53557777
ctrl.ok1074.green	ctrl	ok1074	green	n	19	45366.654	609.108	409.219	263	115	3420	27633170.22	479	66316582
ctrl.ok1074.green	ctrl	ok1074	green	n	20	36886.683	502.873	248.832	198	107	2758	18549316.51	482	44516328
ctrl.ok1074.green	ctrl	ok1074	green	y	21	41583.564	544.95	303.325	262	104	3952	22660975.81	467	54383860
ctrl.ok1074.green	ctrl	ok1074	green	n	22	42862.789	587.439	345.95	222	105	4465	25179278.65	512	60427511
ctrl.ok1074.green	ctrl	ok1074	green	n	23	38894.275	548.196	334.769	223	103	3999	21321671.36	453	51169676
ctrl.ok1074.green	ctrl	ok1074	green	n	24	39491.386	475.791	280.657	202	100	3054	18789657.89	396	45093121
ctrl.ok1074.green	ctrl	ok1074	green	n	25	38768.019	490.625	298.51	200	115	3617	19020549.26	399	45647235
ctrl.ok1074.green	ctrl	ok1074	green	n	26	42332.765	575.748	362.115	218	98	3720	24372986.44	453	58492498
ctrl.ok1074.green	ctrl	ok1074	green	n	27	36465.831	508.957	311.721	194	102	4195	18559538.64	419	44540860
ctrl.ok1074.green	ctrl	ok1074	green	n	28	47324.243	560.296	398.159	216	100	3906	26515586.72	452	63634504
ctrl.ok1074.green	ctrl	ok1074	green	n	29	36650.423	444.388	270.373	204	105	3918	16287018.68	361	39087061
ctrl.ok1074.green	ctrl	ok1074	green	n	30	40739.776	493.691	244.545	437	106	3696	20112847.02	449	48268630
ctrl.ok1074.green	ctrl	ok1074	green	n	31	46966.727	545.734	345.994	218	95	3873	25631347.2	439	61512426
ctrl.ok1074.green	ctrl	ok1074	green	n	32	38483.84	471.26	278.66	306	97	1956	18135888.47	379	43524146
ctrl.ok1074.green	ctrl	ok1074	green	n	33	48979.319	455.261	274.883	189	100	2826	22298395.51	386	53513707
ctrl.ok1074.green	ctrl	ok1074	green	n	34	38764.269	515.632	316.469	200	97	2674	19988085.5	410	47969216
ctrl.ok1074.green	ctrl	ok1074	green	n	35	47445.915	504.481	305.385	201	106	2871	23935579.39	413	57442769
ctrl.ok1074.green	ctrl	ok1074	green	n	36	42272.346	511.167	366.455	172	104	4891	21608237.35	401	51857403
ctrl.ok1074.green	ctrl	ok1074	green	n	37	43609.49	502.907	293.968	203	90	3226	21931505.85	422	52633212
ctrl.ok1074.green	ctrl	ok1074	green	n	38	44217.435	559.298	381.083	210	109	2950	24730729.01	421	59351041
ctrl.ok1074.green	ctrl	ok1074	green	n	39	43333.644	452.689	230.376	214	101	2204	19616669.8	402	47077859
ctrl.ok1074.green	ctrl	ok1074	green	n	40	47563.421	588.161	427.539	184	101	3293	27974934.98	443	67136780
ctrl.ok1074.green	ctrl	ok1074	green	n	41	41565.23	555.34	323.102	365	86	2838	23082836.73	459	55396280
ctrl.ok1074.green	ctrl	ok1074	green	n	42	39980.575	481.245	276.398	187	96	2391	19240452.21	408	46174978
ctrl.ok1074.green	ctrl	ok1074	green	n	43	37730.472	458.582	307.835	189	99	3314	17302522.52	353	41524159
ctrl.ok1074.green	ctrl	ok1074	green	n	44	47813.432	401.69	194.223	207	101	1916	19206172.31	355	46092710
ctrl.ok1074.green	ctrl	ok1074	green	n	45	48000.941	463.677	301.219	193	96	2798	22256927.79	372	53414189
ctrl.ok1074.green	ctrl	ok1074	green	n	46	42366.517	487.368	303.853	204	106	2491	20648085.2	403	49553143
ctrl.ok1074.green	ctrl	ok1074	green	n	47	33748.207	484.665	290.207	184	106	2486	16356565.19	400	39253965
ctrl.ok1074.green	ctrl	ok1074	green	n	48	40893.116	514.87	310.6	200	99	2312	21054631.67	430	50528810
ctrl.ok1074.green	ctrl	ok1074	green	n	49	41851.493	454.733	273.198	196	99	3398	19031251	374	45672918
ctrl.ok1074.green	ctrl	ok1074	green	n	50	43786.582	503.556	333.579	186	105	2937	22049001.21	396	52915188
ctrl.ok1074.green	ctrl	ok1074	green	n	51	42403.602	457.73	253.06	196	103	2382	19409414.09	384	46580468
ctrl.ok1074.green	ctrl	ok1074	green	n	52	42063.586	448.423	236.915	209	109	2334	18862289.54	393	45267429
ctrl.ok1074.green	ctrl	ok1074	green	n	53	56006.306	421.12	272.451	176	98	2164	23585383.41	334	56602337
ctrl.ok1074.green	ctrl	ok1074	green	n	54	50089.786	564.555	428.229	221	99	2992	28278437.16	412	67865152
ctrl.ok1074.green	ctrl	ok1074	green	n	55	39535.971	445.21	226.714	285	105	1711	17601799.93	383	42242392
ctrl.ok1074.green	ctrl	ok1074	green	n	56	50793.151	442.373	218.508	235	102	1960	22469533.32	398	53924419
ctrl.ok1074.green	ctrl	ok1074	green	n	57	48657.22	485.798	288.18	182	104	2318	23637578.29	406	56727599
ctrl.ok1074.green	ctrl	ok1074	green	n	58	55939.636	408.693	200.671	200	93	1558	22862147.91	365	54866651
ctrl.ok1074.green	ctrl	ok1074	green	n	59	36628.755	446.886	215.567	312	93	1808	16368866.58	415	39283487
ctrl.ok1074.green	ctrl	ok1074	green	n	60	31883.538	432.392	233.906	177	102	3353	13786202.06	385	33085375
ctrl.ok1074.green	ctrl	ok1074	green	n	61	31336.43	470.053	271.071	183	92	2104	14729795.95	384	35349897
ctrl.ok1074.green	ctrl	ok1074	green	n	62	41219.381	443.961	299.509	184	107	2833	18299805.54	342	43917529
ctrl.ok1074.green	ctrl	ok1074	green	n	63	40223.919	394.085	191.396	177	102	1915	15851631.73	352	38042180
ctrl.ok1074.green	ctrl	ok1074	green	n	64	41555.646	477.887	330.844	245	101	2450	19858903.35	369	47659193
ctrl.ok1074.green	ctrl	ok1074	green	n	65	41513.561	517.968	313.72	202	111	3415	21502705.45	424	51604138
ctrl.ok1074.green	ctrl	ok1074	green	n	66	43545.321	489.586	257.745	210	98	2813	21319191.66	458	51163725
gfp.ok1074.green	gfp	ok1074	green	n	1	45675.019	377.496	205.258	244	96	2800	17242117.78	324	41379178
gfp.ok1074.green	gfp	ok1074	green	n	2	39653.492	308.871	127.731	282	75	2503	12247804.57	293	29393378
gfp.ok1074.green	gfp	ok1074	green	n	3	42296.113	385.842	188.997	358	89	3531	16319615.74	357	39165275
gfp.ok1074.green	gfp	ok1074	green	n	4	37747.571	433.419	234.375	296	102	4105	16360533.04	380	39263472
gfp.ok1074.green	gfp	ok1074	green	n	5	40068.928	443.378	253.628	212	105	3506	17765673.13	393	42635653
gfp.ok1074.green	gfp	ok1074	green	n	6	33920.311	277.279	135.089	164	102	2457	9405390.41	242	22571898
gfp.ok1074.green	gfp	ok1074	green	n	7	46270.463	493.712	350.254	188	74	3558	22844282.31	384	54823754
gfp.ok1074.green	gfp	ok1074	green	n	8	39305.559	288.423	148.229	248	99	2635	11336633.88	258	27206669
gfp.ok1074.green	gfp	ok1074	green	n	9	40218.101	487.892	277.902	206	116	3619	19622086.5	422	47090840
gfp.ok1074.green	gfp	ok1074	green	n	10	46678.815	492.567	291.134	215	105	4313	22992458.71	428	55179361
gfp.ok1074.green	gfp	ok1074	green	n	11	41094.391	407.428	221.712	189	91	4158	16742988.98	353	40181324
gfp.ok1074.green	gfp	ok1074	green	n	12	38920.125	278.194	125.178	269	88	2965	10827359.19	262	25984466
gfp.ok1074.green	gfp	ok1074	green	n	13	29216.345	435.195	237.587	275	102	2084	12714801.07	365	30514118
gfp.ok1074.green	gfp	ok1074	green	n	14	44824.98	323.626	220.711	181	62	2767	14506515.2	257	34814034
gfp.ok1074.green	gfp	ok1074	green	n	15	39250.557	461.355	242.539	365	107	2694	18108430.58	403	43458233
gfp.ok1074.green	gfp	ok1074	green	n	16	31778.546	280.419	144.553	220	83	1618	8911293.084	238	21386119
gfp.ok1074.green	gfp	ok1074	green	n	17	1534.237	257.439	68.167	216	115	590	394972.763	250	947891
gfp.ok1074.green	gfp	ok1074	green	n	18	33066.105	458.181	266.429	201	98	5070	15150250.67	392	36358928
gfp.ok1074.green	gfp	ok1074	green	n	19	27434.596	426.413	211.584	283	102	2050	11698465.12	370	28075024
gfp.ok1074.green	gfp	ok1074	green	n	20	36792.527	393.688	246.82	295	85	3233	14484788.79	330	34761893
gfp.ok1074.green	gfp	ok1074	green	n	21	38969.71	300.223	140.556	258	104	3002	11699584.34	275	28077710
gfp.ok1074.green	gfp	ok1074	green	y	22	35415.38	305.526	147.717	172	93	2787	10820327.62	273	25967591
gfp.ok1074.green	gfp	ok1074	green	n	23	30762.666	383.231	206.549	257	103	2108	11789215.55	324	28292815
gfp.ok1074.green	gfp	ok1074	green	n	24	35340.377	255.79	112.904	217	85	2013	9039722.745	233	21694336
gfp.ok1074.green	gfp	ok1074	green	n	25	31011.844	232.827	87.982	208	65	1595	7220391.089	216	17328141
gfp.ok1074.green	gfp	ok1074	green	n	26	40736.875	378.174	196.922	171	101	1933	15405622.84	332	36971793
gfp.ok1074.green	gfp	ok1074	green	n	27	41286.484	365.986	222.367	271	90	3474	15110279.66	306	36263002
gfp.ok1074.green	gfp	ok1074	green	n	28	44037.444	445.927	278.466	185	106	3891	19637501.79	383	47127835
gfp.ok1074.green	gfp	ok1074	green	n	29	35064.947	413.481	245.39	186	84	3818	14498702.76	364	34795285
gfp.ok1074.green	gfp	ok1074	green	n	30	40578.118	275.323	140.454	161	98	3020	11172083.81	257	26811767
gfp.ok1074.green	gfp	ok1074	green	n	31	39838.917	543.132	414.721	205	107	3247	21637801.77	376	51928334
gfp.ok1074.green	gfp	ok1074	green	n	32	42055.686	340.624	172.594	261	94	2646	14325170.61	295	34378827
gfp.ok1074.green	gfp	ok1074	green	n	33	37410.472	421.609	274.058	177	87	4282	15772605.98	337	37852512
gfp.ok1074.green	gfp	ok1074	green	n	34	41998.6	393.242	299.106	187	98	3560	16515600.59	319	39635617
gfp.ok1074.green	gfp	ok1074	green	n	35	46774.236	467.255	328.061	189	101	4961	21855513.88	373	52450819
gfp.ok1074.green	gfp	ok1074	green	n	36	38065.919	392.939	226.728	201	94	4050	14957595.13	339	35896576
gfp.ok1074.green	gfp	ok1074	green	n	37	50334.817	393.734	190.263	387	83	3025	19818532.62	378	47562289
gfp.ok1074.green	gfp	ok1074	green	n	38	40066.844	224.364	80.429	203	90	1496	8989567.103	210	21573968
gfp.ok1074.green	gfp	ok1074	green	n	39	37953.414	420.252	214.936	345	100	1969	15950003.73	377	38278247
gfp.ok1074.green	gfp	ok1074	green	n	40	35328.293	249.986	105.385	155	94	1454	8831573.998	229	21194802
gfp.ok1074.green	gfp	ok1074	green	n	41	33624.048	416.119	217.649	285	99	2254	13991608.59	358	33578315
gfp.ok1074.green	gfp	ok1074	green	n	42	39836	395.082	205.43	194	95	2900	15738492.74	349	37770644
gfp.ok1074.green	gfp	ok1074	green	n	43	42616.128	337.474	173.416	167	92	2541	14381851.55	300	34514855
gfp.ok1074.green	gfp	ok1074	green	n	44	43271.158	345.086	180.911	175	89	4466	14932273.97	312	35835808
gfp.ok1074.green	gfp	ok1074	green	n	45	44725.392	372.434	242.384	173	101	2693	16657262.11	307	39975589
gfp.ok1074.green	gfp	ok1074	green	n	46	38155.09	371.208	167.784	200	108	1567	14163468.16	338	33990759
gfp.ok1074.green	gfp	ok1074	green	n	47	38865.122	327.137	179.935	270	97	1633	12714204.37	277	30512686
gfp.ok1074.green	gfp	ok1074	green	n	48	35931.654	409.28	198.602	280	103	2025	14706115.22	361	35293052
gfp.ok1074.green	gfp	ok1074	green	n	49	39881.002	262.417	100.492	219	92	1231	10465460.45	239	25115949
gfp.ok1074.green	gfp	ok1074	green	n	50	30941.424	378.714	270.083	155	86	3225	11717945.19	295	28121774
gfp.ok1074.green	gfp	ok1074	green	n	51	28662.569	342.87	186.158	199	97	2373	9827541.507	287	23585014
gfp.ok1074.green	gfp	ok1074	green	n	52	32999.436	322.831	162.335	311	101	3357	10653251.18	299	25566626
gfp.ok1074.green	gfp	ok1074	green	n	53	36124.996	219.074	93.401	195	92	2048	7914049.683	200	18992845
gfp.ok1074.green	gfp	ok1074	green	n	54	35467.466	283.606	166.362	234	98	2395	10058776.73	241	24139953
gfp.ok1074.green	gfp	ok1074	green	n	55	41880.261	339.541	197.595	173	90	3476	14220049.93	293	34126549
gfp.ok1074.green	gfp	ok1074	green	n	56	37490.059	421.958	237.549	245	101	2122	15819215.62	357	37964370
gfp.ok1074.green	gfp	ok1074	green	n	57	38567.609	297.474	161.073	160	84	2045	11472878.07	261	27533640
gfp.ok1074.green	gfp	ok1074	green	n	58	30896.005	345.447	225.438	158	91	2031	10672927.5	270	25613847
gfp.ok1074.green	gfp	ok1074	green	n	59	40166.432	485.093	327.792	185	106	4535	19484448.91	398	46760525
gfp.ok1074.green	gfp	ok1074	green	n	60	42065.27	425.012	226.497	186	103	2485	17878223.73	376	42905762
gfp.ok1074.green	gfp	ok1074	green	n	61	38215.092	241.84	104.674	221	93	1695	9241946.637	222	22179651
gfp.ok1074.green	gfp	ok1074	green	n	62	43674.927	339.934	198.874	173	97	2102	14846605.44	282	35630213
gfp.ok1074.green	gfp	ok1074	green	n	63	34033.65	395.865	230.387	197	93	2769	13472729.7	334	32333063
gfp.ok1074.green	gfp	ok1074	green	n	64	33144.442	480.558	239.676	250	118	2833	15927832.29	434	38225038
gfp.ok1074.green	gfp	ok1074	green	n	65	31793.13	405.915	195.273	215	113	1671	12905319.42	365	30971341
ctrl.wt.red	ctrl	wt	red	n	1	35114.517	257.028	133.139	128	76	728	9025402.495	209	21659979
ctrl.wt.red	ctrl	wt	red	n	2	33077.341	253.396	139.339	126	84	719	8381665.663	189	20115081
ctrl.wt.red	ctrl	wt	red	n	3	41028.119	255.476	138.501	133	79	948	10481688.02	190	25154905
ctrl.wt.red	ctrl	wt	red	n	4	37088.773	245.245	126.809	132	81	634	9095824.871	180	21828985
ctrl.wt.red	ctrl	wt	red	n	5	34808.253	239.666	121.726	128	77	633	8342341.371	190	20020707
ctrl.wt.red	ctrl	wt	red	n	6	27572.506	238.215	109.51	132	89	640	6568196.365	203	15762953
ctrl.wt.red	ctrl	wt	red	n	7	39884.734	242.437	129.951	132	63	750	9669523.095	180	23205798
ctrl.wt.red	ctrl	wt	red	n	8	35443.698	240.114	127.796	134	76	898	8510526.535	184	20424333
ctrl.wt.red	ctrl	wt	red	n	9	36544.582	254.542	142.214	130	80	764	9302126.771	185	22324087
ctrl.wt.red	ctrl	wt	red	n	10	40085.577	250.061	142.942	134	69	1011	10023822.99	181	24056079
ctrl.wt.red	ctrl	wt	red	n	11	36072.894	246.955	132.11	132	81	755	8908384.663	189	21379149
ctrl.wt.red	ctrl	wt	red	n	12	43595.32	224.106	112.827	134	84	635	9769954.754	169	23446823
ctrl.wt.red	ctrl	wt	red	n	13	32273.137	251.56	137.212	132	70	1062	8118620.344	186	19483801
ctrl.wt.red	ctrl	wt	red	n	14	28488.798	244.201	124.379	133	69	715	6956994.497	201	16696026
ctrl.wt.red	ctrl	wt	red	n	15	35032.013	230.513	113.371	126	72	638	8075349.622	182	19379956
ctrl.wt.red	ctrl	wt	red	n	16	43001.959	240.42	132.398	136	83	796	10338549.41	175	24811388
ctrl.wt.red	ctrl	wt	red	n	17	42671.111	231.962	123.515	132	81	712	9898077.259	171	23754303
ctrl.wt.red	ctrl	wt	red	n	18	36574.583	246.643	127.887	129	72	732	9020881.039	191	21649128
ctrl.wt.red	ctrl	wt	red	n	19	40506.429	261.164	156.255	135	55	1097	10578822.86	181	25388018
ctrl.wt.red	ctrl	wt	red	n	20	36957.101	248.3	135.092	128	69	810	9176448.544	180	22022473
ctrl.wt.red	ctrl	wt	red	n	21	33901.128	237.624	117.394	132	82	801	8055705.811	187	19332813
ctrl.wt.red	ctrl	wt	red	n	22	42033.582	262.507	147.889	137	79	935	11034122.77	187	26480688
ctrl.wt.red	ctrl	wt	red	n	23	46321.277	229.016	118.294	132	84	889	10608308.79	165	25458781
ctrl.wt.red	ctrl	wt	red	n	24	43968.67	233.933	133.246	132	77	844	10285707.01	162	24684572
ctrl.wt.red	ctrl	wt	red	n	25	41938.994	233.591	123.15	133	75	765	9796584.301	167	23510731
ctrl.wt.red	ctrl	wt	red	n	26	37806.306	259.22	150.304	130	85	959	9800145.296	183	23519277
ctrl.wt.red	ctrl	wt	red	n	27	43965.753	245.269	137.439	134	62	815	10783425.93	170	25879043
ctrl.wt.red	ctrl	wt	red	n	28	38638.844	254.939	138.705	133	76	882	9850563.427	187	23640275
ctrl.wt.red	ctrl	wt	red	n	29	32882.748	239.684	123.452	127	71	745	7881464.538	184	18914653
ctrl.wt.red	ctrl	wt	red	n	30	47527.166	239.008	122.161	132	73	1015	11359394.68	182	27261305
ctrl.wt.red	ctrl	wt	red	n	31	41997.33	244.599	135.215	133	75	899	10272492.65	170	24652859
ctrl.wt.red	ctrl	wt	red	n	32	40932.698	255.947	149.999	134	82	1349	10476583.2	175	25142654
ctrl.wt.red	ctrl	wt	red	n	33	33533.195	244.838	121.351	125	64	637	8210188.683	198	19703555
ctrl.wt.red	ctrl	wt	red	n	34	32685.239	256.576	129.419	132	92	885	8386240.038	217	20126059
ctrl.wt.red	ctrl	wt	red	n	35	36249.152	254.438	130.665	132	80	1154	9223174.84	210	22134611
ctrl.wt.red	ctrl	wt	red	n	36	23319.396	281.012	117.989	123	79	673	6553023.174	293	15726539
ctrl.wt.red	ctrl	wt	red	n	37	36816.252	231.17	116.908	125	72	693	8510796.636	183	20424986
ctrl.wt.red	ctrl	wt	red	n	38	45107.878	207.637	109.342	119	65	651	9366079.573	150	22477572
ctrl.wt.red	ctrl	wt	red	n	39	44993.706	227.671	125.443	125	73	804	10243767.69	165	24583928
ctrl.wt.red	ctrl	wt	red	n	40	37624.206	235.203	130.463	123	82	664	8849316.148	165	21237396
ctrl.wt.red	ctrl	wt	red	n	41	30255.955	246.204	130.217	124	79	794	7449141.843	193	17877130
ctrl.wt.red	ctrl	wt	red	n	42	46102.09	224.762	121.596	123	76	672	10362013.47	155	24867705
ctrl.wt.red	ctrl	wt	red	n	43	39757.219	228.813	118.344	124	77	761	9096969.458	171	21831737
ctrl.wt.red	ctrl	wt	red	n	44	50133.106	224.866	126.825	128	70	1061	11273230.61	158	27054527
ctrl.wt.red	ctrl	wt	red	n	45	49652.251	229.817	127.621	129	66	1559	11410918.93	157	27384964
ctrl.wt.red	ctrl	wt	red	n	46	40691.428	230.845	132.087	128	80	768	9393401.645	163	22543142
ctrl.wt.red	ctrl	wt	red	n	47	43797.819	239.298	137.533	128	71	1021	10480737.6	167	25152630
ctrl.wt.red	ctrl	wt	red	n	48	39940.977	226.928	116.538	126	72	726	9063715.867	164	21751932
ctrl.wt.red	ctrl	wt	red	n	49	46087.089	231.922	127.835	129	78	751	10688599.11	162	25651475
ctrl.wt.red	ctrl	wt	red	n	50	41343.124	239.442	142.305	130	71	985	9899264.16	157	23757157
ctrl.wt.red	ctrl	wt	red	n	51	44904.952	245.927	144.222	129	82	1315	11043323.1	164	26502774
ctrl.wt.red	ctrl	wt	red	y	52	41853.981	225.873	127.514	123	70	783	9453663.96	159	22687765
ctrl.wt.red	ctrl	wt	red	n	53	32737.734	230.201	110.411	128	78	645	7536250.375	185	18086181
ctrl.wt.red	ctrl	wt	red	n	54	30864.732	244.206	128.524	128	81	655	7537354.175	194	18088830
ctrl.wt.red	ctrl	wt	red	n	55	38593.416	223.665	112.577	124	76	621	8631988.796	166	20715834
ctrl.wt.red	ctrl	wt	red	n	56	46515.025	217.326	108.903	133	72	708	10108921.16	163	24260311
ctrl.wt.red	ctrl	wt	red	n	57	37986.722	255.363	145.33	128	87	882	9700386.394	182	23279872
ctrl.wt.red	ctrl	wt	red	n	58	47800.917	231.982	121.707	131	73	804	11088944.76	172	26612261
ctrl.wt.red	ctrl	wt	red	n	59	39150.941	250.856	145.554	131	82	874	9821266.874	177	23569972
ctrl.wt.red	ctrl	wt	red	n	60	45349.972	242.395	144.171	132	83	847	10992611.64	170	26381072
ctrl.wt.red	ctrl	wt	red	n	61	38943.432	234.733	118.948	127	67	740	9141298.134	186	21938121
ctrl.wt.red	ctrl	wt	red	n	62	45355.806	217.377	118.081	122	64	700	9859324.849	154	23661307
ctrl.wt.red	ctrl	wt	red	n	63	41099.78	221.976	124.148	126	71	978	9123146.894	152	21894560
ctrl.wt.red	ctrl	wt	red	n	64	37311.691	245.262	134.104	128	75	898	9151139.83	186	21961740
ctrl.wt.red	ctrl	wt	red	n	65	47354.23	221.607	119.786	129	59	827	10494038.21	154	25184550
ctrl.wt.red	ctrl	wt	red	n	66	45094.961	233.378	125.707	130	75	724	10524191.66	169	25256915
ctrl.wt.red	ctrl	wt	red	n	67	44675.359	235.333	128.283	129	61	770	10513586.59	171	25231464
gfp.wt.red	gfp	wt	red	n	1	45305.82	207.392	110.523	125	72	820	9396069.274	157	22549536
gfp.wt.red	gfp	wt	red	n	2	51499.019	216.8	130.748	125	72	825	11164978.84	143	26794725
gfp.wt.red	gfp	wt	red	n	3	37374.624	222.413	115.966	120	77	582	8312614.775	162	19949364
gfp.wt.red	gfp	wt	red	n	4	40991.039	213.244	112.918	125	75	770	8741077.683	156	20977628
gfp.wt.red	gfp	wt	red	n	5	41623.152	225.638	124.455	125	76	713	9391759.494	168	22539193
gfp.wt.red	gfp	wt	red	n	6	46549.627	206.041	114.745	123	64	728	9591130.686	140	23017662
gfp.wt.red	gfp	wt	red	n	7	45147.896	211.787	105.653	125	79	904	9561728.093	158	22947099
gfp.wt.red	gfp	wt	red	n	8	49700.187	192.846	94.701	123	75	820	9584490.799	141	23001727
gfp.wt.red	gfp	wt	red	n	9	47186.739	218.398	129.418	125	68	1052	10305504.99	145	24732082
gfp.wt.red	gfp	wt	red	n	10	45417.075	205.288	104.185	125	74	751	9323601.797	150	22375622
gfp.wt.red	gfp	wt	red	n	11	44306.191	218.276	116.881	125	61	831	9670983.918	155	23209301
gfp.wt.red	gfp	wt	red	n	12	38195.495	219.825	118.838	122	71	673	8396309.849	158	20150223
gfp.wt.red	gfp	wt	red	n	13	45354.572	207.256	106.943	126	74	773	9400008.204	150	22558989
gfp.wt.red	gfp	wt	red	n	14	49018.906	217.763	122.818	125	66	893	10674485.18	151	25617594
gfp.wt.red	gfp	wt	red	n	15	50266.046	193.689	99.729	123	83	731	9735964.386	141	23365247
gfp.wt.red	gfp	wt	red	n	16	50866.907	214.069	126.697	125	72	791	10889027.07	144	26132471
gfp.wt.red	gfp	wt	red	n	17	53039.923	205.632	107.939	125	62	834	10906719.12	146	26174930
gfp.wt.red	gfp	wt	red	n	18	44557.036	218.664	129.104	122	74	1051	9743019.292	147	23382178
gfp.wt.red	gfp	wt	red	n	19	48979.738	203.268	110.375	125	69	649	9956021.94	143	23893361
gfp.wt.red	gfp	wt	red	y	20	47438.417	206.678	116.983	125	62	684	9804494.601	142	23529712
gfp.wt.red	gfp	wt	red	n	21	45485.411	219.362	130.41	122	69	746	9977790.435	146	23945603
gfp.wt.red	gfp	wt	red	n	22	49128.495	214.43	125.475	123	77	732	10534641.29	143	25281984
gfp.wt.red	gfp	wt	red	n	23	54581.244	197.55	109.246	123	57	784	10782537.2	137	25876907
gfp.wt.red	gfp	wt	red	n	24	36860.851	215.256	117.973	126	78	676	7934508.751	152	19041951
gfp.wt.red	gfp	wt	red	n	25	45902.93	220.402	120.083	125	65	723	10117093.47	158	24279915
gfp.wt.red	gfp	wt	red	n	26	45564.582	210.549	118.401	121	77	696	9593563.297	146	23023500
gfp.wt.red	gfp	wt	red	n	27	45784.592	208.681	117.81	123	67	805	9554375.674	145	22929454
gfp.wt.red	gfp	wt	red	n	28	44444.114	200.012	102.597	122	70	630	8889338.207	147	21333437
gfp.wt.red	gfp	wt	red	n	29	51226.924	216.012	127.587	125	69	1077	11065654.72	146	26556358
gfp.wt.red	gfp	wt	red	n	30	51411.515	209.815	116.864	122	61	819	10786886.57	144	25887345
gfp.wt.red	gfp	wt	red	n	31	49200.581	222.358	129.015	125	69	791	10940127.73	149	26255107
gfp.wt.red	gfp	wt	red	n	32	41683.988	211.847	120.526	122	66	726	8830618.858	144	21192517
gfp.wt.red	gfp	wt	red	n	33	42050.671	214.419	110.629	125	71	646	9016454.431	151	21638502
gfp.wt.red	gfp	wt	red	n	34	44351.61	224.351	124.579	125	68	798	9950346.681	162	23879741
gfp.wt.red	gfp	wt	red	n	35	43379.065	209.447	110.674	125	67	708	9085611.341	154	21804471
gfp.wt.red	gfp	wt	red	n	36	44013.261	210.305	104.48	122	74	600	9256197.051	155	22213858
gfp.wt.red	gfp	wt	red	n	37	48461.381	206.738	103.657	121	60	709	10018808.56	155	24044042
gfp.wt.red	gfp	wt	red	n	38	42572.362	194.645	91.379	121	67	576	8286512.333	147	19886721
gfp.wt.red	gfp	wt	red	n	39	45259.984	201.739	95.445	123	77	599	9130707.568	154	21912697
gfp.wt.red	gfp	wt	red	n	40	42941.129	223.081	129.686	119	74	832	9579338.064	145	22989361
gfp.wt.red	gfp	wt	red	n	41	38282.166	207.359	104.168	125	81	632	7938158.917	150	19050711
gfp.wt.red	gfp	wt	red	n	42	39839.32	201.516	102.711	118	72	630	8028252.2	147	19266925
gfp.wt.red	gfp	wt	red	n	43	39404.717	214.393	117.495	118	69	752	8448097.632	150	20274508
gfp.wt.red	gfp	wt	red	n	44	45960.433	217.54	117.496	119	78	1228	9998253.87	150	23994713
gfp.wt.red	gfp	wt	red	n	45	37200.866	209.553	96.907	121	75	567	7795549.069	169	18708463
gfp.wt.red	gfp	wt	red	n	46	44107.432	211.202	116.552	125	64	688	9315562.263	145	22356328
gfp.wt.red	gfp	wt	red	n	47	43589.075	216.501	117.057	122	73	676	9437099.066	161	22648003
gfp.wt.red	gfp	wt	red	n	48	54258.729	204.945	112.025	125	80	690	11120068.87	147	26686946
gfp.wt.red	gfp	wt	red	n	49	35075.352	219.807	96.555	126	79	785	7709818.902	197	18502720
gfp.wt.red	gfp	wt	red	n	50	39967.243	218.341	116.224	125	58	674	8726493.684	159	20942628
gfp.wt.red	gfp	wt	red	n	51	43576.158	201.819	104.42	121	75	729	8794512.208	143	21105865
gfp.wt.red	gfp	wt	red	n	52	39549.307	220.075	126.96	120	63	1207	8703812.231	157	20888195
gfp.wt.red	gfp	wt	red	n	53	47458.002	207.861	115.143	121	70	1132	9864683.601	139	23674159
gfp.wt.red	gfp	wt	red	n	54	43390.316	213.736	108.246	122	69	729	9274079.535	158	22256774
gfp.wt.red	gfp	wt	red	n	55	37432.96	226.246	115.461	122	83	776	8469042.338	172	20324773
gfp.wt.red	gfp	wt	red	n	56	45352.489	216.495	126.57	126	64	1000	9818581.911	145	23563520
gfp.wt.red	gfp	wt	red	n	57	44848.299	194.036	93.726	121	51	587	8702164.656	145	20884241
gfp.wt.red	gfp	wt	red	n	58	62497.022	191.31	104.91	122	72	745	11956286.66	134	28693777
gfp.wt.red	gfp	wt	red	n	59	48635.139	199.296	103.168	120	77	694	9692779.08	142	23261607
gfp.wt.red	gfp	wt	red	n	60	41042.708	208.288	109.415	120	53	644	8548696.394	150	20515934
gfp.wt.red	gfp	wt	red	n	61	41325.221	212.599	117.973	119	67	910	8785706.806	149	21084733
gfp.wt.red	gfp	wt	red	n	62	39972.66	213.498	107.733	120	66	607	8534094.06	161	20480890
gfp.wt.red	gfp	wt	red	n	63	45094.144	209.257	111.957	121	70	818	9436281.112	145	22646040
gfp.wt.red	gfp	wt	red	n	64	32803.999	222.255	107.428	120	66	630	7290842.677	177	17497223
gfp.wt.red	gfp	wt	red	n	65	37472.129	212.01	106.785	121	67	655	7944450.455	154	19065810
gfp.wt.red	gfp	wt	red	n	66	51669.027	211.044	118.553	123	68	796	10904458.19	143	26169504
ctrl.ok1074.red	ctrl	ok1074	red	n	1	42162.757	250.771	138.123	138	74	902	10573200.01	184	25374522
ctrl.ok1074.red	ctrl	ok1074	red	n	2	31476.436	252.256	134.685	124	80	780	7940112.35	199	19055400
ctrl.ok1074.red	ctrl	ok1074	red	n	3	38378.418	234.719	126.783	128	69	787	9008160.674	168	21618599
ctrl.ok1074.red	ctrl	ok1074	red	n	4	35664.544	237.1	121.949	132	48	788	8456077.146	177	20293659
ctrl.ok1074.red	ctrl	ok1074	red	n	5	43066.132	246.42	136.439	130	68	950	10612372.22	169	25468531
ctrl.ok1074.red	ctrl	ok1074	red	n	6	38100.489	227.132	112.188	128	90	637	8653858.255	180	20768312
ctrl.ok1074.red	ctrl	ok1074	red	n	7	37168.363	259.354	139.881	130	86	816	9639752.413	202	23134350
ctrl.ok1074.red	ctrl	ok1074	red	n	8	39136.786	221.129	115.509	128	67	732	8654262.857	163	20769283
ctrl.ok1074.red	ctrl	ok1074	red	n	9	42379.434	228.296	117.568	128	70	761	9675055.691	171	23219074
ctrl.ok1074.red	ctrl	ok1074	red	n	10	37382.956	234.786	125.887	131	84	742	8776979.291	170	21063789
ctrl.ok1074.red	ctrl	ok1074	red	n	11	44059.094	246.526	134.443	129	79	802	10861724.01	172	26066948
ctrl.ok1074.red	ctrl	ok1074	red	n	12	45628.332	238.42	127.765	131	83	847	10878692.29	173	26107670
ctrl.ok1074.red	ctrl	ok1074	red	n	13	42857.789	229.44	128.66	135	71	721	9833297.079	157	23598836
ctrl.ok1074.red	ctrl	ok1074	red	n	14	47687.593	242.319	141.256	132	68	892	11555631.51	164	27732250
ctrl.ok1074.red	ctrl	ok1074	red	n	15	46272.112	248.414	140.279	136	88	882	11494644.98	173	27585889
ctrl.ok1074.red	ctrl	ok1074	red	n	16	37789.641	237.05	129.448	133	76	789	8958038.803	171	21498312
ctrl.ok1074.red	ctrl	ok1074	red	n	17	47802.181	226.669	125.234	133	76	760	10835272.81	156	26003468
ctrl.ok1074.red	ctrl	ok1074	red	n	18	47563.837	229.191	122.486	128	74	711	10901180.81	163	26161640
ctrl.ok1074.red	ctrl	ok1074	red	n	19	45366.654	255.689	157.958	133	72	1024	11599742.69	167	27838112
ctrl.ok1074.red	ctrl	ok1074	red	n	20	36886.683	238.677	118.034	140	77	685	8804020.525	189	21128685
ctrl.ok1074.red	ctrl	ok1074	red	y	21	41583.564	236.272	134.123	129	79	855	9825045.036	169	23579032
ctrl.ok1074.red	ctrl	ok1074	red	n	22	42862.789	241.455	128.271	137	76	874	10349429.38	181	24837497
ctrl.ok1074.red	ctrl	ok1074	red	n	23	38894.275	238.651	132.046	131	82	681	9282146.511	167	22276135
ctrl.ok1074.red	ctrl	ok1074	red	n	24	39491.386	232.528	124.057	128	77	829	9182841.146	168	22037813
ctrl.ok1074.red	ctrl	ok1074	red	n	25	38768.019	230.299	124.17	129	79	673	8928242.86	157	21426805
ctrl.ok1074.red	ctrl	ok1074	red	n	26	42332.765	231.014	128.129	128	79	905	9779459.622	164	23469632
ctrl.ok1074.red	ctrl	ok1074	red	n	27	36465.831	243.294	143.682	128	80	805	8871918.206	161	21291632
ctrl.ok1074.red	ctrl	ok1074	red	n	28	47324.243	245.155	149.223	133	82	829	11601768.62	163	27842974
ctrl.ok1074.red	ctrl	ok1074	red	n	29	36650.423	229.517	116.745	128	79	679	8411883.879	175	20187600
ctrl.ok1074.red	ctrl	ok1074	red	n	30	40739.776	228.133	114.762	129	75	757	9294100.806	173	22304824
ctrl.ok1074.red	ctrl	ok1074	red	n	31	46966.727	238.123	135.245	130	75	927	11183862.88	163	26840046
ctrl.ok1074.red	ctrl	ok1074	red	n	32	38483.84	228.233	120.173	129	78	666	8783270.828	164	21078888
ctrl.ok1074.red	ctrl	ok1074	red	n	33	48979.319	210.393	108.822	128	80	657	10304888.6	157	24730604
ctrl.ok1074.red	ctrl	ok1074	red	n	34	38764.269	242.756	134.144	128	56	670	9410261.107	171	22583596
ctrl.ok1074.red	ctrl	ok1074	red	n	35	47445.915	230.703	129.329	129	67	763	10945913.27	160	26268993
ctrl.ok1074.red	ctrl	ok1074	red	n	36	42272.346	240.467	138.56	130	73	846	10165090.97	162	24395105
ctrl.ok1074.red	ctrl	ok1074	red	n	37	43609.49	234.068	137.341	128	65	859	10207603.74	156	24497131
ctrl.ok1074.red	ctrl	ok1074	red	n	38	44217.435	238.683	134.674	128	78	771	10553948.3	163	25328320
ctrl.ok1074.red	ctrl	ok1074	red	n	39	43333.644	220.716	116.404	129	78	784	9564426.893	157	22953577
ctrl.ok1074.red	ctrl	ok1074	red	n	40	47563.421	238.618	139.896	130	76	1310	11349505.86	161	27237571
ctrl.ok1074.red	ctrl	ok1074	red	n	41	41565.23	242.124	130.139	128	81	806	10063925.52	177	24152319
ctrl.ok1074.red	ctrl	ok1074	red	n	42	39980.575	240.244	129.33	128	72	757	9605077.498	172	23051134
ctrl.ok1074.red	ctrl	ok1074	red	n	43	37730.472	230.428	125.158	128	82	804	8694171.345	163	20865059
ctrl.ok1074.red	ctrl	ok1074	red	n	44	47813.432	204.825	108.925	128	81	735	9793397.342	150	23503081
ctrl.ok1074.red	ctrl	ok1074	red	n	45	48000.941	231.342	139.444	128	74	906	11104644.68	153	26649931
ctrl.ok1074.red	ctrl	ok1074	red	n	46	42366.517	237.483	135.775	128	79	833	10061324.57	159	24146077
ctrl.ok1074.red	ctrl	ok1074	red	n	47	33748.207	241.273	128.963	124	74	657	8142530.337	182	19541181
ctrl.ok1074.red	ctrl	ok1074	red	n	48	40893.116	235.079	129.077	129	79	770	9613120.365	165	23070436
ctrl.ok1074.red	ctrl	ok1074	red	n	49	41851.493	221.559	115.885	128	71	779	9272583.574	166	22253185
ctrl.ok1074.red	ctrl	ok1074	red	n	50	43786.582	238.431	128.059	128	80	673	10440081.02	170	25055051
ctrl.ok1074.red	ctrl	ok1074	red	n	51	42403.602	223.086	119.243	128	74	809	9459664.195	157	22702158
ctrl.ok1074.red	ctrl	ok1074	red	n	52	42063.586	214.889	107.851	128	84	742	9038982.914	168	21692569
ctrl.ok1074.red	ctrl	ok1074	red	n	53	56006.306	222.557	136.244	128	75	857	12464607.16	150	29913692
ctrl.ok1074.red	ctrl	ok1074	red	n	54	50089.786	219.495	116.43	128	71	681	10994456.74	158	26385492
ctrl.ok1074.red	ctrl	ok1074	red	n	55	39535.971	224.611	112.29	126	74	640	8880202.751	172	21311514
ctrl.ok1074.red	ctrl	ok1074	red	n	56	50793.151	211.683	106.336	128	72	615	10752035.67	158	25803708
ctrl.ok1074.red	ctrl	ok1074	red	n	57	48657.22	228.032	124.27	129	74	902	11095409.26	161	26627767
ctrl.ok1074.red	ctrl	ok1074	red	n	58	55939.636	198.759	93.796	123	72	592	11118479.9	151	26683134
ctrl.ok1074.red	ctrl	ok1074	red	n	59	36628.755	223.458	109.563	128	85	626	8185000.609	178	19643105
ctrl.ok1074.red	ctrl	ok1074	red	n	60	31883.538	221.736	102.807	128	60	666	7069715.962	184	16966544
ctrl.ok1074.red	ctrl	ok1074	red	n	61	31336.43	236.629	126.735	126	69	677	7415105.474	176	17795441
ctrl.ok1074.red	ctrl	ok1074	red	n	62	41219.381	225.239	123.764	125	69	849	9284197.021	155	22281056
ctrl.ok1074.red	ctrl	ok1074	red	n	63	40223.919	205.537	104.568	122	77	671	8267515.208	155	19841131
ctrl.ok1074.red	ctrl	ok1074	red	n	64	41555.646	228.058	124.436	122	80	674	9477094.157	161	22743988
ctrl.ok1074.red	ctrl	ok1074	red	n	65	41513.561	225.246	114.445	128	84	627	9350754.642	170	22440787
ctrl.ok1074.red	ctrl	ok1074	red	n	66	43545.321	238.439	119.726	135	83	671	10382890.91	175	24917801
gfp.ok1074.red	gfp	ok1074	red	n	1	45675.019	243.663	145.209	135	88	1013	11129307.67	168	26709109
gfp.ok1074.red	gfp	ok1074	red	n	2	39653.492	243.86	121.379	135	63	712	9669887.584	191	23206662
gfp.ok1074.red	gfp	ok1074	red	n	3	42296.113	226.327	117.612	133	77	693	9572756.863	169	22973559
gfp.ok1074.red	gfp	ok1074	red	n	4	37747.571	239.282	122.852	134	83	677	9032319.071	180	21676568
gfp.ok1074.red	gfp	ok1074	red	n	5	40068.928	244.363	129.172	132	66	699	9791379.426	182	23498229
gfp.ok1074.red	gfp	ok1074	red	n	6	33920.311	261.98	133.03	133	74	731	8886451.524	215	21326502
gfp.ok1074.red	gfp	ok1074	red	n	7	46270.463	250.062	141.973	137	83	834	11570507.15	173	27767939
gfp.ok1074.red	gfp	ok1074	red	n	8	39305.559	262.777	126.605	133	77	718	10328606.65	229	24787515
gfp.ok1074.red	gfp	ok1074	red	n	9	40218.101	235.676	130.971	133	72	821	9478449.606	172	22747232
gfp.ok1074.red	gfp	ok1074	red	n	10	46678.815	232.546	128.879	134	89	1990	10854980.46	161	26050754
gfp.ok1074.red	gfp	ok1074	red	n	11	41094.391	227.047	113.983	133	87	667	9330378.624	171	22391878
gfp.ok1074.red	gfp	ok1074	red	n	12	38920.125	232.128	123.252	133	72	695	9034446.669	171	21681674
gfp.ok1074.red	gfp	ok1074	red	n	13	29216.345	293.445	156.395	131	85	816	8573396.698	280	20575205
gfp.ok1074.red	gfp	ok1074	red	n	14	44824.98	239.201	139.32	134	83	907	10722191.02	171	25732074
gfp.ok1074.red	gfp	ok1074	red	n	15	39250.557	236.134	128.072	134	86	798	9268377.853	168	22243083
gfp.ok1074.red	gfp	ok1074	red	n	16	31778.546	266.841	151.454	139	42	743	8479808.64	189	20350604
gfp.ok1074.red	gfp	ok1074	red	n	17	1534.237	159.554	28.606	154	91	273	244793.767	155	587478
gfp.ok1074.red	gfp	ok1074	red	n	18	33066.105	247.139	139.97	133	86	802	8171938.22	179	19611749
gfp.ok1074.red	gfp	ok1074	red	n	19	27434.596	245.429	115.431	133	79	621	6733253.25	221	16159064
gfp.ok1074.red	gfp	ok1074	red	n	20	36792.527	256.298	147.441	129	76	1044	9429838.201	179	22630570
gfp.ok1074.red	gfp	ok1074	red	n	21	38969.71	225.414	107.117	133	76	590	8784316.406	173	21081389
gfp.ok1074.red	gfp	ok1074	red	y	22	35415.38	229.21	117.137	128	90	635	8117549.883	170	19481223
gfp.ok1074.red	gfp	ok1074	red	n	23	30762.666	239.848	113.647	133	85	593	7378348.776	199	17707222
gfp.ok1074.red	gfp	ok1074	red	n	24	35340.377	226.695	110.136	130	72	627	8011482.918	176	19226674
gfp.ok1074.red	gfp	ok1074	red	n	25	31011.844	241.083	120.321	127	80	753	7476421.207	195	17942585
gfp.ok1074.red	gfp	ok1074	red	n	26	40736.875	241.559	129.05	134	78	758	9840356.263	173	23615768
gfp.ok1074.red	gfp	ok1074	red	n	27	41286.484	228.113	119.121	133	78	670	9417978.906	169	22602109
gfp.ok1074.red	gfp	ok1074	red	n	28	44037.444	235.012	131.349	133	75	799	10349324.69	168	24837236
gfp.ok1074.red	gfp	ok1074	red	n	29	35064.947	236.888	117.522	131	61	680	8306464.828	185	19934598
gfp.ok1074.red	gfp	ok1074	red	n	30	40578.118	220.007	104.903	132	72	613	8927454.244	171	21424904
gfp.ok1074.red	gfp	ok1074	red	n	31	39838.917	245.895	135.755	133	82	749	9796172.563	174	23509732
gfp.ok1074.red	gfp	ok1074	red	n	32	42055.686	230.9	114.699	130	69	738	9710657.794	171	23304506
gfp.ok1074.red	gfp	ok1074	red	n	33	37410.472	242.996	132.431	133	83	829	9090593.837	165	21816421
gfp.ok1074.red	gfp	ok1074	red	n	34	41998.6	252.449	143.249	134	79	852	10602503.43	181	25444837
gfp.ok1074.red	gfp	ok1074	red	n	35	46774.236	243.502	136.688	135	77	829	11389614.24	173	27333816
gfp.ok1074.red	gfp	ok1074	red	n	36	38065.919	243.266	124.908	133	69	688	9260128.723	191	22223286
gfp.ok1074.red	gfp	ok1074	red	n	37	50334.817	212.302	104.065	133	74	834	10686161.03	158	25645606
gfp.ok1074.red	gfp	ok1074	red	n	38	40066.844	227.402	117.696	129	83	683	9111282.289	163	21866071
gfp.ok1074.red	gfp	ok1074	red	n	39	37953.414	233.089	114.994	131	58	709	8846539.27	181	21230717
gfp.ok1074.red	gfp	ok1074	red	n	40	35328.293	215.369	108.987	127	62	682	7608616.458	164	18259839
gfp.ok1074.red	gfp	ok1074	red	n	41	33624.048	239.638	126.192	131	82	699	8057594.207	181	19337336
gfp.ok1074.red	gfp	ok1074	red	n	42	39836	245.925	134.621	127	75	750	9796665.919	184	23510916
gfp.ok1074.red	gfp	ok1074	red	n	43	42616.128	224.057	115.019	129	75	912	9548454.911	167	22915237
gfp.ok1074.red	gfp	ok1074	red	n	44	43271.158	223.105	114.177	130	82	687	9654010.186	162	23168558
gfp.ok1074.red	gfp	ok1074	red	n	45	44725.392	229.54	127.42	133	80	817	10266261.28	159	24637893
gfp.ok1074.red	gfp	ok1074	red	n	46	38155.09	225.44	107.453	131	77	743	8601668.416	180	20643054
gfp.ok1074.red	gfp	ok1074	red	n	47	38865.122	228.728	125.677	129	73	767	8889535.833	164	21333904
gfp.ok1074.red	gfp	ok1074	red	n	48	35931.654	233.233	115.925	129	76	633	8380444.483	183	20112141
gfp.ok1074.red	gfp	ok1074	red	n	49	39881.002	230.743	118.022	128	76	658	9202281.478	174	22084459
gfp.ok1074.red	gfp	ok1074	red	n	50	30941.424	267.152	160.616	129	81	822	8266067.136	181	19837648
gfp.ok1074.red	gfp	ok1074	red	n	51	28662.569	238.059	123.027	133	74	667	6823377.815	184	16375353
gfp.ok1074.red	gfp	ok1074	red	n	52	32999.436	216.627	98.805	130	68	558	7148553.616	171	17155739
gfp.ok1074.red	gfp	ok1074	red	n	53	36124.996	229.097	111.098	129	74	676	8276119.265	182	19861772
gfp.ok1074.red	gfp	ok1074	red	n	54	35467.466	237.468	129.078	133	78	811	8422377.247	170	20212775
gfp.ok1074.red	gfp	ok1074	red	n	55	41880.261	232.631	122.194	133	72	836	9742647.599	172	23381278
gfp.ok1074.red	gfp	ok1074	red	n	56	37490.059	231.822	115.377	133	80	739	8691020.445	176	20857489
gfp.ok1074.red	gfp	ok1074	red	n	57	38567.609	232.034	115.616	127	54	664	8949001.486	181	21476615
gfp.ok1074.red	gfp	ok1074	red	n	58	30896.005	260.23	142.662	133	73	849	8040055.899	197	19295246
gfp.ok1074.red	gfp	ok1074	red	n	59	40166.432	237.665	123.746	130	67	868	9546164.389	177	22909740
gfp.ok1074.red	gfp	ok1074	red	n	60	42065.27	226.736	113.658	128	67	763	9537703.166	174	22889434
gfp.ok1074.red	gfp	ok1074	red	n	61	38215.092	227.12	118.138	133	78	713	8679404.911	168	20829613
gfp.ok1074.red	gfp	ok1074	red	n	62	43674.927	223.23	120.706	134	83	722	9749544.583	156	23397830
gfp.ok1074.red	gfp	ok1074	red	n	63	34033.65	233.327	124.205	126	72	839	7940976.756	181	19057467
gfp.ok1074.red	gfp	ok1074	red	n	64	33144.442	260.891	145.261	151	87	754	8647088.423	190	20752057
gfp.ok1074.red	gfp	ok1074	red	n	65	31793.13	252.727	139.477	138	83	766	8034981.916	179	19283069
