# Supplementary material for: A genetic framework for RNAi inheritance in Caenorhabditis elegans
Source: EMBO Rep. 2025 Jul 7;26(16):4072–99. doi: 10.1038/s44319-025-00512-7 (PMC12373942; doi:10.1038/s44319-025-00512-7)
Supplement: Supplementary file 6 — Source data Fig. 5 [file 44319_2025_512_MOESM6_ESM.zip › Figure_5/5F/F1_males_wago-1.csv]

condi	RNAi	genotype	channel	image	index	area	mean	stddev	modal	min	max	intden	median	rawintden
ctrl.wt.green	ctrl	wt	green	n	1	6109.446	386.045	262.671	154	101	1585	2358521.035	254	5660192
ctrl.wt.green	ctrl	wt	green	n	2	5191.07	266.829	117.844	162	108	838	1385128.252	231	3324156
ctrl.wt.green	ctrl	wt	green	n	3	8062.452	294.811	107.954	220	100	881	2376896.874	278	5704292
ctrl.wt.green	ctrl	wt	green	n	4	4989.395	314.776	185.462	148	91	1013	1570541.719	243	3769128
ctrl.wt.green	ctrl	wt	green	n	5	5989.44	299.346	120.298	157	101	825	1792915.207	278	4302800
ctrl.wt.green	ctrl	wt	green	n	6	6631.97	334.758	160.903	153	103	1085	2220105.548	312	5328010
ctrl.wt.green	ctrl	wt	green	n	7	6488.213	349.787	195.106	174	103	1427	2269492.386	295	5446533
ctrl.wt.green	ctrl	wt	green	n	8	5943.188	285.77	125.366	153	100	868	1698383.39	250	4075934
ctrl.wt.green	ctrl	wt	green	n	9	5708.177	343.199	218.008	152	110	1367	1959042.793	241	4701488
ctrl.wt.green	ctrl	wt	green	n	10	6389.875	305.482	137.29	161	87	859	1951990.804	272	4684564
ctrl.wt.green	ctrl	wt	green	n	11	6636.136	269.924	98.625	176	107	794	1791255.547	245	4298817
ctrl.wt.green	ctrl	wt	green	n	12	4481.038	404.348	253.921	191	110	1362	1811899.407	294	4348360
ctrl.wt.green	ctrl	wt	green	n	13	6095.695	289.575	112.619	158	108	733	1765158.939	274	4236188
ctrl.wt.green	ctrl	wt	green	n	14	5754.429	375.135	193.309	173	105	1229	2158687.743	341	5180614
ctrl.wt.green	ctrl	wt	green	n	15	7212.829	206.719	74.978	143	84	676	1491028.921	182	3578306
ctrl.wt.green	ctrl	wt	green	n	16	5834.016	291.732	112.998	159	105	696	1701969.804	283	4084541
ctrl.wt.green	ctrl	wt	green	n	17	6127.363	294.93	128.437	159	98	1045	1807145.44	273	4336951
ctrl.wt.green	ctrl	wt	green	n	18	6972.402	295.795	113.524	183	95	733	2062403.763	275	4949543
ctrl.wt.green	ctrl	wt	green	n	19	6819.895	317.376	154.66	173	94	1453	2164474.257	280	5194501
ctrl.wt.green	ctrl	wt	green	n	20	6718.64	275.823	111.935	151	89	818	1853152.124	250	4447362
ctrl.wt.green	ctrl	wt	green	n	21	7186.161	282.881	120.719	149	103	968	2032827.829	257	4878564
ctrl.wt.green	ctrl	wt	green	n	22	7071.99	293.284	125.974	160	106	834	2074098.88	272	4977610
ctrl.wt.green	ctrl	wt	green	n	23	7262.832	267.75	112.641	156	99	994	1944622.134	240	4666880
ctrl.wt.green	ctrl	wt	green	n	24	6399.042	291.097	136.454	153	98	1042	1862742.145	256	4470377
ctrl.wt.green	ctrl	wt	green	n	25	5863.601	277.97	104.357	169	105	680	1629902.346	273	3911587
ctrl.wt.green	ctrl	wt	green	n	26	7979.531	283.051	117.993	165	106	992	2258617.723	264	5420435
ctrl.wt.green	ctrl	wt	green	n	27	7270.749	281.42	108.764	155	107	671	2046137.187	261	4910505
ctrl.wt.green	ctrl	wt	green	n	28	6816.978	258.564	100.237	165	100	969	1762625.073	241	4230107
ctrl.wt.green	ctrl	wt	green	n	29	7607.431	299.733	123.286	164	109	874	2280200.792	279	5472232
ctrl.wt.green	ctrl	wt	green	n	30	5118.567	387.519	274.682	150	71	1789	1983541.412	241	4760282
ctrl.wt.green	ctrl	wt	green	n	31	5849.017	271.174	128.343	140	100	816	1586102.846	240	3806473
ctrl.wt.green	ctrl	wt	green	n	32	7534.094	256.461	104.97	138	82	888	1932204.067	238	4637078
ctrl.wt.green	ctrl	wt	green	n	33	5281.908	332.348	167.369	163	110	1086	1755432.245	283	4212845
ctrl.wt.green	ctrl	wt	green	n	34	6738.641	259.991	103.315	136	109	863	1751982.921	241	4204567
ctrl.wt.green	ctrl	wt	green	n	35	5997.774	258.571	95.317	149	112	742	1550849.153	240	3721868
ctrl.wt.green	ctrl	wt	green	n	36	6587.384	333.595	181.694	171	117	1223	2197519.933	272	5273807
ctrl.wt.green	ctrl	wt	green	n	37	5513.585	314.788	157.499	147	95	1079	1735608.423	284	4165270
ctrl.wt.green	ctrl	wt	green	n	38	5433.581	324.362	155.769	244	103	1135	1762444.649	286	4229674
ctrl.wt.green	ctrl	wt	green	n	39	5801.932	264.668	95.541	258	88	799	1535587.206	252	3685241
ctrl.wt.green	ctrl	wt	green	n	40	6005.274	385.301	218.564	142	109	1406	2313836.078	337	5552953
ctrl.wt.green	ctrl	wt	green	n	41	4590.626	326.61	216.535	133	96	1347	1499346.384	232	3598267
ctrl.wt.green	ctrl	wt	green	n	42	4728.549	412.462	292.428	176	105	1826	1950345.729	270	4680616
ctrl.wt.green	ctrl	wt	green	n	43	7371.587	275.368	111.321	188	106	983	2029896.028	254	4871528
ctrl.wt.green	ctrl	wt	green	n	44	5146.902	339.996	189.974	142	88	1259	1749927.41	289	4199634
ctrl.wt.green	ctrl	wt	green	n	45	8553.724	266.178	89.971	167	103	942	2276816.887	262	5464111
ctrl.wt.green	ctrl	wt	green	n	46	6791.56	291.722	131.76	163	109	1006	1981250.474	264	4754784
ctrl.wt.green	ctrl	wt	green	n	47	4716.465	387.244	269.12	148	85	1816	1826422.987	278	4383215
ctrl.wt.green	ctrl	wt	green	n	48	6444.878	328.773	146.869	183	108	1197	2118902.593	305	5085134
ctrl.wt.green	ctrl	wt	green	n	49	9280.424	249.574	85.694	246	93	732	2316147.85	236	5558501
ctrl.wt.green	ctrl	wt	green	n	50	7687.018	236.316	78.247	147	106	666	1816563.787	224	4359554
ctrl.wt.green	ctrl	wt	green	n	51	5773.597	325.248	175.182	148	104	1234	1877852.002	273	4506639
ctrl.wt.green	ctrl	wt	green	n	52	6637.386	273.769	111.046	147	88	816	1817111.312	249	4360868
ctrl.wt.green	ctrl	wt	green	n	53	7712.019	341.616	172.265	155	56	1099	2634552.39	305	6322637
ctrl.wt.green	ctrl	wt	green	n	54	4319.781	340.555	233.662	134	102	1593	1471123.845	243	3530536
ctrl.wt.green	ctrl	wt	green	n	55	7785.356	282.25	122.21	155	108	830	2197414.095	251	5273553
ctrl.wt.green	ctrl	wt	green	n	56	7797.023	269.61	97.361	219	110	739	2102152.245	255	5044935
ctrl.wt.green	ctrl	wt	green	n	57	5839.017	277.475	97.286	255	106	756	1620183.152	266	3888262
ctrl.wt.green	ctrl	wt	green	n	58	7870.359	290.782	120.77	146	94	928	2288559.507	270	5492292
ctrl.wt.green	ctrl	wt	green	n	59	8574.975	274.825	123.811	151	98	980	2356621.365	242	5655633
ctrl.wt.green	ctrl	wt	green	n	60	6049.026	290.117	108.565	172	103	771	1754926.82	289	4211632
ctrl.wt.green	ctrl	wt	green	n	61	5841.517	298.284	176.418	142	82	1268	1742428.75	246	4181638
ctrl.wt.green	ctrl	wt	green	n	62	6878.231	275.032	122.201	157	90	1003	1891730.152	246	4539945
ctrl.wt.green	ctrl	wt	green	n	63	6662.388	306.671	156.346	132	98	1054	2043157.902	271	4903355
ctrl.wt.green	ctrl	wt	green	n	64	4312.28	374.937	298.479	138	102	1636	1616832.18	231	3880220
ctrl.wt.green	ctrl	wt	green	n	65	6136.53	239.022	97.603	135	99	878	1466762.826	210	3520070
ctrl.wt.green	ctrl	wt	green	n	66	6009.441	260.068	95.074	140	101	638	1562861.381	248	3750696
ctrl.wt.green	ctrl	wt	green	n	67	9463.349	302.024	136.193	173	105	999	2858163.042	278	6859278
gfp.wt.green	gfp	wt	green	n	1	7743.687	158.964	39.494	133	93	383	1230967.12	148	2954186
gfp.wt.green	gfp	wt	green	n	2	5406.497	148.274	31.206	124	82	290	801645.405	141	1923861
gfp.wt.green	gfp	wt	green	n	3	7951.614	122.378	10.18	119	77	169	973105.746	121	2335347
gfp.wt.green	gfp	wt	green	n	4	5360.245	178.605	48.707	139	89	450	957368.359	167	2297579
gfp.wt.green	gfp	wt	green	n	5	7610.348	191.603	72.468	129	80	896	1458163.342	169	3499432
gfp.wt.green	gfp	wt	green	n	6	4638.129	136.819	20.481	125	79	259	634581.933	133	1522927
gfp.wt.green	gfp	wt	green	n	7	5840.267	229.266	84.921	135	92	615	1338972.475	214	3213387
gfp.wt.green	gfp	wt	green	n	8	4972.727	248.217	116.664	151	95	895	1234315.606	214	2962222
gfp.wt.green	gfp	wt	green	n	9	7308.668	266.738	137.553	135	100	1018	1949497.891	221	4678581
gfp.wt.green	gfp	wt	green	n	10	7021.154	146.895	31.607	123	90	316	1031370.91	138	2475177
gfp.wt.green	gfp	wt	green	n	11	6248.202	132.668	19.371	120	76	232	828939.153	129	1989363
gfp.wt.green	gfp	wt	green	n	12	6798.228	177.886	48.857	129	96	421	1209307.796	165	2902206
gfp.wt.green	gfp	wt	green	n	13	4832.721	176.879	54.709	125	63	490	854806.17	162	2051441
gfp.wt.green	gfp	wt	green	n	14	6727.391	181.122	49.274	165	86	390	1218478.632	176	2924215
gfp.wt.green	gfp	wt	green	n	15	5944.022	155.409	39.291	119	87	343	923755.989	146	2216913
gfp.wt.green	gfp	wt	green	n	16	6261.536	126.742	10.659	124	87	175	793601.288	126	1904556
gfp.wt.green	gfp	wt	green	n	17	6722.807	207.864	79.779	138	90	615	1397428.064	186	3353674
gfp.wt.green	gfp	wt	green	n	18	6379.875	182.437	54.645	126	84	517	1163923.637	171	2793289
gfp.wt.green	gfp	wt	green	n	19	8010.783	143.893	28.301	128	78	288	1152691.874	138	2766334
gfp.wt.green	gfp	wt	green	n	20	8322.464	181.675	68.29	123	70	699	1511983.303	159	3628594
gfp.wt.green	gfp	wt	green	n	21	4601.877	144.417	31.557	126	91	347	664590.389	135	1594944
gfp.wt.green	gfp	wt	green	n	22	6880.315	267.651	115.347	133	98	944	1841526.288	247	4419461
gfp.wt.green	gfp	wt	green	n	23	4986.478	141.87	23.362	126	92	293	707433.181	137	1697762
gfp.wt.green	gfp	wt	green	n	24	9882.952	173.037	56.161	133	92	451	1710118.196	152	4104096
gfp.wt.green	gfp	wt	green	n	25	8322.881	199.007	61.879	176	81	522	1656310.735	185	3974964
gfp.wt.green	gfp	wt	green	n	26	7858.693	146.727	31.919	126	83	382	1153078.558	137	2767262
gfp.wt.green	gfp	wt	green	n	27	7630.349	240.356	85.117	248	93	805	1833999.277	229	4401397
gfp.wt.green	gfp	wt	green	n	28	7248.248	206.112	70.449	143	83	509	1493947.478	192	3585310
gfp.wt.green	gfp	wt	green	n	29	6024.442	203.421	77.37	131	85	606	1225495.203	181	2941054
gfp.wt.green	gfp	wt	green	n	30	7538.261	149.83	38.751	116	71	353	1129457.895	136	2710575
gfp.wt.green	gfp	wt	green	n	31	6724.057	153.742	36.331	118	71	386	1033766.853	146	2480927
gfp.wt.green	gfp	wt	green	n	32	4668.963	187.219	65.745	119	85	487	874116.636	170	2097784
gfp.wt.green	gfp	wt	green	n	33	5111.484	239.371	108.073	155	90	807	1223543.03	200	2936369
gfp.wt.green	gfp	wt	green	n	34	8732.483	184.816	55.696	126	75	497	1613900.463	171	3873184
gfp.wt.green	gfp	wt	green	n	35	5881.102	124.123	12.241	116	78	200	729979.212	122	1751870
gfp.wt.green	gfp	wt	green	n	36	4970.227	140.142	24.483	125	80	355	696539.349	135	1671618
gfp.wt.green	gfp	wt	green	n	37	7920.779	196.785	74.982	141	82	647	1558693.355	174	3740693
gfp.wt.green	gfp	wt	green	n	38	4831.888	251.303	120.432	138	99	813	1214267.606	216	2914109
gfp.wt.green	gfp	wt	green	n	39	6249.869	181.53	50.19	125	78	443	1134536.044	171	2722762
gfp.wt.green	gfp	wt	green	n	40	7484.509	158.376	37.161	125	54	399	1185369.618	151	2844757
gfp.wt.green	gfp	wt	green	n	41	6566.55	225.482	83.645	137	97	717	1480638.536	208	3553370
gfp.wt.green	gfp	wt	green	n	42	5875.685	219.836	78.335	134	96	524	1291685.313	202	3099903
gfp.wt.green	gfp	wt	green	n	43	8703.731	155.782	34.627	132	85	414	1355880.331	147	3253964
gfp.wt.green	gfp	wt	green	n	44	6236.118	244.258	102.716	139	96	914	1523220.9	222	3655563
gfp.wt.green	gfp	wt	green	n	45	5157.319	238.177	109.492	134	83	847	1228353.667	206	2947914
gfp.wt.green	gfp	wt	green	n	46	6031.109	150.823	31.937	127	82	304	909629.926	143	2183012
gfp.wt.green	gfp	wt	green	n	47	8138.705	181.81	49.986	164	83	449	1479697.243	172	3551111
gfp.wt.green	gfp	wt	green	n	48	5147.735	152.355	33.732	123	85	391	784284.195	145	1882196
gfp.wt.green	gfp	wt	green	n	49	6567.8	128.588	10.057	129	81	182	844542.367	128	2026809
gfp.wt.green	gfp	wt	green	n	50	6290.704	167.372	35.409	132	85	322	1052888.56	163	2526817
gfp.wt.green	gfp	wt	green	n	51	8088.287	135.432	14.74	134	71	239	1095412.588	135	2628870
gfp.wt.green	gfp	wt	green	n	52	6485.297	186.726	51.663	143	104	477	1210971.622	172	2906199
gfp.wt.green	gfp	wt	green	n	53	6805.311	164.77	43.264	123	79	354	1121307.939	153	2691016
gfp.wt.green	gfp	wt	green	n	54	7980.782	150.324	27.903	140	77	297	1199701.107	144	2879151
gfp.wt.green	gfp	wt	green	n	55	4058.519	139.387	20.059	127	87	239	565703.367	136	1357626
gfp.wt.green	gfp	wt	green	n	56	6620.303	157.177	30.632	131	89	349	1040556.33	151	2497221
gfp.wt.green	gfp	wt	green	n	57	6826.562	138.393	18.37	127	78	236	944745.699	135	2267286
gfp.wt.green	gfp	wt	green	n	58	7388.671	161.824	38.393	126	90	309	1195662.589	150	2869459
gfp.wt.green	gfp	wt	green	n	59	6262.786	181.327	45.582	141	100	404	1135611.093	172	2725342
gfp.wt.green	gfp	wt	green	n	60	4681.464	152.28	26.975	126	72	267	712894.264	148	1710868
gfp.wt.green	gfp	wt	green	n	61	6098.196	129.127	13.117	125	77	206	787441.839	128	1889774
gfp.wt.green	gfp	wt	green	n	62	6224.035	146.282	20.77	131	76	226	910465.381	145	2185017
gfp.wt.green	gfp	wt	green	n	63	6155.281	180.959	43.664	153	101	397	1113856.348	173	2673133
gfp.wt.green	gfp	wt	green	n	64	6056.527	184.742	50.428	128	96	536	1118892.828	176	2685220
gfp.wt.green	gfp	wt	green	n	65	6822.812	208.973	70.649	191	87	519	1425782.694	192	3421722
gfp.wt.green	gfp	wt	green	n	66	6055.694	267.201	92.677	230	99	676	1618088.154	251	3883234
gfp.wt.green	gfp	wt	green	n	67	5045.231	131.033	14.04	127	86	217	661093.562	130	1586552
gfp.wt.green	gfp	wt	green	n	68	5543.17	170.698	41.086	133	89	402	946209.516	161	2270799
gfp.wt.green	gfp	wt	green	n	69	7266.999	197.88	62.841	147	100	442	1437992.836	181	3451025
ctrl.ok1074.green	ctrl	ok1074	green	n	1	6132.78	300.951	96.09	229	118	647	1845664.391	287	4429392
ctrl.ok1074.green	ctrl	ok1074	green	n	2	5279.825	374.243	169.807	218	121	988	1975935.347	324	4742028
ctrl.ok1074.green	ctrl	ok1074	green	n	3	6047.36	357.35	135.954	350	117	824	2161025.894	338	5186225
ctrl.ok1074.green	ctrl	ok1074	green	n	4	4625.211	463.725	266.432	241	137	1335	2144828.486	332	5147353
ctrl.ok1074.green	ctrl	ok1074	green	n	5	5744.846	299.397	119.16	164	115	986	1719988.644	281	4127784
ctrl.ok1074.green	ctrl	ok1074	green	n	6	6343.207	315.654	111.21	288	122	977	2002260.718	296	4805206
ctrl.ok1074.green	ctrl	ok1074	green	n	7	6549.466	383.677	170.411	161	114	1097	2512881.149	360	6030639
ctrl.ok1074.green	ctrl	ok1074	green	n	8	7630.349	326.854	146.942	200	100	1556	2494013.202	295	5985358
ctrl.ok1074.green	ctrl	ok1074	green	n	9	5188.571	326.282	113.122	394	107	821	1692936.158	327	4062861
ctrl.ok1074.green	ctrl	ok1074	green	n	10	7526.177	307.038	101.925	341	118	862	2310826.076	308	5545729
ctrl.ok1074.green	ctrl	ok1074	green	n	11	6460.295	303.965	120.046	268	110	1102	1963705.205	284	4712677
ctrl.ok1074.green	ctrl	ok1074	green	n	12	7337.002	367.458	164.932	229	117	1282	2696039.107	329	6470198
ctrl.ok1074.green	ctrl	ok1074	green	n	13	6064.027	324.078	137.803	169	113	1009	1965217.357	299	4716306
ctrl.ok1074.green	ctrl	ok1074	green	n	14	4751.884	399.514	264.861	174	105	1997	1898444.304	310	4556058
ctrl.ok1074.green	ctrl	ok1074	green	n	15	6445.711	286.537	114.234	219	104	941	1846934.032	264	4432439
ctrl.ok1074.green	ctrl	ok1074	green	n	16	4397.284	373.411	175.992	250	108	1343	1641994.662	333	3940607
ctrl.ok1074.green	ctrl	ok1074	green	n	17	8533.724	350.474	160.09	302	103	1203	2990845.086	313	7177700
ctrl.ok1074.green	ctrl	ok1074	green	n	18	5714.845	328.428	133.381	336	112	1167	1876914.986	307	4504390
ctrl.ok1074.green	ctrl	ok1074	green	n	19	7189.079	269.141	97.856	175	115	865	1934876.387	249	4643491
ctrl.ok1074.green	ctrl	ok1074	green	n	20	4811.47	323.185	113.536	341	114	799	1554994.85	318	3731817
ctrl.ok1074.green	ctrl	ok1074	green	n	21	4468.538	339.118	141.735	216	102	936	1515363.038	316	3636705
ctrl.ok1074.green	ctrl	ok1074	green	n	22	6277.37	332.569	122.298	175	113	925	2087658.789	326	5010152
ctrl.ok1074.green	ctrl	ok1074	green	n	23	6375.708	363.636	137.332	378	116	1075	2318437.258	365	5563995
ctrl.ok1074.green	ctrl	ok1074	green	n	24	5964.856	377.729	133.895	312	118	1187	2253100.937	362	5407195
ctrl.ok1074.green	ctrl	ok1074	green	n	25	5874.852	366.227	149.282	324	103	1039	2151529.209	343	5163434
ctrl.ok1074.green	ctrl	ok1074	green	n	26	5797.765	341.026	129.344	200	109	1039	1977187.488	331	4745033
ctrl.ok1074.green	ctrl	ok1074	green	n	27	6784.477	304.081	89.302	328	110	798	2063028.08	307	4951041
ctrl.ok1074.green	ctrl	ok1074	green	n	28	5741.513	342.329	137.404	158	115	888	1965487.37	341	4716954
ctrl.ok1074.green	ctrl	ok1074	green	n	29	5785.681	373.885	184.67	206	117	1267	2163180.159	323	5191395
ctrl.ok1074.green	ctrl	ok1074	green	n	30	4624.795	358.103	174.674	265	113	1358	1656151.976	315	3974583
ctrl.ok1074.green	ctrl	ok1074	green	n	31	6696.14	276.192	111.813	231	87	966	1849423.359	246	4438413
ctrl.ok1074.green	ctrl	ok1074	green	n	32	5672.343	305.134	125.281	153	97	815	1730822.1	288	4153783
ctrl.ok1074.green	ctrl	ok1074	green	n	33	6127.364	325.52	143.609	282	104	907	1994581.25	296	4786776
ctrl.ok1074.green	ctrl	ok1074	green	n	34	4298.947	335.183	190.399	220	101	1277	1440935.088	270	3458086
ctrl.ok1074.green	ctrl	ok1074	green	n	35	5793.182	334.057	130.569	205	109	988	1935255.203	317	4644400
ctrl.ok1074.green	ctrl	ok1074	green	n	36	6026.109	317.879	117.972	206	111	828	1915570.969	302	4597160
ctrl.ok1074.green	ctrl	ok1074	green	n	37	5903.603	310.985	136.658	145	102	1076	1835933.159	293	4406038
ctrl.ok1074.green	ctrl	ok1074	green	n	38	7566.179	313.775	113.373	309	104	1031	2374081.528	297	5697535
ctrl.ok1074.green	ctrl	ok1074	green	n	39	6629.887	335.111	148.834	166	103	1031	2221745.393	303	5331945
ctrl.ok1074.green	ctrl	ok1074	green	n	40	5889.019	309.401	114.415	194	114	787	1822070.024	302	4372768
ctrl.ok1074.green	ctrl	ok1074	green	n	41	6965.735	303.172	102.276	215	114	712	2111818.28	297	5068132
ctrl.ok1074.green	ctrl	ok1074	green	n	42	7500.343	282.659	99.475	177	115	719	2120036.573	268	5087855
ctrl.ok1074.green	ctrl	ok1074	green	n	43	7181.162	269.778	90.202	249	112	760	1937322.38	254	4649361
ctrl.ok1074.green	ctrl	ok1074	green	n	44	6900.732	286.527	111.535	189	100	795	1977244.207	264	4745169
ctrl.ok1074.green	ctrl	ok1074	green	n	45	8042.035	321.695	146.386	147	101	1101	2587082.523	295	6208714
ctrl.ok1074.green	ctrl	ok1074	green	n	46	5779.014	277.057	96.163	176	118	1032	1601114.499	264	3842499
ctrl.ok1074.green	ctrl	ok1074	green	n	47	7647.017	323.763	126.388	225	113	1284	2475819.516	304	5941695
ctrl.ok1074.green	ctrl	ok1074	green	n	48	7792.44	287.593	114.207	264	93	911	2241051.692	268	5378278
ctrl.ok1074.green	ctrl	ok1074	green	n	49	7361.17	320.404	141.034	295	109	1344	2358549.568	290	5660260
ctrl.ok1074.green	ctrl	ok1074	green	n	50	4578.543	399.768	270.718	190	115	1962	1830354.57	285	4392650
ctrl.ok1074.green	ctrl	ok1074	green	n	51	8344.132	286.589	112.694	172	114	827	2391337.318	261	5738947
ctrl.ok1074.green	ctrl	ok1074	green	n	52	5149.819	449.044	320.493	162	114	1766	2312496.211	293	5549737
ctrl.ok1074.green	ctrl	ok1074	green	n	53	5814.016	296.295	115.11	155	109	723	1722662.56	285	4134201
ctrl.ok1074.green	ctrl	ok1074	green	n	54	6227.785	304.377	125.737	174	110	865	1895595.472	278	4549221
ctrl.ok1074.green	ctrl	ok1074	green	n	55	7089.908	291.983	113.346	167	83	984	2070132.623	278	4968091
ctrl.ok1074.green	ctrl	ok1074	green	n	56	4889.39	424.493	265.449	189	114	1908	2075510.786	333	4980998
ctrl.ok1074.green	ctrl	ok1074	green	n	57	6417.377	304.855	118.138	169	110	896	1956369.502	288	4695072
ctrl.ok1074.green	ctrl	ok1074	green	n	58	7383.671	329.622	122.75	300	84	950	2433820.095	323	5840901
ctrl.ok1074.green	ctrl	ok1074	green	n	59	5303.993	350.851	177.095	188	111	1299	1860911.385	310	4465983
gfp.ok1074.green	gfp	ok1074	green	n	1	5601.092	218.79	62.055	217	99	571	1225462.531	217	2940974
gfp.ok1074.green	gfp	ok1074	green	n	2	7049.076	283.622	105.583	159	110	868	1999274.999	265	4798038
gfp.ok1074.green	gfp	ok1074	green	n	3	6721.561	274.707	113.705	185	101	976	1846460.846	245	4431301
gfp.ok1074.green	gfp	ok1074	green	n	4	5851.104	201.596	69.802	143	83	628	1179557.907	183	2830808
gfp.ok1074.green	gfp	ok1074	green	n	5	7906.616	174.878	47.06	136	89	596	1382691.472	161	3318306
gfp.ok1074.green	gfp	ok1074	green	n	6	5989.86	193.604	53.039	147	92	498	1159662.403	185	2783061
gfp.ok1074.green	gfp	ok1074	green	n	7	7769.943	264.492	108.91	246	106	1198	2055089.665	242	4931987
gfp.ok1074.green	gfp	ok1074	green	n	8	6019.445	183.14	45.208	157	90	689	1102401.004	174	2645640
gfp.ok1074.green	gfp	ok1074	green	n	9	6165.702	163.579	35.835	134	92	346	1008576.663	157	2420472
gfp.ok1074.green	gfp	ok1074	green	n	10	6245.289	269.574	123.489	177	94	1048	1683565.393	237	4040370
gfp.ok1074.green	gfp	ok1074	green	n	11	7724.107	202.477	55.578	148	100	427	1563956.942	195	3753323
gfp.ok1074.green	gfp	ok1074	green	n	12	7424.51	218.21	67.435	141	98	584	1620105.373	209	3888073
gfp.ok1074.green	gfp	ok1074	green	n	13	7601.602	245.615	87.599	140	104	657	1867070.966	232	4480763
gfp.ok1074.green	gfp	ok1074	green	n	14	7302.838	204.299	55.896	140	90	395	1491961.944	199	3580543
gfp.ok1074.green	gfp	ok1074	green	n	15	5189.407	177.457	44.736	140	79	398	920896.357	166	2210049
gfp.ok1074.green	gfp	ok1074	green	n	16	5755.683	225.996	73.382	143	97	482	1300759.765	219	3121679
gfp.ok1074.green	gfp	ok1074	green	n	17	7490.763	187.813	44.907	178	87	458	1406860.924	180	3376310
gfp.ok1074.green	gfp	ok1074	green	n	18	9198.342	148.544	22.133	136	74	249	1366355.716	145	3279102
gfp.ok1074.green	gfp	ok1074	green	n	19	5918.607	223.663	72.684	160	98	626	1323772.496	211	3176907
gfp.ok1074.green	gfp	ok1074	green	n	20	5363.998	216.695	71.353	149	87	551	1162349.194	201	2789509
gfp.ok1074.green	gfp	ok1074	green	n	21	6153.201	292.674	127.34	170	107	1531	1800879.987	264	4321912
gfp.ok1074.green	gfp	ok1074	green	n	22	6753.229	195.864	47.458	180	94	444	1322715.364	188	3174370
gfp.ok1074.green	gfp	ok1074	green	n	23	5396.5	284.827	109.569	174	106	864	1537070.281	269	3688798
gfp.ok1074.green	gfp	ok1074	green	n	24	7267.836	262.489	95.047	146	101	729	1907730.347	249	4578341
gfp.ok1074.green	gfp	ok1074	green	n	25	4024.353	198.501	74.077	129	81	529	798839.043	169	1917125
gfp.ok1074.green	gfp	ok1074	green	n	26	7151.998	243.391	71.274	170	106	613	1740730.537	239	4177560
gfp.ok1074.green	gfp	ok1074	green	n	27	5359.831	202.511	57.12	157	110	445	1085423.135	187	2604895
gfp.ok1074.green	gfp	ok1074	green	n	28	5814.019	161.883	35.829	140	87	327	941189.795	153	2258751
gfp.ok1074.green	gfp	ok1074	green	n	29	5430.668	250.481	105.827	146	101	771	1360279.185	224	3264519
gfp.ok1074.green	gfp	ok1074	green	n	30	6844.067	323.518	150.715	155	72	1466	2214178.692	289	5313783
gfp.ok1074.green	gfp	ok1074	green	n	31	6532.802	182.877	42.273	138	87	344	1194696.524	177	2867139
gfp.ok1074.green	gfp	ok1074	green	n	32	6904.069	140.456	18.364	132	76	221	969719.865	139	2327220
gfp.ok1074.green	gfp	ok1074	green	n	33	5585.675	145.978	25.23	134	84	323	815386.475	142	1956837
gfp.ok1074.green	gfp	ok1074	green	n	34	8264.132	173.241	44.143	159	68	424	1431684.572	163	3435884
gfp.ok1074.green	gfp	ok1074	green	n	35	5238.159	341.751	207.584	205	99	1746	1790144.49	256	4296148
gfp.ok1074.green	gfp	ok1074	green	n	36	6113.2	197.904	50.547	149	85	373	1209828.474	194	2903454
gfp.ok1074.green	gfp	ok1074	green	n	37	6976.989	151.775	23.111	128	93	279	1058932.743	149	2541321
gfp.ok1074.green	gfp	ok1074	green	n	38	5995.277	213.759	66.546	147	97	571	1281546.376	202	3075569
gfp.ok1074.green	gfp	ok1074	green	n	39	6548.636	208.075	63.461	175	108	693	1362608.876	193	3270110
gfp.ok1074.green	gfp	ok1074	green	n	40	5020.232	185.255	46.093	136	79	459	930023.862	177	2231954
gfp.ok1074.green	gfp	ok1074	green	n	41	5318.163	306.286	151.219	151	99	1072	1628877.029	268	3909124
gfp.ok1074.green	gfp	ok1074	green	n	42	5529.006	180.7	44.214	146	87	380	999093.308	171	2397713
gfp.ok1074.green	gfp	ok1074	green	n	43	5213.158	272.046	130.726	147	104	1063	1418219.366	232	3403569
gfp.ok1074.green	gfp	ok1074	green	n	44	6329.876	151.446	22.968	139	82	254	958637.269	148	2300623
gfp.ok1074.green	gfp	ok1074	green	n	45	5311.912	229.458	90.544	156	99	686	1218863.059	205	2925136
gfp.ok1074.green	gfp	ok1074	green	n	46	4240.613	193.147	53.446	164	99	557	819062.062	185	1965658
gfp.ok1074.green	gfp	ok1074	green	n	47	8736.238	180.589	36.643	182	104	339	1577667.16	178	3786226
gfp.ok1074.green	gfp	ok1074	green	n	48	7226.168	210.772	67.251	204	98	606	1523075.884	201	3655213
gfp.ok1074.green	gfp	ok1074	green	n	49	7181.582	150.103	24.289	142	77	283	1077979.041	146	2587030
gfp.ok1074.green	gfp	ok1074	green	n	50	6914.903	152.163	24.589	141	83	281	1052189.098	147	2525137
gfp.ok1074.green	gfp	ok1074	green	n	51	6877.402	260.317	91.775	162	100	759	1790304.498	245	4296532
gfp.ok1074.green	gfp	ok1074	green	n	52	7649.104	224.734	78.586	143	108	791	1719009.949	209	4125433
gfp.ok1074.green	gfp	ok1074	green	n	53	4833.974	243.099	106.055	158	83	645	1175136.036	197	2820196
gfp.ok1074.green	gfp	ok1074	green	n	54	6441.965	188.699	59.747	132	70	593	1215594.575	172	2917292
gfp.ok1074.green	gfp	ok1074	green	n	55	6711.977	142.956	22.679	122	80	261	959516.06	140	2302732
gfp.ok1074.green	gfp	ok1074	green	n	56	6637.807	245.228	99.488	214	97	712	1627776.561	220	3906483
gfp.ok1074.green	gfp	ok1074	green	n	57	7000.324	186.78	45.997	140	89	492	1307520.911	180	3137905
gfp.ok1074.green	gfp	ok1074	green	n	58	9059.169	299.547	130.263	168	90	969	2713648.051	267	6512454
gfp.ok1074.green	gfp	ok1074	green	n	59	7381.175	229.711	78.184	172	105	615	1695539.697	212	4069107
gfp.ok1074.green	gfp	ok1074	green	n	60	8533.311	283.524	124.823	158	98	920	2419397.353	250	5806285
ctrl.wt.red	ctrl	wt	red	n	1	6109.446	213.151	72.538	125	85	452	1302231.966	194	3125214
ctrl.wt.red	ctrl	wt	red	n	2	5191.07	191.061	42.252	197	102	404	991809.041	190	2380233
ctrl.wt.red	ctrl	wt	red	n	3	8062.452	189.909	33.414	203	103	315	1531130.336	192	3674545
ctrl.wt.red	ctrl	wt	red	n	4	4989.395	208.358	66.701	126	83	429	1039581.639	192	2494882
ctrl.wt.red	ctrl	wt	red	n	5	5989.44	189.641	40.462	213	102	381	1135846.035	190	2725906
ctrl.wt.red	ctrl	wt	red	n	6	6631.97	192.669	36.914	196	103	352	1277775.016	195	3066520
ctrl.wt.red	ctrl	wt	red	n	7	6488.213	201.791	44.793	203	91	409	1309262.704	203	3142087
ctrl.wt.red	ctrl	wt	red	n	8	5943.188	190.822	43.857	204	107	419	1134090.955	188	2721694
ctrl.wt.red	ctrl	wt	red	n	9	5708.177	219.676	76.651	127	97	476	1253948.095	204	3009338
ctrl.wt.red	ctrl	wt	red	n	10	6389.875	191.306	40.966	199	106	425	1222422.072	190	2933679
ctrl.wt.red	ctrl	wt	red	n	11	6636.136	193.246	34.037	203	108	311	1282404.394	196	3077630
ctrl.wt.red	ctrl	wt	red	n	12	4481.038	223.605	76.953	128	105	471	1001981.589	210	2404646
ctrl.wt.red	ctrl	wt	red	n	13	6095.695	190.604	40.893	216	85	336	1161863.89	191	2788346
ctrl.wt.red	ctrl	wt	red	n	14	5754.429	212.589	49.908	232	108	511	1223327.113	215	2935851
ctrl.wt.red	ctrl	wt	red	n	15	7212.829	187.734	38.024	195	91	333	1354091.418	190	3249671
ctrl.wt.red	ctrl	wt	red	n	16	5834.016	193.813	45.093	201	104	383	1130706.217	191	2713571
ctrl.wt.red	ctrl	wt	red	n	17	6127.363	196.175	46.268	220	106	398	1202035.307	196	2884753
ctrl.wt.red	ctrl	wt	red	n	18	6972.402	182.075	34.012	182	86	314	1269499.638	182	3046660
ctrl.wt.red	ctrl	wt	red	n	19	6819.895	193.038	45.3	196	105	419	1316499.701	190	3159455
ctrl.wt.red	ctrl	wt	red	n	20	6718.64	181.016	36.539	183	104	332	1216178.037	178	2918694
ctrl.wt.red	ctrl	wt	red	n	21	7186.161	182.896	30.912	189	105	326	1314321.685	184	3154228
ctrl.wt.red	ctrl	wt	red	n	22	7071.99	193.022	36.759	206	83	379	1365049.001	195	3275968
ctrl.wt.red	ctrl	wt	red	n	23	7262.832	184.715	37.855	195	100	351	1341554.179	185	3219583
ctrl.wt.red	ctrl	wt	red	n	24	6399.042	189.799	39.802	200	98	347	1214530.878	189	2914741
ctrl.wt.red	ctrl	wt	red	n	25	5863.601	195.173	44.984	194	103	382	1144416.426	192	2746474
ctrl.wt.red	ctrl	wt	red	n	26	7979.531	186.698	31.174	199	102	322	1489759.696	189	3575260
ctrl.wt.red	ctrl	wt	red	n	27	7270.749	188.83	37.893	204	109	325	1372933.945	190	3294891
ctrl.wt.red	ctrl	wt	red	n	28	6816.978	181.399	32.859	191	100	391	1236595.219	183	2967693
ctrl.wt.red	ctrl	wt	red	n	29	7607.431	183.446	29.629	193	101	319	1395551.644	185	3349171
ctrl.wt.red	ctrl	wt	red	n	30	5118.567	230.375	89.599	125	103	514	1179190.514	201	2829928
ctrl.wt.red	ctrl	wt	red	n	31	5849.017	201.471	50.144	132	84	402	1178405.895	199	2828045
ctrl.wt.red	ctrl	wt	red	n	32	7534.094	184.252	32.192	183	101	344	1388171.307	185	3331459
ctrl.wt.red	ctrl	wt	red	n	33	5281.908	213.838	70.92	151	72	461	1129473.661	196	2710613
ctrl.wt.red	ctrl	wt	red	n	34	6738.641	186.615	35.187	198	100	363	1257529.508	187	3017933
ctrl.wt.red	ctrl	wt	red	n	35	5997.774	181.215	28.347	186	100	294	1086885.883	183	2608407
ctrl.wt.red	ctrl	wt	red	n	36	6587.384	184.204	48.307	144	91	422	1213424.578	172	2912086
ctrl.wt.red	ctrl	wt	red	n	37	5513.585	190.226	41.148	168	94	345	1048828.728	188	2517074
ctrl.wt.red	ctrl	wt	red	n	38	5433.581	190.249	39.566	186	105	443	1033732.205	190	2480844
ctrl.wt.red	ctrl	wt	red	n	39	5801.932	188.258	39.522	196	106	476	1092260.711	187	2621306
ctrl.wt.red	ctrl	wt	red	n	40	6005.274	207.836	43.301	228	104	373	1248112.412	211	2995333
ctrl.wt.red	ctrl	wt	red	n	41	4590.626	207.21	70.631	125	100	416	951225.938	183	2282838
ctrl.wt.red	ctrl	wt	red	n	42	4728.549	232.203	88.761	125	83	517	1097980.973	213	2635034
ctrl.wt.red	ctrl	wt	red	n	43	7371.587	191.184	41.949	191	89	469	1409327.273	190	3382231
ctrl.wt.red	ctrl	wt	red	n	44	5146.902	230.491	67.01	221	109	496	1186315.423	228	2847027
ctrl.wt.red	ctrl	wt	red	n	45	8553.724	174.809	29.454	169	102	294	1495266.198	174	3588475
ctrl.wt.red	ctrl	wt	red	n	46	6791.56	189.391	32.315	195	108	326	1286262.904	191	3086890
ctrl.wt.red	ctrl	wt	red	n	47	4716.465	234.508	89.281	126	102	550	1106048.841	212	2654396
ctrl.wt.red	ctrl	wt	red	n	48	6444.878	197.622	37.29	194	103	444	1273647.744	199	3056615
ctrl.wt.red	ctrl	wt	red	n	49	9280.424	173.599	25.274	174	103	278	1611068.986	174	3866389
ctrl.wt.red	ctrl	wt	red	n	50	7687.018	186.153	30.951	191	94	302	1430957.845	189	3434142
ctrl.wt.red	ctrl	wt	red	n	51	5773.597	198.738	48.305	186	108	390	1147435.731	195	2753720
ctrl.wt.red	ctrl	wt	red	n	52	6637.386	174.537	27.835	174	96	327	1158468.318	174	2780197
ctrl.wt.red	ctrl	wt	red	n	53	7712.019	197.154	38.152	208	88	336	1520455.681	201	3648927
ctrl.wt.red	ctrl	wt	red	n	54	4319.781	212.863	68.758	130	99	501	919520.74	196	2206749
ctrl.wt.red	ctrl	wt	red	n	55	7785.356	185.787	34.644	189	80	318	1446420.217	187	3471250
ctrl.wt.red	ctrl	wt	red	n	56	7797.023	176.349	26.578	187	103	303	1374994.039	177	3299835
ctrl.wt.red	ctrl	wt	red	n	57	5839.017	183.856	31.491	186	96	350	1073539.856	186	2576378
ctrl.wt.red	ctrl	wt	red	n	58	7870.359	193.479	36.996	201	110	355	1522745.369	195	3654422
ctrl.wt.red	ctrl	wt	red	n	59	8574.975	188.016	32.609	195	95	304	1612233.622	190	3869184
ctrl.wt.red	ctrl	wt	red	n	60	6049.026	189.473	39.212	203	91	341	1146124.848	193	2750574
ctrl.wt.red	ctrl	wt	red	n	61	5841.517	195.485	53.913	176	94	459	1141928.823	185	2740504
ctrl.wt.red	ctrl	wt	red	n	62	6878.231	186.238	33.635	203	96	344	1280986.841	188	3074228
ctrl.wt.red	ctrl	wt	red	n	63	6662.388	191.886	43.532	184	100	378	1278418.807	191	3068065
ctrl.wt.red	ctrl	wt	red	n	64	4312.28	210.225	83.355	124	92	499	906549.322	176	2175619
ctrl.wt.red	ctrl	wt	red	n	65	6136.53	176.3	34.956	179	95	331	1081868.579	175	2596366
ctrl.wt.red	ctrl	wt	red	n	66	6009.441	188.451	38.568	211	94	322	1132487.558	192	2717846
ctrl.wt.red	ctrl	wt	red	n	67	9463.349	195.311	39.65	202	103	377	1848292.335	197	4435699
gfp.wt.red	gfp	wt	red	n	1	7743.687	157.034	25.364	154	94	259	1216025.186	155	2918327
gfp.wt.red	gfp	wt	red	n	2	5406.497	175.702	35.495	128	96	319	949932.186	171	2279733
gfp.wt.red	gfp	wt	red	n	3	7951.614	166.883	24.603	170	94	265	1326985.677	167	3184620
gfp.wt.red	gfp	wt	red	n	4	5360.245	207.44	48.24	219	107	446	1111927.927	209	2668505
gfp.wt.red	gfp	wt	red	n	5	7610.348	166.591	28.156	154	99	289	1267813.388	163	3042613
gfp.wt.red	gfp	wt	red	n	6	4638.129	202.966	45.604	212	105	442	941380.962	203	2259211
gfp.wt.red	gfp	wt	red	n	7	5840.267	182.423	30.163	187	74	306	1065399.966	184	2556843
gfp.wt.red	gfp	wt	red	n	8	4972.727	200.504	44.921	191	105	452	997052.257	199	2392816
gfp.wt.red	gfp	wt	red	n	9	7308.668	180.427	29.489	190	102	320	1318677.797	182	3164682
gfp.wt.red	gfp	wt	red	n	10	7021.154	168.481	24.95	162	106	322	1182933.257	167	2838910
gfp.wt.red	gfp	wt	red	n	11	6248.202	187.397	36.516	202	79	329	1170896.873	187	2810024
gfp.wt.red	gfp	wt	red	n	12	6798.228	194.119	39.345	192	105	361	1319663.259	196	3167047
gfp.wt.red	gfp	wt	red	n	13	4832.721	173.817	34.165	153	99	338	840007.576	169	2015926
gfp.wt.red	gfp	wt	red	n	14	6727.391	166.146	23.083	171	104	260	1117731.109	166	2682432
gfp.wt.red	gfp	wt	red	n	15	5944.022	165.462	27.323	154	100	277	983511.221	162	2360319
gfp.wt.red	gfp	wt	red	n	16	6261.536	176.005	28.595	171	85	311	1102060.809	176	2644825
gfp.wt.red	gfp	wt	red	n	17	6722.807	180.799	33.969	186	100	344	1215480.161	180	2917019
gfp.wt.red	gfp	wt	red	n	18	6379.875	182.582	34.939	183	104	356	1164849.096	181	2795510
gfp.wt.red	gfp	wt	red	n	19	8010.783	165.413	23.415	158	102	285	1325088.923	164	3180068
gfp.wt.red	gfp	wt	red	n	20	8322.464	165.066	27.556	156	92	335	1373758.232	161	3296869
gfp.wt.red	gfp	wt	red	n	21	4601.877	203.675	69.103	160	105	491	937286.608	180	2249385
gfp.wt.red	gfp	wt	red	n	22	6880.315	173.888	27.581	170	105	295	1196403.873	173	2871238
gfp.wt.red	gfp	wt	red	n	23	4986.478	170.422	26.769	188	111	308	849803.441	171	2039435
gfp.wt.red	gfp	wt	red	n	24	9882.952	152.464	33.409	107	87	315	1506792.648	148	3616137
gfp.wt.red	gfp	wt	red	n	25	8322.881	171.236	27.194	176	102	366	1425176.833	171	3420268
gfp.wt.red	gfp	wt	red	n	26	7858.693	202.104	39.547	219	96	390	1588270.124	204	3811674
gfp.wt.red	gfp	wt	red	n	27	7630.349	178.534	29.07	186	98	307	1362278.957	178	3269320
gfp.wt.red	gfp	wt	red	n	28	7248.248	169.729	27.005	168	85	322	1230235.836	168	2952431
gfp.wt.red	gfp	wt	red	n	29	6024.442	178.49	33.858	177	101	342	1075300.835	176	2580604
gfp.wt.red	gfp	wt	red	n	30	7538.261	188.443	37.215	186	91	341	1420536.204	188	3409131
gfp.wt.red	gfp	wt	red	n	31	6724.057	179.865	31.338	192	98	308	1209423.218	180	2902483
gfp.wt.red	gfp	wt	red	n	32	4668.963	195.547	56.375	137	78	392	913000.497	182	2191101
gfp.wt.red	gfp	wt	red	n	33	5111.484	196.886	54.597	128	108	386	1006380.184	186	2415202
gfp.wt.red	gfp	wt	red	n	34	8732.483	163.712	24.039	156	105	284	1429608.703	162	3430904
gfp.wt.red	gfp	wt	red	n	35	5881.102	166.539	29.504	159	102	312	979434.368	162	2350535
gfp.wt.red	gfp	wt	red	n	36	4970.227	186.11	47.224	169	99	455	925010.213	176	2219923
gfp.wt.red	gfp	wt	red	n	37	7920.779	171.947	27.275	184	85	344	1361953.942	172	3268540
gfp.wt.red	gfp	wt	red	n	38	4831.888	194.559	51.207	153	104	377	940088.402	186	2256109
gfp.wt.red	gfp	wt	red	n	39	6249.869	172.846	28.253	173	87	324	1080264.395	172	2592516
gfp.wt.red	gfp	wt	red	n	40	7484.509	190.392	40.827	187	106	391	1424992.241	188	3419825
gfp.wt.red	gfp	wt	red	n	41	6566.55	175.061	29.508	183	106	331	1149547.563	174	2758788
gfp.wt.red	gfp	wt	red	n	42	5875.685	205.94	39.807	216	111	394	1210036.579	211	2903955
gfp.wt.red	gfp	wt	red	n	43	8703.731	173.625	27.455	173	92	335	1511184.099	174	3626676
gfp.wt.red	gfp	wt	red	n	44	6236.118	170.864	28.373	162	105	317	1065527.888	168	2557150
gfp.wt.red	gfp	wt	red	n	45	5157.319	181.885	38.866	173	102	344	938036.642	176	2251185
gfp.wt.red	gfp	wt	red	n	46	6031.109	176.537	31.325	188	97	312	1064712.018	176	2555192
gfp.wt.red	gfp	wt	red	n	47	8138.705	170.572	28.038	154	90	383	1388232.644	169	3331606
gfp.wt.red	gfp	wt	red	n	48	5147.735	181.394	37.29	174	93	336	933766.03	177	2240936
gfp.wt.red	gfp	wt	red	n	49	6567.8	168.727	23.486	174	102	272	1108163.171	169	2659470
gfp.wt.red	gfp	wt	red	n	50	6290.704	169.8	25.609	174	98	276	1068162.592	169	2563473
gfp.wt.red	gfp	wt	red	n	51	8088.287	169.513	28.745	170	92	336	1371068.109	167	3290413
gfp.wt.red	gfp	wt	red	n	52	6485.297	175.2	27.747	181	105	291	1136225.704	175	2726817
gfp.wt.red	gfp	wt	red	n	53	6805.311	181.13	32.332	186	101	303	1232649.28	180	2958223
gfp.wt.red	gfp	wt	red	n	54	7980.782	162.832	24.472	158	92	288	1299526.505	161	3118721
gfp.wt.red	gfp	wt	red	n	55	4058.519	199.677	59.158	131	108	402	810394.556	188	1944858
gfp.wt.red	gfp	wt	red	n	56	6620.303	176.536	28.831	171	100	281	1168721.773	176	2804804
gfp.wt.red	gfp	wt	red	n	57	6826.562	179.007	35.629	134	92	328	1222001.71	178	2932670
gfp.wt.red	gfp	wt	red	n	58	7388.671	172.777	29.965	174	103	286	1276590.872	171	3063678
gfp.wt.red	gfp	wt	red	n	59	6262.786	178.893	30.039	185	101	310	1120367.479	179	2688759
gfp.wt.red	gfp	wt	red	n	60	4681.464	184.283	39.651	172	97	346	862712.364	182	2070415
gfp.wt.red	gfp	wt	red	n	61	6098.196	171.48	28.374	168	83	278	1045717.816	171	2509608
gfp.wt.red	gfp	wt	red	n	62	6224.035	183.037	33.826	182	92	334	1139231.258	183	2734030
gfp.wt.red	gfp	wt	red	n	63	6155.281	174.072	31.687	167	104	358	1071461.076	171	2571389
gfp.wt.red	gfp	wt	red	n	64	6056.527	181.214	35.808	188	94	376	1097527.685	179	2633946
gfp.wt.red	gfp	wt	red	n	65	6822.812	176.581	35.567	157	104	334	1204779.672	169	2891339
gfp.wt.red	gfp	wt	red	n	66	6055.694	195.509	36.425	207	77	384	1183941.219	196	2841329
gfp.wt.red	gfp	wt	red	n	67	5045.231	175.553	32.341	184	105	356	885703.416	174	2125591
gfp.wt.red	gfp	wt	red	n	68	5543.17	178.003	31.259	186	102	315	986703.034	178	2367979
gfp.wt.red	gfp	wt	red	n	69	7266.999	177.213	30.869	183	96	309	1287805.135	176	3090591
ctrl.ok1074.red	ctrl	ok1074	red	n	1	6132.78	190.268	29.698	183	106	303	1166871.27	189	2800363
ctrl.ok1074.red	ctrl	ok1074	red	n	2	5279.825	215.081	46.169	222	115	371	1135588.59	217	2725288
ctrl.ok1074.red	ctrl	ok1074	red	n	3	6047.36	201.628	35.289	185	105	332	1219319.085	199	2926232
ctrl.ok1074.red	ctrl	ok1074	red	n	4	4625.211	241.501	84.162	144	111	530	1116993.573	221	2680662
ctrl.ok1074.red	ctrl	ok1074	red	n	5	5744.846	186.039	28.051	187	113	319	1068765.951	186	2564921
ctrl.ok1074.red	ctrl	ok1074	red	n	6	6343.207	179.074	26.092	171	97	296	1135905.271	177	2726048
ctrl.ok1074.red	ctrl	ok1074	red	n	7	6549.466	194.811	33.239	199	112	373	1275911.256	194	3062047
ctrl.ok1074.red	ctrl	ok1074	red	n	8	7630.349	193.949	31.67	200	112	336	1479898.5	196	3551594
ctrl.ok1074.red	ctrl	ok1074	red	n	9	5188.571	196.906	33.546	198	116	322	1021660.464	196	2451873
ctrl.ok1074.red	ctrl	ok1074	red	n	10	7526.177	183.419	29.955	182	110	352	1380443.536	180	3312913
ctrl.ok1074.red	ctrl	ok1074	red	n	11	6460.295	190.578	29.984	197	102	332	1231193.378	190	2954729
ctrl.ok1074.red	ctrl	ok1074	red	n	12	7337.002	197.714	33.218	190	108	431	1450627.578	196	3481347
ctrl.ok1074.red	ctrl	ok1074	red	n	13	6064.027	186.962	31.798	175	101	348	1133745.589	184	2720865
ctrl.ok1074.red	ctrl	ok1074	red	n	14	4751.884	225.684	75.483	187	118	545	1072426.535	204	2573706
ctrl.ok1074.red	ctrl	ok1074	red	n	15	6445.711	179.103	28.17	191	99	313	1154449.453	178	2770552
ctrl.ok1074.red	ctrl	ok1074	red	n	16	4397.284	204.056	38.182	206	114	378	897293.944	204	2153407
ctrl.ok1074.red	ctrl	ok1074	red	n	17	8533.724	200.549	34.363	210	112	367	1711432.003	201	4107249
ctrl.ok1074.red	ctrl	ok1074	red	n	18	5714.845	198.617	33.34	206	116	362	1135066.9	199	2724036
ctrl.ok1074.red	ctrl	ok1074	red	n	19	7189.079	182.349	27.644	175	80	315	1310921.19	181	3146067
ctrl.ok1074.red	ctrl	ok1074	red	n	20	4811.47	193.53	31.843	204	119	344	931164.243	193	2234692
ctrl.ok1074.red	ctrl	ok1074	red	n	21	4468.538	185.504	31.376	158	117	391	828929.985	182	1989341
ctrl.ok1074.red	ctrl	ok1074	red	n	22	6277.37	191.52	31.111	185	110	326	1202239.971	191	2885244
ctrl.ok1074.red	ctrl	ok1074	red	n	23	6375.708	193.898	31.327	197	112	370	1236235.275	193	2966829
ctrl.ok1074.red	ctrl	ok1074	red	n	24	5964.856	186.5	27.774	193	112	301	1112446.699	186	2669750
ctrl.ok1074.red	ctrl	ok1074	red	n	25	5874.852	204.736	36.042	204	107	346	1202792.08	205	2886569
ctrl.ok1074.red	ctrl	ok1074	red	n	26	5797.765	189.469	31.169	192	97	305	1098494.394	188	2636266
ctrl.ok1074.red	ctrl	ok1074	red	n	27	6784.477	180.075	25.715	182	116	289	1221714.195	178	2931980
ctrl.ok1074.red	ctrl	ok1074	red	n	28	5741.513	186.035	29.81	172	110	339	1068120.922	182	2563373
ctrl.ok1074.red	ctrl	ok1074	red	n	29	5785.681	181.194	29.193	172	92	349	1048327.934	177	2515872
ctrl.ok1074.red	ctrl	ok1074	red	n	30	4624.795	205.976	57.104	156	105	428	952596.89	192	2286128
ctrl.ok1074.red	ctrl	ok1074	red	n	31	6696.14	168.279	25.138	171	100	280	1126822.384	166	2704250
ctrl.ok1074.red	ctrl	ok1074	red	n	32	5672.343	172.362	26.943	175	102	299	977698.062	171	2346368
ctrl.ok1074.red	ctrl	ok1074	red	n	33	6127.364	172.191	30.868	158	102	351	1055074.519	167	2532063
ctrl.ok1074.red	ctrl	ok1074	red	n	34	4298.947	210.558	72.268	132	102	481	905179.744	190	2172332
ctrl.ok1074.red	ctrl	ok1074	red	n	35	5793.182	186.453	31.883	195	110	310	1080157.333	187	2592259
ctrl.ok1074.red	ctrl	ok1074	red	n	36	6026.109	186.939	39.161	128	78	341	1126514.454	186	2703511
ctrl.ok1074.red	ctrl	ok1074	red	n	37	5903.603	192.279	36.141	197	94	312	1135138.181	195	2724207
ctrl.ok1074.red	ctrl	ok1074	red	n	38	7566.179	179.493	31.174	182	105	327	1358075.881	179	3259233
ctrl.ok1074.red	ctrl	ok1074	red	n	39	6629.887	181.065	29.791	188	104	313	1200441.586	181	2880928
ctrl.ok1074.red	ctrl	ok1074	red	n	40	5889.019	190.516	38.353	195	107	326	1121953.412	191	2692565
ctrl.ok1074.red	ctrl	ok1074	red	n	41	6965.735	187.841	37.286	200	83	331	1308449.86	189	3140136
ctrl.ok1074.red	ctrl	ok1074	red	n	42	7500.343	173.219	27.053	175	76	302	1299200.27	173	3117938
ctrl.ok1074.red	ctrl	ok1074	red	n	43	7181.162	165.994	23.447	162	95	276	1192031.201	165	2860744
ctrl.ok1074.red	ctrl	ok1074	red	n	44	6900.732	173.361	25.814	172	109	310	1196315.147	173	2871025
ctrl.ok1074.red	ctrl	ok1074	red	n	45	8042.035	197.775	35.045	210	107	346	1590509.431	200	3817048
ctrl.ok1074.red	ctrl	ok1074	red	n	46	5779.014	181.886	33.787	184	104	341	1051123.921	180	2522582
ctrl.ok1074.red	ctrl	ok1074	red	n	47	7647.017	182.836	33.569	190	95	392	1398153.547	183	3355415
ctrl.ok1074.red	ctrl	ok1074	red	n	48	7792.44	182.645	30.98	190	92	311	1423248.029	182	3415639
ctrl.ok1074.red	ctrl	ok1074	red	n	49	7361.17	185.612	32.245	199	95	348	1366324.591	185	3279029
ctrl.ok1074.red	ctrl	ok1074	red	n	50	4578.543	227.002	86.668	129	106	505	1039340.465	205	2494303
ctrl.ok1074.red	ctrl	ok1074	red	n	51	8344.132	168.046	24.26	173	97	270	1402201.649	167	3365130
ctrl.ok1074.red	ctrl	ok1074	red	n	52	5149.819	232.015	86.914	128	100	492	1194837.163	214	2867478
ctrl.ok1074.red	ctrl	ok1074	red	n	53	5814.016	184.405	32.657	188	111	302	1072134.049	185	2573004
ctrl.ok1074.red	ctrl	ok1074	red	n	54	6227.785	178.066	29.173	187	109	299	1108957.817	177	2661377
ctrl.ok1074.red	ctrl	ok1074	red	n	55	7089.908	183.092	31.856	190	72	352	1298105.637	183	3115311
ctrl.ok1074.red	ctrl	ok1074	red	n	56	4889.39	231.618	82.799	128	99	496	1132468.476	213	2717800
ctrl.ok1074.red	ctrl	ok1074	red	n	57	6417.377	192.963	35.102	196	103	363	1238318.735	193	2971829
ctrl.ok1074.red	ctrl	ok1074	red	n	58	7383.671	192.644	37.994	200	98	442	1422422.991	192	3413659
ctrl.ok1074.red	ctrl	ok1074	red	n	59	5303.993	184.21	37.091	185	106	371	977050.532	183	2344814
gfp.ok1074.red	gfp	ok1074	red	n	1	5601.092	183.811	34.788	186	97	405	1029540.55	185	2470783
gfp.ok1074.red	gfp	ok1074	red	n	2	7049.076	185.003	31.539	196	105	331	1304103.253	187	3129703
gfp.ok1074.red	gfp	ok1074	red	n	3	6721.561	188.239	34.278	186	111	420	1265258.539	188	3036480
gfp.ok1074.red	gfp	ok1074	red	n	4	5851.104	194.368	45.508	196	107	416	1137267.617	191	2729316
gfp.ok1074.red	gfp	ok1074	red	n	5	7906.616	180.564	36.975	189	72	374	1427647.302	180	3426195
gfp.ok1074.red	gfp	ok1074	red	n	6	5989.86	198.686	41.626	214	106	409	1190100.895	199	2856110
gfp.ok1074.red	gfp	ok1074	red	n	7	7769.943	181.988	30.746	180	98	317	1414033.339	182	3393523
gfp.ok1074.red	gfp	ok1074	red	n	8	6019.445	201.969	40.457	217	98	416	1215739.581	203	2917640
gfp.ok1074.red	gfp	ok1074	red	n	9	6165.702	189.33	36.218	200	105	346	1167354.843	190	2801522
gfp.ok1074.red	gfp	ok1074	red	n	10	6245.289	198.027	53.653	131	104	400	1236734.303	191	2968025
gfp.ok1074.red	gfp	ok1074	red	n	11	7724.107	194.074	38.872	224	100	357	1499048.522	198	3597550
gfp.ok1074.red	gfp	ok1074	red	n	12	7424.51	179.892	28.698	192	109	321	1335609.294	181	3205314
gfp.ok1074.red	gfp	ok1074	red	n	13	7601.602	183.026	28.582	194	110	302	1391292.703	185	3338948
gfp.ok1074.red	gfp	ok1074	red	n	14	7302.838	173.632	27.42	173	109	272	1268006.166	174	3043074
gfp.ok1074.red	gfp	ok1074	red	n	15	5189.407	179.287	34.875	175	102	318	930394.713	176	2232844
gfp.ok1074.red	gfp	ok1074	red	n	16	5755.683	191.957	41.788	176	83	356	1104842.367	190	2651499
gfp.ok1074.red	gfp	ok1074	red	n	17	7490.763	186.802	33.847	178	106	339	1399285.99	187	3358131
gfp.ok1074.red	gfp	ok1074	red	n	18	9198.342	181.916	37.826	200	100	344	1673328.669	181	4015803
gfp.ok1074.red	gfp	ok1074	red	n	19	5918.607	223.775	59.874	127	102	476	1324434.193	226	3178495
gfp.ok1074.red	gfp	ok1074	red	n	20	5363.998	208.774	50.607	215	100	469	1119865.145	207	2687552
gfp.ok1074.red	gfp	ok1074	red	n	21	6153.201	188.247	34.534	189	108	321	1158322.758	189	2779846
gfp.ok1074.red	gfp	ok1074	red	n	22	6753.229	185.114	31.262	192	113	339	1250118.255	187	3000145
gfp.ok1074.red	gfp	ok1074	red	n	23	5396.5	177.8	29.286	175	108	303	959498.143	177	2302689
gfp.ok1074.red	gfp	ok1074	red	n	24	7267.836	176.45	28.272	189	108	279	1282408.082	176	3077637
gfp.ok1074.red	gfp	ok1074	red	n	25	4024.353	231.693	94.213	127	107	521	932413.139	202	2237688
gfp.ok1074.red	gfp	ok1074	red	n	26	7151.998	197.642	39.501	213	107	343	1413532.482	203	3392321
gfp.ok1074.red	gfp	ok1074	red	n	27	5359.831	221.106	75.828	126	103	494	1185089.83	207	2844084
gfp.ok1074.red	gfp	ok1074	red	n	28	5814.019	184.957	33.107	188	92	350	1075343.919	186	2580706
gfp.ok1074.red	gfp	ok1074	red	n	29	5430.668	181.326	33.553	174	107	343	984722.226	179	2363224
gfp.ok1074.red	gfp	ok1074	red	n	30	6844.067	188.262	33.842	200	93	324	1288475.03	189	3092197
gfp.ok1074.red	gfp	ok1074	red	n	31	6532.802	178.635	31.542	190	94	301	1166989.826	179	2800646
gfp.ok1074.red	gfp	ok1074	red	n	32	6904.069	188.937	32.229	195	95	374	1304432.435	192	3130493
gfp.ok1074.red	gfp	ok1074	red	n	33	5585.675	204.235	49.875	191	100	501	1140789.03	199	2737767
gfp.ok1074.red	gfp	ok1074	red	n	34	8264.132	186.981	32.259	193	107	324	1545234.409	188	3708391
gfp.ok1074.red	gfp	ok1074	red	n	35	5238.159	211.179	74.861	130	100	507	1106187.846	195	2654728
gfp.ok1074.red	gfp	ok1074	red	n	36	6113.2	184.634	35.93	193	102	323	1128702.638	186	2708761
gfp.ok1074.red	gfp	ok1074	red	n	37	6976.989	169.788	25.703	176	86	263	1184607.724	170	2842927
gfp.ok1074.red	gfp	ok1074	red	n	38	5995.277	191.108	40.308	192	105	329	1145743.426	189	2749657
gfp.ok1074.red	gfp	ok1074	red	n	39	6548.636	172.974	29.478	176	99	358	1132741.158	172	2718453
gfp.ok1074.red	gfp	ok1074	red	n	40	5020.232	186.068	35.907	189	104	319	934103.218	186	2241744
gfp.ok1074.red	gfp	ok1074	red	n	41	5318.163	211.814	58.473	215	106	534	1126460.867	205	2703381
gfp.ok1074.red	gfp	ok1074	red	n	42	5529.006	182.479	34.953	188	100	335	1008925.846	182	2421310
gfp.ok1074.red	gfp	ok1074	red	n	43	5213.158	205.128	58.452	127	104	433	1069362.392	194	2566351
gfp.ok1074.red	gfp	ok1074	red	n	44	6329.876	186.423	34.922	202	94	327	1180035.429	189	2831954
gfp.ok1074.red	gfp	ok1074	red	n	45	5311.912	213.053	69.894	128	109	510	1131719.861	197	2716002
gfp.ok1074.red	gfp	ok1074	red	n	46	4240.613	205.125	46.98	207	104	451	869856.495	207	2087559
gfp.ok1074.red	gfp	ok1074	red	n	47	8736.238	180.186	30.662	189	112	292	1574151.58	180	3777789
gfp.ok1074.red	gfp	ok1074	red	n	48	7226.168	188.215	34.599	207	102	323	1360076.259	190	3264032
gfp.ok1074.red	gfp	ok1074	red	n	49	7181.582	182.004	33.591	189	85	352	1307080.057	182	3136847
gfp.ok1074.red	gfp	ok1074	red	n	50	6914.903	186.165	31.209	183	98	323	1287312.476	188	3089407
gfp.ok1074.red	gfp	ok1074	red	n	51	6877.402	179.591	29.28	183	105	333	1235120.061	180	2964151
gfp.ok1074.red	gfp	ok1074	red	n	52	7649.104	179.826	31.389	187	108	326	1375507.39	178	3301065
gfp.ok1074.red	gfp	ok1074	red	n	53	4833.974	215.067	74.706	131	103	433	1039627.683	195	2494991
gfp.ok1074.red	gfp	ok1074	red	n	54	6441.965	186.951	35.808	193	91	334	1204330.72	187	2890260
gfp.ok1074.red	gfp	ok1074	red	n	55	6711.977	169.52	26.882	175	76	298	1137813.059	169	2730625
gfp.ok1074.red	gfp	ok1074	red	n	56	6637.807	179.312	28.942	184	102	308	1190240.068	180	2856444
gfp.ok1074.red	gfp	ok1074	red	n	57	7000.324	188.934	33.726	195	97	312	1322599.109	191	3174091
gfp.ok1074.red	gfp	ok1074	red	n	58	9059.169	192.525	35.858	188	102	356	1744119.027	193	4185692
gfp.ok1074.red	gfp	ok1074	red	n	59	7381.175	176.71	30.064	185	101	329	1304330.347	176	3130248
gfp.ok1074.red	gfp	ok1074	red	n	60	8533.311	191.837	35.807	199	101	335	1637001.572	193	3928622
