# Supplementary material for: A genetic framework for RNAi inheritance in Caenorhabditis elegans
Source: EMBO Rep. 2025 Jul 7;26(16):4072–99. doi: 10.1038/s44319-025-00512-7 (PMC12373942; doi:10.1038/s44319-025-00512-7)
Supplement: Supplementary file 6 — Source data Fig. 5 [file 44319_2025_512_MOESM6_ESM.zip › Figure_5/5G/F1_hermaphrodites_znfx-1.csv]

condi	RNAi	genotype	channel	image	index	area	mean	stddev	modal	min	max	intden	median	rawintden
ctrl.wt.green	ctrl	wt	green	n	1	36563.335	524.268	352.163	393	102	2845	19168992.21	429	46003482
ctrl.wt.green	ctrl	wt	green	n	2	50521.889	467.047	287.036	195	84	2656	23596093.4	392	56628040
ctrl.wt.green	ctrl	wt	green	n	3	31715.197	468.439	314.544	170	92	2648	14856623.77	361	35654270
ctrl.wt.green	ctrl	wt	green	n	4	40395.177	496.183	347.229	191	102	2927	20043388.78	397	48101938
ctrl.wt.green	ctrl	wt	green	n	5	45562.912	426.703	227.521	389	101	2129	19441817.16	378	46658232
ctrl.wt.green	ctrl	wt	green	n	6	42643.613	444.202	262.619	196	102	2548	18942358.12	388	45459585
ctrl.wt.green	ctrl	wt	green	n	7	43789.498	407.52	243.775	183	88	2631	17845101.39	360	42826289
ctrl.wt.green	ctrl	wt	green	n	8	48627.636	420.062	210.632	395	101	2269	20426619.19	382	49021649
ctrl.wt.green	ctrl	wt	green	n	9	39034.281	455.502	264.342	329	102	2108	17780198.42	383	42670529
ctrl.wt.green	ctrl	wt	green	n	10	46351.282	521.605	360.149	206	107	2669	24177056.57	422	58022288
ctrl.wt.green	ctrl	wt	green	n	11	52739.49	445.202	263.722	188	105	2048	23479715.17	375	56348745
ctrl.wt.green	ctrl	wt	green	n	12	44257.02	443.916	264.422	189	99	3741	19646410.25	372	47149233
ctrl.wt.green	ctrl	wt	green	n	13	41715.654	473.109	316.417	204	103	2824	19736041.84	375	47364339
ctrl.wt.green	ctrl	wt	green	n	14	38332.166	406.634	262.46	175	76	2305	15587167.94	320	37407496
ctrl.wt.green	ctrl	wt	green	n	15	49090.99	409.524	220.387	199	97	2796	20103934.88	363	48247242
ctrl.wt.green	ctrl	wt	green	n	16	48790.976	497.523	346.834	202	95	3986	24274654.78	390	58256513
ctrl.wt.green	ctrl	wt	green	n	17	45849.176	422.822	266.186	199	87	3528	19386022.53	366	46524331
ctrl.wt.green	ctrl	wt	green	n	18	45064.973	411.953	256.235	174	92	2857	18564645.05	353	44553115
ctrl.wt.green	ctrl	wt	green	n	19	55290.023	410.604	234.405	188	97	2776	22702282.19	367	54482991
ctrl.wt.green	ctrl	wt	green	n	20	42164.007	467.772	300.014	192	105	3267	19723156.67	382	47333416
ctrl.wt.green	ctrl	wt	green	n	21	36189.985	407.067	226.58	186	93	3745	14731733.48	359	35354547
ctrl.wt.green	ctrl	wt	green	n	22	42371.934	458.98	303.973	190	104	2788	19447874.94	372	46672770
ctrl.wt.green	ctrl	wt	green	n	23	30820.99	457.518	335.611	182	96	2803	14101170.54	344	33841265
ctrl.wt.green	ctrl	wt	green	n	24	53092.839	456.788	257.068	199	101	2235	24252152.92	403	58202511
ctrl.wt.green	ctrl	wt	green	n	25	34730.335	459.615	313.844	189	95	3510	15962572.15	380	38308425
ctrl.wt.green	ctrl	wt	green	n	26	51459.015	431.858	264.834	179	94	2867	22222999.91	384	53332766
ctrl.wt.green	ctrl	wt	green	n	27	43086.966	476.181	349.178	189	98	3527	20517181.65	368	49238989
ctrl.wt.green	ctrl	wt	green	n	28	46721.715	480.549	338.407	175	81	4353	22452052.86	381	53882468
ctrl.wt.green	ctrl	wt	green	n	29	39394.298	488.919	295.414	194	102	3594	19260633.06	437	46223410
ctrl.wt.green	ctrl	wt	green	n	30	43962.839	454.734	288.166	204	74	2944	19991399.33	375	47977169
ctrl.wt.green	ctrl	wt	green	n	31	44272.854	539.605	340.651	203	102	3061	23889851.39	453	57333027
ctrl.wt.green	ctrl	wt	green	n	32	46606.293	474.291	325.538	188	105	3666	22104964.1	390	53049493
ctrl.wt.green	ctrl	wt	green	n	33	55386.277	465.338	206.57	458	84	2214	25773356.5	454	61853233
ctrl.wt.green	ctrl	wt	green	n	34	56762.59	428.694	267.562	202	73	3440	24333793.31	365	58398439
ctrl.wt.green	ctrl	wt	green	n	35	53296.599	442.917	268.489	183	90	3018	23605991.35	379	56651794
ctrl.wt.green	ctrl	wt	green	n	36	42495.272	409.897	283.833	168	91	2735	17418701.51	323	41802976
ctrl.wt.green	ctrl	wt	green	n	37	45242.898	462.663	277.956	188	109	3332	20932211.42	395	50235015
ctrl.wt.green	ctrl	wt	green	y	38	49292.249	440.143	271.602	195	100	2616	21695645.01	373	52067172
ctrl.wt.green	ctrl	wt	green	n	39	48775.559	431.911	244.308	202	93	3546	21066711.31	383	50557800
ctrl.wt.green	ctrl	wt	green	n	40	46711.715	447.76	309.376	191	93	3275	20915629	360	50195219
ctrl.wt.green	ctrl	wt	green	n	41	43046.131	456.597	323.593	173	89	3268	19654754.8	374	47169259
ctrl.wt.green	ctrl	wt	green	n	42	53711.618	427.029	247.655	171	72	3383	22936438.71	380	55044941
ctrl.wt.green	ctrl	wt	green	n	43	45762.088	455.262	337.756	329	98	3187	20833752.76	356	49998725
ctrl.wt.green	ctrl	wt	green	n	44	51942.787	402.573	250.771	188	96	2502	20910759.61	340	50183533
ctrl.wt.green	ctrl	wt	green	n	45	49098.49	394.723	256.787	174	87	2587	19380321.02	333	46510648
ctrl.wt.green	ctrl	wt	green	n	46	25756.175	430.084	220.172	211	97	1782	11077327.14	384	26584372
ctrl.wt.green	ctrl	wt	green	n	47	44485.78	479.165	346.876	201	99	2723	21316049.35	376	51156184
ctrl.wt.green	ctrl	wt	green	n	48	42457.771	417.482	284.244	186	80	2752	17725349.67	333	42538898
ctrl.wt.green	ctrl	wt	green	n	49	42289.43	460.841	286.36	193	101	3136	19488722.64	393	46770800
ctrl.wt.green	ctrl	wt	green	n	50	48385.125	396.62	231.374	197	79	4116	19190484.86	346	46055062
ctrl.wt.green	ctrl	wt	green	n	51	50006.865	453.901	310.23	190	107	3879	22698181.59	367	54473150
ctrl.wt.green	ctrl	wt	green	n	52	49048.488	445.952	271.3	200	98	4385	21873286.45	382	52493492
ctrl.wt.green	ctrl	wt	green	n	53	39423.049	445.628	344.476	193	98	3869	17568020.41	325	42161325
ctrl.wt.green	ctrl	wt	green	n	54	36667.09	449.653	259.4	182	105	2094	16487466.93	388	39568115
ctrl.wt.green	ctrl	wt	green	n	55	27803.769	427.968	285.532	182	108	4563	11899113.39	365	28556569
ctrl.wt.green	ctrl	wt	green	n	56	39986.825	465.943	299.615	182	103	4931	18631566.44	397	44713719
ctrl.wt.green	ctrl	wt	green	n	57	33036.091	434.561	298.98	186	98	5795	14356186.35	346	34453275
ctrl.wt.green	ctrl	wt	green	n	58	48196.783	421.459	250.579	196	105	2214	20312976.5	353	48748919
ctrl.wt.green	ctrl	wt	green	n	59	45151.644	472.437	351.96	183	96	2836	21331286.3	367	51192751
ctrl.wt.green	ctrl	wt	green	n	60	37404.624	400.288	274.145	162	98	2401	14972638.64	306	35932693
ctrl.wt.green	ctrl	wt	green	n	61	40054.744	434.918	309.424	182	99	3062	17420513.68	343	41807325
ctrl.wt.green	ctrl	wt	green	n	62	46730.049	377.384	216.235	175	86	2279	17635166.81	332	42322469
ctrl.wt.green	ctrl	wt	green	n	63	33395.691	370.693	212.613	160	91	1818	12379540.32	314	29709541
ctrl.wt.green	ctrl	wt	green	n	64	23766.918	402.493	253.302	155	90	1853	9566014.43	325	22957387
ctrl.wt.green	ctrl	wt	green	n	65	39293.455	394.095	196.958	176	73	1859	15485365.16	357	37163185
ctrl.wt.green	ctrl	wt	green	n	66	57696.792	426.881	276.833	208	93	4001	24629665.9	339	59108508
ctrl.wt.green	ctrl	wt	green	n	67	39200.534	411.754	285.852	166	97	2606	16140972.5	325	38736571
ctrl.wt.green	ctrl	wt	green	n	68	38618.008	417.536	297.148	174	99	2868	16124392.99	324	38696782
ctrl.wt.green	ctrl	wt	green	n	69	32974.001	470.895	314.597	169	90	3414	15527277.07	385	37263769
ctrl.wt.green	ctrl	wt	green	n	70	35651.623	395.51	251.74	171	93	2508	14100571.72	319	33839832
ctrl.wt.green	ctrl	wt	green	n	71	40898.528	390.94	266.158	167	101	2569	15988876.41	306	38371557
gfp.wt.green	gfp	wt	green	n	1	30862.649	273.98	135.89	209	91	1624	8455759.523	234	20292903
gfp.wt.green	gfp	wt	green	n	2	38820.51	341.181	187.958	185	92	3232	13244814.1	291	31786113
gfp.wt.green	gfp	wt	green	n	3	36765.416	358.909	229.894	190	102	2931	13195433.94	289	31667606
gfp.wt.green	gfp	wt	green	n	4	44269.923	393.768	269.102	204	79	3493	17432072.64	311	41835078
gfp.wt.green	gfp	wt	green	n	5	41778.144	385.611	254.225	201	93	3623	16110128.97	324	38662557
gfp.wt.green	gfp	wt	green	n	6	35932.045	396.721	276.28	169	95	2892	14254984.88	307	34210413
gfp.wt.green	gfp	wt	green	n	7	44567.437	278.097	142.754	181	76	2632	12394075.12	252	29744432
gfp.wt.green	gfp	wt	green	n	8	43832.403	360.559	249.904	172	82	3914	15804173.85	295	37928298
gfp.wt.green	gfp	wt	green	n	9	49025.556	300.433	154.155	167	67	2397	14728880.12	268	35347710
gfp.wt.green	gfp	wt	green	n	10	53247.414	334.683	159.211	167	91	2305	17821026.52	312	42768525
gfp.wt.green	gfp	wt	green	n	11	56697.987	425.578	261.963	195	83	4050	24129437.46	374	57908025
gfp.wt.green	gfp	wt	green	n	12	35919.961	447.637	332.969	158	75	6208	16079112.98	360	38588122
gfp.wt.green	gfp	wt	green	n	13	51700.26	366.458	232.674	197	86	3527	18945971.26	306	45468270
gfp.wt.green	gfp	wt	green	n	14	43826.57	357.014	272.767	177	88	3090	15646695.05	279	37550366
gfp.wt.green	gfp	wt	green	n	15	49921.013	336.271	153.704	186	88	2223	16787001.74	319	40286978
gfp.wt.green	gfp	wt	green	n	16	39034.269	484.969	348.943	324	102	3003	18930405.14	366	45430913
gfp.wt.green	gfp	wt	green	n	17	37645.873	431.666	282.947	172	97	3305	16250437.83	359	38999283
gfp.wt.green	gfp	wt	green	n	18	47426.733	310.58	188.917	173	92	2613	14729786.41	268	35349885
gfp.wt.green	gfp	wt	green	n	19	47210.057	391.208	266.066	172	83	3573	18468951.72	328	44323475
gfp.wt.green	gfp	wt	green	n	20	39378.452	307.213	180.111	159	94	2711	12097582.93	251	29032883
gfp.wt.green	gfp	wt	green	n	21	48150.516	273.676	154.345	156	79	1920	13177616.88	239	31624847
gfp.wt.green	gfp	wt	green	n	22	42301.084	327.434	174.488	159	81	1672	13850799.06	281	33240411
gfp.wt.green	gfp	wt	green	n	23	45560.815	228.975	94.82	152	79	1485	10432304.11	209	25036395
gfp.wt.green	gfp	wt	green	n	24	45421.642	241.853	97.658	174	87	1247	10985369.18	219	26363691
gfp.wt.green	gfp	wt	green	n	25	48217.186	398.432	247.632	176	79	3512	19211278.71	334	46104979
gfp.wt.green	gfp	wt	green	n	26	34441.561	442.374	336.109	175	96	3429	15236067.27	350	36564904
gfp.wt.green	gfp	wt	green	n	27	49356.821	349.095	216.085	179	102	2226	17230201.83	300	41350610
gfp.wt.green	gfp	wt	green	n	28	43432.385	220.85	92.211	162	82	1831	9592042.278	197	23019858
gfp.wt.green	gfp	wt	green	n	29	51899.852	350.454	216.869	187	87	2901	18188506.1	295	43650436
gfp.wt.green	gfp	wt	green	n	30	49598.915	372.193	233.435	180	95	3336	18460363.84	317	44302865
gfp.wt.green	gfp	wt	green	n	31	33652.775	340.19	186.925	157	90	3183	11448325.58	295	27474736
gfp.wt.green	gfp	wt	green	n	32	42238.165	251.665	107.924	155	76	1793	10629880.15	228	25510556
gfp.wt.green	gfp	wt	green	n	33	44360.344	268.557	122.968	153	94	1720	11913289.16	250	28590598
gfp.wt.green	gfp	wt	green	n	34	46932.544	424.565	334.877	196	102	3337	19925920.68	334	47820042
gfp.wt.green	gfp	wt	green	n	35	53467.424	295.635	142.424	259	93	1695	15806857.31	265	37934738
gfp.wt.green	gfp	wt	green	n	36	46112.923	424.15	247.072	183	67	3696	19558808.62	381	46939013
gfp.wt.green	gfp	wt	green	n	37	47392.982	391.75	217.784	211	97	2988	18566190.72	350	44556838
gfp.wt.green	gfp	wt	green	n	38	47195.889	302.048	155.938	284	87	1999	14255408.24	275	34211429
gfp.wt.green	gfp	wt	green	n	39	35909.128	399.991	288.034	165	92	2426	14363342.3	318	34470459
gfp.wt.green	gfp	wt	green	n	40	54108.703	305	171.39	166	82	1843	16503166.79	261	39605805
gfp.wt.green	gfp	wt	green	n	41	34593.235	193.746	61.464	172	62	1069	6702316.712	181	16084831
gfp.wt.green	gfp	wt	green	n	42	44083.248	350.763	217.14	165	103	2655	15462773.8	294	37108975
gfp.wt.green	gfp	wt	green	n	43	40070.566	451.817	341.178	187	107	3293	18104544.37	351	43448937
gfp.wt.green	gfp	wt	green	n	44	36550.407	457.876	312.451	176	97	2898	16735539.4	363	40163474
gfp.wt.green	gfp	wt	green	n	45	45214.133	256.966	119.947	213	77	1768	11618493.71	225	27883121
gfp.wt.green	gfp	wt	green	y	46	54701.229	256.216	117.059	161	91	2061	14015304.02	235	33635205
gfp.wt.green	gfp	wt	green	n	47	48958.052	248.179	108.386	156	73	1497	12150376.57	229	29159582
gfp.wt.green	gfp	wt	green	n	48	59317.272	314.631	149.343	167	102	2578	18663035.1	285	44789254
gfp.wt.green	gfp	wt	green	n	49	31301.835	310.673	178.758	153	89	1587	9724626.621	248	23338046
gfp.wt.green	gfp	wt	green	n	50	43869.488	319.785	176.484	156	98	1810	14028809.22	270	33667616
gfp.wt.green	gfp	wt	green	n	51	57259.679	280.749	121.371	172	96	1600	16075585.32	255	38579656
gfp.wt.green	gfp	wt	green	n	52	34531.565	225.757	71.933	213	79	737	7795745.44	213	18708941
gfp.wt.green	gfp	wt	green	n	53	34960.751	281.742	174.201	160	83	1612	9849897.715	225	23638683
gfp.wt.green	gfp	wt	green	n	54	23873.582	405.907	267.185	161	93	2127	9690457.989	326	23256045
gfp.wt.green	gfp	wt	green	n	55	45944.166	424.869	238.413	209	93	2534	19520249.79	377	46846476
gfp.wt.green	gfp	wt	green	n	56	29908.439	257.5	112.988	208	95	1412	7701411.165	225	18482549
gfp.wt.green	gfp	wt	green	n	57	44622.023	304.356	192.151	170	94	2100	13580997.67	246	32592917
gfp.wt.green	gfp	wt	green	n	58	45684.987	366.102	192.134	179	80	1784	16725344.78	328	40139008
gfp.wt.green	gfp	wt	green	n	59	52021.941	290.509	147.616	170	91	2253	15112855.44	257	36269209
gfp.wt.green	gfp	wt	green	n	60	32948.16	242.808	96.442	227	89	1674	8000067.618	224	19199292
gfp.wt.green	gfp	wt	green	n	61	35976.631	313.958	151.044	276	91	2338	11295140.31	289	27107108
gfp.wt.green	gfp	wt	green	n	62	37699.209	256.547	122.999	166	89	2391	9671623.802	224	23210845
gfp.wt.green	gfp	wt	green	n	63	48160.1	324.823	181.828	167	94	2088	15643500.74	281	37542700
gfp.wt.green	gfp	wt	green	n	64	36025.8	257.293	138.733	154	79	1248	9269168.893	215	22244997
gfp.wt.green	gfp	wt	green	n	65	42649.85	360.016	249.351	178	82	2343	15354629.31	286	36849440
gfp.wt.green	gfp	wt	green	n	66	24295.268	367.106	235.41	165	89	1917	8918935.935	290	21404476
gfp.wt.green	gfp	wt	green	n	67	43920.741	299.823	143.98	168	87	1757	13168449.8	269	31602847
gfp.wt.green	gfp	wt	green	n	68	45817.91	280.642	156.4	167	95	1806	12858410.75	238	30858787
ctrl.xf347.green	ctrl	xf347	green	n	1	50730.235	395.743	171.48	257	102	1500	20076138.64	367	48180531
ctrl.xf347.green	ctrl	xf347	green	n	2	53307.436	400.83	165.216	201	106	1729	21367199.31	386	51278935
ctrl.xf347.green	ctrl	xf347	green	n	3	52766.995	426.18	172.404	381	98	1590	22488232.62	399	53969292
ctrl.xf347.green	ctrl	xf347	green	n	4	45149.146	409.737	188.259	201	102	2054	18499287.42	391	44396261
ctrl.xf347.green	ctrl	xf347	green	n	5	45345.822	394.896	169.76	197	82	1479	17906894.1	373	42974582
ctrl.xf347.green	ctrl	xf347	green	n	6	46079.606	435.294	214.917	188	93	3346	20058153.66	415	48137369
ctrl.xf347.green	ctrl	xf347	green	n	7	44964.971	415.711	224.021	192	95	3330	18692439.58	390	44859805
ctrl.xf347.green	ctrl	xf347	green	n	8	44242.022	413.815	214.843	209	102	3240	18307996.6	387	43937184
ctrl.xf347.green	ctrl	xf347	green	n	9	39709.315	403.719	206.709	184	102	3270	16031386.32	372	38473569
ctrl.xf347.green	ctrl	xf347	green	n	10	36585.838	382.598	178.562	183	101	3273	13997681.72	366	33592901
ctrl.xf347.green	ctrl	xf347	green	n	11	51849.036	445.139	231.701	194	95	5137	23080025.08	431	55389529
ctrl.xf347.green	ctrl	xf347	green	n	12	47324.246	381.747	220.178	193	96	4863	18065869.7	346	43356106
ctrl.xf347.green	ctrl	xf347	green	n	13	36590.422	420.71	234.251	183	82	3216	15393972.19	359	36943845
ctrl.xf347.green	ctrl	xf347	green	n	14	46093.356	386.459	168.847	195	100	2462	17813191.07	368	42749705
ctrl.xf347.green	ctrl	xf347	green	n	15	42072.339	443.788	230.752	220	122	2217	18671197.78	398	44808827
ctrl.xf347.green	ctrl	xf347	green	n	16	31857.706	377.357	194.194	178	102	2931	12021739.34	352	28850856
ctrl.xf347.green	ctrl	xf347	green	n	17	45229.567	458.758	257.204	216	89	4661	20749430.24	419	49796357
ctrl.xf347.green	ctrl	xf347	green	n	18	43853.671	402.031	198.003	200	100	3549	17630549.81	380	42311386
ctrl.xf347.green	ctrl	xf347	green	n	19	47830.519	411.09	235.044	198	96	4122	19662641	367	47188182
ctrl.xf347.green	ctrl	xf347	green	n	20	36695.01	430.604	194.184	346	99	4077	15801004.54	411	37920678
ctrl.xf347.green	ctrl	xf347	green	n	21	33209.851	401.57	208.656	193	79	2465	13336086.49	353	32005145
ctrl.xf347.green	ctrl	xf347	green	n	22	48349.293	459.616	236.681	221	107	3521	22222090.87	428	53330581
ctrl.xf347.green	ctrl	xf347	green	n	23	48735.56	409.554	210.03	198	103	3145	19959851.66	377	47901455
ctrl.xf347.green	ctrl	xf347	green	n	24	51907.789	393.662	217.286	199	95	5336	20434140	358	49039695
ctrl.xf347.green	ctrl	xf347	green	n	25	46728.385	513.078	267.415	197	103	5460	23975289.74	481	57538066
ctrl.xf347.green	ctrl	xf347	green	n	26	39984.327	401.307	230.329	190	90	4246	16045973.23	364	38508576
ctrl.xf347.green	ctrl	xf347	green	n	27	49165.163	405.128	227.798	199	98	3139	19918198.93	370	47801493
ctrl.xf347.green	ctrl	xf347	green	n	28	52332.391	458.06	278.774	192	103	4656	23971382.06	382	57528688
ctrl.xf347.green	ctrl	xf347	green	n	29	49721.439	470.523	272.52	216	101	5054	23395064.06	411	56145588
ctrl.xf347.green	ctrl	xf347	green	n	30	43076.552	425.889	236.018	188	105	4042	18345828.33	391	44027976
ctrl.xf347.green	ctrl	xf347	green	n	31	42629.865	464.947	244.578	191	96	2966	19820617.8	419	47567309
ctrl.xf347.green	ctrl	xf347	green	n	32	42853.208	435.182	237.265	214	106	4857	18648943.01	395	44755418
ctrl.xf347.green	ctrl	xf347	green	y	33	48867.65	433.976	250.889	201	107	4233	21207387.84	376	50895405
ctrl.xf347.green	ctrl	xf347	green	n	34	33769.043	347.28	193.521	188	100	3135	11727323.81	301	28144291
ctrl.xf347.green	ctrl	xf347	green	n	35	34353.236	387.154	202.859	300	88	3567	13299981.92	345	31918498
ctrl.xf347.green	ctrl	xf347	green	n	36	39041.784	433.687	223.739	352	74	3252	16931931.63	396	40634779
ctrl.xf347.green	ctrl	xf347	green	n	37	47923.857	425.332	219.463	200	93	3145	20383573.53	401	48918341
ctrl.xf347.green	ctrl	xf347	green	n	38	47000.898	413.529	212.516	204	102	2886	19436245.24	383	46644857
ctrl.xf347.green	ctrl	xf347	green	n	39	42667.783	426.123	204.405	201	77	3901	18181715.83	413	43634124
ctrl.xf347.green	ctrl	xf347	green	n	40	44574.12	454.46	248.036	185	103	3714	20257147.33	421	48614932
ctrl.xf347.green	ctrl	xf347	green	n	41	51718.613	453.088	238.704	205	101	4357	23433060.37	429	56236775
ctrl.xf347.green	ctrl	xf347	green	n	42	45587.083	436.755	209.353	190	96	3366	19910392.32	410	47782758
ctrl.xf347.green	ctrl	xf347	green	n	43	45380.824	374.884	185.531	190	97	2470	17012529.07	355	40828204
ctrl.xf347.green	ctrl	xf347	green	n	44	41740.241	502.771	246.759	469	103	5132	20985784.79	480	50363582
ctrl.xf347.green	ctrl	xf347	green	n	45	39635.978	460.855	238.139	194	101	3585	18266428.45	425	43837425
ctrl.xf347.green	ctrl	xf347	green	n	46	38298.833	413.825	212.694	201	93	2034	15849010.07	373	38035886
ctrl.xf347.green	ctrl	xf347	green	n	47	39602.643	454.326	235.55	192	98	3074	17992507.6	421	43180045
ctrl.xf347.green	ctrl	xf347	green	n	48	53007.839	433.638	226.147	199	100	2741	22986187.87	385	55164330
ctrl.xf347.green	ctrl	xf347	green	n	49	41568.149	340.963	154.97	173	97	1551	14173193.49	316	34014110
ctrl.xf347.green	ctrl	xf347	green	n	50	43883.672	395.781	193.28	187	74	1964	17368306.57	369	41682031
ctrl.xf347.green	ctrl	xf347	green	n	51	36287.908	398.253	197.136	189	101	2339	14451772.47	373	34682669
ctrl.xf347.green	ctrl	xf347	green	n	52	50422.304	424.406	251.282	201	96	3766	21399535.37	368	51356538
ctrl.xf347.green	ctrl	xf347	green	n	53	24351.113	341.504	168.149	149	101	2181	8316002.506	306	19957494
ctrl.xf347.green	ctrl	xf347	green	n	54	38149.66	361.087	173.38	261	74	5417	13775336.14	333	33059296
ctrl.xf347.green	ctrl	xf347	green	n	55	51981.542	430.329	245.164	200	104	5883	22369155.09	403	53683519
ctrl.xf347.green	ctrl	xf347	green	n	56	42616.531	441.608	220.68	218	98	2069	18819815.82	400	45165494
ctrl.xf347.green	ctrl	xf347	green	n	57	24730.713	368.585	196.95	162	106	2501	9115376.951	323	21875905
ctrl.xf347.green	ctrl	xf347	green	n	58	47995.114	369.364	193.647	171	101	3510	17727675.44	346	42544473
ctrl.xf347.green	ctrl	xf347	green	n	59	59239.796	397.644	207.581	188	106	3231	23556358.14	365	56532671
ctrl.xf347.green	ctrl	xf347	green	n	60	56753.849	472.601	244.628	481	96	3862	26821948.91	457	64369730
ctrl.xf347.green	ctrl	xf347	green	n	61	31536.861	344.222	182.21	168	99	3051	10855689.13	311	26052461
ctrl.xf347.green	ctrl	xf347	green	n	62	41150.217	406.961	240.4	191	90	3118	16746525.1	345	40189820
ctrl.xf347.green	ctrl	xf347	green	n	63	40260.593	372.086	203.507	217	99	3777	14980392.15	327	35951295
gfp.xf347.green	gfp	xf347	green	n	1	41041.03	302.53	166.424	172	84	3254	12416127.6	252	29797353
gfp.xf347.green	gfp	xf347	green	n	2	43568.645	475.643	286.073	207	79	2851	20723131.51	401	49733257
gfp.xf347.green	gfp	xf347	green	n	3	39402.623	407.03	215.886	171	98	1886	16038053.34	376	38489580
gfp.xf347.green	gfp	xf347	green	n	4	34689.075	480.819	373.945	191	97	3014	16679163.7	368	40028175
gfp.xf347.green	gfp	xf347	green	n	5	35925.381	262.49	108.376	233	84	1553	9430067.83	238	22631135
gfp.xf347.green	gfp	xf347	green	n	6	35929.548	344.322	178.291	184	109	3863	12371328.49	306	29689840
gfp.xf347.green	gfp	xf347	green	n	7	41570.221	486.208	285.354	192	99	3660	20211755.79	430	48506011
gfp.xf347.green	gfp	xf347	green	n	8	35785.375	281.787	145.644	215	86	1650	10083865.44	240	24200178
gfp.xf347.green	gfp	xf347	green	n	9	35407.025	351.209	183.135	332	102	1784	12435260.97	317	29843271
gfp.xf347.green	gfp	xf347	green	n	10	40820.187	422.47	260.853	161	66	2473	17245311.91	369	41386869
gfp.xf347.green	gfp	xf347	green	n	11	36142.475	423.002	273.191	185	104	2504	15288340.54	344	36690351
gfp.xf347.green	gfp	xf347	green	n	12	40843.105	484.554	365.833	192	87	3666	19790703.75	370	47495532
gfp.xf347.green	gfp	xf347	green	n	13	42183.166	221.959	80.865	169	96	1139	9362931.448	201	22470015
gfp.xf347.green	gfp	xf347	green	n	14	33666.946	380.948	231.215	175	102	3015	12825364.52	306	30779477
gfp.xf347.green	gfp	xf347	green	n	15	43830.324	353.672	219.811	156	94	3323	15501556.05	302	37202045
gfp.xf347.green	gfp	xf347	green	n	16	35812.46	267.022	113.01	232	70	1289	9562705.52	243	22949451
gfp.xf347.green	gfp	xf347	green	n	17	24168.181	495.984	350.527	195	89	3503	11987035.62	391	28767579
gfp.xf347.green	gfp	xf347	green	n	18	27833.347	351.938	204.211	164	94	2690	9795599.013	305	23508370
gfp.xf347.green	gfp	xf347	green	n	19	36289.565	373.91	276.951	177	84	3146	13569020.79	287	32564171
gfp.xf347.green	gfp	xf347	green	n	20	28000.438	370.206	231.578	173	90	3812	10365937	311	24877119
gfp.xf347.green	gfp	xf347	green	n	21	33086.503	303.223	170.383	155	93	2263	10032595.61	258	24077136
gfp.xf347.green	gfp	xf347	green	n	22	45038.712	295.082	204.928	172	90	2678	13290101.88	239	31894796
gfp.xf347.green	gfp	xf347	green	n	23	32258.965	372.202	223.969	166	99	3088	12006840.27	307	28815108
gfp.xf347.green	gfp	xf347	green	n	24	27412.912	344.579	193.735	256	85	1989	9445915.633	291	22669168
gfp.xf347.green	gfp	xf347	green	n	25	28091.692	286.318	163.531	150	66	2039	8043144.013	239	19302669
gfp.xf347.green	gfp	xf347	green	n	26	41471.467	226.767	91.976	168	85	1987	9404359.996	206	22569439
gfp.xf347.green	gfp	xf347	green	n	27	24184.015	344.523	268.524	156	84	2938	8331958.378	257	19995792
gfp.xf347.green	gfp	xf347	green	n	28	47684.249	301.241	149.578	165	91	2199	14364469.42	275	34473161
gfp.xf347.green	gfp	xf347	green	n	29	36712.084	372.099	198.292	174	98	1973	13660542.45	317	32783813
gfp.xf347.green	gfp	xf347	green	n	30	36468.323	278.366	163.702	157	89	3467	10151550.6	227	24362615
gfp.xf347.green	gfp	xf347	green	n	31	28606.716	502.163	289.441	215	103	2797	14365227.37	432	34474980
gfp.xf347.green	gfp	xf347	green	n	32	24914.881	416.229	232.001	176	90	2054	10370285.95	353	24887556
gfp.xf347.green	gfp	xf347	green	n	33	29398.835	344.615	200.219	166	81	1594	10131277.59	283	24313962
gfp.xf347.green	gfp	xf347	green	n	34	28790.891	245.16	102.168	187	95	976	7058383.042	216	16939350
gfp.xf347.green	gfp	xf347	green	n	35	33701.53	297.561	138.143	145	104	1289	10028274.16	266	24066765
gfp.xf347.green	gfp	xf347	green	n	36	34819.498	210.323	74.477	200	90	1072	7323344.241	197	17575228
gfp.xf347.green	gfp	xf347	green	n	37	36023.303	419.688	257.598	184	107	2694	15118531.16	349	36282827
gfp.xf347.green	gfp	xf347	green	n	38	24874.463	403.55	266.396	186	106	2744	10038085.03	328	24090310
gfp.xf347.green	gfp	xf347	green	n	39	24688.204	466.517	331.486	183	107	3183	11517469.29	365	27640671
gfp.xf347.green	gfp	xf347	green	n	40	29870.94	394.339	281.461	163	85	2929	11779269.93	305	28268964
gfp.xf347.green	gfp	xf347	green	n	41	32421.056	279.95	170.382	198	96	2106	9076262.179	230	21782040
gfp.xf347.green	gfp	xf347	green	n	42	25830.34	239.187	115.663	193	83	1101	6178287.657	205	14827217
gfp.xf347.green	gfp	xf347	green	n	43	38348.408	239.317	85.848	215	93	852	9177442.191	221	22024861
gfp.xf347.green	gfp	xf347	green	n	44	23338.56	380.084	183.937	307	100	1644	8870607.84	338	21288492
gfp.xf347.green	gfp	xf347	green	n	45	44704.53	230.363	82.959	191	86	1205	10298291.43	211	24714777
gfp.xf347.green	gfp	xf347	green	n	46	28172.113	349.256	153.582	298	96	1491	9839268.496	322	23613172
gfp.xf347.green	gfp	xf347	green	n	47	38170.9	335.33	209.18	159	98	2211	12799848.36	278	30718241
gfp.xf347.green	gfp	xf347	green	n	48	33560.274	360.438	227.012	171	94	1822	12096384.75	291	29030005
gfp.xf347.green	gfp	xf347	green	n	49	30306.793	324.02	201.856	155	79	2617	9819992.621	256	23566912
gfp.xf347.green	gfp	xf347	green	n	50	39850.56	350.836	212.276	169	96	2547	13981002.84	300	33552883
gfp.xf347.green	gfp	xf347	green	n	51	29584.26	441.514	321.734	186	98	2583	13061873.18	333	31347072
gfp.xf347.green	gfp	xf347	green	n	52	26978.308	402.12	310.576	162	98	3618	10848514.33	291	26035252
gfp.xf347.green	gfp	xf347	green	n	53	30914.321	220.766	95.225	158	92	1595	6824845.769	196	16378886
gfp.xf347.green	gfp	xf347	green	n	54	27325.824	213.139	91.7	146	86	1624	5824191.994	190	13977426
gfp.xf347.green	gfp	xf347	green	n	55	31571.434	340.351	194.424	255	94	1979	10745354.23	283	25787679
gfp.xf347.green	gfp	xf347	green	n	56	38407.161	433.64	265.655	183	109	2547	16654875.93	362	39969887
gfp.xf347.green	gfp	xf347	green	n	57	36274.147	226.876	78.705	189	96	1236	8229727.486	211	19750449
gfp.xf347.green	gfp	xf347	green	y	58	24056.926	344.689	184.323	175	107	2452	8292154.904	295	19900268
gfp.xf347.green	gfp	xf347	green	n	59	41884.819	314.145	184.414	176	100	3791	13157886.71	274	31577494
gfp.xf347.green	gfp	xf347	green	n	60	37945.057	335.314	181.217	164	102	2008	12723498.23	283	30535009
gfp.xf347.green	gfp	xf347	green	n	61	34766.177	384.426	252.39	198	101	3601	13365024.46	310	32074588
gfp.xf347.green	gfp	xf347	green	n	62	36294.164	290.282	153.906	251	67	1567	10535533.06	249	25284120
gfp.xf347.green	gfp	xf347	green	n	63	35059.107	318.83	209.348	178	81	2221	11177897.1	262	26825723
gfp.xf347.green	gfp	xf347	green	n	64	41179.805	352.426	206.878	318	96	2204	14512834.17	314	34829205
gfp.xf347.green	gfp	xf347	green	n	65	29072.166	290.186	147.638	169	83	1863	8436348.478	258	20246308
gfp.xf347.green	gfp	xf347	green	n	66	40976.045	287.959	148.138	177	86	2124	11799439.76	248	28317357
gfp.xf347.green	gfp	xf347	green	n	67	41524.821	421.043	294.737	195	103	3232	17483735.81	348	41959042
gfp.xf347.green	gfp	xf347	green	n	68	36725.017	426.507	337.938	172	102	3781	15663495.26	301	37590665
gfp.xf347.green	gfp	xf347	green	n	69	42811.963	235.175	113.977	186	92	2530	10068319.56	206	24162859
gfp.xf347.green	gfp	xf347	green	n	70	25433.249	383.289	231.611	171	94	2761	9748295.298	318	23394836
gfp.xf347.green	gfp	xf347	green	n	71	28480.056	221.8	98.68	189	90	1200	6316870.882	194	15159795
gfp.xf347.green	gfp	xf347	green	n	72	36430.42	270.076	172.707	151	93	2280	9838974.456	221	23612456
gfp.xf347.green	gfp	xf347	green	n	73	47369.672	301.493	156.921	165	92	3643	14281643.16	270	34274372
ctrl.wt.red	ctrl	wt	red	n	1	36563.335	252.591	152.172	130	83	888	9235565.601	165	22164346
ctrl.wt.red	ctrl	wt	red	n	2	50521.889	229.998	143.18	130	78	828	11619937.74	152	27886578
ctrl.wt.red	ctrl	wt	red	n	3	31715.197	257.062	148.64	129	83	939	8152777.858	178	19565774
ctrl.wt.red	ctrl	wt	red	n	4	40395.177	245.948	154.703	130	74	933	9935092.939	158	23843135
ctrl.wt.red	ctrl	wt	red	n	5	45562.912	255.79	158.903	129	68	1158	11654531.4	168	27969599
ctrl.wt.red	ctrl	wt	red	n	6	42643.613	238.833	138.904	132	77	794	10184700.58	165	24442166
ctrl.wt.red	ctrl	wt	red	n	7	43789.498	248.08	150.254	130	83	900	10863293.63	171	26070715
ctrl.wt.red	ctrl	wt	red	n	8	48627.636	226.893	133.536	132	81	811	11033269.72	157	26478639
ctrl.wt.red	ctrl	wt	red	n	9	39034.281	231.324	147.124	124	69	864	9029563.284	148	21669963
ctrl.wt.red	ctrl	wt	red	n	10	46351.282	238.847	158.311	129	72	978	11070872.68	152	26568882
ctrl.wt.red	ctrl	wt	red	n	11	52739.49	252.268	174.544	129	73	1102	13304502.94	154	31929350
ctrl.wt.red	ctrl	wt	red	n	12	44257.02	245.87	154.617	129	67	884	10881493.21	160	26114392
ctrl.wt.red	ctrl	wt	red	n	13	41715.654	242.993	149.578	130	78	864	10136592.13	156	24326711
ctrl.wt.red	ctrl	wt	red	n	14	38332.166	240.508	155.069	128	79	838	9219204.438	153	22125081
ctrl.wt.red	ctrl	wt	red	n	15	49090.99	233.1	139.277	129	73	836	11443093	155	27462170
ctrl.wt.red	ctrl	wt	red	n	16	48790.976	245.167	150.781	130	66	1057	11961942.93	166	28707353
ctrl.wt.red	ctrl	wt	red	n	17	45849.176	254.14	157.022	130	82	914	11652110.46	164	27963789
ctrl.wt.red	ctrl	wt	red	n	18	45064.973	240.992	149.723	126	75	939	10860302.24	162	26063536
ctrl.wt.red	ctrl	wt	red	n	19	55290.023	236.39	139.528	133	72	1120	13070029.32	165	31366639
ctrl.wt.red	ctrl	wt	red	n	20	42164.007	233.602	133.727	129	75	744	9849581.953	167	23637918
ctrl.wt.red	ctrl	wt	red	n	21	36189.985	227.98	123.482	129	80	783	8250580.238	165	19800489
ctrl.wt.red	ctrl	wt	red	n	22	42371.934	246.217	154.23	130	68	1117	10432698.98	154	25037335
ctrl.wt.red	ctrl	wt	red	n	23	30820.99	244.988	149.647	122	72	942	7550771.221	155	18121024
ctrl.wt.red	ctrl	wt	red	n	24	53092.839	239.823	146.724	130	71	1083	12732894.77	158	30557553
ctrl.wt.red	ctrl	wt	red	n	25	34730.335	248.026	140.767	129	77	858	8614013.072	181	20672688
ctrl.wt.red	ctrl	wt	red	n	26	51459.015	242.102	149.804	129	73	1118	12458341	157	29898654
ctrl.wt.red	ctrl	wt	red	n	27	43086.966	245.279	164.37	130	86	999	10568318.92	159	25362808
ctrl.wt.red	ctrl	wt	red	n	28	46721.715	241.16	144.128	129	72	912	11267415.4	163	27040563
ctrl.wt.red	ctrl	wt	red	n	29	39394.298	236.571	138.596	129	80	1040	9319549.85	164	22365899
ctrl.wt.red	ctrl	wt	red	n	30	43962.839	240.243	142.815	130	74	826	10561780.29	160	25347116
ctrl.wt.red	ctrl	wt	red	n	31	44272.854	259.007	166.274	138	68	951	11466961.17	171	27519451
ctrl.wt.red	ctrl	wt	red	n	32	46606.293	238.217	148.598	129	74	904	11102392.87	155	26644527
ctrl.wt.red	ctrl	wt	red	n	33	55386.277	212.586	105.88	131	73	916	11774325.2	158	28257091
ctrl.wt.red	ctrl	wt	red	n	34	56762.59	225.696	129.835	130	71	944	12811115.01	154	30745273
ctrl.wt.red	ctrl	wt	red	n	35	53296.599	235.387	150.643	130	62	1117	12545341.63	152	30107446
ctrl.wt.red	ctrl	wt	red	n	36	42495.272	231.323	147.2	129	51	1494	9830153.15	150	23591291
ctrl.wt.red	ctrl	wt	red	n	37	45242.898	230.146	134.762	129	67	864	10412487.22	153	24988829
ctrl.wt.red	ctrl	wt	red	y	38	49292.249	234.434	140.745	131	78	937	11555758.14	157	27732554
ctrl.wt.red	ctrl	wt	red	n	39	48775.559	237.584	146.821	131	67	1006	11588304.21	160	27810661
ctrl.wt.red	ctrl	wt	red	n	40	46711.715	237.456	147.489	130	55	977	11091987.81	154	26619556
ctrl.wt.red	ctrl	wt	red	n	41	43046.131	244.82	145.133	130	84	1026	10538568.39	168	25291410
ctrl.wt.red	ctrl	wt	red	n	42	53711.618	229.539	141.068	128	82	893	12328886.76	154	29587978
ctrl.wt.red	ctrl	wt	red	n	43	45762.088	240.455	155.63	124	72	1173	11003730.45	149	26407748
ctrl.wt.red	ctrl	wt	red	n	44	51942.787	235.481	152.773	127	55	1242	12231529.81	148	29354332
ctrl.wt.red	ctrl	wt	red	n	45	49098.49	226.808	143.041	125	69	1141	11135923.15	145	26724996
ctrl.wt.red	ctrl	wt	red	n	46	25756.175	259.283	129.921	129	58	739	6678142.235	220	16026810
ctrl.wt.red	ctrl	wt	red	n	47	44485.78	248.016	161.064	129	71	892	11033194.3	156	26478458
ctrl.wt.red	ctrl	wt	red	n	48	42457.771	262.631	172.517	130	81	1290	11150707.99	160	26760478
ctrl.wt.red	ctrl	wt	red	n	49	42289.43	250.586	152.632	125	80	1177	10597129.4	163	25431950
ctrl.wt.red	ctrl	wt	red	n	50	48385.125	239.625	144.028	131	79	1045	11594282.82	160	27825009
ctrl.wt.red	ctrl	wt	red	n	51	50006.865	239.277	140.671	129	78	819	11965486.42	158	28715857
ctrl.wt.red	ctrl	wt	red	n	52	49048.488	241.495	138.675	129	82	846	11844949.67	164	28426582
ctrl.wt.red	ctrl	wt	red	n	53	39423.049	244.014	150.525	129	80	893	9619765.633	154	23086384
ctrl.wt.red	ctrl	wt	red	n	54	36667.09	249.488	136.51	125	73	958	9147983.271	195	21954158
ctrl.wt.red	ctrl	wt	red	n	55	27803.769	234.693	128.748	125	81	803	6525339.846	169	15660101
ctrl.wt.red	ctrl	wt	red	n	56	39986.825	241.685	149.021	134	81	1068	9664209.328	161	23193044
ctrl.wt.red	ctrl	wt	red	n	57	33036.091	239.899	143.798	123	73	1241	7925322.896	159	19019907
ctrl.wt.red	ctrl	wt	red	n	58	48196.783	247.086	160.933	129	77	1046	11908757.17	155	28579713
ctrl.wt.red	ctrl	wt	red	n	59	45151.644	237.768	147.577	124	69	912	10735598.22	154	25764260
ctrl.wt.red	ctrl	wt	red	n	60	37404.624	267.815	171.608	126	80	1233	10017518.37	175	24040947
ctrl.wt.red	ctrl	wt	red	n	61	40054.744	252.199	169.289	126	76	1373	10101768.88	157	24243139
ctrl.wt.red	ctrl	wt	red	n	62	46730.049	272.051	171.094	124	70	1352	12712938.03	181	30509659
ctrl.wt.red	ctrl	wt	red	n	63	33395.691	233.215	124.388	123	76	960	7788364.98	177	18691223
ctrl.wt.red	ctrl	wt	red	n	64	23766.918	258.566	119.458	122	82	738	6145312.088	247	14748076
ctrl.wt.red	ctrl	wt	red	n	65	39293.455	232.296	127.239	125	76	817	9127703.321	158	21905491
ctrl.wt.red	ctrl	wt	red	n	66	57696.792	236.04	161.731	129	61	1375	13618774.38	146	32683571
ctrl.wt.red	ctrl	wt	red	n	67	39200.534	231.487	140.194	125	78	1057	9074418.396	151	21777613
ctrl.wt.red	ctrl	wt	red	n	68	38618.008	240.643	150.588	123	75	1124	9293135.016	155	22302509
ctrl.wt.red	ctrl	wt	red	n	69	32974.001	244.583	155.561	121	78	942	8064890.785	156	19354857
ctrl.wt.red	ctrl	wt	red	n	70	35651.623	227.371	127.906	122	48	881	8106131.412	160	19453830
ctrl.wt.red	ctrl	wt	red	n	71	40898.528	231.467	133.182	124	75	1101	9466665.414	154	22718963
gfp.wt.red	gfp	wt	red	n	1	30862.649	256.903	166.199	128	83	947	7928693.55	158	19028002
gfp.wt.red	gfp	wt	red	n	2	38820.51	246.125	151.022	130	75	804	9554704.752	165	22930252
gfp.wt.red	gfp	wt	red	n	3	36765.416	256.783	162.721	128	79	1009	9440747.503	162	22656767
gfp.wt.red	gfp	wt	red	n	4	44269.923	249.243	156.809	130	73	1017	11033968.05	166	26480323
gfp.wt.red	gfp	wt	red	n	5	41778.144	249.247	151.272	131	75	937	10413060.74	167	24990213
gfp.wt.red	gfp	wt	red	n	6	35932.045	273.874	189.699	129	75	1174	9840870.64	167	23617019
gfp.wt.red	gfp	wt	red	n	7	44567.437	234.084	126.78	129	73	824	10432526.21	174	25036928
gfp.wt.red	gfp	wt	red	n	8	43832.403	247.796	164.648	127	80	1161	10861508.99	158	26066440
gfp.wt.red	gfp	wt	red	n	9	49025.556	248.929	156.555	128	72	912	12203906.08	162	29288047
gfp.wt.red	gfp	wt	red	n	10	53247.414	234.531	139.437	128	78	787	12488172.3	159	29970255
gfp.wt.red	gfp	wt	red	n	11	56697.987	253.849	168.678	125	76	1033	14392743.21	171	34541018
gfp.wt.red	gfp	wt	red	n	12	35919.961	260.843	177.331	127	76	1114	9369482.19	157	22485738
gfp.wt.red	gfp	wt	red	n	13	51700.26	272.711	185.689	127	72	1048	14099240.33	167	33836643
gfp.wt.red	gfp	wt	red	n	14	43826.57	240.166	149.867	133	82	869	10525647.93	157	25260410
gfp.wt.red	gfp	wt	red	n	15	49921.013	251.945	163.449	127	66	1135	12577354.68	161	30184283
gfp.wt.red	gfp	wt	red	n	16	39034.269	273.664	178.769	132	79	1116	10682291.28	170	25636337
gfp.wt.red	gfp	wt	red	n	17	37645.873	234.258	148.149	127	76	1122	8818844.314	151	21164267
gfp.wt.red	gfp	wt	red	n	18	47426.733	249.843	166.239	131	79	1056	11849257.09	156	28436928
gfp.wt.red	gfp	wt	red	n	19	47210.057	235.438	147.114	128	65	1188	11115047.98	161	26674906
gfp.wt.red	gfp	wt	red	n	20	39378.452	233.594	136.635	127	85	918	9198571.943	162	22075572
gfp.wt.red	gfp	wt	red	n	21	48150.516	240.246	159.852	127	69	955	11567955.59	149	27761835
gfp.wt.red	gfp	wt	red	n	22	42301.084	243.257	153.99	127	65	837	10290055.17	156	24695013
gfp.wt.red	gfp	wt	red	n	23	45560.815	238.417	151.261	128	76	757	10862481.53	148	26068774
gfp.wt.red	gfp	wt	red	n	24	45421.642	220.343	120.322	127	60	787	10008348.65	152	24018948
gfp.wt.red	gfp	wt	red	n	25	48217.186	229.226	139.674	127	65	930	11052640.57	152	26525135
gfp.wt.red	gfp	wt	red	n	26	34441.561	278.314	201.867	132	75	1369	9585563.234	160	23004309
gfp.wt.red	gfp	wt	red	n	27	49356.821	240.977	153.316	127	73	1404	11893868.7	160	28543991
gfp.wt.red	gfp	wt	red	n	28	43432.385	236.537	144.106	139	68	1250	10273373.99	163	24654980
gfp.wt.red	gfp	wt	red	n	29	51899.852	231.832	138.181	131	72	905	12032023.71	159	28875548
gfp.wt.red	gfp	wt	red	n	30	49598.915	229.878	147.403	128	74	893	11401675.14	151	27362780
gfp.wt.red	gfp	wt	red	n	31	33652.775	226.44	123.296	127	66	729	7620317.906	160	18287934
gfp.wt.red	gfp	wt	red	n	32	42238.165	226.755	142.118	128	84	922	9577694.544	146	22985425
gfp.wt.red	gfp	wt	red	n	33	44360.344	215.397	111.618	127	77	646	9555076.435	155	22931144
gfp.wt.red	gfp	wt	red	n	34	46932.544	249.622	160.287	128	65	1191	11715393.11	168	28115669
gfp.wt.red	gfp	wt	red	n	35	53467.424	237.726	167.198	130	73	1113	12710590.3	152	30504034
gfp.wt.red	gfp	wt	red	n	36	46112.923	237.53	136.405	131	82	908	10953207.73	164	26286507
gfp.wt.red	gfp	wt	red	n	37	47392.982	251.327	143.579	133	75	840	11911147.81	174	28585459
gfp.wt.red	gfp	wt	red	n	38	47195.889	241.043	144.127	127	72	953	11376219.82	163	27301690
gfp.wt.red	gfp	wt	red	n	39	35909.128	281.651	183.717	136	90	977	10113839.68	175	24272115
gfp.wt.red	gfp	wt	red	n	40	54108.703	227.857	141.44	126	75	794	12329019.67	151	29588306
gfp.wt.red	gfp	wt	red	n	41	34593.235	228.134	129.987	124	75	913	7891903.549	154	18939710
gfp.wt.red	gfp	wt	red	n	42	44083.248	236.061	151.33	127	78	1085	10406348.35	151	24974104
gfp.wt.red	gfp	wt	red	n	43	40070.566	266.066	182.521	133	80	1022	10661411.58	162	25586228
gfp.wt.red	gfp	wt	red	n	44	36550.407	240.463	152.421	124	81	1163	8789019.629	150	21092691
gfp.wt.red	gfp	wt	red	n	45	45214.133	226.317	134.405	125	80	1033	10232743.82	152	24557472
gfp.wt.red	gfp	wt	red	y	46	54701.229	215.659	120.818	126	72	634	11796808.05	149	28311056
gfp.wt.red	gfp	wt	red	n	47	48958.052	216.466	124.959	122	70	816	10597729.53	144	25433398
gfp.wt.red	gfp	wt	red	n	48	59317.272	214.933	127.851	127	66	784	12749228.3	144	30596761
gfp.wt.red	gfp	wt	red	n	49	31301.835	222.611	121.932	122	61	748	6968142.094	165	16722783
gfp.wt.red	gfp	wt	red	n	50	43869.488	216.101	128.457	122	72	807	9480255.961	143	22751583
gfp.wt.red	gfp	wt	red	n	51	57259.679	215.142	129.095	123	59	824	12318954.63	144	29564151
gfp.wt.red	gfp	wt	red	n	52	34531.565	235.94	129.308	122	69	727	8147378.046	173	19552821
gfp.wt.red	gfp	wt	red	n	53	34960.751	240.221	143.757	128	81	888	8398314.42	163	20155041
gfp.wt.red	gfp	wt	red	n	54	23873.582	269.486	163.567	124	81	999	6433599.532	189	15439939
gfp.wt.red	gfp	wt	red	n	55	45944.166	239.355	152.783	128	72	1060	10996944.29	156	26391470
gfp.wt.red	gfp	wt	red	n	56	29908.439	248.899	146.815	127	73	891	7444179.505	168	17865221
gfp.wt.red	gfp	wt	red	n	57	44622.023	240.945	170.298	127	80	1045	10751431.5	153	25802266
gfp.wt.red	gfp	wt	red	n	58	45684.987	225.994	124.926	134	83	984	10324550.48	158	24777798
gfp.wt.red	gfp	wt	red	n	59	52021.941	237.049	156.009	129	68	1321	12331737.29	150	29594828
gfp.wt.red	gfp	wt	red	n	60	32948.16	247.089	139.359	127	75	985	8141114.428	170	19537789
gfp.wt.red	gfp	wt	red	n	61	35976.631	239.58	125.737	127	76	742	8619290.686	188	20685360
gfp.wt.red	gfp	wt	red	n	62	37699.209	248.127	141.396	128	65	789	9354177.329	167	22449008
gfp.wt.red	gfp	wt	red	n	63	48160.1	230.454	143.848	127	73	1146	11098691.82	152	26635653
gfp.wt.red	gfp	wt	red	n	64	36025.8	230.042	133.896	123	69	834	8287440.644	156	19888956
gfp.wt.red	gfp	wt	red	n	65	42649.85	236.108	141.299	124	49	951	10069953.11	156	24166792
gfp.wt.red	gfp	wt	red	n	66	24295.268	234.92	138.192	121	76	1154	5707444.534	170	13697246
gfp.wt.red	gfp	wt	red	n	67	43920.741	225.657	128.77	128	69	823	9911023.403	151	23785378
gfp.wt.red	gfp	wt	red	n	68	45817.91	218.722	129.724	125	75	868	10021401.32	143	24050273
ctrl.xf347.red	ctrl	xf347	red	n	1	50730.235	217.829	122.89	131	78	823	11050508.71	157	26520009
ctrl.xf347.red	ctrl	xf347	red	n	2	53307.436	209.801	104.79	131	75	662	11183970.64	159	26840303
ctrl.xf347.red	ctrl	xf347	red	n	3	52766.995	213.003	109.292	129	68	708	11239503.18	158	26973575
ctrl.xf347.red	ctrl	xf347	red	n	4	45149.146	221.413	111.089	131	77	604	9996595.968	171	23990734
ctrl.xf347.red	ctrl	xf347	red	n	5	45345.822	222.84	126.722	127	81	766	10104879.67	158	24250603
ctrl.xf347.red	ctrl	xf347	red	n	6	46079.606	230.301	119.412	131	81	1189	10612174.93	173	25468056
ctrl.xf347.red	ctrl	xf347	red	n	7	44964.971	229.924	127.773	131	82	761	10338521.59	159	24811318
ctrl.xf347.red	ctrl	xf347	red	n	8	44242.022	231.444	123.683	134	69	847	10239566.66	169	24573837
ctrl.xf347.red	ctrl	xf347	red	n	9	39709.315	230.757	120.775	131	83	752	9163219.553	175	21990722
ctrl.xf347.red	ctrl	xf347	red	n	10	36585.838	225.151	110	127	75	658	8237350.162	177	19768737
ctrl.xf347.red	ctrl	xf347	red	n	11	51849.036	237.627	135.788	132	74	1077	12320705.5	165	29568342
ctrl.xf347.red	ctrl	xf347	red	n	12	47324.246	225.057	120.578	133	80	730	10650668.77	164	25560437
ctrl.xf347.red	ctrl	xf347	red	n	13	36590.422	237.162	131.664	131	71	655	8677873.625	168	20825945
ctrl.xf347.red	ctrl	xf347	red	n	14	46093.356	221.859	119.579	131	63	721	10226208.13	155	24541778
ctrl.xf347.red	ctrl	xf347	red	n	15	42072.339	220.543	125.858	131	77	705	9278750.249	157	22267983
ctrl.xf347.red	ctrl	xf347	red	n	16	31857.706	234.264	115.835	131	67	732	7463124.366	185	17910680
ctrl.xf347.red	ctrl	xf347	red	n	17	45229.567	246.566	145.111	124	67	858	11152052.52	176	26763703
ctrl.xf347.red	ctrl	xf347	red	n	18	43853.671	231.361	127.133	135	66	828	10146026.55	163	24349351
ctrl.xf347.red	ctrl	xf347	red	n	19	47830.519	232.392	139.096	136	85	777	11115421.26	160	26675792
ctrl.xf347.red	ctrl	xf347	red	n	20	36695.01	236.877	122.616	131	68	785	8692208.03	181	20860346
ctrl.xf347.red	ctrl	xf347	red	n	21	33209.851	231.56	115.678	128	61	629	7690067.653	176	18455319
ctrl.xf347.red	ctrl	xf347	red	n	22	48349.293	222.861	121.285	131	75	922	10775165.71	164	25859216
ctrl.xf347.red	ctrl	xf347	red	n	23	48735.56	218.331	110.229	131	80	787	10640505.81	162	25536047
ctrl.xf347.red	ctrl	xf347	red	n	24	51907.789	222.372	123.743	132	80	958	11542831.21	163	27701529
ctrl.xf347.red	ctrl	xf347	red	n	25	46728.385	230.434	141.665	131	78	918	10767815.38	159	25841576
ctrl.xf347.red	ctrl	xf347	red	n	26	39984.327	227.865	129.22	132	75	805	9111043.002	160	21865504
ctrl.xf347.red	ctrl	xf347	red	n	27	49165.163	231.983	130.114	130	70	749	11405464.51	157	27371864
ctrl.xf347.red	ctrl	xf347	red	n	28	52332.391	236.848	147.144	133	74	888	12394840.98	161	29746259
ctrl.xf347.red	ctrl	xf347	red	n	29	49721.439	230.139	127.374	133	84	762	11442839.56	166	27461560
ctrl.xf347.red	ctrl	xf347	red	n	30	43076.552	233.126	126.704	132	82	823	10042249.31	161	24100297
ctrl.xf347.red	ctrl	xf347	red	n	31	42629.865	236.333	141.58	134	73	804	10074834.96	166	24178499
ctrl.xf347.red	ctrl	xf347	red	n	32	42853.208	236.625	135.051	133	80	827	10140160.03	163	24335272
ctrl.xf347.red	ctrl	xf347	red	y	33	48867.65	228.997	131.272	132	64	865	11190561.78	158	26856121
ctrl.xf347.red	ctrl	xf347	red	n	34	33769.043	238.678	137.744	131	79	771	8059939.972	162	19342972
ctrl.xf347.red	ctrl	xf347	red	n	35	34353.236	244.794	136.275	128	83	787	8409463.86	179	20181791
ctrl.xf347.red	ctrl	xf347	red	n	36	39041.784	235.954	126.623	131	79	661	9212067.619	167	22107952
ctrl.xf347.red	ctrl	xf347	red	n	37	47923.857	228.364	125.706	131	85	825	10944078.85	164	26264589
ctrl.xf347.red	ctrl	xf347	red	n	38	47000.898	231.279	127.78	134	82	837	10870342.15	164	26087629
ctrl.xf347.red	ctrl	xf347	red	n	39	42667.783	231.297	120.331	131	81	848	9868948.052	171	23684393
ctrl.xf347.red	ctrl	xf347	red	n	40	44574.12	236.403	130.66	133	73	789	10537451.1	166	25288727
ctrl.xf347.red	ctrl	xf347	red	n	41	51718.613	230.022	133.118	131	79	1009	11896417.78	161	28550098
ctrl.xf347.red	ctrl	xf347	red	n	42	45587.083	232.123	129.196	131	70	761	10581831.05	162	25395234
ctrl.xf347.red	ctrl	xf347	red	n	43	45380.824	223.441	124.204	137	84	1257	10139942.1	162	24334749
ctrl.xf347.red	ctrl	xf347	red	n	44	41740.241	249.676	148.038	137	76	1288	10421519.55	180	25010504
ctrl.xf347.red	ctrl	xf347	red	n	45	39635.978	230.45	123.258	132	76	692	9134111.557	168	21920866
ctrl.xf347.red	ctrl	xf347	red	n	46	38298.833	228.611	115.874	131	61	704	8755553.425	170	21012368
ctrl.xf347.red	ctrl	xf347	red	n	47	39602.643	237.295	131.67	133	73	856	9397492.342	167	22552951
ctrl.xf347.red	ctrl	xf347	red	n	48	53007.839	220.588	122.823	132	57	816	11692887.23	158	28061647
ctrl.xf347.red	ctrl	xf347	red	n	49	41568.149	219.005	116.286	131	84	666	9103637.247	160	21847731
ctrl.xf347.red	ctrl	xf347	red	n	50	43883.672	239.755	140.211	131	75	930	10521337.03	163	25250055
ctrl.xf347.red	ctrl	xf347	red	n	51	36287.908	233.146	107.759	127	67	600	8460370.353	198	20303961
ctrl.xf347.red	ctrl	xf347	red	n	52	50422.304	225.564	125.274	131	76	897	11373478.89	160	27295102
ctrl.xf347.red	ctrl	xf347	red	n	53	24351.113	253.611	113.337	125	86	681	6175700.537	246	14821004
ctrl.xf347.red	ctrl	xf347	red	n	54	38149.66	228.545	116.842	131	66	664	8718907.167	171	20924421
ctrl.xf347.red	ctrl	xf347	red	n	55	51981.542	226.326	123.681	134	79	1052	11764793.85	166	28234215
ctrl.xf347.red	ctrl	xf347	red	n	56	42616.531	238.126	131.521	131	76	859	10148085.39	169	24354292
ctrl.xf347.red	ctrl	xf347	red	n	57	24730.713	238.054	108.053	126	77	606	5887251.522	219	14128758
ctrl.xf347.red	ctrl	xf347	red	n	58	47995.114	207.931	106.066	127	75	697	9979671.1	150	23950114
ctrl.xf347.red	ctrl	xf347	red	n	59	59239.796	205.038	103.256	129	71	754	12146416.14	151	29150064
ctrl.xf347.red	ctrl	xf347	red	n	60	56753.849	211.534	110.857	129	71	877	12005369.68	154	28811568
ctrl.xf347.red	ctrl	xf347	red	n	61	31536.861	232.703	119.097	123	88	756	7338726.847	182	17612138
ctrl.xf347.red	ctrl	xf347	red	n	62	41150.217	228.398	131.213	127	79	781	9398634.913	156	22555691
ctrl.xf347.red	ctrl	xf347	red	n	63	40260.593	231.631	133.851	127	80	806	9325591.152	159	22380394
gfp.xf347.red	gfp	xf347	red	n	1	41041.03	250.376	139.517	136	83	797	10275677.48	189	24660506
gfp.xf347.red	gfp	xf347	red	n	2	43568.645	237.83	134.319	135	78	916	10361930.98	170	24867505
gfp.xf347.red	gfp	xf347	red	n	3	39402.623	249.529	142.803	131	70	832	9832097.754	171	23595963
gfp.xf347.red	gfp	xf347	red	n	4	34689.075	253.519	175.102	129	79	1165	8794348.96	159	21105479
gfp.xf347.red	gfp	xf347	red	n	5	35925.381	231.337	118.692	133	73	684	8310855.337	169	19945147
gfp.xf347.red	gfp	xf347	red	n	6	35929.548	241.171	132.199	130	71	814	8665148.926	176	20795413
gfp.xf347.red	gfp	xf347	red	n	7	41570.221	244.17	136.009	135	83	984	10150215.53	173	24359411
gfp.xf347.red	gfp	xf347	red	n	8	35785.375	245.674	139.936	132	79	797	8791526.332	171	21098705
gfp.xf347.red	gfp	xf347	red	n	9	35407.025	246.805	137.42	135	86	724	8738623.096	173	20971743
gfp.xf347.red	gfp	xf347	red	n	10	40820.187	242.043	145.6	134	62	925	9880255.774	170	23711537
gfp.xf347.red	gfp	xf347	red	n	11	36142.475	243.621	131.705	135	70	736	8805063.197	174	21131192
gfp.xf347.red	gfp	xf347	red	n	12	40843.105	238.087	144.217	135	67	893	9724216.188	159	23337059
gfp.xf347.red	gfp	xf347	red	n	13	42183.166	227.639	131.219	135	88	888	9602533.579	163	23045034
gfp.xf347.red	gfp	xf347	red	n	14	33666.946	249.729	145.076	132	67	794	8407600.147	174	20177324
gfp.xf347.red	gfp	xf347	red	n	15	43830.324	229.938	131.9	132	66	948	10078262.68	159	24186732
gfp.xf347.red	gfp	xf347	red	n	16	35812.46	265.473	158.027	131	73	867	9507237.168	190	22816333
gfp.xf347.red	gfp	xf347	red	n	17	24168.181	323.267	184.179	137	78	1037	7812782.718	278	18749827
gfp.xf347.red	gfp	xf347	red	n	18	27833.347	254.922	138.098	135	73	826	7095338.887	186	17028040
gfp.xf347.red	gfp	xf347	red	n	19	36289.565	239.561	148.871	132	64	856	8693561.883	157	20863601
gfp.xf347.red	gfp	xf347	red	n	20	28000.438	271.482	156	128	88	844	7601609.378	199	18243034
gfp.xf347.red	gfp	xf347	red	n	21	33086.503	244.982	135.47	135	84	711	8105600.182	172	19452557
gfp.xf347.red	gfp	xf347	red	n	22	45038.712	244.412	148.092	133	72	1053	11007983.24	159	26417960
gfp.xf347.red	gfp	xf347	red	n	23	32258.965	246.551	144.817	132	83	815	7953489.524	170	19087508
gfp.xf347.red	gfp	xf347	red	n	24	27412.912	250.272	138.312	126	84	875	6860671.98	191	16464865
gfp.xf347.red	gfp	xf347	red	n	25	28091.692	256.954	144.404	129	66	849	7218280.303	184	17323086
gfp.xf347.red	gfp	xf347	red	n	26	41471.467	249.474	159.056	135	61	848	10346042.76	157	24829375
gfp.xf347.red	gfp	xf347	red	n	27	24184.015	283.471	161.504	128	90	907	6855475.077	224	16452393
gfp.xf347.red	gfp	xf347	red	n	28	47684.249	225.092	120.817	134	67	795	10733364.93	165	25758906
gfp.xf347.red	gfp	xf347	red	n	29	36712.084	230.152	125.629	127	76	784	8449376.627	159	20277583
gfp.xf347.red	gfp	xf347	red	n	30	36468.323	237.016	128.775	130	69	754	8643557.946	170	20743597
gfp.xf347.red	gfp	xf347	red	n	31	28606.716	259.706	134.986	127	82	763	7429325.721	203	17829572
gfp.xf347.red	gfp	xf347	red	n	32	24914.881	259.218	132.423	132	80	817	6458389.544	216	15499431
gfp.xf347.red	gfp	xf347	red	n	33	29398.835	265.313	147.745	128	77	734	7799901.3	193	18718913
gfp.xf347.red	gfp	xf347	red	n	34	28790.891	246.707	125.846	127	75	768	7102927.565	194	17046252
gfp.xf347.red	gfp	xf347	red	n	35	33701.53	262.044	151.265	131	71	872	8831291.055	186	21194136
gfp.xf347.red	gfp	xf347	red	n	36	34819.498	270.607	155.09	135	85	890	9422400.399	197	22612734
gfp.xf347.red	gfp	xf347	red	n	37	36023.303	255.824	149.754	135	82	807	9215619.758	172	22116483
gfp.xf347.red	gfp	xf347	red	n	38	24874.463	258.634	136.849	135	85	756	6433372.158	194	15439392
gfp.xf347.red	gfp	xf347	red	n	39	24688.204	246.155	150.14	131	92	943	6077130.98	161	14584452
gfp.xf347.red	gfp	xf347	red	n	40	29870.94	246.013	137.68	130	70	870	7348626.222	174	17635902
gfp.xf347.red	gfp	xf347	red	n	41	32421.056	251.592	137.504	135	61	842	8156893.345	184	19575655
gfp.xf347.red	gfp	xf347	red	n	42	25830.34	247.594	129.606	127	74	742	6395443.352	191	15348367
gfp.xf347.red	gfp	xf347	red	n	43	38348.408	235.835	127.319	130	79	937	9043884.042	169	21704336
gfp.xf347.red	gfp	xf347	red	n	44	23338.56	256.554	122.481	131	87	676	5987590.247	231	14369564
gfp.xf347.red	gfp	xf347	red	n	45	44704.53	236.178	126.834	135	82	836	10558240.31	174	25338626
gfp.xf347.red	gfp	xf347	red	n	46	28172.113	243.711	119.958	128	85	784	6865850.548	201	16477293
gfp.xf347.red	gfp	xf347	red	n	47	38170.9	245.425	145.968	130	52	1200	9368100.016	162	22482419
gfp.xf347.red	gfp	xf347	red	n	48	33560.274	257.591	157.869	127	76	867	8644828.003	166	20746645
gfp.xf347.red	gfp	xf347	red	n	49	30306.793	253.397	140.04	131	78	982	7679655.839	185	18430337
gfp.xf347.red	gfp	xf347	red	n	50	39850.56	241.044	141.008	130	72	966	9605722.474	161	23052687
gfp.xf347.red	gfp	xf347	red	n	51	29584.26	262.404	151.327	135	71	787	7763036.292	191	18630441
gfp.xf347.red	gfp	xf347	red	n	52	26978.308	274.104	159.67	129	80	1048	7394868.322	204	17746878
gfp.xf347.red	gfp	xf347	red	n	53	30914.321	247.073	140.434	129	78	932	7638096.452	177	18330599
gfp.xf347.red	gfp	xf347	red	n	54	27325.824	250.143	118.615	130	87	638	6835358.747	222	16404116
gfp.xf347.red	gfp	xf347	red	n	55	31571.434	228.283	116.564	132	79	1228	7207206.884	167	17296511
gfp.xf347.red	gfp	xf347	red	n	56	38407.161	235.83	118.731	132	88	652	9057575.914	178	21737195
gfp.xf347.red	gfp	xf347	red	n	57	36274.147	239.521	126.512	130	65	788	8688428.733	171	20851282
gfp.xf347.red	gfp	xf347	red	y	58	24056.926	253.465	115.47	127	69	730	6097593.576	236	14633560
gfp.xf347.red	gfp	xf347	red	n	59	41884.819	237.043	139.4	135	83	1096	9928495.465	160	23827307
gfp.xf347.red	gfp	xf347	red	n	60	37945.057	230.844	132.133	135	78	912	8759394.04	160	21021591
gfp.xf347.red	gfp	xf347	red	n	61	34766.177	239.834	134.371	131	79	872	8338104.39	174	20010533
gfp.xf347.red	gfp	xf347	red	n	62	36294.164	272.472	162.994	133	76	914	9889160.507	190	23732897
gfp.xf347.red	gfp	xf347	red	n	63	35059.107	278.184	175.541	133	79	1008	9752869.674	176	23405814
gfp.xf347.red	gfp	xf347	red	n	64	41179.805	255.291	153.409	136	83	874	10512836.6	169	25229651
gfp.xf347.red	gfp	xf347	red	n	65	29072.166	260.326	142.638	133	82	899	7568254.509	189	18162978
gfp.xf347.red	gfp	xf347	red	n	66	40976.045	242.706	137.958	129	74	1100	9945123.906	168	23867203
gfp.xf347.red	gfp	xf347	red	n	67	41524.821	243.695	157.347	133	74	1061	10119381.9	156	24285403
gfp.xf347.red	gfp	xf347	red	n	68	36725.017	254.462	160.403	133	64	911	9345135.98	165	22427298
gfp.xf347.red	gfp	xf347	red	n	69	42811.963	247.647	161.713	135	74	1309	10602259.87	162	25444257
gfp.xf347.red	gfp	xf347	red	n	70	25433.249	260.213	151.626	130	70	922	6618055.108	187	15882604
gfp.xf347.red	gfp	xf347	red	n	71	28480.056	269.631	145.862	133	89	734	7679113.758	201	18429028
gfp.xf347.red	gfp	xf347	red	n	72	36430.42	243.547	153.189	128	70	983	8872520.56	161	21293073
gfp.xf347.red	gfp	xf347	red	n	73	47369.672	222.707	126.557	134	80	1070	10549542.87	158	25317742
