# Supplementary material for: A genetic framework for RNAi inheritance in Caenorhabditis elegans
Source: EMBO Rep. 2025 Jul 7;26(16):4072–99. doi: 10.1038/s44319-025-00512-7 (PMC12373942; doi:10.1038/s44319-025-00512-7)
Supplement: Supplementary file 6 — Source data Fig. 5 [file 44319_2025_512_MOESM6_ESM.zip › Figure_5/5G/F1_males_znfx-1.csv]

condi	RNAi	genotype	channel	image	index	area	mean	stddev	modal	min	max	intden	median	rawintden
ctrl.wt.green	ctrl	wt	green	n	1	6967.405	273.399	118.418	145	92	760	1904882.209	242	4571506
ctrl.wt.green	ctrl	wt	green	n	2	7746.191	252.39	81.392	233	107	761	1955062.028	240	4691932
ctrl.wt.green	ctrl	wt	green	n	3	4607.296	445.754	268.375	180	112	1413	2053720.338	356	4928701
ctrl.wt.green	ctrl	wt	green	n	4	6257.373	298.647	114.408	163	99	820	1868746.372	287	4484784
ctrl.wt.green	ctrl	wt	green	n	5	4367.702	357.963	206.568	185	115	1253	1563475.179	278	3752167
ctrl.wt.green	ctrl	wt	green	n	6	7815.778	248.934	86.496	151	94	679	1945613.675	237	4669257
ctrl.wt.green	ctrl	wt	green	n	7	3652.252	402.164	284.464	162	98	1677	1468804.137	263	3524967
ctrl.wt.green	ctrl	wt	green	n	8	5977.36	264.868	118.054	139	102	900	1583209.425	236	3799527
ctrl.wt.green	ctrl	wt	green	n	9	3202.648	400.679	288.516	153	110	1601	1283233.06	273	3079617
ctrl.wt.green	ctrl	wt	green	n	10	5728.598	237.04	71.295	248	90	601	1357905.678	236	3258823
ctrl.wt.green	ctrl	wt	green	n	11	3737.256	351.713	197.231	150	104	1490	1314441.586	295	3154514
ctrl.wt.green	ctrl	wt	green	n	12	7399.925	294.974	126.581	159	99	831	2182786.304	264	5238445
ctrl.wt.green	ctrl	wt	green	n	13	4036.437	359.8	249.72	148	101	1419	1452311.708	235	3485387
ctrl.wt.green	ctrl	wt	green	n	14	6266.956	290.236	116.802	168	97	791	1818897.818	264	4365153
ctrl.wt.green	ctrl	wt	green	n	15	8079.54	287.83	111.778	171	97	786	2325530.818	272	5581016
ctrl.wt.green	ctrl	wt	green	n	16	7779.11	266.02	87.253	178	108	581	2069400.23	250	4966331
ctrl.wt.green	ctrl	wt	green	n	17	7212	314.55	119.548	168	108	797	2268532.35	310	5444226
ctrl.wt.green	ctrl	wt	green	n	18	3693.087	388.116	280.561	136	103	1524	1433347.082	259	3439874
ctrl.wt.green	ctrl	wt	green	n	19	7275.336	301.512	104.995	167	110	685	2193602.637	297	5264403
ctrl.wt.green	ctrl	wt	green	n	20	5849.02	285.655	120.242	166	107	1032	1670801.39	261	4009738
ctrl.wt.green	ctrl	wt	green	n	21	5311.079	305.426	113.798	168	101	730	1622141.641	294	3892960
ctrl.wt.green	ctrl	wt	green	n	22	6872.818	313.278	124.343	200	99	824	2153104.515	295	5167212
ctrl.wt.green	ctrl	wt	green	n	23	5321.079	401.243	277.607	145	107	1794	2135043.264	300	5123867
ctrl.wt.green	ctrl	wt	green	n	24	6153.618	306.748	130.4	148	103	980	1887608.911	288	4530052
ctrl.wt.green	ctrl	wt	green	n	25	6662.808	277.655	115.456	150	99	1121	1849960.921	256	4439701
ctrl.wt.green	ctrl	wt	green	n	26	4298.949	401.092	297.867	146	112	1860	1724275.112	264	4138069
ctrl.wt.green	ctrl	wt	green	n	27	6989.073	319.608	118.294	187	119	828	2233764.91	311	5360788
ctrl.wt.green	ctrl	wt	green	n	28	7572.85	296.454	127.907	150	95	1021	2245002.513	266	5387757
ctrl.wt.green	ctrl	wt	green	n	29	6347.793	341.868	139.757	174	118	967	2170110.301	326	5208024
ctrl.wt.green	ctrl	wt	green	n	30	4079.355	343.133	216.506	192	108	1197	1399761.779	243	3359273
ctrl.wt.green	ctrl	wt	green	n	31	6627.39	317.062	126.869	160	107	862	2101290.87	292	5042865
ctrl.wt.green	ctrl	wt	green	n	32	4108.94	236.56	60.969	186	118	581	972012.009	233	2332721
ctrl.wt.green	ctrl	wt	green	n	33	5832.77	320.329	145.657	164	102	1115	1868405.106	293	4483965
ctrl.wt.green	ctrl	wt	green	n	34	7769.526	288.022	129.069	146	99	1107	2237798.013	257	5370467
ctrl.wt.green	ctrl	wt	green	n	35	4948.562	331.41	179.131	161	102	1473	1640004.55	281	3935829
ctrl.wt.green	ctrl	wt	green	n	36	4209.778	375.103	262.437	133	92	1767	1579098.402	250	3789661
ctrl.wt.green	ctrl	wt	green	n	37	6935.321	317.056	155.477	173	100	1538	2198882.048	274	5277073
ctrl.wt.green	ctrl	wt	green	n	38	7147.83	361.675	192.261	171	107	1403	2585188.236	316	6204165
ctrl.wt.green	ctrl	wt	green	n	39	6600.305	280.332	121.143	151	102	807	1850277.602	256	4440461
ctrl.wt.green	ctrl	wt	green	n	40	6010.278	309.208	147.334	157	104	1057	1858428.812	274	4460023
ctrl.wt.green	ctrl	wt	green	n	41	8186.628	308.589	136.851	160	110	1166	2526304.264	278	6062850
ctrl.wt.green	ctrl	wt	green	n	42	4543.96	308.44	203.42	134	104	1393	1401540.612	226	3363542
ctrl.wt.green	ctrl	wt	green	n	43	8256.215	349.663	188.465	160	99	1265	2886896.764	296	6928232
ctrl.wt.green	ctrl	wt	green	n	44	8090.374	275.349	123.811	155	103	1267	2227677.128	247	5346178
ctrl.wt.green	ctrl	wt	green	n	45	7760.359	340.877	180.434	178	105	1456	2645328.099	288	6348494
ctrl.wt.green	ctrl	wt	green	n	46	5658.178	271.704	119.525	152	105	915	1537350.222	236	3689470
ctrl.wt.green	ctrl	wt	green	n	47	6258.206	254.401	107.968	154	102	1048	1592094.419	227	3820850
ctrl.wt.green	ctrl	wt	green	n	48	4094.356	421.26	281.197	155	112	1820	1724787.635	302	4139299
ctrl.wt.green	ctrl	wt	green	n	49	6325.709	317.54	133.808	172	89	1064	2008668.673	294	4820582
ctrl.wt.green	ctrl	wt	green	n	50	6099.032	311.484	133.326	175	109	926	1899749.889	291	4559189
ctrl.wt.green	ctrl	wt	green	n	51	6922.403	298.96	129.389	159	102	967	2069520.235	275	4966619
ctrl.wt.green	ctrl	wt	green	n	52	9009.166	284.42	138.98	149	104	1191	2562390.515	249	6149453
ctrl.wt.green	ctrl	wt	green	n	53	5213.158	277.432	137.712	138	102	969	1446295.18	242	3470948
ctrl.wt.green	ctrl	wt	green	n	54	8893.328	287.978	139.396	153	104	997	2561085.038	247	6146320
ctrl.wt.green	ctrl	wt	green	n	55	7004.49	308.585	156.05	155	109	1080	2161482.819	256	5187319
ctrl.wt.green	ctrl	wt	green	n	56	6069.443	390.486	226.47	145	105	1636	2370029.759	340	5687812
ctrl.wt.green	ctrl	wt	green	n	57	5400.246	451.588	294.437	199	109	1954	2438684.973	359	5852577
ctrl.wt.green	ctrl	wt	green	n	58	6479.045	316.1	143.079	195	105	1116	2048027.989	285	4915043
ctrl.wt.green	ctrl	wt	green	n	59	5519.835	262.094	106.237	139	100	925	1446718.065	239	3471965
ctrl.wt.green	ctrl	wt	green	n	60	6221.534	232.807	68.068	233	103	671	1448413.976	230	3476035
ctrl.wt.green	ctrl	wt	green	n	61	7266.581	314.772	136.675	229	95	1216	2287315.569	286	5489307
ctrl.wt.green	ctrl	wt	green	n	62	7915.778	316.737	136.998	237	104	970	2507216.015	289	6017044
ctrl.wt.green	ctrl	wt	green	n	63	7450.756	306.745	144.131	152	90	1096	2285484.653	279	5484913
ctrl.wt.green	ctrl	wt	green	n	64	6484.462	301.521	116.552	159	104	951	1955199.589	284	4692265
ctrl.wt.green	ctrl	wt	green	n	65	5502.751	321.411	176.373	143	103	1283	1768642.331	272	4244548
ctrl.wt.green	ctrl	wt	green	n	66	6364.457	276.379	112.419	171	108	774	1759005.224	247	4221420
ctrl.wt.green	ctrl	wt	green	n	67	7887.443	281.978	98.689	167	111	717	2224083.519	268	5337557
gfp.wt.green	gfp	wt	green	n	1	5171.069	195.641	72.396	133	92	503	1011674.847	166	2427909
gfp.wt.green	gfp	wt	green	n	2	5102.316	135.204	16.296	128	89	234	689854.35	133	1655575
gfp.wt.green	gfp	wt	green	n	3	8637.06	205.446	54.622	145	87	469	1774446.27	199	4258477
gfp.wt.green	gfp	wt	green	n	4	6555.715	168.348	40.032	149	86	435	1103644.455	160	2648626
gfp.wt.green	gfp	wt	green	n	5	7657.432	264.707	95.112	173	96	627	2026979.443	240	4864529
gfp.wt.green	gfp	wt	green	n	6	7099.49	225.257	83.359	146	77	717	1599212.869	207	3837936
gfp.wt.green	gfp	wt	green	n	7	6848.229	262.707	96.214	233	102	708	1799076.142	246	4317586
gfp.wt.green	gfp	wt	green	n	8	5593.172	193.249	53.68	139	103	448	1080872.584	179	2593976
gfp.wt.green	gfp	wt	green	n	9	7301.166	180.156	46.402	135	85	442	1315347.851	172	3156691
gfp.wt.green	gfp	wt	green	n	10	5976.106	206.579	78.522	139	80	690	1234540.836	181	2962763
gfp.wt.green	gfp	wt	green	n	11	9494.599	176.607	49.499	135	94	594	1676808.904	164	4024158
gfp.wt.green	gfp	wt	green	n	12	8405.383	199.491	62.176	136	91	478	1676797.654	186	4024131
gfp.wt.green	gfp	wt	green	n	13	5291.491	321.841	132.401	180	108	870	1703019.682	301	4087061
gfp.wt.green	gfp	wt	green	n	14	7334.501	186.937	49.669	170	90	528	1371088.307	178	3290462
gfp.wt.green	gfp	wt	green	n	15	7685.35	297.825	139.456	161	105	1045	2288886.377	260	5493077
gfp.wt.green	gfp	wt	green	n	16	5209.404	174.503	41.794	134	93	363	909057.671	166	2181639
gfp.wt.green	gfp	wt	green	n	17	6966.567	147.637	23.379	132	95	248	1028521.448	143	2468339
gfp.wt.green	gfp	wt	green	n	18	6802.81	278.05	128.176	155	101	1324	1891519.938	248	4539441
gfp.wt.green	gfp	wt	green	n	19	6138.613	198.071	62.07	137	95	505	1215878.735	180	2917976
gfp.wt.green	gfp	wt	green	n	20	5064.814	224.26	95.507	144	101	629	1135835.505	190	2725881
gfp.wt.green	gfp	wt	green	n	21	8171.206	239.622	91.121	139	98	748	1958001.717	218	4698990
gfp.wt.green	gfp	wt	green	n	22	6180.282	228.024	96.323	139	91	861	1409251.296	201	3382049
gfp.wt.green	gfp	wt	green	n	23	6326.955	135.775	14.504	130	88	201	859043.309	134	2061610
gfp.wt.green	gfp	wt	green	n	24	6806.143	286.524	118.781	150	95	837	1950126.775	267	4680091
gfp.wt.green	gfp	wt	green	n	25	5912.769	223.37	74.595	219	89	637	1320733.096	211	3169615
gfp.wt.green	gfp	wt	green	n	26	5691.926	133.82	15.075	131	72	214	761695.123	132	1827985
gfp.wt.green	gfp	wt	green	n	27	8567.474	225.196	77.758	151	90	602	1929357.912	210	4630248
gfp.wt.green	gfp	wt	green	n	28	8368.715	194.018	62.459	130	97	650	1623682.734	179	3896661
gfp.wt.green	gfp	wt	green	n	29	6304.037	152.197	28.627	135	99	312	959457.051	145	2302592
gfp.wt.green	gfp	wt	green	n	30	4363.949	166.647	32.191	133	98	325	727238.553	163	1745293
gfp.wt.green	gfp	wt	green	n	31	7241.58	181.979	42.509	143	100	389	1317817.13	176	3162617
gfp.wt.green	gfp	wt	green	n	32	5101.899	174.247	50.485	133	85	434	888990.507	159	2133480
gfp.wt.green	gfp	wt	green	n	33	7859.108	225.933	62.977	168	101	491	1775628.407	220	4261314
gfp.wt.green	gfp	wt	green	n	34	3872.26	188.118	58.446	143	89	510	728441.942	170	1748181
gfp.wt.green	gfp	wt	green	n	35	8661.645	173.366	42.29	142	89	439	1501636.756	163	3603764
gfp.wt.green	gfp	wt	green	n	36	4070.185	165.121	29.978	154	100	300	672072.29	161	1612900
gfp.wt.green	gfp	wt	green	n	37	6251.118	164.651	32.383	140	98	298	1029255.648	160	2470101
gfp.wt.green	gfp	wt	green	n	38	6754.058	210.25	59.03	140	103	434	1420040.955	204	3407943
gfp.wt.green	gfp	wt	green	n	39	7059.905	219.146	84.58	145	91	655	1547146.746	196	3712983
gfp.wt.green	gfp	wt	green	n	40	5350.244	184.03	57.987	133	98	482	984602.78	164	2362939
gfp.wt.green	gfp	wt	green	n	41	7391.587	235.27	75.851	214	102	545	1739017.155	221	4173451
gfp.wt.green	gfp	wt	green	n	42	8339.547	191.807	49.683	149	100	471	1599582.469	185	3838823
gfp.wt.green	gfp	wt	green	n	43	6290.287	186.987	58.851	130	95	570	1176201.927	172	2822756
gfp.wt.green	gfp	wt	green	n	44	6220.7	266.027	124.008	148	94	1036	1654873.738	237	3971516
gfp.wt.green	gfp	wt	green	n	45	8542.473	191.505	60.61	145	101	589	1635923.708	174	3926038
gfp.wt.green	gfp	wt	green	n	46	5714.844	146.985	22.205	134	86	272	839993.691	144	2015893
gfp.wt.green	gfp	wt	green	n	47	4470.204	166.113	50.765	130	92	388	742559.313	146	1782061
gfp.wt.green	gfp	wt	green	n	48	2843.463	329.646	140.359	167	104	968	937336.121	326	2249504
gfp.wt.green	gfp	wt	green	n	49	4773.968	272.864	130.64	147	103	945	1302644.463	238	3126204
gfp.wt.green	gfp	wt	green	n	50	5993.607	180.622	42.492	142	96	421	1082577.334	174	2598067
gfp.wt.green	gfp	wt	green	n	51	5527.752	197.744	56.46	144	97	467	1093078.647	188	2623269
gfp.wt.green	gfp	wt	green	n	52	7084.49	233.498	85.52	152	101	714	1654210.928	211	3969925
gfp.wt.green	gfp	wt	green	n	53	6831.145	217.233	65.761	154	100	447	1483950.656	206	3561319
gfp.wt.green	gfp	wt	green	n	54	5233.156	289.85	137.383	134	67	847	1516829.241	259	3640224
gfp.wt.green	gfp	wt	green	n	55	4849.388	228.605	96.576	184	104	701	1108593.522	203	2660503
gfp.wt.green	gfp	wt	green	n	56	5509.418	224.933	105.832	139	87	813	1239251.57	180	2974068
gfp.wt.green	gfp	wt	green	n	57	7802.44	186.276	47.034	168	92	474	1453405.929	178	3488015
gfp.wt.green	gfp	wt	green	n	58	6644.887	185.435	51.356	137	98	430	1232197.081	173	2957138
gfp.wt.green	gfp	wt	green	n	59	5877.768	181.83	52.462	136	99	453	1068752.12	166	2564888
gfp.wt.green	gfp	wt	green	n	60	6451.128	315.315	131.357	163	89	880	2034139.938	299	4881713
gfp.wt.green	gfp	wt	green	n	61	5264.407	170.25	51.603	131	95	496	896263.413	150	2150934
gfp.wt.green	gfp	wt	green	n	62	7879.526	216.553	69.279	152	100	799	1706334.141	207	4095015
gfp.wt.green	gfp	wt	green	n	63	6674.055	191.566	55.804	143	84	468	1278521.696	177	3068312
gfp.wt.green	gfp	wt	green	n	64	7613.264	214.048	84.424	134	100	782	1629600.222	187	3910862
gfp.wt.green	gfp	wt	green	n	65	4823.137	280.543	150.936	169	102	938	1353098.433	213	3247288
gfp.wt.green	gfp	wt	green	n	66	6035.275	247.937	91.553	145	105	642	1496366.64	234	3591116
gfp.wt.green	gfp	wt	green	n	67	5334.827	212.248	94.16	139	103	812	1132305.021	169	2717408
gfp.wt.green	gfp	wt	green	n	68	8537.473	172.918	48.08	132	88	415	1476278.639	158	3542907
gfp.wt.green	gfp	wt	green	n	69	7156.993	217.769	74.098	193	93	687	1558568.646	202	3740394
ctrl.xf347.green	ctrl	xf347	green	n	1	6176.536	284.266	113.581	157	105	757	1755777.866	259	4213672
ctrl.xf347.green	ctrl	xf347	green	n	2	7781.61	304.943	124.877	176	100	1385	2372948.908	278	5694814
ctrl.xf347.green	ctrl	xf347	green	n	3	5665.679	271.259	112.169	153	105	978	1536868.575	250	3688314
ctrl.xf347.green	ctrl	xf347	green	n	4	7906.199	290.533	124.243	150	102	973	2297013.313	267	5512577
ctrl.xf347.green	ctrl	xf347	green	n	5	4168.526	365.706	257.097	143	104	1315	1524453.834	240	3658520
ctrl.xf347.green	ctrl	xf347	green	n	6	6578.221	301.686	144.22	171	106	1115	1984558.029	266	4762719
ctrl.xf347.green	ctrl	xf347	green	n	7	7136.58	308.657	125.707	171	109	811	2202755.62	287	5286369
ctrl.xf347.green	ctrl	xf347	green	n	8	6056.113	395.076	179.397	192	120	1223	2392622.318	359	5742028
ctrl.xf347.green	ctrl	xf347	green	n	9	7852.863	191.999	46.426	149	95	355	1507739.728	184	3618408
ctrl.xf347.green	ctrl	xf347	green	n	10	8254.132	319.41	149.754	163	106	1095	2636450.677	283	6327189
ctrl.xf347.green	ctrl	xf347	green	n	11	7753.692	262.393	98.372	172	107	847	2034514.09	242	4882608
ctrl.xf347.green	ctrl	xf347	green	n	12	6065.28	313.759	151.498	144	105	1103	1903034.676	282	4567072
ctrl.xf347.green	ctrl	xf347	green	n	13	5877.355	368.744	199.459	160	116	1365	2167241.478	317	5201139
ctrl.xf347.green	ctrl	xf347	green	n	14	8958.331	358.571	153.538	177	117	1167	3212196.054	337	7708914
ctrl.xf347.green	ctrl	xf347	green	n	15	7962.868	253.994	99.966	145	87	744	2022521.452	229	4853827
ctrl.xf347.green	ctrl	xf347	green	n	16	6980.74	272.551	94.491	183	124	663	1902604.656	249	4566040
ctrl.xf347.green	ctrl	xf347	green	n	17	6149.034	276.092	118.481	185	102	969	1697699.763	250	4074291
ctrl.xf347.green	ctrl	xf347	green	n	18	5212.741	190.916	51.955	152	76	449	995196.441	181	2388361
ctrl.xf347.green	ctrl	xf347	green	n	19	8374.971	247.859	89.645	160	94	689	2075814.333	228	4981724
ctrl.xf347.green	ctrl	xf347	green	n	20	3549.331	353.452	205.909	155	100	1406	1254517.184	269	3010702
ctrl.xf347.green	ctrl	xf347	green	n	21	3555.998	324.786	180.645	145	76	1269	1154937.995	276	2771723
ctrl.xf347.green	ctrl	xf347	green	n	22	5788.601	298.149	117.997	267	101	993	1725864.399	274	4141883
ctrl.xf347.green	ctrl	xf347	green	n	23	5986.944	323.179	151.538	160	107	1430	1934857.398	291	4643443
ctrl.xf347.green	ctrl	xf347	green	n	24	5672.762	374.263	213.733	174	70	1664	2123103.187	303	5095212
ctrl.xf347.green	ctrl	xf347	green	n	25	8962.081	284.681	122.295	176	109	903	2551337.991	251	6122928
ctrl.xf347.green	ctrl	xf347	green	n	26	5726.932	355.972	147.455	358	120	1001	2038630.113	338	4892486
ctrl.xf347.green	ctrl	xf347	green	n	27	7001.574	262.798	121.921	144	105	847	1840001.761	221	4415800
ctrl.xf347.green	ctrl	xf347	green	n	28	7780.777	280.434	121.658	154	100	915	2181997.994	255	5236553
ctrl.xf347.green	ctrl	xf347	green	n	29	5720.265	350.584	182.328	145	103	1242	2005435.245	313	4812822
ctrl.xf347.green	ctrl	xf347	green	n	30	8533.311	274.597	119.095	156	103	938	2343223.366	246	5623476
ctrl.xf347.green	ctrl	xf347	green	n	31	7399.926	296.772	113.992	159	92	996	2196090.729	284	5270374
ctrl.xf347.green	ctrl	xf347	green	n	32	6880.318	299.984	127.7	180	93	952	2063983.786	271	4953332
ctrl.xf347.green	ctrl	xf347	green	n	33	7993.703	303.816	108.698	277	120	933	2428613.149	285	5828402
ctrl.xf347.green	ctrl	xf347	green	n	34	7034.075	299.217	121.003	157	108	934	2104716.92	277	5051087
ctrl.xf347.green	ctrl	xf347	green	n	35	6609.889	295.276	110.015	270	98	1029	1951739.845	283	4683959
ctrl.xf347.green	ctrl	xf347	green	n	36	6726.561	276.146	108.141	168	102	1005	1857514.237	255	4457828
ctrl.xf347.green	ctrl	xf347	green	n	37	5506.085	286.794	108.02	205	106	758	1579113.006	263	3789698
ctrl.xf347.green	ctrl	xf347	green	n	38	6396.126	265.332	103.602	150	103	908	1697097.149	246	4072847
ctrl.xf347.green	ctrl	xf347	green	n	39	7268.666	296.31	113.782	220	107	835	2153775.105	281	5168824
ctrl.xf347.green	ctrl	xf347	green	n	40	4493.122	351.658	183.802	147	100	1449	1580040.132	313	3791923
ctrl.xf347.green	ctrl	xf347	green	n	41	5504.418	344.135	178.583	152	83	1206	1894263.66	300	4546025
ctrl.xf347.green	ctrl	xf347	green	n	42	7261.165	269.855	122.657	159	98	849	1959462.057	236	4702494
ctrl.xf347.green	ctrl	xf347	green	n	43	7868.693	318.249	132.38	191	108	1117	2504206.121	299	6009820
ctrl.xf347.green	ctrl	xf347	green	n	44	6980.736	281.255	118.02	169	89	888	1963366.819	259	4711865
ctrl.xf347.green	ctrl	xf347	green	n	45	4972.727	294.365	124.584	177	103	879	1463798.569	264	3512956
ctrl.xf347.green	ctrl	xf347	green	n	46	6644.887	188.524	48.382	167	100	427	1252719.339	177	3006389
ctrl.xf347.green	ctrl	xf347	green	n	47	8453.303	259.635	108.335	162	104	1021	2194777.395	236	5267225
ctrl.xf347.green	ctrl	xf347	green	n	48	5474.834	371.261	219.58	146	104	1474	2032594.149	308	4878003
ctrl.xf347.green	ctrl	xf347	green	n	49	8054.535	286.66	127.032	168	110	1036	2308916.362	254	5541146
ctrl.xf347.green	ctrl	xf347	green	n	50	7472.842	238.579	71.016	160	104	571	1782866.486	237	4278684
ctrl.xf347.green	ctrl	xf347	green	n	51	6476.129	331.844	161.796	151	97	1529	2149062.406	304	5157514
ctrl.xf347.green	ctrl	xf347	green	n	52	7102.825	291.75	113.573	191	106	877	2072246.395	264	4973164
ctrl.xf347.green	ctrl	xf347	green	n	53	7029.071	334.166	144.388	190	97	932	2348876.124	302	5637045
ctrl.xf347.green	ctrl	xf347	green	n	54	5294.409	294.005	122.811	199	110	904	1556580.739	269	3735623
ctrl.xf347.green	ctrl	xf347	green	n	55	7705.352	349.624	163.094	185	102	1620	2693978.566	306	6465253
ctrl.xf347.green	ctrl	xf347	green	n	56	5138.985	288.668	128.295	148	106	903	1483460.313	261	3560142
ctrl.xf347.green	ctrl	xf347	green	n	57	6696.556	328.401	128.715	198	127	927	2199156.363	305	5277734
ctrl.xf347.green	ctrl	xf347	green	n	58	7208.663	344.81	151.618	221	105	1138	2485617.374	311	5965209
ctrl.xf347.green	ctrl	xf347	green	n	59	5096.483	337.584	148.136	156	103	1014	1720491.982	319	4128992
gfp.xf347.green	gfp	xf347	green	n	1	6572.384	312.577	114.728	235	122	985	2054377.376	293	4930280
gfp.xf347.green	gfp	xf347	green	n	2	6859.481	276.02	104.733	173	116	749	1893354.588	252	4543843
gfp.xf347.green	gfp	xf347	green	n	3	6867.398	193.35	43.556	151	93	362	1327812.033	189	3186603
gfp.xf347.green	gfp	xf347	green	n	4	6247.786	138.524	14.772	131	90	220	865465.452	138	2077022
gfp.xf347.green	gfp	xf347	green	n	5	9042.914	197.434	53.053	185	96	487	1785381.312	189	4284719
gfp.xf347.green	gfp	xf347	green	n	6	5842.767	235.651	112.699	149	102	977	1376855.111	199	3304301
gfp.xf347.green	gfp	xf347	green	n	7	4489.372	194.4	60.179	139	96	561	872732.868	177	2094463
gfp.xf347.green	gfp	xf347	green	n	8	4517.29	193.739	64.733	138	102	528	875175.479	172	2100325
gfp.xf347.green	gfp	xf347	green	n	9	6774.893	228.477	60.49	241	107	445	1547907.525	226	3714808
gfp.xf347.green	gfp	xf347	green	n	10	5424.415	198.67	41.212	191	94	377	1077668.499	196	2586286
gfp.xf347.green	gfp	xf347	green	n	11	6020.276	271.325	92.025	252	102	776	1633452.274	260	3920106
gfp.xf347.green	gfp	xf347	green	n	12	5563.171	169.685	33.402	140	98	305	943984.879	166	2265460
gfp.xf347.green	gfp	xf347	green	n	13	6021.109	212.15	73.508	143	85	711	1277380.974	196	3065574
gfp.xf347.green	gfp	xf347	green	n	14	7818.691	154.973	23.062	140	96	291	1211683.8	151	2907908
gfp.xf347.green	gfp	xf347	green	n	15	8172.874	181.166	47.43	135	87	541	1480644.446	172	3553384
gfp.xf347.green	gfp	xf347	green	n	16	6685.306	221.966	64.048	151	106	551	1483908.345	219	3561217
gfp.xf347.green	gfp	xf347	green	n	17	6529.049	147.828	20.118	144	94	256	965174.599	146	2316313
gfp.xf347.green	gfp	xf347	green	n	18	8406.635	255.672	88.236	167	92	618	2149338.807	235	5158177
gfp.xf347.green	gfp	xf347	green	n	19	6900.316	212.796	75.554	142	98	674	1468358.883	195	3523900
gfp.xf347.green	gfp	xf347	green	n	20	5599.84	180.162	55.314	132	87	544	1008875.766	162	2421191
gfp.xf347.green	gfp	xf347	green	n	21	5381.496	283.767	120.653	143	102	801	1527091.572	261	3664852
gfp.xf347.green	gfp	xf347	green	n	22	5685.677	187.02	47.65	151	101	465	1063333.676	179	2551884
gfp.xf347.green	gfp	xf347	green	n	23	6292.371	169.353	35.127	144	88	377	1065632.531	163	2557401
gfp.xf347.green	gfp	xf347	green	n	24	8061.202	168.825	37.188	129	107	370	1360928.966	161	3266080
gfp.xf347.green	gfp	xf347	green	n	25	4118.105	266.231	135.181	136	97	812	1096367.272	211	2631161
gfp.xf347.green	gfp	xf347	green	n	26	7417.006	218.099	73.176	147	91	747	1617642.801	199	3882165
gfp.xf347.green	gfp	xf347	green	n	27	6674.889	189.556	54.243	145	99	465	1265265.42	175	3036498
gfp.xf347.green	gfp	xf347	green	n	28	7403.672	244.35	74.299	164	93	604	1809089.898	237	4341617
gfp.xf347.green	gfp	xf347	green	n	29	5307.743	182.275	40.351	137	100	403	967469.288	180	2321820
gfp.xf347.green	gfp	xf347	green	n	30	7309.501	193.211	40.081	149	106	357	1412274.649	191	3389304
gfp.xf347.green	gfp	xf347	green	n	31	4262.695	179.226	58.664	139	94	477	763987.89	157	1833487
gfp.xf347.green	gfp	xf347	green	n	32	6757.809	164.877	30.944	141	83	300	1114205.171	160	2673970
gfp.xf347.green	gfp	xf347	green	n	33	6719.891	155.76	29.058	143	85	295	1046688.747	150	2511938
gfp.xf347.green	gfp	xf347	green	n	34	4345.199	184.927	57.179	137	101	467	803545.95	166	1928422
gfp.xf347.green	gfp	xf347	green	n	35	4696.048	291.587	119.239	176	114	942	1369305.182	266	3286182
gfp.xf347.green	gfp	xf347	green	n	36	3832.675	383.829	211.856	167	93	1640	1471091.092	324	3530457
gfp.xf347.green	gfp	xf347	green	n	37	6665.722	227.776	71.321	144	104	602	1518291.586	217	3643733
gfp.xf347.green	gfp	xf347	green	n	38	6421.127	174.309	41.363	145	89	373	1119260.403	166	2686102
gfp.xf347.green	gfp	xf347	green	n	39	7561.596	244.881	87.918	154	105	708	1851689.348	226	4443851
gfp.xf347.green	gfp	xf347	green	n	40	6828.646	250.376	92.201	184	106	607	1709729.516	225	4103163
gfp.xf347.green	gfp	xf347	green	n	41	4608.128	362.977	147.468	389	116	947	1672645.318	343	4014165
gfp.xf347.green	gfp	xf347	green	n	42	7342.836	187.832	45.422	167	95	408	1379217.72	181	3309971
gfp.xf347.green	gfp	xf347	green	n	43	6592.802	156.223	29.37	134	69	309	1029948.398	151	2471763
gfp.xf347.green	gfp	xf347	green	n	44	6590.718	283.793	124.985	158	111	823	1870399.788	245	4488754
gfp.xf347.green	gfp	xf347	green	n	45	9328.76	215.375	60.549	201	105	545	2009185.307	206	4821824
gfp.xf347.green	gfp	xf347	green	n	46	3816.008	246.036	86.843	136	99	667	938874.229	234	2253195
gfp.xf347.green	gfp	xf347	green	n	47	6727.808	161.964	35.54	132	84	352	1089664.048	154	2615074
gfp.xf347.green	gfp	xf347	green	n	48	7682.435	217.068	73.64	146	98	774	1667614.255	199	4002091
gfp.xf347.green	gfp	xf347	green	n	49	3097.642	218.903	92.401	139	101	651	678084.374	184	1627328
gfp.xf347.green	gfp	xf347	green	n	50	5953.606	268.175	101.697	209	86	914	1596606.004	247	3831679
gfp.xf347.green	gfp	xf347	green	n	51	7331.169	251.284	90.738	229	88	813	1842208.08	234	4421097
gfp.xf347.green	gfp	xf347	green	n	52	6718.641	148.928	25.271	134	89	307	1000597.054	144	2401323
gfp.xf347.green	gfp	xf347	green	n	53	6579.885	245.83	88.635	146	103	547	1617532.379	225	3881900
gfp.xf347.green	gfp	xf347	green	n	54	9427.515	178.653	36.013	165	81	351	1684250.85	174	4042017
gfp.xf347.green	gfp	xf347	green	n	55	6780.31	278.025	101.908	194	113	811	1885097.96	257	4524028
gfp.xf347.green	gfp	xf347	green	n	56	4472.288	147.089	24.915	132	85	253	657823.863	140	1578705
gfp.xf347.green	gfp	xf347	green	n	57	7346.586	203.749	58.055	144	87	498	1496861.855	195	3592304
gfp.xf347.green	gfp	xf347	green	n	58	6436.545	227.879	88.686	182	100	786	1466752.143	202	3520044
gfp.xf347.green	gfp	xf347	green	n	59	5251.907	250.622	103.616	148	97	987	1316245.254	230	3158844
gfp.xf347.green	gfp	xf347	green	n	60	3826.008	229.116	111.136	133	97	824	876600.961	180	2103746
gfp.xf347.green	gfp	xf347	green	n	61	7423.256	155.101	26.586	149	97	306	1151356.039	151	2763128
gfp.xf347.green	gfp	xf347	green	n	62	6959.485	312.969	146.258	239	108	896	2178101.373	262	5227204
gfp.xf347.green	gfp	xf347	green	n	63	8110.788	154.506	28.604	138	77	284	1253163.616	149	3007455
gfp.xf347.green	gfp	xf347	green	n	64	5827.767	291.555	119.104	235	102	1048	1699115.28	266	4077690
gfp.xf347.green	gfp	xf347	green	n	65	4773.969	153.076	29.156	148	87	339	730780.119	148	1753792
gfp.xf347.green	gfp	xf347	green	n	66	8946.66	160.817	37.318	137	87	382	1438773.362	150	3452898
gfp.xf347.green	gfp	xf347	green	n	67	8472.471	189.619	56.644	172	79	504	1606544.376	176	3855530
gfp.xf347.green	gfp	xf347	green	n	68	6225.702	187.943	48.718	145	90	474	1170078.146	178	2808059
gfp.xf347.green	gfp	xf347	green	n	69	5075.649	241.336	87.131	155	94	658	1224937.324	227	2939715
ctrl.wt.red	ctrl	wt	red	n	1	6967.405	191.407	39.303	180	110	354	1333609.555	188	3200515
ctrl.wt.red	ctrl	wt	red	n	2	7746.191	188.819	30.865	206	107	309	1462627.185	191	3510143
ctrl.wt.red	ctrl	wt	red	n	3	4607.296	253.676	94.398	129	90	549	1168761.103	236	2804897
ctrl.wt.red	ctrl	wt	red	n	4	6257.373	197.608	42.625	216	104	345	1236507.567	200	2967481
ctrl.wt.red	ctrl	wt	red	n	5	4367.702	215.275	61.531	131	109	392	940258.875	206	2256517
ctrl.wt.red	ctrl	wt	red	n	6	7815.778	185.356	28.85	195	104	332	1448700.708	187	3476721
ctrl.wt.red	ctrl	wt	red	n	7	3652.252	235.226	88.993	140	99	545	859103.041	203	2061752
ctrl.wt.red	ctrl	wt	red	n	8	5977.36	201.826	43.265	204	110	410	1206385.758	202	2895192
ctrl.wt.red	ctrl	wt	red	n	9	3202.648	245.064	103.892	138	95	620	784852.525	204	1883559
ctrl.wt.red	ctrl	wt	red	n	10	5728.598	197.409	36.778	210	101	332	1130875.185	200	2713975
ctrl.wt.red	ctrl	wt	red	n	11	3737.256	236.537	79.951	129	85	531	884000.441	221	2121503
ctrl.wt.red	ctrl	wt	red	n	12	7399.925	186.751	31.198	191	98	369	1381940.956	187	3316505
ctrl.wt.red	ctrl	wt	red	n	13	4036.437	229.867	84.767	131	105	504	927844.134	205	2226723
ctrl.wt.red	ctrl	wt	red	n	14	6266.956	196.871	43.922	208	109	386	1233782.858	196	2960942
ctrl.wt.red	ctrl	wt	red	n	15	8079.54	197.873	35.419	223	98	321	1598718.892	202	3836748
ctrl.wt.red	ctrl	wt	red	n	16	7779.11	192.888	35.601	201	92	319	1500493.102	196	3601017
ctrl.wt.red	ctrl	wt	red	n	17	7212	203.779	41.635	221	110	349	1469651.676	206	3527001
ctrl.wt.red	ctrl	wt	red	n	18	3693.087	228.396	80.806	136	98	583	843488.152	209	2024278
ctrl.wt.red	ctrl	wt	red	n	19	7275.336	196.499	35.578	205	109	313	1429595.242	199	3430870
ctrl.wt.red	ctrl	wt	red	n	20	5849.02	196.268	36.352	212	106	374	1147974.725	197	2755012
ctrl.wt.red	ctrl	wt	red	n	21	5311.079	204.712	38.394	225	110	344	1087240.668	208	2609257
ctrl.wt.red	ctrl	wt	red	n	22	6872.818	198.64	37.203	201	111	392	1365215.599	200	3276366
ctrl.wt.red	ctrl	wt	red	n	23	5321.079	236.089	82.838	131	86	584	1256246.813	217	3014853
ctrl.wt.red	ctrl	wt	red	n	24	6153.618	197.741	40.224	220	99	362	1216819.991	200	2920233
ctrl.wt.red	ctrl	wt	red	n	25	6662.808	192.073	36.52	204	100	379	1279745.816	192	3071248
ctrl.wt.red	ctrl	wt	red	n	26	4298.949	234.049	91.766	131	109	536	1006164.421	205	2414683
ctrl.wt.red	ctrl	wt	red	n	27	6989.073	205.852	40.191	215	106	335	1438714.413	211	3452755
ctrl.wt.red	ctrl	wt	red	n	28	7572.85	194.073	34.781	193	93	472	1469687.928	196	3527088
ctrl.wt.red	ctrl	wt	red	n	29	6347.793	200.532	37.506	216	104	357	1272938.001	202	3054910
ctrl.wt.red	ctrl	wt	red	n	30	4079.355	216.674	71.48	134	112	532	883891.686	195	2121242
ctrl.wt.red	ctrl	wt	red	n	31	6627.39	192.364	33.248	199	109	312	1274869.757	194	3059546
ctrl.wt.red	ctrl	wt	red	n	32	4108.94	193.028	34.696	197	113	304	793142.075	196	1903453
ctrl.wt.red	ctrl	wt	red	n	33	5832.77	198.682	41.294	217	94	387	1158866.062	199	2781150
ctrl.wt.red	ctrl	wt	red	n	34	7769.526	185.236	31.53	186	107	431	1439199.436	185	3453919
ctrl.wt.red	ctrl	wt	red	n	35	4948.562	214.165	55.13	198	108	439	1059807.317	211	2543420
ctrl.wt.red	ctrl	wt	red	n	36	4209.778	220.516	74.226	142	80	484	928324.99	196	2227877
ctrl.wt.red	ctrl	wt	red	n	37	6935.321	201.496	38.222	214	107	355	1397441.672	204	3353705
ctrl.wt.red	ctrl	wt	red	n	38	7147.83	199.797	41.361	199	96	405	1428111.84	201	3427310
ctrl.wt.red	ctrl	wt	red	n	39	6600.305	206.249	38.512	218	104	365	1361304.585	210	3266980
ctrl.wt.red	ctrl	wt	red	n	40	6010.278	204.493	45.9	214	89	381	1229060.556	205	2949609
ctrl.wt.red	ctrl	wt	red	n	41	8186.628	191.413	33.754	195	96	359	1567023.26	192	3760682
ctrl.wt.red	ctrl	wt	red	n	42	4543.96	211.601	68.294	131	103	492	961506.94	191	2307510
ctrl.wt.red	ctrl	wt	red	n	43	8256.215	209.085	40.784	219	107	463	1726250.62	210	4142810
ctrl.wt.red	ctrl	wt	red	n	44	8090.374	196.216	34.713	203	100	373	1587460.871	199	3809730
ctrl.wt.red	ctrl	wt	red	n	45	7760.359	211.623	48.161	234	97	467	1642267.155	214	3941259
ctrl.wt.red	ctrl	wt	red	n	46	5658.178	191.07	38.23	174	96	362	1081110.385	190	2594545
ctrl.wt.red	ctrl	wt	red	n	47	6258.206	184.41	35.764	189	93	358	1154077.091	184	2769657
ctrl.wt.red	ctrl	wt	red	n	48	4094.356	247.527	94.488	130	86	525	1013465.175	224	2432204
ctrl.wt.red	ctrl	wt	red	n	49	6325.709	207.393	39.096	221	110	398	1311907.719	210	3148433
ctrl.wt.red	ctrl	wt	red	n	50	6099.032	204.954	37.903	205	114	344	1250021.109	207	2999912
ctrl.wt.red	ctrl	wt	red	n	51	6922.403	201.869	38.674	211	105	403	1397418.338	203	3353649
ctrl.wt.red	ctrl	wt	red	n	52	9009.166	186.175	32.571	187	99	395	1677279.606	186	4025285
ctrl.wt.red	ctrl	wt	red	n	53	5213.158	213.568	57.303	184	109	769	1113361.459	207	2671944
ctrl.wt.red	ctrl	wt	red	n	54	8893.328	189.13	33.223	189	108	382	1681998.158	189	4036609
ctrl.wt.red	ctrl	wt	red	n	55	7004.49	201.061	45.735	188	113	394	1408330.092	198	3379836
ctrl.wt.red	ctrl	wt	red	n	56	6069.443	217.81	53.092	205	107	449	1321986.126	215	3172622
ctrl.wt.red	ctrl	wt	red	n	57	5400.246	233.22	74.781	213	109	570	1259447.857	219	3022537
ctrl.wt.red	ctrl	wt	red	n	58	6479.045	208.272	39.654	208	108	398	1349405.293	210	3238425
ctrl.wt.red	ctrl	wt	red	n	59	5519.835	185.881	28.179	184	111	320	1026033.462	185	2462368
ctrl.wt.red	ctrl	wt	red	n	60	6221.534	200.923	35.679	200	107	352	1250046.179	202	2999974
ctrl.wt.red	ctrl	wt	red	n	61	7266.581	194.557	33.316	184	94	440	1413766.979	194	3392886
ctrl.wt.red	ctrl	wt	red	n	62	7915.778	193.411	32.104	207	109	425	1530998.992	194	3674230
ctrl.wt.red	ctrl	wt	red	n	63	7450.756	212.98	43.957	231	94	475	1586861.54	216	3808294
ctrl.wt.red	ctrl	wt	red	n	64	6484.462	201.232	34.486	208	114	466	1304883.68	203	3131578
ctrl.wt.red	ctrl	wt	red	n	65	5502.751	212.71	48.736	203	97	451	1170491.717	209	2809052
ctrl.wt.red	ctrl	wt	red	n	66	6364.457	190.492	33.909	194	111	322	1212379.877	190	2909579
ctrl.wt.red	ctrl	wt	red	n	67	7887.443	190.424	29.276	188	119	311	1501959.334	191	3604538
gfp.wt.red	gfp	wt	red	n	1	5171.069	236.838	83.587	130	102	535	1224706.221	220	2939161
gfp.wt.red	gfp	wt	red	n	2	5102.316	201.223	39.446	203	102	362	1026704.282	203	2463978
gfp.wt.red	gfp	wt	red	n	3	8637.06	202.006	34.732	213	111	380	1744735.333	205	4187174
gfp.wt.red	gfp	wt	red	n	4	6555.715	214.817	51.44	204	109	490	1408276.668	213	3379710
gfp.wt.red	gfp	wt	red	n	5	7657.432	203.607	46.336	217	99	406	1559109.375	206	3741692
gfp.wt.red	gfp	wt	red	n	6	7099.49	197.33	36.347	213	109	356	1400939.251	200	3362101
gfp.wt.red	gfp	wt	red	n	7	6848.229	207.22	41.222	212	103	385	1419092.161	209	3405666
gfp.wt.red	gfp	wt	red	n	8	5593.172	203.887	39.562	208	110	353	1140376.128	208	2736778
gfp.wt.red	gfp	wt	red	n	9	7301.166	209.895	39.506	219	110	344	1532480.245	213	3677785
gfp.wt.red	gfp	wt	red	n	10	5976.106	208.366	47.145	208	105	409	1245214.655	208	2988379
gfp.wt.red	gfp	wt	red	n	11	9494.599	186.518	31.814	204	105	353	1770909.025	187	4249988
gfp.wt.red	gfp	wt	red	n	12	8405.383	201.799	38.956	215	104	341	1696194.371	205	4070681
gfp.wt.red	gfp	wt	red	n	13	5291.491	211.17	43.509	233	115	434	1117406.748	215	2681654
gfp.wt.red	gfp	wt	red	n	14	7334.501	198.175	37.97	202	86	437	1453514.563	199	3488276
gfp.wt.red	gfp	wt	red	n	15	7685.35	216.581	44.75	236	100	385	1664502.927	218	3994625
gfp.wt.red	gfp	wt	red	n	16	5209.404	205.641	45.19	207	109	394	1071264.646	205	2570918
gfp.wt.red	gfp	wt	red	n	17	6966.567	183.852	29.346	195	104	290	1280819.611	187	3073827
gfp.wt.red	gfp	wt	red	n	18	6802.81	202.018	46.142	195	89	438	1374289.287	198	3298144
gfp.wt.red	gfp	wt	red	n	19	6138.613	192.204	37.761	191	107	350	1179867.511	191	2831553
gfp.wt.red	gfp	wt	red	n	20	5064.814	213.322	68.558	136	103	482	1080437.564	196	2592932
gfp.wt.red	gfp	wt	red	n	21	8171.206	183.81	29.178	182	110	320	1501948.02	184	3604511
gfp.wt.red	gfp	wt	red	n	22	6180.282	214.704	53.393	205	106	415	1326929.212	211	3184485
gfp.wt.red	gfp	wt	red	n	23	6326.955	201.515	47.811	192	104	389	1274979.345	199	3059811
gfp.wt.red	gfp	wt	red	n	24	6806.143	199.296	37.373	215	110	361	1356437.223	202	3255301
gfp.wt.red	gfp	wt	red	n	25	5912.769	194.111	35.054	190	112	358	1147736.464	192	2754442
gfp.wt.red	gfp	wt	red	n	26	5691.926	204.649	45.061	205	105	366	1164844.743	206	2795500
gfp.wt.red	gfp	wt	red	n	27	8567.474	188.638	30.768	192	99	313	1616147.807	189	3878578
gfp.wt.red	gfp	wt	red	n	28	8368.715	186.17	30.983	191	98	318	1558000.991	186	3739032
gfp.wt.red	gfp	wt	red	n	29	6304.037	205.11	52.287	204	104	417	1293018.917	200	3103104
gfp.wt.red	gfp	wt	red	n	30	4363.949	212.298	54.01	187	111	459	926459.714	209	2223402
gfp.wt.red	gfp	wt	red	n	31	7241.58	182.141	27.98	189	97	282	1318989.683	183	3165431
gfp.wt.red	gfp	wt	red	n	32	5101.899	199.473	45.297	207	107	401	1017689.288	196	2442343
gfp.wt.red	gfp	wt	red	n	33	7859.108	192.621	31.354	199	99	331	1513828.145	195	3633022
gfp.wt.red	gfp	wt	red	n	34	3872.26	220.415	68.551	132	110	486	853503.89	208	2048316
gfp.wt.red	gfp	wt	red	n	35	8661.645	199.963	39.192	199	103	387	1732008.086	199	4156630
gfp.wt.red	gfp	wt	red	n	36	4070.185	224.795	57.288	226	111	567	914955.857	220	2195794
gfp.wt.red	gfp	wt	red	n	37	6251.118	195.543	35.159	193	111	386	1222360.28	196	2933531
gfp.wt.red	gfp	wt	red	n	38	6754.058	201.689	36.445	205	98	326	1362216.653	206	3269171
gfp.wt.red	gfp	wt	red	n	39	7059.905	199.246	41.596	201	108	460	1406655.345	198	3375819
gfp.wt.red	gfp	wt	red	n	40	5350.244	220.944	70.659	130	110	475	1182105.53	204	2836924
gfp.wt.red	gfp	wt	red	n	41	7391.587	196.328	32.599	201	110	307	1451173.206	199	3482657
gfp.wt.red	gfp	wt	red	n	42	8339.547	191.198	31.969	192	111	346	1594504.737	191	3826637
gfp.wt.red	gfp	wt	red	n	43	6290.287	201.079	41.51	207	108	377	1264844.716	202	3035489
gfp.wt.red	gfp	wt	red	n	44	6220.7	212.856	52.63	233	103	404	1324116.167	210	3177734
gfp.wt.red	gfp	wt	red	n	45	8542.473	185.27	34.555	192	92	362	1582665.865	186	3798225
gfp.wt.red	gfp	wt	red	n	46	5714.844	203.875	40.726	201	110	393	1165114.755	204	2796148
gfp.wt.red	gfp	wt	red	n	47	4470.204	225.526	74.549	130	108	469	1008148.937	210	2419447
gfp.wt.red	gfp	wt	red	n	48	2843.463	279.61	108.571	135	116	701	795060.876	277	1908059
gfp.wt.red	gfp	wt	red	n	49	4773.968	216.32	61.491	200	108	436	1032705.058	208	2478379
gfp.wt.red	gfp	wt	red	n	50	5993.607	195.374	33.081	215	101	317	1170994.287	198	2810258
gfp.wt.red	gfp	wt	red	n	51	5527.752	207.7	38.398	228	115	439	1148115.326	210	2755351
gfp.wt.red	gfp	wt	red	n	52	7084.49	201.33	39.527	218	100	338	1426320.526	205	3423013
gfp.wt.red	gfp	wt	red	n	53	6831.145	209.106	45.005	217	109	379	1428433.539	213	3428084
gfp.wt.red	gfp	wt	red	n	54	5233.156	230.515	69.087	135	83	565	1206320.066	224	2895036
gfp.wt.red	gfp	wt	red	n	55	4849.388	216.479	63.74	199	107	493	1049790.004	206	2519381
gfp.wt.red	gfp	wt	red	n	56	5509.418	216.217	67.32	131	109	446	1191228.961	203	2858819
gfp.wt.red	gfp	wt	red	n	57	7802.44	176.972	25.654	181	106	302	1380812.615	178	3313799
gfp.wt.red	gfp	wt	red	n	58	6644.887	187.119	31.782	185	106	328	1243386.758	185	2983992
gfp.wt.red	gfp	wt	red	n	59	5877.768	215.044	68.246	132	112	470	1263978.532	198	3033410
gfp.wt.red	gfp	wt	red	n	60	6451.128	193.748	37.92	206	103	339	1249890.389	194	2999600
gfp.wt.red	gfp	wt	red	n	61	5264.407	218.079	70.612	131	107	463	1148058.657	200	2755215
gfp.wt.red	gfp	wt	red	n	62	7879.526	194.819	34.142	201	110	344	1535080.907	197	3684026
gfp.wt.red	gfp	wt	red	n	63	6674.055	198.333	41.223	206	107	360	1323684.174	199	3176697
gfp.wt.red	gfp	wt	red	n	64	7613.264	198.294	38.239	200	103	431	1509665.997	199	3623033
gfp.wt.red	gfp	wt	red	n	65	4823.137	234.836	87.027	132	109	505	1132644.62	210	2718223
gfp.wt.red	gfp	wt	red	n	66	6035.275	196.049	38.322	215	111	373	1183207.761	198	2839569
gfp.wt.red	gfp	wt	red	n	67	5334.827	224.703	75.246	132	106	483	1198751.804	208	2876873
gfp.wt.red	gfp	wt	red	n	68	8537.473	187.894	35.386	185	96	381	1604139.059	188	3849758
gfp.wt.red	gfp	wt	red	n	69	7156.993	196.66	39.663	195	106	390	1407493.416	193	3377830
ctrl.xf347.red	ctrl	xf347	red	n	1	6176.536	197.684	36.996	215	101	327	1221004.384	200	2930275
ctrl.xf347.red	ctrl	xf347	red	n	2	7781.61	200.588	41.776	200	96	350	1560900.937	202	3745989
ctrl.xf347.red	ctrl	xf347	red	n	3	5665.679	222.055	52.475	235	114	484	1258092.766	223	3019283
ctrl.xf347.red	ctrl	xf347	red	n	4	7906.199	198.201	35.468	216	105	343	1567013.719	202	3760659
ctrl.xf347.red	ctrl	xf347	red	n	5	4168.526	232.145	90.752	130	97	530	967703.503	200	2322381
ctrl.xf347.red	ctrl	xf347	red	n	6	6578.221	190.657	39.004	196	94	353	1254183.002	191	3009900
ctrl.xf347.red	ctrl	xf347	red	n	7	7136.58	196.281	34.527	201	111	365	1400775.198	197	3361705
ctrl.xf347.red	ctrl	xf347	red	n	8	6056.113	235.682	51.478	254	109	421	1427313.925	240	3425395
ctrl.xf347.red	ctrl	xf347	red	n	9	7852.863	202.997	41.75	218	95	344	1594111.222	208	3825690
ctrl.xf347.red	ctrl	xf347	red	n	10	8254.132	194.51	33.914	193	108	334	1605514.25	195	3853056
ctrl.xf347.red	ctrl	xf347	red	n	11	7753.692	193.315	32.77	193	109	316	1498904.736	194	3597205
ctrl.xf347.red	ctrl	xf347	red	n	12	6065.28	200.071	41.917	194	97	376	1213486.536	198	2912233
ctrl.xf347.red	ctrl	xf347	red	n	13	5877.355	215.345	55.637	214	106	500	1265661.449	213	3037447
ctrl.xf347.red	ctrl	xf347	red	n	14	8958.331	218.346	47.295	222	101	496	1956012.543	219	4694213
ctrl.xf347.red	ctrl	xf347	red	n	15	7962.868	175.797	26.335	172	114	284	1399850.155	174	3359485
ctrl.xf347.red	ctrl	xf347	red	n	16	6980.74	198.289	34.569	193	117	330	1384205.265	199	3321939
ctrl.xf347.red	ctrl	xf347	red	n	17	6149.034	197.315	41.887	215	108	369	1213296.944	196	2911778
ctrl.xf347.red	ctrl	xf347	red	n	18	5212.741	197.424	38.547	184	103	383	1029120.51	196	2469775
ctrl.xf347.red	ctrl	xf347	red	n	19	8374.971	184.25	29.936	191	104	386	1543090.53	185	3703246
ctrl.xf347.red	ctrl	xf347	red	n	20	3549.331	248.141	92.795	132	103	560	880734.064	228	2113664
ctrl.xf347.red	ctrl	xf347	red	n	21	3555.998	222.415	66.917	171	108	560	790908.66	209	1898093
ctrl.xf347.red	ctrl	xf347	red	n	22	5788.601	197.547	36.099	194	112	380	1143522.051	197	2744326
ctrl.xf347.red	ctrl	xf347	red	n	23	5986.944	199.575	38.436	205	94	351	1194842.341	201	2867489
ctrl.xf347.red	ctrl	xf347	red	n	24	5672.762	220.674	57.914	231	107	473	1251829.976	218	3004253
ctrl.xf347.red	ctrl	xf347	red	n	25	8962.081	189.32	32.078	185	98	395	1696700.134	189	4071892
ctrl.xf347.red	ctrl	xf347	red	n	26	5726.932	216.681	43.208	218	113	371	1240916.138	218	2978061
ctrl.xf347.red	ctrl	xf347	red	n	27	7001.574	201.884	52.77	174	113	410	1413506.62	191	3392259
ctrl.xf347.red	ctrl	xf347	red	n	28	7780.777	189.918	32.583	183	96	319	1477707.923	190	3546335
ctrl.xf347.red	ctrl	xf347	red	n	29	5720.265	206.595	46.227	221	102	426	1181780.487	206	2836142
ctrl.xf347.red	ctrl	xf347	red	n	30	8533.311	186.468	32.517	177	93	301	1591193.588	186	3818688
ctrl.xf347.red	ctrl	xf347	red	n	31	7399.926	202.802	41.516	221	108	348	1500719.82	205	3601561
ctrl.xf347.red	ctrl	xf347	red	n	32	6880.318	189.102	32.396	193	99	306	1301080.171	189	3122448
ctrl.xf347.red	ctrl	xf347	red	n	33	7993.703	187.108	33.699	184	104	311	1495682.504	186	3589472
ctrl.xf347.red	ctrl	xf347	red	n	34	7034.075	190.029	34.271	197	94	323	1336679.734	191	3207883
ctrl.xf347.red	ctrl	xf347	red	n	35	6609.889	193.538	33.154	199	102	324	1279264.579	194	3070093
ctrl.xf347.red	ctrl	xf347	red	n	36	6726.561	201.349	38.022	216	103	388	1354389.303	203	3250384
ctrl.xf347.red	ctrl	xf347	red	n	37	5506.085	203.699	44.28	204	111	418	1121584.595	203	2691680
ctrl.xf347.red	ctrl	xf347	red	n	38	6396.126	198.232	34.89	196	108	327	1267915.45	198	3042858
ctrl.xf347.red	ctrl	xf347	red	n	39	7268.666	199.341	40.465	209	106	383	1448940.39	201	3477298
ctrl.xf347.red	ctrl	xf347	red	n	40	4493.122	217.428	49.179	213	113	458	976929.65	217	2344524
ctrl.xf347.red	ctrl	xf347	red	n	41	5504.418	211.991	44.963	215	112	457	1166889.583	212	2800407
ctrl.xf347.red	ctrl	xf347	red	n	42	7261.165	210.589	46.427	199	111	400	1529124.472	207	3669731
ctrl.xf347.red	ctrl	xf347	red	n	43	7868.693	200.232	39.69	202	103	417	1575565.344	201	3781184
ctrl.xf347.red	ctrl	xf347	red	n	44	6980.736	194.579	40.83	191	108	374	1358303.748	193	3259780
ctrl.xf347.red	ctrl	xf347	red	n	45	4972.727	194.533	38.258	200	107	345	967357.546	194	2321552
ctrl.xf347.red	ctrl	xf347	red	n	46	6644.887	186.254	34.785	183	111	338	1237636.566	184	2970192
ctrl.xf347.red	ctrl	xf347	red	n	47	8453.303	195.044	37.475	185	92	373	1648768.69	193	3956864
ctrl.xf347.red	ctrl	xf347	red	n	48	5474.834	214.37	58.567	195	108	431	1173640.308	206	2816608
ctrl.xf347.red	ctrl	xf347	red	n	49	8054.535	183.981	33.133	194	90	321	1481883.979	184	3556359
ctrl.xf347.red	ctrl	xf347	red	n	50	7472.842	189.93	31.225	198	100	312	1419319.453	191	3406211
ctrl.xf347.red	ctrl	xf347	red	n	51	6476.129	212.381	45.884	216	110	534	1375409.124	214	3300831
ctrl.xf347.red	ctrl	xf347	red	n	52	7102.825	184.308	31.473	182	97	312	1309104.843	184	3141708
ctrl.xf347.red	ctrl	xf347	red	n	53	7029.071	193.199	32.364	199	111	326	1358012.495	196	3259081
ctrl.xf347.red	ctrl	xf347	red	n	54	5294.409	216.957	53.073	131	104	493	1148658.342	219	2756654
ctrl.xf347.red	ctrl	xf347	red	n	55	7705.352	208.796	41.305	216	102	396	1608845.628	212	3861053
ctrl.xf347.red	ctrl	xf347	red	n	56	5138.985	216.308	52.117	233	103	578	1111601.648	214	2667722
ctrl.xf347.red	ctrl	xf347	red	n	57	6696.556	196.507	31.405	198	112	344	1315922.238	197	3158069
ctrl.xf347.red	ctrl	xf347	red	n	58	7208.663	197.845	34.437	202	94	359	1426198.112	199	3422719
ctrl.xf347.red	ctrl	xf347	red	n	59	5096.483	207.958	46.675	200	111	436	1059854.282	206	2543534
gfp.xf347.red	gfp	xf347	red	n	1	6572.384	194.73	33.866	203	108	346	1279838.17	195	3071471
gfp.xf347.red	gfp	xf347	red	n	2	6859.481	188.446	31.049	196	106	321	1292640.423	191	3102195
gfp.xf347.red	gfp	xf347	red	n	3	6867.398	178.93	25.807	190	114	281	1228781.25	179	2948940
gfp.xf347.red	gfp	xf347	red	n	4	6247.786	190.653	30.684	207	108	314	1191159.111	192	2858651
gfp.xf347.red	gfp	xf347	red	n	5	9042.914	188	31.527	201	106	304	1700066.157	189	4079972
gfp.xf347.red	gfp	xf347	red	n	6	5842.767	195.25	47.404	135	112	436	1140800.139	189	2737795
gfp.xf347.red	gfp	xf347	red	n	7	4489.372	227.447	73.741	132	108	523	1021096.326	212	2450519
gfp.xf347.red	gfp	xf347	red	n	8	4517.29	243.87	94.18	132	107	583	1101630.012	218	2643791
gfp.xf347.red	gfp	xf347	red	n	9	6774.893	171.334	22.308	172	99	245	1160768.97	171	2785718
gfp.xf347.red	gfp	xf347	red	n	10	5424.415	189.966	31.409	190	110	325	1030452.588	191	2472973
gfp.xf347.red	gfp	xf347	red	n	11	6020.276	192.69	34.022	192	106	323	1160047.27	193	2783986
gfp.xf347.red	gfp	xf347	red	n	12	5563.171	193.384	33.302	206	113	361	1075830.915	195	2581876
gfp.xf347.red	gfp	xf347	red	n	13	6021.109	199.805	41.544	225	105	351	1203047.155	201	2887181
gfp.xf347.red	gfp	xf347	red	n	14	7818.691	178.511	29.725	176	109	328	1395721.392	176	3349578
gfp.xf347.red	gfp	xf347	red	n	15	8172.874	197.68	34.688	201	106	385	1615616.458	198	3877302
gfp.xf347.red	gfp	xf347	red	n	16	6685.306	197.43	36.783	210	107	322	1319878.753	200	3167564
gfp.xf347.red	gfp	xf347	red	n	17	6529.049	206.916	38.309	211	112	336	1350961.843	209	3242160
gfp.xf347.red	gfp	xf347	red	n	18	8406.635	180.712	28.742	183	94	327	1519182.043	181	3645870
gfp.xf347.red	gfp	xf347	red	n	19	6900.316	202.273	39.322	216	105	356	1395745.559	204	3349636
gfp.xf347.red	gfp	xf347	red	n	20	5599.84	206.601	48.139	216	105	419	1156933.794	203	2776514
gfp.xf347.red	gfp	xf347	red	n	21	5381.496	193.183	36.787	187	107	366	1039611.34	192	2494953
gfp.xf347.red	gfp	xf347	red	n	22	5685.677	182.516	29.041	188	89	303	1037724.587	183	2490425
gfp.xf347.red	gfp	xf347	red	n	23	6292.371	193.755	37.624	190	110	391	1219177.06	192	2925891
gfp.xf347.red	gfp	xf347	red	n	24	8061.202	181.805	27.627	193	115	308	1465563.756	182	3517192
gfp.xf347.red	gfp	xf347	red	n	25	4118.105	225.45	72.94	132	102	451	928427.5	212	2228124
gfp.xf347.red	gfp	xf347	red	n	26	7417.006	195.078	35.187	199	112	349	1446892.901	195	3472384
gfp.xf347.red	gfp	xf347	red	n	27	6674.889	185.924	31.267	181	108	298	1241025.144	185	2978324
gfp.xf347.red	gfp	xf347	red	n	28	7403.672	178.049	25.598	178	108	293	1318214.51	178	3163570
gfp.xf347.red	gfp	xf347	red	n	29	5307.743	184.53	31.126	200	105	301	979438.586	186	2350545
gfp.xf347.red	gfp	xf347	red	n	30	7309.501	191.303	32.521	191	112	327	1398328.178	192	3355834
gfp.xf347.red	gfp	xf347	red	n	31	4262.695	223.852	73.797	135	108	461	954213.264	205	2290007
gfp.xf347.red	gfp	xf347	red	n	32	6757.809	192.246	36.773	214	108	334	1299163.638	193	3117850
gfp.xf347.red	gfp	xf347	red	n	33	6719.891	183.769	31.376	186	102	357	1234906.947	182	2963641
gfp.xf347.red	gfp	xf347	red	n	34	4345.199	225.908	76.515	141	100	471	981615.769	206	2355770
gfp.xf347.red	gfp	xf347	red	n	35	4696.048	194.81	36.954	198	105	359	914838.128	196	2195511
gfp.xf347.red	gfp	xf347	red	n	36	3832.675	241.628	84.366	132	109	1010	926082.393	230	2222496
gfp.xf347.red	gfp	xf347	red	n	37	6665.722	197.399	33.199	207	111	395	1315809.4	199	3157798
gfp.xf347.red	gfp	xf347	red	n	38	6421.127	194.94	35.456	197	110	343	1251731.884	195	3004019
gfp.xf347.red	gfp	xf347	red	n	39	7561.596	184.828	29.003	195	110	313	1397594.394	186	3354073
gfp.xf347.red	gfp	xf347	red	n	40	6828.646	190.865	33.948	198	105	343	1303350.08	191	3127897
gfp.xf347.red	gfp	xf347	red	n	41	4608.128	224.879	50.318	242	109	480	1036270.354	225	2486935
gfp.xf347.red	gfp	xf347	red	n	42	7342.836	194.933	36.015	196	101	342	1431364.69	194	3435118
gfp.xf347.red	gfp	xf347	red	n	43	6592.802	198.617	37.618	214	95	332	1309440.359	200	3142513
gfp.xf347.red	gfp	xf347	red	n	44	6590.718	207.328	45.462	212	105	402	1366440.051	208	3279306
gfp.xf347.red	gfp	xf347	red	n	45	9328.76	188.9	34.691	185	108	331	1762206.085	187	4229101
gfp.xf347.red	gfp	xf347	red	n	46	3816.008	195.84	38.015	201	108	345	747326.294	197	1793501
gfp.xf347.red	gfp	xf347	red	n	47	6727.808	198.484	35.991	209	98	346	1335361.962	201	3204722
gfp.xf347.red	gfp	xf347	red	n	48	7682.435	188.726	31.777	191	108	344	1449878.038	191	3479548
gfp.xf347.red	gfp	xf347	red	n	49	3097.642	233.902	83.356	133	90	482	724543.584	215	1738825
gfp.xf347.red	gfp	xf347	red	n	50	5953.606	187.697	29.711	194	97	321	1117473.238	188	2681813
gfp.xf347.red	gfp	xf347	red	n	51	7331.169	196.259	37.72	188	102	402	1438805.864	195	3452976
gfp.xf347.red	gfp	xf347	red	n	52	6718.641	201.285	37.441	215	106	373	1352363.157	203	3245523
gfp.xf347.red	gfp	xf347	red	n	53	6579.885	195.485	37.401	220	99	324	1286271.798	197	3086911
gfp.xf347.red	gfp	xf347	red	n	54	9427.515	185.554	33.749	199	103	327	1749312.578	184	4198158
gfp.xf347.red	gfp	xf347	red	n	55	6780.31	206.373	40.308	220	108	413	1399269.887	208	3358094
gfp.xf347.red	gfp	xf347	red	n	56	4472.288	239.53	90.091	133	96	522	1071245.705	214	2570872
gfp.xf347.red	gfp	xf347	red	n	57	7346.586	190.636	31.953	204	109	327	1400522.862	192	3361101
gfp.xf347.red	gfp	xf347	red	n	58	6436.545	201.31	43.782	198	109	421	1295740.982	199	3109636
gfp.xf347.red	gfp	xf347	red	n	59	5251.907	196.828	39.5	195	100	378	1033724.821	196	2480826
gfp.xf347.red	gfp	xf347	red	n	60	3826.008	235.411	87.163	134	100	545	900683.73	210	2161542
gfp.xf347.red	gfp	xf347	red	n	61	7423.256	182.203	28.805	181	98	328	1352541.915	181	3245952
gfp.xf347.red	gfp	xf347	red	n	62	6959.485	203.61	39.713	209	112	372	1417021.533	202	3400696
gfp.xf347.red	gfp	xf347	red	n	63	8110.788	189.894	34.309	195	102	357	1540187.588	188	3696281
gfp.xf347.red	gfp	xf347	red	n	64	5827.767	199.787	34.774	210	112	346	1164312.049	201	2794221
gfp.xf347.red	gfp	xf347	red	n	65	4773.969	197.358	42.691	188	109	380	942181.463	194	2261132
gfp.xf347.red	gfp	xf347	red	n	66	8946.66	195.632	37.094	191	87	372	1750251.371	196	4200411
gfp.xf347.red	gfp	xf347	red	n	67	8472.471	187.647	32.261	192	107	348	1589836.528	187	3815433
gfp.xf347.red	gfp	xf347	red	n	68	6225.702	197.072	39.694	215	103	333	1226914.498	198	2944460
gfp.xf347.red	gfp	xf347	red	n	69	5075.649	204.894	44.912	204	107	389	1039971.773	203	2495818
