# Supplementary material for: A genetic framework for RNAi inheritance in Caenorhabditis elegans
Source: EMBO Rep. 2025 Jul 7;26(16):4072–99. doi: 10.1038/s44319-025-00512-7 (PMC12373942; doi:10.1038/s44319-025-00512-7)
Supplement: Supplementary file 6 — Source data Fig. 5 [file 44319_2025_512_MOESM6_ESM.zip › Figure_5/5H/F1_hermaphrodites_pei-2.csv]

condi	RNAi	genotype	channel	image	index	area	mean	stddev	modal	min	max	intden	median	rawintden
ctrl.wt.green	ctrl	wt	green	n	1	42894.046	404.203	194.15	221	96	1725	17337888.77	369	41609029
ctrl.wt.green	ctrl	wt	green	n	2	43938.677	446.931	215.089	181	91	1960	19637558.99	418	47127985
ctrl.wt.green	ctrl	wt	green	n	3	34824.51	422.762	244.823	206	108	3185	14722486.59	361	35332351
ctrl.wt.green	ctrl	wt	green	n	4	35214.528	403.552	212.11	185	90	2516	14210893.6	363	34104584
ctrl.wt.green	ctrl	wt	green	n	5	32909.006	422.623	238.742	185	103	3444	13908110.16	367	33377937
ctrl.wt.green	ctrl	wt	green	n	6	32222.308	452.44	242.834	187	102	2286	14578650.43	393	34987160
ctrl.wt.green	ctrl	wt	green	n	7	25219.904	437.768	235.342	197	108	1870	11040477.69	387	26495934
ctrl.wt.green	ctrl	wt	green	n	8	37127.116	414.204	209.089	189	106	2035	15378188.68	371	36905964
ctrl.wt.green	ctrl	wt	green	n	9	37727.56	419.555	213.096	186	88	2737	15828770.54	391	37987311
ctrl.wt.green	ctrl	wt	green	n	10	38283.002	388.694	184.442	205	102	2137	14880365.48	358	35711243
ctrl.wt.green	ctrl	wt	green	n	11	40343.096	478.571	279.916	196	103	3245	19307038.04	424	46334771
ctrl.wt.green	ctrl	wt	green	n	12	45951.686	466.804	234.301	192	79	2243	21450433.61	436	51478685
ctrl.wt.green	ctrl	wt	green	n	13	46228.365	398.831	175.806	190	88	1269	18437300.74	379	44247497
ctrl.wt.green	ctrl	wt	green	n	14	35269.114	483.906	226.434	246	112	2221	17066927.62	446	40958752
ctrl.wt.green	ctrl	wt	green	n	15	31185.177	454.55	194.162	391	118	1544	14175219.05	430	34018969
ctrl.wt.green	ctrl	wt	green	n	16	34468.244	521.812	263.666	569	105	3118	17985938.84	494	43164278
ctrl.wt.green	ctrl	wt	green	n	17	27725.019	428.464	226.987	196	93	1746	11879175.24	376	28508716
ctrl.wt.green	ctrl	wt	green	n	18	34664.086	467.581	213.96	541	79	2037	16208258.74	459	38898041
ctrl.wt.green	ctrl	wt	green	n	19	24915.307	456.357	219.312	238	70	2844	11370280.7	412	27287425
ctrl.wt.green	ctrl	wt	green	n	20	34513.246	491.416	216.984	496	131	2376	16960348.99	472	40702975
ctrl.wt.green	ctrl	wt	green	n	21	25181.986	440.333	263.277	201	96	2631	11088452.39	370	26611068
ctrl.wt.green	ctrl	wt	green	n	22	22473.528	447.7	254.062	181	97	2182	10061403.31	392	24146263
ctrl.wt.green	ctrl	wt	green	n	23	31657.699	424.501	246.928	190	104	4885	13438709.93	364	32251428
ctrl.wt.green	ctrl	wt	green	n	24	39828.906	454.932	264.71	188	102	2856	18119437.44	412	43484660
ctrl.wt.green	ctrl	wt	green	n	25	28767.15	385.439	170.099	315	98	1681	11087986.95	359	26609951
ctrl.wt.green	ctrl	wt	green	n	26	41585.236	421.653	240.545	194	102	3549	17534531.1	371	42080949
ctrl.wt.green	ctrl	wt	green	n	27	31236.013	437.322	223.62	209	109	2093	13660210.9	393	32783006
ctrl.wt.green	ctrl	wt	green	n	28	35367.035	468.853	252.411	195	102	3813	16581932.09	431	39794816
ctrl.wt.green	ctrl	wt	green	n	29	22803.127	406.841	178.522	225	96	1731	9277239.509	387	22264356
ctrl.wt.green	ctrl	wt	green	n	30	41667.323	469.118	223.531	194	95	3399	19546908.6	448	46910434
ctrl.wt.green	ctrl	wt	green	n	31	31710.201	434.408	235.656	192	101	3068	13775178.24	375	33058915
ctrl.wt.green	ctrl	wt	green	n	32	36970.025	407.903	254.05	187	107	4133	15080200.88	338	36190826
ctrl.wt.green	ctrl	wt	green	n	33	37355.043	444.34	247.922	193	106	4032	16598329.93	395	39834169
ctrl.wt.green	ctrl	wt	green	n	34	38811.776	440.962	257.164	181	97	3502	17114500.21	404	41072921
ctrl.wt.green	ctrl	wt	green	n	35	45836.681	451.974	241.198	204	99	4479	20716970.89	423	49718455
ctrl.wt.green	ctrl	wt	green	n	36	35149.942	416.829	236.958	195	96	3251	14651519.18	372	35162037
ctrl.wt.green	ctrl	wt	green	n	37	35014.102	439.906	236.85	396	82	3376	15402901.47	396	36965272
ctrl.wt.green	ctrl	wt	green	n	38	32445.235	368.048	186.646	165	104	1879	11941401.83	325	28658053
ctrl.wt.green	ctrl	wt	green	n	39	45697.091	443.923	266.469	190	99	3276	20285972	379	48684105
ctrl.wt.green	ctrl	wt	green	y	40	30905.164	382.178	197.154	182	93	3816	11811284.21	342	28345785
ctrl.wt.green	ctrl	wt	green	n	41	43127.807	427.668	216.848	186	97	3656	18444396.06	399	44264525
ctrl.wt.green	ctrl	wt	green	n	42	31059.755	361.907	170.612	189	106	2249	11240746.02	329	26976556
ctrl.wt.green	ctrl	wt	green	n	43	36399.999	438.047	257.335	190	95	3250	15944918.36	374	38266053
ctrl.wt.green	ctrl	wt	green	n	44	55004.184	481.402	261.01	194	95	3800	26479151.22	458	63547055
ctrl.wt.green	ctrl	wt	green	n	45	28028.783	386.71	222.497	183	97	3291	10839004.31	344	26012420
ctrl.wt.green	ctrl	wt	green	n	46	35689.133	417.866	238.116	276	95	3617	14913276.99	356	35790227
ctrl.wt.green	ctrl	wt	green	n	47	34891.18	411.743	214.111	275	104	2680	14366199.87	351	34477302
ctrl.wt.green	ctrl	wt	green	n	48	36556.256	394.977	224.531	188	93	4030	14438883.2	352	34651734
ctrl.wt.green	ctrl	wt	green	n	49	26160.78	444.409	255.911	187	96	3888	11626096.16	380	27901354
ctrl.wt.green	ctrl	wt	green	n	50	41550.651	444.52	243.082	186	104	3941	18470090.16	412	44326188
ctrl.wt.green	ctrl	wt	green	n	51	42612.367	415.874	275.198	186	101	4527	17721379.65	343	42529365
ctrl.wt.green	ctrl	wt	green	n	52	53427.861	457.753	207.676	507	105	3519	24456753.68	451	58693523
ctrl.wt.green	ctrl	wt	green	n	53	38960.949	421.024	238.827	175	105	3472	16403491.43	382	39366578
ctrl.wt.green	ctrl	wt	green	n	54	37323.375	444.329	275.981	190	106	4442	16583855.93	381	39799433
ctrl.wt.green	ctrl	wt	green	n	55	37566.719	415.084	221.579	193	102	2666	15593336.44	367	37422295
ctrl.wt.green	ctrl	wt	green	n	56	34195.315	388.813	214.503	172	95	4140	13295586.71	351	31907948
ctrl.wt.green	ctrl	wt	green	n	57	39879.741	460.713	242.798	201	101	2712	18373117.8	410	44093465
ctrl.wt.green	ctrl	wt	green	n	58	26449.96	425.916	210.616	231	94	1998	11265452.99	387	27035850
ctrl.wt.green	ctrl	wt	green	n	59	21225.555	452.332	233.733	178	110	1397	9601007.24	401	23041363
ctrl.wt.green	ctrl	wt	green	n	60	31046.421	416.999	208.173	177	89	1802	12946332.4	383	31069776
ctrl.wt.green	ctrl	wt	green	n	61	37989.655	405.628	207.152	201	80	2777	15409685.12	367	36981552
ctrl.wt.green	ctrl	wt	green	n	62	38044.241	430.529	242.312	208	108	4687	16379141.15	388	39308140
ctrl.wt.green	ctrl	wt	green	n	63	28567.557	418.456	232.145	190	106	4045	11954255.34	369	28688900
ctrl.wt.green	ctrl	wt	green	n	64	46981.316	444.108	237.449	205	116	2855	20864793.07	396	50073212
ctrl.wt.green	ctrl	wt	green	n	65	40682.695	415.359	227.554	193	106	3862	16897916.97	374	40553145
ctrl.wt.green	ctrl	wt	green	n	66	30511.396	435.598	245.391	185	65	3058	13290715.24	370	31896257
gfp.wt.green	gfp	wt	green	n	1	33070.677	348.17	198.015	192	95	2836	11514215.69	303	27632856
gfp.wt.green	gfp	wt	green	n	2	46307.114	406.967	213.598	177	101	3685	18845478.73	390	45227084
gfp.wt.green	gfp	wt	green	n	3	37397.957	365.18	184.992	184	88	2531	13656996.85	334	32775296
gfp.wt.green	gfp	wt	green	n	4	39938.907	413.749	236.286	177	92	2695	16524696.94	354	39657462
gfp.wt.green	gfp	wt	green	n	5	34115.724	285.128	135.352	155	87	2554	9727343.271	254	23344558
gfp.wt.green	gfp	wt	green	n	6	42502.774	311.627	130.136	284	88	2004	13245015.54	293	31786586
gfp.wt.green	gfp	wt	green	n	7	34463.24	420.582	245.917	185	78	4503	14494607.17	365	34785469
gfp.wt.green	gfp	wt	green	n	8	40236.42	392.28	195.968	205	98	2179	15783959.79	358	37879774
gfp.wt.green	gfp	wt	green	n	9	34006.969	441.02	267.323	191	99	3522	14997766.81	376	35992997
gfp.wt.green	gfp	wt	green	n	10	35564.54	327.436	168.855	264	91	3427	11645127.5	283	27947030
gfp.wt.green	gfp	wt	green	n	11	36385.411	434.715	234.954	190	104	2751	15817289.23	381	37959761
gfp.wt.green	gfp	wt	green	n	12	43010.714	352.387	227.181	159	84	4405	15156396.55	315	36373691
gfp.wt.green	gfp	wt	green	n	13	33783.626	360.179	172.92	256	81	1694	12168151.79	321	29202231
gfp.wt.green	gfp	wt	green	n	14	38020.486	383.198	206.71	177	89	3471	14569359.75	339	34964867
gfp.wt.green	gfp	wt	green	n	15	43316.978	402.603	219.68	174	95	3962	17439547.46	377	41853003
gfp.wt.green	gfp	wt	green	n	16	41633.567	459.891	272.08	202	95	2995	19146917.49	395	45950504
gfp.wt.green	gfp	wt	green	n	17	25990.77	245.93	98.204	203	99	1333	6391906.408	222	15339875
gfp.wt.green	gfp	wt	green	n	18	45218.314	215.587	92.38	201	94	1691	9748486.737	202	23395300
gfp.wt.green	gfp	wt	green	n	19	42373.601	315.92	142.771	176	85	1587	13386685.34	293	32126578
gfp.wt.green	gfp	wt	green	y	20	39421.8	224.256	87.554	210	78	1811	8840586.536	210	21216439
gfp.wt.green	gfp	wt	green	n	21	42224.011	436.618	238.147	190	91	3053	18435774.61	391	44243839
gfp.wt.green	gfp	wt	green	n	22	38688.85	237.689	89.443	214	91	1178	9195927.759	220	22069219
gfp.wt.green	gfp	wt	green	n	23	36537.918	320.714	154.367	171	98	1532	11718211.67	291	28122424
gfp.wt.green	gfp	wt	green	n	24	42410.686	374.796	185.412	175	86	2029	15895369.04	351	38147144
gfp.wt.green	gfp	wt	green	n	25	41448.559	461.396	268.071	201	104	3786	19124190.2	405	45895961
gfp.wt.green	gfp	wt	green	n	26	37544.214	232.282	114.694	217	85	2635	8720838.986	212	20929058
gfp.wt.green	gfp	wt	green	n	27	44634.954	312.209	147.577	171	83	2159	13935434.14	291	33443515
gfp.wt.green	gfp	wt	green	n	28	33676.954	242.041	92.697	205	85	1769	8151198.395	224	19561983
gfp.wt.green	gfp	wt	green	n	29	34543.244	239.839	87.639	233	76	1175	8284801.995	225	19882617
gfp.wt.green	gfp	wt	green	n	30	43918.672	326.368	120.337	298	104	1950	14333636.49	311	34399157
gfp.wt.green	gfp	wt	green	n	31	37268.785	319.999	157.408	160	93	1742	11925985.73	290	28621059
gfp.wt.green	gfp	wt	green	n	32	37486.295	265.105	126.262	152	93	2262	9937794.546	242	23849618
gfp.wt.green	gfp	wt	green	n	33	41211.465	266.201	115.081	156	94	2427	10970545.03	255	26328106
gfp.wt.green	gfp	wt	green	n	34	39468.469	412.351	239.203	207	94	3923	16274864.7	362	39057892
gfp.wt.green	gfp	wt	green	n	35	42457.772	296.563	124.968	168	99	1596	12591383.2	273	30217940
gfp.wt.green	gfp	wt	green	n	36	43846.168	310.849	168.569	185	95	3441	13629558.93	282	32709448
gfp.wt.green	gfp	wt	green	n	37	37877.979	331.517	191.733	151	99	2340	12557209.14	288	30135926
gfp.wt.green	gfp	wt	green	n	38	40331.008	317.158	173.504	168	92	3049	12791305.24	277	30697731
gfp.wt.green	gfp	wt	green	n	39	44828.713	212.482	74.612	200	69	1683	9525300.297	201	22859677
gfp.wt.green	gfp	wt	green	n	40	39881.404	298.268	132.603	270	93	2844	11895366.42	276	28547576
gfp.wt.green	gfp	wt	green	n	41	38815.939	400.366	200.603	338	103	2716	15540565.34	364	37295654
gfp.wt.green	gfp	wt	green	n	42	46259.612	291.417	136.643	186	86	2737	13480849.64	275	32352562
gfp.wt.green	gfp	wt	green	n	43	47876.769	310.43	133.328	333	80	2168	14862382.71	301	35668090
gfp.wt.green	gfp	wt	green	n	44	37160.447	397.676	197.24	185	107	3663	14777808.85	356	35465122
gfp.wt.green	gfp	wt	green	n	45	40628.105	393.986	185.263	200	99	2931	16006907.47	378	38414824
gfp.wt.green	gfp	wt	green	n	46	33615.701	326.136	153.562	169	98	2610	10963293.45	304	26310703
gfp.wt.green	gfp	wt	green	n	47	44581.619	307.091	141.085	169	103	2783	13690626.72	285	32856004
gfp.wt.green	gfp	wt	green	n	48	47044.231	419.689	250.383	186	107	4266	19743946.83	372	47383309
gfp.wt.green	gfp	wt	green	n	49	41450.226	265.338	119.531	160	91	1865	10998306.71	240	26394731
gfp.wt.green	gfp	wt	green	n	50	37182.114	287.169	124.248	160	64	1391	10677565.82	265	25624988
gfp.wt.green	gfp	wt	green	n	51	28221.288	308.2	146.815	151	83	1204	8697791.684	266	20873747
gfp.wt.green	gfp	wt	green	n	52	35253.693	266.122	118.045	246	85	2262	9381785.412	243	22515257
gfp.wt.green	gfp	wt	green	n	53	32950.671	320.933	190.37	156	98	3705	10574941.97	267	25378702
gfp.wt.green	gfp	wt	green	n	54	32985.256	294.077	152.83	167	86	2851	9700215.366	259	23279454
gfp.wt.green	gfp	wt	green	n	55	44681.207	360.256	205.827	178	87	3695	16096677.4	332	38630262
gfp.wt.green	gfp	wt	green	n	56	42357.351	234.774	88.488	218	90	1861	9944414.015	220	23865504
gfp.wt.green	gfp	wt	green	n	57	40735.193	363.442	181.719	163	91	2273	14804867.59	327	35530060
gfp.wt.green	gfp	wt	green	n	58	47711.345	207.846	75.092	174	80	1335	9916619.83	189	23798801
gfp.wt.green	gfp	wt	green	n	59	39256.792	231.627	92.252	156	88	1799	9092927.224	212	21822029
gfp.wt.green	gfp	wt	green	n	60	50171.457	268.284	127.395	194	93	2328	13460200.36	239	32303006
ctrl.xf270.green	ctrl	xf270	green	n	1	42318.601	432.532	270.157	187	104	3494	18304131.82	370	43927908
ctrl.xf270.green	ctrl	xf270	green	n	2	38745.938	476.649	267.83	185	90	5250	18468208.9	434	44321675
ctrl.xf270.green	ctrl	xf270	green	n	3	38296.751	457.521	285.848	213	90	4949	17521571.04	386	42049848
ctrl.xf270.green	ctrl	xf270	green	n	4	39690.565	447.297	275.366	199	103	5781	17753482.48	387	42606410
ctrl.xf270.green	ctrl	xf270	green	n	5	30313.886	452.873	245.912	202	107	4722	13728332.21	410	32946491
ctrl.xf270.green	ctrl	xf270	green	n	6	37354.624	496.068	294.636	195	96	3786	18530419.66	432	44470974
ctrl.xf270.green	ctrl	xf270	green	n	7	36721.679	436.311	228.029	197	96	2690	16022068.74	388	38451207
ctrl.xf270.green	ctrl	xf270	green	n	8	22581.032	458.668	260.511	196	99	2696	10357194.34	400	24856130
ctrl.xf270.green	ctrl	xf270	green	n	9	38187.996	494.356	274.583	201	87	2943	18878461.41	430	45306236
ctrl.xf270.green	ctrl	xf270	green	n	10	36470.834	461.573	276.269	191	101	4901	16833941.69	400	40399613
ctrl.xf270.green	ctrl	xf270	green	n	11	31150.174	411.455	213.673	181	118	1851	12816897.62	362	30759148
ctrl.xf270.green	ctrl	xf270	green	n	12	51723.198	488.832	272.05	195	115	2846	25283966.75	444	60678746
ctrl.xf270.green	ctrl	xf270	green	n	13	42883.211	483.914	245.618	200	102	2760	20751804.55	453	49802054
ctrl.xf270.green	ctrl	xf270	green	n	14	22813.543	472.404	249.23	227	105	4196	10777201.04	421	25864100
ctrl.xf270.green	ctrl	xf270	green	n	15	28128.369	454.476	243.911	184	99	2045	12783675.27	394	30679418
ctrl.xf270.green	ctrl	xf270	green	n	16	40270.591	490.604	272.282	232	104	4504	19756896.57	442	47414384
ctrl.xf270.green	ctrl	xf270	green	n	17	42419.856	462.952	276.862	193	86	3449	19638360.31	408	47129910
ctrl.xf270.green	ctrl	xf270	green	n	18	33693.624	418.855	219.799	198	94	2828	14112738.95	366	33869025
ctrl.xf270.green	ctrl	xf270	green	n	19	29293.839	449.341	266.481	200	97	4293	13162920.52	385	31589565
ctrl.xf270.green	ctrl	xf270	green	n	20	39692.231	482.823	287.454	215	108	5389	19164333.64	425	45992298
ctrl.xf270.green	ctrl	xf270	green	n	21	34279.067	454.533	264.865	204	90	2312	15580980.65	374	37392644
ctrl.xf270.green	ctrl	xf270	green	n	22	34101.976	447.393	260.641	202	100	4345	15256976.26	384	36615069
ctrl.xf270.green	ctrl	xf270	green	y	23	41699.406	403.031	221.21	182	93	4338	16806167.5	357	40332958
ctrl.xf270.green	ctrl	xf270	green	n	24	41066.461	436.572	254.091	186	107	4718	17928482.98	377	43026392
ctrl.xf270.green	ctrl	xf270	green	n	25	38839.276	389.775	181.831	177	102	1875	15138560.01	368	36330883
ctrl.xf270.green	ctrl	xf270	green	n	26	35555.375	391.792	202.828	172	95	3343	13930306.44	361	33431207
ctrl.xf270.green	ctrl	xf270	green	n	27	39283.463	436.303	231.119	180	90	3079	17139500.66	397	41132921
ctrl.xf270.green	ctrl	xf270	green	n	28	32061.882	494.303	306.592	212	96	4921	15848287.46	421	38034151
ctrl.xf270.green	ctrl	xf270	green	n	29	32570.239	424.929	259.329	199	80	3816	13840037.31	353	33214571
ctrl.xf270.green	ctrl	xf270	green	n	30	29862.615	449.512	224.585	323	91	2471	13423600.77	397	32215169
ctrl.xf270.green	ctrl	xf270	green	n	31	42481.525	451.69	293.919	191	104	5840	19188469.33	389	46050221
ctrl.xf270.green	ctrl	xf270	green	n	32	47009.232	489.452	275.969	207	78	4750	23008740.65	447	55218453
ctrl.xf270.green	ctrl	xf270	green	n	33	47917.607	434.695	238.726	210	111	5365	20829527.69	403	49988581
ctrl.xf270.green	ctrl	xf270	green	n	34	42794.873	407.553	196.627	214	85	2834	17441186.53	381	41856934
ctrl.xf270.green	ctrl	xf270	green	n	35	39754.734	378.117	215.929	179	102	4377	15031926.39	334	36074974
ctrl.xf270.green	ctrl	xf270	green	n	36	46286.283	463.572	283.845	217	75	5533	21457031.37	409	51494521
ctrl.xf270.green	ctrl	xf270	green	n	37	31799.787	456.013	257.611	195	102	4807	14501101.7	403	34801053
ctrl.xf270.green	ctrl	xf270	green	n	38	42961.131	512.824	301.011	198	107	5230	22031488.47	476	52873155
ctrl.xf270.green	ctrl	xf270	green	n	39	39560.559	473.665	267.121	186	106	2266	18738445.84	419	44970214
ctrl.xf270.green	ctrl	xf270	green	n	40	38534.262	442.122	255.969	203	102	3990	17036841.8	399	40886551
ctrl.xf270.green	ctrl	xf270	green	n	41	46287.533	471.716	241.009	211	88	3408	21834579.47	449	52400595
ctrl.xf270.green	ctrl	xf270	green	n	42	37731.725	399.907	210.095	192	106	3768	15089191.92	369	36212405
ctrl.xf270.green	ctrl	xf270	green	n	43	41985.253	482.454	263.886	204	102	3924	20255933.13	447	48612017
ctrl.xf270.green	ctrl	xf270	green	n	44	30604.732	375.044	186.442	175	100	3500	11478134.33	331	27546263
ctrl.xf270.green	ctrl	xf270	green	n	45	39730.566	472.639	267.62	210	105	3323	18778229.74	428	45065691
ctrl.xf270.green	ctrl	xf270	green	n	46	38696.769	483.647	249.389	221	108	2626	18715580.21	433	44915339
ctrl.xf270.green	ctrl	xf270	green	n	47	38708.436	443.746	256.2	186	93	2659	17176717.77	390	41222238
ctrl.xf270.green	ctrl	xf270	green	n	48	27975.862	420.842	249.717	185	98	4086	11773427.83	365	28254935
ctrl.xf270.green	ctrl	xf270	green	n	49	38743.855	471.346	292.469	204	104	4945	18261762.38	407	43826226
ctrl.xf270.green	ctrl	xf270	green	n	50	45832.095	442.837	259.873	204	104	5316	20296144.14	394	48708519
ctrl.xf270.green	ctrl	xf270	green	n	51	38720.104	461.303	273.571	205	97	5838	17861689.51	392	42866095
ctrl.xf270.green	ctrl	xf270	green	n	52	40873.952	426.042	255.389	197	95	4330	17414022.37	364	41791743
ctrl.xf270.green	ctrl	xf270	green	n	53	32153.553	446.694	255.969	222	107	4559	14362797.05	379	34469137
ctrl.xf270.green	ctrl	xf270	green	n	54	31896.875	437.325	242.725	176	96	2076	13949314.39	383	33476824
ctrl.xf270.green	ctrl	xf270	green	n	55	43979.927	450.339	295.382	182	96	5635	19805874.64	374	47531926
ctrl.xf270.green	ctrl	xf270	green	n	56	48057.197	441.448	234.815	179	101	3769	21214766.13	421	50913111
ctrl.xf270.green	ctrl	xf270	green	n	57	43001.549	438.616	248.374	206	96	4658	18861155.2	413	45264703
ctrl.xf270.green	ctrl	xf270	green	n	58	40768.947	453.769	271.155	192	107	4912	18499687.01	393	44397219
ctrl.xf270.green	ctrl	xf270	green	n	59	38883.028	511.692	290.678	217	116	3564	19896140.01	466	47748553
ctrl.xf270.green	ctrl	xf270	green	n	60	45072.061	433.454	259.261	186	99	5427	19536684.41	385	46885899
ctrl.xf270.green	ctrl	xf270	green	n	61	36223.323	423.43	258.169	199	92	4891	15338052.05	367	36809642
ctrl.xf270.green	ctrl	xf270	green	n	62	39892.24	466.775	267.017	187	97	3986	18620681.29	435	44687592
ctrl.xf270.green	ctrl	xf270	green	n	63	47750.1	464.575	259.582	210	106	4669	22183484.17	445	53237928
ctrl.xf270.green	ctrl	xf270	green	n	64	30792.241	455.229	246.305	197	97	3036	14017524.59	406	33640521
ctrl.xf270.green	ctrl	xf270	green	n	65	44498.284	426.099	242.95	189	94	5353	18960686.83	398	45503568
ctrl.xf270.green	ctrl	xf270	green	n	66	47642.178	455.614	278.494	210	104	4649	21706459.03	407	52093120
ctrl.xf270.green	ctrl	xf270	green	n	67	27976.279	378.71	217.352	200	100	3260	10594883.54	318	25426558
gfp.xf270.green	gfp	xf270	green	n	1	38374.255	324.896	132.256	299	82	1425	12467635.1	308	29920956
gfp.xf270.green	gfp	xf270	green	n	2	38205.08	350.516	151.166	324	96	2470	13391478.18	332	32138078
gfp.xf270.green	gfp	xf270	green	n	3	46420.456	284.136	129.28	156	83	2343	13189704.37	262	31653843
gfp.xf270.green	gfp	xf270	green	n	4	43718.249	327.872	154.562	345	84	2248	14333991.28	306	34400006
gfp.xf270.green	gfp	xf270	green	n	5	23841.09	340.447	174.136	177	106	1871	8116632.397	291	19479027
gfp.xf270.green	gfp	xf270	green	n	6	40017.247	429.499	210.344	201	108	2409	17187381.76	401	41247830
gfp.xf270.green	gfp	xf270	green	n	7	37583.385	347.184	160.726	260	98	1529	13048354.16	311	31314618
gfp.xf270.green	gfp	xf270	green	n	8	41580.651	348.415	199.991	171	88	3875	14487329.96	303	34768002
gfp.xf270.green	gfp	xf270	green	n	9	41256.47	251.472	108.5	215	99	2592	10374830.24	230	24898454
gfp.xf270.green	gfp	xf270	green	n	10	45792.094	232.428	94.264	202	87	1904	10643342.1	214	25542853
gfp.xf270.green	gfp	xf270	green	n	11	32105.635	425.809	239.646	184	100	2260	13670860.54	372	32808565
gfp.xf270.green	gfp	xf270	green	n	12	43091.554	356.015	189.277	185	97	3781	15341251.92	323	36817321
gfp.xf270.green	gfp	xf270	green	n	13	33096.513	371.76	208.075	171	100	3442	12303975.54	324	29528191
gfp.xf270.green	gfp	xf270	green	n	14	46568.796	397.547	245.878	183	96	7308	18513301.97	353	44429893
gfp.xf270.green	gfp	xf270	green	n	15	46960.897	430.849	202.859	223	105	1464	20233047.69	390	48557094
gfp.xf270.green	gfp	xf270	green	n	16	42383.605	400.217	201.215	187	96	2688	16962627.31	384	40708444
gfp.xf270.green	gfp	xf270	green	n	17	43682.414	392.791	168.943	392	98	2041	17158066.67	381	41177477
gfp.xf270.green	gfp	xf270	green	n	18	35250.779	221.857	83.207	167	89	1771	7820616.361	208	18768621
gfp.xf270.green	gfp	xf270	green	n	19	48432.215	314.266	154.419	318	94	3704	15220616.82	293	36527810
gfp.xf270.green	gfp	xf270	green	n	20	38507.594	258.506	115.859	192	91	1855	9954463.101	230	23889619
gfp.xf270.green	gfp	xf270	green	n	21	57479.295	408.24	204.067	209	103	3795	23465339.66	377	56314240
gfp.xf270.green	gfp	xf270	green	n	22	32141.886	389.43	188.072	293	109	3584	12517016.95	360	30039467
gfp.xf270.green	gfp	xf270	green	n	23	43150.306	329.738	153.237	156	93	2245	14228315.61	311	34146396
gfp.xf270.green	gfp	xf270	green	n	24	38518.845	327.341	156.301	172	99	1525	12608801.56	290	30259740
gfp.xf270.green	gfp	xf270	green	n	25	31580.194	236.505	105.027	151	84	908	7468888.194	207	17924512
gfp.xf270.green	gfp	xf270	green	n	26	31807.288	304.585	122.943	271	106	1627	9688015.501	281	23250174
gfp.xf270.green	gfp	xf270	green	n	27	43049.885	290.314	131.572	273	93	2783	12497981.49	273	29993784
gfp.xf270.green	gfp	xf270	green	n	28	36762.931	255.967	96.75	245	99	1954	9410114.46	242	22583242
gfp.xf270.green	gfp	xf270	green	n	29	37278.371	267.079	111.198	173	96	2814	9956256.933	248	23893924
gfp.xf270.green	gfp	xf270	green	n	30	45835.429	336.311	155.631	331	97	3785	15414971.96	321	36994241
gfp.xf270.green	gfp	xf270	green	n	31	42029.422	309.352	128.59	173	102	1501	13001897.87	295	31203128
gfp.xf270.green	gfp	xf270	green	n	32	42958.214	478.225	291.882	199	105	7092	20543677.31	435	49302571
gfp.xf270.green	gfp	xf270	green	n	33	41972.336	328.429	147.579	280	99	2292	13784927.42	305	33082313
gfp.xf270.green	gfp	xf270	green	n	34	37063.778	358.658	176.729	178	95	2594	13293217.86	331	31902264
gfp.xf270.green	gfp	xf270	green	n	35	44000.345	273.628	108.195	156	83	1743	12039719.29	258	28894005
gfp.xf270.green	gfp	xf270	green	n	36	38148.828	400.092	204.701	323	100	3683	15263042.51	362	36629627
gfp.xf270.green	gfp	xf270	green	n	37	40466.434	343.125	188.22	277	108	3086	13885051.58	302	33322600
gfp.xf270.green	gfp	xf270	green	n	38	35206.193	364.405	197.21	175	84	3912	12829322.48	320	30788966
gfp.xf270.green	gfp	xf270	green	n	39	36953.356	424.516	203.912	176	105	4344	15687291.91	405	37647779
gfp.xf270.green	gfp	xf270	green	n	40	34844.927	352.374	179.611	169	97	3128	12278443.95	314	29466918
gfp.xf270.green	gfp	xf270	green	n	41	37625.47	413.572	180.027	292	96	1757	15560859.88	382	37344356
gfp.xf270.green	gfp	xf270	green	n	42	45036.226	271.132	105.084	259	93	1701	12210768.36	261	29304504
gfp.xf270.green	gfp	xf270	green	n	43	41022.709	390.777	222.23	187	105	3590	16030748.87	338	38472038
gfp.xf270.green	gfp	xf270	green	n	44	37168.366	392.557	218.867	184	107	3691	14590706.35	350	35016094
gfp.xf270.green	gfp	xf270	green	n	45	40196.005	394.315	217.813	177	99	3915	15849898.51	361	38038017
gfp.xf270.green	gfp	xf270	green	n	46	37350.041	348.66	188.596	191	98	4410	13022466.73	310	31252491
gfp.xf270.green	gfp	xf270	green	n	47	38919.28	244.888	81.565	222	80	980	9530864.982	232	22873030
gfp.xf270.green	gfp	xf270	green	n	48	44778.298	267.5	91.516	265	55	1664	11978206.06	264	28746380
gfp.xf270.green	gfp	xf270	green	n	49	50437.723	332.314	174.918	200	96	4276	16761179.77	311	40224992
gfp.xf270.green	gfp	xf270	green	n	50	42073.174	315.984	177.681	175	94	3642	13294440.83	268	31905199
gfp.xf270.green	gfp	xf270	green	n	51	41950.668	432.985	245.117	177	98	3381	18164007.25	390	43591624
gfp.xf270.green	gfp	xf270	green	n	52	43803.253	496.135	289.057	198	98	4349	21732323.75	444	52155192
gfp.xf270.green	gfp	xf270	green	y	53	47412.168	246.605	122.241	150	86	2491	11692100.48	232	28059758
gfp.xf270.green	gfp	xf270	green	n	54	38686.769	435.014	224.424	187	97	3074	16829272.05	406	40388406
gfp.xf270.green	gfp	xf270	green	n	55	29120.498	301.253	129.41	155	101	1429	8772624.06	282	21053335
gfp.xf270.green	gfp	xf270	green	n	56	28393.798	320.101	144.075	165	83	1338	9088895.189	291	21812351
gfp.xf270.green	gfp	xf270	green	n	57	29913.034	272.133	110.846	158	97	1828	8140323.48	253	19535883
ctrl.wt.red	ctrl	wt	red	n	1	42894.046	263.316	156.295	130	84	828	11294691.82	177	27106020
ctrl.wt.red	ctrl	wt	red	n	2	43938.677	223.946	115.288	127	79	642	9839883.588	167	23614640
ctrl.wt.red	ctrl	wt	red	n	3	34824.51	237.301	123.307	129	70	751	8263893.973	187	19832438
ctrl.wt.red	ctrl	wt	red	n	4	35214.528	240.554	112.873	125	74	620	8470992.616	205	20329452
ctrl.wt.red	ctrl	wt	red	n	5	32909.006	243.624	129.545	132	80	883	8017413.528	186	19240912
ctrl.wt.red	ctrl	wt	red	n	6	32222.308	251.775	134.107	131	72	727	8112784.976	187	19469793
ctrl.wt.red	ctrl	wt	red	n	7	25219.904	261.621	128.941	124	77	773	6598056.081	239	15834610
ctrl.wt.red	ctrl	wt	red	n	8	37127.116	238.743	119.611	131	75	699	8863834.342	188	21272229
ctrl.wt.red	ctrl	wt	red	n	9	37727.56	244.861	125.409	133	80	785	9238003.547	192	22170194
ctrl.wt.red	ctrl	wt	red	n	10	38283.002	227.701	111.868	130	86	781	8717095.544	185	20920072
ctrl.wt.red	ctrl	wt	red	n	11	40343.096	235.733	126.991	130	72	776	9510217.669	174	22823478
ctrl.wt.red	ctrl	wt	red	n	12	45951.686	234.218	123.499	132	79	1756	10762718.32	168	25829342
ctrl.wt.red	ctrl	wt	red	n	13	46228.365	240.024	127.512	130	83	755	11095939.4	179	26629036
ctrl.wt.red	ctrl	wt	red	n	14	35269.114	278.665	162.549	143	70	944	9828269.723	202	23586768
ctrl.wt.red	ctrl	wt	red	n	15	31185.177	251.993	119.964	130	90	668	7858445.004	217	18859405
ctrl.wt.red	ctrl	wt	red	n	16	34468.244	265.836	147.236	148	78	880	9162906.777	206	21989970
ctrl.wt.red	ctrl	wt	red	n	17	27725.019	252.855	123.667	122	79	736	7010422.45	230	16824244
ctrl.wt.red	ctrl	wt	red	n	18	34664.086	262.34	137.384	135	70	749	9093764.03	206	21824035
ctrl.wt.red	ctrl	wt	red	n	19	24915.307	257.069	131.686	145	78	830	6404944.328	197	15371163
ctrl.wt.red	ctrl	wt	red	n	20	34513.246	264.251	145.827	142	74	866	9120159.404	198	21887381
ctrl.wt.red	ctrl	wt	red	n	21	25181.986	250.415	130.714	130	45	773	6305946.881	206	15133580
ctrl.wt.red	ctrl	wt	red	n	22	22473.528	260.261	117.283	124	82	667	5848972.638	261	14036892
ctrl.wt.red	ctrl	wt	red	n	23	31657.699	246.72	126.362	127	80	746	7810590.731	199	18744560
ctrl.wt.red	ctrl	wt	red	n	24	39828.906	261.511	151.351	127	53	1445	10415689.1	186	24996510
ctrl.wt.red	ctrl	wt	red	n	25	28767.15	236.892	109.257	126	82	625	6814706.828	205	16354548
ctrl.wt.red	ctrl	wt	red	n	26	41585.236	243.034	127.955	132	81	696	10106628.29	183	24254798
ctrl.wt.red	ctrl	wt	red	n	27	31236.013	261.622	138.531	131	83	855	8172037.27	204	19611992
ctrl.wt.red	ctrl	wt	red	n	28	35367.035	248.255	127.128	134	85	793	8780046.758	198	21071148
ctrl.wt.red	ctrl	wt	red	n	29	22803.127	236.276	94.161	127	86	574	5387838.204	224	12930220
ctrl.wt.red	ctrl	wt	red	n	30	41667.323	234.744	128.905	132	78	846	9781155.067	167	23473698
ctrl.wt.red	ctrl	wt	red	n	31	31710.201	256.13	133.442	126	51	777	8121924.144	215	19491726
ctrl.wt.red	ctrl	wt	red	n	32	36970.025	229.353	119.109	128	67	667	8479198.409	173	20349145
ctrl.wt.red	ctrl	wt	red	n	33	37355.043	236.767	123.649	130	81	692	8844434.288	170	21225671
ctrl.wt.red	ctrl	wt	red	n	34	38811.776	261.612	152.303	125	69	927	10153640.86	195	24367623
ctrl.wt.red	ctrl	wt	red	n	35	45836.681	243.127	133.035	137	69	1052	11144149.52	175	26744735
ctrl.wt.red	ctrl	wt	red	n	36	35149.942	239.988	114.221	127	76	629	8435570.579	206	20244443
ctrl.wt.red	ctrl	wt	red	n	37	35014.102	243.954	129.054	130	84	770	8541840.858	187	20499480
ctrl.wt.red	ctrl	wt	red	n	38	32445.235	246.004	125.326	130	75	719	7981644.808	201	19155071
ctrl.wt.red	ctrl	wt	red	n	39	45697.091	242.996	134.376	131	80	861	11104227.28	172	26648926
ctrl.wt.red	ctrl	wt	red	y	40	30905.164	232.596	108.003	124	77	605	7188424.762	201	17251430
ctrl.wt.red	ctrl	wt	red	n	41	43127.807	231.511	118.281	135	83	816	9984568.541	164	23961868
ctrl.wt.red	ctrl	wt	red	n	42	31059.755	236.818	116.001	127	85	616	7355515.324	192	17652429
ctrl.wt.red	ctrl	wt	red	n	43	36399.999	253.97	137.743	131	73	744	9244509.261	181	22185807
ctrl.wt.red	ctrl	wt	red	n	44	55004.184	250.472	137.305	139	68	1000	13777020.41	178	33063336
ctrl.wt.red	ctrl	wt	red	n	45	28028.783	250.618	132.653	128	82	735	7024511.845	205	16858057
ctrl.wt.red	ctrl	wt	red	n	46	35689.133	247.47	134.555	126	75	883	8831986.218	181	21195797
ctrl.wt.red	ctrl	wt	red	n	47	34891.18	247.721	146.727	127	68	817	8643281.333	168	20742926
ctrl.wt.red	ctrl	wt	red	n	48	36556.256	227.451	114.16	131	79	704	8314740.05	173	19954463
ctrl.wt.red	ctrl	wt	red	n	49	26160.78	255.473	119.987	125	70	711	6683379.569	232	16039377
ctrl.wt.red	ctrl	wt	red	n	50	41550.651	244.367	128.776	131	74	876	10153622.53	179	24367579
ctrl.wt.red	ctrl	wt	red	n	51	42612.367	241.79	140.138	134	83	939	10303226.87	167	24726613
ctrl.wt.red	ctrl	wt	red	n	52	53427.861	253.884	141.604	145	69	1049	13564499.44	181	32553309
ctrl.wt.red	ctrl	wt	red	n	53	38960.949	240.502	127.751	131	66	769	9370178.762	180	22487400
ctrl.wt.red	ctrl	wt	red	n	54	37323.375	242.988	137.903	130	69	785	9069126.653	171	21764908
ctrl.wt.red	ctrl	wt	red	n	55	37566.719	256.649	138.879	124	86	751	9641446.591	196	23138413
ctrl.wt.red	ctrl	wt	red	n	56	34195.315	241.593	122.335	130	78	674	8261345.107	189	19826321
ctrl.wt.red	ctrl	wt	red	n	57	39879.741	251.207	138.619	131	75	846	10018082.99	185	24042299
ctrl.wt.red	ctrl	wt	red	n	58	26449.96	254.495	116.614	124	65	722	6731372.181	240	16154554
ctrl.wt.red	ctrl	wt	red	n	59	21225.555	248.735	99.395	123	83	485	5279541.582	260	12670320
ctrl.wt.red	ctrl	wt	red	n	60	31046.421	235.057	111.836	130	86	613	7297690.178	198	17513655
ctrl.wt.red	ctrl	wt	red	n	61	37989.655	233.166	127.11	130	82	664	8857912.405	158	21258017
ctrl.wt.red	ctrl	wt	red	n	62	38044.241	232.551	123.379	132	80	743	8847238.166	173	21232400
ctrl.wt.red	ctrl	wt	red	n	63	28567.557	249.22	127.9	126	58	734	7119613.28	207	17086290
ctrl.wt.red	ctrl	wt	red	n	64	46981.316	247.256	143.245	133	78	1258	11616392.38	168	27878066
ctrl.wt.red	ctrl	wt	red	n	65	40682.695	228.99	116.87	127	83	743	9315911.695	179	22357165
ctrl.wt.red	ctrl	wt	red	n	66	30511.396	241.55	121.542	128	72	797	7370023.072	207	17687246
gfp.wt.red	gfp	wt	red	n	1	33070.677	268.983	145.777	130	75	838	8895433.624	212	21348066
gfp.wt.red	gfp	wt	red	n	2	46307.114	213.825	101.122	131	64	679	9901618.728	165	23762800
gfp.wt.red	gfp	wt	red	n	3	37397.957	224.663	116.648	130	79	674	8401931.509	175	20163715
gfp.wt.red	gfp	wt	red	n	4	39938.907	254.967	143.369	131	70	998	10183083.66	181	24438285
gfp.wt.red	gfp	wt	red	n	5	34115.724	234.471	107.983	127	85	655	7999142.703	204	19197066
gfp.wt.red	gfp	wt	red	n	6	42502.774	240.433	132.998	130	74	888	10219078.64	170	24524669
gfp.wt.red	gfp	wt	red	n	7	34463.24	230.832	113.162	130	79	688	7955220.281	179	19091657
gfp.wt.red	gfp	wt	red	n	8	40236.42	244.41	129.376	130	74	903	9834172.732	179	23600937
gfp.wt.red	gfp	wt	red	n	9	34006.969	240.74	123.64	130	78	788	8186842.106	182	19647524
gfp.wt.red	gfp	wt	red	n	10	35564.54	242.017	131.1	128	70	730	8607237.133	175	20656426
gfp.wt.red	gfp	wt	red	n	11	36385.411	241.011	122.12	130	87	1058	8769278.281	183	21045307
gfp.wt.red	gfp	wt	red	n	12	43010.714	242.372	123.93	129	72	722	10424573.02	193	25017833
gfp.wt.red	gfp	wt	red	n	13	33783.626	240.196	119.401	130	73	630	8114691.312	192	19474370
gfp.wt.red	gfp	wt	red	n	14	38020.486	228.904	117.329	127	72	687	8703059.424	173	20886389
gfp.wt.red	gfp	wt	red	n	15	43316.978	238.323	131.572	131	78	1218	10323428.4	170	24775097
gfp.wt.red	gfp	wt	red	n	16	41633.567	237.093	127.649	130	80	752	9871033.582	176	23689399
gfp.wt.red	gfp	wt	red	n	17	25990.77	246.87	118.14	124	67	679	6416338.356	224	15398509
gfp.wt.red	gfp	wt	red	n	18	45218.314	228.033	109.578	130	73	613	10311275.76	188	24745932
gfp.wt.red	gfp	wt	red	n	19	42373.601	217.227	104.32	130	76	627	9204698.16	169	22090267
gfp.wt.red	gfp	wt	red	y	20	39421.8	233.632	128.863	130	72	729	9210174.66	170	22103410
gfp.wt.red	gfp	wt	red	n	21	42224.011	226.807	122.843	130	81	808	9576705.977	161	22983045
gfp.wt.red	gfp	wt	red	n	22	38688.85	228.495	120.802	127	77	814	8840212.353	171	21215541
gfp.wt.red	gfp	wt	red	n	23	36537.918	238.339	119.198	130	65	652	8708420.502	182	20899255
gfp.wt.red	gfp	wt	red	n	24	42410.686	224.896	117.91	131	76	700	9537976.709	164	22890099
gfp.wt.red	gfp	wt	red	n	25	41448.559	232.799	133.341	132	48	755	9649167.619	156	23156945
gfp.wt.red	gfp	wt	red	n	26	37544.214	250.329	129.262	126	77	664	9398396.17	201	22555121
gfp.wt.red	gfp	wt	red	n	27	44634.954	236.706	129.578	128	77	994	10565340.7	168	25355660
gfp.wt.red	gfp	wt	red	n	28	33676.954	232.314	120.897	130	80	720	7823631.357	174	18775858
gfp.wt.red	gfp	wt	red	n	29	34543.244	226.699	115.96	125	80	761	7830902.939	168	18793309
gfp.wt.red	gfp	wt	red	n	30	43918.672	256.221	147.048	134	76	830	11252876.67	184	27005671
gfp.wt.red	gfp	wt	red	n	31	37268.785	231.803	116.912	130	59	763	8639018.584	175	20732698
gfp.wt.red	gfp	wt	red	n	32	37486.295	250.771	145.279	130	57	802	9400474.598	176	22560109
gfp.wt.red	gfp	wt	red	n	33	41211.465	241.045	132.928	130	73	762	9933837.699	167	23840122
gfp.wt.red	gfp	wt	red	n	34	39468.469	232.616	119.111	130	75	717	9181015.829	181	22033432
gfp.wt.red	gfp	wt	red	n	35	42457.772	224.149	118.095	128	85	745	9516881.163	167	22839472
gfp.wt.red	gfp	wt	red	n	36	43846.168	242.12	125.178	134	79	716	10616041.76	180	25477337
gfp.wt.red	gfp	wt	red	n	37	37877.979	234.509	124.184	128	72	730	8882745.961	168	21317617
gfp.wt.red	gfp	wt	red	n	38	40331.008	235.775	120.684	124	76	720	9509054.555	180	22820689
gfp.wt.red	gfp	wt	red	n	39	44828.713	233.676	130.129	131	72	1006	10475400.76	161	25139814
gfp.wt.red	gfp	wt	red	n	40	39881.404	235.699	128.144	130	79	850	9400013.744	169	22559003
gfp.wt.red	gfp	wt	red	n	41	38815.939	234.185	126.064	132	78	853	9090116.679	172	21815284
gfp.wt.red	gfp	wt	red	n	42	46259.612	238.76	128.279	132	80	1061	11044953.43	170	26506678
gfp.wt.red	gfp	wt	red	n	43	47876.769	231.849	135.668	137	77	797	11100178.87	159	26639213
gfp.wt.red	gfp	wt	red	n	44	37160.447	241.695	123.985	131	82	828	8981477.969	190	21554563
gfp.wt.red	gfp	wt	red	n	45	40628.105	227.316	110.744	133	72	734	9235399.978	174	22163948
gfp.wt.red	gfp	wt	red	n	46	33615.701	236.303	110.604	128	77	626	7943500.58	204	19063531
gfp.wt.red	gfp	wt	red	n	47	44581.619	243.781	132.955	132	83	863	10868142.02	174	26082350
gfp.wt.red	gfp	wt	red	n	48	47044.231	238.006	134.763	136	69	1133	11196830.36	168	26871166
gfp.wt.red	gfp	wt	red	n	49	41450.226	247.825	141.083	131	66	886	10272385.24	176	24652599
gfp.wt.red	gfp	wt	red	n	50	37182.114	235.09	116.539	131	76	713	8741138.246	179	20977774
gfp.wt.red	gfp	wt	red	n	51	28221.288	242.998	147.043	132	84	843	6857705.591	163	16457742
gfp.wt.red	gfp	wt	red	n	52	35253.693	244.081	137.302	130	79	739	8604764.52	175	20650492
gfp.wt.red	gfp	wt	red	n	53	32950.671	236.392	121.277	127	83	681	7789263.121	181	18693378
gfp.wt.red	gfp	wt	red	n	54	32985.256	235.546	124.1	131	78	781	7769535.97	177	18646035
gfp.wt.red	gfp	wt	red	n	55	44681.207	238.706	121.564	130	77	883	10665691.95	184	25596492
gfp.wt.red	gfp	wt	red	n	56	42357.351	254.68	154.929	130	67	1034	10787564.59	173	25888973
gfp.wt.red	gfp	wt	red	n	57	40735.193	227.872	120.859	125	86	737	9282412.958	164	22276774
gfp.wt.red	gfp	wt	red	n	58	47711.345	216.365	102.24	130	78	667	10323068.39	166	24774233
gfp.wt.red	gfp	wt	red	n	59	39256.792	220.268	111.781	130	69	697	8647011.449	167	20751880
gfp.wt.red	gfp	wt	red	n	60	50171.457	218.091	102.226	134	82	812	10941940.81	167	26259459
ctrl.xf270.red	ctrl	xf270	red	n	1	42318.601	244.132	139.021	133	77	891	10331329.82	174	24794058
ctrl.xf270.red	ctrl	xf270	red	n	2	38745.938	248.409	141.393	135	76	1026	9624846.272	176	23098575
ctrl.xf270.red	ctrl	xf270	red	n	3	38296.751	246.016	133.74	130	77	715	9421626.148	182	22610869
ctrl.xf270.red	ctrl	xf270	red	n	4	39690.565	244.739	136.517	130	73	772	9713839.924	178	23312150
ctrl.xf270.red	ctrl	xf270	red	n	5	30313.886	237.351	118.491	128	83	653	7195029.771	191	17267282
ctrl.xf270.red	ctrl	xf270	red	n	6	37354.624	259.121	142.727	129	75	837	9679351.68	189	23229382
ctrl.xf270.red	ctrl	xf270	red	n	7	36721.679	234.064	127.131	130	82	785	8595241.285	173	20627636
ctrl.xf270.red	ctrl	xf270	red	n	8	22581.032	258.061	118.155	123	84	618	5827275.157	254	13984821
ctrl.xf270.red	ctrl	xf270	red	n	9	38187.996	248.099	141.588	131	82	848	9474410.228	172	22737545
ctrl.xf270.red	ctrl	xf270	red	n	10	36470.834	248.79	146.123	130	84	946	9073587.32	174	21775614
ctrl.xf270.red	ctrl	xf270	red	n	11	31150.174	231.526	124.721	126	82	921	7212070.55	173	17308178
ctrl.xf270.red	ctrl	xf270	red	n	12	51723.198	241.247	140.475	132	73	1045	12478067.96	164	29945994
ctrl.xf270.red	ctrl	xf270	red	n	13	42883.211	266.326	167.899	130	77	1142	11420901.72	181	27408911
ctrl.xf270.red	ctrl	xf270	red	n	14	22813.543	247.468	111.439	123	80	665	5645611.852	236	13548849
ctrl.xf270.red	ctrl	xf270	red	n	15	28128.369	241.689	114.118	121	83	620	6798317.467	211	16315216
ctrl.xf270.red	ctrl	xf270	red	n	16	40270.591	259.963	162.345	140	74	1104	10468843.61	174	25124076
ctrl.xf270.red	ctrl	xf270	red	n	17	42419.856	265.738	153.539	136	85	1159	11272556.18	182	27052898
ctrl.xf270.red	ctrl	xf270	red	n	18	33693.624	233.301	117.645	130	85	741	7860771.04	176	18864988
ctrl.xf270.red	ctrl	xf270	red	n	19	29293.839	229.332	104.328	125	80	666	6718017.546	195	16122505
ctrl.xf270.red	ctrl	xf270	red	n	20	39692.231	252.264	141.242	137	65	847	10012913.6	190	24029894
ctrl.xf270.red	ctrl	xf270	red	n	21	34279.067	245.99	132.06	130	79	708	8432302.585	184	20236601
ctrl.xf270.red	ctrl	xf270	red	n	22	34101.976	251.935	143.044	130	65	996	8591486.946	183	20618626
ctrl.xf270.red	ctrl	xf270	red	y	23	41699.406	228.506	120.421	131	53	755	9528585.204	167	22867559
ctrl.xf270.red	ctrl	xf270	red	n	24	41066.461	243.153	135.801	133	65	1030	9985413.589	165	23963897
ctrl.xf270.red	ctrl	xf270	red	n	25	38839.276	248.65	136.033	130	89	881	9657390.26	182	23176677
ctrl.xf270.red	ctrl	xf270	red	n	26	35555.375	239.25	131.922	133	69	774	8506624.317	173	20414965
ctrl.xf270.red	ctrl	xf270	red	n	27	39283.463	231.436	125.044	130	86	767	9091588.976	164	21818816
ctrl.xf270.red	ctrl	xf270	red	n	28	32061.882	248.411	141.994	130	83	783	7964519.95	186	19113974
ctrl.xf270.red	ctrl	xf270	red	n	29	32570.239	255.802	140.728	131	86	722	8331517.144	188	19994727
ctrl.xf270.red	ctrl	xf270	red	n	30	29862.615	257.743	130.822	130	55	1041	7696889.381	219	18471690
ctrl.xf270.red	ctrl	xf270	red	n	31	42481.525	247.222	144.418	133	76	1647	10502379.31	169	25204558
ctrl.xf270.red	ctrl	xf270	red	n	32	47009.232	245.464	139.771	132	77	1210	11539081.29	169	27692529
ctrl.xf270.red	ctrl	xf270	red	n	33	47917.607	251.876	146.94	135	66	1003	12069300.94	176	28964998
ctrl.xf270.red	ctrl	xf270	red	n	34	42794.873	252.821	143.023	134	82	1000	10819437.97	178	25965464
ctrl.xf270.red	ctrl	xf270	red	n	35	39754.734	218.168	105.479	130	72	623	8673210.266	165	20814753
ctrl.xf270.red	ctrl	xf270	red	n	36	46286.283	243.644	144.311	145	75	1216	11277354.32	173	27064413
ctrl.xf270.red	ctrl	xf270	red	n	37	31799.787	261.726	142.659	131	75	813	8322833.414	198	19973887
ctrl.xf270.red	ctrl	xf270	red	n	38	42961.131	246.031	127.313	138	79	765	10569767.81	190	25366283
ctrl.xf270.red	ctrl	xf270	red	n	39	39560.559	244.672	146.924	132	74	919	9679352.514	167	23229384
ctrl.xf270.red	ctrl	xf270	red	n	40	38534.262	237.777	115.437	131	79	707	9162548.887	187	21989112
ctrl.xf270.red	ctrl	xf270	red	n	41	46287.533	233.045	115.986	141	86	758	10787057.32	178	25887754
ctrl.xf270.red	ctrl	xf270	red	n	42	37731.725	228.664	113.332	130	83	696	8627871.943	172	20705946
ctrl.xf270.red	ctrl	xf270	red	n	43	41985.253	240.783	123.638	136	87	769	10109348.01	179	24261326
ctrl.xf270.red	ctrl	xf270	red	n	44	30604.732	233.749	114.741	127	86	653	7153833.304	186	17168415
ctrl.xf270.red	ctrl	xf270	red	n	45	39730.566	252.984	143.715	131	75	904	10051210.35	177	24121802
ctrl.xf270.red	ctrl	xf270	red	n	46	38696.769	258.756	149.753	130	83	944	10013003.18	184	24030109
ctrl.xf270.red	ctrl	xf270	red	n	47	38708.436	240.461	137.551	131	83	753	9307870.531	163	22337868
ctrl.xf270.red	ctrl	xf270	red	n	48	27975.862	237.941	114.522	124	65	601	6656594.738	203	15975097
ctrl.xf270.red	ctrl	xf270	red	n	49	38743.855	251.883	143.188	134	75	820	9758933.652	179	23420370
ctrl.xf270.red	ctrl	xf270	red	n	50	45832.095	238.335	137.001	135	76	832	10923396.06	169	26214952
ctrl.xf270.red	ctrl	xf270	red	n	51	38720.104	242.002	130.7	131	76	769	9370330.886	173	22487766
ctrl.xf270.red	ctrl	xf270	red	n	52	40873.952	236.533	132.995	129	76	803	9668053.247	166	23202267
ctrl.xf270.red	ctrl	xf270	red	n	53	32153.553	241.89	130.26	130	73	714	7777611.405	179	18665414
ctrl.xf270.red	ctrl	xf270	red	n	54	31896.875	234.752	117.63	127	79	672	7487849.408	191	17970017
ctrl.xf270.red	ctrl	xf270	red	n	55	43979.927	247.677	140.378	130	73	1206	10892799.24	178	26141523
ctrl.xf270.red	ctrl	xf270	red	n	56	48057.197	237.435	141.845	130	73	1144	11410466.24	162	27383867
ctrl.xf270.red	ctrl	xf270	red	n	57	43001.549	236.144	127.059	133	81	974	10154558.41	172	24369826
ctrl.xf270.red	ctrl	xf270	red	n	58	40768.947	240.91	133.857	131	78	816	9821629.018	174	23570832
ctrl.xf270.red	ctrl	xf270	red	n	59	38883.028	258.882	152.659	131	71	978	10066102.7	180	24157542
ctrl.xf270.red	ctrl	xf270	red	n	60	45072.061	236.305	128.741	132	67	834	10650752.34	169	25560637
ctrl.xf270.red	ctrl	xf270	red	n	61	36223.323	237.659	122.372	131	79	711	8608783.154	183	20660135
ctrl.xf270.red	ctrl	xf270	red	n	62	39892.24	243.857	136.238	134	68	766	9728011.822	169	23346161
ctrl.xf270.red	ctrl	xf270	red	n	63	47750.1	246.047	132.054	138	76	1061	11748779.21	182	28195781
ctrl.xf270.red	ctrl	xf270	red	n	64	30792.241	258.109	126.09	122	43	679	7947765.434	236	19073765
ctrl.xf270.red	ctrl	xf270	red	n	65	44498.284	242.958	132.404	132	82	902	10811197.59	178	25945688
ctrl.xf270.red	ctrl	xf270	red	n	66	47642.178	237.185	130.665	131	81	1267	11299989.52	175	27118735
ctrl.xf270.red	ctrl	xf270	red	n	67	27976.279	232.582	118.388	130	63	682	6506789.973	183	15615582
gfp.xf270.red	gfp	xf270	red	n	1	38374.255	246.215	128.652	131	83	636	9448311.624	186	22674911
gfp.xf270.red	gfp	xf270	red	n	2	38205.08	249.18	138.136	130	82	781	9519936.149	180	22846802
gfp.xf270.red	gfp	xf270	red	n	3	46420.456	232.005	120.343	127	83	732	10769767.05	175	25846259
gfp.xf270.red	gfp	xf270	red	n	4	43718.249	235.126	113.392	139	74	627	10279300.87	181	24669194
gfp.xf270.red	gfp	xf270	red	n	5	23841.09	270.14	134.939	124	85	806	6440438.25	259	15456345
gfp.xf270.red	gfp	xf270	red	n	6	40017.247	247.104	127.421	131	83	751	9888430.082	191	23731147
gfp.xf270.red	gfp	xf270	red	n	7	37583.385	216.1	103.542	131	78	604	8121786.383	172	19491396
gfp.xf270.red	gfp	xf270	red	n	8	41580.651	223.955	128.523	130	68	833	9312208.733	160	22348279
gfp.xf270.red	gfp	xf270	red	n	9	41256.47	249.092	150.156	131	78	919	10276653.67	163	24662841
gfp.xf270.red	gfp	xf270	red	n	10	45792.094	214.635	99.426	128	80	637	9828592.763	170	23587544
gfp.xf270.red	gfp	xf270	red	n	11	32105.635	239.049	115.082	127	77	615	7674826.778	204	18418742
gfp.xf270.red	gfp	xf270	red	n	12	43091.554	225.508	118.668	130	74	831	9717492.266	166	23320915
gfp.xf270.red	gfp	xf270	red	n	13	33096.513	225.292	106.938	123	78	642	7456377.206	184	17894487
gfp.xf270.red	gfp	xf270	red	n	14	46568.796	227.691	126.807	134	50	829	10603296.1	161	25446747
gfp.xf270.red	gfp	xf270	red	n	15	46960.897	227.567	119.871	130	71	681	10686729.09	170	25646977
gfp.xf270.red	gfp	xf270	red	n	16	42383.605	225.487	112.232	130	85	788	9556962.008	164	22935660
gfp.xf270.red	gfp	xf270	red	n	17	43682.414	215.028	101.825	131	94	606	9392927.424	172	22541995
gfp.xf270.red	gfp	xf270	red	n	18	35250.779	218.491	103.553	130	80	663	7701962.602	171	18483865
gfp.xf270.red	gfp	xf270	red	n	19	48432.215	213.389	105.286	130	85	1183	10334899.66	160	24802625
gfp.xf270.red	gfp	xf270	red	n	20	38507.594	230.502	106.961	131	68	603	8876089.624	189	21301641
gfp.xf270.red	gfp	xf270	red	n	21	57479.295	228.834	124.817	133	77	906	13153215.62	166	31566274
gfp.xf270.red	gfp	xf270	red	n	22	32141.886	229.53	107.998	130	68	561	7377540.684	186	17705288
gfp.xf270.red	gfp	xf270	red	n	23	43150.306	216.194	100.052	133	82	631	9328825.743	169	22388158
gfp.xf270.red	gfp	xf270	red	n	24	38518.845	235.934	134.515	126	84	936	9087892.643	158	21809945
gfp.xf270.red	gfp	xf270	red	n	25	31580.194	230.138	112.548	124	77	632	7267811.916	181	17441951
gfp.xf270.red	gfp	xf270	red	n	26	31807.288	238.036	119.699	132	87	696	7571278.71	183	18170238
gfp.xf270.red	gfp	xf270	red	n	27	43049.885	221.761	109.306	140	86	643	9546799.877	166	22911272
gfp.xf270.red	gfp	xf270	red	n	28	36762.931	234.451	115.296	130	85	714	8619103.29	187	20684902
gfp.xf270.red	gfp	xf270	red	n	29	37278.371	228.204	122.741	131	78	729	8507054.833	166	20415998
gfp.xf270.red	gfp	xf270	red	n	30	45835.429	239.392	122.86	138	60	739	10972628.41	182	26333104
gfp.xf270.red	gfp	xf270	red	n	31	42029.422	234.138	122.36	130	77	669	9840684.982	168	23616564
gfp.xf270.red	gfp	xf270	red	n	32	42958.214	247.014	142.802	130	87	837	10611284.8	170	25465919
gfp.xf270.red	gfp	xf270	red	n	33	41972.336	239.789	134.357	131	81	687	10064488.55	163	24153668
gfp.xf270.red	gfp	xf270	red	n	34	37063.778	234.125	118.344	130	80	638	8677568.047	177	20825211
gfp.xf270.red	gfp	xf270	red	n	35	44000.345	233.776	108.091	135	79	701	10286223.27	190	24685807
gfp.xf270.red	gfp	xf270	red	n	36	38148.828	231.437	121.537	132	77	758	8829060.807	166	21188777
gfp.xf270.red	gfp	xf270	red	n	37	40466.434	229.204	131.675	131	86	933	9275088.703	156	22259195
gfp.xf270.red	gfp	xf270	red	n	38	35206.193	223.592	114.519	131	63	671	7871820.369	162	18891505
gfp.xf270.red	gfp	xf270	red	n	39	36953.356	227.069	109.27	125	67	663	8390976.608	182	20137423
gfp.xf270.red	gfp	xf270	red	n	40	34844.927	223.334	107.142	130	81	589	7782053.764	177	18676075
gfp.xf270.red	gfp	xf270	red	n	41	37625.47	238.162	117.194	125	73	655	8960965.172	197	21505333
gfp.xf270.red	gfp	xf270	red	n	42	45036.226	232.728	125.384	131	62	1097	10481188.85	163	25153703
gfp.xf270.red	gfp	xf270	red	n	43	41022.709	225.905	117.745	131	77	681	9267245.427	168	22240372
gfp.xf270.red	gfp	xf270	red	n	44	37168.366	228.807	117.672	130	62	716	8504385.544	177	20409592
gfp.xf270.red	gfp	xf270	red	n	45	40196.005	234.612	124.334	131	67	745	9430454.974	176	22632057
gfp.xf270.red	gfp	xf270	red	n	46	37350.041	233.364	121.736	131	61	692	8716169.395	174	20917850
gfp.xf270.red	gfp	xf270	red	n	47	38919.28	231.075	120.804	130	56	731	8993272.899	171	21582868
gfp.xf270.red	gfp	xf270	red	n	48	44778.298	234.263	129.916	131	80	870	10489896.75	169	25174601
gfp.xf270.red	gfp	xf270	red	n	49	50437.723	235.433	125.089	130	80	820	11874680.49	174	28497930
gfp.xf270.red	gfp	xf270	red	n	50	42073.174	223.884	119.41	130	76	722	9419526.141	165	22605829
gfp.xf270.red	gfp	xf270	red	n	51	41950.668	237.435	130.072	130	69	871	9960554.63	164	23904238
gfp.xf270.red	gfp	xf270	red	n	52	43803.253	255.167	149.113	137	73	1102	11177126.09	170	26823876
gfp.xf270.red	gfp	xf270	red	y	53	47412.168	212.638	106.224	128	69	694	10081631	155	24194808
gfp.xf270.red	gfp	xf270	red	n	54	38686.769	222.536	108.561	131	86	613	8609196.587	172	20661127
gfp.xf270.red	gfp	xf270	red	n	55	29120.498	249.455	121.398	130	87	642	7264243.003	210	17433386
gfp.xf270.red	gfp	xf270	red	n	56	28393.798	240.232	120.995	131	69	638	6821108.157	186	16369911
gfp.xf270.red	gfp	xf270	red	n	57	29913.034	235.725	113.776	125	76	667	7051245.347	198	16922215
