# Supplementary material for: A genetic framework for RNAi inheritance in Caenorhabditis elegans
Source: EMBO Rep. 2025 Jul 7;26(16):4072–99. doi: 10.1038/s44319-025-00512-7 (PMC12373942; doi:10.1038/s44319-025-00512-7)
Supplement: Supplementary file 6 — Source data Fig. 5 [file 44319_2025_512_MOESM6_ESM.zip › Figure_5/5H/F1_males_pei-2.csv]

condi	RNAi	genotype	channel	image	index	area	mean	stddev	modal	min	max	intden	median	rawintden
ctrl.wt.green	ctrl	wt	green	n	1	7201.578	316.155	126.111	242	120	939	2276814.628	287	5464106
ctrl.wt.green	ctrl	wt	green	n	2	5282.324	295.211	117.677	172	116	730	1559399.006	273	3742387
ctrl.wt.green	ctrl	wt	green	n	3	6381.541	282.315	106.328	162	108	726	1801605.465	264	4323656
ctrl.wt.green	ctrl	wt	green	n	4	6279.453	272.262	111.097	160	112	848	1709655.023	243	4102985
ctrl.wt.green	ctrl	wt	green	n	5	5159.819	305.507	122.902	172	102	979	1576362.696	290	3783098
ctrl.wt.green	ctrl	wt	green	n	6	4185.607	352.715	207.508	185	110	1228	1476324.802	266	3543018
ctrl.wt.green	ctrl	wt	green	n	7	3948.93	320.272	162.386	137	108	1479	1264730.99	282	3035216
ctrl.wt.green	ctrl	wt	green	n	8	5606.506	295.841	129.609	151	105	1081	1658636.03	266	3980545
ctrl.wt.green	ctrl	wt	green	n	9	6356.123	241.652	69.021	231	100	593	1535967.938	240	3686155
ctrl.wt.green	ctrl	wt	green	n	10	5109.4	338.778	179.366	182	114	1219	1730950.16	281	4154091
ctrl.wt.green	ctrl	wt	green	n	11	4228.109	410.177	230.514	152	105	1646	1734271.978	357	4162063
ctrl.wt.green	ctrl	wt	green	n	12	3713.086	372.272	233.109	187	120	1245	1382278.015	261	3317316
ctrl.wt.green	ctrl	wt	green	n	13	4823.553	353.503	172.327	149	103	1204	1705138.984	338	4092147
ctrl.wt.green	ctrl	wt	green	n	14	8084.119	307.161	127.842	159	100	1126	2483128.2	286	5959236
ctrl.wt.green	ctrl	wt	green	n	15	6935.316	273.516	91.791	275	95	667	1896918.56	263	4552397
ctrl.wt.green	ctrl	wt	green	n	16	4491.871	291.013	127.798	155	102	936	1307192.509	269	3137119
ctrl.wt.green	ctrl	wt	green	n	17	5987.356	297.446	119.514	231	109	938	1780917.438	271	4274007
ctrl.wt.green	ctrl	wt	green	n	18	8395.383	277.388	109.525	160	113	856	2328774.497	253	5588804
ctrl.wt.green	ctrl	wt	green	n	19	7080.323	290.602	99.673	188	110	1005	2057554.633	288	4937906
ctrl.wt.green	ctrl	wt	green	n	20	6855.313	344.176	151.361	176	104	1222	2359434.645	321	5662385
ctrl.wt.green	ctrl	wt	green	n	21	5562.754	280.195	127.286	157	97	923	1558656.056	245	3740604
ctrl.wt.green	ctrl	wt	green	n	22	5547.753	355.068	180.198	141	98	1268	1969828.55	326	4727373
ctrl.wt.green	ctrl	wt	green	n	23	6156.947	334.006	139.264	234	110	1132	2056459.583	318	4935278
ctrl.wt.green	ctrl	wt	green	n	24	4075.186	424.622	288.215	176	108	1577	1730412.219	282	4152800
ctrl.wt.green	ctrl	wt	green	n	25	5926.937	308.535	126.694	174	105	1414	1828667.115	291	4388601
ctrl.wt.green	ctrl	wt	green	n	26	4207.275	284.801	115.782	146	107	840	1198234.625	265	2875632
ctrl.wt.green	ctrl	wt	green	n	27	6839.895	299.93	122.816	168	104	1020	2051486.439	277	4923343
ctrl.wt.green	ctrl	wt	green	n	28	8064.118	328.121	130.293	200	111	968	2646007.292	309	6350128
ctrl.wt.green	ctrl	wt	green	n	29	5337.327	361.198	170.712	145	102	1211	1927832.469	341	4626587
ctrl.wt.green	ctrl	wt	green	n	30	4194.358	338.977	162.984	186	114	1048	1421792.316	293	3412146
ctrl.wt.green	ctrl	wt	green	n	31	6021.941	299.473	118.165	240	102	838	1803405.963	274	4327977
ctrl.wt.green	ctrl	wt	green	n	32	4736.049	304.998	119.616	162	109	800	1444484.601	287	3466605
ctrl.wt.green	ctrl	wt	green	n	33	6881.147	285.653	98.695	263	115	698	1965617.108	272	4717266
ctrl.wt.green	ctrl	wt	green	n	34	6285.287	352.335	214.001	193	112	1399	2214525.122	259	5314618
ctrl.wt.green	ctrl	wt	green	n	35	6310.704	370.506	163.854	193	110	1032	2338153.258	342	5611312
ctrl.wt.green	ctrl	wt	green	n	36	7685.35	272.399	94.201	179	103	743	2093479.604	264	5024122
ctrl.wt.green	ctrl	wt	green	n	37	6410.709	306.051	118.059	186	115	745	1962003.193	287	4708593
ctrl.wt.green	ctrl	wt	green	n	38	6906.982	339.072	129.045	352	114	848	2341962.182	322	5620453
ctrl.wt.green	ctrl	wt	green	n	39	9223.754	303.681	128.197	170	97	1012	2801076.445	278	6722277
ctrl.wt.green	ctrl	wt	green	n	40	8760.816	329.948	133.212	188	108	946	2890609.693	308	6937147
ctrl.wt.green	ctrl	wt	green	n	41	8411.217	304.16	117.236	170	120	820	2558357.047	283	6139777
ctrl.wt.green	ctrl	wt	green	n	42	4691.047	346.454	188.216	181	100	1460	1625232.841	273	3900381
ctrl.wt.green	ctrl	wt	green	n	43	5762.763	323.055	144.139	180	110	896	1861689.037	287	4467850
ctrl.wt.green	ctrl	wt	green	n	44	4596.043	322.964	156.93	267	105	1059	1484357.669	281	3562296
ctrl.wt.green	ctrl	wt	green	n	45	6396.958	293.362	118.206	199	92	907	1876626.801	266	4503699
ctrl.wt.green	ctrl	wt	green	n	46	7286.167	318.423	116.307	214	114	725	2320084.871	301	5567949
ctrl.wt.green	ctrl	wt	green	n	47	7499.51	340.248	136.31	178	110	947	2551693.798	321	6123785
ctrl.wt.green	ctrl	wt	green	n	48	7805.774	306.623	116.602	253	112	962	2393430.309	285	5743970
ctrl.wt.green	ctrl	wt	green	n	49	5242.74	296.987	123.802	152	100	818	1557027.469	275	3736695
ctrl.wt.green	ctrl	wt	green	n	50	5504.002	302.99	118.377	168	112	965	1667657.946	293	4002196
ctrl.wt.green	ctrl	wt	green	n	51	5929.855	292.817	126.795	172	94	1357	1736360.672	266	4167075
ctrl.wt.green	ctrl	wt	green	n	52	7720.353	313.899	125.722	194	100	802	2423407.514	295	5815912
ctrl.wt.green	ctrl	wt	green	n	53	6797.811	315.794	173.866	167	109	1183	2146710.274	256	5151869
ctrl.wt.green	ctrl	wt	green	n	54	5370.662	273.722	103.632	140	103	739	1470068.491	259	3528003
ctrl.wt.green	ctrl	wt	green	n	55	6915.316	342.909	149.554	173	106	1057	2371323.048	310	5690915
ctrl.wt.green	ctrl	wt	green	n	56	4386.451	357.569	172.009	157	110	1165	1568456.742	327	3764124
gfp.wt.green	gfp	wt	green	n	1	7566.592	218.664	69.972	142	100	470	1654544.447	208	3970727
gfp.wt.green	gfp	wt	green	n	2	7381.584	254.312	78.72	150	79	568	1877226.19	254	4505139
gfp.wt.green	gfp	wt	green	n	3	7125.739	251.715	94.955	145	105	699	1793652.408	237	4304571
gfp.wt.green	gfp	wt	green	n	4	7352.416	282.997	108.105	156	106	677	2080709.563	262	4993477
gfp.wt.green	gfp	wt	green	n	5	6344.87	266.494	99.691	165	106	742	1690871.924	251	4057909
gfp.wt.green	gfp	wt	green	n	6	6270.284	224.765	81.377	137	106	756	1409343.352	209	3382271
gfp.wt.green	gfp	wt	green	n	7	5146.066	140.404	18.81	135	76	250	722527.693	139	1733988
gfp.wt.green	gfp	wt	green	n	8	7985.361	253.352	101.102	144	106	856	2023107.374	232	4855238
gfp.wt.green	gfp	wt	green	n	9	6042.357	227.07	91.39	139	92	877	1372040.415	206	3292748
gfp.wt.green	gfp	wt	green	n	10	6839.893	133.298	13.969	126	62	202	911742.087	132	2188082
gfp.wt.green	gfp	wt	green	n	11	6494.044	158.842	32.983	137	76	356	1031525.007	153	2475548
gfp.wt.green	gfp	wt	green	n	12	7535.758	161.965	32.733	134	95	355	1220526.059	154	2929130
gfp.wt.green	gfp	wt	green	n	13	6421.124	219.929	83.019	132	84	638	1412189.731	200	3389102
gfp.wt.green	gfp	wt	green	n	14	6268.2	251.377	96.986	154	102	700	1575678.795	230	3781458
gfp.wt.green	gfp	wt	green	n	15	5736.093	141.972	17.052	143	87	242	814366.431	141	1954391
gfp.wt.green	gfp	wt	green	n	16	8314.543	256.897	88.475	161	103	651	2135981.648	243	5126124
gfp.wt.green	gfp	wt	green	n	17	6209.448	268.492	100.723	155	110	688	1667189.186	248	4001073
gfp.wt.green	gfp	wt	green	n	18	4784.383	256.113	124.367	158	85	680	1225345.027	207	2940695
gfp.wt.green	gfp	wt	green	n	19	6800.724	275.196	106.711	153	101	761	1871532.599	259	4491475
gfp.wt.green	gfp	wt	green	n	20	5591.503	227.167	72.755	141	91	492	1270207.057	220	3048359
gfp.wt.green	gfp	wt	green	n	21	7414.502	209.632	58.358	148	70	409	1554314.495	204	3730186
gfp.wt.green	gfp	wt	green	n	22	7059.486	264.361	96.229	214	117	887	1866254.86	237	4478809
gfp.wt.green	gfp	wt	green	n	23	5719.425	130.794	12.041	128	83	208	748068.431	130	1795283
gfp.wt.green	gfp	wt	green	n	24	8550.387	165.471	38.054	137	65	416	1414841.935	157	3395467
gfp.wt.green	gfp	wt	green	n	25	6614.466	153.595	30.389	136	74	343	1015948.052	146	2438165
gfp.wt.green	gfp	wt	green	n	26	7038.652	196.38	50.263	184	62	494	1382252.127	191	3317255
gfp.wt.green	gfp	wt	green	n	27	5946.102	199.303	62.687	135	80	515	1185074.872	187	2844051
gfp.wt.green	gfp	wt	green	n	28	6691.969	207.714	60.629	204	97	583	1390012.478	203	3335879
gfp.wt.green	gfp	wt	green	n	29	7747.017	153.864	24.647	139	101	259	1191987.268	152	2860640
gfp.wt.green	gfp	wt	green	n	30	6500.294	217.845	74.507	141	99	634	1416055.74	205	3398380
gfp.wt.green	gfp	wt	green	n	31	5453.997	170.879	41.207	139	89	405	931973.836	161	2236636
gfp.wt.green	gfp	wt	green	n	32	6802.808	171.864	45.829	131	79	412	1169156.235	160	2805848
gfp.wt.green	gfp	wt	green	n	33	5294.823	195.395	62.539	138	99	493	1034580.145	177	2482880
gfp.wt.green	gfp	wt	green	n	34	8495.384	155.534	30.246	141	86	345	1321324.787	150	3171036
gfp.wt.green	gfp	wt	green	n	35	5008.143	266.329	128.799	175	92	890	1333815.352	226	3201012
gfp.wt.green	gfp	wt	green	n	36	7243.661	195.515	56.637	141	105	538	1416245.331	183	3398835
gfp.wt.green	gfp	wt	green	n	37	4868.137	331.505	201.135	155	103	1123	1613811.771	223	3872973
gfp.wt.green	gfp	wt	green	n	38	6834.476	145.602	23.381	127	84	239	995111.693	141	2388160
gfp.wt.green	gfp	wt	green	n	39	6490.294	227.717	81.75	139	102	634	1477952.707	211	3546926
gfp.wt.green	gfp	wt	green	n	40	7083.237	184.677	44.97	137	100	394	1308107.522	178	3139316
gfp.wt.green	gfp	wt	green	n	41	4522.705	243.757	103.424	156	108	685	1102439.049	204	2645734
gfp.wt.green	gfp	wt	green	n	42	7187.409	200.396	65.933	136	99	570	1440329.755	183	3456635
gfp.wt.green	gfp	wt	green	n	43	7414.085	237.469	81.037	156	111	589	1760617.997	227	4225292
gfp.wt.green	gfp	wt	green	n	44	7185.742	182.159	52.137	138	89	462	1308949.643	170	3141337
gfp.wt.green	gfp	wt	green	n	45	7296.58	256.73	109.582	154	91	795	1873248.093	231	4495592
gfp.wt.green	gfp	wt	green	n	46	7150.74	213.594	77.608	146	102	716	1527355.359	194	3665487
gfp.wt.green	gfp	wt	green	n	47	7434.086	189.644	52.098	167	83	515	1409831.708	179	3383443
gfp.wt.green	gfp	wt	green	n	48	4903.972	199.599	63.831	135	92	617	978827.623	186	2349080
gfp.wt.green	gfp	wt	green	n	49	6050.69	141.202	19.654	128	91	271	854368.658	137	2050392
gfp.wt.green	gfp	wt	green	n	50	8093.7	332.394	160.061	158	107	1506	2690296.729	298	6456420
gfp.wt.green	gfp	wt	green	n	51	5724.009	150.889	25.643	142	79	273	863688.246	147	2072758
gfp.wt.green	gfp	wt	green	n	52	7606.177	224.998	86.182	137	79	685	1711372.435	204	4107108
gfp.wt.green	gfp	wt	green	n	53	5547.751	165.337	36.055	127	76	386	917250.67	161	2201302
gfp.wt.green	gfp	wt	green	n	54	5768.594	140.651	18.618	131	75	232	811360.462	139	1947177
gfp.wt.green	gfp	wt	green	n	55	7472.005	207.289	56.104	216	91	480	1548864.249	207	3717106
gfp.wt.green	gfp	wt	green	n	56	6315.286	141.673	20.121	132	75	235	894707.983	138	2147202
gfp.wt.green	gfp	wt	green	n	57	7684.514	168.01	34.281	148	85	322	1291076.751	164	3098444
gfp.wt.green	gfp	wt	green	n	58	6001.105	174.976	41.238	177	81	538	1050050.429	169	2520007
gfp.wt.green	gfp	wt	green	n	59	6424.874	218.982	85.759	128	82	729	1406931.577	196	3376483
gfp.wt.green	gfp	wt	green	n	60	9528.348	321.913	150.996	142	99	1058	3067300.037	289	7361187
gfp.wt.green	gfp	wt	green	n	61	6125.277	334.541	161.284	164	103	1146	2049158.969	294	4917759
gfp.wt.green	gfp	wt	green	n	62	6457.376	307.773	122.628	247	104	1031	1987405.758	293	4769558
gfp.wt.green	gfp	wt	green	n	63	5207.736	165.291	33.16	142	99	369	860791.865	159	2065807
gfp.wt.green	gfp	wt	green	n	64	7150.324	129.284	13.294	121	69	209	924422.244	127	2218513
ctrl.xf270.green	ctrl	xf270	green	n	1	7949.53	272.116	108.832	150	100	819	2163192.647	249	5191425
ctrl.xf270.green	ctrl	xf270	green	n	2	6629.886	249.085	78.209	152	110	602	1651406.749	237	3963195
ctrl.xf270.green	ctrl	xf270	green	n	3	6382.375	274.429	104.089	155	77	1219	1751507.993	255	4203427
ctrl.xf270.green	ctrl	xf270	green	n	4	7701.185	329.538	138	173	105	1129	2537831.442	308	6090517
ctrl.xf270.green	ctrl	xf270	green	n	5	8292.462	301.376	140.022	214	106	1201	2499153.007	265	5997693
ctrl.xf270.green	ctrl	xf270	green	n	6	8253.294	237.385	88.64	153	98	809	1959207.072	220	4701882
ctrl.xf270.green	ctrl	xf270	green	n	7	5560.671	271.613	115.366	218	87	854	1510351.967	243	3624679
ctrl.xf270.green	ctrl	xf270	green	n	8	6274.87	302.341	119.066	171	106	1005	1897152.985	288	4552959
ctrl.xf270.green	ctrl	xf270	green	n	9	6513.631	322.359	151.821	183	108	1041	2099729.746	287	5039121
ctrl.xf270.green	ctrl	xf270	green	n	10	7500.76	321.276	125.371	253	118	996	2409814.756	292	5783291
ctrl.xf270.green	ctrl	xf270	green	n	11	6812.395	318.701	132.744	268	108	866	2171118.426	299	5210446
ctrl.xf270.green	ctrl	xf270	green	n	12	4938.559	351.982	179.793	166	110	1351	1738281.971	302	4171686
ctrl.xf270.green	ctrl	xf270	green	n	13	5865.268	263.21	91.775	205	105	710	1543799.747	255	3704950
ctrl.xf270.green	ctrl	xf270	green	n	14	6330.706	379.132	214.359	233	91	1680	2400170.982	315	5760147
ctrl.xf270.green	ctrl	xf270	green	n	15	7151.994	314.172	132.058	170	114	1004	2246959.394	290	5392456
ctrl.xf270.green	ctrl	xf270	green	n	16	6321.539	300.24	125.787	171	95	835	1897977.189	273	4554937
ctrl.xf270.green	ctrl	xf270	green	n	17	5397.747	292.914	125.816	171	108	1102	1581075.617	268	3794408
ctrl.xf270.green	ctrl	xf270	green	n	18	7224.914	311.019	135.14	214	112	1195	2247087.316	271	5392763
ctrl.xf270.green	ctrl	xf270	green	n	19	6279.87	331.175	151.611	153	110	1007	2079735.082	310	4991136
ctrl.xf270.green	ctrl	xf270	green	n	20	5080.649	322.806	138.292	248	108	858	1640065.814	290	3935978
ctrl.xf270.green	ctrl	xf270	green	n	21	6674.472	281.536	119.942	160	104	1030	1879104.243	251	4509644
ctrl.xf270.green	ctrl	xf270	green	n	22	4788.969	247.084	91.068	142	106	756	1183278.681	235	2839739
ctrl.xf270.green	ctrl	xf270	green	n	23	7392.421	304.9	115.635	187	88	739	2253945.963	282	5409223
ctrl.xf270.green	ctrl	xf270	green	n	24	6280.704	240.683	62.848	259	105	536	1511659.11	243	3627816
ctrl.xf270.green	ctrl	xf270	green	n	25	4334.365	268.047	106.028	159	106	771	1161815.2	246	2788229
ctrl.xf270.green	ctrl	xf270	green	n	26	7968.698	330.276	149.314	161	95	1131	2631866.991	304	6316192
ctrl.xf270.green	ctrl	xf270	green	n	27	8504.139	263.125	101.205	265	108	888	2237654.385	244	5370125
ctrl.xf270.green	ctrl	xf270	green	n	28	6159.448	337.023	137.069	181	108	924	2075874.905	321	4981872
ctrl.xf270.green	ctrl	xf270	green	n	29	8138.289	312.159	128.322	247	109	1075	2540441.561	283	6096781
ctrl.xf270.green	ctrl	xf270	green	n	30	7115.325	294.75	112.393	162	108	821	2097238.799	276	5033143
ctrl.xf270.green	ctrl	xf270	green	n	31	7190.329	318.791	130.602	151	107	903	2292213.963	304	5501062
ctrl.xf270.green	ctrl	xf270	green	n	32	7325.752	301.787	124.06	176	94	1115	2210815.241	281	5305714
ctrl.xf270.green	ctrl	xf270	green	n	33	6029.859	318.676	123.227	260	104	838	1921572.434	298	4611563
ctrl.xf270.green	ctrl	xf270	green	n	34	7202.413	295.811	120.497	138	106	967	2130553.239	287	5113094
ctrl.xf270.green	ctrl	xf270	green	n	35	6414.46	345.59	150.831	154	104	1056	2216771.347	332	5320008
ctrl.xf270.green	ctrl	xf270	green	n	36	5943.188	341.517	156.148	166	95	890	2029699.878	305	4871057
ctrl.xf270.green	ctrl	xf270	green	n	37	3813.508	268.323	101.762	197	106	699	1023250.948	247	2455690
ctrl.xf270.green	ctrl	xf270	green	n	38	6808.645	332.731	140.372	227	96	997	2265443.989	295	5436817
ctrl.xf270.green	ctrl	xf270	green	n	39	5327.744	310.888	141.491	186	96	938	1656332.391	274	3975016
ctrl.xf270.green	ctrl	xf270	green	n	40	6041.11	325.093	149.027	142	105	1291	1963924.371	303	4713203
ctrl.xf270.green	ctrl	xf270	green	n	41	6665.305	274.79	101.468	155	96	672	1831561.652	263	4395547
ctrl.xf270.green	ctrl	xf270	green	n	42	4480.205	333.004	171.913	142	90	1049	1491925.292	284	3580457
ctrl.xf270.green	ctrl	xf270	green	n	43	6719.474	326.459	132.689	182	107	833	2193629.456	308	5264470
ctrl.xf270.green	ctrl	xf270	green	n	44	6282.371	317.893	124.638	170	112	751	1997121.305	296	4792872
ctrl.xf270.green	ctrl	xf270	green	n	45	7407.005	318.51	134.704	253	111	960	2359208.276	289	5661841
ctrl.xf270.green	ctrl	xf270	green	n	46	7645.35	296.652	124.229	167	115	912	2268012.023	272	5442980
ctrl.xf270.green	ctrl	xf270	green	n	47	7455.758	346.999	169.436	163	111	939	2587141.196	302	6208855
ctrl.xf270.green	ctrl	xf270	green	n	48	7128.243	280.14	114.378	256	107	943	1996905.045	256	4792353
ctrl.xf270.green	ctrl	xf270	green	n	49	6486.963	280.911	112.591	155	91	861	1822262.061	256	4373229
ctrl.xf270.green	ctrl	xf270	green	n	50	5083.149	265.013	92.17	172	107	608	1347102.004	251	3232897
ctrl.xf270.green	ctrl	xf270	green	n	51	7116.159	313.634	130.698	167	105	863	2231867.454	291	5356237
ctrl.xf270.green	ctrl	xf270	green	n	52	7166.578	302.563	132.424	267	103	977	2168343.3	270	5203786
ctrl.xf270.green	ctrl	xf270	green	n	53	6128.614	408.37	181.655	172	115	1161	2502742.338	411	6006307
ctrl.xf270.green	ctrl	xf270	green	n	54	6684.056	249.562	91.069	157	89	758	1668086.679	228	4003225
gfp.xf270.green	gfp	xf270	green	n	1	6803.227	138.378	17.787	126	85	268	941419.962	136	2259305
gfp.xf270.green	gfp	xf270	green	n	2	6255.285	254.429	90.589	173	81	749	1591528.322	238	3819494
gfp.xf270.green	gfp	xf270	green	n	3	5721.094	194.525	57.557	140	95	428	1112893.189	183	2670822
gfp.xf270.green	gfp	xf270	green	n	4	6937.399	188.815	44.38	148	101	452	1309885.078	182	3143581
gfp.xf270.green	gfp	xf270	green	n	5	6910.315	147.05	24.556	130	81	262	1016163.366	142	2438681
gfp.xf270.green	gfp	xf270	green	n	6	7529.51	183.986	49.96	135	83	618	1385325.597	175	3324630
gfp.xf270.green	gfp	xf270	green	n	7	7749.103	193.022	58.266	141	87	434	1495747.293	180	3589630
gfp.xf270.green	gfp	xf270	green	n	8	7963.696	259.179	98.36	154	98	857	2064024.843	241	4953434
gfp.xf270.green	gfp	xf270	green	n	9	4766.05	158.717	27.057	145	96	296	756455.287	155	1815410
gfp.xf270.green	gfp	xf270	green	n	10	6615.718	236.197	70.901	152	88	540	1562615.755	234	3750107
gfp.xf270.green	gfp	xf270	green	n	11	7079.489	221.294	62.777	153	90	538	1566649.689	216	3759788
gfp.xf270.green	gfp	xf270	green	n	12	7069.905	287.771	125.554	163	108	933	2034513.916	263	4882611
gfp.xf270.green	gfp	xf270	green	n	13	6804.06	250.01	86.051	185	102	782	1701082.479	232	4082412
gfp.xf270.green	gfp	xf270	green	n	14	5614.839	170.033	35.382	140	87	329	954708.484	165	2291196
gfp.xf270.green	gfp	xf270	green	n	15	6443.627	131.299	11.752	129	76	227	846039.784	130	2030403
gfp.xf270.green	gfp	xf270	green	n	16	7256.581	224.354	76.341	144	96	804	1628043.736	210	3907127
gfp.xf270.green	gfp	xf270	green	n	17	6196.116	161.093	37.154	128	75	320	998153.379	150	2395459
gfp.xf270.green	gfp	xf270	green	n	18	7014.069	224.987	77.639	137	84	711	1578073.543	214	3787204
gfp.xf270.green	gfp	xf270	green	n	19	6970.734	161.885	27.717	141	96	307	1128456.814	158	2708173
gfp.xf270.green	gfp	xf270	green	n	20	7166.576	299.825	122.409	228	94	954	2148716.617	268	5156685
gfp.xf270.green	gfp	xf270	green	n	21	5271.073	203.931	72.877	137	94	574	1074935.627	182	2579728
gfp.xf270.green	gfp	xf270	green	n	22	6900.731	146.801	18.183	141	97	260	1013032.807	146	2431168
gfp.xf270.green	gfp	xf270	green	n	23	8274.544	272.092	107.32	168	94	838	2251435.046	252	5403198
gfp.xf270.green	gfp	xf270	green	n	24	5647.757	268.773	103.541	219	107	849	1517962.055	244	3642943
gfp.xf270.green	gfp	xf270	green	n	25	4867.305	355.341	219.133	185	95	1800	1729555.442	253	4150744
gfp.xf270.green	gfp	xf270	green	n	26	8595.808	166.96	37.717	133	99	483	1435152.45	158	3444209
gfp.xf270.green	gfp	xf270	green	n	27	6503.213	172.175	28.519	177	94	295	1119690.998	172	2687136
gfp.xf270.green	gfp	xf270	green	n	28	6522.38	265.328	117.108	144	95	774	1730570.072	236	4153179
gfp.xf270.green	gfp	xf270	green	n	29	6774.892	148.817	21.964	143	87	300	1008220.921	147	2419620
gfp.xf270.green	gfp	xf270	green	n	30	8676.645	245.321	93.945	156	99	603	2128563.199	217	5108319
gfp.xf270.green	gfp	xf270	green	n	31	7406.587	228.741	81.657	146	102	982	1694192.165	212	4065876
gfp.xf270.green	gfp	xf270	green	n	32	6976.568	274.456	95.65	164	92	891	1914761.795	264	4595219
gfp.xf270.green	gfp	xf270	green	n	33	7225.329	202.855	67.514	144	85	480	1465691.758	185	3517500
gfp.xf270.green	gfp	xf270	green	n	34	7464.923	200.317	54.45	145	98	486	1495354.359	192	3588687
gfp.xf270.green	gfp	xf270	green	n	35	6103.611	180.597	44.294	159	94	469	1102291.039	171	2645378
gfp.xf270.green	gfp	xf270	green	n	36	8109.953	197.479	59.919	137	83	525	1601547.945	186	3843540
gfp.xf270.green	gfp	xf270	green	n	37	6600.301	192.33	58.487	134	78	503	1269434.069	178	3046503
gfp.xf270.green	gfp	xf270	green	n	38	6737.807	220.652	79.413	136	84	612	1486710.632	205	3567943
gfp.xf270.green	gfp	xf270	green	n	39	7794.105	193.988	50.723	140	93	507	1511966.365	187	3628554
gfp.xf270.green	gfp	xf270	green	n	40	7074.489	284.352	106.607	175	103	733	2011642.874	274	4827723
gfp.xf270.green	gfp	xf270	green	n	41	6035.692	187.819	51.43	131	80	771	1133617.049	181	2720557
gfp.xf270.green	gfp	xf270	green	n	42	7283.248	243.768	77.142	148	103	544	1775425.448	238	4260827
gfp.xf270.green	gfp	xf270	green	n	43	7141.159	206.309	59.566	153	95	515	1473282.52	199	3535717
gfp.xf270.green	gfp	xf270	green	n	44	6179.031	218.018	70.89	141	84	515	1347142.608	206	3232995
gfp.xf270.green	gfp	xf270	green	n	45	6670.72	276.925	100.296	214	113	833	1847291.222	260	4433297
gfp.xf270.green	gfp	xf270	green	n	46	8150.371	261.784	100.578	156	81	740	2133639.68	241	5120502
gfp.xf270.green	gfp	xf270	green	n	47	6887.814	140.386	17.058	130	74	221	966954.458	138	2320585
gfp.xf270.green	gfp	xf270	green	n	48	6028.608	135.862	16.685	128	63	220	819060.639	133	1965656
gfp.xf270.green	gfp	xf270	green	n	49	5931.937	168.111	37.701	138	92	341	997224.17	161	2393229
gfp.xf270.green	gfp	xf270	green	n	50	8823.735	253.533	100.822	153	101	840	2237106.893	229	5368812
gfp.xf270.green	gfp	xf270	green	n	51	7892.859	155.79	24.552	160	95	278	1229631.422	154	2950981
gfp.xf270.green	gfp	xf270	green	n	52	7574.095	156.279	23.817	149	96	304	1183672.662	154	2840685
gfp.xf270.green	gfp	xf270	green	n	53	7029.07	174.737	48.911	134	91	453	1228241.776	160	2947646
gfp.xf270.green	gfp	xf270	green	n	54	8463.719	217.597	60.381	187	98	613	1841675.966	209	4419821
gfp.xf270.green	gfp	xf270	green	n	55	7137.408	238.082	75.422	173	104	693	1699289.064	226	4078108
gfp.xf270.green	gfp	xf270	green	n	56	6104.028	250.56	91.281	155	96	705	1529423.41	236	3670449
gfp.xf270.green	gfp	xf270	green	n	57	4749.383	159.149	37.752	128	73	339	755859.01	146	1813979
gfp.xf270.green	gfp	xf270	green	n	58	6889.897	289.325	116.518	160	102	876	1993419.961	267	4783990
gfp.xf270.green	gfp	xf270	green	n	59	7551.177	304.418	127.951	139	103	1032	2298713.449	282	5516661
gfp.xf270.green	gfp	xf270	green	n	60	4726.882	154.818	29.15	142	84	285	731807.915	148	1756259
gfp.xf270.green	gfp	xf270	green	n	61	6979.485	185.534	51.203	161	90	457	1294928.563	173	3107687
gfp.xf270.green	gfp	xf270	green	n	62	5805.681	139.448	18.46	133	79	271	809592.708	137	1942934
gfp.xf270.green	gfp	xf270	green	n	63	6750.724	205.334	58.54	182	92	506	1386152.718	194	3326615
gfp.xf270.green	gfp	xf270	green	n	64	6311.121	186.798	55.445	139	81	530	1178906.195	173	2829246
gfp.xf270.green	gfp	xf270	green	n	65	6591.134	178.654	53.042	127	92	564	1177533.633	165	2825952
ctrl.wt.red	ctrl	wt	red	n	1	7201.578	182.61	32.7	182	107	312	1315077.868	181	3156043
ctrl.wt.red	ctrl	wt	red	n	2	5282.324	176.742	30.239	174	100	290	933606.311	175	2240553
ctrl.wt.red	ctrl	wt	red	n	3	6381.541	170.352	23.122	168	100	297	1087110.809	170	2608947
ctrl.wt.red	ctrl	wt	red	n	4	6279.453	178.021	30.788	183	102	341	1117872.628	176	2682772
ctrl.wt.red	ctrl	wt	red	n	5	5159.819	185.471	35.167	183	95	348	956995.294	186	2296684
ctrl.wt.red	ctrl	wt	red	n	6	4185.607	205.835	57.322	132	100	403	861545.526	198	2067615
ctrl.wt.red	ctrl	wt	red	n	7	3948.93	193.965	38.477	181	109	401	765954.085	192	1838206
ctrl.wt.red	ctrl	wt	red	n	8	5606.506	185.798	37.823	189	104	431	1041676.238	182	2499909
ctrl.wt.red	ctrl	wt	red	n	9	6356.123	174.436	25.266	173	110	295	1108734.711	174	2660842
ctrl.wt.red	ctrl	wt	red	n	10	5109.4	188.54	34.898	187	96	359	963328.499	187	2311883
ctrl.wt.red	ctrl	wt	red	n	11	4228.109	225.335	60.328	231	114	608	952740.517	220	2286473
ctrl.wt.red	ctrl	wt	red	n	12	3713.086	221.258	81.686	132	104	500	821549.119	196	1971628
ctrl.wt.red	ctrl	wt	red	n	13	4823.553	220.362	57.667	223	104	494	1062928.457	218	2550912
ctrl.wt.red	ctrl	wt	red	n	14	8084.119	180.869	28.252	187	102	296	1462167.49	182	3509042
ctrl.wt.red	ctrl	wt	red	n	15	6935.316	174.382	24.544	172	106	267	1209392.217	174	2902409
ctrl.wt.red	ctrl	wt	red	n	16	4491.871	183.666	32.273	192	112	316	825005.527	183	1979923
ctrl.wt.red	ctrl	wt	red	n	17	5987.356	183.616	30.497	189	114	323	1099374.285	184	2638378
ctrl.wt.red	ctrl	wt	red	n	18	8395.383	173.083	23.443	178	109	305	1453097.91	173	3487276
ctrl.wt.red	ctrl	wt	red	n	19	7080.323	178.512	25.178	181	89	277	1263919.286	180	3033268
ctrl.wt.red	ctrl	wt	red	n	20	6855.313	186.973	33.153	191	99	328	1281761.349	187	3076087
ctrl.wt.red	ctrl	wt	red	n	21	5562.754	186.831	37.698	185	94	345	1039295.296	183	2494195
ctrl.wt.red	ctrl	wt	red	n	22	5547.753	206.262	44.367	203	103	393	1144292.582	206	2746177
ctrl.wt.red	ctrl	wt	red	n	23	6156.947	205.304	40.461	204	101	363	1264047.208	206	3033575
ctrl.wt.red	ctrl	wt	red	n	24	4075.186	232.303	87.912	133	99	510	946677.74	207	2271923
ctrl.wt.red	ctrl	wt	red	n	25	5926.937	200.466	39.746	209	107	373	1188151.249	201	2851433
ctrl.wt.red	ctrl	wt	red	n	26	4207.275	200.227	39.797	208	111	407	842410.904	200	2021694
ctrl.wt.red	ctrl	wt	red	n	27	6839.895	185.08	31.207	190	87	360	1265929.794	185	3038093
ctrl.wt.red	ctrl	wt	red	n	28	8064.118	187.51	30.989	197	106	297	1512104.767	189	3628886
ctrl.wt.red	ctrl	wt	red	n	29	5337.327	203.088	40.06	216	105	341	1083945.665	204	2601351
ctrl.wt.red	ctrl	wt	red	n	30	4194.358	186.97	35.772	184	105	331	784220.334	185	1882043
ctrl.wt.red	ctrl	wt	red	n	31	6021.941	181.368	27.785	186	110	287	1092189.791	181	2621136
ctrl.wt.red	ctrl	wt	red	n	32	4736.049	187.399	32.005	198	103	298	887529.627	190	2129974
ctrl.wt.red	ctrl	wt	red	n	33	6881.147	175.303	24.797	181	107	267	1206284.575	176	2894951
ctrl.wt.red	ctrl	wt	red	n	34	6285.287	211.561	70.173	133	98	445	1329721.452	199	3191186
ctrl.wt.red	ctrl	wt	red	n	35	6310.704	204.079	37.015	214	104	336	1287879.545	207	3090770
ctrl.wt.red	ctrl	wt	red	n	36	7685.35	184.246	29.224	195	96	293	1415992.885	187	3398228
ctrl.wt.red	ctrl	wt	red	n	37	6410.709	178.834	29.471	185	97	285	1146450.598	180	2751356
ctrl.wt.red	ctrl	wt	red	n	38	6906.982	193.061	33.265	198	111	312	1333467.04	195	3200175
ctrl.wt.red	ctrl	wt	red	n	39	9223.754	187.533	30.311	191	113	295	1729756.772	188	4151227
ctrl.wt.red	ctrl	wt	red	n	40	8760.816	195.529	37.475	219	103	337	1712990.175	199	4110989
ctrl.wt.red	ctrl	wt	red	n	41	8411.217	184.109	28.183	189	105	299	1548584.763	185	3716434
ctrl.wt.red	ctrl	wt	red	n	42	4691.047	210.183	64.407	131	103	405	985976.615	196	2366236
ctrl.wt.red	ctrl	wt	red	n	43	5762.763	183.755	30.956	195	108	292	1058934.941	183	2541328
ctrl.wt.red	ctrl	wt	red	n	44	4596.043	198.729	46.63	133	111	354	913366.222	195	2191979
ctrl.wt.red	ctrl	wt	red	n	45	6396.958	180.83	33.378	169	102	318	1156764.401	177	2776108
ctrl.wt.red	ctrl	wt	red	n	46	7286.167	189.627	32.234	198	109	317	1381656.531	191	3315824
ctrl.wt.red	ctrl	wt	red	n	47	7499.51	188.596	34.859	199	79	357	1414374.277	189	3394343
ctrl.wt.red	ctrl	wt	red	n	48	7805.774	189.813	32.331	193	107	321	1481640.271	190	3555774
ctrl.wt.red	ctrl	wt	red	n	49	5242.74	166.124	21.525	163	97	252	870942.337	166	2090166
ctrl.wt.red	ctrl	wt	red	n	50	5504.002	184.63	34.109	177	108	328	1016204.815	185	2438780
ctrl.wt.red	ctrl	wt	red	n	51	5929.855	178.283	29.508	177	100	332	1057190.856	178	2537142
ctrl.wt.red	ctrl	wt	red	n	52	7720.353	191.127	34.026	204	112	325	1475565.826	193	3541196
ctrl.wt.red	ctrl	wt	red	n	53	6797.811	206.686	57.059	207	112	502	1405009.265	198	3371868
ctrl.wt.red	ctrl	wt	red	n	54	5370.662	189.916	30.168	194	112	339	1019973.737	191	2447825
ctrl.wt.red	ctrl	wt	red	n	55	6915.316	195.845	36.946	215	100	335	1354330.697	198	3250245
ctrl.wt.red	ctrl	wt	red	n	56	4386.451	203.606	39.474	214	104	365	893105.851	204	2143356
gfp.wt.red	gfp	wt	red	n	1	7566.592	174.327	26.064	169	97	293	1319064.684	174	3165612
gfp.wt.red	gfp	wt	red	n	2	7381.584	173.332	26.11	173	95	273	1279464.142	174	3070575
gfp.wt.red	gfp	wt	red	n	3	7125.739	200.128	35.165	207	105	353	1426057.442	204	3422383
gfp.wt.red	gfp	wt	red	n	4	7352.416	185.517	31.823	191	80	332	1363995.884	187	3273442
gfp.wt.red	gfp	wt	red	n	5	6344.87	185.403	35.939	196	106	372	1176360.727	184	2823138
gfp.wt.red	gfp	wt	red	n	6	6270.284	167.038	21.046	170	95	266	1047376.558	167	2513590
gfp.wt.red	gfp	wt	red	n	7	5146.066	182.015	29.395	189	91	339	936663.215	183	2247890
gfp.wt.red	gfp	wt	red	n	8	7985.361	200.698	36.841	215	84	349	1602647.516	204	3846180
gfp.wt.red	gfp	wt	red	n	9	6042.357	183.922	30.833	183	103	352	1111320.284	183	2667048
gfp.wt.red	gfp	wt	red	n	10	6839.893	183.843	30.19	193	99	361	1257465.23	185	3017780
gfp.wt.red	gfp	wt	red	n	11	6494.044	189.159	32.975	190	105	355	1228409.749	190	2948050
gfp.wt.red	gfp	wt	red	n	12	7535.758	179.063	29.316	178	110	318	1349372.306	180	3238347
gfp.wt.red	gfp	wt	red	n	13	6421.124	180.857	32.878	173	102	316	1161302.963	178	2787001
gfp.wt.red	gfp	wt	red	n	14	6268.2	194.142	35.325	202	110	354	1216917.979	195	2920471
gfp.wt.red	gfp	wt	red	n	15	5736.093	166.984	23.834	160	91	271	957835.423	165	2298701
gfp.wt.red	gfp	wt	red	n	16	8314.543	176.102	26.136	183	85	287	1464209.168	176	3513943
gfp.wt.red	gfp	wt	red	n	17	6209.448	194.649	35.053	207	106	330	1208663.856	198	2900662
gfp.wt.red	gfp	wt	red	n	18	4784.383	195.673	57.968	133	101	394	936175.276	178	2246719
gfp.wt.red	gfp	wt	red	n	19	6800.724	179.338	28.848	184	101	324	1219626.018	179	2926970
gfp.wt.red	gfp	wt	red	n	20	5591.503	173.355	29.152	165	89	289	969313.026	171	2326246
gfp.wt.red	gfp	wt	red	n	21	7414.502	187.57	33.579	203	104	321	1390735.427	189	3337614
gfp.wt.red	gfp	wt	red	n	22	7059.486	218.186	43.674	228	99	427	1540278.86	223	3696502
gfp.wt.red	gfp	wt	red	n	23	5719.425	182.808	31.205	191	106	330	1045558.559	183	2509227
gfp.wt.red	gfp	wt	red	n	24	8550.387	187.085	30.882	187	109	384	1599652.38	188	3838992
gfp.wt.red	gfp	wt	red	n	25	6614.466	184.354	30.541	186	104	322	1219403.925	185	2926437
gfp.wt.red	gfp	wt	red	n	26	7038.652	176.981	26.736	173	85	291	1245707.615	176	2989563
gfp.wt.red	gfp	wt	red	n	27	5946.102	180.715	36.089	176	105	363	1074548.621	177	2578800
gfp.wt.red	gfp	wt	red	n	28	6691.969	199.646	37.683	203	106	394	1336025.868	201	3206317
gfp.wt.red	gfp	wt	red	n	29	7747.017	177.065	29.006	186	92	293	1371724.567	177	3291990
gfp.wt.red	gfp	wt	red	n	30	6500.294	194.762	35.372	205	109	389	1266013.117	195	3038294
gfp.wt.red	gfp	wt	red	n	31	5453.997	195.89	50.343	132	90	425	1068384.175	189	2564006
gfp.wt.red	gfp	wt	red	n	32	6802.808	183.228	34.718	176	98	361	1246466.399	181	2991384
gfp.wt.red	gfp	wt	red	n	33	5294.823	183.9	34.423	188	107	340	973717.808	183	2336817
gfp.wt.red	gfp	wt	red	n	34	8495.384	173.012	30.874	175	95	329	1469806.088	172	3527375
gfp.wt.red	gfp	wt	red	n	35	5008.143	195.803	44.112	179	99	672	980611.87	191	2353362
gfp.wt.red	gfp	wt	red	n	36	7243.661	178.576	29.826	187	92	332	1293541.863	178	3104360
gfp.wt.red	gfp	wt	red	n	37	4868.137	221.993	79.886	130	97	475	1080693.482	203	2593547
gfp.wt.red	gfp	wt	red	n	38	6834.476	171.22	24.954	169	94	264	1170196.282	172	2808344
gfp.wt.red	gfp	wt	red	n	39	6490.294	180.256	27.048	188	110	309	1169915.019	180	2807669
gfp.wt.red	gfp	wt	red	n	40	7083.237	174.324	25.03	176	109	286	1234779.621	174	2963337
gfp.wt.red	gfp	wt	red	n	41	4522.705	201.543	57.435	129	102	373	911520.411	187	2187550
gfp.wt.red	gfp	wt	red	n	42	7187.409	170.971	26.733	160	111	302	1228836.435	168	2949074
gfp.wt.red	gfp	wt	red	n	43	7414.085	168.57	21.324	165	112	278	1249792.8	168	2999367
gfp.wt.red	gfp	wt	red	n	44	7185.742	175.64	29.048	177	108	309	1262102.524	174	3028909
gfp.wt.red	gfp	wt	red	n	45	7296.58	179.792	28.48	181	77	301	1311869.775	180	3148345
gfp.wt.red	gfp	wt	red	n	46	7150.74	186.731	30.529	189	97	331	1335262.084	189	3204484
gfp.wt.red	gfp	wt	red	n	47	7434.086	188.578	33.78	190	102	375	1401905.933	187	3364422
gfp.wt.red	gfp	wt	red	n	48	4903.972	191.278	35.834	202	96	341	938023.693	192	2251155
gfp.wt.red	gfp	wt	red	n	49	6050.69	180.736	28.904	188	99	395	1093575.315	181	2624462
gfp.wt.red	gfp	wt	red	n	50	8093.7	184.171	29.278	193	91	342	1490622.863	185	3577333
gfp.wt.red	gfp	wt	red	n	51	5724.009	185.657	31.615	192	107	354	1062699.751	185	2550364
gfp.wt.red	gfp	wt	red	n	52	7606.177	172.304	25.983	168	88	318	1310577.217	172	3145243
gfp.wt.red	gfp	wt	red	n	53	5547.751	177.736	28.141	179	98	285	986036.282	177	2366380
gfp.wt.red	gfp	wt	red	n	54	5768.594	200.924	35.908	204	114	343	1159046.611	203	2781586
gfp.wt.red	gfp	wt	red	n	55	7472.005	179.113	29.193	177	102	305	1338330.556	179	3211848
gfp.wt.red	gfp	wt	red	n	56	6315.286	177.312	29.584	190	70	310	1119774.417	178	2687337
gfp.wt.red	gfp	wt	red	n	57	7684.514	184.122	28.11	187	106	310	1414886.937	185	3395575
gfp.wt.red	gfp	wt	red	n	58	6001.105	180.741	31.001	189	105	403	1084648.244	179	2603038
gfp.wt.red	gfp	wt	red	n	59	6424.874	179.416	31.212	185	94	327	1152723.408	177	2766411
gfp.wt.red	gfp	wt	red	n	60	9528.348	181.937	27.798	189	96	300	1733557.606	183	4160350
gfp.wt.red	gfp	wt	red	n	61	6125.277	195.99	41.424	201	93	389	1200493.486	197	2881054
gfp.wt.red	gfp	wt	red	n	62	6457.376	192.2	33.756	189	107	358	1241106.574	192	2978521
gfp.wt.red	gfp	wt	red	n	63	5207.736	199.438	42.263	210	106	379	1038618.245	201	2492571
gfp.wt.red	gfp	wt	red	n	64	7150.324	182.132	28.26	187	108	316	1302300.176	183	3125379
ctrl.xf270.red	ctrl	xf270	red	n	1	7949.53	178.218	28.513	182	83	317	1416751.021	178	3400047
ctrl.xf270.red	ctrl	xf270	red	n	2	6629.886	172.548	24.688	183	109	285	1143975.634	173	2745416
ctrl.xf270.red	ctrl	xf270	red	n	3	6382.375	171.938	23.367	171	99	284	1097372.253	171	2633573
ctrl.xf270.red	ctrl	xf270	red	n	4	7701.185	186.637	30.812	195	92	356	1437326.545	187	3449426
ctrl.xf270.red	ctrl	xf270	red	n	5	8292.462	185.378	32.023	191	101	347	1537243.197	184	3689215
ctrl.xf270.red	ctrl	xf270	red	n	6	8253.294	179.84	27.016	186	105	322	1484273.692	180	3562094
ctrl.xf270.red	ctrl	xf270	red	n	7	5560.671	187.187	33.526	198	111	327	1040885.504	188	2498011
ctrl.xf270.red	ctrl	xf270	red	n	8	6274.87	182.992	30.044	189	107	324	1148252.079	184	2755679
ctrl.xf270.red	ctrl	xf270	red	n	9	6513.631	183.177	29.488	188	112	319	1193148.299	184	2863425
ctrl.xf270.red	ctrl	xf270	red	n	10	7500.76	174.01	25.949	176	108	350	1305210.922	173	3132363
ctrl.xf270.red	ctrl	xf270	red	n	11	6812.395	183.733	29.912	181	109	318	1251658.89	183	3003844
ctrl.xf270.red	ctrl	xf270	red	n	12	4938.559	192.089	40.199	191	110	378	948641.287	190	2276635
ctrl.xf270.red	ctrl	xf270	red	n	13	5865.268	180.79	29.666	175	108	322	1060384.312	181	2544806
ctrl.xf270.red	ctrl	xf270	red	n	14	6330.706	196.282	40.491	197	84	389	1242605.143	195	2982116
ctrl.xf270.red	ctrl	xf270	red	n	15	7151.994	188.032	30.733	186	107	305	1344806.066	189	3227387
ctrl.xf270.red	ctrl	xf270	red	n	16	6321.539	190.986	34.934	183	112	329	1207323.947	191	2897445
ctrl.xf270.red	ctrl	xf270	red	n	17	5397.747	193.43	38.579	199	110	368	1044083.984	193	2505687
ctrl.xf270.red	ctrl	xf270	red	n	18	7224.914	183.739	30.915	173	109	334	1327495.691	183	3185844
ctrl.xf270.red	ctrl	xf270	red	n	19	6279.87	199.304	45.269	201	105	385	1251603.471	197	3003711
ctrl.xf270.red	ctrl	xf270	red	n	20	5080.649	189.415	37.235	184	101	319	962352.747	189	2309541
ctrl.xf270.red	ctrl	xf270	red	n	21	6674.472	178.476	28.732	189	108	379	1191230.294	179	2858822
ctrl.xf270.red	ctrl	xf270	red	n	22	4788.969	185.176	34.673	172	109	336	886803.043	183	2128230
ctrl.xf270.red	ctrl	xf270	red	n	23	7392.421	195.441	36.996	201	110	340	1444779.386	200	3467312
ctrl.xf270.red	ctrl	xf270	red	n	24	6280.704	182.54	30.674	185	101	334	1146478.248	182	2751422
ctrl.xf270.red	ctrl	xf270	red	n	25	4334.365	187.838	36.868	187	106	345	814157.639	186	1953889
ctrl.xf270.red	ctrl	xf270	red	n	26	7968.698	202.059	37.247	221	100	352	1610146.946	206	3864176
ctrl.xf270.red	ctrl	xf270	red	n	27	8504.139	170.556	25.131	167	104	301	1450432.978	169	3480880
ctrl.xf270.red	ctrl	xf270	red	n	28	6159.448	186.172	30.057	193	101	348	1146718.259	187	2751998
ctrl.xf270.red	ctrl	xf270	red	n	29	8138.289	173.929	24.774	175	111	285	1415487.63	173	3397015
ctrl.xf270.red	ctrl	xf270	red	n	30	7115.325	178.135	27.274	187	92	282	1267486.281	178	3041828
ctrl.xf270.red	ctrl	xf270	red	n	31	7190.329	190.37	32.31	203	98	345	1368824.247	192	3285028
ctrl.xf270.red	ctrl	xf270	red	n	32	7325.752	183.506	30.399	181	100	327	1344321.877	183	3226225
ctrl.xf270.red	ctrl	xf270	red	n	33	6029.859	173.379	25.632	175	108	281	1045451.13	173	2508968
ctrl.xf270.red	ctrl	xf270	red	n	34	7202.413	178.012	24.971	181	105	275	1282118.616	179	3076944
ctrl.xf270.red	ctrl	xf270	red	n	35	6414.46	187.572	34.028	200	90	321	1203175.424	187	2887489
ctrl.xf270.red	ctrl	xf270	red	n	36	5943.188	196.198	45.279	141	89	363	1166044.56	192	2798379
ctrl.xf270.red	ctrl	xf270	red	n	37	3813.508	182.16	33.644	167	108	327	694669.259	181	1667130
ctrl.xf270.red	ctrl	xf270	red	n	38	6808.645	186.879	39.871	177	102	422	1272394.838	182	3053608
ctrl.xf270.red	ctrl	xf270	red	n	39	5327.744	191.472	43.31	155	103	365	1020112.054	184	2448157
ctrl.xf270.red	ctrl	xf270	red	n	40	6041.11	190.354	34.517	194	110	325	1149948.824	191	2759751
ctrl.xf270.red	ctrl	xf270	red	n	41	6665.305	177.251	28.004	189	88	310	1181431.096	177	2835305
ctrl.xf270.red	ctrl	xf270	red	n	42	4480.205	189.052	37.632	172	110	337	846991.223	187	2032686
ctrl.xf270.red	ctrl	xf270	red	n	43	6719.474	203.532	36.002	223	90	321	1367630.859	208	3282164
ctrl.xf270.red	ctrl	xf270	red	n	44	6282.371	183.866	29.478	190	102	361	1155114.476	185	2772148
ctrl.xf270.red	ctrl	xf270	red	n	45	7407.005	186.669	30.778	190	103	303	1382658.213	187	3318228
ctrl.xf270.red	ctrl	xf270	red	n	46	7645.35	175.448	24.734	176	114	302	1341359.241	175	3219115
ctrl.xf270.red	ctrl	xf270	red	n	47	7455.758	180.328	31.069	179	113	316	1344479.801	178	3226604
ctrl.xf270.red	ctrl	xf270	red	n	48	7128.243	180.909	28.036	181	104	324	1289563.54	182	3094811
ctrl.xf270.red	ctrl	xf270	red	n	49	6486.963	167.305	23	161	91	284	1085300.035	167	2604601
ctrl.xf270.red	ctrl	xf270	red	n	50	5083.149	169.819	23.561	172	108	259	863217.798	169	2071628
ctrl.xf270.red	ctrl	xf270	red	n	51	7116.159	194.57	33.102	203	111	318	1384590.384	198	3322865
ctrl.xf270.red	ctrl	xf270	red	n	52	7166.578	173.98	26.558	176	98	291	1246839.087	172	2992277
ctrl.xf270.red	ctrl	xf270	red	n	53	6128.614	190.91	37.513	197	89	352	1170014.324	191	2807906
ctrl.xf270.red	ctrl	xf270	red	n	54	6684.056	184.608	33.318	187	98	330	1233930.163	184	2961297
gfp.xf270.red	gfp	xf270	red	n	1	6803.227	175.546	25.948	184	110	300	1194280.229	175	2866142
gfp.xf270.red	gfp	xf270	red	n	2	6255.285	179.491	31.437	171	100	313	1122769.472	178	2694524
gfp.xf270.red	gfp	xf270	red	n	3	5721.094	178.003	27.186	184	102	290	1018370.967	177	2443979
gfp.xf270.red	gfp	xf270	red	n	4	6937.399	183.239	29.674	195	103	308	1271202.483	185	3050747
gfp.xf270.red	gfp	xf270	red	n	5	6910.315	177.794	26.606	175	106	381	1228609.709	177	2948529
gfp.xf270.red	gfp	xf270	red	n	6	7529.51	184.296	28.855	184	104	425	1387656.12	184	3330223
gfp.xf270.red	gfp	xf270	red	n	7	7749.103	186.389	31.351	186	89	351	1444347.452	186	3466276
gfp.xf270.red	gfp	xf270	red	n	8	7963.696	180.673	27.723	187	104	355	1438821.784	181	3453015
gfp.xf270.red	gfp	xf270	red	n	9	4766.05	180.347	31.513	183	104	312	859544.149	180	2062812
gfp.xf270.red	gfp	xf270	red	n	10	6615.718	177.411	28.63	184	99	291	1173703.458	177	2816760
gfp.xf270.red	gfp	xf270	red	n	11	7079.489	171.696	24.625	174	107	279	1215516.613	172	2917107
gfp.xf270.red	gfp	xf270	red	n	12	7069.905	188.836	34.616	188	105	389	1335055.391	189	3203987
gfp.xf270.red	gfp	xf270	red	n	13	6804.06	182.753	31.353	185	99	314	1243464.969	183	2984180
gfp.xf270.red	gfp	xf270	red	n	14	5614.839	183.516	34.185	188	98	360	1030414.849	182	2472883
gfp.xf270.red	gfp	xf270	red	n	15	6443.627	180.795	27.495	174	104	327	1164974.311	180	2795811
gfp.xf270.red	gfp	xf270	red	n	16	7256.581	191.293	31.553	201	108	341	1388133.642	193	3331369
gfp.xf270.red	gfp	xf270	red	n	17	6196.116	190.974	33.143	193	108	365	1183298.479	190	2839787
gfp.xf270.red	gfp	xf270	red	n	18	7014.069	181.469	27.48	189	98	324	1272835.89	182	3054667
gfp.xf270.red	gfp	xf270	red	n	19	6970.734	182.715	31.042	180	84	311	1273655.511	182	3056634
gfp.xf270.red	gfp	xf270	red	n	20	7166.576	180.501	29.244	181	108	417	1293577.252	179	3104444
gfp.xf270.red	gfp	xf270	red	n	21	5271.073	173.776	28.34	166	106	326	915985.47	172	2198265
gfp.xf270.red	gfp	xf270	red	n	22	6900.731	177.771	28.151	181	97	295	1226747.124	177	2944059
gfp.xf270.red	gfp	xf270	red	n	23	8274.544	187.571	31.866	195	105	387	1552060.691	188	3724776
gfp.xf270.red	gfp	xf270	red	n	24	5647.757	185.584	30.495	176	108	346	1048131.906	186	2515402
gfp.xf270.red	gfp	xf270	red	n	25	4867.305	222.232	72.384	130	99	499	1081672.6	206	2595896
gfp.xf270.red	gfp	xf270	red	n	26	8595.808	174.392	24.245	180	85	317	1499037.443	175	3597526
gfp.xf270.red	gfp	xf270	red	n	27	6503.213	172.34	25.12	172	106	289	1120761.464	172	2689705
gfp.xf270.red	gfp	xf270	red	n	28	6522.38	199.644	48.76	202	107	424	1302150.975	194	3125020
gfp.xf270.red	gfp	xf270	red	n	29	6774.892	180.389	26.341	182	110	318	1222112.747	181	2932937
gfp.xf270.red	gfp	xf270	red	n	30	8676.645	189.684	35.382	185	110	339	1645817.045	188	3949781
gfp.xf270.red	gfp	xf270	red	n	31	7406.587	181.215	27.666	182	101	297	1342181.549	182	3221089
gfp.xf270.red	gfp	xf270	red	n	32	6976.568	176.319	27.2	177	109	309	1230101.027	176	2952108
gfp.xf270.red	gfp	xf270	red	n	33	7225.329	184.316	31.16	198	101	319	1331743.573	185	3196039
gfp.xf270.red	gfp	xf270	red	n	34	7464.923	180.538	27.963	177	98	331	1347699.717	180	3234332
gfp.xf270.red	gfp	xf270	red	n	35	6103.611	171.972	24.301	161	113	312	1049647.808	170	2519040
gfp.xf270.red	gfp	xf270	red	n	36	8109.953	172.445	24.108	175	98	289	1398519.115	172	3356293
gfp.xf270.red	gfp	xf270	red	n	37	6600.301	195.597	37.767	198	105	401	1291000.884	195	3098261
gfp.xf270.red	gfp	xf270	red	n	38	6737.807	182.17	28.734	197	100	348	1227425.072	183	2945686
gfp.xf270.red	gfp	xf270	red	n	39	7794.105	167.84	22.73	163	100	288	1308161.666	167	3139445
gfp.xf270.red	gfp	xf270	red	n	40	7074.489	181.104	26.99	195	107	275	1281216.689	183	3074780
gfp.xf270.red	gfp	xf270	red	n	41	6035.692	184.339	29.846	184	102	326	1112612.759	185	2670149
gfp.xf270.red	gfp	xf270	red	n	42	7283.248	179.343	26.574	184	95	282	1306196.576	181	3134729
gfp.xf270.red	gfp	xf270	red	n	43	7141.159	190.718	30.445	190	109	324	1361948.699	193	3268528
gfp.xf270.red	gfp	xf270	red	n	44	6179.031	182.006	29.309	188	96	293	1124623.723	183	2698974
gfp.xf270.red	gfp	xf270	red	n	45	6670.72	171.459	23.05	176	99	288	1143752.094	171	2744880
gfp.xf270.red	gfp	xf270	red	n	46	8150.371	192.822	31.679	204	106	331	1571568.663	195	3771593
gfp.xf270.red	gfp	xf270	red	n	47	6887.814	181.718	28.367	189	94	290	1251639.508	184	3003798
gfp.xf270.red	gfp	xf270	red	n	48	6028.608	177.051	27.178	175	108	332	1067371.532	177	2561575
gfp.xf270.red	gfp	xf270	red	n	49	5931.937	193.677	35.822	191	89	356	1148881.078	194	2757189
gfp.xf270.red	gfp	xf270	red	n	50	8823.735	189.64	34.815	198	95	366	1673335.382	190	4015822
gfp.xf270.red	gfp	xf270	red	n	51	7892.859	181.837	28.085	188	105	318	1435213.286	183	3444355
gfp.xf270.red	gfp	xf270	red	n	52	7574.095	171.871	23.87	175	94	304	1301763.875	172	3124091
gfp.xf270.red	gfp	xf270	red	n	53	7029.07	182.181	28.656	189	89	343	1280565.409	183	3073217
gfp.xf270.red	gfp	xf270	red	n	54	8463.719	176.127	25.554	183	93	329	1490689.146	176	3577491
gfp.xf270.red	gfp	xf270	red	n	55	7137.408	179.745	27.498	183	110	289	1282913.433	181	3078852
gfp.xf270.red	gfp	xf270	red	n	56	6104.028	197.395	35.009	207	108	367	1204904.046	199	2891638
gfp.xf270.red	gfp	xf270	red	n	57	4749.383	215.812	73.572	131	102	456	1024971.684	190	2459820
gfp.xf270.red	gfp	xf270	red	n	58	6889.897	186.05	32.239	190	85	326	1281867.968	186	3076343
gfp.xf270.red	gfp	xf270	red	n	59	7551.177	185.254	30.192	182	108	358	1398884.548	185	3357170
gfp.xf270.red	gfp	xf270	red	n	60	4726.882	167.792	23.671	159	108	302	793132.791	166	1903432
gfp.xf270.red	gfp	xf270	red	n	61	6979.485	168.803	23.678	159	95	407	1178159.495	167	2827454
gfp.xf270.red	gfp	xf270	red	n	62	5805.681	179.641	28.055	181	98	325	1042937.502	179	2502936
gfp.xf270.red	gfp	xf270	red	n	63	6750.724	172.343	24.945	162	106	279	1163442.991	171	2792136
gfp.xf270.red	gfp	xf270	red	n	64	6311.121	176.563	27.322	183	107	351	1114308.253	175	2674218
gfp.xf270.red	gfp	xf270	red	n	65	6591.134	172.64	27.996	157	99	299	1137890.994	169	2730814
