# Supplementary material for: A genetic framework for RNAi inheritance in Caenorhabditis elegans
Source: EMBO Rep. 2025 Jul 7;26(16):4072–99. doi: 10.1038/s44319-025-00512-7 (PMC12373942; doi:10.1038/s44319-025-00512-7)
Supplement: Supplementary file 6 — Source data Fig. 5 [file 44319_2025_512_MOESM6_ESM.zip › Figure_5/5I/F1_hermaphrodites_wago-3.csv]

condi	RNAi	genotype	channel	image	index	area	mean	stddev	modal	min	max	intden	median	rawintden
ctrl.wt.green	ctrl	wt	green	n	1	40512.7	441.579	248.97	203	86	3309	17889558.81	396	42932963
ctrl.wt.green	ctrl	wt	green	n	2	40721.876	394.605	183.108	190	95	2736	16069039.1	365	38563917
ctrl.wt.green	ctrl	wt	green	n	3	35827.901	393.847	207.977	180	108	3682	14110705.96	357	33864134
ctrl.wt.green	ctrl	wt	green	n	4	38756.369	412.662	201.537	191	102	2335	15993293.11	375	38382135
ctrl.wt.green	ctrl	wt	green	n	5	36589.186	415.275	227.271	185	99	3872	15194559.65	369	36465263
ctrl.wt.green	ctrl	wt	green	n	6	36759.194	416.972	213.145	190	108	3528	15327552.44	389	36784431
ctrl.wt.green	ctrl	wt	green	n	7	43046.567	457.804	235.373	211	106	3512	19706883.79	441	47294342
ctrl.wt.green	ctrl	wt	green	n	8	35524.97	410.384	243.416	192	96	5317	14578887.53	356	34987718
ctrl.wt.green	ctrl	wt	green	n	9	38685.949	410.347	189.333	381	91	3520	15874667.65	393	38097447
ctrl.wt.green	ctrl	wt	green	n	10	39088.051	468.426	244.514	183	97	4114	18309860.68	433	43941641
ctrl.wt.green	ctrl	wt	green	n	11	42496.541	424.586	234.085	198	100	2419	18043435.9	391	43302251
ctrl.wt.green	ctrl	wt	green	n	12	39946.84	419.224	215.568	215	99	2404	16746685.32	386	40190193
ctrl.wt.green	ctrl	wt	green	n	13	28761.742	408.439	181.294	320	79	2861	11747427.91	380	28192528
ctrl.wt.green	ctrl	wt	green	n	14	38990.13	409.707	199.722	186	104	3584	15974543.92	385	38337139
ctrl.wt.green	ctrl	wt	green	n	15	41230.65	452.109	223.047	208	103	2585	18640733.01	421	44735698
ctrl.wt.green	ctrl	wt	green	n	16	33311.951	423.86	209.337	195	94	3238	14119610.12	389	33885503
ctrl.wt.green	ctrl	wt	green	n	17	40210.186	411.111	208.45	192	99	4289	16530862.46	371	39672242
ctrl.wt.green	ctrl	wt	green	n	18	31575.205	430.737	255.791	202	96	4040	13600610.79	370	32639962
ctrl.wt.green	ctrl	wt	green	n	19	37920.914	442.747	271.104	185	102	5253	16789365.21	361	40292620
ctrl.wt.green	ctrl	wt	green	n	20	37726.322	483.357	244.591	219	102	3333	18235270.99	467	43762634
ctrl.wt.green	ctrl	wt	green	n	21	44845.816	443.351	217.798	198	89	4551	19882442.3	427	47715663
ctrl.wt.green	ctrl	wt	green	n	22	41902.764	443.032	240.331	209	98	4289	18564270.32	403	44552196
ctrl.wt.green	ctrl	wt	green	n	23	35203.705	419.079	198.175	203	97	2354	14753124.31	394	35405867
ctrl.wt.green	ctrl	wt	green	n	24	40250.188	434.667	209.42	203	108	3059	17495439.4	405	41987120
ctrl.wt.green	ctrl	wt	green	n	25	46658.4	444.776	239.386	197	104	3156	20752529.05	411	49803775
ctrl.wt.green	ctrl	wt	green	n	26	33388.622	377.163	188.178	197	95	3903	12592945.2	339	30221676
ctrl.wt.green	ctrl	wt	green	n	27	35728.729	443.336	237.287	180	99	3514	15839826.04	390	38013831
ctrl.wt.green	ctrl	wt	green	n	28	43108.236	455.384	275.35	197	74	5105	19630813.62	409	47111782
ctrl.wt.green	ctrl	wt	green	n	29	33892.395	477.704	258.971	225	69	3646	16190542.2	425	38855511
ctrl.wt.green	ctrl	wt	green	n	30	37956.749	397.859	192.74	191	101	3192	15101420.35	378	36241739
ctrl.wt.green	ctrl	wt	green	n	31	33778.223	426.994	227.2	210	100	3794	14423113.69	393	34613878
ctrl.wt.green	ctrl	wt	green	n	32	36443.762	420.456	234.761	199	104	4037	15322990.15	378	36773482
ctrl.wt.green	ctrl	wt	green	n	33	41201.482	408.053	203.263	219	87	3919	16812379.6	381	40347852
ctrl.wt.green	ctrl	wt	green	n	34	35090.783	443.656	245.538	199	97	2831	15568221.44	393	37362010
ctrl.wt.green	ctrl	wt	green	n	35	49428.111	485.63	264.75	204	91	5161	24003779.68	441	57606417
ctrl.wt.green	ctrl	wt	green	n	36	40693.958	431.72	242.769	201	106	4019	17568406.93	384	42162234
ctrl.wt.green	ctrl	wt	green	n	37	21409.736	445.693	231.088	274	105	3009	9542170.055	408	22900153
ctrl.wt.green	ctrl	wt	green	n	38	38971.379	410.959	189.796	199	97	2614	16015621.64	402	38435721
ctrl.wt.green	ctrl	wt	green	n	39	36004.159	440.919	215.794	418	89	4695	15874917.66	416	38098047
ctrl.wt.green	ctrl	wt	green	n	40	45266.669	502.372	252.706	216	107	4518	22740721.9	487	54575218
ctrl.wt.green	ctrl	wt	green	n	41	36703.358	427.459	231.389	182	104	4725	15689167.02	385	37652266
ctrl.wt.green	ctrl	wt	green	n	42	32578.168	387.536	228.813	189	103	4275	12625216.27	329	30299123
ctrl.wt.green	ctrl	wt	green	n	43	42521.542	432.131	213.265	214	101	5444	18374870.34	399	44097657
ctrl.wt.green	ctrl	wt	green	n	44	35292.043	400.615	217.319	183	94	3507	14138535.16	363	33930921
ctrl.wt.green	ctrl	wt	green	n	45	23783.179	421.689	228.454	259	104	3522	10029114.16	372	24068765
ctrl.wt.green	ctrl	wt	green	n	46	46303.8	451.215	258.136	201	92	3696	20892951.77	407	50140774
ctrl.wt.green	ctrl	wt	green	n	47	45781.276	460.053	238.61	368	95	3697	21061805.8	414	50546005
ctrl.wt.green	ctrl	wt	green	n	48	40854.799	429.632	213.947	194	96	3265	17552524.53	406	42124118
ctrl.wt.green	ctrl	wt	green	n	49	44757.062	436.943	211.35	420	100	4393	19556294.35	422	46932944
ctrl.wt.green	ctrl	wt	green	n	50	33845.726	396.608	186.566	338	105	3275	13423492.63	361	32214898
ctrl.wt.green	ctrl	wt	green	n	51	32281.487	398.178	207.468	221	102	3483	12853764.3	362	30847613
ctrl.wt.green	ctrl	wt	green	n	52	28931.75	400.723	213.315	192	83	3189	11593629.57	359	27823429
ctrl.wt.green	ctrl	wt	green	n	53	31146.435	418.531	216.185	192	95	2328	13035747.68	366	31284353
ctrl.wt.green	ctrl	wt	green	n	54	17468.722	454.001	246.9	196	104	2120	7930812.898	406	19033074
ctrl.wt.green	ctrl	wt	green	n	55	32806.095	396.267	204.067	181	106	3281	12999986.45	366	31198530
ctrl.wt.green	ctrl	wt	green	n	56	24018.19	365.048	165.196	201	99	1873	8767786.043	341	21041717
ctrl.wt.green	ctrl	wt	green	n	57	23441.497	403.344	181.638	170	106	1679	9454983.955	383	22690916
ctrl.wt.green	ctrl	wt	green	n	58	29145.926	443.297	246.69	206	106	2927	12920295.28	384	31007280
ctrl.wt.green	ctrl	wt	green	y	59	36447.096	436.559	250.992	194	85	4094	15911315.17	377	38185397
ctrl.wt.green	ctrl	wt	green	n	60	34782.019	405.584	240.606	185	93	5706	14107033.71	368	33855321
ctrl.wt.green	ctrl	wt	green	n	61	18609.191	380.112	205.724	161	85	3921	7073576.319	347	16975801
ctrl.wt.green	ctrl	wt	green	n	62	34902.441	380.923	190.47	194	103	3007	13295156.3	345	31906905
ctrl.wt.green	ctrl	wt	green	n	63	23199.402	392.674	192.226	242	97	3355	9109804.301	358	21862523
ctrl.wt.green	ctrl	wt	green	n	64	25508.675	411.148	218.074	194	93	3357	10487846.13	365	25169671
ctrl.wt.green	ctrl	wt	green	n	65	39456.401	417.66	221.915	203	94	2738	16479359.26	364	39548640
ctrl.wt.green	ctrl	wt	green	n	66	37300.052	429.003	226.639	199	106	3049	16001848.51	376	38402667
ctrl.pk1673.green	ctrl	pk1673	green	n	1	43273.208	382.343	174.525	184	103	1854	16545219.71	364	39706731
ctrl.pk1673.green	ctrl	pk1673	green	n	2	49825.171	421.029	217.13	190	108	3018	20977821.48	387	50344494
ctrl.pk1673.green	ctrl	pk1673	green	n	3	45457.473	420.864	243.269	176	95	2359	19131421.71	368	45913335
ctrl.pk1673.green	ctrl	pk1673	green	n	4	42034.818	459.009	258.67	187	104	4054	19294361.58	400	46304373
ctrl.pk1673.green	ctrl	pk1673	green	n	5	55401.256	467.489	255.859	202	101	5938	25899488.71	426	62155961
ctrl.pk1673.green	ctrl	pk1673	green	n	6	50483.534	444.627	241.959	205	94	3931	22446360.42	411	53868828
ctrl.pk1673.green	ctrl	pk1673	green	n	7	57650.525	418.46	185.138	202	102	3007	24124442.58	412	57896043
ctrl.pk1673.green	ctrl	pk1673	green	n	8	47143.383	438.142	231.19	218	97	4620	20655491.48	402	49570937
ctrl.pk1673.green	ctrl	pk1673	green	n	9	40633.088	476.957	255.201	203	110	3463	19380242.55	428	46510478
ctrl.pk1673.green	ctrl	pk1673	green	n	10	48902.629	498.677	237.144	246	104	4174	24386601.94	486	58525197
ctrl.pk1673.green	ctrl	pk1673	green	n	11	32861.487	355.672	194.367	157	91	3456	11687913.73	315	28049724
ctrl.pk1673.green	ctrl	pk1673	green	n	12	40894.35	411.649	201.063	189	96	3021	16834124.87	393	40400072
ctrl.pk1673.green	ctrl	pk1673	green	n	13	50088.099	462.587	236.859	405	107	4818	23170120.24	419	55605773
ctrl.pk1673.green	ctrl	pk1673	green	n	14	45461.64	432.795	223.231	193	89	3087	19675566.32	407	47219223
ctrl.pk1673.green	ctrl	pk1673	green	n	15	34162.379	407.607	224.769	191	103	3878	13924818.67	370	33418053
ctrl.pk1673.green	ctrl	pk1673	green	n	16	36007.462	432.787	220.583	315	92	4483	15583560.38	386	37398853
ctrl.pk1673.green	ctrl	pk1673	green	n	17	46363.764	427.671	201.732	399	111	3692	19828454.49	414	47586138
ctrl.pk1673.green	ctrl	pk1673	green	n	18	41151.862	457.395	222.366	201	104	2508	18822663.99	413	45172350
ctrl.pk1673.green	ctrl	pk1673	green	n	19	37681.288	410.651	203.112	211	107	2630	15473857.08	365	37135577
ctrl.pk1673.green	ctrl	pk1673	green	n	20	39934.723	447.85	212.122	434	97	2611	17884785.31	435	42921543
ctrl.pk1673.green	ctrl	pk1673	green	n	21	33914.868	394.51	222.247	182	78	4429	13379749.02	351	32109945
ctrl.pk1673.green	ctrl	pk1673	green	n	22	41013.522	489.633	303.651	219	107	3404	20081575.94	412	48193602
ctrl.pk1673.green	ctrl	pk1673	green	n	23	49823.504	482.433	298.727	235	106	3446	24036498.18	403	57684986
ctrl.pk1673.green	ctrl	pk1673	green	n	24	42898.191	545.618	253.668	459	105	3896	23406035.5	517	56171944
ctrl.pk1673.green	ctrl	pk1673	green	n	25	35892.04	446.917	226.878	351	99	4060	16040753.56	408	38496067
ctrl.pk1673.green	ctrl	pk1673	green	n	26	40995.605	474.241	262.318	207	112	3381	19441816.58	425	46658249
ctrl.pk1673.green	ctrl	pk1673	green	n	27	47198.802	534.663	290.067	262	85	3784	25235456.17	495	60562355
ctrl.pk1673.green	ctrl	pk1673	green	n	28	44102.412	462.638	266	202	101	3705	20403438.42	410	48966037
ctrl.pk1673.green	ctrl	pk1673	green	n	29	32153.121	423.258	233.378	168	101	3391	13609062.72	385	32660273
ctrl.pk1673.green	ctrl	pk1673	green	n	30	36732.912	425.288	223.262	171	104	5295	15622064.2	391	37491258
ctrl.pk1673.green	ctrl	pk1673	green	n	31	31496.425	451.994	246.77	233	93	3823	14236185.68	392	34165300
ctrl.pk1673.green	ctrl	pk1673	green	n	32	38663.416	417.098	222.169	204	112	3488	16126449.52	369	38701728
ctrl.pk1673.green	ctrl	pk1673	green	n	33	41873.144	445.402	212.281	423	95	4637	18650402.45	426	44758941
ctrl.pk1673.green	ctrl	pk1673	green	n	34	35073.67	390.831	187.716	190	80	3345	13707878.03	366	32897419
ctrl.pk1673.green	ctrl	pk1673	green	n	35	30759.725	382.953	184.08	224	102	1791	11779524.96	344	28269581
ctrl.pk1673.green	ctrl	pk1673	green	n	36	34992	433.973	218.256	194	104	2699	15185583.62	393	36443752
ctrl.pk1673.green	ctrl	pk1673	green	n	37	31642.681	378.649	178.94	177	101	3048	11981462.43	368	28754209
ctrl.pk1673.green	ctrl	pk1673	green	n	38	44986.202	444.877	204.103	185	100	2292	20013340.77	431	48029845
ctrl.pk1673.green	ctrl	pk1673	green	n	39	48345.937	514.605	257.19	233	102	4322	24879065.05	487	59707055
ctrl.pk1673.green	ctrl	pk1673	green	n	40	31022.653	445.97	222.653	337	106	2803	13835161.7	398	33202886
ctrl.pk1673.green	ctrl	pk1673	green	n	41	32727.731	398.916	206.351	174	97	2617	13055607.27	355	31332040
ctrl.pk1673.green	ctrl	pk1673	green	n	42	36151.635	382.97	170.183	373	100	2757	13844982.56	365	33226455
ctrl.pk1673.green	ctrl	pk1673	green	n	43	43978.239	443.551	255.139	202	100	4721	19506575.34	388	46813663
ctrl.pk1673.green	ctrl	pk1673	green	n	44	36446.232	449.809	221.299	338	109	3045	16393834.53	400	39343423
ctrl.pk1673.green	ctrl	pk1673	green	n	45	46842.536	531.309	298.881	329	104	4525	24887864.2	473	59728172
ctrl.pk1673.green	ctrl	pk1673	green	n	46	26261.188	398.4	203.77	191	100	2087	10462460.38	358	25108769
ctrl.pk1673.green	ctrl	pk1673	green	n	47	45453.723	453.68	240.557	199	109	3267	20621447.44	419	49489235
ctrl.pk1673.green	ctrl	pk1673	green	n	48	39117.186	450.487	204.86	429	99	2949	17621776.33	424	42290350
ctrl.pk1673.green	ctrl	pk1673	green	n	49	34391.972	398.647	197.601	333	97	2954	13710272.3	354	32903165
ctrl.pk1673.green	ctrl	pk1673	green	n	50	31886.026	419.858	201.451	315	94	2602	13387593.12	380	32128770
ctrl.pk1673.green	ctrl	pk1673	green	n	51	45167.043	450.285	236.27	189	111	3719	20338030.87	414	48809066
ctrl.pk1673.green	ctrl	pk1673	green	n	52	40997.271	412.102	206.236	176	108	3999	16895052.21	394	40546291
ctrl.pk1673.green	ctrl	pk1673	green	n	53	39236.358	392.458	174.647	269	102	2430	15398604.09	362	36954978
ctrl.pk1673.green	ctrl	pk1673	green	n	54	30394.292	394.257	195.362	185	106	3126	11983176.67	361	28758323
ctrl.pk1673.green	ctrl	pk1673	green	n	55	31873.942	495.173	259.91	351	106	5058	15783119.4	439	37877773
ctrl.pk1673.green	ctrl	pk1673	green	y	56	42619.428	425.092	257.051	193	101	4169	18117198.33	368	43479309
ctrl.pk1673.green	ctrl	pk1673	green	n	57	38342.568	431.243	206.853	195	88	1964	16534962.58	398	39682115
ctrl.pk1673.green	ctrl	pk1673	green	n	58	40951.019	459.544	211.844	377	93	2542	18818790.9	431	45163055
ctrl.pk1673.green	ctrl	pk1673	green	n	59	33446.93	396.51	180.158	179	88	2601	13262052.44	368	31827486
ctrl.pk1673.green	ctrl	pk1673	green	n	60	38648.832	507.808	272.517	240	104	3344	19626174.5	449	47100688
ctrl.pk1673.green	ctrl	pk1673	green	n	61	22733.528	404.383	192.129	226	106	2075	9193056.287	373	22062337
ctrl.pk1673.green	ctrl	pk1673	green	n	62	24643.615	400.968	198.961	174	106	1803	9881290.337	368	23714024
ctrl.pk1673.green	ctrl	pk1673	green	n	63	39914.722	388.244	168.357	417	100	2178	15496639.78	378	37190253
ctrl.pk1673.green	ctrl	pk1673	green	n	64	26349.525	372.726	174.288	172	101	1784	9821140.116	348	23569670
ctrl.pk1673.green	ctrl	pk1673	green	n	65	35619.945	452.722	223.812	227	106	3918	16125922.83	421	38700464
ctrl.pk1673.green	ctrl	pk1673	green	n	66	31613.93	438.11	237.936	181	91	3815	13850377.81	395	33239403
ctrl.pk1673.green	ctrl	pk1673	green	n	67	48012.172	413.008	220.073	193	91	2731	19829399.11	358	47588405
ctrl.pk1673.green	ctrl	pk1673	green	n	68	38337.984	414.085	205.288	192	102	2028	15875186.07	377	38098723
ctrl.pk1673.green	ctrl	pk1673	green	n	69	36855.001	368.986	150.433	339	90	1361	13598982.27	353	32636081
ctrl.pk1673.green	ctrl	pk1673	green	n	70	40574.335	382.572	152.691	308	104	1283	15522610.12	365	37252579
ctrl.pk1673.green	ctrl	pk1673	green	n	71	42908.191	474.998	216.465	388	86	3554	20381296.16	452	48912898
gfp.pk1673.green	gfp	pk1673	green	n	1	28670.476	390.764	197.15	169	82	3031	11203404.29	361	26886942
gfp.pk1673.green	gfp	pk1673	green	n	2	35267.861	432.525	188.205	309	110	1855	15254217.26	401	36608449
gfp.pk1673.green	gfp	pk1673	green	n	3	39590.142	452.225	207.652	200	106	2154	17903655.79	435	42966811
gfp.pk1673.green	gfp	pk1673	green	n	4	46923.81	432.472	245.349	214	98	4007	20293225.37	386	48701516
gfp.pk1673.green	gfp	pk1673	green	n	5	24359.446	448.282	207.625	214	110	1809	10919902.18	421	26206568
gfp.pk1673.green	gfp	pk1673	green	n	6	32651.908	442.436	247.335	198	111	5562	14446369.11	396	34669702
gfp.pk1673.green	gfp	pk1673	green	n	7	28924.655	343.825	143.083	176	86	2234	9945015.974	328	23866948
gfp.pk1673.green	gfp	pk1673	green	n	8	31828.537	426.953	216.564	194	108	3476	13589280.37	391	32612783
gfp.pk1673.green	gfp	pk1673	green	n	9	34268.232	416.592	234.617	197	105	3800	14275878.4	369	34260543
gfp.pk1673.green	gfp	pk1673	green	n	10	34795.34	454.396	214.25	307	109	3051	15810865.19	425	37944343
gfp.pk1673.green	gfp	pk1673	green	n	11	35387.45	403.507	187.202	199	109	3189	14279098.96	384	34268272
gfp.pk1673.green	gfp	pk1673	green	n	12	44060.763	434.924	226.697	201	112	3135	19163088.32	402	45989311
gfp.pk1673.green	gfp	pk1673	green	n	13	45991.684	381.487	188.188	182	87	3548	17545231.5	367	42106632
gfp.pk1673.green	gfp	pk1673	green	n	14	38358.836	444.545	245.409	216	114	5257	17052228.15	399	40923478
gfp.pk1673.green	gfp	pk1673	green	n	15	35077.436	413.441	218.511	184	108	3226	14502455.42	379	34804303
gfp.pk1673.green	gfp	pk1673	green	n	16	45286.235	411.624	217.538	200	105	3718	18640900.3	373	44736117
gfp.pk1673.green	gfp	pk1673	green	n	17	40624.356	422.137	244.325	215	111	4589	17149055.9	378	41155854
gfp.pk1673.green	gfp	pk1673	green	n	18	43339.063	434.862	226.091	238	101	3001	18846511.78	392	45229562
gfp.pk1673.green	gfp	pk1673	green	n	19	43848.67	392.96	197.946	205	106	2857	17230765.89	364	41351949
gfp.pk1673.green	gfp	pk1673	green	n	20	37712.973	414.643	234.624	190	98	4264	15637413.93	388	37528079
gfp.pk1673.green	gfp	pk1673	green	n	21	41256.885	469.288	268.217	200	106	4947	19361367.8	425	46465160
gfp.pk1673.green	gfp	pk1673	green	n	22	33531.532	401.774	232.339	183	107	4554	13472085.01	373	32331527
gfp.pk1673.green	gfp	pk1673	green	n	23	43599.075	451.809	257.221	194	106	4578	19698435.7	404	47274086
gfp.pk1673.green	gfp	pk1673	green	n	24	32746.079	394.823	171.167	177	94	1629	12928900.2	371	31027943
gfp.pk1673.green	gfp	pk1673	green	n	25	39688.063	450.363	220.425	320	82	3966	17874016.52	410	42895680
gfp.pk1673.green	gfp	pk1673	green	n	26	44976.221	447.273	223.486	212	89	2445	20116666.05	408	48277793
gfp.pk1673.green	gfp	pk1673	green	n	27	47348.413	465.955	255.02	236	113	6104	22062246.18	423	52946972
gfp.pk1673.green	gfp	pk1673	green	n	28	34745.754	428.469	176.591	351	103	1664	14887485.92	404	35728334
gfp.pk1673.green	gfp	pk1673	green	n	29	46630.464	405.177	201.267	192	103	3304	18893585.18	394	45342533
gfp.pk1673.green	gfp	pk1673	green	n	30	36853.35	373.583	172.434	379	95	2151	13767772.69	363	33041145
gfp.pk1673.green	gfp	pk1673	green	n	31	29335.923	367.346	196.902	173	86	4827	10776441.46	342	25862278
gfp.pk1673.green	gfp	pk1673	green	n	32	39197.207	404.496	196.09	187	96	3042	15855099.71	387	38050501
gfp.pk1673.green	gfp	pk1673	green	n	33	36695.426	422.663	213.888	366	101	3399	15509782.27	393	37221777
gfp.pk1673.green	gfp	pk1673	green	n	34	35057.852	385.975	178.994	192	105	2384	13531465.23	362	32474033
gfp.pk1673.green	gfp	pk1673	green	n	35	40744.778	445.128	230.374	206	107	2811	18136621.85	413	43525904
gfp.pk1673.green	gfp	pk1673	green	n	36	39675.562	358.371	193.846	212	111	6106	14218562.45	324	34122991
gfp.pk1673.green	gfp	pk1673	green	n	37	40916.036	382.223	205.809	196	106	3733	15639044.01	346	37531991
gfp.pk1673.green	gfp	pk1673	green	n	38	39307.212	453.167	255.189	200	110	4198	17812733.3	407	42748607
gfp.pk1673.green	gfp	pk1673	green	n	39	40028.495	427.159	191.627	214	88	2463	17098549.43	409	41034644
gfp.pk1673.green	gfp	pk1673	green	n	40	25830.347	496.592	241.261	295	104	2116	12827144.72	474	30783741
gfp.pk1673.green	gfp	pk1673	green	n	41	40676.442	365.503	177.611	181	104	4484	14867355.42	348	35680023
gfp.pk1673.green	gfp	pk1673	green	n	42	33624.036	440.718	223.317	200	98	3228	14818733.2	416	35563335
gfp.pk1673.green	gfp	pk1673	green	n	43	40390.178	478.071	277.959	203	109	5241	19309365.84	435	46340361
gfp.pk1673.green	gfp	pk1673	green	n	44	44562.036	427.08	257.705	203	107	4672	19031543.15	382	45673617
gfp.pk1673.green	gfp	pk1673	green	n	45	28182.121	446.05	219.488	217	109	2818	12570637.17	411	30168151
gfp.pk1673.green	gfp	pk1673	green	n	46	41401.058	381.617	177.83	188	99	4020	15799333.41	357	37916668
gfp.pk1673.green	gfp	pk1673	green	n	47	24492.369	415.592	171.178	414	111	1599	10178831.66	402	24428080
gfp.pk1673.green	gfp	pk1673	green	n	48	30464.308	452.15	204.734	273	88	2378	13774450.08	429	33057170
gfp.pk1673.green	gfp	pk1673	green	n	49	22593.532	380.089	172.951	199	104	1575	8587553.963	354	20609188
gfp.pk1673.green	gfp	pk1673	green	n	50	41619.401	397.619	194.567	421	104	3087	16548661.81	384	39714974
gfp.pk1673.green	gfp	pk1673	green	y	51	39074.285	416.54	213.101	220	86	3316	16276011.85	387	39060644
gfp.pk1673.green	gfp	pk1673	green	n	52	40693.526	425.149	243.157	202	102	5070	17300822.42	396	41520077
gfp.pk1673.green	gfp	pk1673	green	n	53	39678.896	395.797	184.329	192	106	3457	15704776.18	378	37689741
gfp.pk1673.green	gfp	pk1673	green	n	54	37632.552	421.628	210.162	184	90	2767	15866943.58	392	38078925
gfp.pk1673.green	gfp	pk1673	green	n	55	32590.655	397.846	208.053	174	110	4180	12966051.48	363	31117102
gfp.pk1673.green	gfp	pk1673	green	n	56	25984.937	400.304	218.588	177	94	3070	10401866.84	360	24963340
gfp.pk1673.green	gfp	pk1673	green	n	57	29706.357	449.759	226.668	168	48	2261	13360687.43	412	32064185
gfp.pk1673.green	gfp	pk1673	green	n	58	31291.429	425.365	207.887	334	104	4462	13310274.71	394	31943200
gfp.pk1673.green	gfp	pk1673	green	n	59	35563.291	362.169	133.691	334	97	1401	12879913.8	347	30910381
gfp.pk1673.green	gfp	pk1673	green	n	60	22975.633	377.833	156.119	197	106	2206	8680959.063	364	20833350
gfp.pk1673.green	gfp	pk1673	green	n	61	32331.477	415.366	198.654	192	106	2682	13429409.32	395	32229110
gfp.wt.green	gfp	wt	green	n	1	28071.699	267.043	105.504	234	83	1082	7496347.121	244	17990411
gfp.wt.green	gfp	wt	green	n	2	38965.114	256.075	109.836	232	78	2197	9977989.267	239	23946080
gfp.wt.green	gfp	wt	green	y	3	30222.214	233.662	85.339	221	62	1590	7061769.346	226	16947472
gfp.wt.green	gfp	wt	green	n	4	32543.57	177.118	40.739	157	95	484	5764056.299	169	13833103
gfp.wt.green	gfp	wt	green	n	5	32775.248	319.805	170.072	169	98	2937	10481696.45	286	25154922
gfp.wt.green	gfp	wt	green	n	6	43277.394	311.265	125.831	274	95	1452	13470732.61	291	32328281
gfp.wt.green	gfp	wt	green	n	7	44819.548	261.945	100.263	257	79	1661	11740265.21	248	28175349
gfp.wt.green	gfp	wt	green	n	8	36447.499	355.694	153.46	311	100	2233	12964147.38	338	31112532
gfp.wt.green	gfp	wt	green	n	9	44032.012	325.544	174.346	176	77	3125	14334344.99	284	34400856
gfp.wt.green	gfp	wt	green	n	10	35702.881	276.099	120.626	239	84	2196	9857533.762	255	23657000
gfp.wt.green	gfp	wt	green	n	11	28917.571	252.393	93.984	213	90	1013	7298596.835	230	17515832
gfp.wt.green	gfp	wt	green	n	12	39964.743	283.247	118.927	159	89	1615	11319889.75	265	27166494
gfp.wt.green	gfp	wt	green	n	13	38503.843	360.675	141.795	311	106	1346	13887366.24	342	33328156
gfp.wt.green	gfp	wt	green	n	14	38541.761	255.253	115.941	154	82	2032	9837907.866	237	23609900
gfp.wt.green	gfp	wt	green	n	15	36763.347	240.016	91.64	235	89	1326	8823784.443	230	21176115
gfp.wt.green	gfp	wt	green	n	16	33348.19	187.315	50.051	165	92	763	6246612.932	176	14991186
gfp.wt.green	gfp	wt	green	n	17	34173.645	290.556	140.755	253	91	3271	9929363.295	257	23829383
gfp.wt.green	gfp	wt	green	n	18	38942.196	230.209	90.992	155	66	1772	8964844.639	213	21514644
gfp.wt.green	gfp	wt	green	n	19	31061.419	231.67	96.791	150	96	2281	7196004.647	207	17269622
gfp.wt.green	gfp	wt	green	n	20	33963.635	295.756	135.079	231	88	1951	10044962.74	269	24106809
gfp.wt.green	gfp	wt	green	n	21	41605.234	327.928	186.274	172	103	3597	13643507.59	294	32742922
gfp.wt.green	gfp	wt	green	n	22	31280.179	222.61	74.422	198	79	1027	6963291.93	208	16711137
gfp.wt.green	gfp	wt	green	n	23	36871.685	251.585	113.886	157	85	2264	9276353.456	240	22262231
gfp.wt.green	gfp	wt	green	n	24	35264.945	324.047	153.25	300	100	3339	11427485.08	295	27424711
gfp.wt.green	gfp	wt	green	n	25	38563.845	329.321	163.687	179	82	3519	12699868.64	298	30478292
gfp.wt.green	gfp	wt	green	n	26	37573.384	333.322	165.021	171	106	3551	12524041.02	317	30056325
gfp.wt.green	gfp	wt	green	n	27	39447.636	367.228	179.946	170	102	4014	14486291.1	340	34765510
gfp.wt.green	gfp	wt	green	n	28	35496.622	315.184	146.674	173	83	2119	11187952.47	288	26849859
gfp.wt.green	gfp	wt	green	n	29	30346.387	204.938	64.326	169	87	1325	6219140.427	191	14925255
gfp.wt.green	gfp	wt	green	n	30	35608.294	217.105	78.409	196	95	1018	7730738.248	202	18552924
gfp.wt.green	gfp	wt	green	n	31	37093.778	268.643	126.858	158	98	2899	9964990.339	249	23914884
gfp.wt.green	gfp	wt	green	n	32	44311.608	370.778	192.537	413	104	3989	16429788.66	360	39429691
gfp.wt.green	gfp	wt	green	n	33	33141.098	268.996	133.229	223	77	2218	8914827.353	234	21394608
gfp.wt.green	gfp	wt	green	n	34	39897.24	367.591	166.981	279	95	1947	14665849.31	332	35196430
gfp.wt.green	gfp	wt	green	n	35	35362.449	313.401	151.412	162	88	2647	11082609.74	292	26597048
gfp.wt.green	gfp	wt	green	n	36	31489.356	387.018	177.313	357	98	2722	12186962.29	359	29247373
gfp.wt.green	gfp	wt	green	n	37	34104.475	295.831	154.91	174	102	4112	10089146.01	268	24212844
gfp.wt.green	gfp	wt	green	n	38	38550.928	351.747	151.839	312	94	3727	13560191.29	329	32542972
gfp.wt.green	gfp	wt	green	n	39	45473.745	257.558	116.016	161	91	3088	11712146.01	244	28107866
gfp.wt.green	gfp	wt	green	n	40	32701.911	347.419	157.113	247	99	2054	11361256.22	319	27265769
gfp.wt.green	gfp	wt	green	n	41	28343.378	285.19	138.374	151	92	2068	8083250.189	260	19398914
gfp.wt.green	gfp	wt	green	n	42	35899.14	256.71	109.153	211	102	1572	9215674.017	229	22116607
gfp.wt.green	gfp	wt	green	n	43	36564.171	305.444	131.795	258	88	1578	11168320.32	281	26802744
gfp.wt.green	gfp	wt	green	n	44	34094.475	301.79	146.054	154	92	3061	10289363.08	272	24693343
gfp.wt.green	gfp	wt	green	n	45	26746.639	190.497	60.973	176	84	1650	5095157.401	179	12227819
gfp.wt.green	gfp	wt	green	n	46	26775.39	314.236	150.873	149	94	2142	8413786.125	282	20192164
gfp.wt.green	gfp	wt	green	n	47	25430.329	265.386	118.795	214	74	1469	6748849.215	233	16196498
gfp.wt.green	gfp	wt	green	n	48	36759.18	285.406	131.173	167	81	2057	10491305.64	257	25177983
gfp.wt.green	gfp	wt	green	n	49	36517.502	364.791	200.147	190	97	3325	13321250.37	330	31969540
gfp.wt.green	gfp	wt	green	n	50	46545.877	256.071	98.361	266	99	1572	11919065.88	246	28604451
gfp.wt.green	gfp	wt	green	n	51	35890.807	244.054	80.283	232	84	995	8759287.746	235	21021330
gfp.wt.green	gfp	wt	green	n	52	41781.076	255.381	124.109	254	89	2821	10670111.31	238	25607097
gfp.wt.green	gfp	wt	green	n	53	39707.648	212.188	84.955	202	75	1714	8425473.743	200	20220213
gfp.wt.green	gfp	wt	green	n	54	24283.193	212.428	89.076	167	91	1526	5158436.959	187	12379683
gfp.wt.green	gfp	wt	green	n	55	31930.209	231.476	91.09	152	92	1733	7391077.31	217	17737775
gfp.wt.green	gfp	wt	green	n	56	40406.429	364.96	209.18	169	105	5087	14746732.49	333	35390541
gfp.wt.green	gfp	wt	green	n	57	31927.709	281.252	140.775	154	98	2283	8979745.681	245	21550405
gfp.wt.green	gfp	wt	green	n	58	45992.101	244.825	114.875	220	80	2783	11260006.53	229	27022781
gfp.wt.green	gfp	wt	green	n	59	41005.623	309.868	133.625	253	88	2241	12706310.52	289	30493752
gfp.wt.green	gfp	wt	green	n	60	27501.256	236.232	98.889	198	84	1704	6496665.151	211	15591284
ctrl.wt.red	ctrl	wt	red	n	1	40512.7	232.874	127.145	130	69	796	9434368.005	175	22641440
ctrl.wt.red	ctrl	wt	red	n	2	40721.876	223.443	114.461	130	81	936	9099017.971	165	21836637
ctrl.wt.red	ctrl	wt	red	n	3	35827.901	219.643	104.114	123	76	765	7869357.15	182	18885587
ctrl.wt.red	ctrl	wt	red	n	4	38756.369	217.813	108.185	127	64	642	8441631.85	160	20258983
ctrl.wt.red	ctrl	wt	red	n	5	36589.186	217.011	99.601	132	76	558	7940272.5	173	19055776
ctrl.wt.red	ctrl	wt	red	n	6	36759.194	213.456	105.532	128	70	621	7846474.012	160	18830670
ctrl.wt.red	ctrl	wt	red	n	7	43046.567	236.386	123.87	130	74	981	10175613.82	181	24420348
ctrl.wt.red	ctrl	wt	red	n	8	35524.97	236.119	124.613	126	68	748	8388112.3	181	20130542
ctrl.wt.red	ctrl	wt	red	n	9	38685.949	227.431	112.507	130	79	705	8798392.87	173	21115170
ctrl.wt.red	ctrl	wt	red	n	10	39088.051	224.076	121.943	130	69	806	8758690.207	159	21019888
ctrl.wt.red	ctrl	wt	red	n	11	42496.541	236.776	136.621	130	77	1271	10062151.93	161	24148052
ctrl.wt.red	ctrl	wt	red	n	12	39946.84	223.042	112.338	126	68	686	8909813.42	170	21382567
ctrl.wt.red	ctrl	wt	red	n	13	28761.742	233.016	111.864	124	78	749	6701955.864	206	16083953
ctrl.wt.red	ctrl	wt	red	n	14	38990.13	218.532	95.19	132	81	574	8520608.822	179	20448519
ctrl.wt.red	ctrl	wt	red	n	15	41230.65	227.813	123.373	130	67	805	9392879.843	163	22541873
ctrl.wt.red	ctrl	wt	red	n	16	33311.951	237.361	112.639	127	86	720	7906954.299	205	18975816
ctrl.wt.red	ctrl	wt	red	n	17	40210.186	236.413	120.411	130	85	666	9506215.482	178	22813866
ctrl.wt.red	ctrl	wt	red	n	18	31575.205	226.479	106.578	130	75	619	7151112.391	187	17161879
ctrl.wt.red	ctrl	wt	red	n	19	37920.914	241.041	137.989	126	69	851	9140479.881	182	21936141
ctrl.wt.red	ctrl	wt	red	n	20	37726.322	257.889	129.122	139	92	827	9729184.921	209	23348968
ctrl.wt.red	ctrl	wt	red	n	21	44845.816	229.445	118.252	131	73	784	10289640.33	174	24693999
ctrl.wt.red	ctrl	wt	red	n	22	41902.764	235.76	123.225	125	69	701	9878996.824	171	23708500
ctrl.wt.red	ctrl	wt	red	n	23	35203.705	232.866	123.244	130	73	850	8197757.697	181	19673712
ctrl.wt.red	ctrl	wt	red	n	24	40250.188	228.39	113.347	130	75	887	9192733.539	175	22061544
ctrl.wt.red	ctrl	wt	red	n	25	46658.4	225.562	112.485	125	79	608	10524352.81	175	25257283
ctrl.wt.red	ctrl	wt	red	n	26	33388.622	213.378	101.109	125	78	621	7124393.66	170	17097757
ctrl.wt.red	ctrl	wt	red	n	27	35728.729	243.583	129.424	126	74	765	8702910.971	187	20886024
ctrl.wt.red	ctrl	wt	red	n	28	43108.236	237.556	126.705	139	64	833	10240605.15	174	24576320
ctrl.wt.red	ctrl	wt	red	n	29	33892.395	250.308	136.161	128	74	921	8483545.447	193	20359571
ctrl.wt.red	ctrl	wt	red	n	30	37956.749	221.035	113.156	128	76	901	8389760.293	166	20134497
ctrl.wt.red	ctrl	wt	red	n	31	33778.223	245.62	131.934	131	73	847	8296615.168	197	19910959
ctrl.wt.red	ctrl	wt	red	n	32	36443.762	223.676	111.144	130	74	787	8151607.654	171	19562957
ctrl.wt.red	ctrl	wt	red	n	33	41201.482	237.921	129.01	131	80	812	9802704.975	175	23525408
ctrl.wt.red	ctrl	wt	red	n	34	35090.783	238.728	121.76	127	62	696	8377138.878	189	20104207
ctrl.wt.red	ctrl	wt	red	n	35	49428.111	241.819	133.488	131	79	773	11952648.2	175	28685034
ctrl.wt.red	ctrl	wt	red	n	36	40693.958	238.981	121.617	132	73	772	9725065.981	181	23339083
ctrl.wt.red	ctrl	wt	red	n	37	21409.736	239.194	98.866	121	86	626	5121080.945	232	12290028
ctrl.wt.red	ctrl	wt	red	n	38	38971.379	237.029	122.194	130	79	834	9237351.428	189	22168622
ctrl.wt.red	ctrl	wt	red	n	39	36004.159	228.249	110.179	130	67	860	8217921.959	179	19722104
ctrl.wt.red	ctrl	wt	red	n	40	45266.669	235.259	124.139	130	77	801	10649383.15	175	25557342
ctrl.wt.red	ctrl	wt	red	n	41	36703.358	236.339	123.107	125	77	667	8674429.242	181	20817671
ctrl.wt.red	ctrl	wt	red	n	42	32578.168	227.981	116.951	131	77	781	7427196.778	176	17824451
ctrl.wt.red	ctrl	wt	red	n	43	42521.542	226.767	116.628	131	80	792	9642500.927	172	23140936
ctrl.wt.red	ctrl	wt	red	n	44	35292.043	236.403	121.992	128	85	859	8343147.312	182	20022631
ctrl.wt.red	ctrl	wt	red	n	45	23783.179	243.277	105.055	125	71	681	5785889.908	236	13885496
ctrl.wt.red	ctrl	wt	red	n	46	46303.8	242.645	135.987	134	82	843	11235393.07	173	26963701
ctrl.wt.red	ctrl	wt	red	n	47	45781.276	238.876	137.821	130	63	885	10936027.61	169	26245257
ctrl.wt.red	ctrl	wt	red	n	48	40854.799	227.219	116.022	131	85	698	9282996.447	171	22278165
ctrl.wt.red	ctrl	wt	red	n	49	44757.062	226.151	111.981	130	72	704	10121867.6	171	24291363
ctrl.wt.red	ctrl	wt	red	n	50	33845.726	222.485	106.107	129	86	713	7530180.273	177	18071600
ctrl.wt.red	ctrl	wt	red	n	51	32281.487	226.404	110.071	128	66	786	7308655.066	182	17539964
ctrl.wt.red	ctrl	wt	red	n	52	28931.75	233.037	113.147	125	77	761	6742178.967	201	16180484
ctrl.wt.red	ctrl	wt	red	n	53	31146.435	234.432	115.272	130	83	696	7301713.497	193	17523305
ctrl.wt.red	ctrl	wt	red	n	54	17468.722	259.818	112.996	130	86	673	4538695.362	262	10892367
ctrl.wt.red	ctrl	wt	red	n	55	32806.095	236.466	126.477	124	70	826	7757532.414	185	18617220
ctrl.wt.red	ctrl	wt	red	n	56	24018.19	232.646	96.754	126	85	628	5587739.945	223	13409958
ctrl.wt.red	ctrl	wt	red	n	57	23441.497	233.36	97.452	125	88	594	5470304.534	223	13128126
ctrl.wt.red	ctrl	wt	red	n	58	29145.926	251.068	127.907	124	80	784	7317598.395	216	17561427
ctrl.wt.red	ctrl	wt	red	y	59	36447.096	240.631	124.195	131	65	859	8770297.409	186	21047744
ctrl.wt.red	ctrl	wt	red	n	60	34782.019	235.46	126.457	131	55	802	8189783.579	173	19654575
ctrl.wt.red	ctrl	wt	red	n	61	18609.191	240.444	94.594	130	82	567	4474476.57	241	10738249
ctrl.wt.red	ctrl	wt	red	n	62	34902.441	224.838	106.594	131	78	730	7847389.888	183	18832868
ctrl.wt.red	ctrl	wt	red	n	63	23199.402	233.342	100.67	123	65	571	5413406.08	217	12991576
ctrl.wt.red	ctrl	wt	red	n	64	25508.675	235.617	102.017	126	80	598	6010276.496	225	14423999
ctrl.wt.red	ctrl	wt	red	n	65	39456.401	228.305	120.722	131	75	881	9008080.031	173	21618396
ctrl.wt.red	ctrl	wt	red	n	66	37300.052	229.354	117.645	130	80	743	8554900.402	176	20530815
ctrl.pk1673.red	ctrl	pk1673	red	n	1	43273.208	216.375	102.72	123	78	649	9363226.902	172	22470728
ctrl.pk1673.red	ctrl	pk1673	red	n	2	49825.171	203.726	99.555	126	68	601	10150697.53	156	24360572
ctrl.pk1673.red	ctrl	pk1673	red	n	3	45457.473	219.983	115.795	125	57	700	9999892.369	154	23998656
ctrl.pk1673.red	ctrl	pk1673	red	n	4	42034.818	233.999	127.145	126	65	868	9836119.127	165	23605618
ctrl.pk1673.red	ctrl	pk1673	red	n	5	55401.256	220.33	122.969	130	65	1050	12206576.36	154	29294458
ctrl.pk1673.red	ctrl	pk1673	red	n	6	50483.534	223.955	116.293	131	77	778	11306036.46	163	27133260
ctrl.pk1673.red	ctrl	pk1673	red	n	7	57650.525	219.146	113.012	130	75	734	12633883.61	167	30319949
ctrl.pk1673.red	ctrl	pk1673	red	n	8	47143.383	212.609	105.773	132	79	715	10023112.59	159	24054382
ctrl.pk1673.red	ctrl	pk1673	red	n	9	40633.088	234.852	120.552	130	72	760	9542776.691	176	22901628
ctrl.pk1673.red	ctrl	pk1673	red	n	10	48902.629	213.012	97.801	136	81	675	10416838.73	168	24999282
ctrl.pk1673.red	ctrl	pk1673	red	n	11	32861.487	226.913	114.319	125	41	633	7456683.988	168	17895232
ctrl.pk1673.red	ctrl	pk1673	red	n	12	40894.35	207.396	94.035	127	77	647	8481325.34	165	20354260
ctrl.pk1673.red	ctrl	pk1673	red	n	13	50088.099	217.091	108.776	128	76	715	10873653.56	160	26095588
ctrl.pk1673.red	ctrl	pk1673	red	n	14	45461.64	213.064	107.604	130	70	889	9686216.929	154	23245869
ctrl.pk1673.red	ctrl	pk1673	red	n	15	34162.379	212.403	97.705	130	79	645	7256180.334	170	17414045
ctrl.pk1673.red	ctrl	pk1673	red	n	16	36007.462	222.296	104.648	131	78	649	8004321.261	180	19209502
ctrl.pk1673.red	ctrl	pk1673	red	n	17	46363.764	200.19	86.147	130	76	708	9281552.79	160	22274719
ctrl.pk1673.red	ctrl	pk1673	red	n	18	41151.862	223.781	112.766	124	59	716	9209014.509	182	22100635
ctrl.pk1673.red	ctrl	pk1673	red	n	19	37681.288	206.419	94.875	128	67	524	7778138.53	158	18666688
ctrl.pk1673.red	ctrl	pk1673	red	n	20	39934.723	223.568	105.28	130	72	603	8928110.968	176	21426497
ctrl.pk1673.red	ctrl	pk1673	red	n	21	33914.868	211.366	101.104	127	78	675	7168441.365	161	17203481
ctrl.pk1673.red	ctrl	pk1673	red	n	22	41013.522	231.448	123.648	131	67	848	9492488.166	174	22780941
ctrl.pk1673.red	ctrl	pk1673	red	n	23	49823.504	220.389	117.356	131	73	1020	10980573.82	164	26352185
ctrl.pk1673.red	ctrl	pk1673	red	n	24	42898.191	248.785	124.723	139	81	860	10672443.21	197	25612705
ctrl.pk1673.red	ctrl	pk1673	red	n	25	35892.04	218.269	100.703	130	75	732	7834125.646	176	18801051
ctrl.pk1673.red	ctrl	pk1673	red	n	26	40995.605	219.958	114.098	133	79	786	9017313.753	169	21640574
ctrl.pk1673.red	ctrl	pk1673	red	n	27	47198.802	247.418	141.217	137	79	910	11677845.36	187	28025561
ctrl.pk1673.red	ctrl	pk1673	red	n	28	44102.412	227.243	115.544	130	57	893	10021942.95	166	24051575
ctrl.pk1673.red	ctrl	pk1673	red	n	29	32153.121	216.887	106.499	125	66	624	6973579.217	168	16735833
ctrl.pk1673.red	ctrl	pk1673	red	n	30	36732.912	222.758	108.855	130	80	610	8182537.24	171	19637201
ctrl.pk1673.red	ctrl	pk1673	red	n	31	31496.425	233.978	118.085	130	75	750	7369473.793	191	17685937
ctrl.pk1673.red	ctrl	pk1673	red	n	32	38663.416	211.757	111.41	130	82	779	8187258.704	158	19648532
ctrl.pk1673.red	ctrl	pk1673	red	n	33	41873.144	210.021	94.752	130	75	581	8794230.328	164	21105198
ctrl.pk1673.red	ctrl	pk1673	red	n	34	35073.67	218.239	106.002	127	86	729	7654437.1	174	18369818
ctrl.pk1673.red	ctrl	pk1673	red	n	35	30759.725	203.907	89.087	123	73	617	6272130.402	174	15052432
ctrl.pk1673.red	ctrl	pk1673	red	n	36	34992	223.199	112.256	127	80	668	7810166.645	173	18743552
ctrl.pk1673.red	ctrl	pk1673	red	n	37	31642.681	225.332	109.796	130	76	607	7130120.882	173	17111516
ctrl.pk1673.red	ctrl	pk1673	red	n	38	44986.202	214.451	104.221	131	70	695	9647334.754	159	23152556
ctrl.pk1673.red	ctrl	pk1673	red	n	39	48345.937	242.909	133.727	130	76	827	11743664.59	182	28183520
ctrl.pk1673.red	ctrl	pk1673	red	n	40	31022.653	221.333	102.865	126	74	581	6866335.199	181	16478459
ctrl.pk1673.red	ctrl	pk1673	red	n	41	32727.731	225.798	117.694	124	76	667	7389847.214	169	17734831
ctrl.pk1673.red	ctrl	pk1673	red	n	42	36151.635	214.988	101.861	131	79	654	7772179.51	169	18652387
ctrl.pk1673.red	ctrl	pk1673	red	n	43	43978.239	223.625	115.397	130	80	741	9834649.061	163	23602090
ctrl.pk1673.red	ctrl	pk1673	red	n	44	36446.232	221.871	105.997	130	67	649	8086344.555	177	19406349
ctrl.pk1673.red	ctrl	pk1673	red	n	45	46842.536	258.192	151.647	130	69	995	12094376.29	191	29025190
ctrl.pk1673.red	ctrl	pk1673	red	n	46	26261.188	222.473	102.885	129	71	617	5842392.211	190	14021107
ctrl.pk1673.red	ctrl	pk1673	red	n	47	45453.723	218.738	111.489	131	76	725	9942455.188	161	23860813
ctrl.pk1673.red	ctrl	pk1673	red	n	48	39117.186	210.484	96.638	130	85	653	8233554.131	163	19759636
ctrl.pk1673.red	ctrl	pk1673	red	n	49	34391.972	222.24	104.867	125	61	549	7643267.845	177	18343013
ctrl.pk1673.red	ctrl	pk1673	red	n	50	31886.026	226.904	112.393	125	81	672	7235082.713	180	17363413
ctrl.pk1673.red	ctrl	pk1673	red	n	51	45167.043	217.093	108.826	130	73	805	9805448.573	163	23532012
ctrl.pk1673.red	ctrl	pk1673	red	n	52	40997.271	210.625	93.388	127	81	565	8635054.378	171	20723193
ctrl.pk1673.red	ctrl	pk1673	red	n	53	39236.358	212.104	93.511	130	81	601	8322183.974	176	19972338
ctrl.pk1673.red	ctrl	pk1673	red	n	54	30394.292	229.414	109.298	125	71	661	6972890.852	190	16734181
ctrl.pk1673.red	ctrl	pk1673	red	n	55	31873.942	225.096	102.797	124	84	626	7174711.232	192	17218528
ctrl.pk1673.red	ctrl	pk1673	red	y	56	42619.428	212.531	113.399	131	79	687	9057938.508	155	21738069
ctrl.pk1673.red	ctrl	pk1673	red	n	57	38342.568	211.551	103.706	125	75	679	8111391.938	161	19466460
ctrl.pk1673.red	ctrl	pk1673	red	n	58	40951.019	223.297	106.859	133	64	646	9144225.328	174	21945148
ctrl.pk1673.red	ctrl	pk1673	red	n	59	33446.93	215.741	98.913	129	69	554	7215869.761	171	17317304
ctrl.pk1673.red	ctrl	pk1673	red	n	60	38648.832	228.635	112.52	131	77	790	8836490.573	175	21206618
ctrl.pk1673.red	ctrl	pk1673	red	n	61	22733.528	231.679	102.484	125	52	630	5266884.094	214	12639950
ctrl.pk1673.red	ctrl	pk1673	red	n	62	24643.615	217.035	98.023	125	76	601	5348526.537	189	12835883
ctrl.pk1673.red	ctrl	pk1673	red	n	63	39914.722	214.308	101.256	124	69	702	8554061.547	168	20528819
ctrl.pk1673.red	ctrl	pk1673	red	n	64	26349.525	218.921	88.773	128	91	562	5768453.45	202	13843662
ctrl.pk1673.red	ctrl	pk1673	red	n	65	35619.945	227.265	98.375	127	79	743	8095165.788	199	19427519
ctrl.pk1673.red	ctrl	pk1673	red	n	66	31613.93	228.492	111.37	124	78	734	7223531.357	187	17335691
ctrl.pk1673.red	ctrl	pk1673	red	n	67	48012.172	223.897	116.418	123	57	697	10749766.71	167	25798273
ctrl.pk1673.red	ctrl	pk1673	red	n	68	38337.984	206.234	92.196	125	64	526	7906589.757	165	18974957
ctrl.pk1673.red	ctrl	pk1673	red	n	69	36855.001	203.794	84.391	124	80	518	7510841.854	178	18025205
ctrl.pk1673.red	ctrl	pk1673	red	n	70	40574.335	203.228	85.542	123	74	502	8245830.937	173	19789099
ctrl.pk1673.red	ctrl	pk1673	red	n	71	42908.191	209.767	108.795	130	72	752	9000728.42	158	21600771
gfp.pk1673.red	gfp	pk1673	red	n	1	28670.476	239.497	108.782	131	91	627	6866480.341	210	16478800
gfp.pk1673.red	gfp	pk1673	red	n	2	35267.861	239.565	108.217	137	83	729	8448934.714	208	20276517
gfp.pk1673.red	gfp	pk1673	red	n	3	39590.142	236.132	108.017	130	80	777	9348489.557	211	22435350
gfp.pk1673.red	gfp	pk1673	red	n	4	46923.81	232.719	110.959	137	83	830	10920043.43	181	26206907
gfp.pk1673.red	gfp	pk1673	red	n	5	24359.446	249.086	104.164	128	89	603	6067606.347	239	14561590
gfp.pk1673.red	gfp	pk1673	red	n	6	32651.908	229.203	99.049	130	81	609	7483910.63	202	17960565
gfp.pk1673.red	gfp	pk1673	red	n	7	28924.655	222.694	91.527	128	71	716	6441351.337	208	15458537
gfp.pk1673.red	gfp	pk1673	red	n	8	31828.537	229.152	97.574	131	89	573	7293583.602	201	17503801
gfp.pk1673.red	gfp	pk1673	red	n	9	34268.232	228.647	110.104	131	85	653	7835313.766	186	18803894
gfp.pk1673.red	gfp	pk1673	red	n	10	34795.34	229.59	106.167	131	81	691	7988660.771	193	19171910
gfp.pk1673.red	gfp	pk1673	red	n	11	35387.45	223.034	98.533	137	81	619	7892618.05	186	18941418
gfp.pk1673.red	gfp	pk1673	red	n	12	44060.763	220.741	106.647	131	72	896	9726020.137	166	23341382
gfp.pk1673.red	gfp	pk1673	red	n	13	45991.684	212.311	97.826	137	67	757	9764552.314	163	23433855
gfp.pk1673.red	gfp	pk1673	red	n	14	38358.836	227.718	103.984	137	81	690	8734991.948	187	20963023
gfp.pk1673.red	gfp	pk1673	red	n	15	35077.436	221.682	100.905	132	81	608	7776026.474	184	18661611
gfp.pk1673.red	gfp	pk1673	red	n	16	45286.235	229.765	117.111	134	84	697	10405192.41	173	24971321
gfp.pk1673.red	gfp	pk1673	red	n	17	40624.356	230.425	104.773	129	65	775	9360883.457	193	22465094
gfp.pk1673.red	gfp	pk1673	red	n	18	43339.063	226.661	106.533	133	78	827	9823261.662	178	23574751
gfp.pk1673.red	gfp	pk1673	red	n	19	43848.67	210.321	90.049	131	78	574	9222305.876	171	22132523
gfp.pk1673.red	gfp	pk1673	red	n	20	37712.973	227.803	104.386	133	87	719	8591117.459	191	20617740
gfp.pk1673.red	gfp	pk1673	red	n	21	41256.885	220.571	102.21	134	71	798	9100061.125	178	21839149
gfp.pk1673.red	gfp	pk1673	red	n	22	33531.532	242.143	111.379	137	74	712	8119432.162	207	19485747
gfp.pk1673.red	gfp	pk1673	red	n	23	43599.075	223.146	106.131	133	74	602	9728964.438	174	23348448
gfp.pk1673.red	gfp	pk1673	red	n	24	32746.079	243.47	107.562	130	81	615	7972680.458	229	19133559
gfp.pk1673.red	gfp	pk1673	red	n	25	39688.063	239.841	117.601	132	84	726	9518833.589	190	22844157
gfp.pk1673.red	gfp	pk1673	red	n	26	44976.221	228.127	112.425	138	76	767	10260282.88	169	24623554
gfp.pk1673.red	gfp	pk1673	red	n	27	47348.413	228.96	110.196	132	71	1048	10840898.98	178	26016969
gfp.pk1673.red	gfp	pk1673	red	n	28	34745.754	235.419	105.918	128	74	623	8179798.252	202	19630619
gfp.pk1673.red	gfp	pk1673	red	n	29	46630.464	239.533	126.027	138	76	1341	11169555.25	186	26805708
gfp.pk1673.red	gfp	pk1673	red	n	30	36853.35	222.448	97.033	130	67	601	8197941.998	191	19674162
gfp.pk1673.red	gfp	pk1673	red	n	31	29335.923	241.148	104.127	130	85	632	7074309.418	218	16977567
gfp.pk1673.red	gfp	pk1673	red	n	32	39197.207	228.248	98.297	137	62	817	8946696.619	201	21471091
gfp.pk1673.red	gfp	pk1673	red	n	33	36695.426	222.38	94.046	132	83	578	8160334.863	189	19583909
gfp.pk1673.red	gfp	pk1673	red	n	34	35057.852	223.399	93.059	131	78	651	7831879.442	201	18795652
gfp.pk1673.red	gfp	pk1673	red	n	35	40744.778	233.893	119.151	128	69	1272	9529930.763	180	22870789
gfp.pk1673.red	gfp	pk1673	red	n	36	39675.562	219.363	97.087	130	73	653	8703360.92	177	20887112
gfp.pk1673.red	gfp	pk1673	red	n	37	40916.036	212.384	94.565	138	82	721	8689914.472	168	20854842
gfp.pk1673.red	gfp	pk1673	red	n	38	39307.212	238.232	105.502	128	64	729	9364236.11	205	22473140
gfp.pk1673.red	gfp	pk1673	red	n	39	40028.495	222.557	95.962	130	75	706	8908620.296	192	21379712
gfp.pk1673.red	gfp	pk1673	red	n	40	25830.347	236.719	82.304	128	87	763	6114525.573	240	14674191
gfp.pk1673.red	gfp	pk1673	red	n	41	40676.442	214.651	96.198	130	77	682	8731220.943	174	20953973
gfp.pk1673.red	gfp	pk1673	red	n	42	33624.036	240.022	115.748	136	84	865	8070512.843	197	19368346
gfp.pk1673.red	gfp	pk1673	red	n	43	40390.178	229.215	107.329	131	82	647	9258043.342	189	22218289
gfp.pk1673.red	gfp	pk1673	red	n	44	44562.036	220.884	100.785	135	80	704	9843052.983	172	23622248
gfp.pk1673.red	gfp	pk1673	red	n	45	28182.121	234.445	89.828	130	86	573	6607153.911	233	15856445
gfp.pk1673.red	gfp	pk1673	red	n	46	41401.058	228.903	121.08	131	81	705	9476836.254	167	22743368
gfp.pk1673.red	gfp	pk1673	red	n	47	24492.369	237.355	90.479	140	93	565	5813386.4	224	13951490
gfp.pk1673.red	gfp	pk1673	red	n	48	30464.308	241.806	98.27	137	82	574	7366457.764	229	17678691
gfp.pk1673.red	gfp	pk1673	red	n	49	22593.532	245.493	95.986	127	80	603	5546546.71	237	13311104
gfp.pk1673.red	gfp	pk1673	red	n	50	41619.401	221.831	101.059	137	76	662	9232492.175	174	22156969
gfp.pk1673.red	gfp	pk1673	red	y	51	39074.285	226.137	101.144	130	77	679	8836129.485	195	21205742
gfp.pk1673.red	gfp	pk1673	red	n	52	40693.526	224.08	95.964	139	73	634	9118602.389	192	21883646
gfp.pk1673.red	gfp	pk1673	red	n	53	39678.896	216.604	96.087	129	84	553	8594595.535	178	20626087
gfp.pk1673.red	gfp	pk1673	red	n	54	37632.552	229.975	111.172	130	81	663	8654534.106	186	20769933
gfp.pk1673.red	gfp	pk1673	red	n	55	32590.655	232.727	100.328	131	85	607	7584711.068	206	18202475
gfp.pk1673.red	gfp	pk1673	red	n	56	25984.937	234.041	89.635	128	88	655	6081533.233	225	14595013
gfp.pk1673.red	gfp	pk1673	red	n	57	29706.357	241.254	110.25	131	61	674	7166771.559	216	17199466
gfp.pk1673.red	gfp	pk1673	red	n	58	31291.429	248.474	113.043	128	77	636	7775094.348	228	18659374
gfp.pk1673.red	gfp	pk1673	red	n	59	35563.291	227.742	92.534	132	83	685	8099243.323	214	19437296
gfp.pk1673.red	gfp	pk1673	red	n	60	22975.633	256.996	106.185	134	63	612	5904648.069	244	14170508
gfp.pk1673.red	gfp	pk1673	red	n	61	32331.477	229.337	102.522	138	75	630	7414788.305	197	17794679
gfp.wt.red	gfp	wt	red	n	1	28071.699	229.42	106.937	124	67	681	6440199.694	202	15455773
gfp.wt.red	gfp	wt	red	n	2	38965.114	211.207	89.008	125	83	614	8229695.63	181	19750367
gfp.wt.red	gfp	wt	red	y	3	30222.214	214.28	91.859	123	82	568	6476006.331	187	15541705
gfp.wt.red	gfp	wt	red	n	4	32543.57	213.938	85.338	125	79	462	6962306.468	195	16708772
gfp.wt.red	gfp	wt	red	n	5	32775.248	216.75	104.158	127	70	722	7104045.445	174	17048930
gfp.wt.red	gfp	wt	red	n	6	43277.394	231.946	122.232	126	76	808	10038015.76	180	24090137
gfp.wt.red	gfp	wt	red	n	7	44819.548	223.166	122.117	130	71	839	10002184.54	157	24004146
gfp.wt.red	gfp	wt	red	n	8	36447.499	231.241	114.663	130	70	768	8428143.448	187	20226620
gfp.wt.red	gfp	wt	red	n	9	44032.012	223.673	107.83	128	77	721	9848774.196	174	23635978
gfp.wt.red	gfp	wt	red	n	10	35702.881	209.822	96.652	126	71	563	7491265.222	169	17978215
gfp.wt.red	gfp	wt	red	n	11	28917.571	232.575	109.881	122	74	759	6725504.398	202	16140473
gfp.wt.red	gfp	wt	red	n	12	39964.743	208.956	97.148	129	79	653	8350881.584	170	20041200
gfp.wt.red	gfp	wt	red	n	13	38503.843	210.569	87.409	130	73	558	8107717.14	183	19457632
gfp.wt.red	gfp	wt	red	n	14	38541.761	210.696	99.825	130	77	662	8120582.311	166	19488507
gfp.wt.red	gfp	wt	red	n	15	36763.347	211.025	94.574	126	80	553	7757970.742	171	18618279
gfp.wt.red	gfp	wt	red	n	16	33348.19	212.598	104.158	124	63	666	7089772.293	163	17014676
gfp.wt.red	gfp	wt	red	n	17	34173.645	219.207	99.733	124	81	598	7491090.214	185	17977795
gfp.wt.red	gfp	wt	red	n	18	38942.196	222.087	117.764	131	66	731	8648565.187	158	20755608
gfp.wt.red	gfp	wt	red	n	19	31061.419	215.409	100.035	124	90	619	6690923.651	176	16057483
gfp.wt.red	gfp	wt	red	n	20	33963.635	225.642	103.897	122	65	637	7663638.098	197	18391891
gfp.wt.red	gfp	wt	red	n	21	41605.234	223.653	112.523	128	72	708	9305123.937	166	22331277
gfp.wt.red	gfp	wt	red	n	22	31280.179	226.594	103.167	130	80	635	7087910.958	198	17010209
gfp.wt.red	gfp	wt	red	n	23	36871.685	206.097	99.416	126	78	713	7599133.901	159	18237088
gfp.wt.red	gfp	wt	red	n	24	35264.945	220.438	100.552	131	67	634	7773746.463	185	18656139
gfp.wt.red	gfp	wt	red	n	25	38563.845	222.581	110.561	127	55	613	8583595.968	166	20599689
gfp.wt.red	gfp	wt	red	n	26	37573.384	212.443	101.751	130	79	712	7982186.404	170	19156372
gfp.wt.red	gfp	wt	red	n	27	39447.636	210.784	101.872	131	75	702	8314916.191	162	19954887
gfp.wt.red	gfp	wt	red	n	28	35496.622	222.662	105.656	128	78	911	7903739.069	184	18968107
gfp.wt.red	gfp	wt	red	n	29	30346.387	212.97	97.769	123	77	632	6462863.23	184	15510163
gfp.wt.red	gfp	wt	red	n	30	35608.294	225.122	115.611	130	70	737	8016215.042	171	19238037
gfp.wt.red	gfp	wt	red	n	31	37093.778	216.035	98.628	130	67	599	8013541.587	176	19231621
gfp.wt.red	gfp	wt	red	n	32	44311.608	217.738	100.809	131	69	663	9648342.954	174	23154965
gfp.wt.red	gfp	wt	red	n	33	33141.098	223.577	105.354	122	81	647	7409576.489	190	17782171
gfp.wt.red	gfp	wt	red	n	34	39897.24	240.058	127.823	136	78	911	9577641.806	177	22985290
gfp.wt.red	gfp	wt	red	n	35	35362.449	232.825	109.165	130	74	656	8233246.626	195	19758889
gfp.wt.red	gfp	wt	red	n	36	31489.356	225.729	114.036	130	90	724	7108065.629	169	17058578
gfp.wt.red	gfp	wt	red	n	37	34104.475	215.446	100.816	125	75	751	7347659.076	178	17633576
gfp.wt.red	gfp	wt	red	n	38	38550.928	211.157	98.07	130	81	690	8140307.796	173	19535846
gfp.wt.red	gfp	wt	red	n	39	45473.745	221.163	115.577	130	68	720	10057131.22	157	24136012
gfp.wt.red	gfp	wt	red	n	40	32701.911	236.408	111.831	124	81	737	7730991.592	209	18553532
gfp.wt.red	gfp	wt	red	n	41	28343.378	230.288	102.959	124	81	592	6527149.084	205	15664442
gfp.wt.red	gfp	wt	red	n	42	35899.14	215.101	97.525	126	77	622	7721953.679	177	18531842
gfp.wt.red	gfp	wt	red	n	43	36564.171	221.839	102.871	124	79	656	8111375.64	186	19466412
gfp.wt.red	gfp	wt	red	n	44	34094.475	238.125	111.456	130	79	678	8118732.643	211	19484068
gfp.wt.red	gfp	wt	red	n	45	26746.639	213.379	89.503	124	68	537	5707164.116	191	13696568
gfp.wt.red	gfp	wt	red	n	46	26775.39	240.494	120.833	122	82	744	6439309.237	212	15453636
gfp.wt.red	gfp	wt	red	n	47	25430.329	232.119	102.476	123	84	674	5902863.058	219	14166224
gfp.wt.red	gfp	wt	red	n	48	36759.18	216.546	105.051	123	81	679	7960042.475	166	19103229
gfp.wt.red	gfp	wt	red	n	49	36517.502	217.78	104.481	128	73	668	7952794.227	171	19085834
gfp.wt.red	gfp	wt	red	n	50	46545.877	206.746	98.884	126	73	625	9623170.137	162	23094553
gfp.wt.red	gfp	wt	red	n	51	35890.807	207.749	88.972	125	74	584	7456268.206	171	17894226
gfp.wt.red	gfp	wt	red	n	52	41781.076	209.211	96.256	127	70	636	8741050.246	161	20977562
gfp.wt.red	gfp	wt	red	n	53	39707.648	214.193	100.374	125	69	657	8505083.214	171	20411267
gfp.wt.red	gfp	wt	red	n	54	24283.193	251.106	115.952	124	61	683	6097655.292	238	14633704
gfp.wt.red	gfp	wt	red	n	55	31930.209	225.481	110.296	130	77	638	7199646.897	186	17278363
gfp.wt.red	gfp	wt	red	n	56	40406.429	222.587	111.023	125	73	937	8993959.247	171	21584516
gfp.wt.red	gfp	wt	red	n	57	31927.709	218.173	100.796	122	75	659	6965770.75	183	16717086
gfp.wt.red	gfp	wt	red	n	58	45992.101	212.413	110.878	129	66	771	9769331.755	155	23445325
gfp.wt.red	gfp	wt	red	n	59	41005.623	222.445	113.561	124	74	764	9121490.907	168	21890578
gfp.wt.red	gfp	wt	red	n	60	27501.256	217.501	92.846	124	80	673	5981537.866	194	14355035
