# Supplementary material for: A genetic framework for RNAi inheritance in Caenorhabditis elegans
Source: EMBO Rep. 2025 Jul 7;26(16):4072–99. doi: 10.1038/s44319-025-00512-7 (PMC12373942; doi:10.1038/s44319-025-00512-7)
Supplement: Supplementary file 6 — Source data Fig. 5 [file 44319_2025_512_MOESM6_ESM.zip › Figure_5/5I/F1_males_wago-3.csv]

condi	RNAi	genotype	channel	image	index	area	mean	stddev	modal	min	max	intden	median	rawintden
ctrl.pk1673.green	ctrl	pk1673	green	n	1	7654.933	302.674	131.591	146	99	876	2316952.58	280	5560432
ctrl.pk1673.green	ctrl	pk1673	green	n	2	6505.297	304.79	134.602	154	104	1178	1982748.136	285	4758378
ctrl.pk1673.green	ctrl	pk1673	green	n	3	8909.574	289.024	108.542	169	105	888	2575076.462	278	6179901
ctrl.pk1673.green	ctrl	pk1673	green	n	4	7185.745	281.147	116.549	169	108	949	2020251.1	262	4848381
ctrl.pk1673.green	ctrl	pk1673	green	n	5	7712.436	323.126	136.055	282	105	1125	2492090.586	290	5980744
ctrl.pk1673.green	ctrl	pk1673	green	n	6	8333.714	277.627	102.261	186	102	753	2313663.679	264	5552539
ctrl.pk1673.green	ctrl	pk1673	green	n	7	8106.621	319.577	114.027	272	114	888	2590688.009	298	6217367
ctrl.pk1673.green	ctrl	pk1673	green	n	8	7352.419	292.639	115.514	206	103	1079	2151605.021	271	5163616
ctrl.pk1673.green	ctrl	pk1673	green	n	9	7782.856	259.447	98.062	145	100	833	2019239.804	247	4845954
ctrl.pk1673.green	ctrl	pk1673	green	n	10	5760.263	285.177	165.994	160	93	1257	1642696.758	221	3942292
ctrl.pk1673.green	ctrl	pk1673	green	n	11	8927.908	303.293	130.868	176	100	1012	2707771.695	283	6498355
ctrl.pk1673.green	ctrl	pk1673	green	n	12	6437.794	292.562	128.084	153	104	1352	1883455.264	265	4520086
ctrl.pk1673.green	ctrl	pk1673	green	n	13	7271.166	284.863	115.537	144	104	889	2071288.016	265	4970864
ctrl.pk1673.green	ctrl	pk1673	green	n	14	5155.652	285.182	132.516	163	94	995	1470298.044	250	3528554
ctrl.pk1673.green	ctrl	pk1673	green	n	15	4781.469	330.556	146.434	154	105	925	1580541.417	327	3793126
ctrl.pk1673.green	ctrl	pk1673	green	n	16	8679.98	316.579	142.946	171	90	1126	2747902.279	287	6594664
ctrl.pk1673.green	ctrl	pk1673	green	n	17	8535.807	267.576	96.907	159	80	772	2283981.072	254	5481304
ctrl.pk1673.green	ctrl	pk1673	green	n	18	5681.51	314.191	127.767	163	111	1064	1785077.85	304	4283991
ctrl.pk1673.green	ctrl	pk1673	green	n	19	6079.445	300.481	136.54	176	103	1067	1826756.838	278	4384016
ctrl.pk1673.green	ctrl	pk1673	green	n	20	7302.834	314.514	179.779	163	108	1334	2296844.16	253	5512174
ctrl.pk1673.green	ctrl	pk1673	green	n	21	6755.309	294.005	121.983	166	101	957	1986092.455	264	4766404
ctrl.pk1673.green	ctrl	pk1673	green	n	22	5645.258	304.269	201.34	160	103	1346	1717675.602	213	4122233
ctrl.pk1673.green	ctrl	pk1673	green	n	23	6984.903	293.796	120.688	162	97	1116	2052135.474	273	4924900
ctrl.pk1673.green	ctrl	pk1673	green	n	24	5560.671	299.971	146.405	152	109	1521	1668042.083	265	4003118
ctrl.pk1673.green	ctrl	pk1673	green	n	25	5174.82	307.025	165.094	186	117	1116	1588796.794	229	3812938
ctrl.pk1673.green	ctrl	pk1673	green	n	26	7927.446	276.272	119.159	152	106	1081	2190133.032	251	5256079
ctrl.pk1673.green	ctrl	pk1673	green	n	27	6729.474	276.764	122.625	144	104	907	1862477.221	252	4469741
ctrl.pk1673.green	ctrl	pk1673	green	n	28	7039.072	363.251	228.793	189	113	1727	2556948.967	267	6136397
ctrl.pk1673.green	ctrl	pk1673	green	n	29	7365.753	328.025	174.587	183	104	872	2416152.948	239	5798502
ctrl.pk1673.green	ctrl	pk1673	green	n	30	6231.952	311.025	143.78	156	98	1236	1938291.937	289	4651688
ctrl.pk1673.green	ctrl	pk1673	green	n	31	6925.733	245.948	98.043	141	100	739	1703369.531	231	4087900
ctrl.pk1673.green	ctrl	pk1673	green	n	32	6174.866	277.117	104.168	176	109	800	1711158.637	250	4106593
ctrl.pk1673.green	ctrl	pk1673	green	n	33	5312.326	256.18	106.076	136	106	865	1360911.794	239	3266039
ctrl.pk1673.green	ctrl	pk1673	green	n	34	3683.918	315.81	163.156	151	110	926	1163419.432	262	2792079
ctrl.pk1673.green	ctrl	pk1673	green	n	35	5268.157	296.923	135.299	146	104	1333	1564237.755	272	3753999
ctrl.pk1673.green	ctrl	pk1673	green	n	36	6453.628	261.708	100.782	176	98	980	1688965.956	243	4053333
ctrl.pk1673.green	ctrl	pk1673	green	n	37	7795.356	347.569	167.203	170	100	1482	2709420.937	321	6502313
ctrl.pk1673.green	ctrl	pk1673	green	n	38	7501.176	286.953	124.819	158	78	863	2152487.978	264	5165735
ctrl.pk1673.green	ctrl	pk1673	green	n	39	5927.771	317.075	126.524	199	105	854	1879547.585	300	4510708
ctrl.pk1673.green	ctrl	pk1673	green	n	40	8439.969	262.078	85.446	170	107	586	2211930.696	256	5308391
ctrl.pk1673.green	ctrl	pk1673	green	n	41	7754.104	292.268	128.41	188	102	1236	2266273.18	256	5438807
ctrl.pk1673.green	ctrl	pk1673	green	n	42	5676.093	282.684	120.91	146	108	809	1604541.264	266	3850723
ctrl.pk1673.green	ctrl	pk1673	green	n	43	9162.085	298.999	145.245	151	96	1212	2739454.81	267	6574391
ctrl.pk1673.green	ctrl	pk1673	green	n	44	5446.916	328.831	163.203	143	101	1152	1791117.293	303	4298485
ctrl.pk1673.green	ctrl	pk1673	green	n	45	5953.189	275.611	111.761	153	94	947	1640763.753	260	3937653
ctrl.pk1673.green	ctrl	pk1673	green	n	46	5589.839	285.969	127.573	160	99	897	1598520.989	252	3836275
ctrl.pk1673.green	ctrl	pk1673	green	n	47	7721.603	281.137	136.151	148	91	1298	2170828.817	250	5209751
ctrl.pk1673.green	ctrl	pk1673	green	n	48	6255.703	266.536	110.396	150	78	1019	1667370.802	243	4001507
ctrl.pk1673.green	ctrl	pk1673	green	n	49	8141.205	265.463	103.999	167	105	762	2161190.043	239	5186619
ctrl.pk1673.green	ctrl	pk1673	green	n	50	5516.085	241.773	105.478	154	78	865	1333639.297	204	3200588
ctrl.pk1673.green	ctrl	pk1673	green	n	51	8400.384	269.912	110.981	168	98	791	2267361.563	245	5441419
ctrl.pk1673.green	ctrl	pk1673	green	n	52	4818.97	333.944	222.73	144	111	1441	1609268.146	232	3862067
ctrl.pk1673.green	ctrl	pk1673	green	n	53	7006.57	266.606	112.55	140	67	956	1867994.973	242	4482983
ctrl.pk1673.green	ctrl	pk1673	green	n	54	6856.147	313.941	146.596	153	90	1166	2152427.142	287	5165589
ctrl.pk1673.green	ctrl	pk1673	green	n	55	9036.246	313.93	141.341	154	104	1088	2836750.507	284	6807890
ctrl.pk1673.green	ctrl	pk1673	green	n	56	6086.528	292.035	109.992	171	105	810	1777476.669	278	4265749
ctrl.pk1673.green	ctrl	pk1673	green	n	57	6578.634	289.432	126.159	152	96	993	1904069.956	264	4569559
ctrl.pk1673.green	ctrl	pk1673	green	n	58	6669.888	365.838	205.611	159	106	1420	2440099.042	317	5855970
ctrl.pk1673.green	ctrl	pk1673	green	n	59	9852.534	275.591	106.759	158	106	924	2715272.038	255	6516355
ctrl.pk1673.green	ctrl	pk1673	green	n	60	7650.35	286.566	109.56	173	96	928	2192328.133	260	5261347
ctrl.pk1673.green	ctrl	pk1673	green	n	61	8387.467	266.93	104.286	143	82	682	2238866.927	249	5373035
ctrl.pk1673.green	ctrl	pk1673	green	n	62	8310.38	296.432	131.484	170	103	996	2463460.527	269	5912035
ctrl.pk1673.green	ctrl	pk1673	green	n	63	6690.306	344.809	179.009	156	105	1203	2306879.202	295	5536257
ctrl.pk1673.green	ctrl	pk1673	green	n	64	5348.578	286.397	124.689	163	106	1030	1531816.273	260	3676191
ctrl.pk1673.green	ctrl	pk1673	green	n	65	7512.843	276.953	122.956	161	104	1059	2080703.03	249	4993459
ctrl.pk1673.green	ctrl	pk1673	green	n	66	5570.255	288.022	121.579	143	78	848	1604356.255	271	3850279
ctrl.pk1673.green	ctrl	pk1673	green	n	67	3900.178	333.015	208.52	151	91	1454	1298819.372	255	3117024
ctrl.pk1673.green	ctrl	pk1673	green	n	68	9187.087	285.052	114.339	163	104	810	2618793.461	268	6284817
ctrl.pk1673.green	ctrl	pk1673	green	n	69	7181.162	283.473	101.265	294	101	1080	2035665.138	278	4885373
ctrl.wt.green	ctrl	wt	green	n	1	5103.568	280.909	126.308	148	105	990	1433640.164	255	3440578
ctrl.wt.green	ctrl	wt	green	n	2	7121.161	304.229	115.347	298	113	951	2166464.732	283	5199276
ctrl.wt.green	ctrl	wt	green	n	3	6418.212	275.168	102.842	178	113	1054	1766089.634	258	4238420
ctrl.wt.green	ctrl	wt	green	n	4	3779.341	349.394	170.585	164	110	1049	1320479.954	310	3169006
ctrl.wt.green	ctrl	wt	green	n	5	6909.485	267.138	98.597	221	105	998	1845787.053	249	4429685
ctrl.wt.green	ctrl	wt	green	n	6	5259.409	280.31	97.066	163	97	787	1474265.367	266	3538074
ctrl.wt.green	ctrl	wt	green	n	7	4356.451	389.317	212.111	149	98	1305	1696040.16	323	4070309
ctrl.wt.green	ctrl	wt	green	n	8	4874.808	294.289	96.302	307	103	898	1434601.875	298	3442886
ctrl.wt.green	ctrl	wt	green	n	9	4928.977	317.562	97.588	186	121	603	1565256.223	317	3756442
ctrl.wt.green	ctrl	wt	green	n	10	5047.316	288.293	97.224	157	105	924	1455103.652	294	3492088
ctrl.wt.green	ctrl	wt	green	n	11	5735.681	294.475	106.864	155	103	827	1689014.42	289	4053448
ctrl.wt.green	ctrl	wt	green	n	12	3756.84	347.607	177.693	231	95	1523	1305905.533	298	3134029
ctrl.wt.green	ctrl	wt	green	n	13	7116.994	279.519	103.934	243	106	1004	1989332.411	260	4774178
ctrl.wt.green	ctrl	wt	green	n	14	4643.964	293.959	110.038	184	122	966	1365136.593	293	3276177
ctrl.wt.green	ctrl	wt	green	n	15	6373.627	305.895	119.081	190	123	1097	1949661.002	288	4678971
ctrl.wt.green	ctrl	wt	green	n	16	4762.303	271.365	85.14	306	108	876	1292324.492	277	3101436
ctrl.wt.green	ctrl	wt	green	n	17	6283.623	379.232	185.263	168	113	1250	2382948.031	340	5718812
ctrl.wt.green	ctrl	wt	green	n	18	5231.491	271.652	91.051	198	112	868	1421147.089	265	3410596
ctrl.wt.green	ctrl	wt	green	n	19	4804.388	356.722	184.872	145	104	1522	1713830.979	321	4113005
ctrl.wt.green	ctrl	wt	green	n	20	6317.374	285.834	106.983	239	109	872	1805720.209	268	4333529
ctrl.wt.green	ctrl	wt	green	n	21	6720.726	324.152	142.405	169	99	1022	2178536.955	294	5228248
ctrl.wt.green	ctrl	wt	green	n	22	6206.119	322.88	120.708	309	111	970	2003829.745	307	4808970
ctrl.wt.green	ctrl	wt	green	n	23	6125.699	365.373	160.328	178	115	979	2238164.283	336	5371347
ctrl.wt.green	ctrl	wt	green	n	24	5588.174	306.26	110.621	255	109	721	1711432.952	287	4107250
ctrl.wt.green	ctrl	wt	green	n	25	5191.489	359.143	158.431	330	108	1118	1864487.081	337	4474563
ctrl.wt.green	ctrl	wt	green	n	26	6069.863	279.129	102.097	185	118	758	1694274.245	257	4066071
ctrl.wt.green	ctrl	wt	green	n	27	6071.53	333.642	152.985	192	115	1454	2025715.336	298	4861493
ctrl.wt.green	ctrl	wt	green	n	28	6257.788	245.685	88.164	171	103	793	1537442.025	229	3689691
ctrl.wt.green	ctrl	wt	green	n	29	6263.622	264.219	88.1	165	120	667	1654969.102	257	3971743
ctrl.wt.green	ctrl	wt	green	n	30	4422.287	338.077	156.21	235	113	843	1495073.408	289	3588011
ctrl.wt.green	ctrl	wt	green	n	31	5184.405	311.84	146.735	161	98	1127	1616704.008	278	3879911
ctrl.wt.green	ctrl	wt	green	n	32	3908.097	389.646	221.381	216	106	1287	1522775.1	321	3654492
ctrl.wt.green	ctrl	wt	green	n	33	5206.49	267.664	98.779	152	109	873	1393591.237	252	3344465
ctrl.wt.green	ctrl	wt	green	n	34	7459.093	262.164	90.145	235	106	743	1955502.104	245	4692989
ctrl.wt.green	ctrl	wt	green	n	35	5131.903	352.868	186.668	168	110	1098	1810884.613	291	4345923
ctrl.wt.green	ctrl	wt	green	n	36	6796.98	317.179	134.732	174	88	1012	2155861.327	290	5173829
ctrl.wt.green	ctrl	wt	green	n	37	4402.703	383.562	231.072	138	99	1758	1688708.572	321	4052714
ctrl.wt.green	ctrl	wt	green	n	38	5817.349	293.276	114.624	155	106	665	1706090.107	279	4094429
ctrl.wt.green	ctrl	wt	green	n	39	6119.447	283.738	122.819	166	105	903	1736316.489	260	4166969
ctrl.wt.green	ctrl	wt	green	n	40	6058.194	295.706	156.708	156	98	989	1791446.51	240	4299275
ctrl.wt.green	ctrl	wt	green	n	41	6724.891	232.749	84.158	137	88	754	1565212.414	216	3756338
ctrl.wt.green	ctrl	wt	green	n	42	4717.716	358.256	237.892	145	103	1502	1690152.295	257	4056180
ctrl.wt.green	ctrl	wt	green	n	43	6849.063	315.544	147.614	152	92	1033	2161178.836	293	5186592
ctrl.wt.green	ctrl	wt	green	n	44	8214.126	299.991	144.892	146	99	1618	2464163.525	266	5913722
ctrl.wt.green	ctrl	wt	green	n	45	5579.422	309.791	119.002	386	103	915	1728453.213	313	4148098
ctrl.wt.green	ctrl	wt	green	n	46	4913.141	321.041	150.04	153	92	1063	1577320.468	306	3785396
ctrl.wt.green	ctrl	wt	green	n	47	5609.423	225.438	91.476	130	92	982	1264574.499	205	3034840
ctrl.wt.green	ctrl	wt	green	n	48	8212.876	249.768	103.781	149	93	1026	2051316.312	231	4922934
ctrl.wt.green	ctrl	wt	green	n	49	7554.929	267.207	101.139	177	105	693	2018733.155	252	4844738
ctrl.wt.green	ctrl	wt	green	n	50	7014.487	291.845	131.356	168	109	1072	2047144.871	262	4912923
ctrl.wt.green	ctrl	wt	green	n	51	6377.375	311.983	198.961	138	84	1830	1989633.598	260	4774902
ctrl.wt.green	ctrl	wt	green	n	52	6531.132	344.668	189.058	149	66	1887	2251074.735	300	5402332
ctrl.wt.green	ctrl	wt	green	n	53	8183.291	323.036	176.099	160	97	1632	2643500.619	278	6344111
ctrl.wt.green	ctrl	wt	green	n	54	5511.502	361.983	246.943	163	106	1453	1995070.097	249	4787949
ctrl.wt.green	ctrl	wt	green	n	55	7249.915	240.673	84.005	151	96	685	1744861.974	233	4187477
ctrl.wt.green	ctrl	wt	green	n	56	6084.029	310.161	161.673	159	99	1273	1887026.4	261	4528656
ctrl.wt.green	ctrl	wt	green	n	57	6342.79	340.916	226.697	141	103	1531	2162356.923	244	5189419
ctrl.wt.green	ctrl	wt	green	n	58	6782.394	290.376	123.543	155	106	1049	1969446.007	273	4726454
ctrl.wt.green	ctrl	wt	green	n	59	6432.378	330.102	186.563	153	98	1304	2123343.887	272	5095792
ctrl.wt.green	ctrl	wt	green	n	60	7934.947	331.517	172.858	159	103	1476	2630565.861	296	6313069
ctrl.wt.green	ctrl	wt	green	n	61	7266.166	285.927	125.194	162	97	949	2077589.709	253	4985987
ctrl.wt.green	ctrl	wt	green	n	62	7474.926	259.384	112.956	159	98	940	1938876.274	225	4653090
ctrl.wt.green	ctrl	wt	green	n	63	7381.171	252.731	99.206	151	100	671	1865449.995	229	4476875
ctrl.wt.green	ctrl	wt	green	n	64	6271.954	235.652	78.728	144	101	535	1477998.505	225	3547034
gfp.pk1673.green	gfp	pk1673	green	n	1	4965.229	178.974	37.924	138	84	353	888645.957	178	2132652
gfp.pk1673.green	gfp	pk1673	green	n	2	5327.746	300.197	136.432	270	111	1163	1599370.798	269	3838313
gfp.pk1673.green	gfp	pk1673	green	n	3	7405.758	164.332	33.065	156	72	375	1217005.675	158	2920679
gfp.pk1673.green	gfp	pk1673	green	n	4	7644.519	308.153	131.877	274	102	1137	2355684.406	281	5653382
gfp.pk1673.green	gfp	pk1673	green	n	5	5634.426	300.303	121.738	168	109	1128	1692036.318	288	4060700
gfp.pk1673.green	gfp	pk1673	green	n	6	8261.214	275.338	110.001	168	100	867	2274629.003	251	5458858
gfp.pk1673.green	gfp	pk1673	green	n	7	6613.221	257.424	80.48	312	106	556	1702401.38	260	4085575
gfp.pk1673.green	gfp	pk1673	green	n	8	5979.026	301.497	130.384	172	110	1013	1802656.417	272	4326176
gfp.pk1673.green	gfp	pk1673	green	n	9	5906.522	391.624	212.832	158	105	1356	2313134.111	348	5551266
gfp.pk1673.green	gfp	pk1673	green	n	10	7084.493	269.928	104.454	196	106	892	1912303.137	243	4589316
gfp.pk1673.green	gfp	pk1673	green	n	11	8145.375	312.603	148.988	158	100	1120	2546267.356	275	6110760
gfp.pk1673.green	gfp	pk1673	green	n	12	6565.303	278.943	105.645	151	103	849	1831347.739	262	4395032
gfp.pk1673.green	gfp	pk1673	green	n	13	4594.378	360.045	197.547	164	98	1371	1654182.907	310	3969856
gfp.pk1673.green	gfp	pk1673	green	n	14	5681.512	286.162	102.398	205	100	739	1625832.851	281	3901819
gfp.pk1673.green	gfp	pk1673	green	n	15	4897.309	371.644	189.139	143	75	1359	1820055.552	336	4367932
gfp.pk1673.green	gfp	pk1673	green	n	16	7015.323	312.512	113.704	173	106	909	2192369.379	314	5261444
gfp.pk1673.green	gfp	pk1673	green	n	17	7141.579	268.266	101.859	161	107	907	1915846.217	246	4597819
gfp.pk1673.green	gfp	pk1673	green	n	18	5693.596	287.495	113.302	268	105	898	1636878.776	268	3928328
gfp.pk1673.green	gfp	pk1673	green	n	19	7039.908	281.577	121.634	159	89	1150	1982275.112	254	4757241
gfp.pk1673.green	gfp	pk1673	green	n	20	6397.378	277.061	101.828	153	100	733	1772462.942	270	4253715
gfp.pk1673.green	gfp	pk1673	green	n	21	6062.363	304.514	110.071	173	99	793	1846075.085	300	4430376
gfp.pk1673.green	gfp	pk1673	green	n	22	5148.987	372.768	176.88	154	103	1617	1919380.13	352	4606300
gfp.pk1673.green	gfp	pk1673	green	n	23	4687.299	335.262	150.711	279	102	965	1571471.595	304	3771358
gfp.pk1673.green	gfp	pk1673	green	n	24	5826.519	289.68	111.633	148	107	725	1687825.708	277	4050595
gfp.pk1673.green	gfp	pk1673	green	n	25	9288.345	292.903	129.583	157	92	965	2720581.224	269	6529094
gfp.pk1673.green	gfp	pk1673	green	n	26	8379.553	347.229	164.326	160	105	1174	2909622.436	316	6982772
gfp.pk1673.green	gfp	pk1673	green	n	27	6634.889	271.605	94.343	235	102	762	1802070.557	257	4324770
gfp.pk1673.green	gfp	pk1673	green	n	28	7403.675	208.864	59.628	144	109	539	1546363.771	200	3711102
gfp.pk1673.green	gfp	pk1673	green	n	29	6848.649	271.212	102.392	153	105	806	1857433.525	264	4457635
gfp.pk1673.green	gfp	pk1673	green	n	30	8092.456	251.601	96.508	219	101	851	2036072.592	232	4886349
gfp.pk1673.green	gfp	pk1673	green	n	31	8071.205	313.025	123.096	230	107	1020	2526486.445	284	6063288
gfp.pk1673.green	gfp	pk1673	green	n	32	5433.167	384.56	155.19	364	121	1156	2089381.299	371	5014284
gfp.pk1673.green	gfp	pk1673	green	n	33	7759.524	210.871	62.956	130	91	682	1636257.914	202	3926838
gfp.pk1673.green	gfp	pk1673	green	n	34	7264.501	256.637	92.029	223	97	818	1864338.426	241	4474206
gfp.pk1673.green	gfp	pk1673	green	n	35	5432.334	257.28	97.072	231	97	731	1397631.5	234	3354161
gfp.pk1673.green	gfp	pk1673	green	n	36	5745.681	286.457	102.584	138	108	723	1645892.942	287	3949961
gfp.pk1673.green	gfp	pk1673	green	n	37	7502.846	271.071	99.113	247	109	1104	2033803.32	251	4880903
gfp.pk1673.green	gfp	pk1673	green	n	38	4462.289	320.337	161.97	138	104	1388	1429436.299	279	3430489
gfp.pk1673.green	gfp	pk1673	green	n	39	5952.774	328.173	165.398	173	102	1246	1953541.704	284	4688284
gfp.pk1673.green	gfp	pk1673	green	n	40	6112.365	322.861	133.09	143	101	853	1973446.789	305	4736054
gfp.pk1673.green	gfp	pk1673	green	n	41	8089.956	273.83	108.167	146	92	902	2215276.268	259	5316418
gfp.pk1673.green	gfp	pk1673	green	n	42	3793.091	339.101	155.383	272	109	1254	1286240.532	304	3086835
gfp.pk1673.green	gfp	pk1673	green	n	43	7491.179	276.227	99.71	262	105	893	2069267.872	259	4966014
gfp.pk1673.green	gfp	pk1673	green	n	44	8205.795	280.014	109.037	160	103	844	2297735.068	260	5514310
gfp.pk1673.green	gfp	pk1673	green	n	45	4971.896	369.269	214.022	197	101	1180	1835967.536	283	4406119
gfp.pk1673.green	gfp	pk1673	green	n	46	6409.462	263.15	89.864	157	96	794	1686652.32	255	4047779
gfp.pk1673.green	gfp	pk1673	green	n	47	7724.939	276.905	112.905	163	97	856	2139073.589	254	5133540
gfp.pk1673.green	gfp	pk1673	green	n	48	7935.366	231.014	79.927	143	105	592	1833181.991	218	4399434
gfp.pk1673.green	gfp	pk1673	green	n	49	7761.608	315.216	120.409	196	108	819	2446582.762	308	5871528
gfp.pk1673.green	gfp	pk1673	green	n	50	8505.392	266.574	93.375	161	105	820	2267317.833	256	5441312
gfp.pk1673.green	gfp	pk1673	green	n	51	6940.737	313.372	128.363	165	116	768	2175032.33	296	5219837
gfp.pk1673.green	gfp	pk1673	green	n	52	6330.292	310.408	130.21	142	94	973	1964975.565	294	4715724
gfp.pk1673.green	gfp	pk1673	green	n	53	6181.535	325.299	151.479	242	106	998	2010845.179	283	4825806
gfp.pk1673.green	gfp	pk1673	green	n	54	7939.533	283.333	104.36	196	113	823	2249529.513	267	5398622
gfp.pk1673.green	gfp	pk1673	green	n	55	7986.201	283.095	96.222	258	110	894	2260852.535	269	5425796
gfp.pk1673.green	gfp	pk1673	green	n	56	7647.436	245.582	89.913	173	98	682	1878070.309	227	4507161
gfp.pk1673.green	gfp	pk1673	green	n	57	3790.175	327.02	186.635	144	106	1227	1239462.543	263	2974573
gfp.pk1673.green	gfp	pk1673	green	n	58	6241.954	284.045	100.948	265	101	862	1772994.216	270	4254990
gfp.pk1673.green	gfp	pk1673	green	n	59	8125.374	342.474	152.794	340	107	1208	2782732.838	315	6678251
gfp.pk1673.green	gfp	pk1673	green	n	60	7567.849	332.154	148.204	253	112	1313	2513689.605	297	6032577
gfp.pk1673.green	gfp	pk1673	green	n	61	4261.863	337.369	185.666	146	109	1211	1437820.018	274	3450609
gfp.pk1673.green	gfp	pk1673	green	n	62	4271.864	260.011	83.621	198	93	611	1110732.443	251	2665635
gfp.pk1673.green	gfp	pk1673	green	n	63	5760.682	286.575	109.041	229	106	859	1650868.588	268	3961902
gfp.pk1673.green	gfp	pk1673	green	n	64	6831.565	318.612	127.929	270	111	933	2176620.319	291	5223648
gfp.pk1673.green	gfp	pk1673	green	n	65	6399.878	308.198	116.322	189	105	775	1972430.908	291	4733616
gfp.pk1673.green	gfp	pk1673	green	n	66	6734.894	294.152	112.188	259	116	899	1981079.64	272	4754372
gfp.wt.green	gfp	wt	green	n	1	4667.714	157.49	29.267	142	68	284	735118.315	152	1764203
gfp.wt.green	gfp	wt	green	n	2	6564.468	166.989	34.138	137	93	330	1096194.049	161	2630745
gfp.wt.green	gfp	wt	green	n	3	5436.083	207.185	69.87	145	95	624	1126276.263	190	2702939
gfp.wt.green	gfp	wt	green	n	4	6004.025	152.474	23.211	145	86	291	915455.339	151	2196992
gfp.wt.green	gfp	wt	green	n	5	6904.483	202.929	67.102	138	86	543	1401119.291	184	3362532
gfp.wt.green	gfp	wt	green	n	6	6227.369	142.503	17.707	142	81	245	887416.553	141	2129702
gfp.wt.green	gfp	wt	green	n	7	5871.936	189.59	59.483	135	74	510	1113259.416	175	2671700
gfp.wt.green	gfp	wt	green	n	8	5934.022	180.374	53.452	141	97	417	1070344.113	166	2568708
gfp.wt.green	gfp	wt	green	n	9	6214.452	233.407	72.991	148	110	503	1450495.723	227	3481030
gfp.wt.green	gfp	wt	green	n	10	6910.317	252.764	74.501	253	108	591	1746678.897	247	4191837
gfp.wt.green	gfp	wt	green	n	11	5545.671	200.083	61.528	148	90	732	1109594.248	184	2662904
gfp.wt.green	gfp	wt	green	n	12	4171.441	164.618	41.525	133	94	378	686692.759	152	1647987
gfp.wt.green	gfp	wt	green	n	13	7752.856	175.432	40.609	133	98	412	1360102.826	170	3264097
gfp.wt.green	gfp	wt	green	n	14	5018.147	163.985	47.896	130	71	414	822899.426	147	1974868
gfp.wt.green	gfp	wt	green	n	15	5518.17	217.517	67.452	144	107	586	1200294.659	207	2880575
gfp.wt.green	gfp	wt	green	n	16	5180.654	189.778	59.553	139	88	470	983172.197	175	2359505
gfp.wt.green	gfp	wt	green	n	17	4927.726	235.105	86.302	147	103	611	1158533.16	218	2780352
gfp.wt.green	gfp	wt	green	n	18	5216.073	200.565	66.052	136	85	605	1046161.754	187	2510673
gfp.wt.green	gfp	wt	green	n	19	6517.382	174.193	42.518	157	93	423	1135283.343	165	2724555
gfp.wt.green	gfp	wt	green	n	20	5815.684	154.291	30.965	130	84	362	897305.34	148	2153434
gfp.wt.green	gfp	wt	green	n	21	5238.574	147.876	21.807	127	86	255	774658.046	146	1859094
gfp.wt.green	gfp	wt	green	n	22	5333.161	177.853	50.192	136	95	395	948517.273	161	2276337
gfp.wt.green	gfp	wt	green	n	23	7153.662	241.426	98.748	147	88	735	1727077.998	216	4144797
gfp.wt.green	gfp	wt	green	n	24	4249.362	200.951	64.969	148	96	527	853913.349	183	2049298
gfp.wt.green	gfp	wt	green	n	25	5144.403	168.543	37.972	134	85	367	867055.619	163	2080838
gfp.wt.green	gfp	wt	green	n	26	6613.22	219.607	80.426	135	100	697	1452310.39	202	3485385
gfp.wt.green	gfp	wt	green	n	27	6859.065	155.99	25.511	143	91	250	1069946.178	152	2567753
gfp.wt.green	gfp	wt	green	n	28	6992.404	240.031	83.539	153	105	672	1678393.681	224	4027960
gfp.wt.green	gfp	wt	green	n	29	4706.883	219.525	95.05	135	99	716	1033276.579	185	2479750
gfp.wt.green	gfp	wt	green	n	30	6879.066	203.367	71.71	143	95	576	1398975.859	182	3357388
gfp.wt.green	gfp	wt	green	n	31	6483.214	208.166	59.105	149	89	423	1349584.01	200	3238853
gfp.wt.green	gfp	wt	green	n	32	4980.645	201.111	71.085	134	77	574	1001660.545	183	2403875
gfp.wt.green	gfp	wt	green	n	33	6505.715	193.499	59.633	127	100	436	1258851.513	180	3021105
gfp.wt.green	gfp	wt	green	n	34	7063.241	200.923	62.396	139	90	485	1419165.952	186	3405842
gfp.wt.green	gfp	wt	green	n	35	6043.611	162.956	31.002	155	90	343	984841.44	158	2363511
gfp.wt.green	gfp	wt	green	n	36	6029.443	192.405	53.562	142	99	442	1160095.732	183	2784102
gfp.wt.green	gfp	wt	green	n	37	6232.369	188.411	52.379	136	92	483	1174247.214	179	2818064
gfp.wt.green	gfp	wt	green	n	38	5401.081	175.403	48.947	135	100	472	947366.387	162	2273575
gfp.wt.green	gfp	wt	green	n	39	6830.73	201.396	54.4	137	99	378	1375682.707	197	3301487
gfp.wt.green	gfp	wt	green	n	40	6402.377	161.414	26.916	156	88	309	1033432.42	158	2480124
gfp.wt.green	gfp	wt	green	n	41	7170.746	205.198	62.242	198	86	574	1471422.517	192	3531252
gfp.wt.green	gfp	wt	green	n	42	8505.39	254.985	99.485	220	114	924	2168747.847	230	5204756
gfp.wt.green	gfp	wt	green	n	43	5103.568	318.546	155.164	157	108	1254	1625720.43	283	3901550
gfp.wt.green	gfp	wt	green	n	44	4945.227	198.337	57.671	196	69	479	980822.922	193	2353867
gfp.wt.green	gfp	wt	green	n	45	6165.283	309.285	136.246	175	101	1107	1906828.746	290	4576179
gfp.wt.green	gfp	wt	green	n	46	4836.472	154.245	34.055	137	93	391	746002.564	147	1790324
gfp.wt.green	gfp	wt	green	n	47	6435.295	208.428	67.673	135	87	530	1341293.629	195	3218957
gfp.wt.green	gfp	wt	green	n	48	7499.511	205.077	52.351	157	103	458	1537979.738	198	3690982
gfp.wt.green	gfp	wt	green	n	49	8456.221	208.399	64.509	148	82	520	1762269.613	194	4229253
gfp.wt.green	gfp	wt	green	n	50	5100.234	213.699	63.745	139	102	538	1089914.178	208	2615674
gfp.wt.green	gfp	wt	green	n	51	6077.362	196.081	44.675	142	102	389	1191652.596	192	2859835
gfp.wt.green	gfp	wt	green	n	52	7917.03	213.66	67.333	135	93	607	1691555.951	201	4059548
gfp.wt.green	gfp	wt	green	n	53	5234.407	274.003	122.387	139	108	960	1434244.144	247	3442028
gfp.wt.green	gfp	wt	green	n	54	7608.682	162.413	31.687	158	92	415	1235747.536	158	2965658
gfp.wt.green	gfp	wt	green	n	55	3624.75	229.774	95.4	140	95	639	832872.383	189	1998802
gfp.wt.green	gfp	wt	green	n	56	6310.706	168.383	38.391	129	89	372	1062615.425	161	2550160
gfp.wt.green	gfp	wt	green	n	57	6629.888	186.374	41.598	159	79	452	1235638.781	180	2965397
gfp.wt.green	gfp	wt	green	n	58	4462.705	255.537	109.677	135	101	589	1140385.244	228	2736799
gfp.wt.green	gfp	wt	green	n	59	6354.042	161.543	27.693	158	86	305	1026448.349	158	2463363
gfp.wt.green	gfp	wt	green	n	60	5036.898	150.012	21.854	136	86	244	755595.088	148	1813345
ctrl.pk1673.red	ctrl	pk1673	red	n	1	7654.933	178.932	28.171	189	88	302	1369713.863	181	3287163
ctrl.pk1673.red	ctrl	pk1673	red	n	2	6505.297	185.94	37.17	195	99	349	1209594.877	185	2902895
ctrl.pk1673.red	ctrl	pk1673	red	n	3	8909.574	173.158	28.567	175	95	318	1542768.023	173	3702474
ctrl.pk1673.red	ctrl	pk1673	red	n	4	7185.745	174.232	29.688	182	99	301	1251985.564	176	3004628
ctrl.pk1673.red	ctrl	pk1673	red	n	5	7712.436	183.718	38.73	186	93	374	1416916.854	183	3400445
ctrl.pk1673.red	ctrl	pk1673	red	n	6	8333.714	164.401	23.948	169	89	265	1370069.296	165	3288016
ctrl.pk1673.red	ctrl	pk1673	red	n	7	8106.621	173.179	31.553	173	91	306	1403892.925	171	3369189
ctrl.pk1673.red	ctrl	pk1673	red	n	8	7352.419	176.541	31.041	184	99	329	1298003.085	176	3115065
ctrl.pk1673.red	ctrl	pk1673	red	n	9	7782.856	176.799	33.116	180	95	376	1375997.483	176	3302243
ctrl.pk1673.red	ctrl	pk1673	red	n	10	5760.263	182.4	53.139	122	88	416	1050671.778	169	2521497
ctrl.pk1673.red	ctrl	pk1673	red	n	11	8927.908	181.812	31.247	185	102	322	1623205.034	183	3895514
ctrl.pk1673.red	ctrl	pk1673	red	n	12	6437.794	170.741	28.777	175	98	280	1099196.497	170	2637951
ctrl.pk1673.red	ctrl	pk1673	red	n	13	7271.166	175.944	30.174	187	97	339	1279319.314	177	3070226
ctrl.pk1673.red	ctrl	pk1673	red	n	14	5155.652	173.119	39.394	165	100	360	892542.883	168	2142005
ctrl.pk1673.red	ctrl	pk1673	red	n	15	4781.469	181.107	34.371	175	76	324	865955.418	182	2078198
ctrl.pk1673.red	ctrl	pk1673	red	n	16	8679.98	188.69	35.236	197	99	338	1637827.785	189	3930607
ctrl.pk1673.red	ctrl	pk1673	red	n	17	8535.807	171.273	29.757	183	97	301	1461953.496	172	3508528
ctrl.pk1673.red	ctrl	pk1673	red	n	18	5681.51	183.843	34.378	184	83	340	1044503.58	187	2506694
ctrl.pk1673.red	ctrl	pk1673	red	n	19	6079.445	181.584	40.813	122	104	394	1103929.213	179	2649309
ctrl.pk1673.red	ctrl	pk1673	red	n	20	7302.834	183.716	54.232	122	98	448	1341645.08	169	3219801
ctrl.pk1673.red	ctrl	pk1673	red	n	21	6755.309	175.34	34.9	169	101	317	1184474.978	173	2842610
ctrl.pk1673.red	ctrl	pk1673	red	n	22	5645.258	200.272	70.205	122	97	498	1130586.265	179	2713283
ctrl.pk1673.red	ctrl	pk1673	red	n	23	6984.903	188.377	38.759	189	95	428	1315796.398	188	3157767
ctrl.pk1673.red	ctrl	pk1673	red	n	24	5560.671	182.55	43.111	125	101	365	1015098.902	180	2436126
ctrl.pk1673.red	ctrl	pk1673	red	n	25	5174.82	174.863	49.246	122	101	356	904885.531	159	2171626
ctrl.pk1673.red	ctrl	pk1673	red	n	26	7927.446	170.138	27.714	178	100	305	1348761.238	170	3236879
ctrl.pk1673.red	ctrl	pk1673	red	n	27	6729.474	171.584	29.185	175	98	296	1154671.949	172	2771086
ctrl.pk1673.red	ctrl	pk1673	red	n	28	7039.072	205.563	70.67	127	97	482	1446969.477	190	3472568
ctrl.pk1673.red	ctrl	pk1673	red	n	29	7365.753	207.202	69.095	122	96	411	1526200.183	197	3662713
ctrl.pk1673.red	ctrl	pk1673	red	n	30	6231.952	178.116	32.42	185	103	349	1110012.408	178	2663908
ctrl.pk1673.red	ctrl	pk1673	red	n	31	6925.733	173.674	30.82	170	101	380	1202819.984	173	2886636
ctrl.pk1673.red	ctrl	pk1673	red	n	32	6174.866	172.689	36.562	128	89	341	1066331.244	173	2559078
ctrl.pk1673.red	ctrl	pk1673	red	n	33	5312.326	163.758	25.831	163	101	279	869934.767	162	2087748
ctrl.pk1673.red	ctrl	pk1673	red	n	34	3683.918	186.215	52.522	124	105	352	686002.192	174	1646330
ctrl.pk1673.red	ctrl	pk1673	red	n	35	5268.157	182.648	35.329	199	89	308	962216.902	183	2309215
ctrl.pk1673.red	ctrl	pk1673	red	n	36	6453.628	168.751	27.091	167	95	305	1089058.95	168	2613622
ctrl.pk1673.red	ctrl	pk1673	red	n	37	7795.356	197.011	41.903	202	97	406	1535772.287	199	3685685
ctrl.pk1673.red	ctrl	pk1673	red	n	38	7501.176	178.891	34.335	176	93	345	1341893.424	178	3220397
ctrl.pk1673.red	ctrl	pk1673	red	n	39	5927.771	186.317	34.809	196	101	308	1104447.153	191	2650552
ctrl.pk1673.red	ctrl	pk1673	red	n	40	8439.969	171.015	26.665	184	98	267	1443357.229	173	3463899
ctrl.pk1673.red	ctrl	pk1673	red	n	41	7754.104	177.85	38.73	123	96	364	1379067.624	175	3309611
ctrl.pk1673.red	ctrl	pk1673	red	n	42	5676.093	186.009	37.984	197	103	383	1055805.346	186	2533817
ctrl.pk1673.red	ctrl	pk1673	red	n	43	9162.085	185.521	38.445	187	98	353	1699763.117	186	4079245
ctrl.pk1673.red	ctrl	pk1673	red	n	44	5446.916	183.974	34.184	191	96	328	1002091.641	185	2404910
ctrl.pk1673.red	ctrl	pk1673	red	n	45	5953.189	183.089	38.019	194	93	332	1089964.825	183	2615796
ctrl.pk1673.red	ctrl	pk1673	red	n	46	5589.839	175.74	34.127	178	93	342	982356.989	176	2357549
ctrl.pk1673.red	ctrl	pk1673	red	n	47	7721.603	179.276	35.426	204	97	368	1384299.113	179	3322166
ctrl.pk1673.red	ctrl	pk1673	red	n	48	6255.703	171.43	31.736	182	98	292	1072417.773	170	2573685
ctrl.pk1673.red	ctrl	pk1673	red	n	49	8141.205	173.088	33.209	179	103	339	1409148.582	173	3381802
ctrl.pk1673.red	ctrl	pk1673	red	n	50	5516.085	186.322	51.294	124	98	382	1027768.232	174	2466531
ctrl.pk1673.red	ctrl	pk1673	red	n	51	8400.384	168.247	24.435	172	102	294	1413341.69	168	3391865
ctrl.pk1673.red	ctrl	pk1673	red	n	52	4818.97	194.829	64.269	127	99	430	938876.251	176	2253200
ctrl.pk1673.red	ctrl	pk1673	red	n	53	7006.57	167.23	26.25	176	99	279	1171708.145	167	2811971
ctrl.pk1673.red	ctrl	pk1673	red	n	54	6856.147	188.066	38.373	198	90	439	1289408.525	189	3094439
ctrl.pk1673.red	ctrl	pk1673	red	n	55	9036.246	196.479	38.545	205	98	358	1775429.492	198	4260836
ctrl.pk1673.red	ctrl	pk1673	red	n	56	6086.528	177.37	29.074	190	100	442	1079569.766	179	2590849
ctrl.pk1673.red	ctrl	pk1673	red	n	57	6578.634	201.542	43.841	200	89	414	1325868.942	204	3181940
ctrl.pk1673.red	ctrl	pk1673	red	n	58	6669.888	192.314	44.666	186	98	365	1282711.552	190	3078367
ctrl.pk1673.red	ctrl	pk1673	red	n	59	9852.534	177.349	31.494	178	83	299	1747332.374	178	4193406
ctrl.pk1673.red	ctrl	pk1673	red	n	60	7650.35	173.032	32.838	173	78	340	1323754.262	173	3176865
ctrl.pk1673.red	ctrl	pk1673	red	n	61	8387.467	186.668	36.125	187	97	361	1565671.57	186	3757440
ctrl.pk1673.red	ctrl	pk1673	red	n	62	8310.38	191.827	36.483	201	74	364	1594158.706	195	3825806
ctrl.pk1673.red	ctrl	pk1673	red	n	63	6690.306	188.365	41.237	190	86	363	1260219.691	188	3024389
ctrl.pk1673.red	ctrl	pk1673	red	n	64	5348.578	175.938	33.084	171	106	412	941019.266	175	2258343
ctrl.pk1673.red	ctrl	pk1673	red	n	65	7512.843	178.731	32.89	178	99	334	1342778.465	178	3222521
ctrl.pk1673.red	ctrl	pk1673	red	n	66	5570.255	180.251	32.654	188	77	358	1004044.23	181	2409596
ctrl.pk1673.red	ctrl	pk1673	red	n	67	3900.178	196.312	60.459	122	99	395	765653.75	182	1837485
ctrl.pk1673.red	ctrl	pk1673	red	n	68	9187.087	175.349	29.569	189	92	307	1610949.89	177	3866103
ctrl.pk1673.red	ctrl	pk1673	red	n	69	7181.162	175.252	30.835	175	102	289	1258513.779	175	3020295
ctrl.wt.red	ctrl	wt	red	n	1	5103.568	174.298	22.853	170	93	333	889539.283	172	2134796
ctrl.wt.red	ctrl	wt	red	n	2	7121.161	176.177	23.802	174	110	340	1254586.921	175	3010870
ctrl.wt.red	ctrl	wt	red	n	3	6418.212	176.22	24.084	171	105	349	1131020.399	174	2714324
ctrl.wt.red	ctrl	wt	red	n	4	3779.341	197.222	44.025	155	117	400	745368.063	188	1788801
ctrl.wt.red	ctrl	wt	red	n	5	6909.485	178.52	24.416	164	110	311	1233481.366	176	2960219
ctrl.wt.red	ctrl	wt	red	n	6	5259.409	183.242	27.859	177	111	313	963743.949	181	2312879
ctrl.wt.red	ctrl	wt	red	n	7	4356.451	226.244	62.743	150	114	413	985619.539	214	2365378
ctrl.wt.red	ctrl	wt	red	n	8	4874.808	181.421	25.7	187	116	322	884392.379	180	2122444
ctrl.wt.red	ctrl	wt	red	n	9	4928.977	188.186	26.753	194	99	285	927565.2	188	2226054
ctrl.wt.red	ctrl	wt	red	n	10	5047.316	179.379	24.754	173	105	309	905382.512	178	2172818
ctrl.wt.red	ctrl	wt	red	n	11	5735.681	182.328	27.049	183	113	304	1045776.058	181	2509747
ctrl.wt.red	ctrl	wt	red	n	12	3756.84	194.281	38.416	178	121	376	729884.017	188	1751641
ctrl.wt.red	ctrl	wt	red	n	13	7116.994	172.07	20.515	171	109	278	1224619.291	170	2938951
ctrl.wt.red	ctrl	wt	red	n	14	4643.964	175.452	21.749	168	116	269	814794.592	173	1955417
ctrl.wt.red	ctrl	wt	red	n	15	6373.627	180.668	25.109	175	116	295	1151508.009	179	2763492
ctrl.wt.red	ctrl	wt	red	n	16	4762.303	170.248	22.023	150	97	266	810771.073	167	1945761
ctrl.wt.red	ctrl	wt	red	n	17	6283.623	198.036	38.875	189	114	389	1244381.868	193	2986379
ctrl.wt.red	ctrl	wt	red	n	18	5231.491	177.668	26.011	169	108	316	929470.704	174	2230627
ctrl.wt.red	ctrl	wt	red	n	19	4804.388	191.529	39.107	171	118	380	920180.277	183	2208331
ctrl.wt.red	ctrl	wt	red	n	20	6317.374	180.937	24.515	176	109	284	1143046.786	180	2743186
ctrl.wt.red	ctrl	wt	red	n	21	6720.726	176.689	23.912	173	92	362	1187479.665	175	2849820
ctrl.wt.red	ctrl	wt	red	n	22	6206.119	186.499	27.726	182	114	330	1157437.865	185	2777723
ctrl.wt.red	ctrl	wt	red	n	23	6125.699	198.224	35.843	194	97	381	1214261.731	197	2914094
ctrl.wt.red	ctrl	wt	red	n	24	5588.174	175.998	24.169	174	110	282	983506.109	174	2360306
ctrl.wt.red	ctrl	wt	red	n	25	5191.489	190.818	31.643	192	116	354	990629.77	188	2377402
ctrl.wt.red	ctrl	wt	red	n	26	6069.863	171.947	22.036	171	107	337	1043697.629	171	2504759
ctrl.wt.red	ctrl	wt	red	n	27	6071.53	186.51	30.671	184	99	348	1132400.046	183	2717635
ctrl.wt.red	ctrl	wt	red	n	28	6257.788	158.999	16.599	154	97	259	994979.553	157	2387841
ctrl.wt.red	ctrl	wt	red	n	29	6263.622	176.195	23.798	161	111	278	1103618.305	173	2648562
ctrl.wt.red	ctrl	wt	red	n	30	4422.287	195.336	44.511	159	120	353	863830.183	180	2073097
ctrl.wt.red	ctrl	wt	red	n	31	5184.405	183.062	31.181	175	107	357	949069.94	178	2277663
ctrl.wt.red	ctrl	wt	red	n	32	3908.097	207.863	53.308	179	108	394	812347.813	195	1949545
ctrl.wt.red	ctrl	wt	red	n	33	5206.49	181.582	25.686	179	102	286	945403.105	180	2268863
ctrl.wt.red	ctrl	wt	red	n	34	7459.093	178.301	23.839	174	116	291	1329964.974	176	3191769
ctrl.wt.red	ctrl	wt	red	n	35	5131.903	218.192	52.278	195	111	395	1119738.63	210	2687249
ctrl.wt.red	ctrl	wt	red	n	36	6796.98	183.204	27.494	179	102	328	1245235.657	181	2988428
ctrl.wt.red	ctrl	wt	red	n	37	4402.703	201.736	47.966	170	97	455	888185.054	191	2131546
ctrl.wt.red	ctrl	wt	red	n	38	5817.349	181.86	37.446	198	99	331	1057941.716	184	2538944
ctrl.wt.red	ctrl	wt	red	n	39	6119.447	182.75	41.133	191	98	372	1118326.56	182	2683861
ctrl.wt.red	ctrl	wt	red	n	40	6058.194	188.911	54.049	121	96	430	1144458.589	177	2746575
ctrl.wt.red	ctrl	wt	red	n	41	6724.891	161.733	24.1	170	88	353	1087638.907	161	2610214
ctrl.wt.red	ctrl	wt	red	n	42	4717.716	184.303	48.669	123	105	359	869486.847	174	2086673
ctrl.wt.red	ctrl	wt	red	n	43	6849.063	185.172	34.174	188	94	319	1268252.167	187	3043666
ctrl.wt.red	ctrl	wt	red	n	44	8214.126	167.441	26.473	161	105	290	1375382.483	167	3300767
ctrl.wt.red	ctrl	wt	red	n	45	5579.422	186.883	37.534	182	100	331	1042698.102	187	2502361
ctrl.wt.red	ctrl	wt	red	n	46	4913.141	177.723	35.687	182	91	321	873178.683	177	2095533
ctrl.wt.red	ctrl	wt	red	n	47	5609.423	170.342	31.837	169	104	304	955519.115	168	2293141
ctrl.wt.red	ctrl	wt	red	n	48	8212.876	168.897	26.766	171	90	323	1387132.187	169	3328965
ctrl.wt.red	ctrl	wt	red	n	49	7554.929	178.487	33.819	187	93	327	1348454.168	180	3236142
ctrl.wt.red	ctrl	wt	red	n	50	7014.487	176.77	30.53	193	96	394	1239952.956	177	2975751
ctrl.wt.red	ctrl	wt	red	n	51	6377.375	182.793	49.992	121	73	456	1165740.875	176	2797650
ctrl.wt.red	ctrl	wt	red	n	52	6531.132	183.594	40.728	187	82	369	1199077.818	182	2877655
ctrl.wt.red	ctrl	wt	red	n	53	8183.291	184.694	40.87	200	98	456	1511405.035	187	3627206
ctrl.wt.red	ctrl	wt	red	n	54	5511.502	187.249	61.668	119	97	521	1032023.086	168	2476742
ctrl.wt.red	ctrl	wt	red	n	55	7249.915	162.4	26.837	172	87	288	1177388.075	164	2825602
ctrl.wt.red	ctrl	wt	red	n	56	6084.029	173.113	33.581	182	96	326	1053222.39	174	2527618
ctrl.wt.red	ctrl	wt	red	n	57	6342.79	199.762	66.297	119	91	437	1267050.93	184	3040783
ctrl.wt.red	ctrl	wt	red	n	58	6782.394	172.628	31.229	167	103	306	1170827.775	174	2809858
ctrl.wt.red	ctrl	wt	red	n	59	6432.378	196.656	52.424	119	85	423	1264967.085	195	3035782
ctrl.wt.red	ctrl	wt	red	n	60	7934.947	182.914	40.974	183	92	374	1451413.538	182	3483233
ctrl.wt.red	ctrl	wt	red	n	61	7266.166	173.392	35.605	181	84	323	1259895.186	174	3023610
ctrl.wt.red	ctrl	wt	red	n	62	7474.926	160.261	25.708	156	96	285	1197942.766	159	2874931
ctrl.wt.red	ctrl	wt	red	n	63	7381.171	161.754	26.041	156	94	296	1193932.999	160	2865308
ctrl.wt.red	ctrl	wt	red	n	64	6271.954	163.343	26.839	172	87	275	1024479.407	164	2458638
gfp.pk1673.red	gfp	pk1673	red	n	1	4965.229	186.79	30.145	191	105	322	927455.663	187	2225791
gfp.pk1673.red	gfp	pk1673	red	n	2	5327.746	194.41	40.034	184	112	390	1035769.405	189	2485732
gfp.pk1673.red	gfp	pk1673	red	n	3	7405.758	196.292	34.333	192	107	408	1453688.667	196	3488692
gfp.pk1673.red	gfp	pk1673	red	n	4	7644.519	192.72	34.373	196	108	373	1473254.568	191	3535648
gfp.pk1673.red	gfp	pk1673	red	n	5	5634.426	174.073	24.098	173	109	399	980801.455	173	2353815
gfp.pk1673.red	gfp	pk1673	red	n	6	8261.214	177.311	26.66	174	91	304	1464805.429	177	3515371
gfp.pk1673.red	gfp	pk1673	red	n	7	6613.221	174.793	23.672	181	101	281	1155943.694	175	2774137
gfp.pk1673.red	gfp	pk1673	red	n	8	5979.026	176.009	25.923	175	101	332	1052359.336	174	2525546
gfp.pk1673.red	gfp	pk1673	red	n	9	5906.522	209.518	58.017	174	111	399	1237524.12	197	2969921
gfp.pk1673.red	gfp	pk1673	red	n	10	7084.493	195.246	32.405	191	106	453	1383222.085	194	3319580
gfp.pk1673.red	gfp	pk1673	red	n	11	8145.375	195.782	33.082	201	113	360	1594718.083	196	3827147
gfp.pk1673.red	gfp	pk1673	red	n	12	6565.303	189.985	30.382	195	98	354	1247307.071	190	2993399
gfp.pk1673.red	gfp	pk1673	red	n	13	4594.378	200.584	42.524	180	116	377	921557.474	195	2211636
gfp.pk1673.red	gfp	pk1673	red	n	14	5681.512	199.321	37.593	216	106	369	1132443.86	199	2717740
gfp.pk1673.red	gfp	pk1673	red	n	15	4897.309	210.663	47.181	207	104	408	1031680.883	206	2475920
gfp.pk1673.red	gfp	pk1673	red	n	16	7015.323	185.838	29.397	194	108	326	1303715.088	186	3128772
gfp.pk1673.red	gfp	pk1673	red	n	17	7141.579	172.875	25.624	174	88	319	1234600.235	172	2962904
gfp.pk1673.red	gfp	pk1673	red	n	18	5693.596	186.569	29.638	188	114	389	1062250.625	185	2549284
gfp.pk1673.red	gfp	pk1673	red	n	19	7039.908	175.236	28.26	170	102	306	1233643.108	174	2960607
gfp.pk1673.red	gfp	pk1673	red	n	20	6397.378	181.619	27.225	177	104	299	1161886.884	181	2788400
gfp.pk1673.red	gfp	pk1673	red	n	21	6062.363	186.946	36.021	175	115	352	1133337.235	183	2719884
gfp.pk1673.red	gfp	pk1673	red	n	22	5148.987	212.663	48.714	194	101	444	1095000.885	208	2627881
gfp.pk1673.red	gfp	pk1673	red	n	23	4687.299	186.834	33.004	184	106	330	875746.196	184	2101694
gfp.pk1673.red	gfp	pk1673	red	n	24	5826.519	178.602	24.654	187	105	288	1040625.045	178	2497385
gfp.pk1673.red	gfp	pk1673	red	n	25	9288.345	191.081	34.748	185	112	926	1774822.634	189	4259378
gfp.pk1673.red	gfp	pk1673	red	n	26	8379.553	190.516	31.308	177	108	341	1596436.912	188	3831272
gfp.pk1673.red	gfp	pk1673	red	n	27	6634.889	170.037	24.531	164	97	293	1128179.081	167	2707505
gfp.pk1673.red	gfp	pk1673	red	n	28	7403.675	172.548	23.375	175	112	307	1277487.629	172	3065829
gfp.pk1673.red	gfp	pk1673	red	n	29	6848.649	180.421	30.347	181	90	302	1235641.95	178	2965404
gfp.pk1673.red	gfp	pk1673	red	n	30	8092.456	171.559	24.001	169	107	289	1388333.154	169	3331846
gfp.pk1673.red	gfp	pk1673	red	n	31	8071.205	177.649	27.912	159	100	312	1433844.002	176	3441067
gfp.pk1673.red	gfp	pk1673	red	n	32	5433.167	205.824	38.095	219	90	425	1118273.624	206	2683733
gfp.pk1673.red	gfp	pk1673	red	n	33	7759.524	163.15	21.475	151	88	262	1265968.765	160	3038185
gfp.pk1673.red	gfp	pk1673	red	n	34	7264.501	176.764	25.591	178	106	302	1284102.1	176	3081703
gfp.pk1673.red	gfp	pk1673	red	n	35	5432.334	219.617	52.089	205	112	472	1193033.32	212	2863148
gfp.pk1673.red	gfp	pk1673	red	n	36	5745.681	172.233	22.618	173	104	416	989594.777	172	2374918
gfp.pk1673.red	gfp	pk1673	red	n	37	7502.846	173.546	25.288	170	110	311	1302088.763	172	3124869
gfp.pk1673.red	gfp	pk1673	red	n	38	4462.289	196.229	42.765	183	111	380	875631.191	190	2101418
gfp.pk1673.red	gfp	pk1673	red	n	39	5952.774	191.383	36.371	181	111	365	1139258.341	186	2734094
gfp.pk1673.red	gfp	pk1673	red	n	40	6112.365	204.574	39.339	203	104	363	1250430.548	204	3000895
gfp.pk1673.red	gfp	pk1673	red	n	41	8089.956	181.055	24.819	184	100	287	1464729.175	181	3515188
gfp.pk1673.red	gfp	pk1673	red	n	42	3793.091	198.206	41.528	170	111	435	751814.234	193	1804271
gfp.pk1673.red	gfp	pk1673	red	n	43	7491.179	180.431	27.518	181	114	342	1351639.796	179	3243786
gfp.pk1673.red	gfp	pk1673	red	n	44	8205.795	189.546	32.201	190	111	347	1555372.936	189	3732723
gfp.pk1673.red	gfp	pk1673	red	n	45	4971.896	218.907	62.377	136	106	417	1088383.08	207	2611999
gfp.pk1673.red	gfp	pk1673	red	n	46	6409.462	188.998	29.993	188	113	333	1211377.498	189	2907172
gfp.pk1673.red	gfp	pk1673	red	n	47	7724.939	202.054	32.669	205	113	351	1560851.522	203	3745871
gfp.pk1673.red	gfp	pk1673	red	n	48	7935.366	173.223	21.685	174	109	269	1374587.521	172	3298858
gfp.pk1673.red	gfp	pk1673	red	n	49	7761.608	192.456	34.825	204	84	331	1493769.264	192	3584881
gfp.pk1673.red	gfp	pk1673	red	n	50	8505.392	184.855	25.347	198	109	307	1572266.632	186	3773266
gfp.pk1673.red	gfp	pk1673	red	n	51	6940.737	179.566	29.048	186	105	306	1246319.526	178	2991029
gfp.pk1673.red	gfp	pk1673	red	n	52	6330.292	183.641	31.529	192	110	302	1162500.662	184	2789873
gfp.pk1673.red	gfp	pk1673	red	n	53	6181.535	189.619	31.651	190	116	325	1172136.94	188	2812999
gfp.pk1673.red	gfp	pk1673	red	n	54	7939.533	178.954	26.762	170	104	366	1420809.651	177	3409786
gfp.pk1673.red	gfp	pk1673	red	n	55	7986.201	183.517	26.959	173	111	338	1465603.382	183	3517286
gfp.pk1673.red	gfp	pk1673	red	n	56	7647.436	171.433	25.633	161	102	276	1311023.341	170	3146311
gfp.pk1673.red	gfp	pk1673	red	n	57	3790.175	209.956	61.011	167	117	455	795768.76	191	1909757
gfp.pk1673.red	gfp	pk1673	red	n	58	6241.954	188.272	31.067	178	105	307	1175182.914	187	2820309
gfp.pk1673.red	gfp	pk1673	red	n	59	8125.374	195.828	36.904	189	107	378	1591175.837	192	3818646
gfp.pk1673.red	gfp	pk1673	red	n	60	7567.849	189.793	35.293	186	112	373	1436322.033	185	3447014
gfp.pk1673.red	gfp	pk1673	red	n	61	4261.863	202.029	56.091	144	93	424	861018.434	187	2066349
gfp.pk1673.red	gfp	pk1673	red	n	62	4271.864	185.359	31.905	162	96	315	791828.578	184	1900301
gfp.pk1673.red	gfp	pk1673	red	n	63	5760.682	184.905	36.12	172	106	405	1065180.76	180	2556316
gfp.pk1673.red	gfp	pk1673	red	n	64	6831.565	200.277	42.792	190	105	405	1368208.477	196	3283549
gfp.pk1673.red	gfp	pk1673	red	n	65	6399.878	198.056	35.369	201	98	329	1267535.92	199	3041946
gfp.pk1673.red	gfp	pk1673	red	n	66	6734.894	178.986	26.578	181	109	319	1205453.059	178	2892954
gfp.wt.red	gfp	wt	red	n	1	4667.714	203.289	39.617	203	107	385	948896.457	204	2277247
gfp.wt.red	gfp	wt	red	n	2	6564.468	191.767	33.894	187	91	349	1258846.513	191	3021093
gfp.wt.red	gfp	wt	red	n	3	5436.083	200.758	43.69	197	111	417	1091334.66	197	2619083
gfp.wt.red	gfp	wt	red	n	4	6004.025	197.392	33.126	206	114	330	1185148.965	199	2844227
gfp.wt.red	gfp	wt	red	n	5	6904.483	179.191	25.442	189	114	298	1237223.854	179	2969201
gfp.wt.red	gfp	wt	red	n	6	6227.369	182.442	28.409	184	103	311	1136134.215	182	2726597
gfp.wt.red	gfp	wt	red	n	7	5871.936	187.194	31.073	184	92	344	1099193.77	186	2637944
gfp.wt.red	gfp	wt	red	n	8	5934.022	191.923	40.471	174	107	383	1138873.091	186	2733170
gfp.wt.red	gfp	wt	red	n	9	6214.452	176.45	28.561	178	111	303	1096539.899	173	2631575
gfp.wt.red	gfp	wt	red	n	10	6910.317	177.201	25.719	173	105	309	1224515.354	175	2938702
gfp.wt.red	gfp	wt	red	n	11	5545.671	178.72	30.916	160	100	378	991122.978	174	2378586
gfp.wt.red	gfp	wt	red	n	12	4171.441	212.232	58.064	154	101	434	885314.373	201	2124657
gfp.wt.red	gfp	wt	red	n	13	7752.856	180.119	25.563	186	99	335	1396436.576	180	3351294
gfp.wt.red	gfp	wt	red	n	14	5018.147	204.973	51.516	140	99	407	1028583.864	197	2468488
gfp.wt.red	gfp	wt	red	n	15	5518.17	190.61	30.982	189	112	326	1051820.763	189	2524254
gfp.wt.red	gfp	wt	red	n	16	5180.654	191.597	44.936	169	94	377	992595.546	180	2382120
gfp.wt.red	gfp	wt	red	n	17	4927.726	188.656	32.075	190	111	340	929643.491	187	2231042
gfp.wt.red	gfp	wt	red	n	18	5216.073	189.034	32.928	183	108	419	986014.827	187	2366327
gfp.wt.red	gfp	wt	red	n	19	6517.382	194.027	35.249	195	109	381	1264548.858	192	3034778
gfp.wt.red	gfp	wt	red	n	20	5815.684	197.872	36.167	215	92	391	1150761.97	199	2761702
gfp.wt.red	gfp	wt	red	n	21	5238.574	177.631	28.43	176	107	316	930531.865	175	2233174
gfp.wt.red	gfp	wt	red	n	22	5333.161	208.491	60.915	141	108	405	1111916.021	191	2668476
gfp.wt.red	gfp	wt	red	n	23	7153.662	198.183	39.116	189	106	386	1417736.304	196	3402411
gfp.wt.red	gfp	wt	red	n	24	4249.362	204.773	60.605	182	111	453	870154.094	185	2088274
gfp.wt.red	gfp	wt	red	n	25	5144.403	180.583	38.827	148	91	371	928992.211	172	2229479
gfp.wt.red	gfp	wt	red	n	26	6613.22	206.696	38.622	224	113	369	1366928.972	209	3280479
gfp.wt.red	gfp	wt	red	n	27	6859.065	179.072	27.631	174	92	308	1228266.36	178	2947704
gfp.wt.red	gfp	wt	red	n	28	6992.404	186.224	27.192	187	108	327	1302153.083	187	3125024
gfp.wt.red	gfp	wt	red	n	29	4706.883	206.832	55.835	188	106	496	973535.921	193	2336379
gfp.wt.red	gfp	wt	red	n	30	6879.066	195.485	39.458	186	100	394	1344756.705	192	3227268
gfp.wt.red	gfp	wt	red	n	31	6483.214	192.192	32.855	207	110	422	1246020.508	193	2990312
gfp.wt.red	gfp	wt	red	n	32	4980.645	200.297	41.716	187	108	374	997610.776	196	2394156
gfp.wt.red	gfp	wt	red	n	33	6505.715	201.445	39.847	188	95	395	1310545.135	200	3145164
gfp.wt.red	gfp	wt	red	n	34	7063.241	171.153	21.817	162	113	257	1208895.054	169	2901215
gfp.wt.red	gfp	wt	red	n	35	6043.611	183.485	29.902	171	103	315	1108909.216	181	2661260
gfp.wt.red	gfp	wt	red	n	36	6029.443	185.614	29.087	187	100	299	1119147.603	185	2685831
gfp.wt.red	gfp	wt	red	n	37	6232.369	178.935	27.199	171	112	320	1115188.254	177	2676329
gfp.wt.red	gfp	wt	red	n	38	5401.081	177.37	29.67	159	109	327	957988.958	173	2299068
gfp.wt.red	gfp	wt	red	n	39	6830.73	183.188	29.943	188	90	298	1251305.333	182	3002995
gfp.wt.red	gfp	wt	red	n	40	6402.377	180.234	27.168	181	102	327	1153922.948	180	2769288
gfp.wt.red	gfp	wt	red	n	41	7170.746	180.169	29.011	170	113	311	1291943.031	177	3100521
gfp.wt.red	gfp	wt	red	n	42	8505.39	181.459	26.424	177	102	314	1543383.736	180	3703951
gfp.wt.red	gfp	wt	red	n	43	5103.568	202.932	45.558	189	112	391	1035678.356	198	2485514
gfp.wt.red	gfp	wt	red	n	44	4945.227	181.556	34.449	181	103	357	897836.614	177	2154709
gfp.wt.red	gfp	wt	red	n	45	6165.283	189.216	32.956	205	97	335	1166572.279	189	2799645
gfp.wt.red	gfp	wt	red	n	46	4836.472	206.184	48.08	201	107	422	997202.841	200	2393177
gfp.wt.red	gfp	wt	red	n	47	6435.295	183.11	27.162	184	110	298	1178368.653	183	2827955
gfp.wt.red	gfp	wt	red	n	48	7499.511	179.67	27.351	183	86	304	1347438.495	180	3233704
gfp.wt.red	gfp	wt	red	n	49	8456.221	188.834	29.58	191	110	316	1596819.938	188	3832192
gfp.wt.red	gfp	wt	red	n	50	5100.234	174.308	24.121	166	114	330	889013.293	172	2133534
gfp.wt.red	gfp	wt	red	n	51	6077.362	192.655	36.724	192	104	348	1170832.058	191	2809868
gfp.wt.red	gfp	wt	red	n	52	7917.03	183.113	27.604	189	104	327	1449712.771	183	3479151
gfp.wt.red	gfp	wt	red	n	53	5234.407	179.163	30.266	170	117	320	937814.282	175	2250651
gfp.wt.red	gfp	wt	red	n	54	7608.682	174.815	25.287	173	99	324	1330108.533	173	3192114
gfp.wt.red	gfp	wt	red	n	55	3624.75	222.27	67.444	140	111	450	805674.052	206	1933529
gfp.wt.red	gfp	wt	red	n	56	6310.706	186.73	30.662	183	115	370	1178398.655	185	2828027
gfp.wt.red	gfp	wt	red	n	57	6629.888	175.307	25.132	171	106	305	1162264.998	173	2789308
gfp.wt.red	gfp	wt	red	n	58	4462.705	229.516	65.495	135	106	427	1024262.415	221	2458117
gfp.wt.red	gfp	wt	red	n	59	6354.042	172.976	23.932	169	101	289	1099097.516	171	2637713
gfp.wt.red	gfp	wt	red	n	60	5036.898	173.402	24.43	178	113	279	873409.66	173	2096087
