# Supplementary material for: A genetic framework for RNAi inheritance in Caenorhabditis elegans
Source: EMBO Rep. 2025 Jul 7;26(16):4072–99. doi: 10.1038/s44319-025-00512-7 (PMC12373942; doi:10.1038/s44319-025-00512-7)
Supplement: Supplementary file 6 — Source data Fig. 5 [file 44319_2025_512_MOESM6_ESM.zip › Figure_5/5J/F1_hermaphrodites_pei-1.csv]

condi	RNAi	genotype	channel	image	index	area	mean	stddev	modal	min	max	intden	median	rawintden
ctrl.wt.green	ctrl	wt	green	n	1	42894.046	404.203	194.15	221	96	1725	17337888.77	369	41609029
ctrl.wt.green	ctrl	wt	green	n	2	43938.677	446.931	215.089	181	91	1960	19637558.99	418	47127985
ctrl.wt.green	ctrl	wt	green	n	3	34824.51	422.762	244.823	206	108	3185	14722486.59	361	35332351
ctrl.wt.green	ctrl	wt	green	n	4	35214.528	403.552	212.11	185	90	2516	14210893.6	363	34104584
ctrl.wt.green	ctrl	wt	green	n	5	32909.006	422.623	238.742	185	103	3444	13908110.16	367	33377937
ctrl.wt.green	ctrl	wt	green	n	6	32222.308	452.44	242.834	187	102	2286	14578650.43	393	34987160
ctrl.wt.green	ctrl	wt	green	n	7	25219.904	437.768	235.342	197	108	1870	11040477.69	387	26495934
ctrl.wt.green	ctrl	wt	green	n	8	37127.116	414.204	209.089	189	106	2035	15378188.68	371	36905964
ctrl.wt.green	ctrl	wt	green	y	9	37727.56	419.555	213.096	186	88	2737	15828770.54	391	37987311
ctrl.wt.green	ctrl	wt	green	n	10	38283.002	388.694	184.442	205	102	2137	14880365.48	358	35711243
ctrl.wt.green	ctrl	wt	green	n	11	40343.096	478.571	279.916	196	103	3245	19307038.04	424	46334771
ctrl.wt.green	ctrl	wt	green	n	12	45951.686	466.804	234.301	192	79	2243	21450433.61	436	51478685
ctrl.wt.green	ctrl	wt	green	n	13	46228.365	398.831	175.806	190	88	1269	18437300.74	379	44247497
ctrl.wt.green	ctrl	wt	green	n	14	35269.114	483.906	226.434	246	112	2221	17066927.62	446	40958752
ctrl.wt.green	ctrl	wt	green	n	15	31185.177	454.55	194.162	391	118	1544	14175219.05	430	34018969
ctrl.wt.green	ctrl	wt	green	n	16	34468.244	521.812	263.666	569	105	3118	17985938.84	494	43164278
ctrl.wt.green	ctrl	wt	green	n	17	27725.019	428.464	226.987	196	93	1746	11879175.24	376	28508716
ctrl.wt.green	ctrl	wt	green	n	18	34664.086	467.581	213.96	541	79	2037	16208258.74	459	38898041
ctrl.wt.green	ctrl	wt	green	n	19	24915.307	456.357	219.312	238	70	2844	11370280.7	412	27287425
ctrl.wt.green	ctrl	wt	green	n	20	34513.246	491.416	216.984	496	131	2376	16960348.99	472	40702975
ctrl.wt.green	ctrl	wt	green	n	21	25181.986	440.333	263.277	201	96	2631	11088452.39	370	26611068
ctrl.wt.green	ctrl	wt	green	n	22	22473.528	447.7	254.062	181	97	2182	10061403.31	392	24146263
ctrl.wt.green	ctrl	wt	green	n	23	31657.699	424.501	246.928	190	104	4885	13438709.93	364	32251428
ctrl.wt.green	ctrl	wt	green	n	24	39828.906	454.932	264.71	188	102	2856	18119437.44	412	43484660
ctrl.wt.green	ctrl	wt	green	n	25	28767.15	385.439	170.099	315	98	1681	11087986.95	359	26609951
ctrl.wt.green	ctrl	wt	green	n	26	41585.236	421.653	240.545	194	102	3549	17534531.1	371	42080949
ctrl.wt.green	ctrl	wt	green	n	27	31236.013	437.322	223.62	209	109	2093	13660210.9	393	32783006
ctrl.wt.green	ctrl	wt	green	n	28	35367.035	468.853	252.411	195	102	3813	16581932.09	431	39794816
ctrl.wt.green	ctrl	wt	green	n	29	22803.127	406.841	178.522	225	96	1731	9277239.509	387	22264356
ctrl.wt.green	ctrl	wt	green	n	30	41667.323	469.118	223.531	194	95	3399	19546908.6	448	46910434
ctrl.wt.green	ctrl	wt	green	n	31	31710.201	434.408	235.656	192	101	3068	13775178.24	375	33058915
ctrl.wt.green	ctrl	wt	green	n	32	36970.025	407.903	254.05	187	107	4133	15080200.88	338	36190826
ctrl.wt.green	ctrl	wt	green	n	33	37355.043	444.34	247.922	193	106	4032	16598329.93	395	39834169
ctrl.wt.green	ctrl	wt	green	n	34	38811.776	440.962	257.164	181	97	3502	17114500.21	404	41072921
ctrl.wt.green	ctrl	wt	green	n	35	45836.681	451.974	241.198	204	99	4479	20716970.89	423	49718455
ctrl.wt.green	ctrl	wt	green	n	36	35149.942	416.829	236.958	195	96	3251	14651519.18	372	35162037
ctrl.wt.green	ctrl	wt	green	n	37	35014.102	439.906	236.85	396	82	3376	15402901.47	396	36965272
ctrl.wt.green	ctrl	wt	green	n	38	32445.235	368.048	186.646	165	104	1879	11941401.83	325	28658053
ctrl.wt.green	ctrl	wt	green	n	39	45697.091	443.923	266.469	190	99	3276	20285972	379	48684105
ctrl.wt.green	ctrl	wt	green	n	40	30905.164	382.178	197.154	182	93	3816	11811284.21	342	28345785
ctrl.wt.green	ctrl	wt	green	n	41	43127.807	427.668	216.848	186	97	3656	18444396.06	399	44264525
ctrl.wt.green	ctrl	wt	green	n	42	31059.755	361.907	170.612	189	106	2249	11240746.02	329	26976556
ctrl.wt.green	ctrl	wt	green	n	43	36399.999	438.047	257.335	190	95	3250	15944918.36	374	38266053
ctrl.wt.green	ctrl	wt	green	n	44	55004.184	481.402	261.01	194	95	3800	26479151.22	458	63547055
ctrl.wt.green	ctrl	wt	green	n	45	28028.783	386.71	222.497	183	97	3291	10839004.31	344	26012420
ctrl.wt.green	ctrl	wt	green	n	46	35689.133	417.866	238.116	276	95	3617	14913276.99	356	35790227
ctrl.wt.green	ctrl	wt	green	n	47	34891.18	411.743	214.111	275	104	2680	14366199.87	351	34477302
ctrl.wt.green	ctrl	wt	green	n	48	36556.256	394.977	224.531	188	93	4030	14438883.2	352	34651734
ctrl.wt.green	ctrl	wt	green	n	49	26160.78	444.409	255.911	187	96	3888	11626096.16	380	27901354
ctrl.wt.green	ctrl	wt	green	n	50	41550.651	444.52	243.082	186	104	3941	18470090.16	412	44326188
ctrl.wt.green	ctrl	wt	green	n	51	42612.367	415.874	275.198	186	101	4527	17721379.65	343	42529365
ctrl.wt.green	ctrl	wt	green	n	52	53427.861	457.753	207.676	507	105	3519	24456753.68	451	58693523
ctrl.wt.green	ctrl	wt	green	n	53	38960.949	421.024	238.827	175	105	3472	16403491.43	382	39366578
ctrl.wt.green	ctrl	wt	green	n	54	37323.375	444.329	275.981	190	106	4442	16583855.93	381	39799433
ctrl.wt.green	ctrl	wt	green	n	55	37566.719	415.084	221.579	193	102	2666	15593336.44	367	37422295
ctrl.wt.green	ctrl	wt	green	n	56	34195.315	388.813	214.503	172	95	4140	13295586.71	351	31907948
ctrl.wt.green	ctrl	wt	green	n	57	39879.741	460.713	242.798	201	101	2712	18373117.8	410	44093465
ctrl.wt.green	ctrl	wt	green	n	58	26449.96	425.916	210.616	231	94	1998	11265452.99	387	27035850
ctrl.wt.green	ctrl	wt	green	n	59	21225.555	452.332	233.733	178	110	1397	9601007.24	401	23041363
ctrl.wt.green	ctrl	wt	green	n	60	31046.421	416.999	208.173	177	89	1802	12946332.4	383	31069776
ctrl.wt.green	ctrl	wt	green	n	61	37989.655	405.628	207.152	201	80	2777	15409685.12	367	36981552
ctrl.wt.green	ctrl	wt	green	n	62	38044.241	430.529	242.312	208	108	4687	16379141.15	388	39308140
ctrl.wt.green	ctrl	wt	green	n	63	28567.557	418.456	232.145	190	106	4045	11954255.34	369	28688900
ctrl.wt.green	ctrl	wt	green	n	64	46981.316	444.108	237.449	205	116	2855	20864793.07	396	50073212
ctrl.wt.green	ctrl	wt	green	n	65	40682.695	415.359	227.554	193	106	3862	16897916.97	374	40553145
ctrl.wt.green	ctrl	wt	green	n	66	30511.396	435.598	245.391	185	65	3058	13290715.24	370	31896257
gfp.wt.green	gfp	wt	green	n	1	33070.677	348.17	198.015	192	95	2836	11514215.69	303	27632856
gfp.wt.green	gfp	wt	green	n	2	46307.114	406.967	213.598	177	101	3685	18845478.73	390	45227084
gfp.wt.green	gfp	wt	green	n	3	37397.957	365.18	184.992	184	88	2531	13656996.85	334	32775296
gfp.wt.green	gfp	wt	green	n	4	39938.907	413.749	236.286	177	92	2695	16524696.94	354	39657462
gfp.wt.green	gfp	wt	green	n	5	34115.724	285.128	135.352	155	87	2554	9727343.271	254	23344558
gfp.wt.green	gfp	wt	green	n	6	42502.774	311.627	130.136	284	88	2004	13245015.54	293	31786586
gfp.wt.green	gfp	wt	green	n	7	34463.24	420.582	245.917	185	78	4503	14494607.17	365	34785469
gfp.wt.green	gfp	wt	green	n	8	40236.42	392.28	195.968	205	98	2179	15783959.79	358	37879774
gfp.wt.green	gfp	wt	green	n	9	34006.969	441.02	267.323	191	99	3522	14997766.81	376	35992997
gfp.wt.green	gfp	wt	green	n	10	35564.54	327.436	168.855	264	91	3427	11645127.5	283	27947030
gfp.wt.green	gfp	wt	green	n	11	36385.411	434.715	234.954	190	104	2751	15817289.23	381	37959761
gfp.wt.green	gfp	wt	green	n	12	43010.714	352.387	227.181	159	84	4405	15156396.55	315	36373691
gfp.wt.green	gfp	wt	green	n	13	33783.626	360.179	172.92	256	81	1694	12168151.79	321	29202231
gfp.wt.green	gfp	wt	green	n	14	38020.486	383.198	206.71	177	89	3471	14569359.75	339	34964867
gfp.wt.green	gfp	wt	green	n	15	43316.978	402.603	219.68	174	95	3962	17439547.46	377	41853003
gfp.wt.green	gfp	wt	green	n	16	41633.567	459.891	272.08	202	95	2995	19146917.49	395	45950504
gfp.wt.green	gfp	wt	green	n	17	25990.77	245.93	98.204	203	99	1333	6391906.408	222	15339875
gfp.wt.green	gfp	wt	green	n	18	45218.314	215.587	92.38	201	94	1691	9748486.737	202	23395300
gfp.wt.green	gfp	wt	green	n	19	42373.601	315.92	142.771	176	85	1587	13386685.34	293	32126578
gfp.wt.green	gfp	wt	green	y	20	39421.8	224.256	87.554	210	78	1811	8840586.536	210	21216439
gfp.wt.green	gfp	wt	green	n	21	42224.011	436.618	238.147	190	91	3053	18435774.61	391	44243839
gfp.wt.green	gfp	wt	green	n	22	38688.85	237.689	89.443	214	91	1178	9195927.759	220	22069219
gfp.wt.green	gfp	wt	green	n	23	36537.918	320.714	154.367	171	98	1532	11718211.67	291	28122424
gfp.wt.green	gfp	wt	green	n	24	42410.686	374.796	185.412	175	86	2029	15895369.04	351	38147144
gfp.wt.green	gfp	wt	green	n	25	41448.559	461.396	268.071	201	104	3786	19124190.2	405	45895961
gfp.wt.green	gfp	wt	green	n	26	37544.214	232.282	114.694	217	85	2635	8720838.986	212	20929058
gfp.wt.green	gfp	wt	green	n	27	44634.954	312.209	147.577	171	83	2159	13935434.14	291	33443515
gfp.wt.green	gfp	wt	green	n	28	33676.954	242.041	92.697	205	85	1769	8151198.395	224	19561983
gfp.wt.green	gfp	wt	green	n	29	34543.244	239.839	87.639	233	76	1175	8284801.995	225	19882617
gfp.wt.green	gfp	wt	green	n	30	43918.672	326.368	120.337	298	104	1950	14333636.49	311	34399157
gfp.wt.green	gfp	wt	green	n	31	37268.785	319.999	157.408	160	93	1742	11925985.73	290	28621059
gfp.wt.green	gfp	wt	green	n	32	37486.295	265.105	126.262	152	93	2262	9937794.546	242	23849618
gfp.wt.green	gfp	wt	green	n	33	41211.465	266.201	115.081	156	94	2427	10970545.03	255	26328106
gfp.wt.green	gfp	wt	green	n	34	39468.469	412.351	239.203	207	94	3923	16274864.7	362	39057892
gfp.wt.green	gfp	wt	green	n	35	42457.772	296.563	124.968	168	99	1596	12591383.2	273	30217940
gfp.wt.green	gfp	wt	green	n	36	43846.168	310.849	168.569	185	95	3441	13629558.93	282	32709448
gfp.wt.green	gfp	wt	green	n	37	37877.979	331.517	191.733	151	99	2340	12557209.14	288	30135926
gfp.wt.green	gfp	wt	green	n	38	40331.008	317.158	173.504	168	92	3049	12791305.24	277	30697731
gfp.wt.green	gfp	wt	green	n	39	44828.713	212.482	74.612	200	69	1683	9525300.297	201	22859677
gfp.wt.green	gfp	wt	green	n	40	39881.404	298.268	132.603	270	93	2844	11895366.42	276	28547576
gfp.wt.green	gfp	wt	green	n	41	38815.939	400.366	200.603	338	103	2716	15540565.34	364	37295654
gfp.wt.green	gfp	wt	green	n	42	46259.612	291.417	136.643	186	86	2737	13480849.64	275	32352562
gfp.wt.green	gfp	wt	green	n	43	47876.769	310.43	133.328	333	80	2168	14862382.71	301	35668090
gfp.wt.green	gfp	wt	green	n	44	37160.447	397.676	197.24	185	107	3663	14777808.85	356	35465122
gfp.wt.green	gfp	wt	green	n	45	40628.105	393.986	185.263	200	99	2931	16006907.47	378	38414824
gfp.wt.green	gfp	wt	green	n	46	33615.701	326.136	153.562	169	98	2610	10963293.45	304	26310703
gfp.wt.green	gfp	wt	green	n	47	44581.619	307.091	141.085	169	103	2783	13690626.72	285	32856004
gfp.wt.green	gfp	wt	green	n	48	47044.231	419.689	250.383	186	107	4266	19743946.83	372	47383309
gfp.wt.green	gfp	wt	green	n	49	41450.226	265.338	119.531	160	91	1865	10998306.71	240	26394731
gfp.wt.green	gfp	wt	green	n	50	37182.114	287.169	124.248	160	64	1391	10677565.82	265	25624988
gfp.wt.green	gfp	wt	green	n	51	28221.288	308.2	146.815	151	83	1204	8697791.684	266	20873747
gfp.wt.green	gfp	wt	green	n	52	35253.693	266.122	118.045	246	85	2262	9381785.412	243	22515257
gfp.wt.green	gfp	wt	green	n	53	32950.671	320.933	190.37	156	98	3705	10574941.97	267	25378702
gfp.wt.green	gfp	wt	green	n	54	32985.256	294.077	152.83	167	86	2851	9700215.366	259	23279454
gfp.wt.green	gfp	wt	green	n	55	44681.207	360.256	205.827	178	87	3695	16096677.4	332	38630262
gfp.wt.green	gfp	wt	green	n	56	42357.351	234.774	88.488	218	90	1861	9944414.015	220	23865504
gfp.wt.green	gfp	wt	green	n	57	40735.193	363.442	181.719	163	91	2273	14804867.59	327	35530060
gfp.wt.green	gfp	wt	green	n	58	47711.345	207.846	75.092	174	80	1335	9916619.83	189	23798801
gfp.wt.green	gfp	wt	green	n	59	39256.792	231.627	92.252	156	88	1799	9092927.224	212	21822029
gfp.wt.green	gfp	wt	green	n	60	50171.457	268.284	127.395	194	93	2328	13460200.36	239	32303006
ctrl.ok1050.green	ctrl	ok1050	green	n	1	29671.353	408.089	204.799	183	95	2299	12108545.34	371	29059184
ctrl.ok1050.green	ctrl	ok1050	green	n	2	35079.933	466.149	234.495	217	104	1707	16352482.99	420	39244170
ctrl.ok1050.green	ctrl	ok1050	green	n	3	38363.832	452.475	273.916	185	95	4310	17358669.69	405	41658908
ctrl.ok1050.green	ctrl	ok1050	green	n	4	38458.003	433.099	243.797	189	95	3178	16656134.75	376	39972901
ctrl.ok1050.green	ctrl	ok1050	green	n	5	32088.13	503.519	290.908	203	103	3479	16156969.91	443	38774960
ctrl.ok1050.green	ctrl	ok1050	green	n	6	25809.093	444.446	230.151	182	99	2119	11470747.93	387	27528540
ctrl.ok1050.green	ctrl	ok1050	green	n	7	41773.988	409.462	201.311	190	109	2518	17104868.12	379	41049812
ctrl.ok1050.green	ctrl	ok1050	green	n	8	34776.169	447.863	259.56	186	78	2673	15574975.87	391	37378238
ctrl.ok1050.green	ctrl	ok1050	green	n	9	36107.063	431.456	219.456	191	102	1813	15578609.79	387	37386959
ctrl.ok1050.green	ctrl	ok1050	green	n	10	25676.587	458.079	246.885	298	102	2054	11761909.96	387	28227297
ctrl.ok1050.green	ctrl	ok1050	green	n	11	43961.171	438.618	254.644	208	108	5505	19282141.13	395	46275029
ctrl.ok1050.green	ctrl	ok1050	green	n	12	37452.541	423.794	238.706	192	108	2408	15872149	365	38091421
ctrl.ok1050.green	ctrl	ok1050	green	n	13	35650.375	405.474	234.606	206	96	4625	14455306.08	348	34691153
ctrl.ok1050.green	ctrl	ok1050	green	n	14	38727.182	437.705	265.964	188	99	4615	16951088.61	388	40680758
ctrl.ok1050.green	ctrl	ok1050	green	n	15	42121.087	486.802	267.74	210	71	4700	20504624.78	440	49208856
ctrl.ok1050.green	ctrl	ok1050	green	n	16	33816.125	391.413	193.877	195	107	1974	13236082.16	353	31765149
ctrl.ok1050.green	ctrl	ok1050	green	n	17	30830.989	408.131	227.567	177	105	2602	12583086.14	359	30198030
ctrl.ok1050.green	ctrl	ok1050	green	n	18	43364.06	400.118	202.268	207	104	2897	17350737.24	365	41639871
ctrl.ok1050.green	ctrl	ok1050	green	n	19	27270.827	443.574	228.111	228	110	2416	12096633.13	394	29030596
ctrl.ok1050.green	ctrl	ok1050	green	n	20	41900.244	440.512	261.409	197	111	4199	18457564.79	378	44296136
ctrl.ok1050.green	ctrl	ok1050	green	n	21	37600.464	412.468	241.05	181	105	4356	15508972.86	348	37219838
ctrl.ok1050.green	ctrl	ok1050	green	n	22	36227.485	383.506	188.273	204	102	2300	13893446.72	343	33342752
ctrl.ok1050.green	ctrl	ok1050	green	n	23	45431.654	490.7	289.083	185	104	3823	22293303.4	462	53501489
ctrl.ok1050.green	ctrl	ok1050	green	n	24	42937.791	427.71	229.764	173	102	2436	18364901.81	393	44073755
ctrl.ok1050.green	ctrl	ok1050	green	n	25	33169.429	426.831	236.29	185	86	3990	14157730.43	370	33977004
ctrl.ok1050.green	ctrl	ok1050	green	n	26	41776.905	466.04	238.824	196	102	2123	19469715.1	436	46725186
ctrl.ok1050.green	ctrl	ok1050	green	n	27	45254.146	414.096	239.001	187	98	4864	18739554.31	364	44972880
ctrl.ok1050.green	ctrl	ok1050	green	n	28	37630.049	432.217	214.342	206	99	2969	16264362.3	407	39032690
ctrl.ok1050.green	ctrl	ok1050	green	n	29	40743.941	415.71	198.855	207	93	1934	16937645.91	387	40648497
ctrl.ok1050.green	ctrl	ok1050	green	n	30	28090.864	452.706	264.95	196	108	3179	12716909.33	377	30519191
ctrl.ok1050.green	ctrl	ok1050	green	n	31	35879.136	446.296	259.304	189	95	3478	16012702.5	382	38428734
ctrl.ok1050.green	ctrl	ok1050	green	n	32	34865.339	442.994	244.716	218	99	5157	15445134.12	400	37066632
ctrl.ok1050.green	ctrl	ok1050	green	y	33	36317.906	416.019	247.769	179	102	3401	15108956.71	361	36259843
ctrl.ok1050.green	ctrl	ok1050	green	n	34	40917.699	421.689	240.901	222	106	4458	17254560.78	373	41409058
ctrl.ok1050.green	ctrl	ok1050	green	n	35	38298.413	454.916	277.611	187	97	4965	17422554.27	386	41812224
ctrl.ok1050.green	ctrl	ok1050	green	n	36	24746.128	425.024	222.171	182	102	2727	10517704.49	377	25241340
ctrl.ok1050.green	ctrl	ok1050	green	n	37	42548.19	413.636	202.991	208	100	2378	17599448.17	374	42236750
ctrl.ok1050.green	ctrl	ok1050	green	n	38	37769.639	409.33	233.797	189	93	4145	15460255.23	359	37102921
ctrl.ok1050.green	ctrl	ok1050	green	n	39	39108.45	372.266	185.418	177	102	3381	14558761.21	351	34939434
ctrl.ok1050.green	ctrl	ok1050	green	n	40	32351.058	417.055	221.091	176	102	2401	13492178.42	366	32379752
ctrl.ok1050.green	ctrl	ok1050	green	n	41	43272.389	426.516	239.094	191	106	2666	18456349.31	384	44293219
ctrl.ok1050.green	ctrl	ok1050	green	n	42	35074.516	390.525	230.564	171	92	3542	13697472.78	333	32872436
ctrl.ok1050.green	ctrl	ok1050	green	n	43	33655.284	424.679	221.172	171	104	2536	14292694.08	376	34300902
ctrl.ok1050.green	ctrl	ok1050	green	n	44	30322.632	418.659	238.512	174	99	2685	12694828.74	358	30466200
ctrl.ok1050.green	ctrl	ok1050	green	n	45	43025.711	405.408	241.513	197	79	5043	17442980.2	349	41861244
ctrl.ok1050.green	ctrl	ok1050	green	n	46	39601.389	419.381	213.914	180	104	2584	16608080.47	382	39857576
ctrl.ok1050.green	ctrl	ok1050	green	n	47	45776.254	450.624	237.735	189	103	2992	20627866.64	416	49504623
ctrl.ok1050.green	ctrl	ok1050	green	n	48	46010.848	435.192	226.225	193	98	3764	20023547.84	409	48054324
ctrl.ok1050.green	ctrl	ok1050	green	n	49	38763.017	412.673	222.103	212	103	3265	15996463.01	379	38389761
ctrl.ok1050.green	ctrl	ok1050	green	n	50	23369.815	428.879	233.545	201	89	3413	10022829.84	384	24053695
ctrl.ok1050.green	ctrl	ok1050	green	n	51	37032.105	392.198	246.85	177	97	4902	14523900.46	333	34855772
ctrl.ok1050.green	ctrl	ok1050	green	n	52	28667.14	400.575	226.492	191	98	3432	11483327.67	347	27558730
ctrl.ok1050.green	ctrl	ok1050	green	n	53	40175.582	436.239	205.828	204	92	1977	17526142.32	406	42060824
ctrl.ok1050.green	ctrl	ok1050	green	n	54	43294.057	417.407	243.371	183	108	4399	18071227.17	363	43368968
ctrl.ok1050.green	ctrl	ok1050	green	n	55	45893.759	407.485	217.274	193	97	3342	18701005.47	381	44880367
ctrl.ok1050.green	ctrl	ok1050	green	n	56	43412.812	444.569	243.177	188	103	5901	19299976.94	404	46317833
ctrl.ok1050.green	ctrl	ok1050	green	n	57	23399.817	441.966	232.993	206	96	2532	10341916.89	403	24819469
ctrl.ok1050.green	ctrl	ok1050	green	n	58	39543.053	445.886	249.175	203	99	3776	17631691.3	397	42314130
ctrl.ok1050.green	ctrl	ok1050	green	n	59	35786.631	372.746	212.589	188	94	2921	13339338.54	320	32012953
ctrl.ok1050.green	ctrl	ok1050	green	n	60	39499.301	467.428	252.323	200	103	3365	18463070.45	439	44309349
ctrl.ok1050.green	ctrl	ok1050	green	n	61	40364.34	440.693	259.845	195	97	4605	17788263.44	388	42689886
ctrl.ok1050.green	ctrl	ok1050	green	n	62	33274.434	396.13	221.863	184	102	5237	13180991.74	345	31632938
ctrl.ok1050.green	ctrl	ok1050	green	n	63	28299.623	385.44	206.568	175	109	2847	10907800.6	335	26177528
ctrl.ok1050.green	ctrl	ok1050	green	n	64	43635.739	420.947	211.694	187	105	3636	18368343.64	407	44082015
ctrl.ok1050.green	ctrl	ok1050	green	n	65	37986.315	461.072	266.002	175	106	4002	17514418.04	411	42032687
ctrl.ok1050.green	ctrl	ok1050	green	n	66	41663.149	410.415	210.669	187	105	4241	17099172.44	366	41036143
ctrl.ok1050.green	ctrl	ok1050	green	n	67	35668.709	356.678	186.239	174	103	2834	12722235.4	321	30531973
gfp.ok1050.green	gfp	ok1050	green	n	1	33525.699	455.007	218.971	188	101	1952	15254421.56	413	36608938
gfp.ok1050.green	gfp	ok1050	green	n	2	39880.99	400.737	180.286	223	93	2543	15981772.31	388	38354500
gfp.ok1050.green	gfp	ok1050	green	n	3	34470.326	355.392	141.773	330	100	2128	12250461.73	341	29399764
gfp.ok1050.green	gfp	ok1050	green	n	4	36926.688	454.788	226.678	196	103	2566	16793811.93	418	40303306
gfp.ok1050.green	gfp	ok1050	green	y	5	40336.844	430.22	258.407	194	94	4351	17353716.7	393	41647016
gfp.ok1050.green	gfp	ok1050	green	n	6	29518.433	480.192	256.766	202	101	4333	14174512.6	440	34017275
gfp.ok1050.green	gfp	ok1050	green	n	7	41699.406	519.547	260.306	207	102	2326	21664786.71	480	51993111
gfp.ok1050.green	gfp	ok1050	green	n	8	41387.309	382.321	152.522	444	99	2000	15823230.48	383	37974017
gfp.ok1050.green	gfp	ok1050	green	n	9	44158.685	363.728	208.567	181	79	4004	16061769.72	314	38546485
gfp.ok1050.green	gfp	ok1050	green	n	10	42942.797	367.873	158.103	376	93	2386	15797484.3	358	37912229
gfp.ok1050.green	gfp	ok1050	green	n	11	40646.858	368.15	182.871	200	89	3746	14964125.37	338	35912259
gfp.ok1050.green	gfp	ok1050	green	n	12	30098.459	300.329	132.891	230	99	1933	9039443.675	268	21693673
gfp.ok1050.green	gfp	ok1050	green	n	13	32542.738	346.62	177.008	182	101	3774	11279971.11	316	27070693
gfp.ok1050.green	gfp	ok1050	green	n	14	38329.252	385.561	191.912	195	101	3508	14778259.79	349	35466202
gfp.ok1050.green	gfp	ok1050	green	n	15	45948.351	400.191	219.234	207	109	3632	18388136.07	365	44129509
gfp.ok1050.green	gfp	ok1050	green	n	16	36914.188	343.428	189.631	181	86	3446	12677353.74	310	30424258
gfp.ok1050.green	gfp	ok1050	green	n	17	28152.537	274.871	108.093	157	95	2245	7738319.192	262	18571117
gfp.ok1050.green	gfp	ok1050	green	n	18	31492.273	260.1	110.098	164	71	1481	8191136.56	237	19657829
gfp.ok1050.green	gfp	ok1050	green	n	19	34375.322	378.154	222.455	169	97	3854	12999173.45	327	31196590
gfp.ok1050.green	gfp	ok1050	green	n	20	34665.751	432.571	219.334	186	70	3113	14995394.3	385	35987301
gfp.ok1050.green	gfp	ok1050	green	n	21	41666.905	453.696	283.276	187	100	4388	18904126.33	391	45367829
gfp.ok1050.green	gfp	ok1050	green	n	22	36361.246	329.53	165.443	175	94	3488	11982103.62	296	28755734
gfp.ok1050.green	gfp	ok1050	green	n	23	38910.529	364.741	176.1	194	95	2432	14192255.92	332	34059857
gfp.ok1050.green	gfp	ok1050	green	n	24	22953.966	211.702	74.899	174	77	1362	4859408.826	196	11662048
gfp.ok1050.green	gfp	ok1050	green	n	25	43267.811	419.29	256.816	201	99	6557	18141772.73	374	43538264
gfp.ok1050.green	gfp	ok1050	green	n	26	32734.413	426.243	220.658	188	100	2278	13952801.22	379	33485192
gfp.ok1050.green	gfp	ok1050	green	n	27	40557.271	382.662	198.026	189	87	4084	15519734.94	351	37245661
gfp.ok1050.green	gfp	ok1050	green	n	28	36197.071	493.296	347.318	189	81	3921	17855887.57	383	42852171
gfp.ok1050.green	gfp	ok1050	green	n	29	36858.352	384.227	220.193	164	93	4616	14161959.11	336	33987148
gfp.ok1050.green	gfp	ok1050	green	n	30	39657.23	455.181	252.304	216	109	2894	18051228.17	402	43320967
gfp.ok1050.green	gfp	ok1050	green	n	31	38101.742	438.702	226.011	210	97	2968	16715321.68	393	40114938
gfp.ok1050.green	gfp	ok1050	green	n	32	34920.346	374.446	188.266	188	95	2648	13075790.71	343	31380463
gfp.ok1050.green	gfp	ok1050	green	n	33	29417.178	226.276	79.771	197	88	1520	6656409.313	209	15974652
gfp.ok1050.green	gfp	ok1050	green	n	34	36354.579	423.175	201.824	341	95	2408	15384347.08	377	36920745
gfp.ok1050.green	gfp	ok1050	green	n	35	39278.046	429.254	223.049	425	91	2779	16860267.47	405	40462792
gfp.ok1050.green	gfp	ok1050	green	n	36	34376.155	433.967	232.644	190	108	5188	14918121.18	384	35801854
gfp.ok1050.green	gfp	ok1050	green	n	37	32231.474	299.421	136.465	160	86	1643	9650779.541	273	23160812
gfp.ok1050.green	gfp	ok1050	green	n	38	39128.872	459.304	262.751	178	101	3599	17972046.22	397	43130939
gfp.ok1050.green	gfp	ok1050	green	n	39	29368.009	494.089	262.727	244	109	3868	14510409.21	448	34823390
gfp.ok1050.green	gfp	ok1050	green	n	40	33442.779	293.887	132.17	168	84	1794	9828390.577	269	23587059
gfp.ok1050.green	gfp	ok1050	green	n	41	31748.535	371.985	178.359	343	104	2964	11809987	343	28342673
gfp.ok1050.green	gfp	ok1050	green	n	42	40311.01	392.588	197.757	206	101	2669	15825606.42	362	37979719
gfp.ok1050.green	gfp	ok1050	green	n	43	39422.219	348.516	146.886	354	105	3734	13739282.71	340	32972771
gfp.ok1050.green	gfp	ok1050	green	n	44	27085.822	434.035	225.207	184	92	3720	11756202.88	398	28213597
gfp.ok1050.green	gfp	ok1050	green	n	45	44047.43	436.126	212.765	212	94	3048	19210235.74	405	46102458
gfp.ok1050.green	gfp	ok1050	green	n	46	22736.039	395.206	190.825	172	101	2060	8985423.289	365	21564030
gfp.ok1050.green	gfp	ok1050	green	n	47	37280.038	390.716	172.839	194	105	3192	14565908	380	34956581
gfp.ok1050.green	gfp	ok1050	green	n	48	42956.547	419.142	209.562	187	99	2010	18004911.89	385	43209813
gfp.ok1050.green	gfp	ok1050	green	n	49	44967.472	263.857	85.916	243	103	988	11864969.93	250	28474626
gfp.ok1050.green	gfp	ok1050	green	n	50	47171.74	414.783	195.989	206	78	2437	19566019.92	394	46956301
gfp.ok1050.green	gfp	ok1050	green	n	51	39031.368	430.601	212.609	203	97	1915	16806954.2	395	40334846
gfp.ok1050.green	gfp	ok1050	green	n	52	30940.998	283.37	117.024	187	81	1295	8767744.171	254	21041624
gfp.ok1050.green	gfp	ok1050	green	n	53	40870.202	328.122	145.198	301	104	3070	13410415.59	312	32183526
gfp.ok1050.green	gfp	ok1050	green	n	54	38993.449	434.833	208.101	340	96	2686	16955619.33	390	40691626
gfp.ok1050.green	gfp	ok1050	green	n	55	38297.584	408.768	206.356	189	92	3168	15654814.45	387	37569837
gfp.ok1050.green	gfp	ok1050	green	n	56	41071.878	345.747	150.857	302	100	1462	14200467.54	318	34079564
gfp.ok1050.green	gfp	ok1050	green	n	57	31946.461	224.952	86.419	219	83	1930	7186406.876	212	17246588
gfp.ok1050.green	gfp	ok1050	green	n	58	39361.8	391.999	215.411	190	87	3200	15429784.99	352	37029791
gfp.ok1050.green	gfp	ok1050	green	n	59	38288.417	432.028	216.462	203	103	2987	16541659.57	398	39698168
gfp.ok1050.green	gfp	ok1050	green	n	60	31110.589	446.551	254.011	191	106	3414	13892475.54	399	33340417
gfp.ok1050.green	gfp	ok1050	green	n	61	41623.153	402.191	180.437	379	84	1997	16740447.83	381	40175238
gfp.ok1050.green	gfp	ok1050	green	n	62	39068.036	430.461	220.766	216	102	2032	16817248.42	388	40359551
gfp.ok1050.green	gfp	ok1050	green	n	63	33985.304	436.261	221.429	202	99	3504	14826450.33	397	35581854
ctrl.wt.red	ctrl	wt	red	n	1	42894.046	263.316	156.295	130	84	828	11294691.82	177	27106020
ctrl.wt.red	ctrl	wt	red	n	2	43938.677	223.946	115.288	127	79	642	9839883.588	167	23614640
ctrl.wt.red	ctrl	wt	red	n	3	34824.51	237.301	123.307	129	70	751	8263893.973	187	19832438
ctrl.wt.red	ctrl	wt	red	n	4	35214.528	240.554	112.873	125	74	620	8470992.616	205	20329452
ctrl.wt.red	ctrl	wt	red	n	5	32909.006	243.624	129.545	132	80	883	8017413.528	186	19240912
ctrl.wt.red	ctrl	wt	red	n	6	32222.308	251.775	134.107	131	72	727	8112784.976	187	19469793
ctrl.wt.red	ctrl	wt	red	n	7	25219.904	261.621	128.941	124	77	773	6598056.081	239	15834610
ctrl.wt.red	ctrl	wt	red	n	8	37127.116	238.743	119.611	131	75	699	8863834.342	188	21272229
ctrl.wt.red	ctrl	wt	red	y	9	37727.56	244.861	125.409	133	80	785	9238003.547	192	22170194
ctrl.wt.red	ctrl	wt	red	n	10	38283.002	227.701	111.868	130	86	781	8717095.544	185	20920072
ctrl.wt.red	ctrl	wt	red	n	11	40343.096	235.733	126.991	130	72	776	9510217.669	174	22823478
ctrl.wt.red	ctrl	wt	red	n	12	45951.686	234.218	123.499	132	79	1756	10762718.32	168	25829342
ctrl.wt.red	ctrl	wt	red	n	13	46228.365	240.024	127.512	130	83	755	11095939.4	179	26629036
ctrl.wt.red	ctrl	wt	red	n	14	35269.114	278.665	162.549	143	70	944	9828269.723	202	23586768
ctrl.wt.red	ctrl	wt	red	n	15	31185.177	251.993	119.964	130	90	668	7858445.004	217	18859405
ctrl.wt.red	ctrl	wt	red	n	16	34468.244	265.836	147.236	148	78	880	9162906.777	206	21989970
ctrl.wt.red	ctrl	wt	red	n	17	27725.019	252.855	123.667	122	79	736	7010422.45	230	16824244
ctrl.wt.red	ctrl	wt	red	n	18	34664.086	262.34	137.384	135	70	749	9093764.03	206	21824035
ctrl.wt.red	ctrl	wt	red	n	19	24915.307	257.069	131.686	145	78	830	6404944.328	197	15371163
ctrl.wt.red	ctrl	wt	red	n	20	34513.246	264.251	145.827	142	74	866	9120159.404	198	21887381
ctrl.wt.red	ctrl	wt	red	n	21	25181.986	250.415	130.714	130	45	773	6305946.881	206	15133580
ctrl.wt.red	ctrl	wt	red	n	22	22473.528	260.261	117.283	124	82	667	5848972.638	261	14036892
ctrl.wt.red	ctrl	wt	red	n	23	31657.699	246.72	126.362	127	80	746	7810590.731	199	18744560
ctrl.wt.red	ctrl	wt	red	n	24	39828.906	261.511	151.351	127	53	1445	10415689.1	186	24996510
ctrl.wt.red	ctrl	wt	red	n	25	28767.15	236.892	109.257	126	82	625	6814706.828	205	16354548
ctrl.wt.red	ctrl	wt	red	n	26	41585.236	243.034	127.955	132	81	696	10106628.29	183	24254798
ctrl.wt.red	ctrl	wt	red	n	27	31236.013	261.622	138.531	131	83	855	8172037.27	204	19611992
ctrl.wt.red	ctrl	wt	red	n	28	35367.035	248.255	127.128	134	85	793	8780046.758	198	21071148
ctrl.wt.red	ctrl	wt	red	n	29	22803.127	236.276	94.161	127	86	574	5387838.204	224	12930220
ctrl.wt.red	ctrl	wt	red	n	30	41667.323	234.744	128.905	132	78	846	9781155.067	167	23473698
ctrl.wt.red	ctrl	wt	red	n	31	31710.201	256.13	133.442	126	51	777	8121924.144	215	19491726
ctrl.wt.red	ctrl	wt	red	n	32	36970.025	229.353	119.109	128	67	667	8479198.409	173	20349145
ctrl.wt.red	ctrl	wt	red	n	33	37355.043	236.767	123.649	130	81	692	8844434.288	170	21225671
ctrl.wt.red	ctrl	wt	red	n	34	38811.776	261.612	152.303	125	69	927	10153640.86	195	24367623
ctrl.wt.red	ctrl	wt	red	n	35	45836.681	243.127	133.035	137	69	1052	11144149.52	175	26744735
ctrl.wt.red	ctrl	wt	red	n	36	35149.942	239.988	114.221	127	76	629	8435570.579	206	20244443
ctrl.wt.red	ctrl	wt	red	n	37	35014.102	243.954	129.054	130	84	770	8541840.858	187	20499480
ctrl.wt.red	ctrl	wt	red	n	38	32445.235	246.004	125.326	130	75	719	7981644.808	201	19155071
ctrl.wt.red	ctrl	wt	red	n	39	45697.091	242.996	134.376	131	80	861	11104227.28	172	26648926
ctrl.wt.red	ctrl	wt	red	n	40	30905.164	232.596	108.003	124	77	605	7188424.762	201	17251430
ctrl.wt.red	ctrl	wt	red	n	41	43127.807	231.511	118.281	135	83	816	9984568.541	164	23961868
ctrl.wt.red	ctrl	wt	red	n	42	31059.755	236.818	116.001	127	85	616	7355515.324	192	17652429
ctrl.wt.red	ctrl	wt	red	n	43	36399.999	253.97	137.743	131	73	744	9244509.261	181	22185807
ctrl.wt.red	ctrl	wt	red	n	44	55004.184	250.472	137.305	139	68	1000	13777020.41	178	33063336
ctrl.wt.red	ctrl	wt	red	n	45	28028.783	250.618	132.653	128	82	735	7024511.845	205	16858057
ctrl.wt.red	ctrl	wt	red	n	46	35689.133	247.47	134.555	126	75	883	8831986.218	181	21195797
ctrl.wt.red	ctrl	wt	red	n	47	34891.18	247.721	146.727	127	68	817	8643281.333	168	20742926
ctrl.wt.red	ctrl	wt	red	n	48	36556.256	227.451	114.16	131	79	704	8314740.05	173	19954463
ctrl.wt.red	ctrl	wt	red	n	49	26160.78	255.473	119.987	125	70	711	6683379.569	232	16039377
ctrl.wt.red	ctrl	wt	red	n	50	41550.651	244.367	128.776	131	74	876	10153622.53	179	24367579
ctrl.wt.red	ctrl	wt	red	n	51	42612.367	241.79	140.138	134	83	939	10303226.87	167	24726613
ctrl.wt.red	ctrl	wt	red	n	52	53427.861	253.884	141.604	145	69	1049	13564499.44	181	32553309
ctrl.wt.red	ctrl	wt	red	n	53	38960.949	240.502	127.751	131	66	769	9370178.762	180	22487400
ctrl.wt.red	ctrl	wt	red	n	54	37323.375	242.988	137.903	130	69	785	9069126.653	171	21764908
ctrl.wt.red	ctrl	wt	red	n	55	37566.719	256.649	138.879	124	86	751	9641446.591	196	23138413
ctrl.wt.red	ctrl	wt	red	n	56	34195.315	241.593	122.335	130	78	674	8261345.107	189	19826321
ctrl.wt.red	ctrl	wt	red	n	57	39879.741	251.207	138.619	131	75	846	10018082.99	185	24042299
ctrl.wt.red	ctrl	wt	red	n	58	26449.96	254.495	116.614	124	65	722	6731372.181	240	16154554
ctrl.wt.red	ctrl	wt	red	n	59	21225.555	248.735	99.395	123	83	485	5279541.582	260	12670320
ctrl.wt.red	ctrl	wt	red	n	60	31046.421	235.057	111.836	130	86	613	7297690.178	198	17513655
ctrl.wt.red	ctrl	wt	red	n	61	37989.655	233.166	127.11	130	82	664	8857912.405	158	21258017
ctrl.wt.red	ctrl	wt	red	n	62	38044.241	232.551	123.379	132	80	743	8847238.166	173	21232400
ctrl.wt.red	ctrl	wt	red	n	63	28567.557	249.22	127.9	126	58	734	7119613.28	207	17086290
ctrl.wt.red	ctrl	wt	red	n	64	46981.316	247.256	143.245	133	78	1258	11616392.38	168	27878066
ctrl.wt.red	ctrl	wt	red	n	65	40682.695	228.99	116.87	127	83	743	9315911.695	179	22357165
ctrl.wt.red	ctrl	wt	red	n	66	30511.396	241.55	121.542	128	72	797	7370023.072	207	17687246
gfp.wt.red	gfp	wt	red	n	1	33070.677	268.983	145.777	130	75	838	8895433.624	212	21348066
gfp.wt.red	gfp	wt	red	n	2	46307.114	213.825	101.122	131	64	679	9901618.728	165	23762800
gfp.wt.red	gfp	wt	red	n	3	37397.957	224.663	116.648	130	79	674	8401931.509	175	20163715
gfp.wt.red	gfp	wt	red	n	4	39938.907	254.967	143.369	131	70	998	10183083.66	181	24438285
gfp.wt.red	gfp	wt	red	n	5	34115.724	234.471	107.983	127	85	655	7999142.703	204	19197066
gfp.wt.red	gfp	wt	red	n	6	42502.774	240.433	132.998	130	74	888	10219078.64	170	24524669
gfp.wt.red	gfp	wt	red	n	7	34463.24	230.832	113.162	130	79	688	7955220.281	179	19091657
gfp.wt.red	gfp	wt	red	n	8	40236.42	244.41	129.376	130	74	903	9834172.732	179	23600937
gfp.wt.red	gfp	wt	red	n	9	34006.969	240.74	123.64	130	78	788	8186842.106	182	19647524
gfp.wt.red	gfp	wt	red	n	10	35564.54	242.017	131.1	128	70	730	8607237.133	175	20656426
gfp.wt.red	gfp	wt	red	n	11	36385.411	241.011	122.12	130	87	1058	8769278.281	183	21045307
gfp.wt.red	gfp	wt	red	n	12	43010.714	242.372	123.93	129	72	722	10424573.02	193	25017833
gfp.wt.red	gfp	wt	red	n	13	33783.626	240.196	119.401	130	73	630	8114691.312	192	19474370
gfp.wt.red	gfp	wt	red	n	14	38020.486	228.904	117.329	127	72	687	8703059.424	173	20886389
gfp.wt.red	gfp	wt	red	n	15	43316.978	238.323	131.572	131	78	1218	10323428.4	170	24775097
gfp.wt.red	gfp	wt	red	n	16	41633.567	237.093	127.649	130	80	752	9871033.582	176	23689399
gfp.wt.red	gfp	wt	red	n	17	25990.77	246.87	118.14	124	67	679	6416338.356	224	15398509
gfp.wt.red	gfp	wt	red	n	18	45218.314	228.033	109.578	130	73	613	10311275.76	188	24745932
gfp.wt.red	gfp	wt	red	n	19	42373.601	217.227	104.32	130	76	627	9204698.16	169	22090267
gfp.wt.red	gfp	wt	red	y	20	39421.8	233.632	128.863	130	72	729	9210174.66	170	22103410
gfp.wt.red	gfp	wt	red	n	21	42224.011	226.807	122.843	130	81	808	9576705.977	161	22983045
gfp.wt.red	gfp	wt	red	n	22	38688.85	228.495	120.802	127	77	814	8840212.353	171	21215541
gfp.wt.red	gfp	wt	red	n	23	36537.918	238.339	119.198	130	65	652	8708420.502	182	20899255
gfp.wt.red	gfp	wt	red	n	24	42410.686	224.896	117.91	131	76	700	9537976.709	164	22890099
gfp.wt.red	gfp	wt	red	n	25	41448.559	232.799	133.341	132	48	755	9649167.619	156	23156945
gfp.wt.red	gfp	wt	red	n	26	37544.214	250.329	129.262	126	77	664	9398396.17	201	22555121
gfp.wt.red	gfp	wt	red	n	27	44634.954	236.706	129.578	128	77	994	10565340.7	168	25355660
gfp.wt.red	gfp	wt	red	n	28	33676.954	232.314	120.897	130	80	720	7823631.357	174	18775858
gfp.wt.red	gfp	wt	red	n	29	34543.244	226.699	115.96	125	80	761	7830902.939	168	18793309
gfp.wt.red	gfp	wt	red	n	30	43918.672	256.221	147.048	134	76	830	11252876.67	184	27005671
gfp.wt.red	gfp	wt	red	n	31	37268.785	231.803	116.912	130	59	763	8639018.584	175	20732698
gfp.wt.red	gfp	wt	red	n	32	37486.295	250.771	145.279	130	57	802	9400474.598	176	22560109
gfp.wt.red	gfp	wt	red	n	33	41211.465	241.045	132.928	130	73	762	9933837.699	167	23840122
gfp.wt.red	gfp	wt	red	n	34	39468.469	232.616	119.111	130	75	717	9181015.829	181	22033432
gfp.wt.red	gfp	wt	red	n	35	42457.772	224.149	118.095	128	85	745	9516881.163	167	22839472
gfp.wt.red	gfp	wt	red	n	36	43846.168	242.12	125.178	134	79	716	10616041.76	180	25477337
gfp.wt.red	gfp	wt	red	n	37	37877.979	234.509	124.184	128	72	730	8882745.961	168	21317617
gfp.wt.red	gfp	wt	red	n	38	40331.008	235.775	120.684	124	76	720	9509054.555	180	22820689
gfp.wt.red	gfp	wt	red	n	39	44828.713	233.676	130.129	131	72	1006	10475400.76	161	25139814
gfp.wt.red	gfp	wt	red	n	40	39881.404	235.699	128.144	130	79	850	9400013.744	169	22559003
gfp.wt.red	gfp	wt	red	n	41	38815.939	234.185	126.064	132	78	853	9090116.679	172	21815284
gfp.wt.red	gfp	wt	red	n	42	46259.612	238.76	128.279	132	80	1061	11044953.43	170	26506678
gfp.wt.red	gfp	wt	red	n	43	47876.769	231.849	135.668	137	77	797	11100178.87	159	26639213
gfp.wt.red	gfp	wt	red	n	44	37160.447	241.695	123.985	131	82	828	8981477.969	190	21554563
gfp.wt.red	gfp	wt	red	n	45	40628.105	227.316	110.744	133	72	734	9235399.978	174	22163948
gfp.wt.red	gfp	wt	red	n	46	33615.701	236.303	110.604	128	77	626	7943500.58	204	19063531
gfp.wt.red	gfp	wt	red	n	47	44581.619	243.781	132.955	132	83	863	10868142.02	174	26082350
gfp.wt.red	gfp	wt	red	n	48	47044.231	238.006	134.763	136	69	1133	11196830.36	168	26871166
gfp.wt.red	gfp	wt	red	n	49	41450.226	247.825	141.083	131	66	886	10272385.24	176	24652599
gfp.wt.red	gfp	wt	red	n	50	37182.114	235.09	116.539	131	76	713	8741138.246	179	20977774
gfp.wt.red	gfp	wt	red	n	51	28221.288	242.998	147.043	132	84	843	6857705.591	163	16457742
gfp.wt.red	gfp	wt	red	n	52	35253.693	244.081	137.302	130	79	739	8604764.52	175	20650492
gfp.wt.red	gfp	wt	red	n	53	32950.671	236.392	121.277	127	83	681	7789263.121	181	18693378
gfp.wt.red	gfp	wt	red	n	54	32985.256	235.546	124.1	131	78	781	7769535.97	177	18646035
gfp.wt.red	gfp	wt	red	n	55	44681.207	238.706	121.564	130	77	883	10665691.95	184	25596492
gfp.wt.red	gfp	wt	red	n	56	42357.351	254.68	154.929	130	67	1034	10787564.59	173	25888973
gfp.wt.red	gfp	wt	red	n	57	40735.193	227.872	120.859	125	86	737	9282412.958	164	22276774
gfp.wt.red	gfp	wt	red	n	58	47711.345	216.365	102.24	130	78	667	10323068.39	166	24774233
gfp.wt.red	gfp	wt	red	n	59	39256.792	220.268	111.781	130	69	697	8647011.449	167	20751880
gfp.wt.red	gfp	wt	red	n	60	50171.457	218.091	102.226	134	82	812	10941940.81	167	26259459
ctrl.ok1050.red	ctrl	ok1050	red	n	1	29671.353	262.652	134.984	125	66	723	7793247.782	226	18702942
ctrl.ok1050.red	ctrl	ok1050	red	n	2	35079.933	247.052	127.493	130	73	740	8666570.096	197	20798820
ctrl.ok1050.red	ctrl	ok1050	red	n	3	38363.832	248.703	131.861	123	80	767	9541203.302	201	22897844
ctrl.ok1050.red	ctrl	ok1050	red	n	4	38458.003	256.53	153.599	130	79	851	9865647.677	168	23676475
ctrl.ok1050.red	ctrl	ok1050	red	n	5	32088.13	247.706	109.403	127	87	676	7948435.691	238	19075376
ctrl.ok1050.red	ctrl	ok1050	red	n	6	25809.093	250.221	121.437	123	83	655	6457975.243	233	15498434
ctrl.ok1050.red	ctrl	ok1050	red	n	7	41773.988	245.221	142.615	130	79	1161	10243872.84	168	24584174
ctrl.ok1050.red	ctrl	ok1050	red	n	8	34776.169	246.503	132.021	131	77	712	8572444.138	178	20572928
ctrl.ok1050.red	ctrl	ok1050	red	n	9	36107.063	238.004	121.767	130	64	791	8593618.853	184	20623745
ctrl.ok1050.red	ctrl	ok1050	red	n	10	25676.587	250.166	113.493	126	76	662	6423407.833	242	15415476
ctrl.ok1050.red	ctrl	ok1050	red	n	11	43961.171	235.114	124.734	138	84	749	10335878.7	174	24804978
ctrl.ok1050.red	ctrl	ok1050	red	n	12	37452.541	241.427	135.392	130	71	799	9042048.047	162	21699926
ctrl.ok1050.red	ctrl	ok1050	red	n	13	35650.375	237.07	126.102	132	84	755	8451623.213	179	20282971
ctrl.ok1050.red	ctrl	ok1050	red	n	14	38727.182	233.705	120.14	130	78	794	9050741.776	174	21720790
ctrl.ok1050.red	ctrl	ok1050	red	n	15	42121.087	250.064	137.683	142	74	787	10532964.77	183	25277963
ctrl.ok1050.red	ctrl	ok1050	red	n	16	33816.125	245.06	133.385	130	83	749	8286991.958	182	19887874
ctrl.ok1050.red	ctrl	ok1050	red	n	17	30830.989	238.205	119.026	131	88	626	7344108.974	192	17625058
ctrl.ok1050.red	ctrl	ok1050	red	n	18	43364.06	225.297	115.276	130	77	666	9769777.473	162	23446397
ctrl.ok1050.red	ctrl	ok1050	red	n	19	27270.827	245.112	120.61	130	75	730	6684398.482	215	16041825
ctrl.ok1050.red	ctrl	ok1050	red	n	20	41900.244	233.396	129.102	134	71	732	9779343.742	168	23469355
ctrl.ok1050.red	ctrl	ok1050	red	n	21	37600.464	232.131	118.555	131	66	766	8728239.157	176	20946819
ctrl.ok1050.red	ctrl	ok1050	red	n	22	36227.485	231.161	122.624	130	84	673	8374388.859	172	20097617
ctrl.ok1050.red	ctrl	ok1050	red	n	23	45431.654	239.842	126.011	132	80	809	10896430.92	171	26150242
ctrl.ok1050.red	ctrl	ok1050	red	n	24	42937.791	238.362	125.084	131	77	897	10234757.84	180	24562299
ctrl.ok1050.red	ctrl	ok1050	red	n	25	33169.429	244.083	114.629	131	89	595	8096105.756	206	19429768
ctrl.ok1050.red	ctrl	ok1050	red	n	26	41776.905	234.366	123.02	132	76	747	9791082.194	173	23497526
ctrl.ok1050.red	ctrl	ok1050	red	n	27	45254.146	229.229	120.724	132	71	738	10373548.75	171	24895382
ctrl.ok1050.red	ctrl	ok1050	red	n	28	37630.049	224.002	106.329	131	81	719	8429217.192	173	20229199
ctrl.ok1050.red	ctrl	ok1050	red	n	29	40743.941	227.39	110.943	132	82	765	9264773.617	171	22234443
ctrl.ok1050.red	ctrl	ok1050	red	n	30	28090.864	247.725	127.511	127	53	702	6958810.992	205	16700385
ctrl.ok1050.red	ctrl	ok1050	red	n	31	35879.136	239.355	130.208	124	58	687	8587854.007	165	20609910
ctrl.ok1050.red	ctrl	ok1050	red	n	32	34865.339	252.996	114.009	132	80	713	8820778.793	225	21168904
ctrl.ok1050.red	ctrl	ok1050	red	y	33	36317.906	227.342	113.335	130	56	636	8256576.405	172	19814880
ctrl.ok1050.red	ctrl	ok1050	red	n	34	40917.699	221.756	110.157	137	90	665	9073764.493	166	21776042
ctrl.ok1050.red	ctrl	ok1050	red	n	35	38298.413	243.011	128.47	130	45	705	9306926.789	185	22335606
ctrl.ok1050.red	ctrl	ok1050	red	n	36	24746.128	242.502	109.867	121	78	715	6000993.993	229	14401729
ctrl.ok1050.red	ctrl	ok1050	red	n	37	42548.19	229.816	125.863	130	78	741	9778244.109	166	23466716
ctrl.ok1050.red	ctrl	ok1050	red	n	38	37769.639	226.464	113.623	130	66	715	8553452.022	171	20527349
ctrl.ok1050.red	ctrl	ok1050	red	n	39	39108.45	215.113	100.56	130	73	614	8412741.441	167	20189659
ctrl.ok1050.red	ctrl	ok1050	red	n	40	32351.058	246.144	132.17	127	81	765	7963016.355	195	19110368
ctrl.ok1050.red	ctrl	ok1050	red	n	41	43272.389	234.744	122.655	133	70	728	10157943.5	170	24377953
ctrl.ok1050.red	ctrl	ok1050	red	n	42	35074.516	238.221	123.791	130	71	686	8355483.831	181	20052247
ctrl.ok1050.red	ctrl	ok1050	red	n	43	33655.284	241.569	120.9	131	74	658	8130068.138	189	19511274
ctrl.ok1050.red	ctrl	ok1050	red	n	44	30322.632	246.444	124.831	124	81	643	7472820.258	201	17933951
ctrl.ok1050.red	ctrl	ok1050	red	n	45	43025.711	238.821	126.913	132	74	786	10275432.61	173	24659914
ctrl.ok1050.red	ctrl	ok1050	red	n	46	39601.389	236.278	120.317	133	78	823	9356950.736	175	22455658
ctrl.ok1050.red	ctrl	ok1050	red	n	47	45776.254	233.378	121.915	135	80	809	10683188.7	172	25638484
ctrl.ok1050.red	ctrl	ok1050	red	n	48	46010.848	238.424	131.888	131	83	735	10970094.28	166	26327026
ctrl.ok1050.red	ctrl	ok1050	red	n	49	38763.017	236.27	126.138	131	75	771	9158542.107	176	21979499
ctrl.ok1050.red	ctrl	ok1050	red	n	50	23369.815	254.568	111.818	125	76	645	5949218.299	256	14277473
ctrl.ok1050.red	ctrl	ok1050	red	n	51	37032.105	239.805	132.037	130	71	754	8880485.681	169	21312194
ctrl.ok1050.red	ctrl	ok1050	red	n	52	28667.14	238.197	117.568	123	74	691	6828422.964	196	16387468
ctrl.ok1050.red	ctrl	ok1050	red	n	53	40175.582	239.423	133.465	130	79	686	9618976.848	164	23084492
ctrl.ok1050.red	ctrl	ok1050	red	n	54	43294.057	236.908	131.54	132	78	817	10256704.25	172	24614968
ctrl.ok1050.red	ctrl	ok1050	red	n	55	45893.759	224.853	114.326	132	72	780	10319326.69	162	24765255
ctrl.ok1050.red	ctrl	ok1050	red	n	56	43412.812	241.612	139.627	135	63	841	10489052.35	167	25172578
ctrl.ok1050.red	ctrl	ok1050	red	n	57	23399.817	264.458	112.455	125	80	600	6188257.947	271	14851142
ctrl.ok1050.red	ctrl	ok1050	red	n	58	39543.053	243.826	129.561	130	83	810	9641624.547	175	23138844
ctrl.ok1050.red	ctrl	ok1050	red	n	59	35786.631	242.097	119.157	128	81	641	8663843.722	203	20792277
ctrl.ok1050.red	ctrl	ok1050	red	n	60	39499.301	231.404	123.228	129	85	786	9140277.108	171	21935665
ctrl.ok1050.red	ctrl	ok1050	red	n	61	40364.34	233.679	123.446	132	83	724	9432316.255	170	22636527
ctrl.ok1050.red	ctrl	ok1050	red	n	62	33274.434	217.472	101.127	126	80	600	7236249.89	174	17366208
ctrl.ok1050.red	ctrl	ok1050	red	n	63	28299.623	227.839	108.131	127	82	710	6447760.194	190	15473919
ctrl.ok1050.red	ctrl	ok1050	red	n	64	43635.739	230.335	121.165	139	87	671	10050828.62	166	24120889
ctrl.ok1050.red	ctrl	ok1050	red	n	65	37986.315	245.117	140.954	130	76	884	9311077.395	173	22345567
ctrl.ok1050.red	ctrl	ok1050	red	n	66	41663.149	228.907	117.139	130	81	698	9536985.193	167	22887721
ctrl.ok1050.red	ctrl	ok1050	red	n	67	35668.709	223.404	102.075	130	82	676	7968523.69	183	19123585
gfp.ok1050.red	gfp	ok1050	red	n	1	33525.699	256.033	139.585	130	85	906	8583670.755	202	20599868
gfp.ok1050.red	gfp	ok1050	red	n	2	39880.99	221.818	103.062	134	64	620	8846330.264	174	21230222
gfp.ok1050.red	gfp	ok1050	red	n	3	34470.326	229.176	105.591	131	90	623	7899767.823	188	18958576
gfp.ok1050.red	gfp	ok1050	red	n	4	36926.688	234.245	117.606	126	73	708	8649875.449	186	20758752
gfp.ok1050.red	gfp	ok1050	red	y	5	40336.844	238.889	129.889	129	68	795	9636028.45	175	23125411
gfp.ok1050.red	gfp	ok1050	red	n	6	29518.433	247.452	115.825	126	72	777	7304396.854	224	17529751
gfp.ok1050.red	gfp	ok1050	red	n	7	41699.406	251.425	140.016	131	85	758	10484274.73	186	25161109
gfp.ok1050.red	gfp	ok1050	red	n	8	41387.309	225.224	113.17	131	76	725	9321421.983	169	22370390
gfp.ok1050.red	gfp	ok1050	red	n	9	44158.685	220.026	118.181	128	64	671	9716072.526	160	23317508
gfp.ok1050.red	gfp	ok1050	red	n	10	42942.797	227.278	110.81	131	76	733	9759972.449	173	23422863
gfp.ok1050.red	gfp	ok1050	red	n	11	40646.858	223.381	112.725	128	78	674	9079741.768	163	21790384
gfp.ok1050.red	gfp	ok1050	red	n	12	30098.459	237.101	106.193	130	79	575	7136383.756	217	17126538
gfp.ok1050.red	gfp	ok1050	red	n	13	32542.738	222.555	104.699	130	71	660	7242536.526	182	17381293
gfp.ok1050.red	gfp	ok1050	red	n	14	38329.252	224.372	106.495	131	82	788	8600004.836	178	20639068
gfp.ok1050.red	gfp	ok1050	red	n	15	45948.351	215.955	105.583	130	48	758	9922773.642	160	23813568
gfp.ok1050.red	gfp	ok1050	red	n	16	36914.188	232.159	115.092	124	83	625	8569963.879	178	20566973
gfp.ok1050.red	gfp	ok1050	red	n	17	28152.537	225.923	95.737	124	77	599	6360303.276	207	15264030
gfp.ok1050.red	gfp	ok1050	red	n	18	31492.273	220.054	103.835	130	74	626	6929993.487	182	16631224
gfp.ok1050.red	gfp	ok1050	red	n	19	34375.322	225.718	113.442	124	67	792	7759141.81	168	18621089
gfp.ok1050.red	gfp	ok1050	red	n	20	34665.751	234.104	117.224	130	83	721	8115400.181	178	19476070
gfp.ok1050.red	gfp	ok1050	red	n	21	41666.905	233.749	122.404	130	73	789	9739615.269	171	23374008
gfp.ok1050.red	gfp	ok1050	red	n	22	36361.246	233.077	120.849	130	73	809	8474983.287	178	20339030
gfp.ok1050.red	gfp	ok1050	red	n	23	38910.529	225.738	122.756	131	75	740	8783583.228	162	21079636
gfp.ok1050.red	gfp	ok1050	red	n	24	22953.966	243.881	99.753	122	84	515	5598040.511	240	13434683
gfp.ok1050.red	gfp	ok1050	red	n	25	43267.811	227.696	121.655	131	81	845	9851905.819	163	23643493
gfp.ok1050.red	gfp	ok1050	red	n	26	32734.413	234.262	116.956	126	61	654	7668430.163	183	18403391
gfp.ok1050.red	gfp	ok1050	red	n	27	40557.271	239.026	122.477	130	82	787	9694239.444	179	23265111
gfp.ok1050.red	gfp	ok1050	red	n	28	36197.071	249.534	142.578	130	88	781	9032415.438	171	21676806
gfp.ok1050.red	gfp	ok1050	red	n	29	36858.352	226.274	112.926	131	90	653	8340070.869	169	20015255
gfp.ok1050.red	gfp	ok1050	red	n	30	39657.23	227.905	119.501	130	56	982	9038071.946	168	21690381
gfp.ok1050.red	gfp	ok1050	red	n	31	38101.742	235.124	121.209	130	75	833	8958629.564	185	21499728
gfp.ok1050.red	gfp	ok1050	red	n	32	34920.346	225.551	103.788	130	82	564	7876307.167	182	18902273
gfp.ok1050.red	gfp	ok1050	red	n	33	29417.178	226.078	92.563	124	91	556	6650564.879	210	15960626
gfp.ok1050.red	gfp	ok1050	red	n	34	36354.579	230.728	113.328	130	78	667	8388030.978	180	20130354
gfp.ok1050.red	gfp	ok1050	red	n	35	39278.046	228.336	125.867	130	71	875	8968576.269	166	21523599
gfp.ok1050.red	gfp	ok1050	red	n	36	34376.155	230.902	111.464	132	79	731	7937512.048	191	19049158
gfp.ok1050.red	gfp	ok1050	red	n	37	32231.474	219.878	103.022	131	73	609	7086980.664	171	17007976
gfp.ok1050.red	gfp	ok1050	red	n	38	39128.872	238.458	115.968	125	75	658	9330607.82	194	22392435
gfp.ok1050.red	gfp	ok1050	red	n	39	29368.009	243.837	122.759	132	88	738	7161014.465	187	17185649
gfp.ok1050.red	gfp	ok1050	red	n	40	33442.779	234.819	113.585	124	76	687	7852994.434	195	18846325
gfp.ok1050.red	gfp	ok1050	red	n	41	31748.535	235.027	121.498	131	80	604	7461753.631	171	17907390
gfp.ok1050.red	gfp	ok1050	red	n	42	40311.01	227.932	118.438	133	78	673	9188188.809	162	22050645
gfp.ok1050.red	gfp	ok1050	red	n	43	39422.219	218.502	99.449	131	82	689	8613822.551	181	20672229
gfp.ok1050.red	gfp	ok1050	red	n	44	27085.822	246.489	120.764	134	68	702	6676353.558	202	16022516
gfp.ok1050.red	gfp	ok1050	red	n	45	44047.43	236.88	128.797	135	83	982	10433959.93	168	25040359
gfp.ok1050.red	gfp	ok1050	red	n	46	22736.039	231.551	89.956	125	79	524	5264546.931	228	12634335
gfp.ok1050.red	gfp	ok1050	red	n	47	37280.038	213.49	95.078	128	78	570	7958919.694	172	19100534
gfp.ok1050.red	gfp	ok1050	red	n	48	42956.547	221.627	114.679	134	65	808	9520328.994	163	22847745
gfp.ok1050.red	gfp	ok1050	red	n	49	44967.472	216.123	111.361	135	71	799	9718523.054	161	23323389
gfp.ok1050.red	gfp	ok1050	red	n	50	47171.74	216.357	107.878	135	84	730	10205912.84	164	24493071
gfp.ok1050.red	gfp	ok1050	red	n	51	39031.368	227.665	109.433	136	85	620	8886057.913	171	21325564
gfp.ok1050.red	gfp	ok1050	red	n	52	30940.998	220.966	96.871	130	80	599	6836905.065	185	16407822
gfp.ok1050.red	gfp	ok1050	red	n	53	40870.202	224.29	111.958	131	75	696	9166785.747	164	21999280
gfp.ok1050.red	gfp	ok1050	red	n	54	38993.449	224.357	104.633	126	76	555	8748452.456	180	20995326
gfp.ok1050.red	gfp	ok1050	red	n	55	38297.584	233.101	121.622	132	72	714	8927213.545	170	21424333
gfp.ok1050.red	gfp	ok1050	red	n	56	41071.878	216.597	99.392	131	82	590	8896042.953	170	21349527
gfp.ok1050.red	gfp	ok1050	red	n	57	31946.461	242.546	118.304	131	87	752	7748494.24	205	18595536
gfp.ok1050.red	gfp	ok1050	red	n	58	39361.8	238.377	127.868	132	77	792	9382952.713	175	22518057
gfp.ok1050.red	gfp	ok1050	red	n	59	38288.417	221.765	111.741	130	78	765	8491015.27	167	20377505
gfp.ok1050.red	gfp	ok1050	red	n	60	31110.589	226.102	107.558	126	72	639	7034168.666	191	16881233
gfp.ok1050.red	gfp	ok1050	red	n	61	41623.153	210.076	99.096	128	85	600	8744022.253	163	20984694
gfp.ok1050.red	gfp	ok1050	red	n	62	39068.036	224.292	111.175	130	74	591	8762656.855	165	21029415
gfp.ok1050.red	gfp	ok1050	red	n	63	33985.304	233.315	114.913	130	79	699	7929280.839	189	19029404
