# Supplementary material for: A genetic framework for RNAi inheritance in Caenorhabditis elegans
Source: EMBO Rep. 2025 Jul 7;26(16):4072–99. doi: 10.1038/s44319-025-00512-7 (PMC12373942; doi:10.1038/s44319-025-00512-7)
Supplement: Supplementary file 6 — Source data Fig. 5 [file 44319_2025_512_MOESM6_ESM.zip › Figure_5/5J/F1_males_pei-1.csv]

condi	RNAi	genotype	channel	image	index	area	mean	stddev	modal	min	max	intden	median	rawintden
ctrl.wt.green	ctrl	wt	green	n	1	7201.578	316.155	126.111	242	120	939	2276814.628	287	5464106
ctrl.wt.green	ctrl	wt	green	n	2	5282.324	295.211	117.677	172	116	730	1559399.006	273	3742387
ctrl.wt.green	ctrl	wt	green	n	3	6381.541	282.315	106.328	162	108	726	1801605.465	264	4323656
ctrl.wt.green	ctrl	wt	green	n	4	6279.453	272.262	111.097	160	112	848	1709655.023	243	4102985
ctrl.wt.green	ctrl	wt	green	n	5	5159.819	305.507	122.902	172	102	979	1576362.696	290	3783098
ctrl.wt.green	ctrl	wt	green	n	6	4185.607	352.715	207.508	185	110	1228	1476324.802	266	3543018
ctrl.wt.green	ctrl	wt	green	n	7	3948.93	320.272	162.386	137	108	1479	1264730.99	282	3035216
ctrl.wt.green	ctrl	wt	green	n	8	5606.506	295.841	129.609	151	105	1081	1658636.03	266	3980545
ctrl.wt.green	ctrl	wt	green	n	9	6356.123	241.652	69.021	231	100	593	1535967.938	240	3686155
ctrl.wt.green	ctrl	wt	green	n	10	5109.4	338.778	179.366	182	114	1219	1730950.16	281	4154091
ctrl.wt.green	ctrl	wt	green	n	11	4228.109	410.177	230.514	152	105	1646	1734271.978	357	4162063
ctrl.wt.green	ctrl	wt	green	n	12	3713.086	372.272	233.109	187	120	1245	1382278.015	261	3317316
ctrl.wt.green	ctrl	wt	green	n	13	4823.553	353.503	172.327	149	103	1204	1705138.984	338	4092147
ctrl.wt.green	ctrl	wt	green	n	14	8084.119	307.161	127.842	159	100	1126	2483128.2	286	5959236
ctrl.wt.green	ctrl	wt	green	n	15	6935.316	273.516	91.791	275	95	667	1896918.56	263	4552397
ctrl.wt.green	ctrl	wt	green	n	16	4491.871	291.013	127.798	155	102	936	1307192.509	269	3137119
ctrl.wt.green	ctrl	wt	green	n	17	5987.356	297.446	119.514	231	109	938	1780917.438	271	4274007
ctrl.wt.green	ctrl	wt	green	n	18	8395.383	277.388	109.525	160	113	856	2328774.497	253	5588804
ctrl.wt.green	ctrl	wt	green	n	19	7080.323	290.602	99.673	188	110	1005	2057554.633	288	4937906
ctrl.wt.green	ctrl	wt	green	n	20	6855.313	344.176	151.361	176	104	1222	2359434.645	321	5662385
ctrl.wt.green	ctrl	wt	green	n	21	5562.754	280.195	127.286	157	97	923	1558656.056	245	3740604
ctrl.wt.green	ctrl	wt	green	n	22	5547.753	355.068	180.198	141	98	1268	1969828.55	326	4727373
ctrl.wt.green	ctrl	wt	green	n	23	6156.947	334.006	139.264	234	110	1132	2056459.583	318	4935278
ctrl.wt.green	ctrl	wt	green	n	24	4075.186	424.622	288.215	176	108	1577	1730412.219	282	4152800
ctrl.wt.green	ctrl	wt	green	n	25	5926.937	308.535	126.694	174	105	1414	1828667.115	291	4388601
ctrl.wt.green	ctrl	wt	green	n	26	4207.275	284.801	115.782	146	107	840	1198234.625	265	2875632
ctrl.wt.green	ctrl	wt	green	n	27	6839.895	299.93	122.816	168	104	1020	2051486.439	277	4923343
ctrl.wt.green	ctrl	wt	green	n	28	8064.118	328.121	130.293	200	111	968	2646007.292	309	6350128
ctrl.wt.green	ctrl	wt	green	n	29	5337.327	361.198	170.712	145	102	1211	1927832.469	341	4626587
ctrl.wt.green	ctrl	wt	green	n	30	4194.358	338.977	162.984	186	114	1048	1421792.316	293	3412146
ctrl.wt.green	ctrl	wt	green	n	31	6021.941	299.473	118.165	240	102	838	1803405.963	274	4327977
ctrl.wt.green	ctrl	wt	green	n	32	4736.049	304.998	119.616	162	109	800	1444484.601	287	3466605
ctrl.wt.green	ctrl	wt	green	n	33	6881.147	285.653	98.695	263	115	698	1965617.108	272	4717266
ctrl.wt.green	ctrl	wt	green	n	34	6285.287	352.335	214.001	193	112	1399	2214525.122	259	5314618
ctrl.wt.green	ctrl	wt	green	n	35	6310.704	370.506	163.854	193	110	1032	2338153.258	342	5611312
ctrl.wt.green	ctrl	wt	green	n	36	7685.35	272.399	94.201	179	103	743	2093479.604	264	5024122
ctrl.wt.green	ctrl	wt	green	n	37	6410.709	306.051	118.059	186	115	745	1962003.193	287	4708593
ctrl.wt.green	ctrl	wt	green	n	38	6906.982	339.072	129.045	352	114	848	2341962.182	322	5620453
ctrl.wt.green	ctrl	wt	green	n	39	9223.754	303.681	128.197	170	97	1012	2801076.445	278	6722277
ctrl.wt.green	ctrl	wt	green	n	40	8760.816	329.948	133.212	188	108	946	2890609.693	308	6937147
ctrl.wt.green	ctrl	wt	green	n	41	8411.217	304.16	117.236	170	120	820	2558357.047	283	6139777
ctrl.wt.green	ctrl	wt	green	n	42	4691.047	346.454	188.216	181	100	1460	1625232.841	273	3900381
ctrl.wt.green	ctrl	wt	green	n	43	5762.763	323.055	144.139	180	110	896	1861689.037	287	4467850
ctrl.wt.green	ctrl	wt	green	n	44	4596.043	322.964	156.93	267	105	1059	1484357.669	281	3562296
ctrl.wt.green	ctrl	wt	green	n	45	6396.958	293.362	118.206	199	92	907	1876626.801	266	4503699
ctrl.wt.green	ctrl	wt	green	n	46	7286.167	318.423	116.307	214	114	725	2320084.871	301	5567949
ctrl.wt.green	ctrl	wt	green	n	47	7499.51	340.248	136.31	178	110	947	2551693.798	321	6123785
ctrl.wt.green	ctrl	wt	green	n	48	7805.774	306.623	116.602	253	112	962	2393430.309	285	5743970
ctrl.wt.green	ctrl	wt	green	n	49	5242.74	296.987	123.802	152	100	818	1557027.469	275	3736695
ctrl.wt.green	ctrl	wt	green	n	50	5504.002	302.99	118.377	168	112	965	1667657.946	293	4002196
ctrl.wt.green	ctrl	wt	green	n	51	5929.855	292.817	126.795	172	94	1357	1736360.672	266	4167075
ctrl.wt.green	ctrl	wt	green	n	52	7720.353	313.899	125.722	194	100	802	2423407.514	295	5815912
ctrl.wt.green	ctrl	wt	green	n	53	6797.811	315.794	173.866	167	109	1183	2146710.274	256	5151869
ctrl.wt.green	ctrl	wt	green	n	54	5370.662	273.722	103.632	140	103	739	1470068.491	259	3528003
ctrl.wt.green	ctrl	wt	green	n	55	6915.316	342.909	149.554	173	106	1057	2371323.048	310	5690915
ctrl.wt.green	ctrl	wt	green	n	56	4386.451	357.569	172.009	157	110	1165	1568456.742	327	3764124
gfp.wt.green	gfp	wt	green	n	1	7566.592	218.664	69.972	142	100	470	1654544.447	208	3970727
gfp.wt.green	gfp	wt	green	n	2	7381.584	254.312	78.72	150	79	568	1877226.19	254	4505139
gfp.wt.green	gfp	wt	green	n	3	7125.739	251.715	94.955	145	105	699	1793652.408	237	4304571
gfp.wt.green	gfp	wt	green	n	4	7352.416	282.997	108.105	156	106	677	2080709.563	262	4993477
gfp.wt.green	gfp	wt	green	n	5	6344.87	266.494	99.691	165	106	742	1690871.924	251	4057909
gfp.wt.green	gfp	wt	green	n	6	6270.284	224.765	81.377	137	106	756	1409343.352	209	3382271
gfp.wt.green	gfp	wt	green	n	7	5146.066	140.404	18.81	135	76	250	722527.693	139	1733988
gfp.wt.green	gfp	wt	green	n	8	7985.361	253.352	101.102	144	106	856	2023107.374	232	4855238
gfp.wt.green	gfp	wt	green	n	9	6042.357	227.07	91.39	139	92	877	1372040.415	206	3292748
gfp.wt.green	gfp	wt	green	n	10	6839.893	133.298	13.969	126	62	202	911742.087	132	2188082
gfp.wt.green	gfp	wt	green	n	11	6494.044	158.842	32.983	137	76	356	1031525.007	153	2475548
gfp.wt.green	gfp	wt	green	n	12	7535.758	161.965	32.733	134	95	355	1220526.059	154	2929130
gfp.wt.green	gfp	wt	green	n	13	6421.124	219.929	83.019	132	84	638	1412189.731	200	3389102
gfp.wt.green	gfp	wt	green	n	14	6268.2	251.377	96.986	154	102	700	1575678.795	230	3781458
gfp.wt.green	gfp	wt	green	n	15	5736.093	141.972	17.052	143	87	242	814366.431	141	1954391
gfp.wt.green	gfp	wt	green	n	16	8314.543	256.897	88.475	161	103	651	2135981.648	243	5126124
gfp.wt.green	gfp	wt	green	n	17	6209.448	268.492	100.723	155	110	688	1667189.186	248	4001073
gfp.wt.green	gfp	wt	green	n	18	4784.383	256.113	124.367	158	85	680	1225345.027	207	2940695
gfp.wt.green	gfp	wt	green	n	19	6800.724	275.196	106.711	153	101	761	1871532.599	259	4491475
gfp.wt.green	gfp	wt	green	n	20	5591.503	227.167	72.755	141	91	492	1270207.057	220	3048359
gfp.wt.green	gfp	wt	green	n	21	7414.502	209.632	58.358	148	70	409	1554314.495	204	3730186
gfp.wt.green	gfp	wt	green	n	22	7059.486	264.361	96.229	214	117	887	1866254.86	237	4478809
gfp.wt.green	gfp	wt	green	n	23	5719.425	130.794	12.041	128	83	208	748068.431	130	1795283
gfp.wt.green	gfp	wt	green	n	24	8550.387	165.471	38.054	137	65	416	1414841.935	157	3395467
gfp.wt.green	gfp	wt	green	n	25	6614.466	153.595	30.389	136	74	343	1015948.052	146	2438165
gfp.wt.green	gfp	wt	green	n	26	7038.652	196.38	50.263	184	62	494	1382252.127	191	3317255
gfp.wt.green	gfp	wt	green	n	27	5946.102	199.303	62.687	135	80	515	1185074.872	187	2844051
gfp.wt.green	gfp	wt	green	n	28	6691.969	207.714	60.629	204	97	583	1390012.478	203	3335879
gfp.wt.green	gfp	wt	green	n	29	7747.017	153.864	24.647	139	101	259	1191987.268	152	2860640
gfp.wt.green	gfp	wt	green	n	30	6500.294	217.845	74.507	141	99	634	1416055.74	205	3398380
gfp.wt.green	gfp	wt	green	n	31	5453.997	170.879	41.207	139	89	405	931973.836	161	2236636
gfp.wt.green	gfp	wt	green	n	32	6802.808	171.864	45.829	131	79	412	1169156.235	160	2805848
gfp.wt.green	gfp	wt	green	n	33	5294.823	195.395	62.539	138	99	493	1034580.145	177	2482880
gfp.wt.green	gfp	wt	green	n	34	8495.384	155.534	30.246	141	86	345	1321324.787	150	3171036
gfp.wt.green	gfp	wt	green	n	35	5008.143	266.329	128.799	175	92	890	1333815.352	226	3201012
gfp.wt.green	gfp	wt	green	n	36	7243.661	195.515	56.637	141	105	538	1416245.331	183	3398835
gfp.wt.green	gfp	wt	green	n	37	4868.137	331.505	201.135	155	103	1123	1613811.771	223	3872973
gfp.wt.green	gfp	wt	green	n	38	6834.476	145.602	23.381	127	84	239	995111.693	141	2388160
gfp.wt.green	gfp	wt	green	n	39	6490.294	227.717	81.75	139	102	634	1477952.707	211	3546926
gfp.wt.green	gfp	wt	green	n	40	7083.237	184.677	44.97	137	100	394	1308107.522	178	3139316
gfp.wt.green	gfp	wt	green	n	41	4522.705	243.757	103.424	156	108	685	1102439.049	204	2645734
gfp.wt.green	gfp	wt	green	n	42	7187.409	200.396	65.933	136	99	570	1440329.755	183	3456635
gfp.wt.green	gfp	wt	green	n	43	7414.085	237.469	81.037	156	111	589	1760617.997	227	4225292
gfp.wt.green	gfp	wt	green	n	44	7185.742	182.159	52.137	138	89	462	1308949.643	170	3141337
gfp.wt.green	gfp	wt	green	n	45	7296.58	256.73	109.582	154	91	795	1873248.093	231	4495592
gfp.wt.green	gfp	wt	green	n	46	7150.74	213.594	77.608	146	102	716	1527355.359	194	3665487
gfp.wt.green	gfp	wt	green	n	47	7434.086	189.644	52.098	167	83	515	1409831.708	179	3383443
gfp.wt.green	gfp	wt	green	n	48	4903.972	199.599	63.831	135	92	617	978827.623	186	2349080
gfp.wt.green	gfp	wt	green	n	49	6050.69	141.202	19.654	128	91	271	854368.658	137	2050392
gfp.wt.green	gfp	wt	green	n	50	8093.7	332.394	160.061	158	107	1506	2690296.729	298	6456420
gfp.wt.green	gfp	wt	green	n	51	5724.009	150.889	25.643	142	79	273	863688.246	147	2072758
gfp.wt.green	gfp	wt	green	n	52	7606.177	224.998	86.182	137	79	685	1711372.435	204	4107108
gfp.wt.green	gfp	wt	green	n	53	5547.751	165.337	36.055	127	76	386	917250.67	161	2201302
gfp.wt.green	gfp	wt	green	n	54	5768.594	140.651	18.618	131	75	232	811360.462	139	1947177
gfp.wt.green	gfp	wt	green	n	55	7472.005	207.289	56.104	216	91	480	1548864.249	207	3717106
gfp.wt.green	gfp	wt	green	n	56	6315.286	141.673	20.121	132	75	235	894707.983	138	2147202
gfp.wt.green	gfp	wt	green	n	57	7684.514	168.01	34.281	148	85	322	1291076.751	164	3098444
gfp.wt.green	gfp	wt	green	n	58	6001.105	174.976	41.238	177	81	538	1050050.429	169	2520007
gfp.wt.green	gfp	wt	green	n	59	6424.874	218.982	85.759	128	82	729	1406931.577	196	3376483
gfp.wt.green	gfp	wt	green	n	60	9528.348	321.913	150.996	142	99	1058	3067300.037	289	7361187
gfp.wt.green	gfp	wt	green	n	61	6125.277	334.541	161.284	164	103	1146	2049158.969	294	4917759
gfp.wt.green	gfp	wt	green	n	62	6457.376	307.773	122.628	247	104	1031	1987405.758	293	4769558
gfp.wt.green	gfp	wt	green	n	63	5207.736	165.291	33.16	142	99	369	860791.865	159	2065807
gfp.wt.green	gfp	wt	green	n	64	7150.324	129.284	13.294	121	69	209	924422.244	127	2218513
ctrl.ok1050.green	ctrl	ok1050	green	n	1	6229.451	272.699	89.854	180	109	609	1698762.993	256	4076845
ctrl.ok1050.green	ctrl	ok1050	green	n	2	8130.788	341.402	147.55	174	98	966	2775867.18	308	6661777
ctrl.ok1050.green	ctrl	ok1050	green	n	3	7400.755	270.772	89.664	186	105	582	2003917.345	255	4809182
ctrl.ok1050.green	ctrl	ok1050	green	n	4	7713.686	308.219	126.275	195	110	1256	2377506.905	284	5705756
ctrl.ok1050.green	ctrl	ok1050	green	n	5	5651.925	289.926	122.318	164	111	1200	1638638.58	264	3932553
ctrl.ok1050.green	ctrl	ok1050	green	n	6	6314.872	350.736	163.872	176	108	1305	2214854.477	319	5315408
ctrl.ok1050.green	ctrl	ok1050	green	n	7	4755.634	366.397	213.45	199	95	1291	1742450.821	285	4181691
ctrl.ok1050.green	ctrl	ok1050	green	n	8	5043.98	280.508	106.109	158	101	746	1414877.945	266	3395552
ctrl.ok1050.green	ctrl	ok1050	green	n	9	4800.219	318.734	193.074	147	100	1123	1529990.702	249	3671810
ctrl.ok1050.green	ctrl	ok1050	green	n	10	7648.266	287.858	126.31	159	103	1212	2201613.873	259	5283632
ctrl.ok1050.green	ctrl	ok1050	green	n	11	7392.421	270.016	109.625	173	108	1045	1996072.82	244	4790356
ctrl.ok1050.green	ctrl	ok1050	green	n	12	6162.781	277.299	89.435	235	123	681	1708933.041	265	4101252
ctrl.ok1050.green	ctrl	ok1050	green	n	13	6718.64	283.777	97.23	197	101	728	1906592.9	272	4575614
ctrl.ok1050.green	ctrl	ok1050	green	n	14	6415.71	340.06	167.154	136	95	1331	2181725.881	308	5235903
ctrl.ok1050.green	ctrl	ok1050	green	n	15	4329.781	383.184	245.378	143	105	1465	1659101.598	281	3981662
ctrl.ok1050.green	ctrl	ok1050	green	n	16	5576.505	287.581	167.592	153	114	1278	1603694.068	213	3848690
ctrl.ok1050.green	ctrl	ok1050	green	n	17	4470.204	389.226	279.771	151	95	1609	1739921.539	258	4175621
ctrl.ok1050.green	ctrl	ok1050	green	n	18	5742.346	288.778	129.465	137	96	892	1658264.477	264	3979653
ctrl.ok1050.green	ctrl	ok1050	green	n	19	6564.05	242.275	74.449	273	99	649	1590302.206	238	3816551
ctrl.ok1050.green	ctrl	ok1050	green	n	20	7173.244	289.383	127.462	157	101	851	2075818.128	256	4981736
ctrl.ok1050.green	ctrl	ok1050	green	n	21	5719.845	343.803	171.428	145	106	1296	1966499.803	311	4719384
ctrl.ok1050.green	ctrl	ok1050	green	n	22	6882.398	325.139	151.875	233	115	1144	2237739.272	289	5370329
ctrl.ok1050.green	ctrl	ok1050	green	n	23	5473.583	311.334	153.409	153	97	1312	1704113.654	274	4089686
ctrl.ok1050.green	ctrl	ok1050	green	n	24	7824.107	283.521	107.723	254	109	1084	2218296.718	265	5323669
ctrl.ok1050.green	ctrl	ok1050	green	n	25	6993.236	291.637	121.957	139	102	801	2039489.802	276	4894552
ctrl.ok1050.green	ctrl	ok1050	green	n	26	8625.811	296.828	133.71	247	85	1062	2560381.923	262	6144636
ctrl.ok1050.green	ctrl	ok1050	green	n	27	7028.238	319.593	134.988	260	94	992	2246176.741	292	5390578
ctrl.ok1050.green	ctrl	ok1050	green	n	28	6477.379	316.887	149.665	146	92	1101	2052598.734	290	4926012
ctrl.ok1050.green	ctrl	ok1050	green	n	29	7995.782	306.992	126.703	202	96	1023	2454640.844	280	5890869
ctrl.ok1050.green	ctrl	ok1050	green	n	30	6299.871	361.945	164.602	155	105	1132	2280208.712	342	5472251
ctrl.ok1050.green	ctrl	ok1050	green	n	31	6167.365	268.596	96.274	172	107	997	1656531.898	258	3975495
ctrl.ok1050.green	ctrl	ok1050	green	n	32	6171.115	294.671	131.704	146	103	926	1818447.208	272	4364074
ctrl.ok1050.green	ctrl	ok1050	green	n	33	5737.345	307.905	147.839	150	89	1244	1766554.839	273	4239538
ctrl.ok1050.green	ctrl	ok1050	green	n	34	5422.331	369.118	225.728	187	104	1301	2001481.817	279	4803337
ctrl.ok1050.green	ctrl	ok1050	green	n	35	7682.434	309.431	137.77	286	96	1133	2377185.224	281	5704984
ctrl.ok1050.green	ctrl	ok1050	green	n	36	6650.304	275.101	105.885	171	108	916	1829504.797	254	4390611
ctrl.ok1050.green	ctrl	ok1050	green	n	37	5406.497	313.893	156.963	158	107	1239	1697063.749	271	4072767
ctrl.ok1050.green	ctrl	ok1050	green	n	38	6807.394	288.051	111.28	192	106	917	1960877.046	270	4705890
ctrl.ok1050.green	ctrl	ok1050	green	n	39	6393.209	276.241	90.989	242	108	928	1766063.983	266	4238360
ctrl.ok1050.green	ctrl	ok1050	green	n	40	5664.425	224.854	64.661	233	103	573	1273666.08	223	3056659
ctrl.ok1050.green	ctrl	ok1050	green	n	41	8298.296	319.987	151.767	224	98	1238	2655344.176	282	6372535
ctrl.ok1050.green	ctrl	ok1050	green	n	42	5852.351	369.25	180.826	147	106	1290	2160980.35	335	5186116
ctrl.ok1050.green	ctrl	ok1050	green	n	43	7362.836	345.327	154.181	160	110	1083	2542584.027	322	6101923
ctrl.ok1050.green	ctrl	ok1050	green	n	44	5881.102	362.15	168.462	160	96	1105	2129839.762	337	5111382
ctrl.ok1050.green	ctrl	ok1050	green	n	45	7495.759	357.678	155.755	171	105	1062	2681066.601	334	6434266
ctrl.ok1050.green	ctrl	ok1050	green	n	46	7104.074	355.229	150.358	185	110	1216	2523570.659	328	6056293
ctrl.ok1050.green	ctrl	ok1050	green	n	47	6904.482	306.659	108.741	223	109	1059	2117320.857	291	5081338
ctrl.ok1050.green	ctrl	ok1050	green	n	48	7740.353	269.156	103.071	145	101	878	2083362.639	253	4999842
ctrl.ok1050.green	ctrl	ok1050	green	n	49	4098.104	339.463	212.252	155	105	1412	1391155.195	252	3338620
ctrl.ok1050.green	ctrl	ok1050	green	n	50	7501.176	294.927	119.657	164	98	791	2212302.278	267	5309283
ctrl.ok1050.green	ctrl	ok1050	green	n	51	6260.703	323.45	131.211	168	109	888	2025021.642	308	4859830
ctrl.ok1050.green	ctrl	ok1050	green	n	52	6220.701	266.888	84.297	174	116	750	1660232.9	258	3984377
ctrl.ok1050.green	ctrl	ok1050	green	n	53	5118.15	346.577	212.049	160	112	1307	1773833.088	259	4257005
ctrl.ok1050.green	ctrl	ok1050	green	n	54	8069.952	302.243	116.478	183	104	807	2439087.634	280	5853543
ctrl.ok1050.green	ctrl	ok1050	green	n	55	7260.332	276.533	96.946	170	97	660	2007722.935	261	4818315
gfp.ok1050.green	gfp	ok1050	green	n	1	7304.915	171.617	37.793	138	87	379	1253647.798	164	3008618
gfp.ok1050.green	gfp	ok1050	green	n	2	7115.323	166.445	30.161	168	94	305	1184313.397	166	2842223
gfp.ok1050.green	gfp	ok1050	green	n	3	7130.741	277.517	111.302	151	107	815	1978902.419	258	4749150
gfp.ok1050.green	gfp	ok1050	green	n	4	7852.023	266.631	88.686	242	110	604	2093591.381	254	5024391
gfp.ok1050.green	gfp	ok1050	green	n	5	7858.69	264.796	103.66	142	98	784	2080946.223	247	4994044
gfp.ok1050.green	gfp	ok1050	green	n	6	7929.527	269.71	102.575	154	99	633	2138669.679	250	5132574
gfp.ok1050.green	gfp	ok1050	green	n	7	6925.731	248.256	90.72	168	98	790	1719351.459	232	4126256
gfp.ok1050.green	gfp	ok1050	green	n	8	6209.866	295.141	136.051	151	97	1180	1832787.863	264	4398491
gfp.ok1050.green	gfp	ok1050	green	n	9	7572.427	271.939	92.678	166	105	639	2059236.07	266	4941942
gfp.ok1050.green	gfp	ok1050	green	n	10	6389.874	299.989	109.362	157	104	730	1916892.102	290	4600332
gfp.ok1050.green	gfp	ok1050	green	n	11	6095.694	253.753	83.884	174	100	653	1546798.618	247	3712148
gfp.ok1050.green	gfp	ok1050	green	n	12	5468.165	288.604	122.107	154	108	747	1578132.125	270	3787345
gfp.ok1050.green	gfp	ok1050	green	n	13	9230.003	224.225	77.999	159	95	661	2069601.541	206	4966818
gfp.ok1050.green	gfp	ok1050	green	n	14	8012.447	227.506	68.313	229	107	589	1822878.663	217	4374710
gfp.ok1050.green	gfp	ok1050	green	n	15	7151.575	223.315	69.068	157	96	483	1597053.818	212	3832755
gfp.ok1050.green	gfp	ok1050	green	n	16	7443.672	205.93	58.131	182	76	526	1532873.402	197	3678729
gfp.ok1050.green	gfp	ok1050	green	n	17	8510.803	257.212	92.071	237	101	604	2189081.553	235	5253557
gfp.ok1050.green	gfp	ok1050	green	n	18	5848.182	198.455	67.644	145	95	584	1160600.653	180	2785315
gfp.ok1050.green	gfp	ok1050	green	n	19	6536.547	306.213	161.36	154	111	1044	2001573.033	252	4803557
gfp.ok1050.green	gfp	ok1050	green	n	20	6770.724	264.873	92.525	161	95	637	1793381.489	251	4303920
gfp.ok1050.green	gfp	ok1050	green	n	21	6699.054	201.054	54.159	174	100	590	1346868.7	194	3232338
gfp.ok1050.green	gfp	ok1050	green	n	22	6833.644	221.863	70.406	204	102	564	1516133.892	209	3638556
gfp.ok1050.green	gfp	ok1050	green	n	23	5639.006	295.812	127.737	147	107	948	1668085.796	270	4003224
gfp.ok1050.green	gfp	ok1050	green	n	24	6004.023	140.352	18.179	141	81	275	842675.374	139	2022329
gfp.ok1050.green	gfp	ok1050	green	n	25	6324.871	190.263	51.855	135	97	438	1203388.431	182	2888001
gfp.ok1050.green	gfp	ok1050	green	n	26	4579.791	215.425	78.075	141	82	614	986603.164	194	2367740
gfp.ok1050.green	gfp	ok1050	green	n	27	6229.45	285.715	134.605	253	99	1125	1779849.625	255	4271445
gfp.ok1050.green	gfp	ok1050	green	n	28	6033.607	232.513	91.093	132	81	631	1402891.246	211	3366786
gfp.ok1050.green	gfp	ok1050	green	n	29	8121.619	263.86	92.771	174	105	622	2142972.791	252	5142901
gfp.ok1050.green	gfp	ok1050	green	n	30	7038.653	254.36	114.052	150	98	866	1790351.768	221	4296649
gfp.ok1050.green	gfp	ok1050	green	n	31	5671.091	246.593	93.645	157	92	600	1398451.878	220	3356132
gfp.ok1050.green	gfp	ok1050	green	n	32	7597.012	300.241	112.752	188	106	853	2280935.31	284	5473996
gfp.ok1050.green	gfp	ok1050	green	n	33	6350.705	217.565	73.878	138	83	539	1381691.949	200	3315910
gfp.ok1050.green	gfp	ok1050	green	n	34	6589.049	228.32	74.27	219	100	581	1504410.859	215	3610422
gfp.ok1050.green	gfp	ok1050	green	n	35	5844.432	263.23	92.11	153	96	717	1538427.821	252	3692059
gfp.ok1050.green	gfp	ok1050	green	n	36	7409.503	170.576	30.744	169	105	306	1263883.263	169	3033182
gfp.ok1050.green	gfp	ok1050	green	n	37	8685.395	288.182	115.54	235	103	818	2502970.816	260	6006857
gfp.ok1050.green	gfp	ok1050	green	n	38	8544.555	270.407	100.993	148	101	647	2310505.404	253	5544961
gfp.ok1050.green	gfp	ok1050	green	n	39	5383.161	284.991	123.207	241	114	956	1534151.794	255	3681797
gfp.ok1050.green	gfp	ok1050	green	n	40	8519.97	257.53	101.633	146	95	735	2194149.283	234	5265719
gfp.ok1050.green	gfp	ok1050	green	n	41	7434.088	330.075	146.164	159	106	765	2453806.082	298	5888867
gfp.ok1050.green	gfp	ok1050	green	n	42	5465.665	251.204	88.889	159	97	605	1372997.388	238	3295044
gfp.ok1050.green	gfp	ok1050	green	n	43	6516.546	213.524	58.04	156	98	443	1391437.809	207	3339299
gfp.ok1050.green	gfp	ok1050	green	n	44	6978.65	282.621	102.499	158	113	691	1972315.87	275	4733343
gfp.ok1050.green	gfp	ok1050	green	n	45	8151.204	311.272	141.396	220	103	1517	2537237.789	276	6089094
gfp.ok1050.green	gfp	ok1050	green	n	46	7147.408	285.134	104.974	153	99	787	2037971.77	277	4890910
gfp.ok1050.green	gfp	ok1050	green	n	47	6995.735	159.479	29.305	138	86	299	1115674.028	155	2677496
gfp.ok1050.green	gfp	ok1050	green	n	48	7589.928	267.096	101.062	220	107	873	2027239.199	246	4865153
gfp.ok1050.green	gfp	ok1050	green	n	49	9493.348	282.168	97.255	265	105	745	2678720.468	268	6428637
gfp.ok1050.green	gfp	ok1050	green	n	50	8715.396	314.094	140.147	205	94	1023	2737456.887	283	6569598
gfp.ok1050.green	gfp	ok1050	green	n	51	6929.065	277.757	109.856	153	110	990	1924594.952	253	4618818
gfp.ok1050.green	gfp	ok1050	green	n	52	8184.122	243.531	90.906	201	99	782	1993087.23	222	4783192
gfp.ok1050.green	gfp	ok1050	green	n	53	6593.216	183.363	39.517	162	91	369	1208949.517	180	2901347
gfp.ok1050.green	gfp	ok1050	green	n	54	6092.777	187.153	45.851	156	104	339	1140279.73	180	2736547
gfp.ok1050.green	gfp	ok1050	green	n	55	7689.933	171.469	37.432	150	84	329	1318585.332	164	3164461
gfp.ok1050.green	gfp	ok1050	green	n	56	6133.195	300.026	118.909	149	99	725	1840115.696	276	4416077
gfp.ok1050.green	gfp	ok1050	green	n	57	5474.832	227.381	95.959	143	77	645	1244872.399	191	2987558
ctrl.wt.red	ctrl	wt	red	n	1	7201.578	182.61	32.7	182	107	312	1315077.868	181	3156043
ctrl.wt.red	ctrl	wt	red	n	2	5282.324	176.742	30.239	174	100	290	933606.311	175	2240553
ctrl.wt.red	ctrl	wt	red	n	3	6381.541	170.352	23.122	168	100	297	1087110.809	170	2608947
ctrl.wt.red	ctrl	wt	red	n	4	6279.453	178.021	30.788	183	102	341	1117872.628	176	2682772
ctrl.wt.red	ctrl	wt	red	n	5	5159.819	185.471	35.167	183	95	348	956995.294	186	2296684
ctrl.wt.red	ctrl	wt	red	n	6	4185.607	205.835	57.322	132	100	403	861545.526	198	2067615
ctrl.wt.red	ctrl	wt	red	n	7	3948.93	193.965	38.477	181	109	401	765954.085	192	1838206
ctrl.wt.red	ctrl	wt	red	n	8	5606.506	185.798	37.823	189	104	431	1041676.238	182	2499909
ctrl.wt.red	ctrl	wt	red	n	9	6356.123	174.436	25.266	173	110	295	1108734.711	174	2660842
ctrl.wt.red	ctrl	wt	red	n	10	5109.4	188.54	34.898	187	96	359	963328.499	187	2311883
ctrl.wt.red	ctrl	wt	red	n	11	4228.109	225.335	60.328	231	114	608	952740.517	220	2286473
ctrl.wt.red	ctrl	wt	red	n	12	3713.086	221.258	81.686	132	104	500	821549.119	196	1971628
ctrl.wt.red	ctrl	wt	red	n	13	4823.553	220.362	57.667	223	104	494	1062928.457	218	2550912
ctrl.wt.red	ctrl	wt	red	n	14	8084.119	180.869	28.252	187	102	296	1462167.49	182	3509042
ctrl.wt.red	ctrl	wt	red	n	15	6935.316	174.382	24.544	172	106	267	1209392.217	174	2902409
ctrl.wt.red	ctrl	wt	red	n	16	4491.871	183.666	32.273	192	112	316	825005.527	183	1979923
ctrl.wt.red	ctrl	wt	red	n	17	5987.356	183.616	30.497	189	114	323	1099374.285	184	2638378
ctrl.wt.red	ctrl	wt	red	n	18	8395.383	173.083	23.443	178	109	305	1453097.91	173	3487276
ctrl.wt.red	ctrl	wt	red	n	19	7080.323	178.512	25.178	181	89	277	1263919.286	180	3033268
ctrl.wt.red	ctrl	wt	red	n	20	6855.313	186.973	33.153	191	99	328	1281761.349	187	3076087
ctrl.wt.red	ctrl	wt	red	n	21	5562.754	186.831	37.698	185	94	345	1039295.296	183	2494195
ctrl.wt.red	ctrl	wt	red	n	22	5547.753	206.262	44.367	203	103	393	1144292.582	206	2746177
ctrl.wt.red	ctrl	wt	red	n	23	6156.947	205.304	40.461	204	101	363	1264047.208	206	3033575
ctrl.wt.red	ctrl	wt	red	n	24	4075.186	232.303	87.912	133	99	510	946677.74	207	2271923
ctrl.wt.red	ctrl	wt	red	n	25	5926.937	200.466	39.746	209	107	373	1188151.249	201	2851433
ctrl.wt.red	ctrl	wt	red	n	26	4207.275	200.227	39.797	208	111	407	842410.904	200	2021694
ctrl.wt.red	ctrl	wt	red	n	27	6839.895	185.08	31.207	190	87	360	1265929.794	185	3038093
ctrl.wt.red	ctrl	wt	red	n	28	8064.118	187.51	30.989	197	106	297	1512104.767	189	3628886
ctrl.wt.red	ctrl	wt	red	n	29	5337.327	203.088	40.06	216	105	341	1083945.665	204	2601351
ctrl.wt.red	ctrl	wt	red	n	30	4194.358	186.97	35.772	184	105	331	784220.334	185	1882043
ctrl.wt.red	ctrl	wt	red	n	31	6021.941	181.368	27.785	186	110	287	1092189.791	181	2621136
ctrl.wt.red	ctrl	wt	red	n	32	4736.049	187.399	32.005	198	103	298	887529.627	190	2129974
ctrl.wt.red	ctrl	wt	red	n	33	6881.147	175.303	24.797	181	107	267	1206284.575	176	2894951
ctrl.wt.red	ctrl	wt	red	n	34	6285.287	211.561	70.173	133	98	445	1329721.452	199	3191186
ctrl.wt.red	ctrl	wt	red	n	35	6310.704	204.079	37.015	214	104	336	1287879.545	207	3090770
ctrl.wt.red	ctrl	wt	red	n	36	7685.35	184.246	29.224	195	96	293	1415992.885	187	3398228
ctrl.wt.red	ctrl	wt	red	n	37	6410.709	178.834	29.471	185	97	285	1146450.598	180	2751356
ctrl.wt.red	ctrl	wt	red	n	38	6906.982	193.061	33.265	198	111	312	1333467.04	195	3200175
ctrl.wt.red	ctrl	wt	red	n	39	9223.754	187.533	30.311	191	113	295	1729756.772	188	4151227
ctrl.wt.red	ctrl	wt	red	n	40	8760.816	195.529	37.475	219	103	337	1712990.175	199	4110989
ctrl.wt.red	ctrl	wt	red	n	41	8411.217	184.109	28.183	189	105	299	1548584.763	185	3716434
ctrl.wt.red	ctrl	wt	red	n	42	4691.047	210.183	64.407	131	103	405	985976.615	196	2366236
ctrl.wt.red	ctrl	wt	red	n	43	5762.763	183.755	30.956	195	108	292	1058934.941	183	2541328
ctrl.wt.red	ctrl	wt	red	n	44	4596.043	198.729	46.63	133	111	354	913366.222	195	2191979
ctrl.wt.red	ctrl	wt	red	n	45	6396.958	180.83	33.378	169	102	318	1156764.401	177	2776108
ctrl.wt.red	ctrl	wt	red	n	46	7286.167	189.627	32.234	198	109	317	1381656.531	191	3315824
ctrl.wt.red	ctrl	wt	red	n	47	7499.51	188.596	34.859	199	79	357	1414374.277	189	3394343
ctrl.wt.red	ctrl	wt	red	n	48	7805.774	189.813	32.331	193	107	321	1481640.271	190	3555774
ctrl.wt.red	ctrl	wt	red	n	49	5242.74	166.124	21.525	163	97	252	870942.337	166	2090166
ctrl.wt.red	ctrl	wt	red	n	50	5504.002	184.63	34.109	177	108	328	1016204.815	185	2438780
ctrl.wt.red	ctrl	wt	red	n	51	5929.855	178.283	29.508	177	100	332	1057190.856	178	2537142
ctrl.wt.red	ctrl	wt	red	n	52	7720.353	191.127	34.026	204	112	325	1475565.826	193	3541196
ctrl.wt.red	ctrl	wt	red	n	53	6797.811	206.686	57.059	207	112	502	1405009.265	198	3371868
ctrl.wt.red	ctrl	wt	red	n	54	5370.662	189.916	30.168	194	112	339	1019973.737	191	2447825
ctrl.wt.red	ctrl	wt	red	n	55	6915.316	195.845	36.946	215	100	335	1354330.697	198	3250245
ctrl.wt.red	ctrl	wt	red	n	56	4386.451	203.606	39.474	214	104	365	893105.851	204	2143356
gfp.wt.red	gfp	wt	red	n	1	7566.592	174.327	26.064	169	97	293	1319064.684	174	3165612
gfp.wt.red	gfp	wt	red	n	2	7381.584	173.332	26.11	173	95	273	1279464.142	174	3070575
gfp.wt.red	gfp	wt	red	n	3	7125.739	200.128	35.165	207	105	353	1426057.442	204	3422383
gfp.wt.red	gfp	wt	red	n	4	7352.416	185.517	31.823	191	80	332	1363995.884	187	3273442
gfp.wt.red	gfp	wt	red	n	5	6344.87	185.403	35.939	196	106	372	1176360.727	184	2823138
gfp.wt.red	gfp	wt	red	n	6	6270.284	167.038	21.046	170	95	266	1047376.558	167	2513590
gfp.wt.red	gfp	wt	red	n	7	5146.066	182.015	29.395	189	91	339	936663.215	183	2247890
gfp.wt.red	gfp	wt	red	n	8	7985.361	200.698	36.841	215	84	349	1602647.516	204	3846180
gfp.wt.red	gfp	wt	red	n	9	6042.357	183.922	30.833	183	103	352	1111320.284	183	2667048
gfp.wt.red	gfp	wt	red	n	10	6839.893	183.843	30.19	193	99	361	1257465.23	185	3017780
gfp.wt.red	gfp	wt	red	n	11	6494.044	189.159	32.975	190	105	355	1228409.749	190	2948050
gfp.wt.red	gfp	wt	red	n	12	7535.758	179.063	29.316	178	110	318	1349372.306	180	3238347
gfp.wt.red	gfp	wt	red	n	13	6421.124	180.857	32.878	173	102	316	1161302.963	178	2787001
gfp.wt.red	gfp	wt	red	n	14	6268.2	194.142	35.325	202	110	354	1216917.979	195	2920471
gfp.wt.red	gfp	wt	red	n	15	5736.093	166.984	23.834	160	91	271	957835.423	165	2298701
gfp.wt.red	gfp	wt	red	n	16	8314.543	176.102	26.136	183	85	287	1464209.168	176	3513943
gfp.wt.red	gfp	wt	red	n	17	6209.448	194.649	35.053	207	106	330	1208663.856	198	2900662
gfp.wt.red	gfp	wt	red	n	18	4784.383	195.673	57.968	133	101	394	936175.276	178	2246719
gfp.wt.red	gfp	wt	red	n	19	6800.724	179.338	28.848	184	101	324	1219626.018	179	2926970
gfp.wt.red	gfp	wt	red	n	20	5591.503	173.355	29.152	165	89	289	969313.026	171	2326246
gfp.wt.red	gfp	wt	red	n	21	7414.502	187.57	33.579	203	104	321	1390735.427	189	3337614
gfp.wt.red	gfp	wt	red	n	22	7059.486	218.186	43.674	228	99	427	1540278.86	223	3696502
gfp.wt.red	gfp	wt	red	n	23	5719.425	182.808	31.205	191	106	330	1045558.559	183	2509227
gfp.wt.red	gfp	wt	red	n	24	8550.387	187.085	30.882	187	109	384	1599652.38	188	3838992
gfp.wt.red	gfp	wt	red	n	25	6614.466	184.354	30.541	186	104	322	1219403.925	185	2926437
gfp.wt.red	gfp	wt	red	n	26	7038.652	176.981	26.736	173	85	291	1245707.615	176	2989563
gfp.wt.red	gfp	wt	red	n	27	5946.102	180.715	36.089	176	105	363	1074548.621	177	2578800
gfp.wt.red	gfp	wt	red	n	28	6691.969	199.646	37.683	203	106	394	1336025.868	201	3206317
gfp.wt.red	gfp	wt	red	n	29	7747.017	177.065	29.006	186	92	293	1371724.567	177	3291990
gfp.wt.red	gfp	wt	red	n	30	6500.294	194.762	35.372	205	109	389	1266013.117	195	3038294
gfp.wt.red	gfp	wt	red	n	31	5453.997	195.89	50.343	132	90	425	1068384.175	189	2564006
gfp.wt.red	gfp	wt	red	n	32	6802.808	183.228	34.718	176	98	361	1246466.399	181	2991384
gfp.wt.red	gfp	wt	red	n	33	5294.823	183.9	34.423	188	107	340	973717.808	183	2336817
gfp.wt.red	gfp	wt	red	n	34	8495.384	173.012	30.874	175	95	329	1469806.088	172	3527375
gfp.wt.red	gfp	wt	red	n	35	5008.143	195.803	44.112	179	99	672	980611.87	191	2353362
gfp.wt.red	gfp	wt	red	n	36	7243.661	178.576	29.826	187	92	332	1293541.863	178	3104360
gfp.wt.red	gfp	wt	red	n	37	4868.137	221.993	79.886	130	97	475	1080693.482	203	2593547
gfp.wt.red	gfp	wt	red	n	38	6834.476	171.22	24.954	169	94	264	1170196.282	172	2808344
gfp.wt.red	gfp	wt	red	n	39	6490.294	180.256	27.048	188	110	309	1169915.019	180	2807669
gfp.wt.red	gfp	wt	red	n	40	7083.237	174.324	25.03	176	109	286	1234779.621	174	2963337
gfp.wt.red	gfp	wt	red	n	41	4522.705	201.543	57.435	129	102	373	911520.411	187	2187550
gfp.wt.red	gfp	wt	red	n	42	7187.409	170.971	26.733	160	111	302	1228836.435	168	2949074
gfp.wt.red	gfp	wt	red	n	43	7414.085	168.57	21.324	165	112	278	1249792.8	168	2999367
gfp.wt.red	gfp	wt	red	n	44	7185.742	175.64	29.048	177	108	309	1262102.524	174	3028909
gfp.wt.red	gfp	wt	red	n	45	7296.58	179.792	28.48	181	77	301	1311869.775	180	3148345
gfp.wt.red	gfp	wt	red	n	46	7150.74	186.731	30.529	189	97	331	1335262.084	189	3204484
gfp.wt.red	gfp	wt	red	n	47	7434.086	188.578	33.78	190	102	375	1401905.933	187	3364422
gfp.wt.red	gfp	wt	red	n	48	4903.972	191.278	35.834	202	96	341	938023.693	192	2251155
gfp.wt.red	gfp	wt	red	n	49	6050.69	180.736	28.904	188	99	395	1093575.315	181	2624462
gfp.wt.red	gfp	wt	red	n	50	8093.7	184.171	29.278	193	91	342	1490622.863	185	3577333
gfp.wt.red	gfp	wt	red	n	51	5724.009	185.657	31.615	192	107	354	1062699.751	185	2550364
gfp.wt.red	gfp	wt	red	n	52	7606.177	172.304	25.983	168	88	318	1310577.217	172	3145243
gfp.wt.red	gfp	wt	red	n	53	5547.751	177.736	28.141	179	98	285	986036.282	177	2366380
gfp.wt.red	gfp	wt	red	n	54	5768.594	200.924	35.908	204	114	343	1159046.611	203	2781586
gfp.wt.red	gfp	wt	red	n	55	7472.005	179.113	29.193	177	102	305	1338330.556	179	3211848
gfp.wt.red	gfp	wt	red	n	56	6315.286	177.312	29.584	190	70	310	1119774.417	178	2687337
gfp.wt.red	gfp	wt	red	n	57	7684.514	184.122	28.11	187	106	310	1414886.937	185	3395575
gfp.wt.red	gfp	wt	red	n	58	6001.105	180.741	31.001	189	105	403	1084648.244	179	2603038
gfp.wt.red	gfp	wt	red	n	59	6424.874	179.416	31.212	185	94	327	1152723.408	177	2766411
gfp.wt.red	gfp	wt	red	n	60	9528.348	181.937	27.798	189	96	300	1733557.606	183	4160350
gfp.wt.red	gfp	wt	red	n	61	6125.277	195.99	41.424	201	93	389	1200493.486	197	2881054
gfp.wt.red	gfp	wt	red	n	62	6457.376	192.2	33.756	189	107	358	1241106.574	192	2978521
gfp.wt.red	gfp	wt	red	n	63	5207.736	199.438	42.263	210	106	379	1038618.245	201	2492571
gfp.wt.red	gfp	wt	red	n	64	7150.324	182.132	28.26	187	108	316	1302300.176	183	3125379
ctrl.ok1050.red	ctrl	ok1050	red	n	1	6229.451	170.958	22.893	172	109	264	1064973.217	171	2555819
ctrl.ok1050.red	ctrl	ok1050	red	n	2	8130.788	191.955	37.064	208	105	322	1560749.19	195	3745627
ctrl.ok1050.red	ctrl	ok1050	red	n	3	7400.755	167.706	21.657	175	108	262	1241149.595	167	2978623
ctrl.ok1050.red	ctrl	ok1050	red	n	4	7713.686	189.035	32.218	202	105	340	1458160.339	189	3499425
ctrl.ok1050.red	ctrl	ok1050	red	n	5	5651.925	181.064	29.347	175	104	306	1023361.316	181	2455955
ctrl.ok1050.red	ctrl	ok1050	red	n	6	6314.872	190.285	33.226	201	110	360	1201624.04	190	2883766
ctrl.ok1050.red	ctrl	ok1050	red	n	7	4755.634	214.479	67.174	134	105	437	1019983.662	200	2447849
ctrl.ok1050.red	ctrl	ok1050	red	n	8	5043.98	189.654	37.328	194	100	444	956612.435	188	2295765
ctrl.ok1050.red	ctrl	ok1050	red	n	9	4800.219	195.905	53.948	178	103	429	940389.194	182	2256831
ctrl.ok1050.red	ctrl	ok1050	red	n	10	7648.266	182.959	29.244	189	97	324	1399321.818	184	3358219
ctrl.ok1050.red	ctrl	ok1050	red	n	11	7392.421	183.033	28.317	191	114	315	1353059.289	184	3247194
ctrl.ok1050.red	ctrl	ok1050	red	n	12	6162.781	167.65	19.228	170	115	252	1033190.932	168	2479545
ctrl.ok1050.red	ctrl	ok1050	red	n	13	6718.64	174.605	26.589	177	97	290	1173108.571	174	2815332
ctrl.ok1050.red	ctrl	ok1050	red	n	14	6415.71	183.457	32.227	168	105	376	1177009.166	182	2824693
ctrl.ok1050.red	ctrl	ok1050	red	n	15	4329.781	205.258	58.979	138	105	432	888721.835	190	2132835
ctrl.ok1050.red	ctrl	ok1050	red	n	16	5576.505	194.597	55.76	132	107	385	1085172.056	178	2604294
ctrl.ok1050.red	ctrl	ok1050	red	n	17	4470.204	216.249	76.747	132	108	473	966675.394	187	2319915
ctrl.ok1050.red	ctrl	ok1050	red	n	18	5742.346	179.363	31.277	168	99	295	1029965.785	177	2471805
ctrl.ok1050.red	ctrl	ok1050	red	n	19	6564.05	170.066	25.401	155	91	271	1116322.645	169	2679052
ctrl.ok1050.red	ctrl	ok1050	red	n	20	7173.244	181.034	26.925	174	113	295	1298600.552	181	3116499
ctrl.ok1050.red	ctrl	ok1050	red	n	21	5719.845	184.362	32.001	183	105	299	1054523.156	183	2530740
ctrl.ok1050.red	ctrl	ok1050	red	n	22	6882.398	191.593	39.282	188	107	371	1318622.3	188	3164549
ctrl.ok1050.red	ctrl	ok1050	red	n	23	5473.583	186.307	35.872	191	104	362	1019765.736	184	2447326
ctrl.ok1050.red	ctrl	ok1050	red	n	24	7824.107	180.477	28.65	180	104	338	1412072.401	180	3388819
ctrl.ok1050.red	ctrl	ok1050	red	n	25	6993.236	181.634	29.149	183	104	308	1270206.339	181	3048356
ctrl.ok1050.red	ctrl	ok1050	red	n	26	8625.811	190.938	34.244	176	85	369	1646996.462	189	3952611
ctrl.ok1050.red	ctrl	ok1050	red	n	27	7028.238	185.228	32.128	196	76	365	1301828.2	185	3124245
ctrl.ok1050.red	ctrl	ok1050	red	n	28	6477.379	190.181	34.823	183	105	471	1231876.255	189	2956368
ctrl.ok1050.red	ctrl	ok1050	red	n	29	7995.782	181.311	29.346	176	103	304	1449721.203	179	3479172
ctrl.ok1050.red	ctrl	ok1050	red	n	30	6299.871	185.228	33.263	194	102	321	1166914.539	186	2800467
ctrl.ok1050.red	ctrl	ok1050	red	n	31	6167.365	179.078	27.619	187	106	302	1104437.519	178	2650529
ctrl.ok1050.red	ctrl	ok1050	red	n	32	6171.115	188.429	33.703	190	106	350	1162818.518	188	2790637
ctrl.ok1050.red	ctrl	ok1050	red	n	33	5737.345	193.751	37.494	198	107	383	1111617.43	192	2667760
ctrl.ok1050.red	ctrl	ok1050	red	n	34	5422.331	215.526	59.395	140	108	397	1168654.201	211	2804642
ctrl.ok1050.red	ctrl	ok1050	red	n	35	7682.434	181.88	27.817	175	99	309	1397281.309	182	3353322
ctrl.ok1050.red	ctrl	ok1050	red	n	36	6650.304	181.189	31.23	201	105	340	1204960.026	181	2891772
ctrl.ok1050.red	ctrl	ok1050	red	n	37	5406.497	185.059	33.435	172	106	330	1000520.273	183	2401139
ctrl.ok1050.red	ctrl	ok1050	red	n	38	6807.394	182.806	31.036	193	105	349	1244434.329	183	2986506
ctrl.ok1050.red	ctrl	ok1050	red	n	39	6393.209	170.302	23.52	170	104	330	1088777.637	170	2612947
ctrl.ok1050.red	ctrl	ok1050	red	n	40	5664.425	161.087	20.604	161	89	387	912462.502	160	2189810
ctrl.ok1050.red	ctrl	ok1050	red	n	41	8298.296	188.066	33.312	181	85	334	1560626.685	187	3745333
ctrl.ok1050.red	ctrl	ok1050	red	n	42	5852.351	194.697	39.562	170	105	357	1139436.617	194	2734523
ctrl.ok1050.red	ctrl	ok1050	red	n	43	7362.836	187.051	32.473	194	97	318	1377227.476	187	3305195
ctrl.ok1050.red	ctrl	ok1050	red	n	44	5881.102	205.654	44.403	231	102	370	1209471.065	210	2902598
ctrl.ok1050.red	ctrl	ok1050	red	n	45	7495.759	190.077	39.262	188	108	361	1424775.064	187	3419304
ctrl.ok1050.red	ctrl	ok1050	red	n	46	7104.074	188.421	31.627	186	107	348	1338553.627	188	3212382
ctrl.ok1050.red	ctrl	ok1050	red	n	47	6904.482	181.417	30.596	183	106	364	1252591.368	180	3006082
ctrl.ok1050.red	ctrl	ok1050	red	n	48	7740.353	185.384	29.374	191	85	288	1434936.361	187	3443690
ctrl.ok1050.red	ctrl	ok1050	red	n	49	4098.104	198.896	62.315	157	109	451	815097.639	176	1956145
ctrl.ok1050.red	ctrl	ok1050	red	n	50	7501.176	183.035	31.303	188	109	309	1372977.282	183	3294995
ctrl.ok1050.red	ctrl	ok1050	red	n	51	6260.703	185.306	32.368	182	106	344	1160147.146	185	2784226
ctrl.ok1050.red	ctrl	ok1050	red	n	52	6220.701	173.615	25.946	181	100	300	1080004.32	174	2591892
ctrl.ok1050.red	ctrl	ok1050	red	n	53	5118.15	200.952	60.504	182	112	436	1028503.218	185	2468295
ctrl.ok1050.red	ctrl	ok1050	red	n	54	8069.952	188.675	31.734	193	98	311	1522602.031	190	3654078
ctrl.ok1050.red	ctrl	ok1050	red	n	55	7260.332	183.159	28.186	183	111	290	1329793.643	185	3191359
gfp.ok1050.red	gfp	ok1050	red	n	1	7304.915	177.58	25.228	178	107	308	1297209.777	178	3113162
gfp.ok1050.red	gfp	ok1050	red	n	2	7115.323	183.761	29.02	187	112	346	1307515.662	184	3137895
gfp.ok1050.red	gfp	ok1050	red	n	3	7130.741	180.539	27.468	183	105	333	1287376.414	180	3089563
gfp.ok1050.red	gfp	ok1050	red	n	4	7852.023	168.228	24.791	170	106	292	1320926.688	166	3170080
gfp.ok1050.red	gfp	ok1050	red	n	5	7858.69	189.727	31.077	183	110	357	1491006.916	191	3578254
gfp.ok1050.red	gfp	ok1050	red	n	6	7929.527	173.508	25.066	171	106	284	1375834.6	172	3301853
gfp.ok1050.red	gfp	ok1050	red	n	7	6925.731	172.165	26.784	179	89	359	1192370.43	171	2861559
gfp.ok1050.red	gfp	ok1050	red	n	8	6209.866	180.448	31.281	186	99	345	1120556.75	179	2689214
gfp.ok1050.red	gfp	ok1050	red	n	9	7572.427	178.572	27.213	185	103	280	1352224.36	180	3245191
gfp.ok1050.red	gfp	ok1050	red	n	10	6389.874	191.67	34.193	204	106	315	1224748.568	193	2939263
gfp.ok1050.red	gfp	ok1050	red	n	11	6095.694	202.207	37.067	204	99	343	1232592.674	205	2958088
gfp.ok1050.red	gfp	ok1050	red	n	12	5468.165	186.32	43.571	170	108	363	1018828.795	175	2445078
gfp.ok1050.red	gfp	ok1050	red	n	13	9230.003	173.9	24.67	184	107	281	1605097.934	174	3852060
gfp.ok1050.red	gfp	ok1050	red	n	14	8012.447	177.857	28.689	174	106	317	1425068.087	176	3420008
gfp.ok1050.red	gfp	ok1050	red	n	15	7151.575	180.023	28.721	176	95	301	1287448.917	180	3089737
gfp.ok1050.red	gfp	ok1050	red	n	16	7443.672	179.243	29.806	175	96	319	1334224.376	178	3201993
gfp.ok1050.red	gfp	ok1050	red	n	17	8510.803	164.566	22.803	159	99	283	1400592.391	163	3361269
gfp.ok1050.red	gfp	ok1050	red	n	18	5848.182	188.755	37.436	183	107	396	1103871.409	187	2649171
gfp.ok1050.red	gfp	ok1050	red	n	19	6536.547	181.302	31.014	182	109	334	1185091.349	179	2844090
gfp.ok1050.red	gfp	ok1050	red	n	20	6770.724	179.458	27.84	184	105	281	1215061.878	179	2916016
gfp.ok1050.red	gfp	ok1050	red	n	21	6699.054	165.611	22.254	159	103	331	1109439.578	164	2662534
gfp.ok1050.red	gfp	ok1050	red	n	22	6833.644	165.44	21.769	161	108	283	1130557.205	164	2713214
gfp.ok1050.red	gfp	ok1050	red	n	23	5639.006	181.194	33.391	177	95	354	1021756.428	179	2452104
gfp.ok1050.red	gfp	ok1050	red	n	24	6004.023	170.269	23.913	166	115	279	1022298.952	169	2453406
gfp.ok1050.red	gfp	ok1050	red	n	25	6324.871	163.832	21.558	165	100	264	1036218.751	162	2486812
gfp.ok1050.red	gfp	ok1050	red	n	26	4579.791	196.571	45.424	188	78	408	900252.99	191	2160509
gfp.ok1050.red	gfp	ok1050	red	n	27	6229.45	187.684	35.315	185	97	369	1169167.292	186	2805874
gfp.ok1050.red	gfp	ok1050	red	n	28	6033.607	180.469	32.263	167	107	326	1088881.144	176	2613196
gfp.ok1050.red	gfp	ok1050	red	n	29	8121.619	181.617	28.301	185	101	299	1475021.607	182	3539891
gfp.ok1050.red	gfp	ok1050	red	n	30	7038.653	195.502	40.941	191	103	378	1376067.527	191	3302412
gfp.ok1050.red	gfp	ok1050	red	n	31	5671.091	185.308	34.249	178	94	323	1050897.752	183	2522040
gfp.ok1050.red	gfp	ok1050	red	n	32	7597.012	175.509	27.32	178	106	278	1333345.586	175	3199884
gfp.ok1050.red	gfp	ok1050	red	n	33	6350.705	169.997	26.554	162	101	286	1079603.223	168	2590930
gfp.ok1050.red	gfp	ok1050	red	n	34	6589.049	171.598	25.6	167	100	296	1130664.71	169	2713472
gfp.ok1050.red	gfp	ok1050	red	n	35	5844.432	180.754	29.595	183	103	308	1056405.919	181	2535259
gfp.ok1050.red	gfp	ok1050	red	n	36	7409.503	175.936	26.182	173	109	302	1303601.734	175	3128502
gfp.ok1050.red	gfp	ok1050	red	n	37	8685.395	176.954	26.907	174	105	293	1536911.919	176	3688421
gfp.ok1050.red	gfp	ok1050	red	n	38	8544.555	165.063	23.076	162	99	276	1410388.253	162	3384778
gfp.ok1050.red	gfp	ok1050	red	n	39	5383.161	185.562	38.521	175	107	377	998911.64	180	2397279
gfp.ok1050.red	gfp	ok1050	red	n	40	8519.97	162.389	22.846	150	96	275	1383546.2	159	3320360
gfp.ok1050.red	gfp	ok1050	red	n	41	7434.088	165.989	25.226	148	88	267	1233979.404	164	2961416
gfp.ok1050.red	gfp	ok1050	red	n	42	5465.665	180.356	29.391	201	107	282	985764.792	182	2365728
gfp.ok1050.red	gfp	ok1050	red	n	43	6516.546	169.596	23.952	175	104	268	1105180.218	169	2652312
gfp.ok1050.red	gfp	ok1050	red	n	44	6978.65	173.574	27.014	170	112	297	1211313.374	172	2907020
gfp.ok1050.red	gfp	ok1050	red	n	45	8151.204	184.208	31.681	187	91	334	1501514.061	182	3603470
gfp.ok1050.red	gfp	ok1050	red	n	46	7147.408	174.341	25.156	174	106	291	1246087.454	174	2990474
gfp.ok1050.red	gfp	ok1050	red	n	47	6995.735	172.385	25.361	183	109	265	1205961.464	172	2894176
gfp.ok1050.red	gfp	ok1050	red	n	48	7589.928	172.865	26.106	167	105	285	1312029.201	171	3148727
gfp.ok1050.red	gfp	ok1050	red	n	49	9493.348	174.845	26.01	173	98	306	1659868.756	174	3983504
gfp.ok1050.red	gfp	ok1050	red	n	50	8715.396	172.748	24.959	168	110	316	1505567.995	172	3613199
gfp.ok1050.red	gfp	ok1050	red	n	51	6929.065	183.293	32.163	175	98	334	1270049.376	181	3047980
gfp.ok1050.red	gfp	ok1050	red	n	52	8184.122	173.967	26.752	176	106	288	1423763.444	174	3416877
gfp.ok1050.red	gfp	ok1050	red	n	53	6593.216	185.601	30.465	193	109	294	1223707.271	187	2936764
gfp.ok1050.red	gfp	ok1050	red	n	54	6092.777	163.01	19.836	162	97	280	993181.796	162	2383528
gfp.ok1050.red	gfp	ok1050	red	n	55	7689.933	173.412	27.333	175	106	275	1333528.927	174	3200324
gfp.ok1050.red	gfp	ok1050	red	n	56	6133.195	185.673	32.41	183	110	305	1138766.744	186	2732916
gfp.ok1050.red	gfp	ok1050	red	n	57	5474.832	180.764	37.004	158	96	314	989650.802	173	2375054
