# Supplementary material for: A genetic framework for RNAi inheritance in Caenorhabditis elegans
Source: EMBO Rep. 2025 Jul 7;26(16):4072–99. doi: 10.1038/s44319-025-00512-7 (PMC12373942; doi:10.1038/s44319-025-00512-7)
Supplement: Supplementary file 7 — Source data Fig. 6 [file 44319_2025_512_MOESM7_ESM.zip]

Archive with 13 entries (8 files):
- Figure_6/
- Figure_6/6B/
- Figure_6/6B/F1_hermaphrodites_wago-1.csv
- Figure_6/6B/F1_males_wago-1.csv
- Figure_6/6C/
- Figure_6/6C/F1_hermaphrodites_hrde-1.csv
- Figure_6/6C/F1_males_hrde-1.csv
- Figure_6/6D/
- Figure_6/6D/F1_hermaphrodites_znfx-1.csv
- Figure_6/6D/F1_males_znfx-1.csv
- Figure_6/6F/
- Figure_6/6F/F1_hermaphrodites_hrde-1.csv
- Figure_6/6F/F1_hermaphrodites_znfx-1.csv
