# Supplementary material for: A genetic framework for RNAi inheritance in Caenorhabditis elegans
Source: EMBO Rep. 2025 Jul 7;26(16):4072–99. doi: 10.1038/s44319-025-00512-7 (PMC12373942; doi:10.1038/s44319-025-00512-7)
Supplement: Supplementary file 7 — Source data Fig. 6 [file 44319_2025_512_MOESM7_ESM.zip › Figure_6/6B/F1_hermaphrodites_wago-1.csv]

RNAi_male	genotype_male	RNAi_herma	genotype_herma	channel	image	index	area	mean	stddev	modal	min	max	intden	median	rawintden
ctrl	wt	ctrl	ok1074	green	n	1	36745.427	546.611	295.842	228	111	2606	20085458.92	483	48202901
ctrl	wt	ctrl	ok1074	green	n	2	43280.726	548.327	312.992	211	102	2237	23731978.28	480	56954148
ctrl	wt	ctrl	ok1074	green	n	3	42430.27	599.564	411.184	234	109	3710	25439666.65	481	61052413
ctrl	wt	ctrl	ok1074	green	n	4	36642.089	443.957	216.155	233	103	2176	16267499.64	407	39040217
ctrl	wt	ctrl	ok1074	green	n	5	47458.833	681.17	421.703	260	96	6224	32327536.48	549	77582546
ctrl	wt	ctrl	ok1074	green	n	6	35752.049	501.801	318.84	206	103	2623	17940427.25	412	43055060
ctrl	wt	ctrl	ok1074	green	n	7	41013.955	570.918	295.412	436	89	2680	23415620.09	519	56194923
ctrl	wt	ctrl	ok1074	green	n	8	44618.287	574.781	378.2	225	93	3625	25645755.64	496	61547004
ctrl	wt	ctrl	ok1074	green	n	9	43106.551	672.303	544.275	195	105	4650	28980661.62	474	69550413
ctrl	wt	ctrl	ok1074	green	n	10	38528.425	771.907	620.118	218	107	4872	29740352.96	490	71373589
ctrl	wt	ctrl	ok1074	green	n	11	37273.368	621.095	415.79	256	111	3866	23150285.48	498	55558149
ctrl	wt	ctrl	ok1074	green	n	12	37159.613	617.55	435.506	243	113	3273	22947910.83	475	55072472
ctrl	wt	ctrl	ok1074	green	n	13	34411.571	515.768	345.544	214	96	3584	17748394.32	412	42594202
ctrl	wt	ctrl	ok1074	green	n	14	32834.415	741.379	607.886	220	108	4793	24342760.33	466	58419958
ctrl	wt	ctrl	ok1074	green	n	15	46054.602	559.094	339.218	213	100	5738	25748865.77	492	61794457
ctrl	wt	ctrl	ok1074	green	n	16	38304.665	579.618	384.339	224	101	3031	22202075.95	465	53282550
ctrl	wt	ctrl	ok1074	green	n	17	47055.065	580.801	397.737	222	113	6204	27329606.25	473	65588061
ctrl	wt	ctrl	ok1074	green	n	18	42875.29	580.572	398.011	180	105	3266	24892207.91	460	59738572
ctrl	wt	ctrl	ok1074	green	n	19	30968.497	596.446	463.298	187	106	3682	18471025.64	421	44328438
ctrl	wt	ctrl	ok1074	green	n	20	34287.398	462.384	254.875	200	107	3426	15853934.93	411	38047707
ctrl	wt	ctrl	ok1074	green	n	21	36435.83	461.678	342.28	194	97	3810	16821637.02	348	40370086
ctrl	wt	ctrl	ok1074	green	n	22	38747.602	846.139	725.182	234	98	5017	32785861.15	527	78682475
ctrl	wt	ctrl	ok1074	green	n	23	49330.585	749.96	603.504	247	116	4366	36995971.24	553	88786278
ctrl	wt	ctrl	ok1074	green	n	24	33554.448	600.308	407.992	220	100	3338	20142995.71	477	48340983
ctrl	wt	ctrl	ok1074	green	n	25	35931.64	617.161	494.127	218	110	4645	22175607.24	411	53219028
ctrl	wt	ctrl	ok1074	green	n	26	39852.236	522.698	322.485	210	115	4411	20830687.52	443	49991368
ctrl	wt	ctrl	ok1074	green	n	27	32178.969	491.944	343.353	192	105	2778	15830253.01	370	37990873
ctrl	wt	ctrl	ok1074	green	n	28	34578.662	779.074	614.689	333	105	4752	26939323.02	540	64651424
ctrl	wt	ctrl	ok1074	green	n	29	35280.36	592.964	340.603	440	109	2324	20920000.76	493	50205710
ctrl	wt	ctrl	ok1074	green	n	30	37467.96	693.964	499.029	416	104	4909	26001403.13	490	62400519
ctrl	wt	ctrl	ok1074	green	n	31	37161.696	592.137	342.433	242	109	2690	22004821.95	530	52809162
ctrl	wt	ctrl	ok1074	green	n	32	44758.293	549.966	312.405	230	76	3062	24615522.78	487	59074558
ctrl	wt	ctrl	ok1074	green	n	33	33393.191	614.918	397.971	204	108	3374	20534078.56	485	49279539
ctrl	wt	ctrl	ok1074	green	n	34	39127.203	673.763	583.095	211	109	5606	26362471.69	463	63267044
ctrl	wt	ctrl	ok1074	green	n	35	42002.751	722.834	555.459	232	110	4173	30361034.63	529	72863157
ctrl	wt	ctrl	ok1074	green	n	36	39174.288	571.014	404.883	296	104	4129	22369081.49	420	53683345
ctrl	wt	ctrl	ok1074	green	n	37	44582.452	556.322	321.173	236	106	3376	24802180.47	485	59522516
ctrl	wt	ctrl	ok1074	green	n	38	42203.176	596.88	415.612	204	96	3784	25190228.18	472	60453788
ctrl	wt	ctrl	ok1074	green	n	39	38287.581	567.995	360.709	217	100	3584	21747143.1	481	52190761
ctrl	wt	ctrl	ok1074	green	n	40	36723.76	542.315	339.19	390	100	3245	19915844.09	438	47795844
ctrl	wt	ctrl	ok1074	green	n	41	40276.005	523.502	274.789	401	88	3494	21084568.27	474	50600654
ctrl	wt	ctrl	ok1074	green	n	42	44276.188	572.093	329.015	229	108	3783	25330106.23	516	60789480
ctrl	wt	ctrl	ok1074	green	n	43	38836.356	704.59	404.196	392	106	3544	27363715.31	593	65669919
ctrl	wt	ctrl	ok1074	green	n	44	34331.567	573.041	370.24	348	103	4193	19673408.02	456	47214024
ctrl	wt	ctrl	ok1074	green	n	45	47955.939	628.971	360.279	239	105	4352	30162886	559	72387622
ctrl	wt	ctrl	ok1074	green	n	46	34123.641	550.151	340.264	229	111	3565	18773149.01	453	45053501
ctrl	wt	ctrl	ok1074	green	n	47	48328.873	502.912	259.095	218	85	3363	24305147.36	464	58329691
ctrl	wt	ctrl	ok1074	green	n	48	42690.699	687.15	388.913	646	104	2957	29334903.21	632	70400554
ctrl	wt	ctrl	ok1074	green	n	49	36167.484	514.866	338.515	296	84	2477	18621405.42	376	44689333
ctrl	wt	ctrl	ok1074	green	n	50	35150.771	810.325	567.436	388	112	3273	28483538.09	589	68357371
ctrl	wt	ctrl	ok1074	green	n	51	41994	605.625	363.119	230	111	4354	25432632.58	551	61035532
ctrl	wt	ctrl	ok1074	green	n	52	35237.442	520.325	340.442	201	96	3064	18334913.18	417	44001783
ctrl	wt	ctrl	ok1074	green	n	53	33353.606	528.128	349.458	220	107	5338	17614986.56	411	42274038
ctrl	wt	ctrl	ok1074	green	n	54	35854.137	579.877	452.399	209	102	3930	20791006.96	415	49896139
ctrl	wt	ctrl	ok1074	green	n	55	33547.781	509.744	293.602	188	105	2926	17100774.76	449	41039986
ctrl	wt	ctrl	ok1074	green	n	56	30896.827	674.197	453.345	205	107	3171	20830553.34	514	49991046
ctrl	wt	ctrl	ok1074	green	n	57	30121.375	624.747	472.912	210	98	3853	18818228.57	458	45161687
ctrl	wt	ctrl	ok1074	green	n	58	42015.668	481.681	282.226	188	100	4044	20238134.22	424	48569305
ctrl	wt	ctrl	ok1074	green	n	59	43663.243	558.884	318.061	228	112	3918	24402691.82	516	58563787
ctrl	wt	ctrl	ok1074	green	n	60	37499.628	561.487	417.796	204	89	4402	21055562.78	417	50531044
ctrl	wt	ctrl	ok1074	green	n	61	35730.798	635.558	402.709	342	104	3872	22709000.34	530	54499113
ctrl	wt	ctrl	ok1074	green	n	62	31950.625	607.456	391.422	221	111	5812	19408603.44	479	46578522
ctrl	wt	ctrl	ok1074	green	n	63	39518.886	603.925	418.524	229	94	3658	23866451.22	477	57276870
ctrl	wt	ctrl	ok1074	green	n	64	31276.01	784.27	597.197	261	107	4512	24528840.6	574	58866532
ctrl	wt	ctrl	ok1074	green	n	65	36854.598	572.979	304.435	416	109	3658	21116904.54	495	50678259
ctrl	wt	ctrl	ok1074	green	n	66	43810.332	530.912	345.587	189	100	2773	23259432.28	447	55820091
ctrl	wt	ctrl	ok1074	green	n	67	36117.898	568.319	394.607	202	99	4683	20526485.94	439	49261319
ctrl	wt	ctrl	ok1074	green	n	68	39160.536	482.197	289.185	207	100	5525	18883105.98	409	45317387
ctrl	wt	ctrl	ok1074	green	n	69	34505.741	464.166	328.004	170	102	3987	16016382.7	367	38437565
ctrl	wt	gfp	ok1074	green	n	1	28811.743	291.234	170.803	183	93	1962	8390967.209	233	20137394
ctrl	wt	gfp	ok1074	green	n	2	35098.7	201.774	73.76	160	82	928	7082000.269	181	16996018
ctrl	wt	gfp	ok1074	green	n	3	39285.142	271.052	123.998	253	90	1821	10648299.49	247	25554742
ctrl	wt	gfp	ok1074	green	n	4	35852.068	271.278	126.606	243	76	2215	9725887.428	244	23341055
ctrl	wt	gfp	ok1074	green	n	5	31463.115	248.974	110.395	146	83	1799	7833504.457	225	18799545
ctrl	wt	gfp	ok1074	green	n	6	38390.101	342.481	225.015	173	92	2941	13147890.42	268	31553484
ctrl	wt	gfp	ok1074	green	n	7	40432.278	239.602	109.094	171	88	1987	9687663.584	207	23249322
ctrl	wt	gfp	ok1074	green	n	8	38161.341	201.722	83.216	170	83	1141	7697971.132	179	18474280
ctrl	wt	gfp	ok1074	green	n	9	42415.703	286.051	148.466	255	100	1819	12133062.02	251	29118008
ctrl	wt	gfp	ok1074	green	n	10	31698.96	141.332	20.152	136	86	423	4480091.71	139	10751725
ctrl	wt	gfp	ok1074	green	n	11	37163.378	192.586	71.916	173	76	1374	7157154.563	179	17176380
ctrl	wt	gfp	ok1074	green	n	12	35437.882	180.319	46.423	158	84	823	6390136.744	171	15335622
ctrl	wt	gfp	ok1074	green	n	13	41405.657	239.244	87.838	209	88	1187	9906058.641	221	23773446
ctrl	wt	gfp	ok1074	green	n	14	40438.529	176.867	50.274	155	87	954	7152261.421	166	17164637
ctrl	wt	gfp	ok1074	green	n	15	41374.405	240.435	120.685	151	89	2117	9947853.065	215	23873748
ctrl	wt	gfp	ok1074	green	n	16	36030.826	191.641	72.674	155	80	908	6904980.035	172	16571189
ctrl	wt	gfp	ok1074	green	n	17	37773.823	187.654	54.575	162	83	885	7088398.48	177	17011373
ctrl	wt	gfp	ok1074	green	n	18	43297.41	280.026	149.587	158	87	1570	12124414.54	237	29097255
ctrl	wt	gfp	ok1074	green	n	19	36907.116	237.493	90.105	217	88	933	8765164.44	218	21035426
ctrl	wt	gfp	ok1074	green	n	20	34320.33	209.669	100.29	155	77	1054	7195911.348	179	17269392
ctrl	wt	gfp	ok1074	green	n	21	42686.549	210.049	71.621	204	75	1429	8966258.283	199	21518029
ctrl	wt	gfp	ok1074	green	n	22	42629.88	279.749	151.608	173	86	1288	11925675.8	236	28620304
ctrl	wt	gfp	ok1074	green	n	23	42453.622	166.759	43.456	148	81	816	7079530.572	159	16990091
ctrl	wt	gfp	ok1074	green	n	24	35717.478	187.341	51.617	172	81	528	6691336.447	177	16058468
ctrl	wt	gfp	ok1074	green	n	25	33987.398	239.44	135.596	179	86	1749	8137953.892	195	19530190
ctrl	wt	gfp	ok1074	green	n	26	45119.161	223.734	85.402	208	84	1269	10094668.58	208	24226089
ctrl	wt	gfp	ok1074	green	n	27	43575.34	169.332	41.872	160	81	750	7378702.681	163	17708071
ctrl	wt	gfp	ok1074	green	n	28	32322.738	158.633	35.611	140	68	792	5127465.686	152	12305351
ctrl	wt	gfp	ok1074	green	n	29	37617.565	254.378	129.529	190	84	2566	9569093.125	221	22964766
ctrl	wt	gfp	ok1074	green	n	30	38521.774	192.337	74.209	173	77	911	7409156.167	176	17781156
ctrl	wt	gfp	ok1074	green	n	31	37657.984	243.575	92.41	215	96	962	9172547.782	223	22013101
ctrl	wt	gfp	ok1074	green	n	32	45239.583	284.841	142.592	188	84	1601	12886100.86	246	30925218
ctrl	wt	gfp	ok1074	green	n	33	43129.069	191.801	75.011	136	69	1547	8272199.657	177	19852365
ctrl	wt	gfp	ok1074	green	n	34	35347.461	169.921	38.795	150	94	474	6006276.152	161	14414399
ctrl	wt	gfp	ok1074	green	n	35	37912.996	241.291	116.219	147	77	2024	9148048.737	214	21954306
ctrl	wt	gfp	ok1074	green	n	36	43531.588	209.164	82.539	145	85	1636	9105240.933	193	21851572
ctrl	wt	gfp	ok1074	green	n	37	35577.055	214.539	93.387	156	72	982	7632683.126	185	18317596
ctrl	wt	gfp	ok1074	green	n	38	36808.778	205.86	79.833	189	91	1350	7577444.749	189	18185030
ctrl	wt	gfp	ok1074	green	n	39	42582.794	268.993	130.884	145	72	2660	11454458.27	238	27489434
ctrl	wt	gfp	ok1074	green	n	40	39716.829	175.43	54.566	156	83	914	6967535.832	163	16721316
ctrl	wt	gfp	ok1074	green	n	41	38177.591	173.921	53.453	156	63	1239	6639885.745	162	15934992
ctrl	wt	gfp	ok1074	green	n	42	40071.428	188.859	43.896	177	88	1171	7567834.307	184	18161966
ctrl	wt	gfp	ok1074	green	n	43	41929.431	276.145	99.569	245	89	1280	11578610.66	259	27787386
ctrl	wt	gfp	ok1074	green	n	44	40532.7	173.674	49.2	139	61	641	7039474.561	164	16893961
ctrl	wt	gfp	ok1074	green	n	45	35724.978	159.473	36.515	143	83	738	5697180.669	152	13672604
ctrl	wt	gfp	ok1074	green	n	46	38744.284	245.031	106.564	208	87	1065	9493539.229	220	22783445
ctrl	wt	gfp	ok1074	green	n	47	40012.676	199.115	63.194	185	79	897	7967104.775	189	19120171
ctrl	wt	gfp	ok1074	green	n	48	42331.533	284.716	115.615	247	87	1100	12052454.56	264	28924559
ctrl	wt	gfp	ok1074	green	n	49	40700.624	215.271	76.654	204	88	1219	8761681.363	202	21027067
ctrl	wt	gfp	ok1074	green	n	50	35983.324	207.53	70.131	184	75	898	7467608.442	195	17921435
ctrl	wt	gfp	ok1074	green	n	51	43122.402	167.683	44.868	154	78	993	7230915.043	160	17353397
ctrl	wt	gfp	ok1074	green	n	52	38003	231.974	122.853	200	74	1759	8815700.517	201	21156707
ctrl	wt	gfp	ok1074	green	n	53	38767.618	217.285	91.409	191	92	1976	8423604.545	200	20215720
ctrl	wt	gfp	ok1074	green	n	54	43083.651	197.437	62.408	174	78	1170	8506295.436	185	20414169
ctrl	wt	gfp	ok1074	green	n	55	36198.333	182.976	49.206	169	87	607	6623409.986	173	15895452
ctrl	wt	gfp	ok1074	green	n	56	36134.581	214.333	86.213	170	80	864	7744842.041	189	18586765
ctrl	wt	gfp	ok1074	green	n	57	38047.169	189.46	60.792	169	52	1063	7208421.09	176	17299414
ctrl	wt	gfp	ok1074	green	n	58	41979.433	201.185	71.914	170	88	1261	8445615.976	187	20268545
ctrl	wt	gfp	ok1074	green	n	59	36899.199	260.089	119.98	228	92	2022	9597061.079	233	23031886
ctrl	wt	gfp	ok1074	green	n	60	34669.513	161.819	36.299	149	68	921	5610184.164	155	13463822
ctrl	wt	gfp	ok1074	green	n	61	39096.384	190.178	56.303	170	84	755	7435269.869	179	17843826
ctrl	wt	gfp	ok1074	green	n	62	36537.099	189.42	63.194	184	85	1350	6920845.348	180	16609264
ctrl	wt	gfp	ok1074	green	n	63	33432.373	168.015	30.157	162	95	419	5617155.318	164	13480552
ctrl	wt	gfp	ok1074	green	n	64	40688.54	234.289	100.732	184	87	1273	9532860.623	206	22877812
ctrl	wt	gfp	ok1074	green	n	65	31484.366	180.113	53.003	152	88	624	5670736.118	168	13609140
ctrl	wt	gfp	ok1074	green	n	66	43612.008	212.701	68.665	214	74	1065	9276324.227	204	22262153
ctrl	wt	gfp	ok1074	green	n	67	40043.094	214.621	74.184	201	79	1037	8594104.063	204	20624900
ctrl	ok1074	gfp	ok1074	green	n	1	34696.572	169.415	33.303	158	76	529	5878130.075	166	14106873
ctrl	ok1074	gfp	ok1074	green	n	2	31340.17	334.053	156.279	245	82	1066	10469266.42	286	25125101
ctrl	ok1074	gfp	ok1074	green	n	3	41913.566	189.943	48.289	161	89	594	7961204.454	181	19106025
ctrl	ok1074	gfp	ok1074	green	n	4	41582.301	206.784	65.955	211	89	1082	8598561.248	199	20635612
ctrl	ok1074	gfp	ok1074	green	n	5	33182.753	230.319	68.929	194	81	617	7642605.852	216	18341423
ctrl	ok1074	gfp	ok1074	green	n	6	34215.717	380.056	188.735	282	78	1597	13003898.76	324	31207943
ctrl	ok1074	gfp	ok1074	green	n	7	36930.423	290.377	136.512	192	81	1501	10723758.37	255	25735854
ctrl	ok1074	gfp	ok1074	green	n	8	37149.6	288.119	141.357	213	88	1187	10703516.62	241	25687276
ctrl	ok1074	gfp	ok1074	green	n	9	34256.135	235.275	119.393	159	78	1467	8059612.663	200	19342194
ctrl	ok1074	gfp	ok1074	green	n	10	29812.184	248.08	135.275	161	81	1539	7395815.921	203	17749154
ctrl	ok1074	gfp	ok1074	green	n	11	34890.747	226.76	96.915	186	87	1230	7911841.801	199	18987560
ctrl	ok1074	gfp	ok1074	green	n	12	42288.166	309.04	179.728	220	94	2064	13068728.36	254	31363527
ctrl	ok1074	gfp	ok1074	green	n	13	37677.124	162.818	28.53	157	88	443	6134495.857	159	14722123
ctrl	ok1074	gfp	ok1074	green	n	14	39316.365	188.444	56.065	169	82	633	7408935.682	175	17780640
ctrl	ok1074	gfp	ok1074	green	n	15	42125.659	232.822	95.778	167	75	1273	9807797.702	210	23537648
ctrl	ok1074	gfp	ok1074	green	n	16	35895.793	233.125	104.593	187	78	974	8368219.145	201	20082816
ctrl	ok1074	gfp	ok1074	green	n	17	41142.697	310.588	197.471	161	95	1770	12778446.88	249	30666883
ctrl	ok1074	gfp	ok1074	green	n	18	33620.273	201.521	73.183	161	72	995	6775174.468	181	16259682
ctrl	ok1074	gfp	ok1074	green	n	19	33885.702	254.338	150.134	206	89	1562	8618405.48	210	20683236
ctrl	ok1074	gfp	ok1074	green	n	20	31363.921	226.665	99.111	178	86	1011	7109092.93	196	17061050
ctrl	ok1074	gfp	ok1074	green	n	21	35569.112	241.298	120.677	172	96	1702	8582739.698	202	20597642
ctrl	ok1074	gfp	ok1074	green	n	22	39853.889	278.289	156.588	176	92	1894	11090886.67	232	26616922
ctrl	ok1074	gfp	ok1074	green	n	23	35004.919	231.714	117.323	161	90	1429	8111119.996	195	19465806
ctrl	ok1074	gfp	ok1074	green	n	24	29470.502	266.215	165.641	148	75	1750	7845500.045	219	18828347
ctrl	ok1074	gfp	ok1074	green	n	25	35696.201	247.769	129.379	224	86	1684	8844407.387	220	21225616
ctrl	ok1074	gfp	ok1074	green	n	26	39180.525	189.665	80.785	159	72	1008	7431162.522	169	17833982
ctrl	ok1074	gfp	ok1074	green	n	27	38763.006	192.996	73.826	172	90	946	7481103.118	172	17953834
ctrl	ok1074	gfp	ok1074	green	n	28	38958.848	205.625	77.987	182	78	1069	8010925.873	187	19225351
ctrl	ok1074	gfp	ok1074	green	n	29	35287.849	194.647	70.17	161	60	915	6868691.205	174	16484112
ctrl	ok1074	gfp	ok1074	green	n	30	36943.757	305.993	141.335	218	78	2134	11304528.02	275	27129638
ctrl	ok1074	gfp	ok1074	green	n	31	35613.28	295.301	159.74	153	88	1670	10516634.4	247	25238779
ctrl	ok1074	gfp	ok1074	green	n	32	36262.06	200.534	70.43	189	82	908	7271789.885	187	17451505
ctrl	ok1074	gfp	ok1074	green	n	33	30863.898	305.772	182.97	151	93	1853	9437327.584	254	22648560
ctrl	ok1074	gfp	ok1074	green	n	34	35204.095	237.151	144.438	162	78	1766	8348672.009	196	20035905
ctrl	ok1074	gfp	ok1074	green	n	35	35995.798	243.341	123.041	145	92	1594	8759264.362	209	21021282
ctrl	ok1074	gfp	ok1074	green	n	36	42872.776	199.973	67.811	167	85	1075	8573407.192	182	20575245
ctrl	ok1074	gfp	ok1074	green	n	37	38653.001	212.452	88.731	162	68	1075	8211919.563	185	19707714
ctrl	ok1074	gfp	ok1074	green	n	38	34989.085	230.451	99.369	146	83	1843	8063265.328	209	19350960
ctrl	ok1074	gfp	ok1074	green	n	39	31343.503	319.128	188.663	194	86	2429	10002582.36	243	24005110
ctrl	ok1074	gfp	ok1074	green	n	40	39016.351	308.656	159.814	153	97	3017	12042643.54	268	28901035
ctrl	ok1074	gfp	ok1074	green	n	41	36352.064	245.397	110.975	189	70	1598	8920671.259	214	21408641
ctrl	ok1074	gfp	ok1074	green	n	42	39570.543	258.271	169.448	200	69	1916	10219918.04	209	24526692
ctrl	ok1074	gfp	ok1074	green	n	43	41731.057	164.611	31.954	154	77	517	6869377.069	159	16485758
ctrl	ok1074	gfp	ok1074	green	n	44	33057.748	317.113	188.438	159	90	1672	10483042.88	256	25158163
ctrl	ok1074	gfp	ok1074	green	n	45	30245.12	301.567	191.315	218	72	2133	9120929.915	231	21889240
ctrl	ok1074	gfp	ok1074	green	n	46	37432.113	325.586	188.667	182	87	2315	12187378.02	267	29248382
ctrl	ok1074	gfp	ok1074	green	n	47	38288.818	268.215	133.553	182	81	1161	10269642.79	224	24646026
ctrl	ok1074	gfp	ok1074	green	n	48	42864.025	282.361	150.022	228	82	1611	12103127.53	240	29046190
ctrl	ok1074	gfp	ok1074	green	n	49	38142.145	234.675	104.114	182	80	1336	8951007.633	203	21481445
ctrl	ok1074	gfp	ok1074	green	n	50	39505.123	230.802	112.497	169	71	1464	9117862.276	194	21881878
ctrl	ok1074	gfp	ok1074	green	n	51	42086.907	248.872	177.923	189	94	2755	10474243.73	203	25137046
ctrl	ok1074	gfp	ok1074	green	n	52	32555.225	219.574	107.598	172	82	933	7148267.205	186	17155064
ctrl	ok1074	gfp	ok1074	green	n	53	33671.526	205.947	72.953	186	89	1259	6934545.438	186	16642155
ctrl	ok1074	gfp	ok1074	green	n	54	30019.277	216.052	87.221	171	88	890	6485736.771	192	15565063
ctrl	ok1074	gfp	ok1074	green	n	55	33855.284	180.795	54.981	156	83	556	6120856.905	166	14689391
ctrl	ok1074	gfp	ok1074	green	n	56	32276.046	207.239	82.227	158	86	973	6688870.557	184	16052562
ctrl	ok1074	gfp	ok1074	green	n	57	30385.543	295.01	170.382	155	85	1534	8964054.057	238	21512755
ctrl	ok1074	gfp	ok1074	green	n	58	31956.865	224.065	88.855	189	81	873	7160420.256	201	17184230
ctrl	ok1074	gfp	ok1074	green	n	59	35432.022	204.894	72.178	185	94	979	7259809.342	190	17422753
ctrl	ok1074	gfp	ok1074	green	n	60	42884.026	250.15	101.897	218	91	1374	10727429.79	224	25744665
ctrl	wt	ctrl	ok1074	red	n	1	36745.427	278.021	160.413	136	83	997	10215994.66	213	24517268
ctrl	wt	ctrl	ok1074	red	n	2	43280.726	301.859	180.492	136	75	1148	13064685.53	221	31353814
ctrl	wt	ctrl	ok1074	red	n	3	42430.27	276.957	156.248	137	88	883	11751349.74	195	28201952
ctrl	wt	ctrl	ok1074	red	n	4	36642.089	282.252	159.561	136	81	918	10342300.42	217	24820388
ctrl	wt	ctrl	ok1074	red	n	5	47458.833	295.896	175.766	136	72	1002	14042894.76	216	33701409
ctrl	wt	ctrl	ok1074	red	n	6	35752.049	284.743	158.431	139	83	788	10180135.94	207	24431211
ctrl	wt	ctrl	ok1074	red	n	7	41013.955	277.322	150.692	137	78	902	11374062.1	209	27296503
ctrl	wt	ctrl	ok1074	red	n	8	44618.287	298.299	185.027	144	74	1013	13309603.37	202	31941590
ctrl	wt	ctrl	ok1074	red	n	9	43106.551	288.534	159.492	138	89	922	12437726.07	226	29849180
ctrl	wt	ctrl	ok1074	red	n	10	38528.425	287.759	169.544	136	82	924	11086914	199	26607379
ctrl	wt	ctrl	ok1074	red	n	11	37273.368	291.158	164.467	136	85	935	10852432.04	220	26044648
ctrl	wt	ctrl	ok1074	red	n	12	37159.613	288.82	177.38	137	83	1056	10732425.73	192	25756646
ctrl	wt	ctrl	ok1074	red	n	13	34411.571	287.071	174.378	137	79	987	9878567.59	187	23707480
ctrl	wt	ctrl	ok1074	red	n	14	32834.415	267.788	158.45	131	74	1018	8792660.938	190	21101423
ctrl	wt	ctrl	ok1074	red	n	15	46054.602	268.502	151.049	140	77	981	12365736.54	199	29676413
ctrl	wt	ctrl	ok1074	red	n	16	38304.665	275.631	159.002	140	79	1094	10557963.6	187	25337956
ctrl	wt	ctrl	ok1074	red	n	17	47055.065	273.432	152.831	146	75	866	12866376.47	202	30877894
ctrl	wt	ctrl	ok1074	red	n	18	42875.29	284.241	159.004	137	85	1013	12186920.88	216	29247275
ctrl	wt	ctrl	ok1074	red	n	19	30968.497	294.872	176.687	136	84	951	9131751	217	21915202
ctrl	wt	ctrl	ok1074	red	n	20	34287.398	252.001	128.841	136	77	698	8640442.74	204	20736116
ctrl	wt	ctrl	ok1074	red	n	21	36435.83	256.376	148.447	140	82	798	9341260.147	178	22418001
ctrl	wt	ctrl	ok1074	red	n	22	38747.602	304.662	185.43	136	76	963	11804940.11	219	28330563
ctrl	wt	ctrl	ok1074	red	n	23	49330.585	276.382	164.819	140	70	891	13634068.18	189	32720270
ctrl	wt	ctrl	ok1074	red	n	24	33554.448	286.213	163.462	136	75	914	9603729.211	209	23047898
ctrl	wt	ctrl	ok1074	red	n	25	35931.64	273.35	168.611	136	60	886	9821930.421	176	23571557
ctrl	wt	ctrl	ok1074	red	n	26	39852.236	284.773	156.465	153	76	876	11348825.95	198	27235939
ctrl	wt	ctrl	ok1074	red	n	27	32178.969	289.275	184.474	140	76	951	9308559.904	190	22339524
ctrl	wt	ctrl	ok1074	red	n	28	34578.662	301.075	179.67	132	89	997	10410756.47	223	24984675
ctrl	wt	ctrl	ok1074	red	n	29	35280.36	274.844	156.34	136	65	963	9696584.699	202	23270741
ctrl	wt	ctrl	ok1074	red	n	30	37467.96	272.915	152.66	136	89	804	10225560.1	205	24540224
ctrl	wt	ctrl	ok1074	red	n	31	37161.696	301.889	167.58	136	91	1090	11218718.76	244	26923696
ctrl	wt	ctrl	ok1074	red	n	32	44758.293	253.711	138.066	138	82	942	11355669.18	178	27252362
ctrl	wt	ctrl	ok1074	red	n	33	33393.191	314.201	174.798	136	88	888	10492170.6	251	25180060
ctrl	wt	ctrl	ok1074	red	n	34	39127.203	319.946	221.879	140	61	1219	12518596.02	212	30043259
ctrl	wt	ctrl	ok1074	red	n	35	42002.751	291.247	172.288	136	85	873	12233191.74	202	29358320
ctrl	wt	ctrl	ok1074	red	n	36	39174.288	261.523	150.849	140	68	964	10244978.48	187	24586826
ctrl	wt	ctrl	ok1074	red	n	37	44582.452	271.429	155.96	138	91	882	12100971.54	191	29041006
ctrl	wt	ctrl	ok1074	red	n	38	42203.176	283.452	161.058	137	91	1576	11962591.05	212	28708908
ctrl	wt	ctrl	ok1074	red	n	39	38287.581	293.871	175.054	143	71	997	11251592.76	199	27002590
ctrl	wt	ctrl	ok1074	red	n	40	36723.76	316.393	178.358	137	75	924	11619137.46	249	27884657
ctrl	wt	ctrl	ok1074	red	n	41	40276.005	266.863	142.702	136	86	789	10748174.37	206	25794441
ctrl	wt	ctrl	ok1074	red	n	42	44276.188	280.033	157.645	138	76	1182	12398815.55	203	29755799
ctrl	wt	ctrl	ok1074	red	n	43	38836.356	299.024	155.655	151	77	816	11613003.84	244	27869937
ctrl	wt	ctrl	ok1074	red	n	44	34331.567	299.825	173.707	136	87	930	10293458.2	228	24703172
ctrl	wt	ctrl	ok1074	red	n	45	47955.939	282.293	157.977	140	84	1427	13537610.45	205	32488782
ctrl	wt	ctrl	ok1074	red	n	46	34123.641	281.341	162.149	141	87	968	9600394.892	192	23039896
ctrl	wt	ctrl	ok1074	red	n	47	48328.873	268.408	150.964	139	72	862	12971840.04	187	31130995
ctrl	wt	ctrl	ok1074	red	n	48	42690.699	320.41	187.816	154	88	989	13678530.63	230	32826975
ctrl	wt	ctrl	ok1074	red	n	49	36167.484	280.103	163.545	134	71	824	10130610.76	199	24312356
ctrl	wt	ctrl	ok1074	red	n	50	35150.771	272.654	149.159	136	83	784	9583992.893	213	23000533
ctrl	wt	ctrl	ok1074	red	n	51	41994	294.396	162.254	144	90	1184	12362884.32	229	29669568
ctrl	wt	ctrl	ok1074	red	n	52	35237.442	285.343	152.133	142	87	804	10054751.47	227	24130302
ctrl	wt	ctrl	ok1074	red	n	53	33353.606	268.483	154.423	137	80	903	8954870.426	196	21490708
ctrl	wt	ctrl	ok1074	red	n	54	35854.137	296.132	181.999	136	70	1051	10617545.91	198	25480947
ctrl	wt	ctrl	ok1074	red	n	55	33547.781	259.773	138.607	133	94	965	8714822.802	194	20914620
ctrl	wt	ctrl	ok1074	red	n	56	30896.827	304.949	168.568	136	75	840	9421966.747	258	22611688
ctrl	wt	ctrl	ok1074	red	n	57	30121.375	283.333	164.012	132	74	995	8534379.149	200	20481575
ctrl	wt	ctrl	ok1074	red	n	58	42015.668	274.781	168.284	136	66	1012	11545121.58	183	27707027
ctrl	wt	ctrl	ok1074	red	n	59	43663.243	291.297	163.764	142	93	923	12718978.91	208	30524156
ctrl	wt	ctrl	ok1074	red	n	60	37499.628	275.175	158.532	137	77	937	10318962.28	192	24764379
ctrl	wt	ctrl	ok1074	red	n	61	35730.798	270.525	157.196	136	73	798	9666088.724	186	23197554
ctrl	wt	ctrl	ok1074	red	n	62	31950.625	315.556	180.661	138	76	912	10082203.55	252	24196184
ctrl	wt	ctrl	ok1074	red	n	63	39518.886	283.544	177.021	138	88	929	11205348.66	183	26891610
ctrl	wt	ctrl	ok1074	red	n	64	31276.01	265.919	152.616	133	76	1006	8316898.559	209	19959646
ctrl	wt	ctrl	ok1074	red	n	65	36854.598	265.029	142.915	136	70	758	9767525.566	191	23440992
ctrl	wt	ctrl	ok1074	red	n	66	43810.332	278.299	173.584	139	83	1277	12192383.26	186	29260385
ctrl	wt	ctrl	ok1074	red	n	67	36117.898	264.765	144.157	130	86	749	9562752.891	199	22949560
ctrl	wt	ctrl	ok1074	red	n	68	39160.536	259.441	140.729	133	83	1129	10159839.3	191	24382502
ctrl	wt	ctrl	ok1074	red	n	69	34505.741	244.899	139.783	130	74	826	8450426.317	165	20280098
ctrl	wt	gfp	ok1074	red	n	1	28811.743	258.258	143.548	130	68	785	7440867.627	186	17857260
ctrl	wt	gfp	ok1074	red	n	2	35098.7	277.215	180.282	129	77	1046	9729870.528	173	23350614
ctrl	wt	gfp	ok1074	red	n	3	39285.142	261.531	143.146	136	88	836	10274298.1	186	24657180
ctrl	wt	gfp	ok1074	red	n	4	35852.068	267.383	155.7	131	78	1096	9586241.831	186	23005921
ctrl	wt	gfp	ok1074	red	n	5	31463.115	254.022	129.095	124	82	681	7992331.353	206	19180712
ctrl	wt	gfp	ok1074	red	n	6	38390.101	262.458	159.073	130	87	878	10075802.29	176	24180812
ctrl	wt	gfp	ok1074	red	n	7	40432.278	254.648	147.25	131	78	845	10295999.93	177	24709262
ctrl	wt	gfp	ok1074	red	n	8	38161.341	265.793	165.296	129	73	963	10142998.3	179	24342075
ctrl	wt	gfp	ok1074	red	n	9	42415.703	241.135	130.16	132	82	758	10227920.13	178	24545878
ctrl	wt	gfp	ok1074	red	n	10	31698.96	248.765	123.383	124	71	661	7885587.688	207	18924539
ctrl	wt	gfp	ok1074	red	n	11	37163.378	252.088	140.016	127	80	762	9368428.885	180	22483194
ctrl	wt	gfp	ok1074	red	n	12	35437.882	250.741	144.04	130	80	775	8885722.491	172	21324752
ctrl	wt	gfp	ok1074	red	n	13	41405.657	232.418	124.196	134	80	693	9623435.21	169	23095181
ctrl	wt	gfp	ok1074	red	n	14	40438.529	268.193	158.111	129	61	1025	10845333.14	190	26027601
ctrl	wt	gfp	ok1074	red	n	15	41374.405	249.142	122.76	124	73	836	10308121.32	215	24738352
ctrl	wt	gfp	ok1074	red	n	16	36030.826	256.258	135.677	130	56	846	9233202.241	196	22158665
ctrl	wt	gfp	ok1074	red	n	17	37773.823	251.725	137.031	129	77	790	9508599.089	191	22819587
ctrl	wt	gfp	ok1074	red	n	18	43297.41	253.544	154.364	137	87	946	10977779.66	171	26345458
ctrl	wt	gfp	ok1074	red	n	19	36907.116	252.293	128.245	136	76	698	9311402.092	196	22346336
ctrl	wt	gfp	ok1074	red	n	20	34320.33	254.371	147.549	130	78	859	8730083.658	173	20951236
ctrl	wt	gfp	ok1074	red	n	21	42686.549	249.64	139.424	129	72	827	10656285.69	176	25573908
ctrl	wt	gfp	ok1074	red	n	22	42629.88	258.752	159.062	132	76	981	11030566.67	173	26472141
ctrl	wt	gfp	ok1074	red	n	23	42453.622	229.001	122.484	127	66	775	9721933.913	158	23331567
ctrl	wt	gfp	ok1074	red	n	24	35717.478	252.316	136.827	134	71	727	9012085.81	184	21628010
ctrl	wt	gfp	ok1074	red	n	25	33987.398	245.491	143.464	129	69	724	8343607.529	164	20023736
ctrl	wt	gfp	ok1074	red	n	26	45119.161	241.147	132.305	131	67	749	10880352.25	171	26111643
ctrl	wt	gfp	ok1074	red	n	27	43575.34	262.69	157.108	132	72	1041	11446818.34	178	27471099
ctrl	wt	gfp	ok1074	red	n	28	32322.738	261.159	149.241	129	79	819	8441362.863	199	20258338
ctrl	wt	gfp	ok1074	red	n	29	37617.565	268.767	149.875	138	79	928	10110367.22	198	24263764
ctrl	wt	gfp	ok1074	red	n	30	38521.774	239.226	127.901	131	78	721	9215399.755	173	22115941
ctrl	wt	gfp	ok1074	red	n	31	37657.984	242.43	121.846	132	88	679	9129423.713	189	21909608
ctrl	wt	gfp	ok1074	red	n	32	45239.583	245.365	122.697	129	62	704	11100216.13	194	26639292
ctrl	wt	gfp	ok1074	red	n	33	43129.069	224.858	118.94	130	73	767	9697897.806	159	23273883
ctrl	wt	gfp	ok1074	red	n	34	35347.461	237.709	129.371	125	79	673	8402408.153	171	20164851
ctrl	wt	gfp	ok1074	red	n	35	37912.996	259.125	140.057	132	53	719	9824188.204	186	23576966
ctrl	wt	gfp	ok1074	red	n	36	43531.588	254.982	147.115	133	83	892	11099769.86	168	26638221
ctrl	wt	gfp	ok1074	red	n	37	35577.055	244.088	132.338	131	66	834	8683930.283	190	20840473
ctrl	wt	gfp	ok1074	red	n	38	36808.778	269.711	143.726	128	80	766	9927739.222	220	23825477
ctrl	wt	gfp	ok1074	red	n	39	42582.794	243.784	132.066	137	84	808	10381000.09	171	24913253
ctrl	wt	gfp	ok1074	red	n	40	39716.829	263.325	165.4	129	86	964	10458448.66	176	25099121
ctrl	wt	gfp	ok1074	red	n	41	38177.591	239.085	132.034	130	68	699	9127705.3	168	21905484
ctrl	wt	gfp	ok1074	red	n	42	40071.428	245.084	143.576	130	88	803	9820860.134	169	23568979
ctrl	wt	gfp	ok1074	red	n	43	41929.431	256.404	150.645	129	66	830	10750870.88	178	25800902
ctrl	wt	gfp	ok1074	red	n	44	40532.7	249.014	142.42	133	78	787	10093209.34	171	24222587
ctrl	wt	gfp	ok1074	red	n	45	35724.978	257.052	149.06	129	61	936	9183183.688	179	22038626
ctrl	wt	gfp	ok1074	red	n	46	38744.284	255.967	140.686	138	79	780	9917248.739	183	23800301
ctrl	wt	gfp	ok1074	red	n	47	40012.676	250.021	133.086	130	86	716	10004019.4	184	24008541
ctrl	wt	gfp	ok1074	red	n	48	42331.533	250.674	142.547	136	70	908	10611397.37	179	25466181
ctrl	wt	gfp	ok1074	red	n	49	40700.624	237.041	126.5	125	79	957	9647697.578	169	23153408
ctrl	wt	gfp	ok1074	red	n	50	35983.324	282.429	166.285	130	76	1176	10162746.71	210	24389469
ctrl	wt	gfp	ok1074	red	n	51	43122.402	248.724	145.835	130	75	873	10725580.96	167	25740209
ctrl	wt	gfp	ok1074	red	n	52	38003	230.894	121.863	126	74	690	8774651.96	172	21058195
ctrl	wt	gfp	ok1074	red	n	53	38767.618	239.648	121.186	129	73	723	9290594.467	185	22296400
ctrl	wt	gfp	ok1074	red	n	54	43083.651	259.778	146.893	133	77	768	11192195.78	184	26860033
ctrl	wt	gfp	ok1074	red	n	55	36198.333	235.514	118.833	129	69	695	8525231.308	184	20459613
ctrl	wt	gfp	ok1074	red	n	56	36134.581	250.901	145.753	129	78	848	9066206.635	169	21757894
ctrl	wt	gfp	ok1074	red	n	57	38047.169	246.161	133.764	129	81	794	9365731.261	172	22476720
ctrl	wt	gfp	ok1074	red	n	58	41979.433	247.064	131.841	131	71	741	10371596.33	186	24890685
ctrl	wt	gfp	ok1074	red	n	59	36899.199	249.458	137.859	130	81	724	9204793.433	181	22090487
ctrl	wt	gfp	ok1074	red	n	60	34669.513	229.2	111.167	123	79	634	7946255.065	184	19070134
ctrl	wt	gfp	ok1074	red	n	61	39096.384	250.031	142.384	131	63	768	9775318.037	178	23459683
ctrl	wt	gfp	ok1074	red	n	62	36537.099	236.154	119.612	129	76	728	8628390.225	182	20707183
ctrl	wt	gfp	ok1074	red	n	63	33432.373	244.845	120.49	130	81	608	8185759.844	201	19644919
ctrl	wt	gfp	ok1074	red	n	64	40688.54	237.102	127.159	129	78	694	9647345.895	172	23152564
ctrl	wt	gfp	ok1074	red	n	65	31484.366	263.723	150.023	130	82	860	8303154.832	200	19926654
ctrl	wt	gfp	ok1074	red	n	66	43612.008	253.997	136.88	129	76	704	11077319.24	181	26584342
ctrl	wt	gfp	ok1074	red	n	67	40043.094	249.965	138.105	129	69	804	10009382.15	178	24021411
ctrl	ok1074	gfp	ok1074	red	n	1	34696.572	254.983	131.445	132	85	868	8847043.756	191	21231943
ctrl	ok1074	gfp	ok1074	red	n	2	31340.17	259.919	131.278	144	84	691	8145907.822	198	19549293
ctrl	ok1074	gfp	ok1074	red	n	3	41913.566	235.679	111.288	143	84	763	9878138.806	183	23706459
ctrl	ok1074	gfp	ok1074	red	n	4	41582.301	244.189	125.836	146	82	946	10153940.47	185	24368353
ctrl	ok1074	gfp	ok1074	red	n	5	33182.753	275.746	155.849	132	81	861	9150009.149	196	21959027
ctrl	ok1074	gfp	ok1074	red	n	6	34215.717	269.215	144.33	133	78	876	9211380.263	211	22106311
ctrl	ok1074	gfp	ok1074	red	n	7	36930.423	271.934	145.799	136	79	825	10042650.84	204	24101270
ctrl	ok1074	gfp	ok1074	red	n	8	37149.6	268.882	146.175	138	87	943	9988864.239	203	23972188
ctrl	ok1074	gfp	ok1074	red	n	9	34256.135	254.46	133.344	134	88	751	8716806.605	194	20919388
ctrl	ok1074	gfp	ok1074	red	n	10	29812.184	283.4	147.868	133	85	1074	8448779.045	233	20276151
ctrl	ok1074	gfp	ok1074	red	n	11	34890.747	262.253	135.715	132	83	842	9150195.824	209	21959475
ctrl	ok1074	gfp	ok1074	red	n	12	42288.166	259.456	138.642	133	83	908	10971937.53	197	26331457
ctrl	ok1074	gfp	ok1074	red	n	13	37677.124	243.337	117.353	133	77	863	9168257.059	202	22002820
ctrl	ok1074	gfp	ok1074	red	n	14	39316.365	249.746	139.12	133	84	743	9819103.214	168	23564780
ctrl	ok1074	gfp	ok1074	red	n	15	42125.659	256.444	142.851	140	80	903	10802863.2	185	25925697
ctrl	ok1074	gfp	ok1074	red	n	16	35895.793	262.701	144.937	135	84	936	9429870.579	191	22630664
ctrl	ok1074	gfp	ok1074	red	n	17	41142.697	260.709	152.18	132	75	993	10726253.07	176	25741841
ctrl	ok1074	gfp	ok1074	red	n	18	33620.273	260.5	137.277	132	78	868	8758083.892	206	21018449
ctrl	ok1074	gfp	ok1074	red	n	19	33885.702	264.286	155.214	134	84	948	8955531.171	175	21492301
ctrl	ok1074	gfp	ok1074	red	n	20	31363.921	267.126	138.954	133	82	830	8378129.594	212	20106600
ctrl	ok1074	gfp	ok1074	red	n	21	35569.112	250.612	124.588	142	81	795	8914047.625	202	21392745
ctrl	ok1074	gfp	ok1074	red	n	22	39853.889	261.661	143.488	137	81	1403	10428199.15	194	25026544
ctrl	ok1074	gfp	ok1074	red	n	23	35004.919	277.597	161.786	135	83	828	9717256.1	190	23320358
ctrl	ok1074	gfp	ok1074	red	n	24	29470.502	248.9	114.285	138	71	640	7335202.758	209	17603689
ctrl	ok1074	gfp	ok1074	red	n	25	35696.201	274.302	151.458	140	73	1233	9791552.8	207	23498662
ctrl	ok1074	gfp	ok1074	red	n	26	39180.525	253.787	132.123	138	78	707	9943498.017	178	23863314
ctrl	ok1074	gfp	ok1074	red	n	27	38763.006	259.277	150.251	134	83	885	10050361.19	175	24119774
ctrl	ok1074	gfp	ok1074	red	n	28	38958.848	252.233	133.942	143	67	733	9826714.393	189	23583046
ctrl	ok1074	gfp	ok1074	red	n	29	35287.849	247.19	122.894	137	78	822	8722806.044	186	20933786
ctrl	ok1074	gfp	ok1074	red	n	30	36943.757	242.542	116.313	144	87	807	8960418.476	192	21504030
ctrl	ok1074	gfp	ok1074	red	n	31	35613.28	255.205	123.654	149	89	738	9088698.455	196	21811888
ctrl	ok1074	gfp	ok1074	red	n	32	36262.06	262.632	134.59	137	81	833	9523571.075	201	22855535
ctrl	ok1074	gfp	ok1074	red	n	33	30863.898	271.753	133.606	145	90	731	8387362.512	219	20128758
ctrl	ok1074	gfp	ok1074	red	n	34	35204.095	262.497	144.85	136	77	806	9240974.521	191	22177334
ctrl	ok1074	gfp	ok1074	red	n	35	35995.798	252.068	127.086	140	78	730	9073372.344	194	21775107
ctrl	ok1074	gfp	ok1074	red	n	36	42872.776	241.162	110.817	142	80	756	10339294.28	193	24813182
ctrl	ok1074	gfp	ok1074	red	n	37	38653.001	251.898	141.15	134	76	852	9736616.144	183	23366820
ctrl	ok1074	gfp	ok1074	red	n	38	34989.085	255.452	132.611	134	77	786	8938025.378	197	21450289
ctrl	ok1074	gfp	ok1074	red	n	39	31343.503	259.297	131.605	132	82	639	8127261.978	208	19504545
ctrl	ok1074	gfp	ok1074	red	n	40	39016.351	233.609	111.094	144	75	641	9114577.127	183	21873994
ctrl	ok1074	gfp	ok1074	red	n	41	36352.064	251.542	109.859	149	78	690	9144055.963	212	21944740
ctrl	ok1074	gfp	ok1074	red	n	42	39570.543	271.959	155.712	133	83	970	10761580.92	194	25826624
ctrl	ok1074	gfp	ok1074	red	n	43	41731.057	249.577	130.163	138	54	684	10415123.55	179	24995164
ctrl	ok1074	gfp	ok1074	red	n	44	33057.748	251.258	135.227	138	68	717	8306025.494	181	19933558
ctrl	ok1074	gfp	ok1074	red	n	45	30245.12	269.555	146.102	134	83	844	8152726.465	204	19565657
ctrl	ok1074	gfp	ok1074	red	n	46	37432.113	263.509	139.383	146	83	719	9863712.736	194	23671838
ctrl	ok1074	gfp	ok1074	red	n	47	38288.818	248.535	133.629	132	87	733	9516109.07	182	22837627
ctrl	ok1074	gfp	ok1074	red	n	48	42864.025	245.588	125.732	135	81	728	10526893.2	184	25263399
ctrl	ok1074	gfp	ok1074	red	n	49	38142.145	238.88	118.676	133	71	796	9111385.316	185	21866334
ctrl	ok1074	gfp	ok1074	red	n	50	39505.123	259.957	147.377	132	78	1016	10269631.13	196	24645998
ctrl	ok1074	gfp	ok1074	red	n	51	42086.907	256.549	143.107	141	83	989	10797347.12	182	25912459
ctrl	ok1074	gfp	ok1074	red	n	52	32555.225	275.732	144.284	141	75	800	8976519.206	217	21542670
ctrl	ok1074	gfp	ok1074	red	n	53	33671.526	248.804	120.56	140	79	658	8377599.987	199	20105329
ctrl	ok1074	gfp	ok1074	red	n	54	30019.277	244.361	120.47	133	82	779	7335530.689	201	17604476
ctrl	ok1074	gfp	ok1074	red	n	55	33855.284	245.02	118.313	132	78	691	8295232.088	197	19907655
ctrl	ok1074	gfp	ok1074	red	n	56	32276.046	263.161	154.415	132	78	791	8493787.334	179	20384166
ctrl	ok1074	gfp	ok1074	red	n	57	30385.543	259.099	136.358	133	79	716	7872867.535	207	18894026
ctrl	ok1074	gfp	ok1074	red	n	58	31956.865	272.643	138.355	133	64	750	8712802.257	251	20909778
ctrl	ok1074	gfp	ok1074	red	n	59	35432.022	267.818	139.556	147	63	723	9489332.44	204	22773366
ctrl	ok1074	gfp	ok1074	red	n	60	42884.026	253.068	142.471	150	74	745	10852580.04	177	26045012
