# Supplementary material for: A genetic framework for RNAi inheritance in Caenorhabditis elegans
Source: EMBO Rep. 2025 Jul 7;26(16):4072–99. doi: 10.1038/s44319-025-00512-7 (PMC12373942; doi:10.1038/s44319-025-00512-7)
Supplement: Supplementary file 7 — Source data Fig. 6 [file 44319_2025_512_MOESM7_ESM.zip › Figure_6/6B/F1_males_wago-1.csv]

RNAi_male	genotype_male	RNAi_herma	genotype_herma	channel	image	index	area	mean	stddev	modal	min	max	intden	median	rawintden
ctrl	wt	ctrl	ok1074	green	n	1	7162.41	275.018	98.406	157	90	608	1969788.92	260	4727278
ctrl	wt	ctrl	ok1074	green	n	2	6289.87	404.929	227.849	158	107	1456	2546950.635	366	6112403
ctrl	wt	ctrl	ok1074	green	n	3	6859.479	248.029	96.913	155	98	785	1701350.022	225	4083054
ctrl	wt	ctrl	ok1074	green	n	4	6906.565	305.297	124.434	169	94	782	2108550.66	278	5060291
ctrl	wt	ctrl	ok1074	green	n	5	5592.338	270.88	121.912	148	94	847	1514850.274	250	3635475
ctrl	wt	ctrl	ok1074	green	n	6	5954.855	326.153	168.576	157	88	1409	1942192.246	292	4661049
ctrl	wt	ctrl	ok1074	green	n	7	5994.856	364.729	205.108	190	106	1432	2186498.795	302	5247358
ctrl	wt	ctrl	ok1074	green	n	8	6563.632	274.771	106.646	157	93	875	1803495.926	254	4328193
ctrl	wt	ctrl	ok1074	green	n	9	7114.491	296.66	123.33	160	94	911	2110585.752	275	5065175
ctrl	wt	ctrl	ok1074	green	n	10	6845.729	359.235	183.522	152	104	1337	2459227.055	318	5901876
ctrl	wt	ctrl	ok1074	green	n	11	6888.231	353.306	189.955	144	92	1078	2433654.223	304	5840504
ctrl	wt	ctrl	ok1074	green	n	12	6312.371	424.894	193.598	169	104	1523	2682086.376	409	6436714
ctrl	wt	ctrl	ok1074	green	n	13	6060.693	418.835	267.055	145	100	1733	2538433.164	343	6091962
ctrl	wt	ctrl	ok1074	green	n	14	6634.469	259.156	93.116	155	93	638	1719360.426	251	4126277
ctrl	wt	ctrl	ok1074	green	n	15	5452.748	283.341	115.261	158	110	807	1544986.231	265	3707798
ctrl	wt	ctrl	ok1074	green	n	16	5808.598	258.655	89.251	164	106	715	1502421.375	256	3605647
ctrl	wt	ctrl	ok1074	green	n	17	5437.748	461.166	345.473	139	100	1883	2507703.43	318	6018214
ctrl	wt	ctrl	ok1074	green	n	18	7831.607	376.845	189.175	151	89	1203	2951304.476	339	7082808
ctrl	wt	ctrl	ok1074	green	n	19	7574.928	276.524	135.069	144	89	1016	2094650.443	242	5026932
ctrl	wt	ctrl	ok1074	green	n	20	6977.818	496.829	265.101	188	110	1283	3466780.464	454	8319894
ctrl	wt	ctrl	ok1074	green	n	21	7277.415	232.408	86.656	152	92	606	1691330.399	213	4059008
ctrl	wt	ctrl	ok1074	green	n	22	7863.692	243.076	81.286	225	100	658	1911471.263	234	4587322
ctrl	wt	ctrl	ok1074	green	n	23	7735.769	285.962	114.441	174	107	738	2212134.129	262	5308880
ctrl	wt	ctrl	ok1074	green	n	24	7157.826	376.904	193.015	168	107	1285	2697813.343	335	6474457
ctrl	wt	ctrl	ok1074	green	n	25	7080.323	468.858	247.057	192	101	2113	3319666.678	459	7966837
ctrl	wt	ctrl	ok1074	green	n	26	5218.571	446.204	311.886	138	108	2117	2328549.434	329	5588264
ctrl	wt	ctrl	ok1074	green	n	27	6179.032	282.565	133.899	145	90	952	1745980.389	255	4190162
ctrl	wt	ctrl	ok1074	green	n	28	6753.641	360.231	186.972	157	106	1410	2432868.354	318	5838618
ctrl	wt	ctrl	ok1074	green	n	29	6168.198	285.518	133.03	150	86	1007	1761132.746	251	4226526
ctrl	wt	ctrl	ok1074	green	n	30	8703.73	397.814	201.218	184	105	1087	3462467.768	343	8309544
ctrl	wt	ctrl	ok1074	green	n	31	7025.737	342.243	172.409	155	106	1165	2404509.978	302	5770561
ctrl	wt	ctrl	ok1074	green	n	32	6529.464	264.373	92.884	155	107	772	1726211.572	255	4142719
ctrl	wt	ctrl	ok1074	green	n	33	7917.861	234.833	79.936	147	101	646	1859377.639	219	4462303
ctrl	wt	ctrl	ok1074	green	n	34	7153.243	305.012	163.285	154	94	1258	2181822.332	256	5236135
ctrl	wt	ctrl	ok1074	green	n	35	7073.656	319.374	160.169	157	102	1121	2259140.021	279	5421689
ctrl	wt	ctrl	ok1074	green	n	36	7185.744	333.654	175.885	140	106	1277	2397553.411	278	5753866
ctrl	wt	ctrl	ok1074	green	n	37	7601.18	568.87	339.64	223	103	2221	4324082.027	514	10377324
ctrl	wt	ctrl	ok1074	green	n	38	6414.042	275.971	110.436	145	98	697	1770091.904	261	4248027
ctrl	wt	ctrl	ok1074	green	n	39	6037.775	307.515	142.067	150	110	1110	1856705.851	276	4455891
ctrl	wt	ctrl	ok1074	green	n	40	7532.427	368.18	183.846	171	97	1147	2773288.032	330	6655588
ctrl	wt	ctrl	ok1074	green	n	41	6211.95	216.446	54.823	150	107	420	1344553.765	215	3226782
ctrl	wt	ctrl	ok1074	green	n	42	5810.681	252.351	108.834	140	101	770	1466330.563	225	3519033
ctrl	wt	ctrl	ok1074	green	n	43	6838.645	281.509	117.671	146	97	916	1925141.053	260	4620128
ctrl	wt	ctrl	ok1074	green	n	44	6671.971	376.182	174.56	151	102	1055	2509877.696	359	6023432
ctrl	wt	ctrl	ok1074	green	n	45	3930.596	276.606	145.577	144	106	872	1087227.456	219	2609227
ctrl	wt	ctrl	ok1074	green	n	46	5290.241	300.397	172.992	136	100	1076	1589170.744	223	3813836
ctrl	wt	ctrl	ok1074	green	n	47	6304.871	301.15	125.279	144	99	935	1898712.348	288	4556702
ctrl	wt	ctrl	ok1074	green	n	48	5923.187	404.511	222.656	181	106	1950	2395991.674	356	5750118
ctrl	wt	ctrl	ok1074	green	n	49	7768.271	356.011	199.73	163	88	1157	2765591.431	286	6637117
ctrl	wt	ctrl	ok1074	green	n	50	8481.636	317.605	142.311	199	108	898	2693810.66	277	6464851
ctrl	wt	ctrl	ok1074	green	n	51	6571.966	342.586	176.646	149	102	1052	2251461.755	296	5403262
ctrl	wt	ctrl	ok1074	green	n	52	6995.735	324.582	132.237	189	99	1062	2270691.381	309	5449411
ctrl	wt	ctrl	ok1074	green	n	53	5695.26	375.585	213.674	155	101	1420	2139053.169	312	5133493
ctrl	wt	ctrl	ok1074	green	n	54	5141.485	366.303	160.381	154	103	862	1883340.65	355	4519811
ctrl	wt	ctrl	ok1074	green	n	55	7687.851	259.79	93.199	152	100	628	1997225.021	243	4793121
ctrl	wt	ctrl	ok1074	green	n	56	5742.346	375.65	204.498	163	104	1267	2157111.494	320	5176831
ctrl	wt	ctrl	ok1074	green	n	57	4222.693	354.105	218.852	151	108	1356	1495274.999	251	3588496
ctrl	wt	ctrl	ok1074	green	n	58	5967.356	271.891	108.607	172	100	862	1622469.145	252	3893748
ctrl	wt	ctrl	ok1074	green	n	59	7918.695	432.427	203.214	215	110	1197	3424255.652	441	8217838
ctrl	wt	ctrl	ok1074	green	n	60	7405.755	285.512	124.228	177	105	1045	2114432.877	261	5074407
ctrl	wt	ctrl	ok1074	green	n	61	6263.62	310.472	120.146	170	81	863	1944676.786	300	4667011
ctrl	wt	ctrl	ok1074	green	n	62	7347.002	422.405	229.35	151	108	1487	3103412.239	377	7447849
ctrl	wt	ctrl	ok1074	green	n	63	4758.967	273.383	97.574	154	106	908	1301022.789	268	3122312
ctrl	wt	ctrl	ok1074	green	n	64	6930.317	277.746	103.117	170	105	754	1924865.464	261	4619466
ctrl	wt	ctrl	ok1074	green	n	65	6869.481	270.493	104.816	202	107	828	1858146.165	249	4459347
ctrl	wt	ctrl	ok1074	green	n	66	5426.498	275.79	114.648	160	105	851	1496572.559	256	3591610
ctrl	wt	gfp	ok1074	green	n	1	7657.847	134.243	13.488	133	92	205	1028009.109	133	2467110
ctrl	wt	gfp	ok1074	green	n	2	9362.508	139.83	17.002	137	80	221	1309155.189	138	3141830
ctrl	wt	gfp	ok1074	green	n	3	6582.798	148.072	22.522	137	89	246	974728.776	144	2339243
ctrl	wt	gfp	ok1074	green	n	4	6673.219	168.693	38.036	136	88	326	1125725.622	159	2701619
ctrl	wt	gfp	ok1074	green	n	5	6888.646	135.257	15.059	130	80	210	931737.66	134	2236069
ctrl	wt	gfp	ok1074	green	n	6	4791.884	124.787	9.977	124	75	180	597966.278	124	1435054
ctrl	wt	gfp	ok1074	green	n	7	3747.253	161.149	34.451	145	96	327	603866.129	151	1449213
ctrl	wt	gfp	ok1074	green	n	8	6061.108	166.965	39.208	131	91	350	1011993.799	159	2428675
ctrl	wt	gfp	ok1074	green	n	9	7072.404	134.856	14.713	129	81	216	953754.909	134	2288908
ctrl	wt	gfp	ok1074	green	n	10	4770.216	145.705	20.94	130	82	240	695043.179	142	1668028
ctrl	wt	gfp	ok1074	green	n	11	5736.093	124.443	10.503	123	72	184	713815.28	123	1713079
ctrl	wt	gfp	ok1074	green	n	12	6397.373	156.997	26.11	152	72	272	1004368.037	154	2410374
ctrl	wt	gfp	ok1074	green	n	13	3868.925	140.772	18.059	132	85	241	544635.943	139	1307067
ctrl	wt	gfp	ok1074	green	n	14	7824.521	145.344	18.538	143	90	233	1137244.895	144	2729264
ctrl	wt	gfp	ok1074	green	n	15	8764.564	196.286	59.142	137	84	443	1720360.916	185	4128679
ctrl	wt	gfp	ok1074	green	n	16	7227.828	125.622	10.296	123	73	187	907976.583	125	2179045
ctrl	wt	gfp	ok1074	green	n	17	6101.943	131.48	12.391	132	87	202	802280.958	131	1925387
ctrl	wt	gfp	ok1074	green	n	18	7617.012	149.911	23.77	150	94	261	1141876.771	147	2740380
ctrl	wt	gfp	ok1074	green	n	19	7242.828	147.947	25.19	135	80	285	1071556.5	143	2571619
ctrl	wt	gfp	ok1074	green	n	20	6405.707	137.535	16.5	127	84	228	881009.527	135	2114327
ctrl	wt	gfp	ok1074	green	n	21	6244.45	134.925	13.571	136	78	206	842532.366	135	2021986
ctrl	wt	gfp	ok1074	green	n	22	9994.62	129.511	12.689	123	86	191	1294411.187	128	3106446
ctrl	wt	gfp	ok1074	green	n	23	6484.461	128.917	12.256	125	85	193	835960.401	128	2006214
ctrl	wt	gfp	ok1074	green	n	24	6286.952	126.298	10.359	125	78	181	794030.584	126	1905587
ctrl	wt	gfp	ok1074	green	n	25	4641.46	140.747	20.678	131	58	313	653272.535	138	1567783
ctrl	wt	gfp	ok1074	green	n	26	6628.217	122.695	9.018	121	75	171	813251.455	122	1951715
ctrl	wt	gfp	ok1074	green	n	27	6463.626	151.884	25.889	134	73	299	981718.26	147	2356017
ctrl	wt	gfp	ok1074	green	n	28	6131.111	127.002	11.92	125	78	221	778662.804	126	1868706
ctrl	wt	gfp	ok1074	green	n	29	5112.315	122.471	9.384	121	80	169	626110.054	122	1502596
ctrl	wt	gfp	ok1074	green	n	30	8679.144	136.26	15.041	133	72	211	1182623.619	135	2838168
ctrl	wt	gfp	ok1074	green	n	31	7872.024	126.132	10.681	125	71	199	992916.684	125	2382892
ctrl	wt	gfp	ok1074	green	n	32	4967.725	162.05	42.915	122	87	364	805020.665	149	1931962
ctrl	wt	gfp	ok1074	green	n	33	6771.974	131.915	13.632	128	78	201	893325.502	131	2143884
ctrl	wt	gfp	ok1074	green	n	34	6453.209	148.03	27.279	129	88	304	955271.644	142	2292548
ctrl	wt	gfp	ok1074	green	n	35	7489.923	128.357	12.091	126	79	192	961384.005	127	2307217
ctrl	wt	gfp	ok1074	green	n	36	1363.812	124.984	12.009	124	92	169	170455.228	125	409074
ctrl	wt	gfp	ok1074	green	n	37	6554.464	146.385	22.941	127	79	272	959473.501	143	2302632
ctrl	wt	gfp	ok1074	green	n	38	4993.976	127.444	11.65	121	69	185	636453.856	126	1527420
ctrl	wt	gfp	ok1074	green	n	39	6644.468	125.707	11.653	124	67	210	835253.286	125	2004517
ctrl	wt	gfp	ok1074	green	n	40	4561.04	191.934	78.121	127	83	635	875418.44	166	2100909
ctrl	wt	gfp	ok1074	green	n	41	6021.106	145.093	21.117	131	95	254	873618.359	143	2096589
ctrl	wt	gfp	ok1074	green	n	42	5591.92	139.574	17.382	139	58	227	780486.22	138	1873082
ctrl	wt	gfp	ok1074	green	n	43	4906.472	132.354	14.554	125	69	214	649391.109	131	1558468
ctrl	wt	gfp	ok1074	green	n	44	4373.115	130.481	15.686	121	65	209	570607.121	128	1369395
ctrl	wt	gfp	ok1074	green	n	45	5570.669	134.422	17.098	126	85	221	748820.617	132	1797088
ctrl	wt	gfp	ok1074	green	n	46	6348.204	148.729	24.426	140	82	291	944164.891	145	2265893
ctrl	wt	gfp	ok1074	green	n	47	5614.838	122.637	9.201	123	83	170	688589.136	122	1652539
ctrl	wt	gfp	ok1074	green	n	48	5624.005	125.755	10.827	120	38	190	707245.816	125	1697313
ctrl	wt	gfp	ok1074	green	n	49	6344.871	136.57	13.954	135	91	199	866519.287	136	2079552
ctrl	wt	gfp	ok1074	green	n	50	3662.249	120.742	8.994	121	58	177	442185.881	120	1061198
ctrl	wt	gfp	ok1074	green	n	51	3797.255	142.18	17.775	142	86	230	539894.478	141	1295688
ctrl	wt	gfp	ok1074	green	n	52	7714.1	127.408	11.061	127	62	181	982841.227	127	2358712
ctrl	wt	gfp	ok1074	green	n	53	6929.481	137.157	17.971	125	67	246	950423.924	135	2280914
ctrl	wt	gfp	ok1074	green	n	54	6816.976	125.037	10.274	121	83	184	852372.395	124	2045601
ctrl	wt	gfp	ok1074	green	n	55	7678.265	135.068	15.748	129	86	214	1037089.104	133	2488901
ctrl	wt	gfp	ok1074	green	n	56	5826.097	137.233	18.936	130	83	265	799533.75	133	1918794
ctrl	wt	gfp	ok1074	green	n	57	4918.556	127.505	10.995	124	84	190	627138.85	127	1505065
ctrl	wt	gfp	ok1074	green	n	58	6726.555	181.176	51.707	137	75	500	1218688.17	168	2924719
ctrl	wt	gfp	ok1074	green	n	59	6221.949	137.982	15.291	137	94	203	858519.758	137	2060354
ctrl	wt	gfp	ok1074	green	n	60	7557.009	133.334	14.032	129	73	199	1007605.267	132	2418143
ctrl	wt	gfp	ok1074	green	n	61	5152.317	177.55	55.861	139	90	483	914792.309	155	2195402
ctrl	wt	gfp	ok1074	green	n	62	5497.749	130.125	13.694	125	85	202	715392.018	129	1716863
ctrl	wt	gfp	ok1074	green	n	63	5894.851	144.432	22.863	136	77	277	851404.018	141	2043277
ctrl	wt	gfp	ok1074	green	n	64	5366.91	126.294	11.304	124	83	184	677808.231	125	1626666
ctrl	wt	gfp	ok1074	green	n	65	4688.129	179.172	65.247	141	96	639	839983.5	154	2015869
ctrl	wt	gfp	ok1074	green	n	66	6312.786	152.789	33.197	140	92	321	964521.647	145	2314747
ctrl	wt	gfp	ok1074	green	n	67	5084.397	121.58	10.141	119	72	178	618161.36	120	1483520
ctrl	wt	gfp	ok1074	green	n	68	7052.403	127.353	11.313	126	88	179	898142.387	126	2155444
ctrl	wt	gfp	ok1074	green	n	69	7431.17	145.62	22.894	136	81	269	1082125.729	141	2596984
ctrl	wt	gfp	ok1074	green	n	70	5894.851	134.056	14.044	133	72	193	790239.578	133	1896489
ctrl	wt	gfp	ok1074	green	n	71	6696.97	139.229	17.246	141	82	217	932410.608	138	2237684
ctrl	wt	gfp	ok1074	green	n	72	8246.624	131.757	13.572	128	87	197	1086548.846	131	2607599
ctrl	ok1074	gfp	ok1074	green	n	1	5619.423	151.341	19.936	159	104	237	850447.166	152	2040980
ctrl	ok1074	gfp	ok1074	green	n	2	6833.645	165.059	27.566	169	96	263	1127954.837	163	2706968
ctrl	ok1074	gfp	ok1074	green	n	3	5236.489	133.092	15.103	125	89	220	696936.406	132	1672571
ctrl	ok1074	gfp	ok1074	green	n	4	5786.098	131.395	13.005	129	88	189	760264.715	130	1824552
ctrl	ok1074	gfp	ok1074	green	n	5	5116.9	127.225	11.64	125	83	208	650996.809	126	1562321
ctrl	ok1074	gfp	ok1074	green	n	6	5018.562	129.693	11.43	126	81	186	650874.303	129	1562027
ctrl	ok1074	gfp	ok1074	green	n	7	4346.448	160.192	27.637	140	83	273	696264.292	156	1670958
ctrl	ok1074	gfp	ok1074	green	n	8	6242.785	142.356	18.764	130	60	230	888698.912	140	2132780
ctrl	ok1074	gfp	ok1074	green	n	9	4872.722	166.786	32.654	139	97	307	812702.942	161	1950398
ctrl	ok1074	gfp	ok1074	green	n	10	6378.208	138.346	17.403	124	77	213	882397.375	138	2117657
ctrl	ok1074	gfp	ok1074	green	n	11	5426.914	161.56	30.118	143	96	279	876770.451	157	2104153
ctrl	ok1074	gfp	ok1074	green	n	12	7680.351	133.933	12.183	131	94	193	1028651.136	134	2468650
ctrl	ok1074	gfp	ok1074	green	n	13	4881.056	133.961	13.74	133	96	243	653869.44	133	1569215
ctrl	ok1074	gfp	ok1074	green	n	14	6951.984	147.782	20.168	143	99	244	1027376.078	146	2465590
ctrl	ok1074	gfp	ok1074	green	n	15	5917.77	144.554	19.251	132	88	222	855436.56	144	2052954
ctrl	ok1074	gfp	ok1074	green	n	16	5609.006	132.255	12.979	128	95	209	741818.456	131	1780283
ctrl	ok1074	gfp	ok1074	green	n	17	7085.74	149.283	21.879	134	94	263	1057783.3	147	2538564
ctrl	ok1074	gfp	ok1074	green	n	18	6161.948	188.765	42.206	195	78	375	1163160.195	185	2791457
ctrl	ok1074	gfp	ok1074	green	n	19	6220.284	158.494	27.932	146	79	291	985876.683	155	2365996
ctrl	ok1074	gfp	ok1074	green	n	20	7117.825	127.535	11.826	123	78	193	907773.95	126	2178558
ctrl	ok1074	gfp	ok1074	green	n	21	5893.602	132.356	13.293	126	93	211	780051.868	131	1872039
ctrl	ok1074	gfp	ok1074	green	n	22	7088.657	131.249	12.148	127	85	199	930377.482	131	2232804
ctrl	ok1074	gfp	ok1074	green	n	23	6571.133	155.663	29.985	148	81	307	1022880.456	151	2454801
ctrl	ok1074	gfp	ok1074	green	n	24	7576.596	139.759	17.759	130	86	238	1058897.101	138	2541237
ctrl	ok1074	gfp	ok1074	green	n	25	6004.024	149.236	22.139	155	68	230	896015.496	148	2150339
ctrl	ok1074	gfp	ok1074	green	n	26	5476.083	166.723	37.919	130	77	383	912987.105	161	2191069
ctrl	ok1074	gfp	ok1074	green	n	27	4371.866	158.864	35.109	127	86	352	694532.547	151	1666802
ctrl	ok1074	gfp	ok1074	green	n	28	5890.686	135.51	15.202	127	63	211	798243.949	134	1915698
ctrl	ok1074	gfp	ok1074	green	n	29	3805.59	135.449	16.096	132	89	234	515463.953	133	1237057
ctrl	ok1074	gfp	ok1074	green	n	30	6716.557	147.939	22.242	143	76	277	993641.621	145	2384631
ctrl	ok1074	gfp	ok1074	green	n	31	5350.661	158.131	36.732	132	76	362	846107.384	148	2030565
ctrl	ok1074	gfp	ok1074	green	n	32	6676.138	153.942	25.313	147	99	263	1027737.761	150	2466458
ctrl	ok1074	gfp	ok1074	green	n	33	7926.195	146.015	20.638	143	86	229	1157344.096	145	2777499
ctrl	ok1074	gfp	ok1074	green	n	34	7137.409	141.863	22.129	130	94	247	1012536.65	136	2429977
ctrl	ok1074	gfp	ok1074	green	n	35	6544.049	153.519	24.006	139	68	285	1004638.373	151	2411022
ctrl	ok1074	gfp	ok1074	green	n	36	5677.759	124.878	10.646	122	65	175	709026.958	124	1701587
ctrl	ok1074	gfp	ok1074	green	n	37	5461.499	184.28	45.824	141	88	422	1006447.622	178	2415364
ctrl	ok1074	gfp	ok1074	green	n	38	5970.689	148.927	29.31	125	74	275	889193.935	141	2133968
ctrl	ok1074	gfp	ok1074	green	n	39	4928.142	147.349	24.171	128	68	244	726155.24	145	1742693
ctrl	ok1074	gfp	ok1074	green	n	40	5173.57	134.716	15.324	128	83	217	696963.491	133	1672636
ctrl	ok1074	gfp	ok1074	green	n	41	4473.121	182.611	50.28	134	101	435	816840.631	171	1960328
ctrl	ok1074	gfp	ok1074	green	n	42	5682.759	134.92	13.886	136	76	208	766718.343	134	1840040
ctrl	ok1074	gfp	ok1074	green	n	43	6489.463	136.83	17.254	138	94	220	887953.462	135	2130991
ctrl	ok1074	gfp	ok1074	green	n	44	6021.527	125.136	10.314	126	90	183	753511.295	125	1808344
ctrl	ok1074	gfp	ok1074	green	n	45	5257.742	126.991	11.456	121	74	201	667686.518	126	1602374
ctrl	ok1074	gfp	ok1074	green	n	46	6354.042	124.614	10.122	122	70	183	791803.472	124	1900241
ctrl	ok1074	gfp	ok1074	green	n	47	6216.119	140.893	19.638	133	91	239	875806.499	138	2101839
ctrl	ok1074	gfp	ok1074	green	n	48	7777.024	134.317	16.776	130	74	231	1044586.755	132	2506893
ctrl	wt	ctrl	ok1074	red	n	1	7162.41	189.736	41.624	213	89	331	1358966.505	192	3261371
ctrl	wt	ctrl	ok1074	red	n	2	6289.87	222.229	59.553	241	102	422	1397788.69	223	3354540
ctrl	wt	ctrl	ok1074	red	n	3	6859.479	185.143	39.344	197	87	387	1269981.617	183	3047817
ctrl	wt	ctrl	ok1074	red	n	4	6906.565	205.046	54.671	124	90	380	1416160.361	205	3398630
ctrl	wt	ctrl	ok1074	red	n	5	5592.338	205.009	47.065	223	105	538	1146480.156	208	2751427
ctrl	wt	ctrl	ok1074	red	n	6	5954.855	202.504	48.063	210	103	372	1205880.779	205	2893982
ctrl	wt	ctrl	ok1074	red	n	7	5994.856	212.036	55.842	218	97	506	1271125.002	212	3050561
ctrl	wt	ctrl	ok1074	red	n	8	6563.632	188.638	41.307	209	96	354	1238148.916	191	2971422
ctrl	wt	ctrl	ok1074	red	n	9	7114.491	198.159	41.905	213	105	359	1409797.988	202	3383361
ctrl	wt	ctrl	ok1074	red	n	10	6845.729	202.053	41.634	214	98	355	1383202.609	205	3319535
ctrl	wt	ctrl	ok1074	red	n	11	6888.231	204.646	54.76	125	102	386	1409646.731	204	3382998
ctrl	wt	ctrl	ok1074	red	n	12	6312.371	190.453	36.268	193	104	381	1202211.862	191	2885177
ctrl	wt	ctrl	ok1074	red	n	13	6060.693	216.172	62.02	127	100	470	1310150.114	212	3144217
ctrl	wt	ctrl	ok1074	red	n	14	6634.469	179.924	29.6	198	107	278	1193699.808	183	2864749
ctrl	wt	ctrl	ok1074	red	n	15	5452.748	194.808	41.586	199	103	408	1062239.651	197	2549259
ctrl	wt	ctrl	ok1074	red	n	16	5808.598	210.66	53.854	126	102	387	1223637.005	215	2936595
ctrl	wt	ctrl	ok1074	red	n	17	5437.748	239.829	89.178	124	90	506	1304128.173	226	3129765
ctrl	wt	ctrl	ok1074	red	n	18	7831.607	196.116	39.345	210	93	356	1535904.984	200	3686004
ctrl	wt	ctrl	ok1074	red	n	19	7574.928	191.37	42.606	200	102	446	1449616.469	189	3478921
ctrl	wt	ctrl	ok1074	red	n	20	6977.818	194.815	38.662	202	104	337	1359382.774	198	3262370
ctrl	wt	ctrl	ok1074	red	n	21	7277.415	186.793	34.569	207	98	308	1359372.357	190	3262345
ctrl	wt	ctrl	ok1074	red	n	22	7863.692	179.439	29.038	184	84	295	1411050.128	181	3386366
ctrl	wt	ctrl	ok1074	red	n	23	7735.769	186.241	41.182	126	93	328	1440713.563	187	3457555
ctrl	wt	ctrl	ok1074	red	n	24	7157.826	204.455	56.165	127	97	465	1463456.683	203	3512136
ctrl	wt	ctrl	ok1074	red	n	25	7080.323	194.46	37.445	201	103	338	1376838.152	197	3304261
ctrl	wt	ctrl	ok1074	red	n	26	5218.571	227.174	72.936	126	104	485	1185522.768	220	2845125
ctrl	wt	ctrl	ok1074	red	n	27	6179.032	192.776	40.885	200	103	349	1191171.359	194	2858681
ctrl	wt	ctrl	ok1074	red	n	28	6753.641	201.188	40.673	203	106	376	1358753.162	202	3260859
ctrl	wt	ctrl	ok1074	red	n	29	6168.198	197.661	47.274	204	100	387	1219213.887	197	2925980
ctrl	wt	ctrl	ok1074	red	n	30	8703.73	197.334	40.224	204	100	357	1717544.927	200	4121920
ctrl	wt	ctrl	ok1074	red	n	31	7025.737	196.994	37.908	205	90	337	1384030.98	199	3321523
ctrl	wt	ctrl	ok1074	red	n	32	6529.464	180.058	33.893	184	100	318	1175681.07	182	2821506
ctrl	wt	ctrl	ok1074	red	n	33	7917.861	168.53	24.765	176	103	256	1334395.385	169	3202403
ctrl	wt	ctrl	ok1074	red	n	34	7153.243	192.54	36.545	206	103	360	1377288.59	194	3305342
ctrl	wt	ctrl	ok1074	red	n	35	7073.656	186.724	37.718	210	96	343	1320820.6	189	3169825
ctrl	wt	ctrl	ok1074	red	n	36	7185.744	206.576	44.901	219	98	397	1484403.054	210	3562405
ctrl	wt	ctrl	ok1074	red	n	37	7601.18	220.239	59.164	125	99	416	1674073.363	224	4017593
ctrl	wt	ctrl	ok1074	red	n	38	6414.042	196.822	39.591	221	94	332	1262423.772	202	3029679
ctrl	wt	ctrl	ok1074	red	n	39	6037.775	191.354	37.824	205	101	357	1155353.477	194	2772722
ctrl	wt	ctrl	ok1074	red	n	40	7532.427	198.766	46.27	206	106	363	1497186.969	201	3593085
ctrl	wt	ctrl	ok1074	red	n	41	6211.95	175.76	28.94	177	111	271	1091810.165	176	2620225
ctrl	wt	ctrl	ok1074	red	n	42	5810.681	192.401	46.513	128	106	360	1117983.441	188	2683038
ctrl	wt	ctrl	ok1074	red	n	43	6838.645	180.876	34.839	190	78	336	1236945.528	180	2968534
ctrl	wt	ctrl	ok1074	red	n	44	6671.971	202.257	49.286	125	103	390	1349454.405	206	3238543
ctrl	wt	ctrl	ok1074	red	n	45	3930.596	212.81	73.058	128	103	442	836471.031	195	2007439
ctrl	wt	ctrl	ok1074	red	n	46	5290.241	215.555	69.381	125	80	432	1140339.46	202	2736690
ctrl	wt	ctrl	ok1074	red	n	47	6304.871	203.39	45.689	211	105	379	1282348.43	203	3077496
ctrl	wt	ctrl	ok1074	red	n	48	5923.187	208.343	51.835	214	107	522	1234053.73	207	2961594
ctrl	wt	ctrl	ok1074	red	n	49	7768.271	213.483	57.654	131	99	422	1658391.398	214	3979958
ctrl	wt	ctrl	ok1074	red	n	50	8481.636	190.408	36.376	217	93	362	1614972.336	194	3875757
ctrl	wt	ctrl	ok1074	red	n	51	6571.966	195.382	43.427	202	106	346	1284045.591	197	3081569
ctrl	wt	ctrl	ok1074	red	n	52	6995.735	187.517	39.842	204	98	334	1311816.44	190	3148216
ctrl	wt	ctrl	ok1074	red	n	53	5695.26	215.133	59.062	128	88	389	1225235.992	214	2940432
ctrl	wt	ctrl	ok1074	red	n	54	5141.485	199.656	42.961	225	103	336	1026530.661	205	2463561
ctrl	wt	ctrl	ok1074	red	n	55	7687.851	179.548	29.053	190	108	286	1380337.663	181	3312659
ctrl	wt	ctrl	ok1074	red	n	56	5742.346	212.445	48.734	225	105	437	1219932.416	213	2927704
ctrl	wt	ctrl	ok1074	red	n	57	4222.693	216.827	76.987	126	106	435	915593.508	195	2197324
ctrl	wt	ctrl	ok1074	red	n	58	5967.356	191.91	40.83	207	82	333	1145193.584	194	2748339
ctrl	wt	ctrl	ok1074	red	n	59	7918.695	194.9	37.548	199	92	379	1543351.363	198	3703874
ctrl	wt	ctrl	ok1074	red	n	60	7405.755	182.37	33.504	182	105	429	1350586.72	183	3241260
ctrl	wt	ctrl	ok1074	red	n	61	6263.62	201.323	45.21	219	104	360	1261011.377	205	3026289
ctrl	wt	ctrl	ok1074	red	n	62	7347.002	202.783	42.678	215	104	395	1489845.584	206	3575466
ctrl	wt	ctrl	ok1074	red	n	63	4758.967	185.744	32.433	202	101	315	883950.396	188	2121384
ctrl	wt	ctrl	ok1074	red	n	64	6930.317	189.51	37.964	204	105	321	1313366.686	192	3151936
ctrl	wt	ctrl	ok1074	red	n	65	6869.481	178.954	30.909	174	103	291	1229321.179	179	2950236
ctrl	wt	ctrl	ok1074	red	n	66	5426.498	213.52	54.394	215	111	413	1158664.616	215	2780668
ctrl	wt	gfp	ok1074	red	n	1	7657.847	195.686	40.768	212	103	354	1498531.275	197	3596312
ctrl	wt	gfp	ok1074	red	n	2	9362.508	194.363	39.939	202	75	330	1819721.254	197	4367133
ctrl	wt	gfp	ok1074	red	n	3	6582.798	186.382	41.166	126	106	328	1226915.627	186	2944464
ctrl	wt	gfp	ok1074	red	n	4	6673.219	195.08	40.739	212	99	354	1301812.356	199	3124208
ctrl	wt	gfp	ok1074	red	n	5	6888.646	192.528	44.419	134	86	350	1326258.881	194	3182877
ctrl	wt	gfp	ok1074	red	n	6	4791.884	186.063	41.347	128	102	318	891592.507	186	2139725
ctrl	wt	gfp	ok1074	red	n	7	3747.253	212.88	75.775	128	95	467	797716.584	191	1914433
ctrl	wt	gfp	ok1074	red	n	8	6061.108	214.423	51.525	234	106	512	1299639.341	219	3118993
ctrl	wt	gfp	ok1074	red	n	9	7072.404	203.565	43.885	209	105	360	1439695.274	207	3455112
ctrl	wt	gfp	ok1074	red	n	10	4770.216	234.74	91.521	127	106	637	1119760.769	212	2687304
ctrl	wt	gfp	ok1074	red	n	11	5736.093	198.778	49.073	191	104	385	1140207.946	193	2736375
ctrl	wt	gfp	ok1074	red	n	12	6397.373	196.5	38.655	203	103	324	1257082.828	200	3016862
ctrl	wt	gfp	ok1074	red	n	13	3868.925	221.293	78.018	128	102	470	856167.984	201	2054710
ctrl	wt	gfp	ok1074	red	n	14	7824.521	185.909	36.044	191	95	318	1454646.785	187	3490994
ctrl	wt	gfp	ok1074	red	n	15	8764.564	203.628	48.313	200	105	407	1784710.5	203	4283111
ctrl	wt	gfp	ok1074	red	n	16	7227.828	176.339	33.191	201	100	323	1274550.703	177	3058783
ctrl	wt	gfp	ok1074	red	n	17	6101.943	189.115	35.485	186	104	301	1153968.569	188	2769399
ctrl	wt	gfp	ok1074	red	n	18	7617.012	204.372	42.764	218	99	426	1556706.412	209	3735926
ctrl	wt	gfp	ok1074	red	n	19	7242.828	199.418	47.546	126	98	367	1444346.735	200	3466275
ctrl	wt	gfp	ok1074	red	n	20	6405.707	188.79	38.851	203	106	336	1209333.163	192	2902268
ctrl	wt	gfp	ok1074	red	n	21	6244.45	196.838	41.216	218	93	378	1229141.978	200	2949807
ctrl	wt	gfp	ok1074	red	n	22	9994.62	191.014	45.756	132	87	365	1909111.14	189	4581659
ctrl	wt	gfp	ok1074	red	n	23	6484.461	239.899	68.074	287	103	513	1555614.28	247	3733305
ctrl	wt	gfp	ok1074	red	n	24	6286.952	209.756	49.545	219	106	437	1318726.873	209	3164801
ctrl	wt	gfp	ok1074	red	n	25	4641.46	204.847	48.234	205	103	518	950787.691	206	2281787
ctrl	wt	gfp	ok1074	red	n	26	6628.217	195.287	44.364	219	89	351	1294403.687	199	3106428
ctrl	wt	gfp	ok1074	red	n	27	6463.626	209.254	55.098	230	92	449	1352537.156	211	3245942
ctrl	wt	gfp	ok1074	red	n	28	6131.111	205.44	44.321	216	102	455	1259577.941	209	3022850
ctrl	wt	gfp	ok1074	red	n	29	5112.315	222.902	64.758	245	87	501	1139547.082	220	2734789
ctrl	wt	gfp	ok1074	red	n	30	8679.144	187.492	34.021	204	97	320	1627272.945	190	3905278
ctrl	wt	gfp	ok1074	red	n	31	7872.024	182.552	31.645	185	103	319	1437054.321	185	3448774
ctrl	wt	gfp	ok1074	red	n	32	4967.725	213.764	68.104	133	98	462	1061920.229	199	2548493
ctrl	wt	gfp	ok1074	red	n	33	6771.974	194.526	43.501	199	101	393	1317323.892	194	3161434
ctrl	wt	gfp	ok1074	red	n	34	6453.209	196.306	38.518	213	94	344	1266803.269	198	3040190
ctrl	wt	gfp	ok1074	red	n	35	7489.923	199.843	38.286	211	100	358	1496810.363	203	3592182
ctrl	wt	gfp	ok1074	red	n	36	1363.812	163.683	26.403	128	109	277	223233.038	163	535735
ctrl	wt	gfp	ok1074	red	n	37	6554.464	216.318	48.094	245	101	392	1417851.367	220	3402689
ctrl	wt	gfp	ok1074	red	n	38	4993.976	216.214	60.248	233	103	505	1079766.872	216	2591323
ctrl	wt	gfp	ok1074	red	n	39	6644.468	199.091	40.98	210	108	379	1322855.81	202	3174710
ctrl	wt	gfp	ok1074	red	n	40	4561.04	227.377	89.764	125	101	555	1037074.103	205	2488865
ctrl	wt	gfp	ok1074	red	n	41	6021.106	195.132	37.986	205	86	318	1174909.102	198	2819654
ctrl	wt	gfp	ok1074	red	n	42	5591.92	214.907	62.233	137	88	523	1201740.319	213	2884046
ctrl	wt	gfp	ok1074	red	n	43	4906.472	193.87	39.237	205	91	363	951216.044	196	2282815
ctrl	wt	gfp	ok1074	red	n	44	4373.115	231.43	84.02	131	100	493	1012070.053	213	2428858
ctrl	wt	gfp	ok1074	red	n	45	5570.669	197.315	48.386	127	104	429	1099175.669	195	2637902
ctrl	wt	gfp	ok1074	red	n	46	6348.204	199.669	44.118	206	106	471	1267536.635	198	3041950
ctrl	wt	gfp	ok1074	red	n	47	5614.838	209.081	50.036	203	106	438	1173954.892	207	2817364
ctrl	wt	gfp	ok1074	red	n	48	5624.005	198.228	38.81	209	98	329	1114834.295	200	2675481
ctrl	wt	gfp	ok1074	red	n	49	6344.871	179.303	28.64	192	108	293	1137652.413	181	2730242
ctrl	wt	gfp	ok1074	red	n	50	3662.249	229.745	93.715	125	107	537	841384.814	197	2019232
ctrl	wt	gfp	ok1074	red	n	51	3797.255	238.824	71.244	126	107	546	906876.95	239	2176406
ctrl	wt	gfp	ok1074	red	n	52	7714.1	188.781	38.045	199	93	389	1456278.942	190	3494911
ctrl	wt	gfp	ok1074	red	n	53	6929.481	201.658	42.654	218	107	636	1397385.856	204	3353574
ctrl	wt	gfp	ok1074	red	n	54	6816.976	193.586	37.501	199	97	356	1319673.582	194	3167073
ctrl	wt	gfp	ok1074	red	n	55	7678.265	201.356	43.071	203	101	376	1546065.93	202	3710390
ctrl	wt	gfp	ok1074	red	n	56	5826.097	202.928	45.086	225	99	369	1182276.103	205	2837334
ctrl	wt	gfp	ok1074	red	n	57	4918.556	227.268	67.601	127	99	580	1117829.431	226	2682669
ctrl	wt	gfp	ok1074	red	n	58	6726.555	196.751	47.627	210	96	378	1323455.42	196	3176149
ctrl	wt	gfp	ok1074	red	n	59	6221.949	221.114	53.876	233	109	438	1375761.125	225	3301677
ctrl	wt	gfp	ok1074	red	n	60	7557.009	187.003	35.099	190	96	326	1413183.239	189	3391486
ctrl	wt	gfp	ok1074	red	n	61	5152.317	223.752	76.159	127	95	487	1152842.685	207	2766697
ctrl	wt	gfp	ok1074	red	n	62	5497.749	205.363	48.714	206	105	386	1129033.689	206	2709558
ctrl	wt	gfp	ok1074	red	n	63	5894.851	199.421	37.881	211	107	362	1175556.632	203	2821208
ctrl	wt	gfp	ok1074	red	n	64	5366.91	204.546	45.181	212	92	395	1097781.022	207	2634555
ctrl	wt	gfp	ok1074	red	n	65	4688.129	242.626	94.48	127	93	644	1137463.238	226	2729788
ctrl	wt	gfp	ok1074	red	n	66	6312.786	208.299	47.566	216	83	387	1314947.951	210	3155732
ctrl	wt	gfp	ok1074	red	n	67	5084.397	177.868	31.193	182	90	300	904351.835	179	2170346
ctrl	wt	gfp	ok1074	red	n	68	7052.403	186.976	34.54	200	92	295	1318630.618	191	3164570
ctrl	wt	gfp	ok1074	red	n	69	7431.17	213.66	56.684	213	97	437	1587747.403	212	3810421
ctrl	wt	gfp	ok1074	red	n	70	5894.851	202.26	43.173	237	102	365	1192292.39	205	2861372
ctrl	wt	gfp	ok1074	red	n	71	6696.97	184.644	32.815	196	88	327	1236557.314	186	2967603
ctrl	wt	gfp	ok1074	red	n	72	8246.624	198.654	39.068	216	95	326	1638226.775	203	3931566
ctrl	ok1074	gfp	ok1074	red	n	1	5619.423	179.991	28.474	193	109	277	1011445.35	183	2427358
ctrl	ok1074	gfp	ok1074	red	n	2	6833.645	191.765	37.323	219	95	325	1310454.42	195	3144947
ctrl	ok1074	gfp	ok1074	red	n	3	5236.489	213.282	52.993	219	96	478	1116848.913	212	2680315
ctrl	ok1074	gfp	ok1074	red	n	4	5786.098	207.379	47.421	213	95	414	1199914.373	212	2879663
ctrl	ok1074	gfp	ok1074	red	n	5	5116.9	205.349	57.94	126	98	436	1050751.729	202	2521689
ctrl	ok1074	gfp	ok1074	red	n	6	5018.562	202.719	43.152	215	108	464	1017356.037	207	2441543
ctrl	ok1074	gfp	ok1074	red	n	7	4346.448	213.886	52.518	221	108	416	929643.282	214	2231042
ctrl	ok1074	gfp	ok1074	red	n	8	6242.785	214.787	58.215	131	87	428	1340869.142	215	3217939
ctrl	ok1074	gfp	ok1074	red	n	9	4872.722	234.994	73.748	130	106	481	1145060.618	239	2748020
ctrl	ok1074	gfp	ok1074	red	n	10	6378.208	194.255	44.751	213	104	362	1238996.157	194	2973455
ctrl	ok1074	gfp	ok1074	red	n	11	5426.914	187.278	40.153	200	91	412	1016341.407	187	2439108
ctrl	ok1074	gfp	ok1074	red	n	12	7680.351	190.143	34.568	202	104	299	1460362.515	194	3504710
ctrl	ok1074	gfp	ok1074	red	n	13	4881.056	227.365	73.811	126	102	488	1109780.257	217	2663351
ctrl	ok1074	gfp	ok1074	red	n	14	6951.984	186.366	36.314	204	86	361	1295614.159	186	3109332
ctrl	ok1074	gfp	ok1074	red	n	15	5917.77	200.016	49.12	126	105	366	1183650.714	200	2840632
ctrl	ok1074	gfp	ok1074	red	n	16	5609.006	206.596	50.43	200	105	401	1158797.912	207	2780988
ctrl	ok1074	gfp	ok1074	red	n	17	7085.74	224.175	58.831	246	103	434	1588448.78	234	3812103
ctrl	ok1074	gfp	ok1074	red	n	18	6161.948	219.395	48.429	223	100	420	1351902.563	224	3244418
ctrl	ok1074	gfp	ok1074	red	n	19	6220.284	188.684	34.611	207	102	386	1173665.674	191	2816669
ctrl	ok1074	gfp	ok1074	red	n	20	7117.825	182.466	31.26	184	89	298	1298763.886	183	3116891
ctrl	ok1074	gfp	ok1074	red	n	21	5893.602	202.225	38.588	215	108	384	1191834.004	205	2860271
ctrl	ok1074	gfp	ok1074	red	n	22	7088.657	191.399	37.934	181	95	361	1356764.035	191	3256085
ctrl	ok1074	gfp	ok1074	red	n	23	6571.133	198.353	39.521	203	108	377	1303407.015	201	3128034
ctrl	ok1074	gfp	ok1074	red	n	24	7576.596	197.609	41.229	202	105	361	1497205.448	200	3593129
ctrl	ok1074	gfp	ok1074	red	n	25	6004.024	196.976	37.214	219	100	369	1182649.001	201	2838228
ctrl	ok1074	gfp	ok1074	red	n	26	5476.083	215.384	55.291	233	93	467	1179460.522	218	2830576
ctrl	ok1074	gfp	ok1074	red	n	27	4371.866	206.382	62.692	131	107	444	902276.199	193	2165364
ctrl	ok1074	gfp	ok1074	red	n	28	5890.686	205.487	46.777	229	92	391	1210458.604	210	2904968
ctrl	ok1074	gfp	ok1074	red	n	29	3805.59	210.862	67.885	128	101	556	802454.141	196	1925802
ctrl	ok1074	gfp	ok1074	red	n	30	6716.557	179.263	30.257	192	94	289	1204031.228	181	2889543
ctrl	ok1074	gfp	ok1074	red	n	31	5350.661	209.525	64.782	137	96	515	1121097.024	199	2690510
ctrl	ok1074	gfp	ok1074	red	n	32	6676.138	179.264	28.056	185	96	300	1196789.647	181	2872164
ctrl	ok1074	gfp	ok1074	red	n	33	7926.195	188.933	36.807	195	94	314	1497522.129	190	3593889
ctrl	ok1074	gfp	ok1074	red	n	34	7137.409	182.913	31.592	189	100	327	1305526.279	184	3133120
ctrl	ok1074	gfp	ok1074	red	n	35	6544.049	190.375	42.318	210	104	446	1245820.219	189	2989832
ctrl	ok1074	gfp	ok1074	red	n	36	5677.759	192.104	39.203	198	106	365	1090720.22	192	2617609
ctrl	ok1074	gfp	ok1074	red	n	37	5461.499	214.932	56.027	235	106	453	1173849.433	216	2817110
ctrl	ok1074	gfp	ok1074	red	n	38	5970.689	215.824	50.567	230	104	460	1288620.923	220	3092549
ctrl	ok1074	gfp	ok1074	red	n	39	4928.142	184.637	38.957	186	101	360	909919.048	182	2183706
ctrl	ok1074	gfp	ok1074	red	n	40	5173.57	210.065	61.014	127	88	432	1086785.041	204	2608165
ctrl	ok1074	gfp	ok1074	red	n	41	4473.121	226.856	70.138	134	101	487	1014754.668	220	2435300
ctrl	ok1074	gfp	ok1074	red	n	42	5682.759	201.046	42.017	212	110	405	1142494.251	203	2741861
ctrl	ok1074	gfp	ok1074	red	n	43	6489.463	200.691	39.249	205	105	337	1302376.968	205	3125562
ctrl	ok1074	gfp	ok1074	red	n	44	6021.527	193.899	39.67	199	104	345	1167566.157	196	2802030
ctrl	ok1074	gfp	ok1074	red	n	45	5257.742	213.407	54.542	219	98	421	1122036.565	214	2692764
ctrl	ok1074	gfp	ok1074	red	n	46	6354.042	199.512	45.456	201	103	387	1267705.342	199	3042353
ctrl	ok1074	gfp	ok1074	red	n	47	6216.119	193.936	42.251	203	88	373	1205529.152	194	2893137
ctrl	ok1074	gfp	ok1074	red	n	48	7777.024	180.978	37.532	178	86	440	1407468.432	178	3377769
