# Supplementary material for: A genetic framework for RNAi inheritance in Caenorhabditis elegans
Source: EMBO Rep. 2025 Jul 7;26(16):4072–99. doi: 10.1038/s44319-025-00512-7 (PMC12373942; doi:10.1038/s44319-025-00512-7)
Supplement: Supplementary file 7 — Source data Fig. 6 [file 44319_2025_512_MOESM7_ESM.zip › Figure_6/6C/F1_hermaphrodites_hrde-1.csv]

RNAi_male	genotype_male	RNAi_herma	genotype_herma	channel	image	index	area	mean	stddev	modal	min	max	intden	median	rawintden
ctrl	wt	ctrl	tm1200	green	n	1	39320.538	422.276	217.926	205	86	1948	16604107.12	378	39848045
ctrl	wt	ctrl	tm1200	green	n	2	38948.021	378.498	188.543	392	90	3745	14741738.68	352	35378564
ctrl	wt	ctrl	tm1200	green	n	3	26649.128	497.073	260.865	306	98	1608	13246570.69	434	31790324
ctrl	wt	ctrl	tm1200	green	n	4	30836.819	343.133	182.475	212	103	1592	10581136.15	292	25393572
ctrl	wt	ctrl	tm1200	green	n	5	27031.646	457.855	230.621	244	103	2268	12376564.46	427	29702404
ctrl	wt	ctrl	tm1200	green	n	6	35636.62	504.86	318.8	203	97	6938	17991492.29	440	43177618
ctrl	wt	ctrl	tm1200	green	n	7	31733.11	365.77	183.299	233	103	1703	11607018.22	325	27855577
ctrl	wt	ctrl	tm1200	green	n	8	44313.265	276.044	109.274	240	96	2111	12232402.07	260	29356430
ctrl	wt	ctrl	tm1200	green	n	9	31031.828	338.105	188.496	215	93	1952	10492026.68	280	25179719
ctrl	wt	ctrl	tm1200	green	n	10	26107.437	303.297	166.535	214	78	3293	7918313.4	254	19003088
ctrl	wt	ctrl	tm1200	green	n	11	30725.564	440.565	224.452	346	94	2651	13536620.55	401	32486412
ctrl	wt	ctrl	tm1200	green	n	12	28545.465	458.176	224.285	187	93	2122	13078833.48	413	31387773
ctrl	wt	ctrl	tm1200	green	n	13	36078.307	416.863	204.125	189	103	2214	15039720.15	383	36093687
ctrl	wt	ctrl	tm1200	green	n	14	37419.618	455.559	290.252	188	104	4556	17046835.58	396	40910545
ctrl	wt	ctrl	tm1200	green	n	15	41760.649	326.172	177.475	170	96	3071	13621143.56	304	32689258
ctrl	wt	ctrl	tm1200	green	n	16	31216.003	437.718	226.177	188	82	3773	13663797.58	398	32791623
ctrl	wt	ctrl	tm1200	green	n	17	40265.581	362.75	177.24	175	100	2395	14606349.61	332	35053645
ctrl	wt	ctrl	tm1200	green	n	18	32411.057	436.741	271.961	174	93	4357	14155223.68	367	33970992
ctrl	wt	ctrl	tm1200	green	n	19	34404.064	420.947	240.423	191	99	3862	14482284.38	364	34755902
ctrl	wt	ctrl	tm1200	green	n	20	33108.172	376.017	236.335	170	104	3036	12449241.52	297	29876821
ctrl	wt	ctrl	tm1200	green	n	21	27691.676	362.595	181.359	261	87	1684	10040866.58	311	24096984
ctrl	wt	ctrl	tm1200	green	n	22	38191.32	464.893	234.104	202	102	3276	17754859.03	438	42609724
ctrl	wt	ctrl	tm1200	green	n	23	39364.707	450.27	256.478	206	102	4908	17724742.66	389	42537448
ctrl	wt	ctrl	tm1200	green	n	24	47583.414	438.409	259.741	188	104	6229	20860979.02	387	50064073
ctrl	wt	ctrl	tm1200	green	n	25	37985.894	454.813	229.938	203	100	4759	17276481.44	420	41461670
ctrl	wt	ctrl	tm1200	green	n	26	33980.295	483.843	255.866	210	113	2768	16441132.62	427	39456924
ctrl	wt	ctrl	tm1200	green	n	27	30720.564	443.343	225.833	307	86	2132	13619743.49	387	32685898
ctrl	wt	ctrl	tm1200	green	n	28	33071.921	263.981	114.548	173	89	2173	8730363.659	240	20951920
ctrl	wt	ctrl	tm1200	green	n	29	43338.637	327.915	183.391	181	77	3475	14211389.56	283	34105784
ctrl	wt	ctrl	tm1200	green	n	30	33682.365	372.702	205.305	275	85	3191	12553490.84	319	30127008
ctrl	wt	ctrl	tm1200	green	n	31	31637.689	487.872	279.171	309	97	4175	15435152.71	425	37042682
ctrl	wt	ctrl	tm1200	green	n	32	41395.632	331.807	166.849	307	107	3711	13735362.5	311	32963371
ctrl	wt	ctrl	tm1200	green	n	33	36326.652	433.824	223.594	293	110	1951	15759382.04	389	37820797
ctrl	wt	ctrl	tm1200	green	n	34	36419.573	419.655	240.419	187	94	5282	15283662.49	373	36679122
ctrl	wt	ctrl	tm1200	green	n	35	34726.579	403.716	209.436	194	104	2801	14019678.35	363	33645698
ctrl	wt	ctrl	tm1200	green	n	36	36247.898	419.895	230.733	200	105	4170	15220295.02	377	36527047
ctrl	wt	ctrl	tm1200	green	n	37	29526.759	417.894	207.15	295	94	3369	12339057.76	375	29612392
ctrl	wt	ctrl	tm1200	green	n	38	35943.718	448.233	253.425	178	94	3366	16111148.45	398	38664998
ctrl	wt	ctrl	tm1200	green	n	39	32409.39	463.46	233.481	215	105	3058	15020445.1	421	36047429
ctrl	wt	ctrl	tm1200	green	n	40	39314.704	403.2	223.028	193	111	4157	15851680.4	356	38042303
ctrl	wt	ctrl	tm1200	green	n	41	41417.3	356.696	183.957	193	101	3847	14773380.95	327	35454502
ctrl	wt	ctrl	tm1200	green	n	42	45049.965	485.098	279.261	173	97	4122	21853630.83	436	52446329
ctrl	wt	ctrl	tm1200	green	n	43	39405.959	395.864	219.475	173	93	4024	15599388.51	347	37436830
ctrl	wt	ctrl	tm1200	green	n	44	36165.811	422.324	211.199	326	93	2775	15273694.95	374	36655201
ctrl	wt	ctrl	tm1200	green	n	45	31736.443	443.677	258.02	212	105	3329	14080714.04	383	33792177
ctrl	wt	ctrl	tm1200	green	n	46	38965.105	474.299	251.575	202	106	4957	18481111.63	441	44352651
ctrl	wt	ctrl	tm1200	green	n	47	37815.886	407.327	211.265	187	92	5560	15403434.6	385	36966562
ctrl	wt	ctrl	tm1200	green	n	48	37551.708	425.684	227.089	195	101	3436	15985163.14	383	38362647
ctrl	wt	ctrl	tm1200	green	n	49	26657.879	438.234	227.41	186	97	3697	11682400.81	393	28036487
ctrl	wt	ctrl	tm1200	green	n	50	32863.161	423.419	226.515	195	105	3601	13914886.5	377	33394209
ctrl	wt	ctrl	tm1200	green	n	51	35049.927	496.955	280.908	240	97	3407	17418231.64	444	41801855
ctrl	wt	ctrl	tm1200	green	n	52	35166.599	423.921	218.077	356	105	4372	14907855.82	385	35777227
ctrl	wt	ctrl	tm1200	green	n	53	37805.052	444.199	221.255	224	104	3526	16792978.62	408	40301316
ctrl	wt	ctrl	tm1200	green	n	54	26590.376	402.734	189.721	285	86	2140	10708848.21	381	25700067
ctrl	wt	ctrl	tm1200	green	n	55	35092.012	386.562	218.991	169	95	3622	13565252.68	328	32555126
ctrl	wt	ctrl	tm1200	green	n	56	28999.652	399.057	205.081	292	95	3550	11572519.98	344	27772785
ctrl	wt	ctrl	tm1200	green	n	57	32818.159	484.23	282.564	210	107	3836	15891545.13	417	38137974
ctrl	wt	ctrl	tm1200	green	n	58	27465.832	509.625	272.395	217	106	2338	13997278.99	453	33591942
ctrl	wt	ctrl	tm1200	green	n	59	27554.586	266.875	102.634	225	86	929	7353643.556	245	17647942
ctrl	wt	ctrl	tm1200	green	n	60	31970.62	453.984	262.494	171	86	3849	14514142.08	406	34832357
ctrl	wt	ctrl	tm1200	green	n	61	34726.579	425.912	236.164	185	106	3177	14790480.9	378	35495540
ctrl	wt	ctrl	tm1200	green	n	62	30902.239	438.151	269.891	179	105	5025	13539856.53	369	32494178
ctrl	wt	ctrl	tm1200	green	n	63	31992.288	459.187	227.39	286	96	3084	14690451.76	417	35255481
ctrl	wt	ctrl	tm1200	green	n	64	33904.875	516.601	314.689	204	95	5044	17515285.22	459	42034773
ctrl	wt	gfp	tm1200	green	n	1	38591.764	258.785	86.482	216	92	917	9986983.479	245	23967665
ctrl	wt	gfp	tm1200	green	n	2	41219.384	215.768	82.025	187	100	1232	8893806.855	193	21344161
ctrl	wt	gfp	tm1200	green	n	3	41015.624	219.638	82.3	215	98	1412	9008580.434	210	21619605
ctrl	wt	gfp	tm1200	green	n	4	39050.535	329.594	154.995	295	98	2080	12870831.52	298	30888584
ctrl	wt	gfp	tm1200	green	n	5	33181.516	246.72	93.218	229	85	2804	8186531.617	235	19646778
ctrl	wt	gfp	tm1200	green	n	6	32111.884	282.94	118.343	268	87	2094	9085730.626	270	21804757
ctrl	wt	gfp	tm1200	green	n	7	48247.622	212.211	72.596	186	74	1337	10238695.4	194	24571746
ctrl	wt	gfp	tm1200	green	n	8	48085.531	264.113	116.149	247	94	2196	12700004.13	242	30478617
ctrl	wt	gfp	tm1200	green	n	9	42642.782	308.352	141.4	294	105	2632	13149004.65	285	31556169
ctrl	wt	gfp	tm1200	green	n	10	40253.506	310.561	149.658	173	91	3144	12501186.29	294	30001476
ctrl	wt	gfp	tm1200	green	n	11	36649.175	297.943	140.398	155	93	2811	10919352.75	272	26205249
ctrl	wt	gfp	tm1200	green	n	12	45801.26	227.063	72.055	215	68	950	10399756.09	214	24958274
ctrl	wt	gfp	tm1200	green	n	13	37660.888	187.044	53.422	162	83	951	7044226.914	176	16905372
ctrl	wt	gfp	tm1200	green	n	14	37705.056	165.07	36.476	147	62	572	6223989.014	159	14936891
ctrl	wt	gfp	tm1200	green	n	15	41039.792	267.517	107.897	239	92	1710	10978860.06	249	26348060
ctrl	wt	gfp	tm1200	green	n	16	31643.113	165.675	41.466	156	68	950	5242469.576	158	12581352
ctrl	wt	gfp	tm1200	green	n	17	39737.233	176.797	69.91	147	74	610	7025436.889	154	16860278
ctrl	wt	gfp	tm1200	green	n	18	40211.421	212.24	66.477	200	91	1117	8534455.433	202	20481757
ctrl	wt	gfp	tm1200	green	n	19	35727.466	259.66	88.382	270	106	1169	9277004.784	252	22263794
ctrl	wt	gfp	tm1200	green	n	20	35679.547	208.693	68.99	204	92	1151	7446073.612	200	17869760
ctrl	wt	gfp	tm1200	green	n	21	38003.403	303.845	126.284	155	89	1659	11547142.69	285	27711876
ctrl	wt	gfp	tm1200	green	n	22	43340.314	226.008	89.569	184	90	1591	9795244.717	201	23507513
ctrl	wt	gfp	tm1200	green	n	23	42488.192	278.927	128.236	161	100	1967	11851107.42	253	28441358
ctrl	wt	gfp	tm1200	green	n	24	33319.023	245.672	83.315	235	95	1110	8185550.739	237	19644424
ctrl	wt	gfp	tm1200	green	n	25	40468.099	266.075	112.412	236	90	2154	10767550.82	248	25840941
ctrl	wt	gfp	tm1200	green	n	26	37143.781	248.883	107.05	203	95	1658	9244460.38	223	22185691
ctrl	wt	gfp	tm1200	green	n	27	33123.597	197.883	48.806	202	86	686	6554601.622	194	15730325
ctrl	wt	gfp	tm1200	green	n	28	35430.369	328.434	151.222	185	100	2610	11636533.45	306	27926404
ctrl	wt	gfp	tm1200	green	n	29	45752.508	263.755	96.268	204	98	1868	12067448.55	244	28960553
ctrl	wt	gfp	tm1200	green	n	30	40080.998	260.284	134.291	177	101	2722	10432461.75	238	25036764
ctrl	wt	gfp	tm1200	green	n	31	33616.12	353.324	168.327	162	92	2030	11877370.7	330	28504387
ctrl	wt	gfp	tm1200	green	n	32	34495.326	297.059	142.83	247	93	2227	10247154.12	270	24592046
ctrl	wt	gfp	tm1200	green	n	33	41643.153	280.01	127.939	281	101	2046	11660511.21	259	27983948
ctrl	wt	gfp	tm1200	green	n	34	38724.27	325.42	163.444	192	96	2836	12601644.63	300	30242565
ctrl	wt	gfp	tm1200	green	n	35	34980.349	180.475	42.418	169	93	595	6313067.668	174	15150670
ctrl	wt	gfp	tm1200	green	n	36	31894.374	240.715	104.929	215	88	1561	7677460.853	217	18425064
ctrl	wt	gfp	tm1200	green	n	37	40610.606	310.206	143.133	165	104	2648	12597664.87	288	30233014
ctrl	wt	gfp	tm1200	green	n	38	33628.203	240.246	87.505	239	95	1367	8079026.287	231	19388777
ctrl	wt	gfp	tm1200	green	n	39	38744.271	311.183	133.078	274	84	1302	12056545.14	287	28934386
ctrl	wt	gfp	tm1200	green	n	40	36801.265	272.209	104.371	248	80	1437	10017631.55	257	24041217
ctrl	wt	gfp	tm1200	green	n	41	38589.68	183.988	47.767	174	89	929	7100024.048	176	17039279
ctrl	wt	gfp	tm1200	green	n	42	39953.076	308.248	136.02	278	99	2656	12315464.89	290	29555765
ctrl	wt	gfp	tm1200	green	n	43	40766.03	228.171	104.72	154	94	1534	9301618.825	199	22322865
ctrl	wt	gfp	tm1200	green	n	44	31299.347	264.29	100.882	233	96	1348	8272098.027	245	19852128
ctrl	wt	gfp	tm1200	green	n	45	36045.397	294.543	165.67	220	94	2666	10616909.77	238	25479419
ctrl	wt	gfp	tm1200	green	n	46	33949.051	290.525	128.254	269	86	2236	9863042.815	277	23670221
ctrl	wt	gfp	tm1200	green	n	47	45472.911	241.016	87.858	240	98	1434	10959714.6	231	26302113
ctrl	wt	gfp	tm1200	green	n	48	43782.417	198.05	69.023	177	86	1368	8671090.844	186	20809667
ctrl	wt	gfp	tm1200	green	n	49	39200.125	272.235	103.247	250	75	1880	10671643.93	260	25610775
ctrl	wt	gfp	tm1200	green	n	50	28642.142	321.819	143.531	169	99	1650	9217578.318	295	22121177
ctrl	wt	gfp	tm1200	green	n	51	34592.831	234.789	116.383	168	88	2077	8122031.169	198	19491984
ctrl	wt	gfp	tm1200	green	n	52	38678.018	263.385	111.251	175	89	1633	10187222.21	240	24448216
ctrl	wt	gfp	tm1200	green	n	53	39846.404	255.206	97.851	249	71	1807	10169025.97	244	24404547
ctrl	wt	gfp	tm1200	green	n	54	45278.319	374.213	172.24	345	117	2972	16943717.65	350	40663064
ctrl	wt	gfp	tm1200	green	n	55	36377.496	240.597	95.313	171	98	1268	8752300.805	213	21004562
ctrl	wt	gfp	tm1200	green	n	56	36894.186	380.174	218.195	178	86	1972	14026199.73	320	33661341
ctrl	wt	gfp	tm1200	green	n	57	27649.18	256.097	91.952	176	101	1381	7080885.256	239	16993348
ctrl	wt	gfp	tm1200	green	n	58	41255.219	170.946	42.922	160	82	784	7052413.955	163	16925020
ctrl	tm1200	gfp	tm1200	green	n	1	44822.061	371.725	203.379	168	90	3147	16661470.03	331	39985689
ctrl	tm1200	gfp	tm1200	green	n	2	48888.082	455.421	248.252	191	91	2053	22264675.64	402	53432764
ctrl	tm1200	gfp	tm1200	green	n	3	54383.751	422.982	236.821	206	110	2245	23003343.36	366	55205485
ctrl	tm1200	gfp	tm1200	green	n	4	55617.558	470.645	341.821	196	86	3917	26176105.11	380	62819763
ctrl	tm1200	gfp	tm1200	green	n	5	51703.211	441.341	273.328	185	99	2304	22818743.62	374	54762466
ctrl	tm1200	gfp	tm1200	green	n	6	48655.154	388.242	193.512	186	98	2423	18889960.43	355	45333820
ctrl	tm1200	gfp	tm1200	green	n	7	42822.803	381.262	194.252	316	91	1864	16326697.96	342	39182273
ctrl	tm1200	gfp	tm1200	green	n	8	45248.748	375.856	205.196	181	102	2874	17006990.92	332	40814901
ctrl	tm1200	gfp	tm1200	green	n	9	46379.633	518.591	307.227	252	104	2572	24052047.01	440	57722258
ctrl	tm1200	gfp	tm1200	green	n	10	43989.106	442.984	258.828	195	97	3529	19486459.53	369	46765352
ctrl	tm1200	gfp	tm1200	green	n	11	45750.854	381.614	222.781	172	87	2901	17459173.8	325	41900090
ctrl	tm1200	gfp	tm1200	green	n	12	50752.751	473.942	306.961	201	102	2945	24053853.34	364	57726593
ctrl	tm1200	gfp	tm1200	green	n	13	50015.634	455.442	257.988	202	98	3661	22779204.72	411	54667577
ctrl	tm1200	gfp	tm1200	green	n	14	47974.29	429.179	227.554	195	108	3135	20589556.93	381	49412664
ctrl	tm1200	gfp	tm1200	green	n	15	41674.833	454.414	267.173	188	103	2928	18937640.13	396	45448246
ctrl	tm1200	gfp	tm1200	green	n	16	45069.573	410.15	232.39	188	102	2535	18485299.74	361	44362679
ctrl	tm1200	gfp	tm1200	green	n	17	51470.701	407.077	230.457	186	100	3404	20952519.04	351	50283733
ctrl	tm1200	gfp	tm1200	green	n	18	54026.651	445.05	282.898	209	99	4305	24044556.66	358	57704282
ctrl	tm1200	gfp	tm1200	green	n	19	46686.73	421.907	243.32	175	103	2036	19697480.07	359	47271778
ctrl	tm1200	gfp	tm1200	green	n	20	50473.988	434.238	290.748	193	95	3162	21917713.43	343	52600093
ctrl	tm1200	gfp	tm1200	green	n	21	47641.774	442.157	253.366	198	97	2318	21065166.72	380	50554075
ctrl	tm1200	gfp	tm1200	green	n	22	49197.679	384.845	204.068	276	99	2021	18933486.6	334	45438278
ctrl	tm1200	gfp	tm1200	green	n	23	46058.368	479.922	298.77	180	93	2292	22104435.35	385	53048205
ctrl	tm1200	gfp	tm1200	green	n	24	50183.141	395.181	213.393	225	96	2428	19831434.98	344	47593255
ctrl	tm1200	gfp	tm1200	green	n	25	47460.933	416.889	242.61	198	99	2724	19785946.64	354	47484088
ctrl	tm1200	gfp	tm1200	green	n	26	57313.886	420.943	234.919	199	107	2447	24125855.82	372	57899391
ctrl	tm1200	gfp	tm1200	green	n	27	46528.39	467.291	264.857	223	87	3260	21742304.95	412	52179132
ctrl	tm1200	gfp	tm1200	green	n	28	49858.126	451.211	245.726	194	102	3663	22496538.8	396	53989210
ctrl	tm1200	gfp	tm1200	green	n	29	45370.42	426.44	261.259	193	99	2536	19347739.82	358	46432440
ctrl	tm1200	gfp	tm1200	green	n	30	40413.942	371.245	172.932	197	101	1703	15003492.52	341	36006726
ctrl	tm1200	gfp	tm1200	green	n	31	46284.629	392.84	219.123	199	87	2682	18182461.64	338	43635901
ctrl	tm1200	gfp	tm1200	green	n	32	51190.271	422.656	198.706	362	102	2882	21635878.39	391	51923720
ctrl	tm1200	gfp	tm1200	green	n	33	45290.833	480.904	269.791	214	105	3382	21780564.21	416	52270950
ctrl	tm1200	gfp	tm1200	green	n	34	48043.46	404.713	212.636	191	108	2363	19443800.9	364	46662976
ctrl	tm1200	gfp	tm1200	green	n	35	52767.01	404.593	200.779	196	97	2439	21349151.45	375	51235607
ctrl	tm1200	gfp	tm1200	green	n	36	44809.144	418.609	236.881	208	98	3657	18757508.92	353	45015951
ctrl	tm1200	gfp	tm1200	green	n	37	38423.434	437.389	242.319	230	104	3377	16805972.92	390	40332480
ctrl	tm1200	gfp	tm1200	green	n	38	45574.179	453.94	260.674	213	96	2676	20687957.29	396	49648814
ctrl	tm1200	gfp	tm1200	green	n	39	55882.153	397.913	203.269	225	98	2340	22236207.66	355	53364444
ctrl	tm1200	gfp	tm1200	green	n	40	46920.491	403.305	250.059	197	105	3346	18923256.55	340	45413727
ctrl	tm1200	gfp	tm1200	green	n	41	48390.142	458.176	298.978	201	106	3749	22171216.76	381	53208473
ctrl	tm1200	gfp	tm1200	green	n	42	43594.088	401.808	201.845	334	74	2217	17516437.26	360	42037516
ctrl	tm1200	gfp	tm1200	green	n	43	48500.564	440.17	231.675	215	82	2912	21348503.92	391	51234053
ctrl	tm1200	gfp	tm1200	green	n	44	55438.383	471.601	279.894	204	102	2945	26144777.42	419	62744580
ctrl	tm1200	gfp	tm1200	green	n	45	45855.026	400.633	230.993	206	89	2264	18371039.48	335	44088467
ctrl	tm1200	gfp	tm1200	green	n	46	35595.804	365.363	191.441	158	96	2290	13005401.88	328	31211529
ctrl	tm1200	gfp	tm1200	green	n	47	46901.324	423.939	233.054	216	94	2824	19883315.28	355	47717762
ctrl	tm1200	gfp	tm1200	green	n	48	45235.83	398.788	212.871	179	92	2461	18039494.65	349	43292796
ctrl	tm1200	gfp	tm1200	green	n	49	47652.192	411.755	222.252	204	98	2787	19621035.72	364	47088320
ctrl	tm1200	gfp	tm1200	green	n	50	49450.608	422.308	256.878	185	99	2869	20883389.61	365	50117830
ctrl	tm1200	gfp	tm1200	green	n	51	44403.709	376.51	193.345	197	92	2654	16718430.98	339	40122389
ctrl	tm1200	gfp	tm1200	green	n	52	41433.156	403.876	234.357	184	100	3769	16733840.44	361	40159370
ctrl	tm1200	gfp	tm1200	green	n	53	36545.431	368.704	194.7	243	90	2513	13474436.37	319	32337160
ctrl	tm1200	gfp	tm1200	green	n	54	41360.236	355.77	191.199	184	94	2277	14714720.49	313	35313705
ctrl	tm1200	gfp	tm1200	green	n	55	31500.615	419.53	242.793	175	98	2227	13215460.29	356	31715646
ctrl	tm1200	gfp	tm1200	green	n	56	40733.54	429.118	263.331	174	98	3071	17479488.48	368	41948843
ctrl	tm1200	gfp	tm1200	green	n	57	39853.916	454.579	310.738	176	92	2954	18116741.54	366	43478180
ctrl	tm1200	gfp	tm1200	green	n	58	50711.916	386.712	213.394	192	105	2698	19610931.09	339	47064070
ctrl	tm1200	gfp	tm1200	green	n	59	49449.774	470.466	307.066	177	103	3276	23264428.7	388	55832061
ctrl	tm1200	gfp	tm1200	green	n	60	40896.048	392.108	189.876	236	96	2052	16035649.99	355	38483790
ctrl	tm1200	gfp	tm1200	green	n	61	44819.145	412.489	214.892	188	101	1927	18487409.42	374	44367742
ctrl	tm1200	gfp	tm1200	green	n	62	39776.413	396.402	213.672	207	95	2678	15767468.49	348	37840184
ctrl	tm1200	gfp	tm1200	green	n	63	49381.854	440.691	234.884	201	108	2130	21762115.44	383	52226675
ctrl	wt	ctrl	tm1200	red	n	1	39320.538	246.515	136.131	135	76	748	9693088.27	189	23262354
ctrl	wt	ctrl	tm1200	red	n	2	38948.021	241.883	122.629	135	66	713	9420867.141	192	22609053
ctrl	wt	ctrl	tm1200	red	n	3	26649.128	278.125	151.13	128	75	852	7411783.7	223	17787472
ctrl	wt	ctrl	tm1200	red	n	4	30836.819	247.732	122.827	131	87	820	7639281.128	217	18333441
ctrl	wt	ctrl	tm1200	red	n	5	27031.646	256.294	122.488	135	89	786	6928057.954	231	16626583
ctrl	wt	ctrl	tm1200	red	n	6	35636.62	257.533	138.091	136	90	790	9177589.412	205	22025213
ctrl	wt	ctrl	tm1200	red	n	7	31733.11	259.781	134.169	135	83	892	8243662.361	219	19783890
ctrl	wt	ctrl	tm1200	red	n	8	44313.265	224.905	112.923	130	79	723	9966279.443	169	23917983
ctrl	wt	ctrl	tm1200	red	n	9	31031.828	262.054	142.162	130	81	875	8132007.284	214	19515930
ctrl	wt	ctrl	tm1200	red	n	10	26107.437	244.437	109.29	129	81	635	6381614.772	214	15315179
ctrl	wt	ctrl	tm1200	red	n	11	30725.564	252.725	123.868	129	77	722	7765104.766	210	18635404
ctrl	wt	ctrl	tm1200	red	n	12	28545.465	259.126	116.252	130	80	717	7396878.439	249	17751701
ctrl	wt	ctrl	tm1200	red	n	13	36078.307	258.95	144.819	136	75	947	9342486.911	196	22420949
ctrl	wt	ctrl	tm1200	red	n	14	37419.618	236.366	124.926	134	83	710	8844741.36	174	21226414
ctrl	wt	ctrl	tm1200	red	n	15	41760.649	235.294	118.896	135	62	688	9826015.148	180	23581364
ctrl	wt	ctrl	tm1200	red	n	16	31216.003	249.65	119.919	130	61	703	7793065.204	224	18702506
ctrl	wt	ctrl	tm1200	red	n	17	40265.581	256.887	146.502	135	72	949	10343698.27	191	24823747
ctrl	wt	ctrl	tm1200	red	n	18	32411.057	251.644	123.182	136	67	649	8156032.543	210	19573588
ctrl	wt	ctrl	tm1200	red	n	19	34404.064	251.503	126.874	131	77	844	8652722.212	203	20765589
ctrl	wt	ctrl	tm1200	red	n	20	33108.172	245.936	122.286	135	81	720	8142502.344	201	19541117
ctrl	wt	ctrl	tm1200	red	n	21	27691.676	258.765	124.069	129	84	706	7165637.507	236	17196748
ctrl	wt	ctrl	tm1200	red	n	22	38191.32	230.496	113.792	132	85	751	8802934.876	183	21126083
ctrl	wt	ctrl	tm1200	red	n	23	39364.707	251.035	133.913	132	84	844	9881905.189	189	23715494
ctrl	wt	ctrl	tm1200	red	n	24	47583.414	241.616	144.832	135	73	1433	11496895.29	169	27591294
ctrl	wt	ctrl	tm1200	red	n	25	37985.894	246.775	133.45	135	81	799	9373967.092	175	22496498
ctrl	wt	ctrl	tm1200	red	n	26	33980.295	244.269	117.68	130	89	731	8300339.105	203	19919908
ctrl	wt	ctrl	tm1200	red	n	27	30720.564	255.731	125.745	130	84	844	7856210.159	228	18854047
ctrl	wt	ctrl	tm1200	red	n	28	33071.921	241.177	121.743	135	81	760	7976189.365	194	19141984
ctrl	wt	ctrl	tm1200	red	n	29	43338.637	238.979	128.858	135	62	723	10357008.46	161	24855690
ctrl	wt	ctrl	tm1200	red	n	30	33682.365	252.39	134.222	139	81	807	8501076.149	190	20401655
ctrl	wt	ctrl	tm1200	red	n	31	31637.689	262.382	136.247	128	87	743	8301144.975	220	19921842
ctrl	wt	ctrl	tm1200	red	n	32	41395.632	236.424	127.473	135	82	746	9786920.454	174	23487541
ctrl	wt	ctrl	tm1200	red	n	33	36326.652	271.822	147.179	131	62	794	9874396.931	220	23697475
ctrl	wt	ctrl	tm1200	red	n	34	36419.573	252.188	140.711	135	71	778	9184563.063	181	22041949
ctrl	wt	ctrl	tm1200	red	n	35	34726.579	235.886	110.784	132	68	696	8191516.656	191	19658746
ctrl	wt	ctrl	tm1200	red	n	36	36247.898	240.632	123.545	133	86	799	8722392.463	183	20932790
ctrl	wt	ctrl	tm1200	red	n	37	29526.759	262.487	135.926	129	76	768	7750381.18	230	18600069
ctrl	wt	ctrl	tm1200	red	n	38	35943.718	241.708	120.367	135	81	706	8687883.811	196	20849973
ctrl	wt	ctrl	tm1200	red	n	39	32409.39	252.625	131.502	136	77	769	8187408.136	202	19648886
ctrl	wt	ctrl	tm1200	red	n	40	39314.704	248.063	129.254	140	91	792	9752513.889	186	23404969
ctrl	wt	ctrl	tm1200	red	n	41	41417.3	253.803	135.262	135	91	837	10511843.83	184	25227278
ctrl	wt	ctrl	tm1200	red	n	42	45049.965	247.63	128.066	136	77	726	11155723.95	190	26772520
ctrl	wt	ctrl	tm1200	red	n	43	39405.959	253.633	141.229	133	72	756	9994644.066	176	23986055
ctrl	wt	ctrl	tm1200	red	n	44	36165.811	277.002	167.591	135	83	936	10018016.8	188	24042147
ctrl	wt	ctrl	tm1200	red	n	45	31736.443	249.592	121.385	129	80	770	7921149.362	213	19009894
ctrl	wt	ctrl	tm1200	red	n	46	38965.105	244.649	121.307	136	84	694	9532758.896	188	22877581
ctrl	wt	ctrl	tm1200	red	n	47	37815.886	232.549	113.399	136	83	641	8794039.055	182	21104734
ctrl	wt	ctrl	tm1200	red	n	48	37551.708	248.847	123.548	135	88	671	9344625.341	199	22426081
ctrl	wt	ctrl	tm1200	red	n	49	26657.879	250.491	118.956	135	80	777	6677551.146	215	16025394
ctrl	wt	ctrl	tm1200	red	n	50	32863.161	263.045	143.553	137	77	781	8644482.671	196	20745815
ctrl	wt	ctrl	tm1200	red	n	51	35049.927	271.225	155.554	137	88	849	9506422.282	189	22814376
ctrl	wt	ctrl	tm1200	red	n	52	35166.599	250.274	128.793	131	69	806	8801282.301	201	21122117
ctrl	wt	ctrl	tm1200	red	n	53	37805.052	242.85	125.985	140	81	1231	9180943.315	186	22033262
ctrl	wt	ctrl	tm1200	red	n	54	26590.376	274.166	139.139	130	92	788	7290185.254	246	17495649
ctrl	wt	ctrl	tm1200	red	n	55	35092.012	267.836	152.281	133	73	836	9398911.143	200	22556361
ctrl	wt	ctrl	tm1200	red	n	56	28999.652	270.09	146.147	135	81	860	7832506.581	226	18797161
ctrl	wt	ctrl	tm1200	red	n	57	32818.159	252.78	123.893	130	82	655	8295771.397	208	19908946
ctrl	wt	ctrl	tm1200	red	n	58	27465.832	273.049	128.684	131	80	723	7499515.606	263	17998019
ctrl	wt	ctrl	tm1200	red	n	59	27554.586	242.564	106.329	133	85	676	6683761.428	230	16040298
ctrl	wt	ctrl	tm1200	red	n	60	31970.62	269.333	147.289	127	82	740	8610753.637	208	20664869
ctrl	wt	ctrl	tm1200	red	n	61	34726.579	249.086	121.422	136	71	684	8649913.334	209	20758848
ctrl	wt	ctrl	tm1200	red	n	62	30902.239	260.897	129.5	132	82	810	8062291.197	223	19348619
ctrl	wt	ctrl	tm1200	red	n	63	31992.288	255.317	126.519	135	84	741	8168171.428	213	19602720
ctrl	wt	ctrl	tm1200	red	n	64	33904.875	265.215	136.151	131	80	753	8992080.56	220	21580012
ctrl	wt	gfp	tm1200	red	n	1	38591.764	235.932	122.025	132	75	999	9105039.842	182	21851097
ctrl	wt	gfp	tm1200	red	n	2	41219.384	240.236	120.459	139	78	854	9902360.028	179	23764578
ctrl	wt	gfp	tm1200	red	n	3	41015.624	239.831	124.616	132	79	793	9836829.117	181	23607311
ctrl	wt	gfp	tm1200	red	n	4	39050.535	246.048	133.676	136	75	875	9608316.174	177	23058905
ctrl	wt	gfp	tm1200	red	n	5	33181.516	237.774	118.119	133	73	722	7889690.968	195	18934393
ctrl	wt	gfp	tm1200	red	n	6	32111.884	242.526	121.297	131	81	822	7787958.402	197	18690246
ctrl	wt	gfp	tm1200	red	n	7	48247.622	218.655	115.641	139	66	807	10549574.61	160	25317822
ctrl	wt	gfp	tm1200	red	n	8	48085.531	230.963	127.495	135	83	834	11105970.87	166	26653112
ctrl	wt	gfp	tm1200	red	n	9	42642.782	239.396	123.674	139	82	814	10208504.85	172	24499292
ctrl	wt	gfp	tm1200	red	n	10	40253.506	241.17	127.994	135	78	871	9707929.476	175	23297966
ctrl	wt	gfp	tm1200	red	n	11	36649.175	240.473	132.053	135	85	805	8813126.085	167	21150536
ctrl	wt	gfp	tm1200	red	n	12	45801.26	260.408	157.312	140	68	1364	11927015.05	174	28623528
ctrl	wt	gfp	tm1200	red	n	13	37660.888	247.058	124.467	139	87	864	9304438.954	201	22329633
ctrl	wt	gfp	tm1200	red	n	14	37705.056	244.339	133.676	132	76	910	9212798.933	171	22109707
ctrl	wt	gfp	tm1200	red	n	15	41039.792	240.21	119.307	133	86	763	9858160.092	188	23658503
ctrl	wt	gfp	tm1200	red	n	16	31643.113	235.171	106.522	133	81	699	7441546.322	206	17858895
ctrl	wt	gfp	tm1200	red	n	17	39737.233	244.001	132.806	137	74	890	9695909.344	179	23269119
ctrl	wt	gfp	tm1200	red	n	18	40211.421	243.4	125.523	135	76	1039	9787464.778	177	23488842
ctrl	wt	gfp	tm1200	red	n	19	35727.466	238.578	113.92	133	77	769	8523772.028	198	20456118
ctrl	wt	gfp	tm1200	red	n	20	35679.547	238.374	109.017	132	85	765	8505092.008	206	20411288
ctrl	wt	gfp	tm1200	red	n	21	38003.403	235.975	112.568	133	74	978	8967849.406	195	21521855
ctrl	wt	gfp	tm1200	red	n	22	43340.314	240.538	138.583	140	73	1057	10425011	173	25018883
ctrl	wt	gfp	tm1200	red	n	23	42488.192	239.358	132.489	139	76	922	10169882.67	174	24406603
ctrl	wt	gfp	tm1200	red	n	24	33319.023	242.443	113.464	131	82	800	8077967.072	209	19386235
ctrl	wt	gfp	tm1200	red	n	25	40468.099	246.333	135.477	134	75	852	9968628.057	176	23923614
ctrl	wt	gfp	tm1200	red	n	26	37143.781	244.102	122.579	137	83	834	9066859.764	192	21759469
ctrl	wt	gfp	tm1200	red	n	27	33123.597	245.481	114.742	132	81	757	8131219.506	208	19514035
ctrl	wt	gfp	tm1200	red	n	28	35430.369	239.144	130.456	132	91	1091	8472957.623	181	20334169
ctrl	wt	gfp	tm1200	red	n	29	45752.508	239.775	134.482	138	80	948	10970285.08	169	26327481
ctrl	wt	gfp	tm1200	red	n	30	40080.998	252.481	135.456	135	77	832	10119694.13	188	24286156
ctrl	wt	gfp	tm1200	red	n	31	33616.12	253.58	135.346	130	79	777	8524375.389	196	20457566
ctrl	wt	gfp	tm1200	red	n	32	34495.326	240.445	116.172	131	86	1364	8294244.872	195	19905278
ctrl	wt	gfp	tm1200	red	n	33	41643.153	241.951	122.937	139	70	764	10075599.61	185	24180334
ctrl	wt	gfp	tm1200	red	n	34	38724.27	254.252	143.395	140	81	1281	9845732.024	174	23628677
ctrl	wt	gfp	tm1200	red	n	35	34980.349	243.356	124.884	132	84	986	8512692.772	190	20429529
ctrl	wt	gfp	tm1200	red	n	36	31894.374	248.257	124.909	140	82	708	7918005.595	192	19002345
ctrl	wt	gfp	tm1200	red	n	37	40610.606	236.657	129.832	131	87	1015	9610775.87	173	23064808
ctrl	wt	gfp	tm1200	red	n	38	33628.203	240.438	118.071	135	73	735	8085493.666	192	19404298
ctrl	wt	gfp	tm1200	red	n	39	38744.271	239.757	130.942	132	78	954	9289215.342	173	22293098
ctrl	wt	gfp	tm1200	red	n	40	36801.265	238.368	112.923	135	78	826	8772226.716	206	21052382
ctrl	wt	gfp	tm1200	red	n	41	38589.68	248.249	132.111	135	90	916	9579836.539	184	22990557
ctrl	wt	gfp	tm1200	red	n	42	39953.076	231.875	114.332	132	78	887	9264132.112	177	22232901
ctrl	wt	gfp	tm1200	red	n	43	40766.03	235.341	120.087	130	88	798	9593924.683	175	23024367
ctrl	wt	gfp	tm1200	red	n	44	31299.347	246.881	116.54	132	76	778	7727211.876	210	18544461
ctrl	wt	gfp	tm1200	red	n	45	36045.397	231.104	115.914	134	78	876	8330250.268	174	19991687
ctrl	wt	gfp	tm1200	red	n	46	33949.051	245.954	112.376	139	81	869	8349907.416	213	20038862
ctrl	wt	gfp	tm1200	red	n	47	45472.911	232.582	111.63	135	69	1242	10576169.57	183	25381647
ctrl	wt	gfp	tm1200	red	n	48	43782.417	236.991	115.383	136	84	797	10376058.76	187	24901403
ctrl	wt	gfp	tm1200	red	n	49	39200.125	239.871	125.18	132	86	863	9402992.624	178	22566151
ctrl	wt	gfp	tm1200	red	n	50	28642.142	256.782	117.145	131	77	744	7354777.356	235	17650659
ctrl	wt	gfp	tm1200	red	n	51	34592.831	252.807	120.4	130	72	939	8745294.652	222	20987748
ctrl	wt	gfp	tm1200	red	n	52	38678.018	228.65	109.414	129	78	705	8843719.983	176	21223958
ctrl	wt	gfp	tm1200	red	n	53	39846.404	245.211	127.71	132	70	785	9770790.682	185	23448826
ctrl	wt	gfp	tm1200	red	n	54	45278.319	241.88	131.256	135	79	914	10951897.58	174	26283353
ctrl	wt	gfp	tm1200	red	n	55	36377.496	234.709	108.282	137	87	670	8538121.017	190	20490554
ctrl	wt	gfp	tm1200	red	n	56	36894.186	251.724	135.465	134	83	849	9287166.498	180	22288181
ctrl	wt	gfp	tm1200	red	n	57	27649.18	258.878	124.842	134	74	987	7157761.27	241	17177842
ctrl	wt	gfp	tm1200	red	n	58	41255.219	240.739	132.547	139	81	894	9931749.288	168	23835109
ctrl	tm1200	gfp	tm1200	red	n	1	44822.061	245.331	134.864	134	82	829	10996256.56	172	26389802
ctrl	tm1200	gfp	tm1200	red	n	2	48888.082	266.666	153.007	133	78	892	13036807.91	186	31286900
ctrl	tm1200	gfp	tm1200	red	n	3	54383.751	236.98	117.999	139	77	749	12887873.14	170	30929473
ctrl	tm1200	gfp	tm1200	red	n	4	55617.558	252.313	154.852	137	80	1171	14033012.06	168	33677680
ctrl	tm1200	gfp	tm1200	red	n	5	51703.211	255.238	143.062	133	77	873	13196643.59	184	31670488
ctrl	tm1200	gfp	tm1200	red	n	6	48655.154	239.542	125.092	133	82	708	11654954.35	175	27970604
ctrl	tm1200	gfp	tm1200	red	n	7	42822.803	250.678	135.536	135	68	880	10734737.03	174	25762184
ctrl	tm1200	gfp	tm1200	red	n	8	45248.748	241.743	123.746	135	87	817	10938577.66	184	26251379
ctrl	tm1200	gfp	tm1200	red	n	9	46379.633	290.034	176.745	143	92	1119	13451686.15	191	32282562
ctrl	tm1200	gfp	tm1200	red	n	10	43989.106	260.442	151.959	132	79	906	11456623.15	185	27494631
ctrl	tm1200	gfp	tm1200	red	n	11	45750.854	250.715	130.182	136	81	784	11470428.79	184	27527763
ctrl	tm1200	gfp	tm1200	red	n	12	50752.751	266.045	153.37	132	74	1130	13502490.57	182	32404487
ctrl	tm1200	gfp	tm1200	red	n	13	50015.634	246.878	132.408	142	88	843	12347761.22	178	29633264
ctrl	tm1200	gfp	tm1200	red	n	14	47974.29	249.6	130.887	143	79	895	11974383.63	187	28737199
ctrl	tm1200	gfp	tm1200	red	n	15	41674.833	266.536	151.316	134	77	1157	11107850.44	188	26657615
ctrl	tm1200	gfp	tm1200	red	n	16	45069.573	252.876	134.076	133	73	780	11397027.08	190	27351607
ctrl	tm1200	gfp	tm1200	red	n	17	51470.701	243.558	134.749	142	79	1399	12536094.88	175	30085244
ctrl	tm1200	gfp	tm1200	red	n	18	54026.651	252.622	148.589	133	80	982	13648318.11	172	32754457
ctrl	tm1200	gfp	tm1200	red	n	19	46686.73	247.924	149.737	133	76	1021	11574756.92	161	27778139
ctrl	tm1200	gfp	tm1200	red	n	20	50473.988	255.172	156.142	132	73	935	12879559.43	164	30909521
ctrl	tm1200	gfp	tm1200	red	n	21	47641.774	255.451	148.304	132	82	1313	12170145.55	173	29207006
ctrl	tm1200	gfp	tm1200	red	n	22	49197.679	236.326	124.839	132	85	879	11626681.39	171	27902752
ctrl	tm1200	gfp	tm1200	red	n	23	46058.368	270.781	163.775	139	81	1182	12471734	179	29930785
ctrl	tm1200	gfp	tm1200	red	n	24	50183.141	250.627	147.707	141	74	1005	12577270.94	165	30184062
ctrl	tm1200	gfp	tm1200	red	n	25	47460.933	254.806	150.582	141	81	1044	12093347.02	174	29022698
ctrl	tm1200	gfp	tm1200	red	n	26	57313.886	242.252	138.484	138	81	993	13884403.14	181	33321035
ctrl	tm1200	gfp	tm1200	red	n	27	46528.39	250.3	136.035	146	79	913	11646063.95	180	27949268
ctrl	tm1200	gfp	tm1200	red	n	28	49858.126	261.117	142.444	155	78	1137	13018817.08	191	31243724
ctrl	tm1200	gfp	tm1200	red	n	29	45370.42	258.704	155.807	135	78	1258	11737517.74	175	28168747
ctrl	tm1200	gfp	tm1200	red	n	30	40413.942	242.948	140.02	133	69	806	9818467.81	167	23563239
ctrl	tm1200	gfp	tm1200	red	n	31	46284.629	247.812	138.849	133	77	872	11469887.09	169	27526463
ctrl	tm1200	gfp	tm1200	red	n	32	51190.271	249.035	133.892	138	86	1070	12748173.8	177	30594210
ctrl	tm1200	gfp	tm1200	red	n	33	45290.833	260.243	138.468	134	82	887	11786643.33	192	28286643
ctrl	tm1200	gfp	tm1200	red	n	34	48043.46	236.865	122.827	141	68	855	11379800.45	174	27310265
ctrl	tm1200	gfp	tm1200	red	n	35	52767.01	232.329	116.382	142	64	807	12259291.73	178	29420947
ctrl	tm1200	gfp	tm1200	red	n	36	44809.144	259.814	149.294	133	65	888	11642052.93	184	27939642
ctrl	tm1200	gfp	tm1200	red	n	37	38423.434	272.099	153.684	133	65	828	10454995	194	25090834
ctrl	tm1200	gfp	tm1200	red	n	38	45574.179	257.359	134.691	139	83	901	11728926.09	188	28148128
ctrl	tm1200	gfp	tm1200	red	n	39	55882.153	241.732	127.94	137	82	877	13508508.35	177	32418929
ctrl	tm1200	gfp	tm1200	red	n	40	46920.491	243.835	134.559	139	80	1151	11440876.18	171	27456840
ctrl	tm1200	gfp	tm1200	red	n	41	48390.142	257.487	152.242	132	75	1138	12459845.12	174	29902253
ctrl	tm1200	gfp	tm1200	red	n	42	43594.088	245.706	122.175	132	70	779	10711330.54	187	25706011
ctrl	tm1200	gfp	tm1200	red	n	43	48500.564	262.065	143.492	134	77	831	12710291.22	193	30503296
ctrl	tm1200	gfp	tm1200	red	n	44	55438.383	251.736	159.021	139	82	1344	13955827.26	162	33492445
ctrl	tm1200	gfp	tm1200	red	n	45	45855.026	250.847	140.09	132	72	900	11502614.02	175	27605004
ctrl	tm1200	gfp	tm1200	red	n	46	35595.804	248.316	129.998	132	78	786	8839004.013	194	21212634
ctrl	tm1200	gfp	tm1200	red	n	47	46901.324	244.455	130.499	133	69	1007	11465243.13	182	27515318
ctrl	tm1200	gfp	tm1200	red	n	48	45235.83	244.766	127.948	132	85	883	11072180.89	178	26572012
ctrl	tm1200	gfp	tm1200	red	n	49	47652.192	241.003	133.897	135	80	894	11484322.76	169	27561107
ctrl	tm1200	gfp	tm1200	red	n	50	49450.608	244.864	132.281	139	81	1371	12108689.39	177	29059518
ctrl	tm1200	gfp	tm1200	red	n	51	44403.709	230.87	120.051	133	80	835	10251493.98	169	24602454
ctrl	tm1200	gfp	tm1200	red	n	52	41433.156	249.746	132.903	132	75	777	10347759.24	187	24833480
ctrl	tm1200	gfp	tm1200	red	n	53	36545.431	253.668	130.14	132	69	867	9270391.353	193	22247916
ctrl	tm1200	gfp	tm1200	red	n	54	41360.236	244.391	130.35	133	84	850	10108069.46	180	24258251
ctrl	tm1200	gfp	tm1200	red	n	55	31500.615	265.489	157.206	133	84	1030	8363059.207	187	20070419
ctrl	tm1200	gfp	tm1200	red	n	56	40733.54	256.508	130.771	132	76	1027	10448485.12	198	25075211
ctrl	tm1200	gfp	tm1200	red	n	57	39853.916	268.72	160.197	132	75	1041	10709530.87	186	25701692
ctrl	tm1200	gfp	tm1200	red	n	58	50711.916	246.499	138.237	146	74	917	12500439.49	168	29999675
ctrl	tm1200	gfp	tm1200	red	n	59	49449.774	254.324	145.791	145	78	945	12576260.48	175	30181637
ctrl	tm1200	gfp	tm1200	red	n	60	40896.048	258.97	129.462	132	84	1019	10590837.92	201	25416842
ctrl	tm1200	gfp	tm1200	red	n	61	44819.145	259.669	144.481	132	74	796	11638151.92	182	27930280
ctrl	tm1200	gfp	tm1200	red	n	62	39776.413	247.587	121.125	136	73	664	9848131.674	195	23634429
ctrl	tm1200	gfp	tm1200	red	n	63	49381.854	237.97	127.189	136	88	748	11751410.87	170	28202089
