# Supplementary material for: A genetic framework for RNAi inheritance in Caenorhabditis elegans
Source: EMBO Rep. 2025 Jul 7;26(16):4072–99. doi: 10.1038/s44319-025-00512-7 (PMC12373942; doi:10.1038/s44319-025-00512-7)
Supplement: Supplementary file 7 — Source data Fig. 6 [file 44319_2025_512_MOESM7_ESM.zip › Figure_6/6C/F1_males_hrde-1.csv]

RNAi_male	genotype_male	RNAi_herma	genotype_herma	channel	image	index	area	mean	stddev	modal	min	max	intden	median	rawintden
ctrl	wt	ctrl	tm1200	green	n	1	6372.376	298.784	157.543	169	109	1371	1903963.978	249	4569304
ctrl	wt	ctrl	tm1200	green	n	2	7549.513	235.737	80.427	146	98	575	1779697.863	222	4271079
ctrl	wt	ctrl	tm1200	green	n	3	7240.332	274.054	117.747	162	96	820	1984243.077	248	4761965
ctrl	wt	ctrl	tm1200	green	n	4	7780.773	259.967	103.225	152	94	811	2022743.592	242	4854362
ctrl	wt	ctrl	tm1200	green	n	5	7545.763	267.923	106.111	169	110	847	2021684.794	253	4851821
ctrl	wt	ctrl	tm1200	green	n	6	5511.503	320.192	163.454	143	95	1154	1764739.261	289	4235180
ctrl	wt	ctrl	tm1200	green	n	7	8014.118	297.253	125.734	152	105	919	2382217.994	271	5717061
ctrl	wt	ctrl	tm1200	green	n	8	4697.715	277.627	120.297	156	102	969	1304213.975	249	3129970
ctrl	wt	ctrl	tm1200	green	n	9	5485.668	197.289	60.936	135	100	551	1082259.63	184	2597304
ctrl	wt	ctrl	tm1200	green	n	10	7271.167	304.222	130.331	255	84	1051	2212046.023	277	5308667
ctrl	wt	ctrl	tm1200	green	n	11	5540.254	304.794	150.493	143	89	1088	1688636.604	277	4052542
ctrl	wt	ctrl	tm1200	green	n	12	6039.444	194.555	56.724	153	95	666	1175000.966	182	2819873
ctrl	wt	ctrl	tm1200	green	n	13	4666.881	345.8	232.584	176	108	1430	1613807.756	242	3872961
ctrl	wt	ctrl	tm1200	green	n	14	6790.311	247.611	100.276	151	110	827	1681357.52	225	4035073
ctrl	wt	ctrl	tm1200	green	n	15	6184.867	193.365	60.211	132	89	527	1195935.676	180	2870114
ctrl	wt	ctrl	tm1200	green	n	16	7374.922	153.976	23.731	136	61	262	1135564.158	151	2725229
ctrl	wt	ctrl	tm1200	green	n	17	6178.2	177.637	52.022	142	78	457	1097476.995	161	2633824
ctrl	wt	ctrl	tm1200	green	n	18	8264.546	252.373	101.633	145	93	836	2085751.898	231	5005575
ctrl	wt	ctrl	tm1200	green	n	19	5221.489	243.091	95.839	145	70	802	1269297.791	224	3046175
ctrl	wt	ctrl	tm1200	green	n	20	6369.459	212.111	84.836	131	85	782	1351034.039	186	3242333
ctrl	wt	ctrl	tm1200	green	n	21	6272.788	241.69	82.272	250	94	712	1516069.107	232	3638399
ctrl	wt	ctrl	tm1200	green	n	22	5955.273	323.699	157.61	140	88	1187	1927714.651	299	4626303
ctrl	wt	ctrl	tm1200	green	n	23	7382.005	340.777	198.189	155	86	1331	2515617.028	274	6037204
ctrl	wt	ctrl	tm1200	green	n	24	7037.406	292.808	134.401	137	101	1059	2060608.662	269	4945234
ctrl	wt	ctrl	tm1200	green	n	25	7255.333	172.84	37.413	173	95	477	1254013.34	169	3009494
ctrl	wt	ctrl	tm1200	green	n	26	6324.04	259.7	102.044	158	95	830	1642352.815	235	3941466
ctrl	wt	ctrl	tm1200	green	n	27	6886.982	191.131	48.255	177	88	468	1316312.447	185	3159005
ctrl	wt	ctrl	tm1200	green	n	28	4741.884	309.251	170.968	145	111	1069	1466432.664	251	3519277
ctrl	wt	ctrl	tm1200	green	n	29	7160.328	277.166	119.439	152	84	825	1984597.259	253	4762815
ctrl	wt	ctrl	tm1200	green	n	30	6666.972	296.173	132.649	146	106	962	1974579.3	274	4738773
ctrl	wt	ctrl	tm1200	green	n	31	5610.674	256.25	101.12	142	101	751	1437735.098	234	3450406
ctrl	wt	ctrl	tm1200	green	n	32	6723.642	193.483	49.815	141	97	450	1300909.24	188	3122039
ctrl	wt	ctrl	tm1200	green	n	33	7929.114	258.839	108.241	206	98	830	2052362.034	233	4925443
ctrl	wt	ctrl	tm1200	green	n	34	8742.068	195.563	76.466	135	90	594	1709622.566	168	4102906
ctrl	wt	ctrl	tm1200	green	n	35	8672.064	310.412	137.638	173	104	985	2691914.279	275	6460298
ctrl	wt	ctrl	tm1200	green	n	36	4949.81	219.188	77.199	137	75	621	1084941.42	206	2603740
ctrl	wt	ctrl	tm1200	green	n	37	6931.568	257.399	87.183	246	109	778	1784175.569	250	4281825
ctrl	wt	ctrl	tm1200	green	n	38	5981.941	263.411	131.134	143	106	959	1575711.009	221	3781533
ctrl	wt	ctrl	tm1200	green	n	39	6766.144	319.297	146.654	161	94	927	2160406.572	283	5184738
ctrl	wt	ctrl	tm1200	green	n	40	5982.774	246.185	92.922	156	99	720	1472870.459	229	3534727
ctrl	wt	ctrl	tm1200	green	n	41	3774.756	345.875	249.669	134	97	1477	1305594.663	225	3133284
ctrl	wt	ctrl	tm1200	green	n	42	8619.977	218.339	68.913	153	99	709	1882075.174	206	4516774
ctrl	wt	ctrl	tm1200	green	n	43	6101.946	237.214	81.368	143	104	685	1447464.897	227	3473757
ctrl	wt	ctrl	tm1200	green	n	44	6856.98	275.881	123.522	147	107	1038	1891712.698	243	4539903
ctrl	wt	ctrl	tm1200	green	n	45	5456.083	219.789	74.936	137	96	622	1199186.051	207	2877915
ctrl	wt	ctrl	tm1200	green	n	46	6719.474	239.619	84.617	152	101	580	1610110.246	221	3864088
ctrl	wt	ctrl	tm1200	green	n	47	5670.259	290.724	158.79	154	101	1202	1648478.249	242	3956167
ctrl	wt	ctrl	tm1200	green	n	48	8958.743	243.598	91.905	225	73	992	2182332.229	226	5237358
ctrl	wt	ctrl	tm1200	green	n	49	6606.135	289.242	123.854	152	104	842	1910770.469	265	4585640
ctrl	wt	ctrl	tm1200	green	n	50	7124.908	264.724	116.443	159	101	901	1886132.262	233	4526511
ctrl	wt	ctrl	tm1200	green	n	51	4170.19	256.095	119.405	136	96	712	1067963.702	215	2562996
ctrl	wt	ctrl	tm1200	green	n	52	5559.42	250.51	108.715	140	77	922	1392689.76	224	3342303
ctrl	wt	ctrl	tm1200	green	n	53	5887.352	255.797	110.592	138	97	885	1505969.509	238	3614162
ctrl	wt	ctrl	tm1200	green	n	54	5956.522	315.406	142.486	155	105	888	1878721.091	285	4508725
ctrl	wt	ctrl	tm1200	green	n	55	6316.121	215.506	78.812	157	89	714	1361159.572	198	3266634
ctrl	wt	ctrl	tm1200	green	n	56	6376.124	208.336	56.832	137	99	563	1328375.994	205	3187957
ctrl	wt	ctrl	tm1200	green	n	57	6532.798	266.331	121.141	151	101	987	1739884.343	243	4175532
ctrl	wt	ctrl	tm1200	green	n	58	6310.704	274.219	115.952	153	94	918	1730512.665	251	4153041
ctrl	wt	ctrl	tm1200	green	n	59	6197.783	336.411	174.997	158	106	1280	2084999.247	291	5003770
ctrl	wt	ctrl	tm1200	green	n	60	8666.229	215.116	78.523	150	97	659	1864240.847	195	4473974
ctrl	wt	ctrl	tm1200	green	n	61	5527.335	233.588	87.832	138	89	641	1291117.628	222	3098541
ctrl	wt	gfp	tm1200	green	n	1	5887.355	166.292	31.509	159	91	364	979020.94	163	2349542
ctrl	wt	gfp	tm1200	green	n	2	7357.006	165.343	33.699	130	58	352	1216431.462	162	2919301
ctrl	wt	gfp	tm1200	green	n	3	6471.131	136.952	16.895	131	85	212	886237.498	134	2126872
ctrl	wt	gfp	tm1200	green	n	4	6774.895	138.945	19.599	125	82	251	941337.537	135	2259106
ctrl	wt	gfp	tm1200	green	n	5	4640.63	163.669	44.153	125	82	435	759528.327	151	1822784
ctrl	wt	gfp	tm1200	green	n	6	7454.093	138.066	16.161	138	85	211	1029154.083	137	2469856
ctrl	wt	gfp	tm1200	green	n	7	4585.628	178.598	46.983	128	96	382	818984.4	172	1965472
ctrl	wt	gfp	tm1200	green	n	8	8624.147	148.283	23.201	135	84	245	1278813.919	144	3069012
ctrl	wt	gfp	tm1200	green	n	9	5747.765	150.268	21.092	153	84	259	863707.294	149	2072802
ctrl	wt	gfp	tm1200	green	n	10	5761.099	180.113	40.242	140	88	341	1037647.808	173	2490240
ctrl	wt	gfp	tm1200	green	n	11	6415.712	141.225	17.059	138	86	259	906059.245	140	2174442
ctrl	wt	gfp	tm1200	green	n	12	7141.996	130.74	12.701	128	82	194	933745.104	130	2240885
ctrl	wt	gfp	tm1200	green	n	13	4000.184	147.912	31.06	127	89	312	591675.177	138	1419955
ctrl	wt	gfp	tm1200	green	n	14	5544.839	216.773	80.543	150	98	803	1201970.795	193	2884597
ctrl	wt	gfp	tm1200	green	n	15	7190.748	152.421	22.535	147	93	303	1096020.08	150	2630327
ctrl	wt	gfp	tm1200	green	n	16	4079.355	184.928	40.727	145	93	387	754386.84	179	1810445
ctrl	wt	gfp	tm1200	green	n	17	8163.709	183.623	51.95	147	84	440	1499046.566	170	3597546
ctrl	wt	gfp	tm1200	green	n	18	6309.874	139.908	16.714	138	76	218	882800.673	138	2118624
ctrl	wt	gfp	tm1200	green	n	19	6614.055	187.821	55.558	154	66	516	1242256.818	175	2981279
ctrl	wt	gfp	tm1200	green	n	20	8259.547	127.47	11.82	126	79	189	1052847.675	127	2526718
ctrl	wt	gfp	tm1200	green	n	21	8430.388	133.511	14.288	126	87	201	1125551.441	132	2701199
ctrl	wt	gfp	tm1200	green	n	22	4090.605	181.612	40.8	157	95	349	742901.728	173	1782882
ctrl	wt	gfp	tm1200	green	n	23	7636.602	197.198	54.496	146	95	644	1505925.216	189	3614054
ctrl	wt	gfp	tm1200	green	n	24	8622.481	175.88	37.516	151	96	305	1516517.787	173	3639475
ctrl	wt	gfp	tm1200	green	n	25	8751.653	133.304	13.249	128	66	204	1166632.917	133	2799790
ctrl	wt	gfp	tm1200	green	n	26	6299.457	145.297	21.759	134	85	260	915292.17	142	2196600
ctrl	wt	gfp	tm1200	green	n	27	5579.007	134.933	16.15	131	92	232	752791.35	133	1806616
ctrl	wt	gfp	tm1200	green	n	28	6894.484	192.69	57.653	133	85	532	1328496.625	183	3188245
ctrl	wt	gfp	tm1200	green	n	29	8832.49	140.42	16.69	141	82	216	1240262.559	139	2976493
ctrl	wt	gfp	tm1200	green	n	30	9108.753	219.046	67.168	159	111	523	1995236.51	206	4788347
ctrl	wt	gfp	tm1200	green	n	31	6837.815	133.864	15.453	130	78	214	915337.172	131	2196708
ctrl	wt	gfp	tm1200	green	n	32	5838.602	124.114	9.666	122	80	172	724649.637	123	1739079
ctrl	wt	gfp	tm1200	green	n	33	6491.966	126.713	12.662	119	70	190	822617.901	125	1974192
ctrl	wt	gfp	tm1200	green	n	34	10051.296	138.736	21.566	130	81	315	1394473.831	135	3346583
ctrl	wt	gfp	tm1200	green	n	35	7132.829	154.405	25.397	157	96	288	1101343.242	152	2643102
ctrl	wt	gfp	tm1200	green	n	36	8260.381	193.052	58.374	133	93	533	1594682.222	180	3827061
ctrl	wt	gfp	tm1200	green	n	37	7844.945	238.381	80.637	242	87	665	1870085.327	230	4487998
ctrl	wt	gfp	tm1200	green	n	38	6909.902	138.093	15.659	136	85	214	954212.297	136	2290004
ctrl	wt	gfp	tm1200	green	n	39	6717.81	191.076	53.73	142	93	516	1283611.64	178	3080526
ctrl	wt	gfp	tm1200	green	n	40	7028.657	131.651	14.082	124	81	203	925329.3	130	2220688
ctrl	wt	gfp	tm1200	green	n	41	3938.515	135.073	12.369	133	89	200	531985.344	134	1276706
ctrl	wt	gfp	tm1200	green	n	42	8427.472	192.953	61.264	143	82	511	1626105.336	175	3902473
ctrl	wt	gfp	tm1200	green	n	43	7100.744	134.57	16.039	123	83	212	955549.025	132	2293212
ctrl	wt	gfp	tm1200	green	n	44	3571.831	146.773	30.018	118	92	279	524249.987	140	1258142
ctrl	wt	gfp	tm1200	green	n	45	5871.521	141.906	17.897	133	86	227	833203.805	140	1999597
ctrl	wt	gfp	tm1200	green	n	46	4743.552	161.024	44.07	126	94	402	763826.442	147	1833099
ctrl	wt	gfp	tm1200	green	n	47	4837.723	225.032	72.762	140	101	646	1088643.491	213	2612624
ctrl	wt	gfp	tm1200	green	n	48	6409.879	149.638	23.528	141	97	275	959162.108	145	2301883
ctrl	wt	gfp	tm1200	green	n	49	7847.862	169.04	42.261	130	92	532	1326600.704	160	3183695
ctrl	wt	gfp	tm1200	green	n	50	7083.243	148.746	26.392	127	84	271	1053601.876	141	2528528
ctrl	wt	gfp	tm1200	green	n	51	8940.829	140.515	15.768	134	87	213	1256324.133	140	3015039
ctrl	wt	gfp	tm1200	green	n	52	6346.126	239.707	91.378	148	99	739	1521212.587	221	3650742
ctrl	wt	gfp	tm1200	green	n	53	7001.989	196.491	51.449	151	93	534	1375830.056	189	3301840
ctrl	wt	gfp	tm1200	green	n	54	8002.452	145.18	19.381	134	78	247	1161798.944	144	2788189
ctrl	wt	gfp	tm1200	green	n	55	10592.988	246.787	90.888	145	102	662	2614212.528	228	6273821
ctrl	wt	gfp	tm1200	green	n	56	5817.768	205.178	73.327	132	97	910	1193676.246	187	2864691
ctrl	wt	gfp	tm1200	green	n	57	7381.59	212.412	67.696	138	93	554	1567935.573	202	3762872
ctrl	wt	gfp	tm1200	green	n	58	8088.706	145.748	17.864	143	88	216	1178913.483	144	2829262
ctrl	wt	gfp	tm1200	green	n	59	7733.273	153.94	30.576	128	86	269	1190463.182	145	2856980
ctrl	wt	gfp	tm1200	green	n	60	6531.134	134.418	17.509	125	89	227	877900.031	130	2106863
ctrl	wt	gfp	tm1200	green	n	61	5821.518	124.418	11.748	122	78	196	724303.371	123	1738248
ctrl	wt	gfp	tm1200	green	n	62	3832.677	192.794	69.585	136	92	660	738916.128	170	1773317
ctrl	wt	gfp	tm1200	green	n	63	6064.446	206.409	63.629	183	101	548	1251753.506	191	3004070
ctrl	wt	gfp	tm1200	green	n	64	5378.581	135.741	16.086	128	81	216	730094.471	133	1752146
ctrl	tm1200	gfp	tm1200	green	n	1	7721.188	272.751	100.664	273	107	663	2105962.101	258	5054077
ctrl	tm1200	gfp	tm1200	green	n	2	5213.989	303.258	146.418	143	110	1098	1581184.258	272	3794668
ctrl	tm1200	gfp	tm1200	green	n	3	4632.296	257.773	97.147	221	101	678	1194080.236	235	2865661
ctrl	tm1200	gfp	tm1200	green	n	4	7867.861	302.622	116.827	183	111	837	2380988.477	285	5714110
ctrl	tm1200	gfp	tm1200	green	n	5	7749.522	304.046	121.407	182	104	998	2356209.006	283	5654642
ctrl	tm1200	gfp	tm1200	green	n	6	6697.391	312.166	126.888	167	107	761	2090700.983	297	5017452
ctrl	tm1200	gfp	tm1200	green	n	7	6774.894	280.344	116.719	172	91	930	1899303.446	251	4558119
ctrl	tm1200	gfp	tm1200	green	n	8	3590.582	293.995	156.279	129	105	890	1055613.046	226	2533355
ctrl	tm1200	gfp	tm1200	green	n	9	6303.623	324.035	130.165	182	109	744	2042591.275	307	4901994
ctrl	tm1200	gfp	tm1200	green	n	10	8955.411	261.188	105.97	147	106	740	2339050.302	239	5613463
ctrl	tm1200	gfp	tm1200	green	n	11	6724.059	282.251	120.673	149	96	857	1897873.381	263	4554687
ctrl	tm1200	gfp	tm1200	green	n	12	7057.824	328.371	165.781	182	99	1319	2317587.65	287	5561955
ctrl	tm1200	gfp	tm1200	green	n	13	6572.802	323.1	166.821	142	104	1399	2123674.58	283	5096585
ctrl	tm1200	gfp	tm1200	green	n	14	5388.581	262.288	101.776	146	104	803	1413359.47	242	3391907
ctrl	tm1200	gfp	tm1200	green	n	15	7288.251	273.109	97.878	178	103	825	1990485.549	261	4776946
ctrl	tm1200	gfp	tm1200	green	n	16	6024.443	300.368	141.039	137	90	1014	1809550.992	275	4342723
ctrl	tm1200	gfp	tm1200	green	n	17	5719.846	274.6	106.243	152	113	874	1570670.442	255	3769436
ctrl	tm1200	gfp	tm1200	green	n	18	6960.736	267.438	97.269	174	97	728	1861564.63	255	4467550
ctrl	tm1200	gfp	tm1200	green	n	19	7080.742	284.354	120.512	144	103	957	2013439.103	263	4832032
ctrl	tm1200	gfp	tm1200	green	n	20	4882.307	228.548	82.166	145	98	830	1115839.978	213	2677893
ctrl	tm1200	gfp	tm1200	green	n	21	8137.04	267.645	91.567	155	103	779	2177840.401	264	5226577
ctrl	tm1200	gfp	tm1200	green	n	22	7088.242	268.725	103.328	158	107	664	1904789.115	248	4571284
ctrl	tm1200	gfp	tm1200	green	n	23	5518.17	265.593	98.668	157	63	914	1465586.868	250	3517247
ctrl	tm1200	gfp	tm1200	green	n	24	6520.716	246.151	100.781	147	84	928	1605079.105	226	3852013
ctrl	tm1200	gfp	tm1200	green	n	25	7716.188	286.731	117.916	165	109	902	2212471.99	266	5309689
ctrl	tm1200	gfp	tm1200	green	n	26	6266.121	294.789	138.278	153	100	1021	1847185.22	263	4433041
ctrl	tm1200	gfp	tm1200	green	n	27	7133.244	268.841	100.181	148	84	705	1917708.041	257	4602288
ctrl	tm1200	gfp	tm1200	green	n	28	7089.075	271.585	112.341	145	101	958	1925284.639	250	4620471
ctrl	tm1200	gfp	tm1200	green	n	29	6506.132	295.127	114.373	200	97	805	1920136.486	280	4608116
ctrl	tm1200	gfp	tm1200	green	n	30	7509.928	266.586	97.171	169	105	852	2002038.163	253	4804671
ctrl	tm1200	gfp	tm1200	green	n	31	8442.888	296.331	115.87	171	109	1063	2501886.527	277	6004252
ctrl	tm1200	gfp	tm1200	green	n	32	8595.395	238.264	77.99	236	89	796	2047974.022	228	4914912
ctrl	tm1200	gfp	tm1200	green	n	33	7734.522	269.557	98.388	235	84	840	2084898.217	252	5003526
ctrl	tm1200	gfp	tm1200	green	n	34	8474.556	254.592	86.864	251	84	845	2157551.552	246	5177886
ctrl	tm1200	gfp	tm1200	green	n	35	6409.878	260.209	94.803	233	107	685	1667906.573	247	4002792
ctrl	tm1200	gfp	tm1200	green	n	36	6413.211	254.236	88.862	145	98	635	1630467.771	249	3912943
ctrl	tm1200	gfp	tm1200	green	n	37	6073.612	272.079	108.138	158	103	875	1652500.866	254	3965820
ctrl	tm1200	gfp	tm1200	green	n	38	7190.33	280.957	109.298	240	104	800	2020171.495	262	4848189
ctrl	tm1200	gfp	tm1200	green	n	39	5861.102	348.22	228.846	141	83	1566	2040953.283	264	4898063
ctrl	tm1200	gfp	tm1200	green	n	40	7643.268	278.419	103.151	162	101	915	2128033.114	265	5107045
ctrl	tm1200	gfp	tm1200	green	n	41	6983.237	271.476	107.395	153	99	1012	1895780.368	250	4549664
ctrl	tm1200	gfp	tm1200	green	n	42	8809.988	277.114	98.023	164	102	779	2441374.583	270	5859030
ctrl	tm1200	gfp	tm1200	green	n	43	4991.062	339.812	127.001	369	113	897	1696023.28	338	4070269
ctrl	tm1200	gfp	tm1200	green	n	44	4606.461	246.954	92.73	173	105	670	1137583.059	214	2730074
ctrl	tm1200	gfp	tm1200	green	n	45	6093.613	274.625	110.809	156	89	779	1673455.578	248	4016109
ctrl	tm1200	gfp	tm1200	green	n	46	7142.411	281.351	113.9	159	106	865	2009526.007	260	4822641
ctrl	tm1200	gfp	tm1200	green	n	47	6717.392	281.802	122.676	144	79	947	1892975.239	260	4542932
ctrl	tm1200	gfp	tm1200	green	n	48	6976.987	293.27	113.428	169	98	878	2046142.688	283	4910517
ctrl	tm1200	gfp	tm1200	green	n	49	7408.673	225.274	67.047	156	93	515	1668984.539	217	4005379
ctrl	tm1200	gfp	tm1200	green	n	50	6936.568	302.257	120.581	162	110	913	2096627.505	300	5031675
ctrl	tm1200	gfp	tm1200	green	n	51	5704.012	262.123	98.926	141	96	677	1495151.142	247	3588198
ctrl	tm1200	gfp	tm1200	green	n	52	6869.899	273.086	107.289	145	102	736	1876072.38	259	4502367
ctrl	tm1200	gfp	tm1200	green	n	53	6589.053	307.328	113.39	216	100	731	2025000.467	296	4859778
ctrl	tm1200	gfp	tm1200	green	n	54	6309.04	285.161	114.407	169	86	967	1799091.762	263	4317622
ctrl	tm1200	gfp	tm1200	green	n	55	6466.964	301.544	108.76	168	111	801	1950072.444	299	4679959
ctrl	tm1200	gfp	tm1200	green	n	56	7918.28	295.144	137.397	171	88	1065	2337032.709	264	5608621
ctrl	tm1200	gfp	tm1200	green	n	57	6518.633	324.116	141.125	185	104	929	2112796.164	299	5070478
ctrl	tm1200	gfp	tm1200	green	n	58	8071.204	289.423	118.798	153	104	740	2335989.328	267	5606117
ctrl	tm1200	gfp	tm1200	green	n	59	6741.976	260.52	97.22	174	102	771	1756420.22	247	4215215
ctrl	tm1200	gfp	tm1200	green	n	60	7602.016	272	116.19	163	92	1169	2067749.93	244	4962372
ctrl	tm1200	gfp	tm1200	green	n	61	8608.312	282.993	105.307	182	110	729	2436096.007	271	5846362
ctrl	tm1200	gfp	tm1200	green	n	62	8644.147	260.409	86.394	162	95	562	2251012.093	248	5402181
ctrl	tm1200	gfp	tm1200	green	n	63	7471.176	368.284	207.408	211	113	1508	2751517.571	309	6603339
ctrl	tm1200	gfp	tm1200	green	n	64	6630.721	265.677	86.272	152	104	581	1761629.209	257	4227716
ctrl	wt	ctrl	tm1200	red	n	1	6372.376	198.064	51.304	123	104	399	1262140.379	196	3028998
ctrl	wt	ctrl	tm1200	red	n	2	7549.513	185.183	39.964	124	87	319	1398042.861	187	3355149
ctrl	wt	ctrl	tm1200	red	n	3	7240.332	171.983	28.166	171	84	317	1245213.77	172	2988376
ctrl	wt	ctrl	tm1200	red	n	4	7780.773	178.186	30.041	188	96	350	1386423.162	179	3327263
ctrl	wt	ctrl	tm1200	red	n	5	7545.763	191.479	40.167	205	104	347	1444857.091	193	3467498
ctrl	wt	ctrl	tm1200	red	n	6	5511.503	192.927	39.768	199	88	366	1063317.928	193	2551846
ctrl	wt	ctrl	tm1200	red	n	7	8014.118	177.675	28.868	178	104	327	1423906.547	179	3417219
ctrl	wt	ctrl	tm1200	red	n	8	4697.715	190.871	40.877	204	101	361	896659.036	194	2151883
ctrl	wt	ctrl	tm1200	red	n	9	5485.668	175.746	29.673	175	104	318	964084.211	175	2313696
ctrl	wt	ctrl	tm1200	red	n	10	7271.167	195.217	37.819	202	101	375	1419456.343	198	3406539
ctrl	wt	ctrl	tm1200	red	n	11	5540.254	185.02	34.942	202	85	382	1025055.34	187	2460020
ctrl	wt	ctrl	tm1200	red	n	12	6039.444	193.328	42.711	198	95	391	1167596.46	193	2802103
ctrl	wt	ctrl	tm1200	red	n	13	4666.881	201.093	74.016	125	84	498	938475.12	177	2252237
ctrl	wt	ctrl	tm1200	red	n	14	6790.311	171.835	29.376	187	105	324	1166816.008	172	2800230
ctrl	wt	ctrl	tm1200	red	n	15	6184.867	187.032	34.686	206	107	348	1156767.214	189	2776114
ctrl	wt	ctrl	tm1200	red	n	16	7374.922	174.228	29.685	182	93	299	1284918.507	174	3083663
ctrl	wt	ctrl	tm1200	red	n	17	6178.2	175.399	31.478	181	95	302	1083649.694	175	2600640
ctrl	wt	ctrl	tm1200	red	n	18	8264.546	176.67	28.732	170	100	310	1460096.124	177	3504070
ctrl	wt	ctrl	tm1200	red	n	19	5221.489	181.6	37.002	188	99	441	948223.9	181	2275633
ctrl	wt	ctrl	tm1200	red	n	20	6369.459	183.02	40.491	173	73	375	1165741.375	179	2797651
ctrl	wt	ctrl	tm1200	red	n	21	6272.788	171.098	26.892	166	104	297	1073260.884	170	2575708
ctrl	wt	ctrl	tm1200	red	n	22	5955.273	190.856	41.694	188	96	341	1136597.122	192	2727708
ctrl	wt	ctrl	tm1200	red	n	23	7382.005	204.649	56.866	199	98	430	1510720.112	199	3625562
ctrl	wt	ctrl	tm1200	red	n	24	7037.406	176.579	30.297	176	94	287	1242656.569	177	2982239
ctrl	wt	ctrl	tm1200	red	n	25	7255.333	169.333	26.003	175	85	329	1228565.923	170	2948423
ctrl	wt	ctrl	tm1200	red	n	26	6324.04	185.318	36.182	205	88	310	1171957.494	187	2812569
ctrl	wt	ctrl	tm1200	red	n	27	6886.982	171.27	28.48	175	101	301	1179532.424	171	2830748
ctrl	wt	ctrl	tm1200	red	n	28	4741.884	196.396	58.039	171	109	459	931287.707	181	2234988
ctrl	wt	ctrl	tm1200	red	n	29	7160.328	182.933	34.759	195	101	352	1309860.901	184	3143522
ctrl	wt	ctrl	tm1200	red	n	30	6666.972	184.583	35.573	183	98	387	1230611.85	186	2953333
ctrl	wt	ctrl	tm1200	red	n	31	5610.674	178.385	34.029	175	107	301	1000857.981	177	2401949
ctrl	wt	ctrl	tm1200	red	n	32	6723.642	181.29	33.195	188	79	322	1218928.397	182	2925294
ctrl	wt	ctrl	tm1200	red	n	33	7929.114	181.915	31.231	188	94	376	1442423.23	183	3461657
ctrl	wt	ctrl	tm1200	red	n	34	8742.068	184.569	31.225	187	98	311	1613518.576	186	3872267
ctrl	wt	ctrl	tm1200	red	n	35	8672.064	195.385	43.475	215	97	332	1694395.201	200	4066362
ctrl	wt	ctrl	tm1200	red	n	36	4949.81	201.02	47.205	125	101	369	995008.962	202	2387912
ctrl	wt	ctrl	tm1200	red	n	37	6931.568	174.937	28.092	170	96	301	1212590.607	175	2910084
ctrl	wt	ctrl	tm1200	red	n	38	5981.941	195.573	46.942	123	102	377	1169904.899	197	2807643
ctrl	wt	ctrl	tm1200	red	n	39	6766.144	198.418	48.305	217	99	440	1342523.232	198	3221908
ctrl	wt	ctrl	tm1200	red	n	40	5982.774	183.394	35.306	182	101	327	1097204.065	183	2633169
ctrl	wt	ctrl	tm1200	red	n	41	3774.756	213.31	77.824	126	100	487	805193.046	198	1932375
ctrl	wt	ctrl	tm1200	red	n	42	8619.977	167.837	28.393	176	87	289	1446754.031	168	3472051
ctrl	wt	ctrl	tm1200	red	n	43	6101.946	175.094	30.147	176	100	283	1068412.575	175	2564073
ctrl	wt	ctrl	tm1200	red	n	44	6856.98	180.947	36.318	204	86	325	1240753.367	181	2977672
ctrl	wt	ctrl	tm1200	red	n	45	5456.083	186.003	35.512	202	96	357	1014849.71	188	2435528
ctrl	wt	ctrl	tm1200	red	n	46	6719.474	181.776	36.299	178	95	387	1221436.651	182	2931314
ctrl	wt	ctrl	tm1200	red	n	47	5670.259	177.773	42.925	162	98	384	1008017.315	170	2419131
ctrl	wt	ctrl	tm1200	red	n	48	8958.743	184.23	32.563	188	105	302	1650468.757	186	3960944
ctrl	wt	ctrl	tm1200	red	n	49	6606.135	175.054	32.25	183	93	304	1156429.403	175	2775304
ctrl	wt	ctrl	tm1200	red	n	50	7124.908	176.161	35.348	168	95	333	1255128.07	174	3012170
ctrl	wt	ctrl	tm1200	red	n	51	4170.19	194.234	56.502	127	106	394	809993.188	181	1943895
ctrl	wt	ctrl	tm1200	red	n	52	5559.42	198.064	47.315	207	105	424	1101119.797	196	2642567
ctrl	wt	ctrl	tm1200	red	n	53	5887.352	176.858	31.698	191	93	367	1041224.566	178	2498825
ctrl	wt	ctrl	tm1200	red	n	54	5956.522	189.544	35.768	200	98	316	1129021.069	193	2709527
ctrl	wt	ctrl	tm1200	red	n	55	6316.121	163.175	24.356	160	85	273	1030630.749	161	2473401
ctrl	wt	ctrl	tm1200	red	n	56	6376.124	167.95	28.327	175	99	354	1070869.667	168	2569970
ctrl	wt	ctrl	tm1200	red	n	57	6532.798	169.987	34.85	166	98	375	1110491.058	167	2665057
ctrl	wt	ctrl	tm1200	red	n	58	6310.704	188.1	41.577	201	81	378	1187041.632	188	2848770
ctrl	wt	ctrl	tm1200	red	n	59	6197.783	191.932	45.171	192	98	428	1189550.496	189	2854791
ctrl	wt	ctrl	tm1200	red	n	60	8666.229	173.706	29.823	179	97	311	1505376.565	174	3612739
ctrl	wt	ctrl	tm1200	red	n	61	5527.335	192.151	39.654	224	102	332	1062082.6	195	2548882
ctrl	wt	gfp	tm1200	red	n	1	5887.355	178.069	31.281	178	96	310	1048356.634	178	2515940
ctrl	wt	gfp	tm1200	red	n	2	7357.006	179.635	29.368	177	84	387	1321577.139	179	3171639
ctrl	wt	gfp	tm1200	red	n	3	6471.131	195.14	42.601	204	99	416	1262776.93	195	3030525
ctrl	wt	gfp	tm1200	red	n	4	6774.895	180.806	31.293	189	100	298	1224938.52	182	2939717
ctrl	wt	gfp	tm1200	red	n	5	4640.63	193.229	39.441	195	103	380	896705.064	194	2151993
ctrl	wt	gfp	tm1200	red	n	6	7454.093	177.18	30.392	172	98	317	1320714.183	176	3169568
ctrl	wt	gfp	tm1200	red	n	7	4585.628	186.931	43.591	193	82	396	857197.41	184	2057179
ctrl	wt	gfp	tm1200	red	n	8	8624.147	188.637	37.44	189	105	353	1626832.87	190	3904219
ctrl	wt	gfp	tm1200	red	n	9	5747.765	174.434	29.155	189	100	287	1002607.86	176	2406148
ctrl	wt	gfp	tm1200	red	n	10	5761.099	172.623	31.156	184	82	286	994496.236	172	2386681
ctrl	wt	gfp	tm1200	red	n	11	6415.712	166.999	23.417	172	111	278	1071416.03	168	2571280
ctrl	wt	gfp	tm1200	red	n	12	7141.996	165.189	23.95	169	93	253	1179779.356	165	2831340
ctrl	wt	gfp	tm1200	red	n	13	4000.184	217.376	84.135	130	90	489	869542.979	184	2086807
ctrl	wt	gfp	tm1200	red	n	14	5544.839	188.367	38.017	186	96	371	1044466.455	186	2506604
ctrl	wt	gfp	tm1200	red	n	15	7190.748	180.071	30.119	175	103	313	1294843.408	181	3107481
ctrl	wt	gfp	tm1200	red	n	16	4079.355	183.795	40.595	127	101	353	749763.294	181	1799349
ctrl	wt	gfp	tm1200	red	n	17	8163.709	187.555	34.999	196	90	489	1531143.461	190	3674575
ctrl	wt	gfp	tm1200	red	n	18	6309.874	194.995	53.081	159	97	408	1230390.855	185	2952802
ctrl	wt	gfp	tm1200	red	n	19	6614.055	180.058	28.998	171	104	329	1190912.786	180	2858059
ctrl	wt	gfp	tm1200	red	n	20	8259.547	169.767	25.968	172	87	270	1402199.187	169	3365123
ctrl	wt	gfp	tm1200	red	n	21	8430.388	183.133	32.948	183	81	347	1543884.465	185	3705152
ctrl	wt	gfp	tm1200	red	n	22	4090.605	184.645	36.511	195	98	310	755308.549	186	1812657
ctrl	wt	gfp	tm1200	red	n	23	7636.602	185.244	33.577	169	95	342	1414634.343	184	3394966
ctrl	wt	gfp	tm1200	red	n	24	8622.481	192.822	32.861	199	106	310	1662601.601	196	3990060
ctrl	wt	gfp	tm1200	red	n	25	8751.653	179.855	33.086	187	100	331	1574027.52	181	3777492
ctrl	wt	gfp	tm1200	red	n	26	6299.457	181.213	31.977	184	99	427	1141544.261	182	2739580
ctrl	wt	gfp	tm1200	red	n	27	5579.007	188.843	40.179	184	103	350	1053556.874	187	2528420
ctrl	wt	gfp	tm1200	red	n	28	6894.484	170.53	24.661	177	97	277	1175713.335	171	2821582
ctrl	wt	gfp	tm1200	red	n	29	8832.49	172.529	28.308	178	99	291	1523860.209	173	3657096
ctrl	wt	gfp	tm1200	red	n	30	9108.753	192.004	40.34	200	99	346	1748920.578	193	4197216
ctrl	wt	gfp	tm1200	red	n	31	6837.815	178.798	28.371	188	103	305	1222588.829	181	2934078
ctrl	wt	gfp	tm1200	red	n	32	5838.602	174.954	29.208	177	97	302	1021488.73	174	2451460
ctrl	wt	gfp	tm1200	red	n	33	6491.966	172.775	28.071	171	106	321	1121648.345	172	2691832
ctrl	wt	gfp	tm1200	red	n	34	10051.296	171.355	29.016	162	102	297	1722341.854	169	4133430
ctrl	wt	gfp	tm1200	red	n	35	7132.829	167.944	24.558	168	91	279	1197913.942	167	2874861
ctrl	wt	gfp	tm1200	red	n	36	8260.381	173.222	27.213	174	96	294	1430880.925	173	3433956
ctrl	wt	gfp	tm1200	red	n	37	7844.945	172.055	26.009	168	106	299	1349763.021	171	3239282
ctrl	wt	gfp	tm1200	red	n	38	6909.902	180.29	33.617	184	94	378	1245786.981	180	2989751
ctrl	wt	gfp	tm1200	red	n	39	6717.81	183.813	35.184	191	106	327	1234821.059	184	2963434
ctrl	wt	gfp	tm1200	red	n	40	7028.657	198.851	39.31	210	102	414	1397658.561	201	3354226
ctrl	wt	gfp	tm1200	red	n	41	3938.515	183.66	35.808	197	106	361	723347.077	184	1735953
ctrl	wt	gfp	tm1200	red	n	42	8427.472	173.731	28.934	191	98	357	1464112.873	174	3513709
ctrl	wt	gfp	tm1200	red	n	43	7100.744	183.481	34.258	194	101	369	1302848.776	184	3126693
ctrl	wt	gfp	tm1200	red	n	44	3571.831	185.181	46.244	168	106	364	661435.474	175	1587372
ctrl	wt	gfp	tm1200	red	n	45	5871.521	166.232	24.432	174	90	289	976032.469	166	2342370
ctrl	wt	gfp	tm1200	red	n	46	4743.552	184.064	32.885	186	106	380	873117.727	185	2095386
ctrl	wt	gfp	tm1200	red	n	47	4837.723	184.057	35.078	192	94	324	890418.941	184	2136907
ctrl	wt	gfp	tm1200	red	n	48	6409.879	186.743	40.272	178	104	373	1196998.483	183	2872664
ctrl	wt	gfp	tm1200	red	n	49	7847.862	175.233	27.225	178	91	336	1375205.027	175	3300340
ctrl	wt	gfp	tm1200	red	n	50	7083.243	187.005	36.969	178	103	330	1324600.612	185	3178895
ctrl	wt	gfp	tm1200	red	n	51	8940.829	175.8	29.832	185	97	310	1571794.918	175	3772134
ctrl	wt	gfp	tm1200	red	n	52	6346.126	185.511	33.551	199	103	336	1177274.657	187	2825329
ctrl	wt	gfp	tm1200	red	n	53	7001.989	181.411	31.285	190	102	340	1270238.941	182	3048433
ctrl	wt	gfp	tm1200	red	n	54	8002.452	175.751	28.695	176	98	300	1406438.966	176	3375298
ctrl	wt	gfp	tm1200	red	n	55	10592.988	183.161	29.994	188	104	341	1940220.642	185	4656315
ctrl	wt	gfp	tm1200	red	n	56	5817.768	184.812	32.015	189	107	380	1075192.871	187	2580344
ctrl	wt	gfp	tm1200	red	n	57	7381.59	183.728	32.479	188	108	371	1356206.235	185	3254745
ctrl	wt	gfp	tm1200	red	n	58	8088.706	189.704	35.542	202	83	321	1534456.531	193	3682526
ctrl	wt	gfp	tm1200	red	n	59	7733.273	177.277	29.908	186	92	284	1370933.58	178	3290089
ctrl	wt	gfp	tm1200	red	n	60	6531.134	174.736	29.983	169	102	316	1141225.08	173	2738814
ctrl	wt	gfp	tm1200	red	n	61	5821.518	176.255	30.415	184	94	288	1026069.358	178	2462453
ctrl	wt	gfp	tm1200	red	n	62	3832.677	185.769	51.179	152	91	391	711992.387	171	1708703
ctrl	wt	gfp	tm1200	red	n	63	6064.446	208.31	47.808	223	107	419	1263285.287	213	3031745
ctrl	wt	gfp	tm1200	red	n	64	5378.581	176.574	30.624	183	78	290	949720.007	177	2279223
ctrl	tm1200	gfp	tm1200	red	n	1	7721.188	184.378	31.554	191	102	322	1423614.108	184	3416517
ctrl	tm1200	gfp	tm1200	red	n	2	5213.989	206.606	57.275	216	101	475	1077240.706	201	2585259
ctrl	tm1200	gfp	tm1200	red	n	3	4632.296	191.894	44.44	187	104	545	888910.81	187	2133288
ctrl	tm1200	gfp	tm1200	red	n	4	7867.861	187.639	32.401	191	102	395	1476314.027	188	3542991
ctrl	tm1200	gfp	tm1200	red	n	5	7749.522	187.947	34.081	201	102	324	1456502.284	188	3495445
ctrl	tm1200	gfp	tm1200	red	n	6	6697.391	189.597	36.793	210	99	375	1269804.13	192	3047390
ctrl	tm1200	gfp	tm1200	red	n	7	6774.894	187.025	35.777	202	97	325	1267077.754	188	3040847
ctrl	tm1200	gfp	tm1200	red	n	8	3590.582	208.135	65.638	129	101	433	747324.726	195	1793497
ctrl	tm1200	gfp	tm1200	red	n	9	6303.623	193.052	41.229	211	106	384	1216928.785	195	2920495
ctrl	tm1200	gfp	tm1200	red	n	10	8955.411	173.411	27.451	170	102	331	1552966.296	172	3726948
ctrl	tm1200	gfp	tm1200	red	n	11	6724.059	189.225	34.603	199	104	374	1272361.747	190	3053528
ctrl	tm1200	gfp	tm1200	red	n	12	7057.824	212.87	46.563	222	110	461	1502396.058	215	3605585
ctrl	tm1200	gfp	tm1200	red	n	13	6572.802	203.916	47.221	201	109	427	1340300.699	203	3216574
ctrl	tm1200	gfp	tm1200	red	n	14	5388.581	184.473	37.795	173	102	421	994046.886	182	2385603
ctrl	tm1200	gfp	tm1200	red	n	15	7288.251	181.82	31.758	190	102	311	1325152.087	183	3180219
ctrl	tm1200	gfp	tm1200	red	n	16	6024.443	188.354	36.733	186	105	350	1134727.095	188	2723220
ctrl	tm1200	gfp	tm1200	red	n	17	5719.846	178.054	32.404	177	107	332	1018440.09	177	2444144
ctrl	tm1200	gfp	tm1200	red	n	18	6960.736	180.008	32.734	192	100	352	1252989.191	179	3007036
ctrl	tm1200	gfp	tm1200	red	n	19	7080.742	183.24	32.799	201	107	383	1297474.15	183	3113795
ctrl	tm1200	gfp	tm1200	red	n	20	4882.307	186.659	36.381	186	108	374	911324.339	186	2187078
ctrl	tm1200	gfp	tm1200	red	n	21	8137.04	180.514	30.11	186	99	352	1468849.518	181	3525077
ctrl	tm1200	gfp	tm1200	red	n	22	7088.242	188.785	39.896	128	101	331	1338157.268	188	3211430
ctrl	tm1200	gfp	tm1200	red	n	23	5518.17	187.026	33.646	203	110	370	1032043.631	188	2476791
ctrl	tm1200	gfp	tm1200	red	n	24	6520.716	181.723	33.036	198	101	396	1184962.318	182	2843779
ctrl	tm1200	gfp	tm1200	red	n	25	7716.188	184.033	33.523	195	92	375	1420036.86	185	3407932
ctrl	tm1200	gfp	tm1200	red	n	26	6266.121	192.51	41.508	178	100	407	1206289.964	191	2894963
ctrl	tm1200	gfp	tm1200	red	n	27	7133.244	180.71	33.188	184	102	343	1289050.847	180	3093580
ctrl	tm1200	gfp	tm1200	red	n	28	7089.075	180.036	31.754	175	68	347	1276288.594	179	3062952
ctrl	tm1200	gfp	tm1200	red	n	29	6506.132	186.257	35.239	188	106	336	1211812.717	185	2908217
ctrl	tm1200	gfp	tm1200	red	n	30	7509.928	183.127	32.424	186	96	323	1375272.305	184	3300502
ctrl	tm1200	gfp	tm1200	red	n	31	8442.888	193.808	40.546	203	98	375	1636296.372	196	3926931
ctrl	tm1200	gfp	tm1200	red	n	32	8595.395	177.636	27.89	183	106	316	1526855.514	177	3664285
ctrl	tm1200	gfp	tm1200	red	n	33	7734.522	175.874	27.422	185	83	337	1360304.118	176	3264580
ctrl	tm1200	gfp	tm1200	red	n	34	8474.556	180.243	29.46	187	92	352	1527477.626	180	3665778
ctrl	tm1200	gfp	tm1200	red	n	35	6409.878	186.101	31.342	191	103	398	1192882.265	187	2862786
ctrl	tm1200	gfp	tm1200	red	n	36	6413.211	176.93	27.235	187	101	288	1134688.76	177	2723128
ctrl	tm1200	gfp	tm1200	red	n	37	6073.612	191.091	37.41	200	109	410	1160612.45	191	2785342
ctrl	tm1200	gfp	tm1200	red	n	38	7190.33	174.277	26.476	178	112	323	1253107.946	173	3007321
ctrl	tm1200	gfp	tm1200	red	n	39	5861.102	207.292	70.316	143	106	465	1214957.028	186	2915763
ctrl	tm1200	gfp	tm1200	red	n	40	7643.268	178.721	30.017	184	104	303	1366011.88	179	3278278
ctrl	tm1200	gfp	tm1200	red	n	41	6983.237	180.308	32.776	185	92	325	1259133.64	180	3021782
ctrl	tm1200	gfp	tm1200	red	n	42	8809.988	183.112	31.409	186	101	316	1613211.145	184	3871529
ctrl	tm1200	gfp	tm1200	red	n	43	4991.062	235.591	65.889	248	108	469	1175848.149	243	2821906
ctrl	tm1200	gfp	tm1200	red	n	44	4606.461	176.566	39.472	160	84	381	813342.34	167	1951932
ctrl	tm1200	gfp	tm1200	red	n	45	6093.613	184.057	34.5	186	108	323	1121571.908	184	2691649
ctrl	tm1200	gfp	tm1200	red	n	46	7142.411	197.108	34.906	204	109	366	1407828.383	199	3378633
ctrl	tm1200	gfp	tm1200	red	n	47	6717.392	189.971	35.182	201	90	349	1276111.086	191	3062526
ctrl	tm1200	gfp	tm1200	red	n	48	6976.987	186.933	34.675	190	105	327	1304230.71	187	3130010
ctrl	tm1200	gfp	tm1200	red	n	49	7408.673	160.619	22.729	162	78	249	1189972.965	160	2855804
ctrl	tm1200	gfp	tm1200	red	n	50	6936.568	187.367	34.904	188	99	342	1299683.418	188	3119097
ctrl	tm1200	gfp	tm1200	red	n	51	5704.012	174.434	31.083	169	88	297	994976.096	173	2387833
ctrl	tm1200	gfp	tm1200	red	n	52	6869.899	187.775	36.131	194	97	321	1289992.14	188	3095839
ctrl	tm1200	gfp	tm1200	red	n	53	6589.053	193.966	38.154	189	108	397	1278052.008	196	3067184
ctrl	tm1200	gfp	tm1200	red	n	54	6309.04	184.034	29.748	183	107	368	1161077.055	184	2786457
ctrl	tm1200	gfp	tm1200	red	n	55	6466.964	198.54	36.432	200	105	364	1283953.529	201	3081347
ctrl	tm1200	gfp	tm1200	red	n	56	7918.28	186.425	35.233	193	95	326	1476164.02	186	3542631
ctrl	tm1200	gfp	tm1200	red	n	57	6518.633	195.578	41.599	210	76	339	1274903.53	197	3059628
ctrl	tm1200	gfp	tm1200	red	n	58	8071.204	184.736	37.512	178	95	342	1491041.787	183	3578336
ctrl	tm1200	gfp	tm1200	red	n	59	6741.976	179.257	29.85	183	94	341	1208546.317	180	2900378
ctrl	tm1200	gfp	tm1200	red	n	60	7602.016	181.228	32.419	185	87	317	1377700.333	181	3306329
ctrl	tm1200	gfp	tm1200	red	n	61	8608.312	182.115	33.605	200	91	303	1567705.723	184	3762321
ctrl	tm1200	gfp	tm1200	red	n	62	8644.147	168.24	27.656	173	86	302	1454294.683	167	3490147
ctrl	tm1200	gfp	tm1200	red	n	63	7471.176	209.179	60.991	204	104	438	1562811.748	200	3750576
ctrl	tm1200	gfp	tm1200	red	n	64	6630.721	187.376	34.198	203	86	325	1242439.54	191	2981718
