# Supplementary material for: A genetic framework for RNAi inheritance in Caenorhabditis elegans
Source: EMBO Rep. 2025 Jul 7;26(16):4072–99. doi: 10.1038/s44319-025-00512-7 (PMC12373942; doi:10.1038/s44319-025-00512-7)
Supplement: Supplementary file 7 — Source data Fig. 6 [file 44319_2025_512_MOESM7_ESM.zip › Figure_6/6D/F1_hermaphrodites_znfx-1.csv]

RNAi_male	genotype_male	RNAi_herma	genotype_herma	channel	image	index	area	mean	stddev	modal	min	max	intden	median	rawintden
ctrl	wt	ctrl	xf347	green	n	1	47633.026	426.833	191.075	449	88	2424	20331334.59	425	48792957
ctrl	wt	ctrl	xf347	green	n	2	46499.64	493.677	260.687	430	105	2863	22955814.98	440	55091420
ctrl	wt	ctrl	xf347	green	n	3	46736.735	479.324	258.986	230	101	5493	22402022.82	440	53762380
ctrl	wt	ctrl	xf347	green	n	4	45369.172	510.258	291.535	208	104	3074	23149975.16	463	55557383
ctrl	wt	ctrl	xf347	green	n	5	40376.025	550.809	380.307	231	93	4366	22239480.75	439	53372297
ctrl	wt	ctrl	xf347	green	n	6	39788.915	510.552	296.102	192	105	5928	20314320.89	454	48752126
ctrl	wt	ctrl	xf347	green	n	7	52124.483	488.76	262.683	220	103	4072	25476348.08	461	61140421
ctrl	wt	ctrl	xf347	green	n	8	28640.902	557.682	386.829	390	108	3538	15972505.62	429	38332249
ctrl	wt	ctrl	xf347	green	n	9	43673.677	484.453	231.503	431	107	3156	21157863.47	459	50776535
ctrl	wt	ctrl	xf347	green	n	10	45887.529	462.633	223.486	496	117	4226	21229094.66	451	50947482
ctrl	wt	ctrl	xf347	green	n	11	36683.355	420.845	242.774	187	110	3805	15438003.52	384	37049503
ctrl	wt	ctrl	xf347	green	n	12	46350.467	446.023	190.457	214	93	2576	20673374.08	439	49613814
ctrl	wt	ctrl	xf347	green	n	13	40040.593	375.12	187.842	202	95	3489	15020041.78	350	36046441
ctrl	wt	ctrl	xf347	green	n	14	42707.799	491.725	260.442	204	112	4309	21000482.89	458	50398839
ctrl	wt	ctrl	xf347	green	n	15	50115.64	459.86	218.627	200	105	3088	23046184.97	443	55308298
ctrl	wt	ctrl	xf347	green	n	16	40098.096	424.133	171.154	367	107	1314	17006943.65	409	40814786
ctrl	wt	ctrl	xf347	green	n	17	38369.266	490.904	239.033	210	94	2653	18835611.99	453	45203388
ctrl	wt	ctrl	xf347	green	n	18	39050.547	441.6	210.994	228	105	4452	17244708.35	424	41385395
ctrl	wt	ctrl	xf347	green	n	19	46178.376	507.336	276.399	228	113	5030	23427947.96	472	56224487
ctrl	wt	ctrl	xf347	green	n	20	36092.911	456.933	255.179	189	98	3944	16492040.79	408	39579076
ctrl	wt	ctrl	xf347	green	n	21	46755.902	431.077	228.833	191	109	4118	20155397.74	408	48370728
ctrl	wt	ctrl	xf347	green	n	22	41941.097	507.459	269.055	487	105	2572	21283393.83	473	51077794
ctrl	wt	ctrl	xf347	green	n	23	49838.544	518.053	258.934	245	116	3614	25819021.35	496	61962799
ctrl	wt	ctrl	xf347	green	n	24	32450.244	481.636	228.376	404	103	2817	15629191.49	450	37508333
ctrl	wt	ctrl	xf347	green	n	25	46818.405	455.586	223.556	216	108	3989	21329827.63	443	51189230
ctrl	wt	ctrl	xf347	green	n	26	48430.146	453.616	211.76	442	96	4688	21968697.46	431	52722447
ctrl	wt	ctrl	xf347	green	n	27	41043.556	487.107	232.944	229	100	3361	19992610.67	483	47980057
ctrl	wt	ctrl	xf347	green	n	28	55955.492	505.653	266.745	214	102	3808	28294066.11	474	67902633
ctrl	wt	ctrl	xf347	green	n	29	47395.515	515.135	286.513	221	109	5435	24415072.15	477	58593476
ctrl	wt	ctrl	xf347	green	n	30	45390.839	510.221	278.977	223	105	3543	23159368.51	461	55579926
ctrl	wt	ctrl	xf347	green	n	31	48193.468	522.388	259.478	224	110	5357	25175710.49	491	60418924
ctrl	wt	ctrl	xf347	green	n	32	39751.83	466.846	266.726	222	108	4500	18557983.8	417	44537111
ctrl	wt	ctrl	xf347	green	n	33	32890.681	550.503	261.228	438	115	4895	18106412.18	507	43453389
ctrl	wt	ctrl	xf347	green	n	34	35325.793	475.545	241.68	204	106	3624	16799004.5	440	40315755
ctrl	wt	ctrl	xf347	green	n	35	45956.282	521.845	244.617	230	107	2408	23982066.38	491	57554310
ctrl	wt	ctrl	xf347	green	n	36	37865.493	469.08	239.828	360	107	3938	17761932.57	420	42626676
ctrl	wt	ctrl	xf347	green	n	37	46533.809	537.251	259.156	540	113	3407	25000323.67	524	59998015
ctrl	wt	ctrl	xf347	green	n	38	48379.727	460.997	209.175	439	101	2840	22302906.17	440	53524511
ctrl	wt	ctrl	xf347	green	n	39	43819.934	491.228	275.729	212	98	4443	21525590.39	445	51659039
ctrl	wt	ctrl	xf347	green	n	40	39084.299	426.942	234.607	204	112	2616	16686714.75	369	40046272
ctrl	wt	ctrl	xf347	green	n	41	38712.615	454.428	211.579	333	108	2803	17592112.26	430	42219126
ctrl	wt	ctrl	xf347	green	n	42	46163.375	491.93	260.245	238	118	3509	22709151.96	444	54499456
ctrl	wt	ctrl	xf347	green	n	43	48561.819	479.981	282.445	217	115	3017	23308773.72	410	55938482
ctrl	wt	ctrl	xf347	green	n	44	38134.672	455.746	240.808	212	109	1919	17379714.56	412	41709395
ctrl	wt	ctrl	xf347	green	n	45	45487.51	486.149	244.459	471	98	2602	22113721.63	463	53070489
ctrl	wt	ctrl	xf347	green	n	46	49676.037	519.101	269.086	234	104	6099	25786875.71	499	61885653
ctrl	wt	ctrl	xf347	green	n	47	42061.519	500.062	247.891	223	103	3148	21033368.99	466	50477762
ctrl	wt	ctrl	xf347	green	n	48	30292.228	481.098	286.947	212	101	2704	14573521.64	407	34974842
ctrl	wt	ctrl	xf347	green	n	49	42560.292	527.229	291.384	433	109	4270	22439019.52	478	53851168
ctrl	wt	ctrl	xf347	green	n	50	42463.621	468.461	235.3	213	109	2966	19892544.81	432	47739910
ctrl	wt	ctrl	xf347	green	n	51	41533.995	550.53	319.958	220	106	4480	22865720.41	485	54875203
ctrl	wt	ctrl	xf347	green	n	52	39420.565	449.24	196.134	509	103	3078	17709297.23	450	42500357
ctrl	wt	ctrl	xf347	green	n	53	46529.225	473.385	248.474	223	113	5045	22026226.77	429	52860511
ctrl	wt	ctrl	xf347	green	n	54	31843.549	513.852	337.536	221	103	2610	16362858.17	406	39269052
ctrl	wt	ctrl	xf347	green	n	55	41091.058	492.579	241.076	220	99	3158	20240582.5	480	48575162
ctrl	wt	ctrl	xf347	green	n	56	40571.034	511.794	240.578	488	113	4605	20764029.51	485	49831377
ctrl	wt	ctrl	xf347	green	n	57	36225.834	445.671	226.508	375	99	3618	16144789.39	401	38745711
ctrl	wt	ctrl	xf347	green	n	58	38432.186	416.139	214.669	193	95	3653	15993126.57	376	38381737
ctrl	wt	ctrl	xf347	green	n	59	34277.394	425.736	223.872	210	71	2635	14593114.69	389	35021881
ctrl	wt	ctrl	xf347	green	n	60	48650.131	464.335	273.932	235	100	4971	22589937.86	412	54213383
ctrl	wt	ctrl	xf347	green	n	61	48313.449	477.695	238.352	213	117	3527	23079106.38	466	55387334
ctrl	wt	ctrl	xf347	green	n	62	45125.804	504.337	311.387	206	106	3631	22758592.21	431	54618135
ctrl	wt	ctrl	xf347	green	n	63	44634.532	452.581	244.147	207	106	4398	20200743.28	415	48479577
ctrl	wt	gfp	xf347	green	n	1	39475.966	253.122	96.217	229	61	1466	9992244.681	236	23980294
ctrl	wt	gfp	xf347	green	n	2	42838.62	197.304	54.465	187	89	1195	8452226.559	188	20284419
ctrl	wt	gfp	xf347	green	n	3	50925.238	217.239	74.261	199	81	1188	11062950.16	201	26549870
ctrl	wt	gfp	xf347	green	n	4	41829.824	168.095	45.665	152	76	605	7031404.289	157	16874601
ctrl	wt	gfp	xf347	green	n	5	49708.933	245.175	97.126	209	83	1530	12187388.08	219	29248398
ctrl	wt	gfp	xf347	green	n	6	38333.414	167.152	45.855	153	76	1129	6407488.347	158	15377271
ctrl	wt	gfp	xf347	green	n	7	34354.066	152.273	30.59	141	70	581	5231193.056	146	12554291
ctrl	wt	gfp	xf347	green	n	8	37877.56	152.036	32.776	141	86	443	5758764.19	146	13820404
ctrl	wt	gfp	xf347	green	n	9	47935.102	175.011	38.574	167	82	758	8389172.435	170	20133096
ctrl	wt	gfp	xf347	green	n	10	32667.323	145.355	36.317	133	79	552	4748357.295	137	11395538
ctrl	wt	gfp	xf347	green	n	11	46813.384	199.972	64.153	188	76	1745	9361358.421	191	22466236
ctrl	wt	gfp	xf347	green	n	12	45124.14	198.258	96.704	152	79	1098	8946240.33	167	21469998
ctrl	wt	gfp	xf347	green	n	13	48930.564	191.799	44.34	201	84	557	9384829.074	189	22522563
ctrl	wt	gfp	xf347	green	n	14	45148.725	210.556	89.391	157	87	2043	9506330.446	190	22814153
ctrl	wt	gfp	xf347	green	n	15	51671.939	196.808	69.079	161	77	1808	10169473.59	183	24405624
ctrl	wt	gfp	xf347	green	n	16	36677.922	192.573	56.943	185	83	1406	7063173.654	185	16950844
ctrl	wt	gfp	xf347	green	n	17	53494.939	168.703	45.318	155	78	1282	9024748.909	159	21658410
ctrl	wt	gfp	xf347	green	n	18	37518.377	158.936	33.838	152	61	873	5963008.501	154	14310568
ctrl	wt	gfp	xf347	green	n	19	47843.431	175.453	44.434	160	77	616	8394278.084	167	20145349
ctrl	wt	gfp	xf347	green	n	20	45090.806	180.673	62.699	156	75	1633	8146686.381	168	19551156
ctrl	wt	gfp	xf347	green	n	21	47814.68	232.878	97.103	201	79	1825	11135003.44	208	26722790
ctrl	wt	gfp	xf347	green	n	22	34383.234	252.856	106.971	221	88	1672	8694015.915	230	20864687
ctrl	wt	gfp	xf347	green	n	23	45106.223	199.052	70.037	169	80	1232	8978463.882	184	21547331
ctrl	wt	gfp	xf347	green	n	24	44800.792	197.939	61.315	169	91	1070	8867838.423	183	21281842
ctrl	wt	gfp	xf347	green	n	25	45734.585	182.199	61.529	164	90	2291	8332794.448	172	19997795
ctrl	wt	gfp	xf347	green	n	26	46278.36	221.574	92.58	161	93	1593	10254096.62	198	24608710
ctrl	wt	gfp	xf347	green	n	27	42396.516	168.04	50.55	143	86	1022	7124330.608	152	17097614
ctrl	wt	gfp	xf347	green	n	28	50494.802	162.88	40.609	142	71	572	8224602.85	152	19738147
ctrl	wt	gfp	xf347	green	n	29	45137.474	221.935	113.158	160	65	987	10017595.42	179	24041133
ctrl	wt	gfp	xf347	green	n	30	46080.434	247.191	155.244	154	84	1374	11390679.68	187	27336385
ctrl	wt	gfp	xf347	green	n	31	50173.121	206.843	98.13	150	78	1481	10377943.51	174	24905929
ctrl	wt	gfp	xf347	green	n	32	40351.006	201.39	54.949	188	82	876	8126283.784	193	19502192
ctrl	wt	gfp	xf347	green	n	33	40010.991	160.36	41.775	143	79	483	6416155.825	150	15398072
ctrl	wt	gfp	xf347	green	n	34	50186.038	203.132	70.783	177	61	1569	10194371.81	189	24465377
ctrl	wt	gfp	xf347	green	n	35	53109.921	228.717	102.925	175	86	1052	12147166.25	196	29151870
ctrl	wt	gfp	xf347	green	n	36	40301.004	194.892	65.537	174	84	1361	7854346.804	183	18849573
ctrl	wt	gfp	xf347	green	n	37	48948.481	146.949	23.738	137	76	360	7192926.235	143	17262236
ctrl	wt	gfp	xf347	green	n	38	41558.145	179.294	39.117	169	73	712	7451133.423	175	17881905
ctrl	wt	gfp	xf347	green	n	39	42519.022	224.037	77.577	206	97	1085	9525851.336	214	22861001
ctrl	wt	gfp	xf347	green	n	40	33979.882	165.097	31.98	153	88	506	5609971.157	159	13463317
ctrl	wt	gfp	xf347	green	n	41	43967.838	189.074	64.018	161	84	1554	8313176.054	175	19950713
ctrl	wt	gfp	xf347	green	n	42	37555.462	176.663	40.954	159	71	894	6634677.037	170	15922499
ctrl	wt	gfp	xf347	green	n	43	36429.161	153.154	33.559	141	82	656	5579255.173	148	13389602
ctrl	wt	gfp	xf347	green	n	44	42824.452	162.525	46.973	141	73	894	6960055.203	149	16703371
ctrl	wt	gfp	xf347	green	n	45	46818.801	192.725	50.232	175	77	950	9023137.585	187	21654543
ctrl	wt	gfp	xf347	green	n	46	42460.269	181.304	64.418	168	87	1294	7698198.019	170	18474833
ctrl	wt	gfp	xf347	green	n	47	41291.466	192.157	69.215	173	87	1395	7934428.371	177	19041760
ctrl	wt	gfp	xf347	green	n	48	47347.575	192.051	60.826	187	83	1315	9093132.86	183	21822524
ctrl	wt	gfp	xf347	green	n	49	44893.307	225.412	78.431	227	79	1636	10119495.7	215	24285677
ctrl	wt	gfp	xf347	green	n	50	39225.964	159.483	33.774	151	80	629	6255879.107	154	15013422
ctrl	wt	gfp	xf347	green	n	51	37542.553	145.799	27.265	135	72	520	5473662.853	140	13136189
ctrl	wt	gfp	xf347	green	n	52	46445.878	219.464	83.536	185	78	1195	10193211.58	200	24462587
ctrl	wt	gfp	xf347	green	n	53	35704.969	195.673	69.406	166	89	1596	6986481.745	180	16766788
ctrl	wt	gfp	xf347	green	n	54	45642.924	175.9	44.892	160	79	1073	8028579.904	168	19267709
ctrl	wt	gfp	xf347	green	n	55	46198.783	183.171	49.673	168	88	1138	8462297.275	175	20308583
ctrl	wt	gfp	xf347	green	n	56	40170.174	159.958	52.175	142	71	594	6425556.88	146	15420630
ctrl	wt	gfp	xf347	green	n	57	47687.601	209.143	70.804	186	87	1691	9973545.678	197	23935413
ctrl	wt	gfp	xf347	green	n	58	41763.58	200.05	53.669	190	85	1251	8354795.266	194	20050590
ctrl	wt	gfp	xf347	green	n	59	45791.681	226.296	72.985	221	89	1164	10362486.83	218	24868829
ctrl	wt	gfp	xf347	green	n	60	49408.097	174.718	41.852	155	84	731	8632487.572	165	20717021
ctrl	wt	gfp	xf347	green	n	61	43534.078	167.441	35.671	155	84	960	7289377.289	162	17493704
ctrl	wt	gfp	xf347	green	n	62	47657.183	196.09	58.304	174	87	1452	9345079.802	185	22427164
ctrl	wt	gfp	xf347	green	n	63	45263.324	175.991	37.034	168	83	852	7965946.618	171	19117396
ctrl	wt	gfp	xf347	green	n	64	47759.688	209.103	63.264	191	87	1708	9986670.862	197	23966912
ctrl	wt	gfp	xf347	green	n	65	47583.013	183.734	55.919	161	76	1160	8742610.95	173	20981305
ctrl	wt	gfp	xf347	green	n	66	42894.465	181.851	67.822	156	73	1205	7800396.117	165	18720093
ctrl	wt	gfp	xf347	green	n	67	46605.889	216.005	98.239	157	64	1000	10067087.96	183	24159902
ctrl	wt	gfp	xf347	green	n	68	40600.614	175.622	49.586	157	83	1124	7130350.23	166	17112055
ctrl	wt	gfp	xf347	green	n	69	46749.646	191.155	52.428	172	85	995	8936441.47	180	21446475
ctrl	xf347	gfp	xf347	green	n	1	26426.207	451.746	339.464	174	100	3545	11937926.68	341	28649715
ctrl	xf347	gfp	xf347	green	n	2	45238.734	236.607	89.383	164	86	1226	10703800.3	213	25687947
ctrl	xf347	gfp	xf347	green	n	3	44399.945	454.527	308.452	183	103	3795	20180962.05	377	48432096
ctrl	xf347	gfp	xf347	green	n	4	49266.418	449.732	246.421	176	88	2878	22156707.32	403	53173668
ctrl	xf347	gfp	xf347	green	n	5	41376.89	259.772	119.225	206	84	1980	10748559.01	228	25795363
ctrl	xf347	gfp	xf347	green	n	6	51897.788	474.061	296.318	189	89	5143	24602704.08	413	59043792
ctrl	xf347	gfp	xf347	green	n	7	43986.593	481.764	329.696	198	104	2813	21191165.29	390	50856473
ctrl	xf347	gfp	xf347	green	n	8	46786.721	334.862	221.127	173	96	3191	15667077.48	289	37599268
ctrl	xf347	gfp	xf347	green	n	9	45267.485	438.727	318.897	188	110	3589	19860073.64	357	47661999
ctrl	xf347	gfp	xf347	green	n	10	49313.503	435.213	284.91	188	92	3414	21461887.66	365	51506177
ctrl	xf347	gfp	xf347	green	n	11	42882.376	471.728	311.155	177	95	3931	20228837.15	395	48546991
ctrl	xf347	gfp	xf347	green	n	12	37338.373	389.511	265.298	173	102	2664	14543704.07	307	34903295
ctrl	xf347	gfp	xf347	green	n	13	43241.559	367.064	228.691	173	91	3902	15872431.45	325	38092095
ctrl	xf347	gfp	xf347	green	n	14	42999.465	449.791	307.491	172	107	2627	19340752.41	370	46415685
ctrl	xf347	gfp	xf347	green	n	15	49586.432	391.783	234.919	186	106	4649	19427114.69	330	46622945
ctrl	xf347	gfp	xf347	green	n	16	43236.142	420.216	250.255	183	97	3144	18168535.52	346	43602493
ctrl	xf347	gfp	xf347	green	n	17	41885.664	302.8	172.124	174	82	3837	12682996.98	259	30437802
ctrl	xf347	gfp	xf347	green	n	18	40830.616	491.494	362.976	204	91	4036	20067983.97	377	48160961
ctrl	xf347	gfp	xf347	green	n	19	39894.323	497.107	307.736	191	111	3553	19831734.84	424	47593989
ctrl	xf347	gfp	xf347	green	n	20	44462.031	445.497	300.846	180	103	3047	19807714.16	370	47536342
ctrl	xf347	gfp	xf347	green	n	21	45375.823	401.769	266.613	196	100	3545	18230612.52	327	43751471
ctrl	xf347	gfp	xf347	green	n	22	39047.201	346.299	275.647	191	100	4390	13521987.81	250	32451288
ctrl	xf347	gfp	xf347	green	n	23	43075.718	443.809	346.619	195	103	5243	19117386.79	333	45879632
ctrl	xf347	gfp	xf347	green	n	24	42767.787	407.599	243.46	165	104	4018	17432092.29	360	41835110
ctrl	xf347	gfp	xf347	green	n	25	26183.28	461.918	287.881	176	107	3124	12094540.09	384	29025570
ctrl	xf347	gfp	xf347	green	n	26	44765.795	444.822	300.563	187	112	3184	19912830.22	367	47788609
ctrl	xf347	gfp	xf347	green	n	27	42046.921	481.952	311.173	204	91	3268	20264604.21	422	48632828
ctrl	xf347	gfp	xf347	green	n	28	43228.225	457.672	269.117	188	102	2518	19784341.43	398	47480250
ctrl	xf347	gfp	xf347	green	n	29	42979.464	484.858	369.128	186	95	3915	20838930.86	388	50011149
ctrl	xf347	gfp	xf347	green	n	30	39350.131	408.434	312.234	182	98	3482	16071912.23	311	38570827
ctrl	xf347	gfp	xf347	green	n	31	32383.146	248.035	108.327	206	77	951	8032165.733	218	19276317
ctrl	xf347	gfp	xf347	green	n	32	28465.884	435.89	303.98	172	101	2811	12407990.66	342	29777817
ctrl	xf347	gfp	xf347	green	n	33	40777.278	435.666	317.745	185	101	3332	17765266.37	323	42634693
ctrl	xf347	gfp	xf347	green	n	34	30490.142	443.422	303.663	189	92	3932	13519988.83	346	32446492
ctrl	xf347	gfp	xf347	green	n	35	26496.21	315.301	244.014	197	89	2520	8354280.109	230	20049357
ctrl	xf347	gfp	xf347	green	n	36	35422.034	449.672	322.162	189	96	3223	15928282.93	355	38226134
ctrl	xf347	gfp	xf347	green	n	37	42463.188	480.202	319.356	218	105	3739	20390920.39	384	48935975
ctrl	xf347	gfp	xf347	green	n	38	30634.315	471.771	323.734	182	84	3198	14452373.48	367	34684113
ctrl	xf347	gfp	xf347	green	n	39	49861.026	460.411	304.186	194	90	3429	22956568.35	388	55093249
ctrl	xf347	gfp	xf347	green	n	40	42466.105	465.457	283.922	192	100	3054	19766162.71	394	47436625
ctrl	xf347	gfp	xf347	green	n	41	34912.844	304.661	204.347	163	82	2238	10636569.71	242	25526602
ctrl	xf347	gfp	xf347	green	n	42	26103.275	487.935	340.491	176	106	3003	12736711.41	370	30566712
ctrl	xf347	gfp	xf347	green	n	43	41748.989	438.867	287.415	194	109	3382	18322260.96	371	43971419
ctrl	xf347	gfp	xf347	green	n	44	35096.185	414.187	281.785	206	103	3119	14536386.9	321	34885736
ctrl	xf347	gfp	xf347	green	n	45	39465.135	336.697	205.706	165	97	2683	13287804.48	265	31889275
ctrl	xf347	gfp	xf347	green	n	46	28719.646	520.723	376.066	170	100	4367	14954976.26	392	35890303
ctrl	xf347	gfp	xf347	green	n	47	39765.984	452.892	297.765	181	96	2408	18009692.5	372	43221287
ctrl	xf347	gfp	xf347	green	n	48	36598.756	454.784	287.812	190	105	3764	16644539.71	370	39945070
ctrl	xf347	gfp	xf347	green	n	49	29744.692	472.708	278.978	190	108	2644	14060564.55	402	33743813
ctrl	xf347	gfp	xf347	green	n	50	40792.281	357.756	240.169	197	109	3221	14593688.08	285	35023251
ctrl	xf347	gfp	xf347	green	n	51	29004.242	223.534	112.062	147	89	1217	6483429.998	187	15559521
ctrl	xf347	gfp	xf347	green	n	52	34363.654	363.835	216.595	169	79	2961	12502716.7	307	30005149
ctrl	xf347	gfp	xf347	green	n	53	34391.155	379.157	202.999	344	106	2064	13039645.82	335	31293720
ctrl	xf347	gfp	xf347	green	n	54	31257.678	466.353	310.224	181	98	3179	14577098.57	380	34983438
ctrl	xf347	gfp	xf347	green	n	55	41295.637	468.495	288.088	361	100	3165	19346818.18	390	46430242
ctrl	xf347	gfp	xf347	green	n	56	39465.553	427.994	254.935	213	111	3913	16891008.47	358	40536568
ctrl	xf347	gfp	xf347	green	n	57	34343.236	439.761	297.042	190	108	4283	15102814.68	338	36245099
ctrl	xf347	gfp	xf347	green	n	58	35951.643	488.644	351.669	220	111	3338	17567568.55	369	42160238
ctrl	xf347	gfp	xf347	green	n	59	33432.778	431.416	303.312	179	104	4899	14423432.8	339	34614657
ctrl	xf347	gfp	xf347	green	n	60	38117.575	427.198	289.358	189	94	4192	16283764.47	364	39079249
ctrl	xf347	gfp	xf347	green	n	61	47851.77	306.386	173.838	181	82	2216	14661122.41	271	35185086
ctrl	xf347	gfp	xf347	green	n	62	28865.902	399.049	214.771	169	111	2812	11518898.42	352	27644093
ctrl	xf347	gfp	xf347	green	n	63	47573.007	506.397	345.884	193	109	3673	24090805.37	429	57815291
ctrl	xf347	gfp	xf347	green	n	64	42946.129	502.496	342.665	192	98	4141	21580261.07	405	51790260
ctrl	xf347	gfp	xf347	green	n	65	45688.338	274.206	121.041	234	91	2404	12528000.36	248	30065827
ctrl	xf347	gfp	xf347	green	n	66	45577.499	477.645	282.223	219	93	4151	21769852.23	422	52245258
ctrl	xf347	gfp	xf347	green	n	67	44594.121	466.226	314.107	203	100	3894	20790940.42	384	49895977
ctrl	xf347	gfp	xf347	green	n	68	25371.993	468.094	271.133	182	110	2477	11876471.84	393	28502230
ctrl	xf347	gfp	xf347	green	n	69	35451.62	437.776	296.055	154	95	3084	15519865.4	347	37245975
ctrl	xf347	gfp	xf347	green	n	70	27948.36	454.101	359.366	176	104	3506	12691367.82	312	30457891
ctrl	xf347	gfp	xf347	green	n	71	41752.324	395.299	228.272	175	97	2228	16504656.65	342	39609366
ctrl	xf347	gfp	xf347	green	n	72	49960.616	340.88	159.059	171	106	1959	17030561.1	312	40871479
ctrl	xf347	gfp	xf347	green	n	73	34217.814	406.177	280.541	174	87	5603	13898483.4	324	33354836
ctrl	wt	ctrl	xf347	red	n	1	47633.026	243.759	127.256	140	73	1114	11610956.95	176	27865014
ctrl	wt	ctrl	xf347	red	n	2	46499.64	245.74	151.704	138	84	978	11426811.39	166	27423085
ctrl	wt	ctrl	xf347	red	n	3	46736.735	246.475	140.07	138	83	832	11519432.73	179	27645366
ctrl	wt	ctrl	xf347	red	n	4	45369.172	255.201	158.311	136	68	976	11578254.61	171	27786532
ctrl	wt	ctrl	xf347	red	n	5	40376.025	261.912	161.221	145	65	972	10574975.51	177	25378773
ctrl	wt	ctrl	xf347	red	n	6	39788.915	258.689	145.51	139	73	1055	10292974.2	188	24702001
ctrl	wt	ctrl	xf347	red	n	7	52124.483	237.225	130.292	142	78	804	12365245.83	170	29675224
ctrl	wt	ctrl	xf347	red	n	8	28640.902	276.619	167.653	135	82	983	7922618.84	188	19013410
ctrl	wt	ctrl	xf347	red	n	9	43673.677	241.623	133.846	136	80	1035	10552579.06	174	25325024
ctrl	wt	ctrl	xf347	red	n	10	45887.529	221.55	108.771	135	67	660	10166365.87	171	24398155
ctrl	wt	ctrl	xf347	red	n	11	36683.355	242.418	123.653	136	82	809	8892719.327	191	21341544
ctrl	wt	ctrl	xf347	red	n	12	46350.467	223.586	113.813	135	76	1494	10363338.27	162	24870867
ctrl	wt	ctrl	xf347	red	n	13	40040.593	240.499	125.916	135	83	800	9629718.25	181	23110260
ctrl	wt	ctrl	xf347	red	n	14	42707.799	237.088	124.115	136	69	745	10125498.99	172	24300079
ctrl	wt	ctrl	xf347	red	n	15	50115.64	230.101	122.407	133	79	771	11531656.21	167	27674701
ctrl	wt	ctrl	xf347	red	n	16	40098.096	235.602	122.663	135	72	786	9447203.183	175	22672244
ctrl	wt	ctrl	xf347	red	n	17	38369.266	234.811	131.107	132	75	819	9009517.203	166	21621846
ctrl	wt	ctrl	xf347	red	n	18	39050.547	232.246	115.511	137	86	727	9069331.206	175	21765393
ctrl	wt	ctrl	xf347	red	n	19	46178.376	241.423	121.27	138	89	828	11148519.41	182	26755215
ctrl	wt	ctrl	xf347	red	n	20	36092.911	244.553	135.736	131	78	696	8826631.701	173	21182941
ctrl	wt	ctrl	xf347	red	n	21	46755.902	245.758	148.79	138	73	994	11490614.32	163	27576205
ctrl	wt	ctrl	xf347	red	n	22	41941.097	241.931	135.49	133	70	923	10146839.55	173	24351294
ctrl	wt	ctrl	xf347	red	n	23	49838.544	234.869	132.543	137	63	992	11705545.47	165	28092016
ctrl	wt	ctrl	xf347	red	n	24	32450.244	249.566	129.736	137	85	656	8098486.102	186	19435472
ctrl	wt	ctrl	xf347	red	n	25	46818.405	233.063	120.163	136	77	820	10911645.17	177	26186743
ctrl	wt	ctrl	xf347	red	n	26	48430.146	237.388	122.391	135	73	734	11496750.44	174	27590931
ctrl	wt	ctrl	xf347	red	n	27	41043.556	246.633	133.418	135	90	815	10122699.69	184	24293361
ctrl	wt	ctrl	xf347	red	n	28	55955.492	217.284	124.315	135	80	853	12158236.72	159	29178425
ctrl	wt	ctrl	xf347	red	n	29	47395.515	244.454	138.629	136	81	966	11586044.13	176	27805226
ctrl	wt	ctrl	xf347	red	n	30	45390.839	247.406	146.275	135	74	1117	11229955.66	172	26950653
ctrl	wt	ctrl	xf347	red	n	31	48193.468	242.128	145.287	136	70	933	11668965.87	168	28004229
ctrl	wt	ctrl	xf347	red	n	32	39751.83	245.923	135.174	135	78	760	9775886.228	176	23461047
ctrl	wt	ctrl	xf347	red	n	33	32890.681	276.894	163.172	141	78	972	9107227.534	188	21856340
ctrl	wt	ctrl	xf347	red	n	34	35325.793	247.028	138.038	135	78	800	8726471.258	182	20942567
ctrl	wt	ctrl	xf347	red	n	35	45956.282	253.049	149.284	135	68	930	11629189.87	186	27908771
ctrl	wt	ctrl	xf347	red	n	36	37865.493	247.177	138.801	136	72	859	9359481.228	180	22461721
ctrl	wt	ctrl	xf347	red	n	37	46533.809	239.518	125.048	140	79	883	11145689.7	175	26748424
ctrl	wt	ctrl	xf347	red	n	38	48379.727	231.477	129.045	138	82	804	11198787.56	168	26875853
ctrl	wt	ctrl	xf347	red	n	39	43819.934	247.227	141.12	138	82	892	10833491.99	176	25999184
ctrl	wt	ctrl	xf347	red	n	40	39084.299	229.235	121.107	135	71	842	8959506.984	172	21501827
ctrl	wt	ctrl	xf347	red	n	41	38712.615	240.861	128.366	135	75	848	9324340.027	182	22377386
ctrl	wt	ctrl	xf347	red	n	42	46163.375	230.685	122.853	136	86	852	10649208.93	167	25556925
ctrl	wt	ctrl	xf347	red	n	43	48561.819	238.874	146.706	137	83	781	11600142.7	158	27839061
ctrl	wt	ctrl	xf347	red	n	44	38134.672	246.269	137.315	136	87	823	9391375.613	176	22538264
ctrl	wt	ctrl	xf347	red	n	45	45487.51	237.757	125.278	139	66	729	10814953.64	175	25954694
ctrl	wt	ctrl	xf347	red	n	46	49676.037	232.358	117.863	135	84	887	11542627.13	175	27701030
ctrl	wt	ctrl	xf347	red	n	47	42061.519	238.508	132.94	135	77	825	10032013.85	163	24075725
ctrl	wt	ctrl	xf347	red	n	48	30292.228	247.927	142.092	131	73	913	7510251.943	170	18023775
ctrl	wt	ctrl	xf347	red	n	49	42560.292	247.517	139.953	129	60	813	10534401.56	175	25281400
ctrl	wt	ctrl	xf347	red	n	50	42463.621	237.952	125.06	135	76	855	10104283.43	175	24249164
ctrl	wt	ctrl	xf347	red	n	51	41533.995	260.448	146.658	129	66	930	10817441.67	200	25960665
ctrl	wt	ctrl	xf347	red	n	52	39420.565	240.888	135.155	135	83	788	9495954.593	173	22789242
ctrl	wt	ctrl	xf347	red	n	53	46529.225	235.95	138.961	137	81	946	10978552.84	162	26347314
ctrl	wt	ctrl	xf347	red	n	54	31843.549	249.347	140.486	135	56	899	7940096.728	181	19055355
ctrl	wt	ctrl	xf347	red	n	55	41091.058	240.853	124.498	136	55	826	9896915.966	180	23751505
ctrl	wt	ctrl	xf347	red	n	56	40571.034	247.97	136.405	139	80	861	10060386.82	185	24143817
ctrl	wt	ctrl	xf347	red	n	57	36225.834	246.841	129.326	132	64	711	8942024.93	183	21459872
ctrl	wt	ctrl	xf347	red	n	58	38432.186	238.021	124.183	136	76	715	9147680.229	173	21953422
ctrl	wt	ctrl	xf347	red	n	59	34277.394	237.454	125.35	131	67	843	8139291.329	176	19533410
ctrl	wt	ctrl	xf347	red	n	60	48650.131	226.639	120.041	131	67	769	11026033.98	162	26461277
ctrl	wt	ctrl	xf347	red	n	61	48313.449	223.488	118.259	131	87	817	10797458.99	165	25912722
ctrl	wt	ctrl	xf347	red	n	62	45125.804	236.322	131.481	133	77	787	10664215.01	167	25592951
ctrl	wt	ctrl	xf347	red	n	63	44634.532	230.126	129.241	134	85	797	10271577.14	162	24650663
ctrl	wt	gfp	xf347	red	n	1	39475.966	242.216	148.078	134	51	1032	9561729.638	159	22947105
ctrl	wt	gfp	xf347	red	n	2	42838.62	239.38	130.815	136	67	838	10254707.48	176	24610176
ctrl	wt	gfp	xf347	red	n	3	50925.238	225.814	124.312	134	80	769	11499628.4	161	27597850
ctrl	wt	gfp	xf347	red	n	4	41829.824	225.132	115.802	132	78	690	9417242.635	169	22600352
ctrl	wt	gfp	xf347	red	n	5	49708.933	243.736	131.38	140	80	877	12115852.32	179	29076720
ctrl	wt	gfp	xf347	red	n	6	38333.414	226.086	110.593	130	67	597	8666654.668	172	20799023
ctrl	wt	gfp	xf347	red	n	7	34354.066	243.545	129.896	135	74	796	8366754.746	184	20079296
ctrl	wt	gfp	xf347	red	n	8	37877.56	232.8	124.618	135	85	907	8817914.063	168	21162029
ctrl	wt	gfp	xf347	red	n	9	47935.102	225.548	132.059	130	73	747	10811646.62	153	25946769
ctrl	wt	gfp	xf347	red	n	10	32667.323	229.227	117.032	134	78	720	7488246.365	176	17970972
ctrl	wt	gfp	xf347	red	n	11	46813.384	228.8	122.853	134	57	806	10710917.44	167	25705030
ctrl	wt	gfp	xf347	red	n	12	45124.14	220.006	105.901	134	67	799	9927587.15	173	23825123
ctrl	wt	gfp	xf347	red	n	13	48930.564	229.273	132.524	131	82	949	11218458.5	160	26923073
ctrl	wt	gfp	xf347	red	n	14	45148.725	230.378	121.893	132	80	753	10401267.49	165	24961904
ctrl	wt	gfp	xf347	red	n	15	51671.939	215.164	100.054	132	80	775	11117955.58	163	26681877
ctrl	wt	gfp	xf347	red	n	16	36677.922	225.878	113.801	135	81	659	8284751.842	167	19882498
ctrl	wt	gfp	xf347	red	n	17	53494.939	215.879	110.484	139	85	695	11548432.71	161	27714975
ctrl	wt	gfp	xf347	red	n	18	37518.377	236.095	121.363	134	85	707	8857916.304	176	21258030
ctrl	wt	gfp	xf347	red	n	19	47843.431	236.688	131.173	134	69	970	11323989.14	171	27176335
ctrl	wt	gfp	xf347	red	n	20	45090.806	236.988	130.626	133	80	762	10685992.97	167	25645214
ctrl	wt	gfp	xf347	red	n	21	47814.68	223.884	118.113	136	65	912	10704925.92	164	25690651
ctrl	wt	gfp	xf347	red	n	22	34383.234	244.06	128.301	134	69	766	8391560.044	185	20138826
ctrl	wt	gfp	xf347	red	n	23	45106.223	219.536	121.658	142	38	903	9902452.254	165	23764802
ctrl	wt	gfp	xf347	red	n	24	44800.792	225.78	110.273	133	83	745	10115129.45	174	24275204
ctrl	wt	gfp	xf347	red	n	25	45734.585	227.061	114.045	134	89	753	10384545.48	172	24921773
ctrl	wt	gfp	xf347	red	n	26	46278.36	221.345	119.009	134	91	783	10243503.64	167	24583288
ctrl	wt	gfp	xf347	red	n	27	42396.516	219.558	104.536	135	85	1019	9308506.011	168	22339396
ctrl	wt	gfp	xf347	red	n	28	50494.802	220.126	111.152	136	78	734	11115219.21	162	26675310
ctrl	wt	gfp	xf347	red	n	29	45137.474	233.003	119.48	154	83	856	10517144.86	186	25239997
ctrl	wt	gfp	xf347	red	n	30	46080.434	225.672	111.812	138	75	739	10399074.89	172	24956642
ctrl	wt	gfp	xf347	red	n	31	50173.121	225.532	128.686	134	85	851	11315650.84	159	27156324
ctrl	wt	gfp	xf347	red	n	32	40351.006	243.403	132.95	135	78	878	9821538.565	179	23570618
ctrl	wt	gfp	xf347	red	n	33	40010.991	231.467	119.16	134	73	765	9261205.938	172	22225881
ctrl	wt	gfp	xf347	red	n	34	50186.038	225.92	124.21	134	72	764	11338052.28	158	27210085
ctrl	wt	gfp	xf347	red	n	35	53109.921	223.133	124.741	136	69	747	11850595.23	162	28440132
ctrl	wt	gfp	xf347	red	n	36	40301.004	231.824	121.594	132	81	739	9342721.321	176	22421509
ctrl	wt	gfp	xf347	red	n	37	48948.481	227.061	124.311	132	61	837	11114292.08	163	26673085
ctrl	wt	gfp	xf347	red	n	38	41558.145	233.314	129.062	128	70	704	9696085.763	162	23269545
ctrl	wt	gfp	xf347	red	n	39	42519.022	235.569	119.591	134	80	664	10016158.69	185	24037685
ctrl	wt	gfp	xf347	red	n	40	33979.882	228.094	109.812	134	81	675	7750598.325	186	18600588
ctrl	wt	gfp	xf347	red	n	41	43967.838	238.376	145.876	134	64	800	10480894.87	156	25153001
ctrl	wt	gfp	xf347	red	n	42	37555.462	233.7	117.222	136	82	673	8776706.351	178	21063135
ctrl	wt	gfp	xf347	red	n	43	36429.161	233.555	116.286	135	80	606	8508225.362	173	20418810
ctrl	wt	gfp	xf347	red	n	44	42824.452	219.95	100.558	134	77	671	9419224.392	174	22605108
ctrl	wt	gfp	xf347	red	n	45	46818.801	227.094	120.47	134	74	1016	10632282.61	165	25516315
ctrl	wt	gfp	xf347	red	n	46	42460.269	241.942	132.093	132	83	778	10272922.48	173	24653890
ctrl	wt	gfp	xf347	red	n	47	41291.466	233.262	119.072	133	76	707	9631745.747	176	23115136
ctrl	wt	gfp	xf347	red	n	48	47347.575	220.533	113.905	132	68	677	10441687.67	162	25058908
ctrl	wt	gfp	xf347	red	n	49	44893.307	223.829	114.136	132	77	947	10048434.53	165	24115138
ctrl	wt	gfp	xf347	red	n	50	39225.964	234.393	125.177	130	80	728	9194282.893	173	22065268
ctrl	wt	gfp	xf347	red	n	51	37542.553	222.812	109.634	134	85	648	8364938.648	169	20074933
ctrl	wt	gfp	xf347	red	n	52	46445.878	217.872	110.291	135	78	859	10119257.35	164	24285105
ctrl	wt	gfp	xf347	red	n	53	35704.969	253.655	131.753	134	77	783	9056741.175	196	21735183
ctrl	wt	gfp	xf347	red	n	54	45642.924	225.175	124.052	134	86	759	10277641.28	161	24665209
ctrl	wt	gfp	xf347	red	n	55	46198.783	231.509	131.388	136	80	776	10695435.83	159	25667870
ctrl	wt	gfp	xf347	red	n	56	40170.174	227.151	113.802	135	71	730	9124692.622	170	21898259
ctrl	wt	gfp	xf347	red	n	57	47687.601	222.198	116.601	135	80	739	10596080.87	162	25429429
ctrl	wt	gfp	xf347	red	n	58	41763.58	233.64	118.314	136	72	751	9757648.703	177	23417284
ctrl	wt	gfp	xf347	red	n	59	45791.681	236.558	129.902	142	72	782	10832372.11	168	25996502
ctrl	wt	gfp	xf347	red	n	60	49408.097	234.197	130.58	137	78	841	11571228.87	165	27769677
ctrl	wt	gfp	xf347	red	n	61	43534.078	230.531	122.184	134	82	787	10035960.2	169	24085201
ctrl	wt	gfp	xf347	red	n	62	47657.183	225.745	117.495	135	75	782	10758359.13	172	25818879
ctrl	wt	gfp	xf347	red	n	63	45263.324	235.49	134.465	137	83	751	10659076.67	165	25580612
ctrl	wt	gfp	xf347	red	n	64	47759.688	226.885	119.242	134	82	808	10835957.69	163	26005107
ctrl	wt	gfp	xf347	red	n	65	47583.013	214.026	103.58	129	84	782	10183996.57	167	24440472
ctrl	wt	gfp	xf347	red	n	66	42894.465	242.747	142.668	134	74	893	10412495.79	166	24988845
ctrl	wt	gfp	xf347	red	n	67	46605.889	216.356	109.738	131	78	971	10083457.46	161	24199187
ctrl	wt	gfp	xf347	red	n	68	40600.614	224.435	119.87	129	66	705	9112192.455	161	21868258
ctrl	wt	gfp	xf347	red	n	69	46749.646	217.476	113.776	129	82	856	10166945.87	153	24399550
ctrl	xf347	gfp	xf347	red	n	1	26426.207	241.433	130.458	124	64	754	6380152.337	179	15311666
ctrl	xf347	gfp	xf347	red	n	2	45238.734	213.516	104.577	130	79	653	9659215.904	159	23181059
ctrl	xf347	gfp	xf347	red	n	3	44399.945	226.67	123.542	130	70	867	10064124.4	165	24152795
ctrl	xf347	gfp	xf347	red	n	4	49266.418	215.349	108.613	131	63	1887	10609496.82	159	25461629
ctrl	xf347	gfp	xf347	red	n	5	41376.89	226.214	127.858	130	76	846	9360040.569	156	22463071
ctrl	xf347	gfp	xf347	red	n	6	51897.788	218.419	130.91	132	79	1051	11335480.41	150	27203910
ctrl	xf347	gfp	xf347	red	n	7	43986.593	230.334	120.361	130	72	1027	10131609.99	166	24314753
ctrl	xf347	gfp	xf347	red	n	8	46786.721	229.574	123.515	130	81	775	10741007.83	164	25777241
ctrl	xf347	gfp	xf347	red	n	9	45267.485	229.777	129.446	132	77	900	10401421.48	163	24962271
ctrl	xf347	gfp	xf347	red	n	10	49313.503	223.979	118.356	132	80	1952	11045201.31	159	26507272
ctrl	xf347	gfp	xf347	red	n	11	42882.376	216.616	116.973	125	78	720	9289014.407	155	22292616
ctrl	xf347	gfp	xf347	red	n	12	37338.373	225.692	124.968	131	82	802	8426983.355	156	20223836
ctrl	xf347	gfp	xf347	red	n	13	43241.559	219.433	108.825	132	71	983	9488642.694	162	22771702
ctrl	xf347	gfp	xf347	red	n	14	42999.465	221.426	122.683	130	77	744	9521182.098	154	22849793
ctrl	xf347	gfp	xf347	red	n	15	49586.432	216.084	108.395	133	81	1489	10714810.38	161	25714370
ctrl	xf347	gfp	xf347	red	n	16	43236.142	216.142	112.179	130	64	993	9345157.805	155	22427354
ctrl	xf347	gfp	xf347	red	n	17	41885.664	224.64	120.301	130	73	1190	9409213.649	158	22581081
ctrl	xf347	gfp	xf347	red	n	18	40830.616	229.162	135.305	130	76	801	9356809.171	159	22455316
ctrl	xf347	gfp	xf347	red	n	19	39894.323	217.684	112.734	130	68	614	8684359.281	158	20841510
ctrl	xf347	gfp	xf347	red	n	20	44462.031	210.855	107.696	127	64	737	9375063.338	155	22499124
ctrl	xf347	gfp	xf347	red	n	21	45375.823	212.076	109.033	130	60	1046	9623111.755	157	23094413
ctrl	xf347	gfp	xf347	red	n	22	39047.201	215.276	114.629	130	74	871	8405935.31	155	20173323
ctrl	xf347	gfp	xf347	red	n	23	43075.718	224.17	125.034	134	62	818	9656302.855	160	23174068
ctrl	xf347	gfp	xf347	red	n	24	42767.787	222.37	125.695	130	78	843	9510288.267	157	22823649
ctrl	xf347	gfp	xf347	red	n	25	26183.28	237.693	124.479	127	71	676	6223574.35	173	14935896
ctrl	xf347	gfp	xf347	red	n	26	44765.795	226.982	130.429	132	79	1187	10161049.25	156	24385404
ctrl	xf347	gfp	xf347	red	n	27	42046.921	217.058	111.302	130	80	847	9126616.154	160	21902878
ctrl	xf347	gfp	xf347	red	n	28	43228.225	223.896	120.834	131	69	769	9678605.124	161	23227591
ctrl	xf347	gfp	xf347	red	n	29	42979.464	222.298	127.667	124	77	874	9554227.774	157	22929099
ctrl	xf347	gfp	xf347	red	n	30	39350.131	233.231	132.509	133	73	934	9177660.569	159	22025379
ctrl	xf347	gfp	xf347	red	n	31	32383.146	242.141	134.979	131	82	779	7841302.846	175	18818267
ctrl	xf347	gfp	xf347	red	n	32	28465.884	223.995	121.365	130	80	743	6376220.907	154	15302231
ctrl	xf347	gfp	xf347	red	n	33	40777.278	232.527	138.518	128	71	851	9481821.162	154	22755332
ctrl	xf347	gfp	xf347	red	n	34	30490.142	220.385	114.596	124	81	668	6719563.82	156	16126217
ctrl	xf347	gfp	xf347	red	n	35	26496.21	228.506	107.682	129	85	789	6054551.797	186	14530261
ctrl	xf347	gfp	xf347	red	n	36	35422.034	209.733	114.944	128	63	866	7429154.128	149	17829156
ctrl	xf347	gfp	xf347	red	n	37	42463.188	224.762	120.098	128	62	808	9544121.923	159	22904847
ctrl	xf347	gfp	xf347	red	n	38	30634.315	226.147	125.574	128	73	728	6927859.578	155	16626104
ctrl	xf347	gfp	xf347	red	n	39	49861.026	229.351	127.262	130	78	1052	11435669.94	162	27444355
ctrl	xf347	gfp	xf347	red	n	40	42466.105	205.087	102.506	128	71	905	8709249.229	153	20901244
ctrl	xf347	gfp	xf347	red	n	41	34912.844	236.284	141.538	129	72	851	8249344.902	155	19797524
ctrl	xf347	gfp	xf347	red	n	42	26103.275	236.053	122.689	122	77	814	6161746.273	181	14787516
ctrl	xf347	gfp	xf347	red	n	43	41748.989	208.756	110.776	123	72	665	8715369.925	147	20915933
ctrl	xf347	gfp	xf347	red	n	44	35096.185	224.053	118.229	124	81	776	7863417.702	159	18871341
ctrl	xf347	gfp	xf347	red	n	45	39465.135	207.445	105.327	125	64	668	8186840.799	155	19647521
ctrl	xf347	gfp	xf347	red	n	46	28719.646	238.022	128.052	127	83	879	6835894.436	167	16405397
ctrl	xf347	gfp	xf347	red	n	47	39765.984	223.945	121.978	133	71	873	8905411.082	155	21372010
ctrl	xf347	gfp	xf347	red	n	48	36598.756	225.205	106.354	133	78	630	8242229.946	174	19780448
ctrl	xf347	gfp	xf347	red	n	49	29744.692	234.931	109.328	125	82	708	6987962.635	208	16770344
ctrl	xf347	gfp	xf347	red	n	50	40792.281	229.824	121.842	131	77	860	9375057.958	167	22499111
ctrl	xf347	gfp	xf347	red	n	51	29004.242	234.041	117.252	132	69	787	6788174.339	178	16290874
ctrl	xf347	gfp	xf347	red	n	52	34363.654	222.089	115.018	125	67	643	7631805.804	157	18315497
ctrl	xf347	gfp	xf347	red	n	53	34391.155	244.097	137.811	132	63	1019	8394772.333	166	20146533
ctrl	xf347	gfp	xf347	red	n	54	31257.678	234.359	131.897	125	81	836	7325516.808	162	17580437
ctrl	xf347	gfp	xf347	red	n	55	41295.637	218.71	114.231	132	62	807	9031753.522	159	21675218
ctrl	xf347	gfp	xf347	red	n	56	39465.553	215.628	114.221	132	79	783	8509882.592	155	20422785
ctrl	xf347	gfp	xf347	red	n	57	34343.236	226.198	125.089	132	77	712	7768375.794	157	18643250
ctrl	xf347	gfp	xf347	red	n	58	35951.643	237.886	130.731	132	80	842	8552407.452	163	20524840
ctrl	xf347	gfp	xf347	red	n	59	33432.778	213.083	104.571	132	66	767	7123968.849	159	17096744
ctrl	xf347	gfp	xf347	red	n	60	38117.575	222.245	121.399	132	83	817	8471422.502	157	20330485
ctrl	xf347	gfp	xf347	red	n	61	47851.77	225.632	125.57	132	80	890	10796867.09	158	25911297
ctrl	xf347	gfp	xf347	red	n	62	28865.902	244.338	124.976	127	87	666	7053031.024	194	16926501
ctrl	xf347	gfp	xf347	red	n	63	47573.007	237.383	127.062	135	85	713	11293031.43	172	27102037
ctrl	xf347	gfp	xf347	red	n	64	42946.129	217.761	110.149	133	83	701	9352001.071	162	22443777
ctrl	xf347	gfp	xf347	red	n	65	45688.338	225.51	114.161	132	79	699	10303182.87	165	24726509
ctrl	xf347	gfp	xf347	red	n	66	45577.499	228.56	124.35	134	85	1219	10417183.08	163	25000097
ctrl	xf347	gfp	xf347	red	n	67	44594.121	229.325	123.963	135	78	890	10226528.11	162	24542546
ctrl	xf347	gfp	xf347	red	n	68	25371.993	246.961	127.293	132	82	715	6265895.474	196	15037462
ctrl	xf347	gfp	xf347	red	n	69	35451.62	228.987	121.596	129	71	782	8117973.018	163	19482245
ctrl	xf347	gfp	xf347	red	n	70	27948.36	240.814	138.849	133	80	733	6730347.53	158	16152096
ctrl	xf347	gfp	xf347	red	n	71	41752.324	228.253	140.865	134	72	835	9530091.709	158	22871175
ctrl	xf347	gfp	xf347	red	n	72	49960.616	212.779	101.801	132	71	965	10630570.74	160	25512204
ctrl	xf347	gfp	xf347	red	n	73	34217.814	218.058	112.591	128	75	733	7461459.687	159	17906685
