# Supplementary material for: A genetic framework for RNAi inheritance in Caenorhabditis elegans
Source: EMBO Rep. 2025 Jul 7;26(16):4072–99. doi: 10.1038/s44319-025-00512-7 (PMC12373942; doi:10.1038/s44319-025-00512-7)
Supplement: Supplementary file 7 — Source data Fig. 6 [file 44319_2025_512_MOESM7_ESM.zip › Figure_6/6D/F1_males_znfx-1.csv]

RNAi_male	genotype_male	RNAi_herma	genotype_herma	channel	image	index	area	mean	stddev	modal	min	max	intden	median	rawintden
ctrl	wt	ctrl	xf347	green	n	1	4816.051	315.462	139.804	165	114	1160	1519280.217	283	3646108
ctrl	wt	ctrl	xf347	green	n	2	7022.4	341.328	144.29	170	91	1217	2396941.9	318	5752401
ctrl	wt	ctrl	xf347	green	n	3	6277.783	335.371	107.748	227	119	713	2105383.745	336	5052693
ctrl	wt	ctrl	xf347	green	n	4	4468.118	460.062	290	211	125	1435	2055609.416	346	4933240
ctrl	wt	ctrl	xf347	green	n	5	5224.402	358.457	223.339	223	103	1409	1872726.164	253	4494340
ctrl	wt	ctrl	xf347	green	n	6	6655.3	319.231	122.835	185	110	859	2124579.194	303	5098760
ctrl	wt	ctrl	xf347	green	n	7	5624.837	264.909	96.629	183	114	762	1490071.399	244	3576010
ctrl	wt	ctrl	xf347	green	n	8	5037.311	258.57	88.695	169	109	671	1302497.102	244	3125852
ctrl	wt	ctrl	xf347	green	n	9	5969.019	309.533	138.412	166	85	1214	1847609.614	276	4434063
ctrl	wt	ctrl	xf347	green	n	10	5866.098	393.331	195.845	201	127	1243	2307319.939	348	5537318
ctrl	wt	ctrl	xf347	green	n	11	7194.491	300.933	116.916	182	116	1003	2165058.104	278	5195905
ctrl	wt	ctrl	xf347	green	n	12	7907.857	259.617	90.899	241	103	742	2053010.132	242	4927002
ctrl	wt	ctrl	xf347	green	n	13	4657.71	324.931	136.785	163	117	945	1513434.536	305	3632079
ctrl	wt	ctrl	xf347	green	n	14	8660.807	256.353	94.554	194	102	697	2220222.26	236	5328293
ctrl	wt	ctrl	xf347	green	n	15	6318.202	355.953	184.308	229	112	1497	2248982.724	302	5397315
ctrl	wt	ctrl	xf347	green	n	16	5587.752	272.582	92.96	278	114	830	1523119.556	262	3655322
ctrl	wt	ctrl	xf347	green	n	17	5435.245	375.261	154.594	175	116	1009	2039634.945	367	4894903
ctrl	wt	ctrl	xf347	green	n	18	8876.651	297.066	95.794	299	114	749	2636954.813	299	6328406
ctrl	wt	ctrl	xf347	green	n	19	4147.27	369.644	192.64	195	110	1427	1533012.503	325	3679064
ctrl	wt	ctrl	xf347	green	n	20	5498.998	292.705	112.287	168	115	805	1609582.208	272	3862823
ctrl	wt	ctrl	xf347	green	n	21	7220.742	312.434	116.558	182	113	683	2256002.207	309	5414161
ctrl	wt	ctrl	xf347	green	n	22	6618.632	303.399	108.853	171	115	749	2008085.605	295	4819188
ctrl	wt	ctrl	xf347	green	n	23	5950.685	259.709	96.351	155	91	834	1545447.231	245	3708906
ctrl	wt	ctrl	xf347	green	n	24	5581.502	299.033	117.686	172	109	761	1669052.391	277	4005545
ctrl	wt	ctrl	xf347	green	n	25	5776.511	291.296	93.934	191	106	622	1682675.089	284	4038238
ctrl	wt	ctrl	xf347	green	n	26	5989.437	329.253	125.805	226	115	767	1972037.312	315	4732676
ctrl	wt	ctrl	xf347	green	n	27	6911.562	262.649	92.712	195	107	704	1815315.657	242	4356561
ctrl	wt	ctrl	xf347	green	n	28	6101.109	228.417	76.898	155	105	612	1393596.212	212	3344480
ctrl	wt	ctrl	xf347	green	n	29	6916.562	274.469	111.407	155	107	940	1898382.738	250	4555913
ctrl	wt	ctrl	xf347	green	n	30	8100.782	267.914	94.575	170	111	757	2170309.591	251	5208508
ctrl	wt	ctrl	xf347	green	n	31	5959.019	362.691	163.116	201	113	1082	2161284.184	340	5186848
ctrl	wt	ctrl	xf347	green	n	32	6949.48	245.929	81.724	184	113	736	1709077.53	227	4101601
ctrl	wt	ctrl	xf347	green	n	33	4767.719	416.853	298.769	155	102	1973	1987437.382	268	4769631
ctrl	wt	ctrl	xf347	green	n	34	5057.732	387.295	246.358	199	108	1357	1958834.404	264	4700987
ctrl	wt	ctrl	xf347	green	n	35	5792.349	323.369	190.17	176	112	1051	1873065.471	234	4495151
ctrl	wt	ctrl	xf347	green	n	36	6285.705	382.639	196.892	177	108	1363	2405154.87	339	5772107
ctrl	wt	ctrl	xf347	green	n	37	7392.422	256.286	85.637	184	112	586	1894574.374	234	4546770
ctrl	wt	ctrl	xf347	green	n	38	7099.076	306.428	142.584	155	107	1113	2175352.666	279	5220607
ctrl	wt	ctrl	xf347	green	n	39	7224.498	293.814	119.969	174	106	779	2122659.416	262	5094149
ctrl	wt	ctrl	xf347	green	n	40	4926.476	352.421	173.938	185	92	1269	1736192.528	313	4166671
ctrl	wt	ctrl	xf347	green	n	41	5936.939	291.12	135.138	179	108	812	1728362.169	244	4147879
ctrl	wt	ctrl	xf347	green	n	42	5946.106	365.315	218.304	163	111	1409	2172200.021	288	5213041
ctrl	wt	ctrl	xf347	green	n	43	4806.47	309.015	179.204	182	111	1102	1485270.606	222	3564486
ctrl	wt	ctrl	xf347	green	n	44	6581.135	267.489	99.717	177	95	642	1760384.054	244	4224728
ctrl	wt	ctrl	xf347	green	n	45	5373.996	331.292	180.756	165	105	1358	1780362.471	277	4272674
ctrl	wt	ctrl	xf347	green	n	46	6705.724	298.194	125.319	265	109	927	1999609.607	272	4798843
ctrl	wt	ctrl	xf347	green	n	47	5278.992	287.815	125.704	145	110	1082	1519373.003	258	3646328
ctrl	wt	ctrl	xf347	green	n	48	6088.611	276.054	88.324	172	106	602	1680785.926	270	4033702
ctrl	wt	ctrl	xf347	green	n	49	4959.393	339.333	210.691	168	104	1099	1682885.605	233	4038741
ctrl	wt	ctrl	xf347	green	n	50	5996.107	304.742	140.768	150	104	1178	1827267.615	273	4385242
ctrl	wt	ctrl	xf347	green	n	51	4946.476	306.494	105.212	166	109	739	1516064.653	305	3638389
ctrl	wt	ctrl	xf347	green	n	52	5636.924	364.752	149.476	215	112	919	2056080.565	347	4934368
ctrl	wt	ctrl	xf347	green	n	53	8059.118	309.423	115.386	295	106	1064	2493679.716	298	5984558
ctrl	wt	ctrl	xf347	green	n	54	6279.037	263.124	93.929	176	96	860	1652163.785	243	3965012
ctrl	wt	ctrl	xf347	green	n	55	5408.58	328.385	166.732	224	105	1181	1776098.195	283	4262441
ctrl	wt	ctrl	xf347	green	n	56	7500.343	289.484	100.361	239	111	860	2171227.49	269	5210708
ctrl	wt	ctrl	xf347	green	n	57	4536.457	333.651	146.028	177	100	1031	1513592.874	308	3632457
ctrl	wt	ctrl	xf347	green	n	58	6473.212	341.192	144.578	186	112	1111	2208608.364	315	5300418
ctrl	wt	ctrl	xf347	green	n	59	5155.235	320.049	124.397	204	125	992	1649928.266	298	3959647
ctrl	wt	ctrl	xf347	green	n	60	7872.443	339.498	144.803	202	105	1050	2672678.307	312	6414135
ctrl	wt	ctrl	xf347	green	n	61	5377.329	313.41	146.341	160	103	1433	1685307.799	291	4044554
ctrl	wt	ctrl	xf347	green	n	62	6997.403	270.086	87.776	273	113	792	1889901.726	262	4535557
ctrl	wt	ctrl	xf347	green	n	63	6268.62	305.767	98.293	181	114	639	1916735.451	308	4599955
ctrl	wt	ctrl	xf347	green	n	64	8233.709	281.357	110.801	182	77	696	2316611.213	252	5559613
ctrl	wt	ctrl	xf347	green	n	65	6996.153	283.998	111.337	190	106	704	1986891.572	262	4768322
ctrl	wt	ctrl	xf347	green	n	66	7390.338	290.154	113.976	170	105	710	2144338.762	266	5146178
ctrl	wt	ctrl	xf347	green	n	67	5359.411	363.008	164.436	178	113	957	1945508.432	332	4669007
ctrl	wt	ctrl	xf347	green	n	68	8065.785	295.949	114.689	174	110	895	2387057.379	283	5728676
ctrl	wt	ctrl	xf347	green	n	69	4653.129	271.723	116.824	168	99	938	1264363.592	242	3034334
ctrl	wt	gfp	xf347	green	n	1	7334.918	135.644	14.455	130	72	206	994938.282	135	2387743
ctrl	wt	gfp	xf347	green	n	2	7793.272	152.948	21.036	151	94	246	1191963.099	152	2860581
ctrl	wt	gfp	xf347	green	n	3	7467.841	135.03	13.844	131	79	200	1008384.312	134	2420012
ctrl	wt	gfp	xf347	green	n	4	8433.718	141.422	15.81	133	84	214	1192717.3	141	2862391
ctrl	wt	gfp	xf347	green	n	5	7379.503	141.995	16.914	147	93	213	1047853.611	141	2514734
ctrl	wt	gfp	xf347	green	n	6	7787.438	132.529	13.217	133	87	202	1032064.558	132	2476842
ctrl	wt	gfp	xf347	green	n	7	7603.263	130.267	13.115	124	75	226	990454.744	129	2376983
ctrl	wt	gfp	xf347	green	n	8	7034.071	144.927	16.345	139	64	216	1019424.815	143	2446508
ctrl	wt	gfp	xf347	green	n	9	8184.123	152.405	17.333	152	91	229	1247303.122	152	2993391
ctrl	wt	gfp	xf347	green	n	10	8353.298	142.279	16.434	138	92	264	1188495.024	141	2852258
ctrl	wt	gfp	xf347	green	n	11	7438.256	137.271	15.638	130	82	209	1021057.806	136	2450427
ctrl	wt	gfp	xf347	green	n	12	5796.931	128.698	10.597	129	84	176	746056.101	128	1790453
ctrl	wt	gfp	xf347	green	n	13	6269.869	129.683	12.113	130	87	190	813093.741	129	1951336
ctrl	wt	gfp	xf347	green	n	14	8519.138	132.71	12.95	132	83	193	1130577.8	132	2713263
ctrl	wt	gfp	xf347	green	n	15	7491.175	144.916	18.194	141	90	235	1085587.415	143	2605291
ctrl	wt	gfp	xf347	green	n	16	7004.486	129.356	12.143	127	84	189	906073.813	128	2174478
ctrl	wt	gfp	xf347	green	n	17	7897.027	134.425	14.752	131	88	200	1061556.736	133	2547620
ctrl	wt	gfp	xf347	green	n	18	7391.17	143.597	16.639	144	59	240	1061352.144	143	2547129
ctrl	wt	gfp	xf347	green	n	19	7462.84	130.907	10.765	125	90	190	976934.961	130	2344537
ctrl	wt	gfp	xf347	green	n	20	8023.282	134.109	13.04	133	76	212	1075991.561	133	2582262
ctrl	wt	gfp	xf347	green	n	21	6570.716	146.776	17.298	142	84	263	964422.307	146	2314508
ctrl	wt	gfp	xf347	green	n	22	5009.395	207.547	49.033	227	104	432	1039685.322	205	2495131
ctrl	wt	gfp	xf347	green	n	23	8569.141	129.789	12.051	124	82	190	1112178.211	129	2669106
ctrl	wt	gfp	xf347	green	n	24	7471.174	140.489	17.319	137	82	241	1049620.359	139	2518974
ctrl	wt	gfp	xf347	green	n	25	7058.655	137.846	14.468	135	74	249	973007.282	137	2335111
ctrl	wt	gfp	xf347	green	n	26	4618.961	126.083	10.826	129	85	189	582373.221	125	1397632
ctrl	wt	gfp	xf347	green	n	27	8203.291	132.678	13.834	137	69	194	1088396.293	132	2612032
ctrl	wt	gfp	xf347	green	n	28	8260.793	135.408	13.86	128	74	210	1118577.67	134	2684464
ctrl	wt	gfp	xf347	green	n	29	6975.318	131.897	12.909	131	77	194	920026.95	131	2207964
ctrl	wt	gfp	xf347	green	n	30	6689.472	136.803	14.661	132	86	205	915136.727	136	2196228
ctrl	wt	gfp	xf347	green	n	31	4383.117	150.203	22.455	137	93	287	658357.935	148	1579987
ctrl	wt	gfp	xf347	green	n	32	7759.937	132.002	12.964	126	63	206	1024330.039	131	2458280
ctrl	wt	gfp	xf347	green	n	33	8593.725	134.33	12.852	130	84	191	1154399.303	134	2770432
ctrl	wt	gfp	xf347	green	n	34	6408.209	131.732	12.08	128	84	191	844163.907	131	2025901
ctrl	wt	gfp	xf347	green	n	35	7664.933	138.088	15.214	134	81	208	1058437.011	137	2540133
ctrl	wt	gfp	xf347	green	n	36	7344.918	131.518	12.56	135	83	199	965986.129	131	2318261
ctrl	wt	gfp	xf347	green	n	37	7915.778	134.169	13.54	132	76	201	1062054.676	133	2548815
ctrl	wt	gfp	xf347	green	n	38	7622.848	140.608	17.874	135	86	233	1071831.788	139	2572279
ctrl	wt	gfp	xf347	green	n	39	7280.332	144.987	18.427	143	98	237	1055554.796	143	2533216
ctrl	wt	gfp	xf347	green	n	40	7245.747	167.952	38.8	158	98	381	1216939.238	161	2920521
ctrl	wt	gfp	xf347	green	n	41	8365.381	155.97	29.82	147	80	369	1304750.742	150	3131259
ctrl	wt	gfp	xf347	green	n	42	9218.337	141.163	17.945	140	86	209	1301291.834	140	3122958
ctrl	wt	gfp	xf347	green	n	43	6936.566	128.138	11.667	128	82	191	888835.527	127	2133108
ctrl	wt	gfp	xf347	green	n	44	8526.639	152.803	22.745	149	81	248	1302894.407	151	3126804
ctrl	wt	gfp	xf347	green	n	45	8283.711	130.97	12.628	128	72	208	1084920.718	130	2603691
ctrl	wt	gfp	xf347	green	n	46	7815.773	127.116	11.656	120	55	225	993511.967	126	2384320
ctrl	wt	gfp	xf347	green	n	47	7479.924	145.582	18.76	138	92	238	1088945.902	143	2613351
ctrl	wt	gfp	xf347	green	n	48	8393.299	138.559	13.785	136	82	207	1162963.027	138	2790984
ctrl	wt	gfp	xf347	green	n	49	9561.269	131.499	12.439	136	81	202	1257301.495	131	3017386
ctrl	wt	gfp	xf347	green	n	50	7160.743	130.263	10.425	130	93	191	932783.365	130	2238578
ctrl	wt	gfp	xf347	green	n	51	6169.865	127.026	10.463	123	63	188	783734.902	126	1880878
ctrl	wt	gfp	xf347	green	n	52	7874.942	137.572	14.009	137	87	205	1083374.814	137	2599981
ctrl	wt	gfp	xf347	green	n	53	9601.688	151.344	20.755	150	88	268	1453155.842	150	3487415
ctrl	wt	gfp	xf347	green	n	54	8306.212	149.128	19.283	147	75	245	1238689.396	147	2972719
ctrl	wt	gfp	xf347	green	n	55	5640.257	160.771	33.804	141	89	327	906791.346	152	2176200
ctrl	wt	gfp	xf347	green	n	56	8710.814	131.323	12.464	133	81	195	1143928.409	131	2745303
ctrl	wt	gfp	xf347	green	n	57	7622.848	133.69	11.821	134	91	197	1019101.467	133	2445732
ctrl	wt	gfp	xf347	green	n	58	6448.211	134.17	14.22	126	82	213	865159.448	132	2076288
ctrl	wt	gfp	xf347	green	n	59	9109.999	133.361	12.8	127	78	204	1214920.396	133	2915676
ctrl	wt	gfp	xf347	green	n	60	7319.5	136.386	15.086	131	88	204	998278.851	135	2395760
ctrl	wt	gfp	xf347	green	n	61	8121.204	150.069	23.099	145	80	302	1218744.32	147	2924853
ctrl	wt	gfp	xf347	green	n	62	6566.133	133.433	13.392	135	87	189	876141.199	133	2102643
ctrl	wt	gfp	xf347	green	n	63	7058.238	135.817	14.658	128	91	212	958630.793	134	2300609
ctrl	wt	gfp	xf347	green	n	64	8779.984	135.383	13.868	133	78	207	1188659.615	134	2852653
ctrl	wt	gfp	xf347	green	n	65	6207.366	139.768	15.56	134	81	215	867588.725	139	2082118
ctrl	wt	gfp	xf347	green	n	66	8157.872	128.747	10.706	128	68	191	1050301.223	128	2520608
ctrl	wt	gfp	xf347	green	n	67	7341.585	133.388	12.824	130	86	196	979276.735	133	2350157
ctrl	xf347	gfp	xf347	green	n	1	4768.137	384.527	258.373	156	104	1711	1833479.573	270	4400148
ctrl	xf347	gfp	xf347	green	n	2	7621.185	328.509	116.224	248	115	706	2503630.901	311	6008437
ctrl	xf347	gfp	xf347	green	n	3	5664.845	357.048	200.269	172	115	1490	2022621.214	285	4854067
ctrl	xf347	gfp	xf347	green	n	4	6803.647	263.001	83.088	235	116	719	1789368.371	247	4294286
ctrl	xf347	gfp	xf347	green	n	5	4182.693	405.231	269.436	155	111	1927	1694955.683	305	4067706
ctrl	xf347	gfp	xf347	green	n	6	5794.851	267.58	82.648	287	108	713	1550585.274	262	3721233
ctrl	xf347	gfp	xf347	green	n	7	3832.677	404.159	261.671	172	106	1512	1549011.868	288	3717457
ctrl	xf347	gfp	xf347	green	n	8	7146.163	263.772	83.864	230	110	818	1884955.281	250	4523684
ctrl	xf347	gfp	xf347	green	n	9	5734.431	354.133	205.187	190	115	1095	2030753.672	250	4873584
ctrl	xf347	gfp	xf347	green	n	10	7414.509	157.317	20.364	149	97	256	1166430.887	155	2799305
ctrl	xf347	gfp	xf347	green	n	11	7400.758	179.011	36.076	154	107	401	1324817.776	172	3179416
ctrl	xf347	gfp	xf347	green	n	12	7589.1	219.488	64.517	157	101	623	1665714.334	208	3997530
ctrl	xf347	gfp	xf347	green	n	13	6567.386	283.692	112.79	180	84	863	1863117.19	262	4471275
ctrl	xf347	gfp	xf347	green	n	14	6781.563	163.356	25.186	154	89	312	1107805.683	162	2658611
ctrl	xf347	gfp	xf347	green	n	15	6362.793	306.404	129.13	225	108	1377	1949583.262	277	4678784
ctrl	xf347	gfp	xf347	green	n	16	4353.951	372.976	231.299	175	111	1620	1623920.74	284	3897230
ctrl	xf347	gfp	xf347	green	n	17	5071.067	298.444	109.461	177	111	830	1513429.81	290	3632064
ctrl	xf347	gfp	xf347	green	n	18	3948.932	214.732	71.618	159	106	519	847962.447	192	2035016
ctrl	xf347	gfp	xf347	green	n	19	5191.073	317.491	157.05	176	108	965	1648120.189	264	3955306
ctrl	xf347	gfp	xf347	green	n	20	4638.547	264.989	124.094	135	87	1066	1229163.781	226	2949857
ctrl	xf347	gfp	xf347	green	n	21	5188.989	293.1	147.944	162	103	794	1520893.487	236	3649976
ctrl	xf347	gfp	xf347	green	n	22	3338.487	354.391	188.095	183	111	1290	1183129.991	288	2839381
ctrl	xf347	gfp	xf347	green	n	23	7425.759	326.705	126.223	229	112	1008	2426029.405	309	5822202
ctrl	xf347	gfp	xf347	green	n	24	4477.29	386.308	251.855	151	111	1455	1729611.448	274	4150876
ctrl	xf347	gfp	xf347	green	n	25	5364.414	190.653	48.149	144	93	549	1022744.259	183	2454473
ctrl	xf347	gfp	xf347	green	n	26	5128.153	326.599	137.557	159	79	975	1674851.839	309	4019459
ctrl	xf347	gfp	xf347	green	n	27	4479.373	368.632	206.817	190	111	1302	1651242	293	3962798
ctrl	xf347	gfp	xf347	green	n	28	5878.188	353.362	184.522	190	116	1421	2077130.395	304	4984883
ctrl	xf347	gfp	xf347	green	n	29	6441.547	285.909	103.003	189	85	811	1841699.119	270	4419874
ctrl	xf347	gfp	xf347	green	n	30	5160.655	213.417	72.459	158	100	638	1101373.303	196	2643174
ctrl	xf347	gfp	xf347	green	n	31	6794.063	292.754	105.675	262	110	1038	1988989.246	272	4773354
ctrl	xf347	gfp	xf347	green	n	32	4932.311	345.517	183.178	163	115	1458	1704197.359	293	4089885
ctrl	xf347	gfp	xf347	green	n	33	5075.651	276.179	115.084	167	110	797	1401788.827	249	3364138
ctrl	xf347	gfp	xf347	green	n	34	6537.802	173.963	28.941	163	108	332	1137335.378	171	2729479
ctrl	xf347	gfp	xf347	green	n	35	5168.988	324.837	188.677	161	109	1355	1679080.367	256	4029607
ctrl	xf347	gfp	xf347	green	n	36	3951.016	367.925	234.839	157	114	1293	1453676.637	270	3488663
ctrl	xf347	gfp	xf347	green	n	37	4611.879	383.953	248.158	196	110	2170	1770744.596	287	4249591
ctrl	xf347	gfp	xf347	green	n	38	5646.094	270.265	152.677	155	111	1522	1525940.804	205	3662089
ctrl	xf347	gfp	xf347	green	n	39	7962.451	231.9	77.148	174	104	823	1846491.006	216	4431374
ctrl	xf347	gfp	xf347	green	n	40	6774.479	304.105	109.708	246	108	855	2060153.779	288	4944141
ctrl	xf347	gfp	xf347	green	n	41	5267.743	228.711	91.738	144	85	786	1204793.073	204	2891370
ctrl	xf347	gfp	xf347	green	n	42	7420.342	285.28	114.475	251	106	901	2116876.812	256	5080270
ctrl	xf347	gfp	xf347	green	n	43	6354.043	134.814	14.13	127	84	222	856612.43	133	2055775
ctrl	xf347	gfp	xf347	green	n	44	6026.111	154.876	24.986	152	59	272	933302.634	152	2239823
ctrl	xf347	gfp	xf347	green	n	45	7003.24	276.638	102.124	190	107	794	1937358.948	256	4649447
ctrl	xf347	gfp	xf347	green	n	46	4867.308	363.882	189.221	194	108	1340	1771123.78	310	4250501
ctrl	xf347	gfp	xf347	green	n	47	5971.109	266.173	89.061	253	113	805	1589349.562	254	3814263
ctrl	xf347	gfp	xf347	green	n	48	3980.184	253.477	111.192	152	111	797	1008886.537	213	2421216
ctrl	xf347	gfp	xf347	green	n	49	7814.944	289.205	120.179	210	103	979	2260117.169	252	5424031
ctrl	xf347	gfp	xf347	green	n	50	4619.796	355.232	184.241	161	92	1491	1641100.282	309	3938459
ctrl	xf347	gfp	xf347	green	n	51	4494.791	404.437	286.837	221	109	1584	1817861.769	264	4362667
ctrl	xf347	gfp	xf347	green	n	52	6984.906	330.665	138.517	188	106	925	2309664.871	305	5542940
ctrl	xf347	gfp	xf347	green	n	53	4682.299	264.22	83.761	217	111	706	1237159.15	260	2969045
ctrl	xf347	gfp	xf347	green	n	54	5933.607	276.593	107.609	157	101	949	1641195.703	256	3938688
ctrl	xf347	gfp	xf347	green	n	55	6851.983	174.064	32.254	153	103	324	1192685.432	171	2862313
ctrl	xf347	gfp	xf347	green	n	56	5912.356	211.397	73.406	162	83	609	1249852.652	187	2999508
ctrl	xf347	gfp	xf347	green	n	57	5414.833	299.306	106.919	182	102	873	1620691.424	285	3889480
ctrl	wt	ctrl	xf347	red	n	1	4816.051	213.223	50.841	225	110	430	1026890.917	209	2464427
ctrl	wt	ctrl	xf347	red	n	2	7022.4	214.408	42.413	221	98	456	1505658.769	216	3613418
ctrl	wt	ctrl	xf347	red	n	3	6277.783	217.992	45.635	232	109	370	1368506.33	221	3284267
ctrl	wt	ctrl	xf347	red	n	4	4468.118	237.238	72.273	138	118	456	1060006.994	225	2543902
ctrl	wt	ctrl	xf347	red	n	5	5224.402	237.824	83.756	140	109	542	1242488.561	224	2981838
ctrl	wt	ctrl	xf347	red	n	6	6655.3	211.93	39.741	225	116	355	1410459.473	217	3384950
ctrl	wt	ctrl	xf347	red	n	7	5624.837	195.565	32.916	211	105	426	1100022.133	197	2639934
ctrl	wt	ctrl	xf347	red	n	8	5037.311	203.8	36.684	211	117	358	1026605.904	205	2463743
ctrl	wt	ctrl	xf347	red	n	9	5969.019	198.36	36.863	199	100	374	1184017.589	197	2841514
ctrl	wt	ctrl	xf347	red	n	10	5866.098	235.067	54.855	260	113	456	1378923.884	239	3309268
ctrl	wt	ctrl	xf347	red	n	11	7194.491	202.511	33.405	201	111	332	1456965.322	203	3496559
ctrl	wt	ctrl	xf347	red	n	12	7907.857	186.874	28.167	171	104	328	1477776.677	185	3546504
ctrl	wt	ctrl	xf347	red	n	13	4657.71	214.215	45.327	244	110	380	997752.935	216	2394499
ctrl	wt	ctrl	xf347	red	n	14	8660.807	190.475	28.966	184	112	337	1649666.516	190	3959021
ctrl	wt	ctrl	xf347	red	n	15	6318.202	198.186	32.558	192	116	345	1252177.748	198	3005091
ctrl	wt	ctrl	xf347	red	n	16	5587.752	202.177	34.294	201	116	401	1129714.306	204	2711192
ctrl	wt	ctrl	xf347	red	n	17	5435.245	207.49	38.88	224	116	342	1127761.301	208	2706505
ctrl	wt	ctrl	xf347	red	n	18	8876.651	198.183	32.95	195	112	372	1759199.375	195	4221888
ctrl	wt	ctrl	xf347	red	n	19	4147.27	235.555	62.745	247	116	459	976908.661	234	2344475
ctrl	wt	ctrl	xf347	red	n	20	5498.998	195.425	35.013	202	108	340	1074642.238	196	2579025
ctrl	wt	ctrl	xf347	red	n	21	7220.742	191.78	28.902	202	118	308	1384793.315	193	3323354
ctrl	wt	ctrl	xf347	red	n	22	6618.632	196.027	32.729	207	108	314	1297432.707	199	3113698
ctrl	wt	ctrl	xf347	red	n	23	5950.685	185.104	29.02	176	114	342	1101495.116	183	2643469
ctrl	wt	ctrl	xf347	red	n	24	5581.502	193.114	34.498	179	107	343	1077865.3	190	2586760
ctrl	wt	ctrl	xf347	red	n	25	5776.511	194.066	34.215	212	111	348	1121024.331	195	2690337
ctrl	wt	ctrl	xf347	red	n	26	5989.437	203.735	34.868	210	113	328	1220255.891	207	2928482
ctrl	wt	ctrl	xf347	red	n	27	6911.562	204.416	39.299	228	107	340	1412833.747	207	3390648
ctrl	wt	ctrl	xf347	red	n	28	6101.109	182.934	28.195	186	110	327	1116102.859	182	2678526
ctrl	wt	ctrl	xf347	red	n	29	6916.562	210.848	39.794	216	108	395	1458346.217	214	3499873
ctrl	wt	ctrl	xf347	red	n	30	8100.782	192.333	29.715	188	104	315	1558051.549	193	3739155
ctrl	wt	ctrl	xf347	red	n	31	5959.019	201.777	37.667	219	106	338	1202394.669	203	2885617
ctrl	wt	ctrl	xf347	red	n	32	6949.48	174.774	21.23	173	115	298	1214588.135	173	2914880
ctrl	wt	ctrl	xf347	red	n	33	4767.719	226.094	85.064	132	72	469	1077951.512	204	2586965
ctrl	wt	ctrl	xf347	red	n	34	5057.732	220.124	78.626	143	103	463	1113328.134	196	2671865
ctrl	wt	ctrl	xf347	red	n	35	5792.349	225.907	79.183	136	109	476	1308530.418	206	3140329
ctrl	wt	ctrl	xf347	red	n	36	6285.705	213.322	40.482	215	92	441	1340876.902	216	3217957
ctrl	wt	ctrl	xf347	red	n	37	7392.422	183.351	36.796	139	107	314	1355404.651	183	3252822
ctrl	wt	ctrl	xf347	red	n	38	7099.076	194.916	36.891	199	106	414	1383725.533	196	3320789
ctrl	wt	ctrl	xf347	red	n	39	7224.498	192.08	36.648	199	102	340	1387679.464	193	3330278
ctrl	wt	ctrl	xf347	red	n	40	4926.476	226.108	65.851	130	104	498	1113916.911	228	2673278
ctrl	wt	ctrl	xf347	red	n	41	5936.939	204.191	51.193	133	100	374	1212269.754	204	2909314
ctrl	wt	ctrl	xf347	red	n	42	5946.106	208.088	58.091	132	101	439	1237313.403	204	2969416
ctrl	wt	ctrl	xf347	red	n	43	4806.47	213.565	74.736	132	102	454	1026496.236	192	2463478
ctrl	wt	ctrl	xf347	red	n	44	6581.135	193.735	42.602	130	107	361	1274997.631	195	3059854
ctrl	wt	ctrl	xf347	red	n	45	5373.996	211.946	53.622	204	104	424	1138998.061	208	2733470
ctrl	wt	ctrl	xf347	red	n	46	6705.724	184.523	28.986	185	97	314	1237357.155	184	2969521
ctrl	wt	ctrl	xf347	red	n	47	5278.992	194.827	40.625	209	110	372	1028491.327	196	2468266
ctrl	wt	ctrl	xf347	red	n	48	6088.611	195.749	34.592	214	109	373	1191836.929	200	2860278
ctrl	wt	ctrl	xf347	red	n	49	4959.393	219.229	79.688	134	80	482	1087243.403	198	2609265
ctrl	wt	ctrl	xf347	red	n	50	5996.107	183.02	30.981	188	107	329	1097409.284	183	2633662
ctrl	wt	ctrl	xf347	red	n	51	4946.476	187.655	34.701	191	95	324	928232.391	187	2227656
ctrl	wt	ctrl	xf347	red	n	52	5636.924	183.91	31	190	112	323	1036685.677	184	2487932
ctrl	wt	ctrl	xf347	red	n	53	8059.118	184.417	27.478	187	96	304	1486237.041	186	3566806
ctrl	wt	ctrl	xf347	red	n	54	6279.037	183.678	35.193	196	106	350	1153318.087	183	2767837
ctrl	wt	ctrl	xf347	red	n	55	5408.58	221.144	60.182	230	109	456	1196075.873	217	2870451
ctrl	wt	ctrl	xf347	red	n	56	7500.343	190.887	30.434	193	105	357	1431714.134	192	3435957
ctrl	wt	ctrl	xf347	red	n	57	4536.457	206.149	38.44	208	101	381	935186.459	207	2244345
ctrl	wt	ctrl	xf347	red	n	58	6473.212	198.177	37.996	202	107	379	1282841.502	201	3078679
ctrl	wt	ctrl	xf347	red	n	59	5155.235	194.406	38.529	221	104	387	1002208.269	196	2405190
ctrl	wt	ctrl	xf347	red	n	60	7872.443	202.671	39.706	215	103	374	1595514.531	207	3829060
ctrl	wt	ctrl	xf347	red	n	61	5377.329	197.871	41.071	207	101	390	1064014.842	197	2553519
ctrl	wt	ctrl	xf347	red	n	62	6997.403	178.279	29.386	170	101	315	1247486.554	176	2993831
ctrl	wt	ctrl	xf347	red	n	63	6268.62	194.46	36.506	205	109	327	1218996.503	197	2925458
ctrl	wt	ctrl	xf347	red	n	64	8233.709	194.666	37.281	205	99	307	1602825.699	197	3846606
ctrl	wt	ctrl	xf347	red	n	65	6996.153	186.159	32.018	191	104	305	1302398.645	187	3125614
ctrl	wt	ctrl	xf347	red	n	66	7390.338	185.938	30.836	194	108	308	1374141.922	187	3297790
ctrl	wt	ctrl	xf347	red	n	67	5359.411	212.411	49.97	237	90	374	1138396.572	217	2732027
ctrl	wt	ctrl	xf347	red	n	68	8065.785	190.618	34.646	195	101	358	1537479.819	190	3689783
ctrl	wt	ctrl	xf347	red	n	69	4653.129	204.17	39.787	221	107	437	950027.983	206	2279963
ctrl	wt	gfp	xf347	red	n	1	7334.918	191.041	32.734	187	110	342	1401270.559	190	3362896
ctrl	wt	gfp	xf347	red	n	2	7793.272	195.146	31.8	200	109	361	1520823.094	198	3649809
ctrl	wt	gfp	xf347	red	n	3	7467.841	186.689	28.708	189	110	315	1394166.069	189	3345846
ctrl	wt	gfp	xf347	red	n	4	8433.718	206.108	42.659	222	97	374	1738259.675	211	4171633
ctrl	wt	gfp	xf347	red	n	5	7379.503	171.343	23.597	168	107	277	1264424.32	171	3034480
ctrl	wt	gfp	xf347	red	n	6	7787.438	181.445	29.61	182	102	340	1412993.177	181	3391029
ctrl	wt	gfp	xf347	red	n	7	7603.263	183.357	31.457	185	64	312	1394109.399	184	3345710
ctrl	wt	gfp	xf347	red	n	8	7034.071	184.508	32.877	186	107	322	1297843.343	182	3114682
ctrl	wt	gfp	xf347	red	n	9	8184.123	188.77	35.241	186	98	467	1544917.109	187	3707632
ctrl	wt	gfp	xf347	red	n	10	8353.298	191.073	31.191	196	109	332	1596093.609	193	3830450
ctrl	wt	gfp	xf347	red	n	11	7438.256	189.441	34.021	210	102	355	1409114.25	192	3381720
ctrl	wt	gfp	xf347	red	n	12	5796.931	190.902	32.768	190	96	343	1106647.959	192	2655834
ctrl	wt	gfp	xf347	red	n	13	6269.869	182.574	31.339	188	95	434	1144717.195	182	2747196
ctrl	wt	gfp	xf347	red	n	14	8519.138	192.779	32.813	199	103	345	1642314.05	193	3941374
ctrl	wt	gfp	xf347	red	n	15	7491.175	197.436	37.553	190	107	345	1479026.188	198	3549501
ctrl	wt	gfp	xf347	red	n	16	7004.486	182.232	29.659	189	112	371	1276443.201	182	3063324
ctrl	wt	gfp	xf347	red	n	17	7897.027	184.915	32.169	192	106	338	1460276.166	185	3504503
ctrl	wt	gfp	xf347	red	n	18	7391.17	193.831	31.985	206	102	332	1432639.073	195	3438177
ctrl	wt	gfp	xf347	red	n	19	7462.84	190.222	31.361	189	109	336	1419598.478	192	3406881
ctrl	wt	gfp	xf347	red	n	20	8023.282	179.852	28.073	171	97	294	1443002.045	178	3463047
ctrl	wt	gfp	xf347	red	n	21	6570.716	189.347	34.342	189	107	330	1244143.395	189	2985808
ctrl	wt	gfp	xf347	red	n	22	5009.395	196.861	38.488	192	106	348	986154.548	198	2366663
ctrl	wt	gfp	xf347	red	n	23	8569.141	187.601	30.497	190	109	311	1607580.383	189	3858017
ctrl	wt	gfp	xf347	red	n	24	7471.174	198.572	35.557	196	107	386	1483563.061	198	3560389
ctrl	wt	gfp	xf347	red	n	25	7058.655	195.028	33.22	211	106	313	1376633.186	198	3303769
ctrl	wt	gfp	xf347	red	n	26	4618.961	189.13	30.68	195	111	303	873584.415	190	2096507
ctrl	wt	gfp	xf347	red	n	27	8203.291	195.772	35.857	188	112	920	1605975.31	196	3854165
ctrl	wt	gfp	xf347	red	n	28	8260.793	187.972	32.682	199	105	322	1552795.385	190	3726539
ctrl	wt	gfp	xf347	red	n	29	6975.318	175.255	27.111	176	107	304	1222460.323	174	2933771
ctrl	wt	gfp	xf347	red	n	30	6689.472	187.969	31.021	191	102	373	1257415.667	188	3017660
ctrl	wt	gfp	xf347	red	n	31	4383.117	205.783	50.915	204	105	429	901972.793	203	2164636
ctrl	wt	gfp	xf347	red	n	32	7759.937	187.725	34.223	191	90	332	1456736.005	188	3496007
ctrl	wt	gfp	xf347	red	n	33	8593.725	186.824	30.195	189	108	380	1605515.705	188	3853062
ctrl	wt	gfp	xf347	red	n	34	6408.209	181.219	34.741	181	95	325	1161286.7	180	2786961
ctrl	wt	gfp	xf347	red	n	35	7664.933	192.662	32.276	200	110	343	1476741.084	193	3544017
ctrl	wt	gfp	xf347	red	n	36	7344.918	177.872	28.581	188	106	286	1306451.653	179	3135341
ctrl	wt	gfp	xf347	red	n	37	7915.778	201.796	40.844	218	110	374	1597368.667	204	3833510
ctrl	wt	gfp	xf347	red	n	38	7622.848	189.006	30.965	184	108	335	1440760.276	189	3457667
ctrl	wt	gfp	xf347	red	n	39	7280.332	201.118	37.586	215	98	411	1464208.429	203	3513940
ctrl	wt	gfp	xf347	red	n	40	7245.747	201.601	38.188	204	108	390	1460751.188	202	3505643
ctrl	wt	gfp	xf347	red	n	41	8365.381	193.914	34.927	190	105	325	1622163.548	193	3893015
ctrl	wt	gfp	xf347	red	n	42	9218.337	186.628	30.277	195	109	326	1720399.694	188	4128771
ctrl	wt	gfp	xf347	red	n	43	6936.566	194.243	41.598	187	105	420	1347376.435	190	3233556
ctrl	wt	gfp	xf347	red	n	44	8526.639	190.518	31.021	188	88	299	1624477.82	191	3898569
ctrl	wt	gfp	xf347	red	n	45	8283.711	194.532	37.074	202	105	327	1611449.726	196	3867303
ctrl	wt	gfp	xf347	red	n	46	7815.773	199.165	35.352	209	104	345	1556627.643	201	3735736
ctrl	wt	gfp	xf347	red	n	47	7479.924	190.965	30.051	207	89	312	1428400.13	193	3428004
ctrl	wt	gfp	xf347	red	n	48	8393.299	184.188	28.007	184	110	296	1545941.739	185	3710091
ctrl	wt	gfp	xf347	red	n	49	9561.269	175.118	22.162	182	112	255	1674352.594	176	4018263
ctrl	wt	gfp	xf347	red	n	50	7160.743	185.727	29.11	186	108	292	1329942.307	187	3191716
ctrl	wt	gfp	xf347	red	n	51	6169.865	188.542	37.322	199	107	389	1163279.291	187	2791743
ctrl	wt	gfp	xf347	red	n	52	7874.942	191.643	34.991	188	104	341	1509175.896	191	3621857
ctrl	wt	gfp	xf347	red	n	53	9601.688	197.447	36.84	195	100	346	1895825.192	196	4549773
ctrl	wt	gfp	xf347	red	n	54	8306.212	198.5	37.418	205	103	410	1648781.428	200	3956895
ctrl	wt	gfp	xf347	red	n	55	5640.257	197.276	43.001	203	101	376	1112686.568	196	2670326
ctrl	wt	gfp	xf347	red	n	56	8710.814	186.174	29.154	190	98	301	1621723.111	187	3891958
ctrl	wt	gfp	xf347	red	n	57	7622.848	186.621	29.621	193	107	310	1422579.864	187	3414036
ctrl	wt	gfp	xf347	red	n	58	6448.211	206.055	40.198	214	103	429	1328686.833	207	3188703
ctrl	wt	gfp	xf347	red	n	59	9109.999	188.384	32.463	190	101	305	1716180.751	189	4118646
ctrl	wt	gfp	xf347	red	n	60	7319.5	196.05	36.445	217	96	328	1434985.847	200	3443809
ctrl	wt	gfp	xf347	red	n	61	8121.204	192.524	35.379	189	89	351	1563525.874	193	3752291
ctrl	wt	gfp	xf347	red	n	62	6566.133	187.119	31.05	189	104	318	1228648.938	188	2948623
ctrl	wt	gfp	xf347	red	n	63	7058.238	190.897	33.816	203	103	330	1347393.103	193	3233596
ctrl	wt	gfp	xf347	red	n	64	8779.984	193.303	35.133	198	108	328	1697201.553	194	4073098
ctrl	wt	gfp	xf347	red	n	65	6207.366	193.901	34.539	206	83	326	1203611.547	194	2888536
ctrl	wt	gfp	xf347	red	n	66	8157.872	182.418	28.077	177	94	288	1488142.437	182	3571379
ctrl	wt	gfp	xf347	red	n	67	7341.585	197.142	35.82	190	112	349	1447334.743	198	3473445
ctrl	xf347	gfp	xf347	red	n	1	4768.137	232.248	85.428	132	103	561	1107390.664	206	2657615
ctrl	xf347	gfp	xf347	red	n	2	7621.185	185.421	29.964	201	101	295	1413128.933	189	3391353
ctrl	xf347	gfp	xf347	red	n	3	5664.845	212.946	60.437	165	108	476	1206305.226	203	2894999
ctrl	xf347	gfp	xf347	red	n	4	6803.647	182.294	29.595	191	106	319	1240266.793	182	2976503
ctrl	xf347	gfp	xf347	red	n	5	4182.693	201.924	57.103	164	109	412	844585.625	188	2026912
ctrl	xf347	gfp	xf347	red	n	6	5794.851	197.968	33.889	207	98	332	1147197.5	199	2753147
ctrl	xf347	gfp	xf347	red	n	7	3832.677	213.407	66.712	136	103	415	817918.978	200	1962915
ctrl	xf347	gfp	xf347	red	n	8	7146.163	183.001	29.422	184	98	291	1307756.989	183	3138472
ctrl	xf347	gfp	xf347	red	n	9	5734.431	204.584	61.981	133	92	408	1173171.198	191	2815481
ctrl	xf347	gfp	xf347	red	n	10	7414.509	171.325	28.047	172	93	316	1270290.261	170	3048556
ctrl	xf347	gfp	xf347	red	n	11	7400.758	179.715	27.192	179	111	280	1330025.1	180	3191913
ctrl	xf347	gfp	xf347	red	n	12	7589.1	202.586	42.97	231	106	341	1537443.001	207	3689693
ctrl	xf347	gfp	xf347	red	n	13	6567.386	174.936	25.959	170	79	315	1148872.577	174	2757167
ctrl	xf347	gfp	xf347	red	n	14	6781.563	189.36	31.471	201	111	304	1284159.651	191	3081841
ctrl	xf347	gfp	xf347	red	n	15	6362.793	181.268	30.85	181	111	347	1153372.785	180	2767967
ctrl	xf347	gfp	xf347	red	n	16	4353.951	203.372	61.021	174	100	497	885472.927	187	2125037
ctrl	xf347	gfp	xf347	red	n	17	5071.067	186.776	35.682	176	106	347	947152.856	186	2273062
ctrl	xf347	gfp	xf347	red	n	18	3948.932	212.315	62.72	131	111	417	838417.007	202	2012108
ctrl	xf347	gfp	xf347	red	n	19	5191.073	193.653	53.919	133	109	385	1005266.787	177	2412529
ctrl	xf347	gfp	xf347	red	n	20	4638.547	198.852	53.23	181	101	381	922382.547	187	2213616
ctrl	xf347	gfp	xf347	red	n	21	5188.989	215.307	63.382	130	107	403	1117227.784	204	2681223
ctrl	xf347	gfp	xf347	red	n	22	3338.487	213.337	59.845	134	110	410	712222.019	207	1709254
ctrl	xf347	gfp	xf347	red	n	23	7425.759	191.044	34.114	199	100	372	1418646.688	192	3404595
ctrl	xf347	gfp	xf347	red	n	24	4477.29	223.638	74.205	133	102	493	1001293.687	205	2402994
ctrl	xf347	gfp	xf347	red	n	25	5364.414	185.43	31.997	184	104	310	994723.8	185	2387227
ctrl	xf347	gfp	xf347	red	n	26	5128.153	188.069	32.494	189	105	338	964445.32	188	2314562
ctrl	xf347	gfp	xf347	red	n	27	4479.373	219.331	67.185	130	100	418	982464.068	207	2357805
ctrl	xf347	gfp	xf347	red	n	28	5878.188	210.719	57.144	214	103	443	1238643.385	205	2972607
ctrl	xf347	gfp	xf347	red	n	29	6441.547	181.393	27.899	185	80	314	1168451.814	182	2804155
ctrl	xf347	gfp	xf347	red	n	30	5160.655	193.866	41.612	200	102	403	1000476.566	191	2401033
ctrl	xf347	gfp	xf347	red	n	31	6794.063	183.431	30.024	193	97	441	1246243.735	183	2990847
ctrl	xf347	gfp	xf347	red	n	32	4932.311	201.702	50.922	135	108	422	994858.39	195	2387550
ctrl	xf347	gfp	xf347	red	n	33	5075.651	191.346	44.874	132	114	363	971206.882	186	2330789
ctrl	xf347	gfp	xf347	red	n	34	6537.802	189.205	32.698	200	105	300	1236984.558	191	2968626
ctrl	xf347	gfp	xf347	red	n	35	5168.988	192.472	46.702	174	111	357	994884.224	183	2387612
ctrl	xf347	gfp	xf347	red	n	36	3951.016	210.832	69.239	131	105	496	833000.507	191	1999109
ctrl	xf347	gfp	xf347	red	n	37	4611.879	216.549	73.033	132	95	486	998696.483	198	2396761
ctrl	xf347	gfp	xf347	red	n	38	5646.094	204.365	65.871	134	109	445	1153863.641	186	2769145
ctrl	xf347	gfp	xf347	red	n	39	7962.451	184.838	31.456	193	107	359	1471763.305	185	3532069
ctrl	xf347	gfp	xf347	red	n	40	6774.479	188.964	31.981	191	109	302	1280131.965	188	3072175
ctrl	xf347	gfp	xf347	red	n	41	5267.743	197.816	40.869	207	104	428	1042045.15	197	2500793
ctrl	xf347	gfp	xf347	red	n	42	7420.342	179.641	29.306	171	94	399	1332999.821	177	3199052
ctrl	xf347	gfp	xf347	red	n	43	6354.043	171.691	23.986	175	102	272	1090929.071	172	2618109
ctrl	xf347	gfp	xf347	red	n	44	6026.111	170.491	23.798	175	80	305	1027399.057	170	2465644
ctrl	xf347	gfp	xf347	red	n	45	7003.24	175.503	23.982	176	102	262	1229087.111	176	2949673
ctrl	xf347	gfp	xf347	red	n	46	4867.308	201.383	51.158	191	105	378	980193.13	193	2352355
ctrl	xf347	gfp	xf347	red	n	47	5971.109	183.52	32.733	187	105	300	1095817.63	184	2629841
ctrl	xf347	gfp	xf347	red	n	48	3980.184	204.98	58.925	137	107	388	815858.05	191	1957969
ctrl	xf347	gfp	xf347	red	n	49	7814.944	182.46	30.48	191	105	350	1425912.44	182	3422032
ctrl	xf347	gfp	xf347	red	n	50	4619.796	193.541	38.387	210	103	363	894119.16	195	2145787
ctrl	xf347	gfp	xf347	red	n	51	4494.791	204.832	73.642	135	101	447	920675.801	175	2209520
ctrl	xf347	gfp	xf347	red	n	52	6984.906	192.664	38.399	201	102	336	1345740.408	195	3229628
ctrl	xf347	gfp	xf347	red	n	53	4682.299	184.202	32.707	203	104	326	862487.284	185	2069874
ctrl	xf347	gfp	xf347	red	n	54	5933.607	181.3	29.66	175	105	356	1075760.038	180	2581705
ctrl	xf347	gfp	xf347	red	n	55	6851.983	181.856	32.965	172	96	329	1246072.477	179	2990436
ctrl	xf347	gfp	xf347	red	n	56	5912.356	217.27	67.842	139	94	474	1284575.087	203	3082838
ctrl	xf347	gfp	xf347	red	n	57	5414.833	184.977	29.249	194	108	334	1001617.868	187	2403772
