# Supplementary material for: A genetic framework for RNAi inheritance in Caenorhabditis elegans
Source: EMBO Rep. 2025 Jul 7;26(16):4072–99. doi: 10.1038/s44319-025-00512-7 (PMC12373942; doi:10.1038/s44319-025-00512-7)
Supplement: Supplementary file 7 — Source data Fig. 6 [file 44319_2025_512_MOESM7_ESM.zip › Figure_6/6F/F1_hermaphrodites_hrde-1.csv]

GFP	RNAi_male	genotype_male	RNAi_herma	genotype_herma	channel	image	index	area	mean	stddev	modal	min	max	intden	median	rawintden
off	gfp	hetero	gfp	hetero	green	n	1	42057.755	147.275	32.275	126	83	493	6194063.47	141	14865073
off	gfp	hetero	gfp	hetero	green	n	2	44167.018	138.271	16.423	134	64	288	6106997.408	137	14656124
off	gfp	hetero	gfp	hetero	green	n	3	45693.755	151.217	42.305	141	70	603	6909669.505	143	16582449
off	gfp	hetero	gfp	hetero	green	n	4	41363.974	140.868	19.492	142	68	272	5826879.191	139	13983871
off	gfp	hetero	gfp	hetero	green	n	5	48781.396	179.797	90.805	136	69	743	8770742.885	146	21048821
off	gfp	hetero	gfp	hetero	green	n	6	42078.59	145.372	24.954	133	82	468	6117034.95	141	14680213
off	gfp	hetero	gfp	hetero	green	n	7	51137.754	154.934	27.022	153	75	543	7922951.643	152	19014215
off	gfp	hetero	gfp	hetero	green	n	8	43028.633	138.981	24.492	131	69	459	5980165.779	134	14351742
off	gfp	hetero	gfp	hetero	green	n	9	46084.189	139.004	21.336	130	50	382	6405897.734	135	15373452
off	gfp	hetero	gfp	hetero	green	n	10	48108.865	144.13	19.034	143	71	286	6933927.28	143	16640665
off	gfp	hetero	gfp	hetero	green	n	11	33474.03	138.722	26.001	127	67	336	4643600.118	132	11144131
off	gfp	hetero	gfp	hetero	green	n	12	46356.285	144.368	20.43	144	72	458	6692381.659	142	16060982
off	gfp	hetero	gfp	hetero	green	n	13	44579.12	139.431	21.236	138	72	367	6215731.544	137	14917074
off	gfp	hetero	gfp	hetero	green	n	14	47342.997	152.426	23.911	150	76	328	7216290.184	151	17318305
off	gfp	hetero	gfp	hetero	green	n	15	47610.092	155.48	48.239	139	64	688	7402423.69	144	17765005
off	gfp	hetero	gfp	hetero	green	n	16	43748.666	154.165	30.785	134	79	607	6744501.958	148	16186065
off	gfp	hetero	gfp	hetero	green	y	17	44322.859	143.86	18.458	144	67	324	6376284.298	143	15302383
off	gfp	hetero	gfp	hetero	green	n	18	37944.651	133.344	15.429	130	58	286	5059702.883	132	12142732
off	gfp	hetero	gfp	hetero	green	n	19	35671.63	142.889	20.69	137	75	450	5097095.842	140	12232471
off	gfp	hetero	gfp	hetero	green	n	20	36689.177	134.708	24.062	124	65	354	4942338.353	130	11861070
off	gfp	hetero	gfp	hetero	green	n	21	26224.948	129.207	12.915	126	75	300	3388453.177	128	8131916
off	gfp	hetero	gfp	hetero	green	n	22	39874.322	137.895	19.756	131	77	312	5498488.351	135	13195769
off	gfp	hetero	gfp	hetero	green	n	23	26190.364	124.465	10.717	121	60	197	3259790.631	124	7823140
off	gfp	hetero	gfp	hetero	green	n	24	27752.102	128.789	14.681	123	54	329	3574154.997	127	8577580
off	gfp	hetero	gfp	hetero	green	n	25	25278.238	129.46	13.452	124	75	263	3272519.546	128	7853688
off	gfp	hetero	gfp	hetero	green	n	26	45164.564	145.541	22.983	145	77	364	6573302.884	143	15775206
off	gfp	hetero	gfp	hetero	green	n	27	40891.869	138.301	16.856	133	66	258	5655369.687	137	13572267
off	gfp	hetero	gfp	hetero	green	n	28	40396.846	136.041	17.731	134	64	391	5495634.054	134	13188919
off	gfp	hetero	gfp	hetero	green	n	29	24894.054	129.403	12.714	129	59	233	3221372.209	129	7730940
off	gfp	hetero	gfp	hetero	green	n	30	33772.793	135.777	14.802	133	45	261	4585560.382	135	11004842
off	gfp	hetero	gfp	hetero	green	n	31	35280.362	135.951	19.763	129	73	337	4796405.017	133	11510846
off	gfp	hetero	gfp	hetero	green	n	32	30680.569	131.057	14.233	124	69	242	4020909.579	130	9649742
on	gfp	hetero	gfp	hetero	green	n	1	41577.73	337.381	167.695	176	100	2270	14027521.14	298	33664515
on	gfp	hetero	gfp	hetero	green	n	2	41430.64	297.47	141.326	180	85	2081	12324368.45	264	29577135
on	gfp	hetero	gfp	hetero	green	n	3	42843.204	292.298	122.64	234	94	1237	12522980.43	265	30053782
on	gfp	hetero	gfp	hetero	green	n	4	45256.648	299.131	167.367	174	87	2349	13537658.38	259	32488898
on	gfp	hetero	gfp	hetero	green	n	5	47638.84	272.982	121.154	170	96	1852	13004539.06	247	31209470
on	gfp	hetero	gfp	hetero	green	n	6	34667.831	291.218	163.46	158	98	2535	10095906.38	248	24229070
on	gfp	hetero	gfp	hetero	green	n	7	41502.31	210.028	74.971	185	87	986	8716641.376	195	20918985
on	gfp	hetero	gfp	hetero	green	n	8	46083.352	371.774	193.204	188	106	1549	17132574.45	330	41116303
on	gfp	hetero	gfp	hetero	green	n	9	32156.467	290.029	130.696	238	98	2223	9326316.688	260	22382139
on	gfp	hetero	gfp	hetero	green	n	10	38900.525	370.917	213.496	195	103	2076	14428884.87	313	34627744
on	gfp	hetero	gfp	hetero	green	n	11	39236.79	399.47	223.483	184	102	2321	15673934.16	337	37615726
on	gfp	hetero	gfp	hetero	green	n	12	42512.773	316.266	158.891	288	82	2994	13445332.92	285	32267327
on	gfp	hetero	gfp	hetero	green	n	13	46495.871	332.139	150.904	319	101	2820	15443096.13	306	37061740
on	gfp	hetero	gfp	hetero	green	n	14	46747.132	266.071	110.574	170	99	2084	12438053.22	244	29849966
on	gfp	hetero	gfp	hetero	green	n	15	44200.35	337.404	149.386	320	97	2378	14913383.64	313	35790488
on	gfp	hetero	gfp	hetero	green	n	16	48493.879	403.959	236.383	206	98	2656	19589562.78	356	47012806
on	gfp	hetero	gfp	hetero	green	n	17	42844.038	343.782	170.528	199	101	2657	14728989.81	320	35347963
on	gfp	hetero	gfp	hetero	green	n	18	44764.959	403.414	215.118	240	106	3639	18058827.96	348	43339210
on	gfp	hetero	gfp	hetero	green	y	19	38599.261	346.129	172.234	198	101	3384	13360320.29	310	32063306
on	gfp	hetero	gfp	hetero	green	n	20	37022.522	381.919	191.82	203	100	3253	14139613.34	346	33933524
on	gfp	hetero	gfp	hetero	green	n	21	39077.199	277.771	136.814	168	81	2461	10854519.73	248	26049659
on	gfp	hetero	gfp	hetero	green	n	22	40986.036	300.242	132.844	237	91	2263	12305712.6	277	29532363
on	gfp	hetero	gfp	hetero	green	n	23	43076.965	429.761	254.008	217	110	4587	18512790.33	369	44428670
on	gfp	hetero	gfp	hetero	green	n	24	41486.893	272.478	85.74	237	95	1305	11304253.58	256	27128971
on	gfp	hetero	gfp	hetero	green	n	25	37748.389	278.551	141.997	162	88	2517	10514860.07	252	25234513
on	gfp	hetero	gfp	hetero	green	n	26	40640.604	299.202	134.235	193	78	1376	12159738.44	271	29182041
on	gfp	hetero	gfp	hetero	green	n	27	43287.808	378.85	207.589	199	104	3670	16399592.27	335	39357226
on	gfp	hetero	gfp	hetero	green	n	28	38507.59	235.497	85.318	222	93	1064	9068403.256	222	21763175
on	gfp	hetero	gfp	hetero	green	n	29	36900.017	359.471	187.821	191	85	2866	13264469.25	319	31833274
on	gfp	hetero	gfp	hetero	green	n	30	43712.411	387.219	208.635	200	91	3177	16926270.04	345	40621195
off	gfp	hetero	gfp	hetero	red	n	1	42057.755	226.48	124.618	135	85	818	9525251.948	163	22859560
off	gfp	hetero	gfp	hetero	red	n	2	44167.018	234.351	119.844	134	79	785	10350577.58	178	24840251
off	gfp	hetero	gfp	hetero	red	n	3	45693.755	217.985	100.97	134	81	1131	9960569.757	169	23904275
off	gfp	hetero	gfp	hetero	red	n	4	41363.974	245.47	136.616	134	84	863	10153599	176	24367524
off	gfp	hetero	gfp	hetero	red	n	5	48781.396	223.043	127.174	135	64	850	10880338.04	157	26111618
off	gfp	hetero	gfp	hetero	red	n	6	42078.59	258.783	140.086	134	67	856	10889211.78	192	26132914
off	gfp	hetero	gfp	hetero	red	n	7	51137.754	246.563	140.178	135	68	1074	12608696.19	170	30259488
off	gfp	hetero	gfp	hetero	red	n	8	43028.633	222.503	118.403	134	61	708	9574014.176	163	22976584
off	gfp	hetero	gfp	hetero	red	n	9	46084.189	243.451	139.898	135	88	954	11219228.94	171	26924919
off	gfp	hetero	gfp	hetero	red	n	10	48108.865	247.145	127.314	145	85	858	11889883.76	187	28534417
off	gfp	hetero	gfp	hetero	red	n	11	33474.03	226.411	117.669	129	87	735	7578883.837	167	18188490
off	gfp	hetero	gfp	hetero	red	n	12	46356.285	243.039	130.751	137	79	970	11266379.01	177	27038074
off	gfp	hetero	gfp	hetero	red	n	13	44579.12	246.552	134.444	129	73	807	10991068.52	178	26377359
off	gfp	hetero	gfp	hetero	red	n	14	47342.997	238.851	135.624	131	70	838	11307937.58	169	27137810
off	gfp	hetero	gfp	hetero	red	n	15	47610.092	229.699	125.145	136	69	954	10935993.5	170	26245185
off	gfp	hetero	gfp	hetero	red	n	16	43748.666	250.971	141.745	135	77	909	10979665.91	181	26349994
off	gfp	hetero	gfp	hetero	red	y	17	44322.859	229.363	111.575	135	77	768	10166007.48	181	24397303
off	gfp	hetero	gfp	hetero	red	n	18	37944.651	256.521	137.11	136	74	835	9733614.386	193	23359607
off	gfp	hetero	gfp	hetero	red	n	19	35671.63	241.294	129.74	133	63	831	8607336.251	181	20656663
off	gfp	hetero	gfp	hetero	red	n	20	36689.177	246.189	125.824	135	71	676	9032456.928	181	21676906
off	gfp	hetero	gfp	hetero	red	n	21	26224.948	249.785	120.053	132	84	715	6550603.097	220	15720729
off	gfp	hetero	gfp	hetero	red	n	22	39874.322	255.989	141.182	134	86	806	10207375.62	190	24496582
off	gfp	hetero	gfp	hetero	red	n	23	26190.364	241.988	114.181	134	76	825	6337757.537	211	15209923
off	gfp	hetero	gfp	hetero	red	n	24	27752.102	243.563	116.715	136	70	899	6759373.054	205	16221754
off	gfp	hetero	gfp	hetero	red	n	25	25278.238	256.736	119.887	134	82	657	6489836.57	236	15574896
off	gfp	hetero	gfp	hetero	red	n	26	45164.564	248.453	147.424	136	66	920	11221289.45	168	26929864
off	gfp	hetero	gfp	hetero	red	n	27	40891.869	257.427	142.529	135	86	967	10526679.38	185	25262876
off	gfp	hetero	gfp	hetero	red	n	28	40396.846	256.524	152.676	132	85	868	10362755.22	171	24869476
off	gfp	hetero	gfp	hetero	red	n	29	24894.054	244.402	102.635	128	70	724	6084152.614	241	14601299
off	gfp	hetero	gfp	hetero	red	n	30	33772.793	265.546	143.263	138	83	821	8968223.576	205	21522753
off	gfp	hetero	gfp	hetero	red	n	31	35280.362	247.16	125.075	135	80	922	8719900.978	192	20926806
off	gfp	hetero	gfp	hetero	red	n	32	30680.569	234.368	117.309	134	64	755	7190539.424	187	17256506
on	gfp	hetero	gfp	hetero	red	n	1	41577.73	251.687	130.381	135	60	814	10464589.45	189	25113869
on	gfp	hetero	gfp	hetero	red	n	2	41430.64	246.306	134.209	134	89	886	10204608.84	182	24489944
on	gfp	hetero	gfp	hetero	red	n	3	42843.204	251.18	142.471	134	87	1039	10761344.23	175	25826048
on	gfp	hetero	gfp	hetero	red	n	4	45256.648	259.873	152.787	136	76	879	11760996.92	190	28225105
on	gfp	hetero	gfp	hetero	red	n	5	47638.84	244.352	129.303	134	74	960	11640640.18	180	27936262
on	gfp	hetero	gfp	hetero	red	n	6	34667.831	246.921	125.494	130	82	716	8560216.741	193	20543583
on	gfp	hetero	gfp	hetero	red	n	7	41502.31	278.977	162.307	136	84	1055	11578180.66	189	27786366
on	gfp	hetero	gfp	hetero	red	n	8	46083.352	265.42	136.85	139	67	802	12231433.38	201	29354101
on	gfp	hetero	gfp	hetero	red	n	9	32156.467	247.582	124.198	134	76	738	7961350.256	196	19106369
on	gfp	hetero	gfp	hetero	red	n	10	38900.525	273.603	139.892	134	72	861	10643319.27	233	25542801
on	gfp	hetero	gfp	hetero	red	n	11	39236.79	296.883	163.281	135	66	1076	11648733.88	255	27955686
on	gfp	hetero	gfp	hetero	red	n	12	42512.773	231.392	109.736	139	89	739	9837122.906	185	23608018
on	gfp	hetero	gfp	hetero	red	n	13	46495.871	234.296	115.347	140	80	813	10893784.44	185	26143890
on	gfp	hetero	gfp	hetero	red	n	14	46747.132	246.222	130.765	145	85	814	11510172.14	181	27623153
on	gfp	hetero	gfp	hetero	red	n	15	44200.35	257.34	133.061	153	82	866	11374497.2	196	27297548
on	gfp	hetero	gfp	hetero	red	n	16	48493.879	287.455	156.945	156	87	1161	13939816.73	212	33454034
on	gfp	hetero	gfp	hetero	red	n	17	42844.038	292.861	176.318	143	71	1491	12547368.62	195	30112311
on	gfp	hetero	gfp	hetero	red	n	18	44764.959	256.279	140.148	135	81	1154	11472300.83	198	27532266
on	gfp	hetero	gfp	hetero	red	y	19	38599.261	253.25	132.828	129	85	726	9775253.417	194	23459538
on	gfp	hetero	gfp	hetero	red	n	20	37022.522	282.335	158.792	144	74	1095	10452764.32	211	25085490
on	gfp	hetero	gfp	hetero	red	n	21	39077.199	251.875	131.075	134	81	788	9842586.489	186	23621130
on	gfp	hetero	gfp	hetero	red	n	22	40986.036	258.325	135.333	137	72	876	10587707.56	191	25409339
on	gfp	hetero	gfp	hetero	red	n	23	43076.965	259.871	145.645	148	81	906	11194473.16	184	26865510
on	gfp	hetero	gfp	hetero	red	n	24	41486.893	266.49	148.267	142	85	1049	11055829.33	196	26532780
on	gfp	hetero	gfp	hetero	red	n	25	37748.389	248.205	134.809	134	70	841	9369341.567	181	22485394
on	gfp	hetero	gfp	hetero	red	n	26	40640.604	263.575	149.127	134	84	900	10711844.48	186	25707254
on	gfp	hetero	gfp	hetero	red	n	27	43287.808	269.733	152.04	157	87	946	11676153.88	203	28021491
on	gfp	hetero	gfp	hetero	red	n	28	38507.59	239.501	129.242	134	74	818	9222607.374	172	22133248
on	gfp	hetero	gfp	hetero	red	n	29	36900.017	240.931	119.798	134	93	754	8890368.468	189	21335911
on	gfp	hetero	gfp	hetero	red	n	30	43712.411	278.245	154.359	134	84	970	12162755.24	210	29189281
