# Supplementary material for: A genetic framework for RNAi inheritance in Caenorhabditis elegans
Source: EMBO Rep. 2025 Jul 7;26(16):4072–99. doi: 10.1038/s44319-025-00512-7 (PMC12373942; doi:10.1038/s44319-025-00512-7)
Supplement: Supplementary file 7 — Source data Fig. 6 [file 44319_2025_512_MOESM7_ESM.zip › Figure_6/6F/F1_hermaphrodites_znfx-1.csv]

GFP	RNAi_male	genotype_male	RNAi_herma	genotype_herma	channel	image	index	area	mean	stddev	modal	min	max	intden	median	rawintden
off	gfp	hetero	gfp	hetero	red	n	1	33671.955	243.785	133.812	126	76	835	8208703.321	175	19699988
off	gfp	hetero	gfp	hetero	red	n	2	38988.864	251.794	137.897	130	63	813	9817158.048	193	23560103
off	gfp	hetero	gfp	hetero	red	n	3	40315.592	246.147	151.181	127	76	1243	9923560.825	167	23815458
off	gfp	hetero	gfp	hetero	red	n	4	31538.524	224.913	109.509	126	78	744	7093428.207	183	17023450
off	gfp	hetero	gfp	hetero	red	n	5	44079.514	239.949	146.169	134	64	821	10576838.59	164	25383253
off	gfp	hetero	gfp	hetero	red	n	6	48667.223	225.41	125.609	126	62	816	10970055.3	162	26326930
off	gfp	hetero	gfp	hetero	red	n	7	47745.514	233.817	128.613	126	77	717	11163721.65	167	26791708
off	gfp	hetero	gfp	hetero	red	n	8	39555.974	231.684	122.073	126	83	739	9164487.4	167	21993765
off	gfp	hetero	gfp	hetero	red	n	9	33304.438	239.827	121.085	126	83	809	7987291.54	187	19168624
off	gfp	hetero	gfp	hetero	red	n	10	49180.997	236.539	141.355	131	66	1188	11633231.43	161	27918480
off	gfp	hetero	gfp	hetero	red	n	11	47915.106	239.949	129.247	134	79	862	11497161.88	177	27591928
off	gfp	hetero	gfp	hetero	red	n	12	34925.762	231.585	122.28	126	70	714	8088271.57	170	19410965
off	gfp	hetero	gfp	hetero	red	n	13	50378.551	221.758	114.649	133	72	852	11171860.77	166	26811241
off	gfp	hetero	gfp	hetero	red	n	14	44903.301	226.897	138.733	127	69	1086	10188432.51	150	24451121
off	gfp	hetero	gfp	hetero	red	n	15	44996.639	255.151	150.886	127	79	965	11480951.55	181	27553025
off	gfp	hetero	gfp	hetero	red	n	16	37992.986	226.287	129.162	127	73	854	8597319.824	157	20632625
off	gfp	hetero	gfp	hetero	red	n	17	32167.303	229.317	115.351	126	80	632	7376504.471	179	17702802
off	gfp	hetero	gfp	hetero	red	n	18	33569.45	229.073	127.511	125	82	787	7689867.12	161	18454838
off	gfp	hetero	gfp	hetero	red	n	19	50047.703	215.843	122.607	130	81	772	10802443.06	153	25924679
off	gfp	hetero	gfp	hetero	red	n	20	39110.12	240.637	135.525	135	77	920	9411332.843	169	22586167
off	gfp	hetero	gfp	hetero	red	n	21	42504.442	237.172	133.711	126	80	939	10080872.6	166	24192989
off	gfp	hetero	gfp	hetero	red	n	22	41913.998	231.612	134.189	127	72	874	9707798.469	159	23297652
off	gfp	hetero	gfp	hetero	red	n	23	40683.108	229.184	124.49	126	75	844	9323924.266	160	22376396
off	gfp	hetero	gfp	hetero	red	n	24	24812.383	254.148	131.346	121	85	801	6306005.986	221	15133723
off	gfp	hetero	gfp	hetero	red	n	25	42814.873	234	131.425	126	75	772	10018699.76	167	24043781
off	gfp	hetero	gfp	hetero	red	n	26	37147.947	235.799	128.077	122	77	761	8759450.147	171	21021720
off	gfp	hetero	gfp	hetero	red	n	27	27760.851	226.941	104.16	121	79	658	6300077.382	196	15119495
off	gfp	hetero	gfp	hetero	red	n	28	41880.663	254.616	152.758	126	66	1150	10663507.13	173	25591248
off	gfp	hetero	gfp	hetero	red	n	29	41528.148	260.385	152.657	130	83	980	10813306.59	177	25950750
off	gfp	hetero	gfp	hetero	red	n	30	40275.59	242.655	146.521	137	83	1059	9773072.804	166	23454303
off	gfp	hetero	gfp	hetero	red	n	31	33019.425	250.465	132.175	138	87	1000	8270198.718	187	19847570
off	gfp	hetero	gfp	hetero	red	n	32	42208.179	264.018	168.323	129	76	1152	11143735.85	166	26743744
off	gfp	hetero	gfp	hetero	red	y	33	39570.141	253.039	142.9	134	82	764	10012780.01	175	24029574
off	gfp	hetero	gfp	hetero	red	n	34	41721.906	264.963	166.348	137	83	1316	11054754.7	176	26530199
off	gfp	hetero	gfp	hetero	red	n	35	36429.998	255.831	151.171	140	86	972	9319938.349	180	22366830
off	gfp	hetero	gfp	hetero	red	n	36	41837.328	238.762	135.174	129	75	940	9989165.178	170	23972901
off	gfp	hetero	gfp	hetero	red	n	37	37467.962	239.776	141.23	136	71	987	8983929.246	164	21560445
off	gfp	hetero	gfp	hetero	red	n	38	39398.05	248.2	148.618	133	76	923	9778615.14	167	23467604
off	gfp	hetero	gfp	hetero	red	n	39	41598.567	252.461	146.362	133	71	1013	10502011.53	175	25203676
off	gfp	hetero	gfp	hetero	red	n	40	33398.193	239.135	131.703	129	70	863	7986682.846	170	19167163
off	gfp	hetero	gfp	hetero	red	n	41	28740.901	259.758	145.483	128	66	938	7465681.143	189	17916813
off	gfp	hetero	gfp	hetero	red	n	42	27112.077	269.004	144.985	129	83	913	7293249.068	224	17502995
off	gfp	hetero	gfp	hetero	red	n	43	33509.037	265.616	167.988	130	78	1177	8900524.448	167	21360279
off	gfp	hetero	gfp	hetero	red	n	44	40498.941	228.287	126.991	129	83	822	9245381.098	156	22187897
off	gfp	hetero	gfp	hetero	red	n	45	42880.3	257.672	144.339	130	85	1021	11049056.32	186	26516519
off	gfp	hetero	gfp	hetero	red	n	46	45937.107	249.439	141.504	132	79	819	11458491.35	178	27499118
off	gfp	hetero	gfp	hetero	red	n	47	26090.78	257.172	131.503	122	76	799	6709821.061	226	16102832
off	gfp	hetero	gfp	hetero	red	n	48	44451.205	237.612	124.644	130	74	814	10562138.57	181	25347970
off	gfp	hetero	gfp	hetero	red	n	49	32435.238	251.654	141.765	131	86	942	8162460.599	186	19589007
off	gfp	hetero	gfp	hetero	red	n	50	39085.543	255.777	128.995	144	85	851	9997178.077	199	23992127
off	gfp	hetero	gfp	hetero	red	n	51	45917.523	252.636	153.152	134	71	1081	11600416.19	169	27839722
off	gfp	hetero	gfp	hetero	red	n	52	32519.408	227.655	117.068	126	73	775	7403213.695	175	17766898
off	gfp	hetero	gfp	hetero	red	n	53	42624.455	272.299	160.176	135	69	982	11606590.22	187	27854539
off	gfp	hetero	gfp	hetero	red	n	54	27778.774	275.364	145.531	141	91	944	7649264.98	229	18357394
off	gfp	hetero	gfp	hetero	green	n	1	33671.955	159.227	56.457	138	69	743	5361482.005	147	12866969
off	gfp	hetero	gfp	hetero	green	n	2	38988.864	156.775	31.655	150	73	462	6112495.479	152	14669319
off	gfp	hetero	gfp	hetero	green	n	3	40315.592	141.407	19.399	139	77	246	5700926.678	140	13681599
off	gfp	hetero	gfp	hetero	green	n	4	31538.524	124.229	10.532	122	61	217	3917995.647	123	9402760
off	gfp	hetero	gfp	hetero	green	n	5	44079.514	146.361	30.213	134	75	364	6451515.133	140	15482929
off	gfp	hetero	gfp	hetero	green	n	6	48667.223	140.736	21.268	127	79	266	6849226.634	138	16437393
off	gfp	hetero	gfp	hetero	green	n	7	47745.514	135.98	16.211	130	64	259	6492427.835	134	15581115
off	gfp	hetero	gfp	hetero	green	n	8	39555.974	129.772	14.485	125	66	268	5133260.33	128	12319262
off	gfp	hetero	gfp	hetero	green	n	9	33304.438	134.867	14.261	132	59	258	4491655.187	134	10779480
off	gfp	hetero	gfp	hetero	green	n	10	49180.997	178.693	40.125	168	67	372	8788283.964	175	21090918
off	gfp	hetero	gfp	hetero	green	n	11	47915.106	150.786	32.3	136	72	431	7224912.963	145	17338999
off	gfp	hetero	gfp	hetero	green	n	12	34925.762	129.505	12.45	128	66	247	4523048.287	129	10854820
off	gfp	hetero	gfp	hetero	green	n	13	50378.551	141.008	20.147	137	79	397	7103787.43	139	17048311
off	gfp	hetero	gfp	hetero	green	n	14	44903.301	147.464	42.479	138	61	607	6621609.57	139	15891137
off	gfp	hetero	gfp	hetero	green	n	15	44996.639	158.098	36.609	148	79	741	7113899.142	152	17072578
off	gfp	hetero	gfp	hetero	green	n	16	37992.986	139.128	28.209	128	52	361	5285876.885	132	12685525
off	gfp	hetero	gfp	hetero	green	n	17	32167.303	161.175	31.891	144	80	652	5184563.09	155	12442383
off	gfp	hetero	gfp	hetero	green	n	18	33569.45	170.309	46.21	150	84	786	5717191.171	162	13720632
off	gfp	hetero	gfp	hetero	green	n	19	50047.703	157.016	69.746	134	85	736	7858313.981	138	18859092
off	gfp	hetero	gfp	hetero	green	n	20	39110.12	225.789	113.663	170	86	1085	8830654.233	190	21192602
off	gfp	hetero	gfp	hetero	green	n	21	42504.442	190.896	51.981	173	89	595	8113911.907	183	19472499
off	gfp	hetero	gfp	hetero	green	n	22	41913.998	148.935	39.191	142	67	572	6242468.5	141	14981240
off	gfp	hetero	gfp	hetero	green	n	23	40683.108	147.892	23.889	156	68	271	6016722.354	147	14439474
off	gfp	hetero	gfp	hetero	green	n	24	24812.383	127.664	11.956	124	68	243	3167639.287	126	7601987
off	gfp	hetero	gfp	hetero	green	n	25	42814.873	140.116	19.426	128	81	262	5999044.047	138	14397048
off	gfp	hetero	gfp	hetero	green	n	26	37147.947	127.57	15.711	123	69	269	4738968.151	125	11373004
off	gfp	hetero	gfp	hetero	green	n	27	27760.851	132.347	29.518	122	79	424	3674061.587	125	8817345
off	gfp	hetero	gfp	hetero	green	n	28	41880.663	135.404	15.14	134	68	275	5670806.552	134	13609314
off	gfp	hetero	gfp	hetero	green	n	29	41528.148	180.024	48.629	139	75	384	7476060.348	172	17941725
off	gfp	hetero	gfp	hetero	green	n	30	40275.59	176.749	48.378	130	73	507	7118651.517	171	17083983
off	gfp	hetero	gfp	hetero	green	n	31	33019.425	186.616	50.336	155	72	632	6161949.053	176	14788002
off	gfp	hetero	gfp	hetero	green	n	32	42208.179	175.858	36.075	159	88	487	7422637.907	171	17813517
off	gfp	hetero	gfp	hetero	green	y	33	39570.141	133.144	15.431	126	80	253	5268507.397	131	12643840
off	gfp	hetero	gfp	hetero	green	n	34	41721.906	165	26.741	174	75	274	6884123.301	166	16521141
off	gfp	hetero	gfp	hetero	green	n	35	36429.998	168.806	34.996	160	85	686	6149610.99	164	14758392
off	gfp	hetero	gfp	hetero	green	n	36	41837.328	150.366	37.869	131	68	439	6290897.862	141	15097465
off	gfp	hetero	gfp	hetero	green	n	37	37467.962	145.543	22.296	148	65	324	5453202.086	143	13087087
off	gfp	hetero	gfp	hetero	green	n	38	39398.05	157.074	32.137	150	77	612	6188425.68	152	14851543
off	gfp	hetero	gfp	hetero	green	n	39	41598.567	146.557	22.276	134	72	290	6096570.65	143	14631101
off	gfp	hetero	gfp	hetero	green	n	40	33398.193	163.946	63.566	140	82	798	5475487.687	147	13140570
off	gfp	hetero	gfp	hetero	green	n	41	28740.901	152.682	47.1	136	71	640	4388231.254	140	10531272
off	gfp	hetero	gfp	hetero	green	n	42	27112.077	128.612	12.59	125	66	218	3486947.419	127	8368290
off	gfp	hetero	gfp	hetero	green	n	43	33509.037	154.705	38.97	143	78	585	5184003.584	147	12441038
off	gfp	hetero	gfp	hetero	green	n	44	40498.941	146.359	47.002	130	76	541	5927373.51	133	14225044
off	gfp	hetero	gfp	hetero	green	n	45	42880.3	165.399	38.918	151	80	729	7092346.938	157	17020852
off	gfp	hetero	gfp	hetero	green	n	46	45937.107	163.774	33.227	172	78	644	7523300.869	162	18055094
off	gfp	hetero	gfp	hetero	green	n	47	26090.78	133.684	21.179	127	68	360	3487924.964	130	8370636
off	gfp	hetero	gfp	hetero	green	n	48	44451.205	143.362	20.45	134	68	292	6372606.012	140	15293553
off	gfp	hetero	gfp	hetero	green	n	49	32435.238	147.745	30.272	138	82	429	4792159.779	141	11500656
off	gfp	hetero	gfp	hetero	green	n	50	39085.543	146.13	27.191	140	73	513	5711567.779	142	13707134
off	gfp	hetero	gfp	hetero	green	n	51	45917.523	139.151	20.034	135	74	373	6389462.202	137	15334006
off	gfp	hetero	gfp	hetero	green	n	52	32519.408	133.967	34.503	120	56	496	4356534.801	125	10455204
off	gfp	hetero	gfp	hetero	green	n	53	42624.455	144.639	18.81	147	69	239	6165138.164	144	14795653
off	gfp	hetero	gfp	hetero	green	n	54	27778.774	139.613	15.049	141	77	226	3878269.95	139	9307421
on	gfp	hetero	gfp	hetero	red	n	1	37878.8	234.602	118.726	131	86	860	8886451.151	171	21326516
on	gfp	hetero	gfp	hetero	red	n	2	32267.713	256.353	144.626	125	73	890	8271929.962	197	19851732
on	gfp	hetero	gfp	hetero	red	n	3	48274.272	241.053	134.619	143	62	914	11636637.9	171	27926665
on	gfp	hetero	gfp	hetero	red	n	4	39379.285	232.928	109.996	135	86	837	9172534.952	184	22013086
on	gfp	hetero	gfp	hetero	red	n	5	44803.698	234.497	123.604	131	71	927	10506334.16	172	25214059
on	gfp	hetero	gfp	hetero	red	n	6	37795.88	231.948	124.587	129	59	707	8766668.638	171	21039051
on	gfp	hetero	gfp	hetero	red	n	7	42122.743	251.039	143.543	131	74	1041	10574454.33	170	25377540
on	gfp	hetero	gfp	hetero	red	n	8	36498.738	252.987	145.301	132	83	843	9233717.726	179	22159918
on	gfp	hetero	gfp	hetero	red	n	9	43561.558	288.537	175.271	132	85	1449	12569114.75	199	30164508
on	gfp	hetero	gfp	hetero	red	n	10	48878.882	262.689	161.427	133	70	1200	12839955.78	170	30814497
on	gfp	hetero	gfp	hetero	red	n	11	36522.072	241.27	126.537	132	72	757	8811669.011	176	21147047
on	gfp	hetero	gfp	hetero	red	n	12	37086.681	260.219	142.317	142	74	875	9650662.042	192	23160539
on	gfp	hetero	gfp	hetero	red	n	13	44801.614	245.373	137.449	137	70	1087	10993096.23	177	26382235
on	gfp	hetero	gfp	hetero	red	n	14	43689.897	271.053	164.652	131	74	1199	11842265.55	187	28420149
on	gfp	hetero	gfp	hetero	red	n	15	36418.734	263.587	149.668	131	77	1108	9599486.806	187	23037724
on	gfp	hetero	gfp	hetero	red	n	16	37404.612	267.404	152.609	128	85	1046	10002145.48	192	24004061
on	gfp	hetero	gfp	hetero	red	n	17	39776.803	247.687	123.551	131	84	873	9852188.261	204	23644180
on	gfp	hetero	gfp	hetero	red	n	18	36364.982	239.562	127.058	131	57	870	8711677.395	184	20907078
on	gfp	hetero	gfp	hetero	red	n	19	47286.727	249.899	145.336	135	83	1045	11816915.65	171	28359312
on	gfp	hetero	gfp	hetero	red	n	20	42533.178	241.937	134.302	131	83	912	10290348.12	173	24695716
on	gfp	hetero	gfp	hetero	red	n	21	34370.725	239.659	121.129	140	69	685	8237259.224	183	19768526
on	gfp	hetero	gfp	hetero	red	n	22	29017.565	255.441	128.122	124	68	733	7412278.078	216	17788661
on	gfp	hetero	gfp	hetero	red	n	23	33975.707	280.698	158.421	131	81	782	9536898.969	217	22887520
on	gfp	hetero	gfp	hetero	red	n	24	39244.279	237.548	122.287	135	75	784	9322401.746	173	22372750
on	gfp	hetero	gfp	hetero	red	n	25	41704.39	243.155	124.077	131	74	652	10140623	184	24336392
on	gfp	hetero	gfp	hetero	red	n	26	37151.684	254.644	142.008	132	76	973	9460435.919	187	22704017
on	gfp	hetero	gfp	hetero	red	n	27	40931.439	239.857	128.704	133	70	804	9817672.529	172	23561346
on	gfp	hetero	gfp	hetero	red	n	28	33900.703	263.723	137.474	125	66	757	8940409.847	210	21456011
on	gfp	hetero	gfp	hetero	red	n	29	38075.476	239.441	120.675	130	78	847	9116823.26	188	21879384
on	gfp	hetero	gfp	hetero	red	n	30	42593.181	226.733	117.637	131	86	965	9657297.343	168	23176463
on	gfp	hetero	gfp	hetero	red	n	31	38589.265	247.153	141.79	135	83	825	9537439.597	170	22888808
on	gfp	hetero	gfp	hetero	red	n	32	53132.43	222.652	117.192	137	77	877	11830028.22	166	28390769
on	gfp	hetero	gfp	hetero	red	y	33	38319.253	245.893	131.092	130	75	874	9422445.17	182	22612834
on	gfp	hetero	gfp	hetero	red	n	34	42249.016	232.054	127.185	130	81	869	9804036.375	166	23528611
on	gfp	hetero	gfp	hetero	red	n	35	43841.589	231.532	115.485	138	78	949	10150743.07	173	24360669
on	gfp	hetero	gfp	hetero	red	n	36	25883.267	265.982	148.615	131	82	869	6884490.745	201	16522022
on	gfp	hetero	gfp	hetero	red	n	37	37819.23	241.626	133.166	131	75	1183	9138121.331	169	21930488
on	gfp	hetero	gfp	hetero	red	n	38	39416.386	226.726	115.1	130	81	725	8936728.786	165	21447168
on	gfp	hetero	gfp	hetero	red	n	39	28936.324	261.775	146.774	132	84	932	7574796.488	184	18178680
on	gfp	hetero	gfp	hetero	red	n	40	42206.931	264.444	164.857	134	77	1089	11161381.8	174	26786091
on	gfp	hetero	gfp	hetero	red	n	41	35424.954	260.678	147.232	135	82	989	9234497.407	190	22161780
on	gfp	hetero	gfp	hetero	red	n	42	33820.714	247.694	137.6	130	75	950	8377179.024	180	20104310
on	gfp	hetero	gfp	hetero	red	n	43	39788.487	233.263	127.065	133	63	833	9281190.792	165	22273839
on	gfp	hetero	gfp	hetero	red	n	44	41396.477	250.291	151.381	137	86	923	10361158.94	170	24865644
on	gfp	hetero	gfp	hetero	red	n	45	37241.703	240.718	133.165	131	77	764	8964732.883	169	21514375
on	gfp	hetero	gfp	hetero	red	n	46	34275.317	248.992	132.477	129	83	790	8534273.614	185	20481320
on	gfp	hetero	gfp	hetero	red	n	47	36739.18	250.588	143.653	131	88	896	9206401.018	175	22094352
on	gfp	hetero	gfp	hetero	red	n	48	47235.91	240.139	131.188	144	86	933	11343171.65	176	27222367
on	gfp	hetero	gfp	hetero	red	n	49	33706.541	244.42	130.909	127	76	748	8238560.924	185	19771642
on	gfp	hetero	gfp	hetero	red	n	50	36264.575	255.986	142.582	135	84	1569	9283218.281	188	22278705
on	gfp	hetero	gfp	hetero	red	n	51	33695.708	249.74	124.538	133	78	691	8415151.083	190	20195439
on	gfp	hetero	gfp	hetero	red	n	52	45234.152	258.853	154.606	133	83	896	11708980.88	180	28100269
on	gfp	hetero	gfp	hetero	red	n	53	40547.688	250.304	133.439	140	81	861	10149257.89	186	24357105
on	gfp	hetero	gfp	hetero	red	n	54	41480.647	255.002	144.985	147	73	927	10577643.31	184	25385183
on	gfp	hetero	gfp	hetero	green	n	1	37878.8	229.51	81.745	198	86	919	8693549.49	212	20863573
on	gfp	hetero	gfp	hetero	green	n	2	32267.713	171.93	33.054	166	78	524	5547776.894	168	13314061
on	gfp	hetero	gfp	hetero	green	n	3	48274.272	286.223	148.938	180	91	1752	13817211.33	248	33159804
on	gfp	hetero	gfp	hetero	green	n	4	39379.285	411.375	211.597	190	100	1889	16199661.41	365	38877425
on	gfp	hetero	gfp	hetero	green	n	5	44803.698	211.052	62.537	199	94	1213	9455914.465	202	22693166
on	gfp	hetero	gfp	hetero	green	n	6	37795.88	189.225	73.728	166	96	1095	7151937.11	169	17163871
on	gfp	hetero	gfp	hetero	green	n	7	42122.743	199.849	60.491	187	71	1050	8418204.509	189	20202775
on	gfp	hetero	gfp	hetero	green	n	8	36498.738	353.886	213.335	204	91	2406	12916385.91	297	30997921
on	gfp	hetero	gfp	hetero	green	n	9	43561.558	206.418	54.811	196	84	672	8991891.764	199	21579562
on	gfp	hetero	gfp	hetero	green	n	10	48878.882	416.083	256.744	184	95	2396	20337680.65	351	48808221
on	gfp	hetero	gfp	hetero	green	n	11	36522.072	353.648	171.507	281	99	1854	12915941.72	311	30996855
on	gfp	hetero	gfp	hetero	green	n	12	37086.681	419.443	230.685	199	101	3242	15555747.63	372	37332102
on	gfp	hetero	gfp	hetero	green	n	13	44801.614	229.359	93.211	206	94	1585	10275649.54	212	24660441
on	gfp	hetero	gfp	hetero	green	n	14	43689.897	334.85	155.874	176	85	2349	14629566.48	314	35109368
on	gfp	hetero	gfp	hetero	green	n	15	36418.734	286.49	206.894	167	83	2114	10433597.12	226	25039498
on	gfp	hetero	gfp	hetero	green	n	16	37404.612	238.452	98.572	192	89	1621	8919211.386	216	21405137
on	gfp	hetero	gfp	hetero	green	n	17	39776.803	394.956	208.882	190	107	2986	15710102.55	359	37702537
on	gfp	hetero	gfp	hetero	green	n	18	36364.982	387.801	204.757	190	106	3498	14102388.42	349	33844198
on	gfp	hetero	gfp	hetero	green	n	19	47286.727	314.83	183.172	173	84	2152	14887264.83	265	35727816
on	gfp	hetero	gfp	hetero	green	n	20	42533.178	189.308	55.169	173	78	1207	8051863.32	180	19323596
on	gfp	hetero	gfp	hetero	green	n	21	34370.725	378.142	188.954	187	101	3696	12997018.31	346	31191430
on	gfp	hetero	gfp	hetero	green	n	22	29017.565	194.1	62.758	168	91	990	5632301.559	178	13516911
on	gfp	hetero	gfp	hetero	green	n	23	33975.707	213.705	96.737	172	89	1578	7260786.627	190	17425098
on	gfp	hetero	gfp	hetero	green	n	24	39244.279	204.548	78.489	171	87	1582	8027342.208	186	19264748
on	gfp	hetero	gfp	hetero	green	n	25	41704.39	360.199	203.164	276	101	2068	15021897.6	314	36050920
on	gfp	hetero	gfp	hetero	green	n	26	37151.684	361.762	184.656	338	84	2471	13440056.31	327	32254673
on	gfp	hetero	gfp	hetero	green	n	27	40931.439	313.685	133.854	287	90	2031	12839560.34	295	30813548
on	gfp	hetero	gfp	hetero	green	n	28	33900.703	171.685	41.526	159	85	872	5820245.912	165	13967957
on	gfp	hetero	gfp	hetero	green	n	29	38075.476	198.801	54.166	183	88	769	7569458.119	190	18165876
on	gfp	hetero	gfp	hetero	green	n	30	42593.181	375.61	193.338	203	104	3414	15998435.62	338	38394505
on	gfp	hetero	gfp	hetero	green	n	31	38589.265	235.216	69.34	221	82	987	9076806.86	229	21783340
on	gfp	hetero	gfp	hetero	green	n	32	53132.43	269.91	104.765	221	90	959	14340955.57	249	34416719
on	gfp	hetero	gfp	hetero	green	y	33	38319.253	385.958	208.739	197	93	2375	14789636.09	344	35493503
on	gfp	hetero	gfp	hetero	green	n	34	42249.016	260.747	110.972	205	76	1091	11016319.74	229	26437958
on	gfp	hetero	gfp	hetero	green	n	35	43841.589	454.061	208.165	187	108	2507	19906740.16	435	47773991
on	gfp	hetero	gfp	hetero	green	n	36	25883.267	265.18	129.459	207	95	1746	6863721.879	226	16472179
on	gfp	hetero	gfp	hetero	green	n	37	37819.23	210.489	87.52	172	85	1162	7960527.049	187	19104391
on	gfp	hetero	gfp	hetero	green	n	38	39416.386	190.513	56.755	167	85	1530	7509333.077	177	18021575
on	gfp	hetero	gfp	hetero	green	n	39	28936.324	186.788	59.053	169	81	972	5404955.985	178	12971301
on	gfp	hetero	gfp	hetero	green	n	40	42206.931	230.832	68.115	220	91	1104	9742698.986	222	23381408
on	gfp	hetero	gfp	hetero	green	n	41	35424.954	422.861	229.31	222	97	2676	14979826.46	384	35949939
on	gfp	hetero	gfp	hetero	green	n	42	33820.714	231.253	92.064	202	96	1751	7821155.257	211	18769914
on	gfp	hetero	gfp	hetero	green	n	43	39788.487	408.395	203.967	188	84	3087	16249422.87	375	38996831
on	gfp	hetero	gfp	hetero	green	n	44	41396.477	230.545	63.634	236	94	1183	9543758.22	231	22903972
on	gfp	hetero	gfp	hetero	green	n	45	37241.703	177.086	54.725	160	79	991	6594971.595	166	15827208
on	gfp	hetero	gfp	hetero	green	n	46	34275.317	216.821	81.576	184	79	1104	7431613.189	196	17835056
on	gfp	hetero	gfp	hetero	green	n	47	36739.18	281.657	120.462	258	91	2156	10347847.38	259	24833698
on	gfp	hetero	gfp	hetero	green	n	48	47235.91	242.341	100.321	218	88	1683	11447213.08	222	27472055
on	gfp	hetero	gfp	hetero	green	n	49	33706.541	270.765	148.796	154	90	1888	9126567.367	229	21902760
on	gfp	hetero	gfp	hetero	green	n	50	36264.575	226.75	79.226	214	83	1339	8222976.462	210	19734241
on	gfp	hetero	gfp	hetero	green	n	51	33695.708	416.4	228.553	176	82	3239	14030907.06	368	33672637
on	gfp	hetero	gfp	hetero	green	n	52	45234.152	252.325	115	253	90	2447	11413708.21	236	27391647
on	gfp	hetero	gfp	hetero	green	n	53	40547.688	268.547	116.333	247	90	2225	10888962.96	252	26132316
on	gfp	hetero	gfp	hetero	green	n	54	41480.647	210.732	70.769	191	76	1376	8741289.331	199	20978135
