# Supplementary material for: A genetic framework for RNAi inheritance in Caenorhabditis elegans
Source: EMBO Rep. 2025 Jul 7;26(16):4072–99. doi: 10.1038/s44319-025-00512-7 (PMC12373942; doi:10.1038/s44319-025-00512-7)
Supplement: Supplementary file 8 — Figure EV1 Source Data [file 44319_2025_512_MOESM8_ESM.zip]

Archive with 5 entries (2 files):
- Figure_EV1/
- Figure_EV1/EV1B/
- Figure_EV1/EV1B/Transgenerational_inheritance.csv
- Figure_EV1/EV1E/
- Figure_EV1/EV1E/Inheritance_F2_generation.csv
