# Supplementary material for: A genetic framework for RNAi inheritance in Caenorhabditis elegans
Source: EMBO Rep. 2025 Jul 7;26(16):4072–99. doi: 10.1038/s44319-025-00512-7 (PMC12373942; doi:10.1038/s44319-025-00512-7)
Supplement: Supplementary file 8 — Figure EV1 Source Data [file 44319_2025_512_MOESM8_ESM.zip › Figure_EV1/EV1B/Transgenerational_inheritance.csv]

generation	RNAi	channel	image	index	area	mean	stddev	modal	min	max	intden	median	rawintden
p0	ctrl	green	n	1	70453.629	350.712	228.849	129	84	2691	24708968.21	265	59298820
p0	ctrl	green	n	2	71994.116	351.337	184.924	128	76	1667	25294196.98	341	60703305
p0	ctrl	green	n	3	75915.545	379.847	254.81	131	79	3153	28836293.47	299	69203949
p0	ctrl	green	n	4	62256.172	337.942	205.881	133	85	2018	21038971.3	273	50491229
p0	ctrl	green	n	5	71151.161	377.762	235.346	129	86	2074	26878170.86	318	64504669
p0	ctrl	green	n	6	68788.97	425.386	275.644	130	88	3644	29261894.54	355	70225345
p0	ctrl	green	n	7	68701.882	336.205	204.037	131	92	2357	23097918.51	286	55432477
p0	ctrl	green	n	8	70213.201	407.008	267.747	128	87	2811	28577355.83	340	68582527
p0	ctrl	green	n	9	74805.077	376.512	250.306	127	60	4639	28165002.45	295	67592924
p0	ctrl	green	n	10	71852.443	365.464	233.664	132	82	2154	26259456.4	288	63019822
p0	ctrl	green	n	11	69296.076	417.587	258.114	129	83	5076	28937122.23	390	69445927
p0	ctrl	green	n	12	65501.736	350.826	234.23	131	94	3125	22979681.45	287	55148721
p0	ctrl	green	n	13	61799.901	361.516	229.337	133	82	2494	22341654.86	297	53617527
p0	ctrl	green	n	14	60769.021	366.117	261.615	128	85	3736	22248593.54	282	53394190
p0	ctrl	green	n	15	62668.691	361.874	253.975	129	90	4061	22678153.54	278	54425087
p0	ctrl	green	n	16	70461.129	424.973	281.157	127	92	3719	29944046.89	364	71862436
p0	ctrl	green	n	17	68818.554	380.393	265.167	128	87	4030	26178111.03	310	62824602
p0	ctrl	green	n	18	80498.67	392.163	291.778	129	85	3136	31568573.46	273	75761122
p0	ctrl	green	n	19	65923.839	400.48	274.105	128	84	6502	26401204.53	333	63360002
p0	ctrl	green	n	20	63919.164	369.868	213.258	133	64	3214	23641651.21	347	56737376
p0	ctrl	green	n	21	72251.627	374.362	265.386	127	79	4746	27048245.28	291	64912829
p0	ctrl	green	n	22	62099.081	371.377	245.839	130	84	3292	23062173.55	286	55346693
p0	ctrl	green	n	23	62746.611	412.862	289.92	128	91	4636	25905691.1	339	62170824
p0	ctrl	green	n	24	67328.903	359.412	204.17	129	92	4298	24198788.28	328	58074444
p0	ctrl	green	n	25	67891.012	388.906	243.459	131	51	3732	26403242.12	355	63364892
p0	ctrl	green	n	26	68392.702	324.709	213.205	134	76	3750	22207700	263	53296050
p0	ctrl	green	n	27	65382.981	366.905	239.852	127	82	5019	23989318.32	317	57571739
p0	ctrl	green	n	28	65671.744	341.013	213.141	128	85	3993	22394891.04	289	53745288
p0	ctrl	green	y	29	66448.446	353.919	235.471	129	78	4611	23517337.63	277	56439037
p0	ctrl	green	n	30	66885.549	401.123	245.804	132	75	4247	26829356.97	364	64387521
p0	ctrl	green	n	31	67303.485	371.765	253.235	139	94	4462	25021077.02	294	60047847
p0	ctrl	green	n	32	66387.193	368.974	238.98	138	97	3888	24495157.21	313	58785697
p0	ctrl	green	n	33	72412.885	370.9	264.771	131	80	4527	26857938.69	286	64456114
p0	ctrl	green	n	34	63147.462	322.98	187.968	129	86	2742	20395379.46	285	48946679
p0	ctrl	green	n	35	72384.134	352.511	224.69	129	56	4473	25516192.93	289	61236071
p0	ctrl	green	n	36	80084.068	394.412	267.927	129	73	3894	31586147.59	309	75803298
p0	ctrl	green	n	37	71596.598	402.176	257.393	129	96	3625	28794443.23	355	69103513
p0	ctrl	green	n	38	58993.106	333.955	215.768	129	89	3173	19701039.05	264	47280338
p0	ctrl	green	n	39	69299.41	378.015	251.806	129	88	3901	26196224.35	314	62868072
p0	ctrl	green	n	40	76358.481	387.88	243.483	130	89	4521	29617905.77	316	71079733
p0	ctrl	green	n	41	74353.807	396.635	244.433	131	72	4220	29491352.08	358	70776018
p0	ctrl	green	n	42	70061.111	419.962	289.141	130	93	4762	29422985.63	329	70611946
p0	ctrl	green	n	43	64232.929	400.576	262.868	130	80	3373	25730165.19	330	61749581
p0	ctrl	green	n	44	72498.305	357.683	244.886	143	84	5367	25931443.11	279	62232626
p0	ctrl	green	n	45	58728.094	410.876	287.553	127	85	3634	24129987.65	329	57909330
p0	ctrl	green	n	46	68529.374	400.736	245.627	164	90	3290	27462220.4	343	65906324
p0	ctrl	green	n	47	66773.044	391.089	247.859	130	92	3681	26114216.03	335	62671261
p0	ctrl	green	n	48	71304.501	389.028	242.012	129	92	3338	27739420.96	345	66571575
p0	ctrl	green	n	49	71759.522	329.767	204.754	130	86	3639	23663899.73	266	56790770
p0	ctrl	green	n	50	71322.418	381.384	275.38	145	74	3095	27201194.34	287	65279890
p0	ctrl	green	n	51	72642.895	388.993	261.523	130	72	3613	28257585.83	308	67815114
p0	ctrl	green	n	52	83550.893	360.981	237.745	129	81	5471	30160325.92	299	72381482
p0	ctrl	green	n	53	71218.664	392.169	291.908	130	71	3525	27929717.14	276	67028265
p0	ctrl	green	n	54	61574.057	364.507	226.928	131	81	1975	22444180.37	301	53863577
p0	ctrl	green	n	55	58009.728	389.666	255.336	132	64	4650	22604424.45	333	54248145
p0	ctrl	green	n	56	61487.387	319.536	172.107	130	86	2944	19647436.7	287	47151698
p0	ctrl	green	n	57	69297.326	404.552	246.577	131	79	3722	28034353.29	369	67279380
p0	ctrl	green	n	58	69699.428	407.79	263.84	130	91	2671	28422742.66	341	68211472
p0	ctrl	green	n	59	65708.829	367.982	241.002	131	86	4317	24179634.61	303	58028477
p0	ctrl	green	n	60	63596.233	359.051	219.878	130	70	3598	22834266.6	312	54799741
p0	ctrl	green	n	61	70293.205	335.786	203.755	130	96	2448	23603502.5	277	56645823
p0	ctrl	green	n	62	67922.264	374.622	246.053	132	95	2634	25445203.15	309	61065703
p0	ctrl	green	n	63	71508.677	383.08	224.799	128	88	3136	27393524.9	349	65741462
p0	ctrl	green	n	64	59209.783	367.14	284.563	130	89	4132	21738253.29	262	52169429
p0	gfp	green	n	1	67658.94	139.578	24.89	120	76	676	9443732.743	134	22663918
p0	gfp	green	n	2	76061.825	144.871	26.277	121	74	397	11019119.66	139	26444673
p0	gfp	green	n	3	74647.177	144.89	26.309	129	66	462	10815646.56	139	25956360
p0	gfp	green	n	4	68448.976	141.297	24.661	124	66	621	9671655.29	136	23210907
p0	gfp	green	n	5	73154.609	143.384	24.043	123	68	468	10489177.41	139	25172870
p0	gfp	green	n	6	67118.915	148.63	28.16	125	63	511	9975857.59	143	23940959
p0	gfp	green	n	7	75347.209	143.896	27.832	124	65	562	10842137.78	137	26019936
p0	gfp	green	n	8	68624.401	138.547	23.02	121	63	453	9507673.178	133	22817368
p0	gfp	green	n	9	63392.91	142.709	25.776	124	83	428	9046709.932	137	21711107
p0	gfp	green	n	10	67173.084	142.796	26.117	122	70	549	9592015.801	137	23019781
p0	gfp	green	n	11	68177.297	143.099	26.929	124	71	399	9756093.334	136	23413549
p0	gfp	green	n	12	72845.844	143.77	26.453	122	69	431	10473079.17	138	25134236
p0	gfp	green	n	13	75266.789	143.717	25.632	122	61	620	10817151.22	138	25959971
p0	gfp	green	n	14	69333.6	141.572	23.253	122	72	418	9815728.155	137	23556666
p0	gfp	green	n	15	73069.605	141.664	24.551	122	59	581	10351323.16	137	24842035
p0	gfp	green	n	16	70707.413	145.041	25.776	127	71	514	10255465.01	140	24611986
p0	gfp	green	y	17	76388.507	143.831	26.608	123	69	514	10987009.85	138	26367613
p0	gfp	green	n	18	72422.075	138.478	21.79	119	76	361	10028895.03	134	24068243
p0	gfp	green	n	19	70301.561	144.606	28.997	122	75	1474	10166055.07	138	24397412
p0	gfp	green	n	20	60283.184	143.484	23.563	125	72	409	8649661.702	139	20758235
p0	gfp	green	n	21	70211.14	148.371	29.846	122	77	485	10417321.19	142	25000423
p0	gfp	green	n	22	62695.795	146.918	24.748	128	72	398	9211134.981	143	22105709
p0	gfp	green	n	23	69901.959	143.306	24.098	126	68	408	10017389.91	138	24040632
p0	gfp	green	n	24	72707.505	144.48	26.113	122	56	435	10504815.63	140	25210400
p0	gfp	green	n	25	66030.115	146.806	26.172	125	45	454	9693606.298	142	23263587
p0	gfp	green	n	26	66147.62	150.106	27.809	124	63	455	9929163.78	145	23828899
p0	gfp	green	n	27	70265.309	144.436	26.007	124	77	471	10148862.62	139	24356152
p0	gfp	green	n	28	77279.381	144.69	25.824	124	55	426	11181555.45	139	26834501
p0	gfp	green	n	29	73296.282	144.016	25.423	122	63	419	10555855.47	139	25332890
p0	gfp	green	n	30	72943.349	141.598	24.161	119	64	430	10328639.2	137	24787596
p0	gfp	green	n	31	67514.766	144.507	25.226	127	78	425	9756351.679	139	23414169
p0	gfp	green	n	32	66635.559	143.762	24.589	131	65	520	9579656.483	139	22990120
p0	gfp	green	n	33	72840.428	151.415	28.34	134	76	516	11029148.45	147	26468741
p0	gfp	green	n	34	66118.869	143.789	25.522	130	64	475	9507188.156	138	22816204
p0	gfp	green	n	35	74418.833	146.385	27.081	122	66	432	10893792.65	141	26143902
p0	gfp	green	n	36	69971.963	147.569	26.223	124	60	446	10325687.82	143	24780513
p0	gfp	green	n	37	72219.982	148.322	29.54	122	69	978	10711828.88	141	25707209
p0	gfp	green	n	38	71758.711	144.396	25.453	124	66	481	10361649.47	140	24866817
p0	gfp	green	n	39	74764.266	140.676	25.252	120	62	428	10517560.79	135	25240987
p0	gfp	green	n	40	69994.047	144.438	25.232	125	66	761	10109787.49	140	24262376
p0	gfp	green	n	41	74778.85	141.664	24.125	121	74	425	10593505.11	136	25423245
p0	gfp	green	n	42	75759.728	145.693	26.337	127	62	402	11037633.42	140	26489104
p0	gfp	green	n	43	73579.628	141.469	25.081	123	71	626	10409208.74	135	24980954
p0	gfp	green	n	44	66756.398	149.358	29.751	121	63	464	9970615.683	143	23928379
p0	gfp	green	n	45	63928.768	145.745	25.908	120	43	468	9317306.522	141	22360509
p0	gfp	green	n	46	70573.24	139.501	21.718	126	71	480	9845024.083	136	23626973
p0	gfp	green	n	47	61895.758	135.422	20.345	123	68	466	8382023.581	131	20115933
p0	gfp	green	n	48	72466.66	141.172	22.768	118	65	369	10230283.02	137	24551552
p0	gfp	green	n	49	76612.684	140.9	22.447	121	71	428	10794688.93	137	25906064
p0	gfp	green	n	50	68829.827	143.713	26.745	120	67	491	9891716.644	137	23739030
p0	gfp	green	n	51	67971.871	142.126	24.294	123	67	524	9660574.782	138	23184315
p0	gfp	green	n	52	70356.147	140.279	25.073	125	71	721	9869506.457	135	23685728
p0	gfp	green	n	53	73677.133	140.433	25.222	122	62	471	10346697.95	135	24830935
p0	gfp	green	n	54	73972.563	145.749	28.169	124	67	494	10781460.83	139	25874318
p0	gfp	green	n	55	73012.102	146.635	26.633	122	69	421	10706104.87	141	25693472
p0	gfp	green	n	56	59235.22	136.141	21.331	121	54	513	8064364.414	132	19353586
p0	gfp	green	n	57	78191.09	144.983	26.479	123	76	473	11336387.55	139	27206081
p0	gfp	green	n	58	67831.864	139.017	21.422	125	65	467	9429776.685	135	22630425
p0	gfp	green	n	59	63861.682	141.682	24.145	125	63	630	9048055.41	136	21714336
p0	gfp	green	n	60	74703.013	142.756	24.817	124	61	480	10664334.62	138	25593228
p0	gfp	green	n	61	76091.827	143.694	26.59	126	66	449	10933949.49	137	26240274
p0	gfp	green	n	62	66461.801	140.519	26.088	122	69	604	9339116.273	135	22412850
p0	gfp	green	n	63	73770.887	140.691	24.65	122	60	469	10378929.43	136	24908287
p0	gfp	green	n	64	74272.577	150.34	28.762	126	67	438	11166167.66	145	26797572
p0	gfp	green	n	65	70076.967	142.128	22.653	120	63	380	9959865.606	138	23902580
p0	gfp	green	n	66	72988.768	145.569	26.594	120	70	486	10624930.31	140	25498662
p0	gfp	green	n	67	77116.457	144.852	28.733	130	64	579	11170507.02	137	26807986
p0	gfp	green	n	68	61737.834	146.278	26.977	122	77	449	9030877.538	140	21673111
p0	gfp	green	n	69	75595.137	146.082	26.843	123	63	415	11043095.34	140	26502212
p0	gfp	green	n	70	58891.87	135.758	20.798	125	69	1064	7995035.398	132	19187204
p0	gfp	green	n	71	63084.146	143.395	28.019	122	70	437	9045949.48	135	21709282
p0	gfp	green	n	72	70446.984	144.818	25.583	121	60	496	10201972.14	140	24483609
f1	gfp	green	n	1	61257.796	136.852	18.458	130	72	308	8383259.656	134	20118905
f1	gfp	green	n	2	72719.152	142.533	21.322	138	76	328	10364850.09	140	24874505
f1	gfp	green	n	3	73071.668	168.227	51.647	117	65	1202	12292627.65	159	29500960
f1	gfp	green	n	4	60060.658	135.492	16.415	128	70	301	8137750.952	133	19529711
f1	gfp	green	n	5	65857.589	150.635	30.363	143	74	524	9920482.724	146	23808072
f1	gfp	green	n	6	77141.854	183.705	75.858	149	80	689	14171338.8	159	34009661
f1	gfp	green	n	7	53969.546	154.204	40.22	131	79	864	8322316.041	145	19972647
f1	gfp	green	n	8	64285.85	146.925	35.88	130	69	404	9445174.367	137	22667384
f1	gfp	green	n	9	61237.378	155.098	37.526	149	60	503	9497798.018	148	22793675
f1	gfp	green	n	10	63252.887	141.442	29.146	133	70	576	8946604.114	136	21470870
f1	gfp	green	n	11	71699.939	199.942	83.771	119	82	1520	14335845.05	184	34404458
f1	gfp	green	n	12	61674.065	181.493	65.118	168	76	669	11193414.57	168	26862969
f1	gfp	green	n	13	65720.082	152.654	39.294	138	40	546	10032459.08	144	24076803
f1	gfp	green	n	14	57278.864	169.81	70.16	118	65	861	9726527.206	153	23342600
f1	gfp	green	n	15	47540.92	155.719	66.941	131	72	1071	7403047.424	136	17766503
f1	gfp	green	n	16	69622.761	145.69	26.029	138	69	478	10143338.31	142	24342901
f1	gfp	green	n	17	52343.222	167.687	73.467	140	79	791	8777297.221	147	21064552
f1	gfp	green	n	18	66615.123	159.376	45.944	147	75	678	10616834.5	150	25479240
f1	gfp	green	n	19	60707.354	182.816	68.937	117	79	1530	11098293.97	169	26634690
f1	gfp	green	n	20	60379.005	143.913	33.378	134	68	539	8689306.956	138	20853385
f1	gfp	green	n	21	65924.675	157.715	64.881	143	72	790	10397294.9	142	24952369
f1	gfp	green	n	22	64187.096	152.576	34.972	134	65	464	9793423.593	145	23503144
f1	gfp	green	n	23	62170.337	151.709	39.3	137	71	669	9431809.59	142	22635310
f1	gfp	green	n	24	63986.253	147.054	36.96	134	53	638	9409461.904	138	22581678
f1	gfp	green	n	25	65391.734	146.282	27.082	138	66	505	9565648.615	142	22956509
f1	gfp	green	n	26	54525.405	139.283	24.949	131	75	448	7594459.909	134	18225872
f1	gfp	green	n	27	60604.016	151.643	34.162	142	68	538	9190195.231	146	22055462
f1	gfp	green	n	28	62821.2	165.193	45.151	154	49	906	10377608.59	158	24905124
f1	gfp	green	n	29	66139.268	188.087	81.066	121	80	1334	12439951.03	169	29854520
f1	gfp	green	n	30	63956.669	145.925	25.294	144	66	360	9332845.074	143	22397806
f1	gfp	green	n	31	59678.14	156.723	38.796	149	71	873	9352932.657	150	22446014
f1	gfp	green	n	32	59847.314	137.967	26.325	128	48	507	8256940.558	133	19815753
f1	gfp	green	n	33	69135.238	165.376	43.965	122	73	632	11433293.01	156	27438651
f1	gfp	green	n	34	58290.16	163.949	57.86	120	77	855	9556598.618	148	22934790
f1	gfp	green	n	35	67386.409	168.137	51.748	119	78	675	11330134.97	157	27191083
f1	gfp	green	n	36	60909.03	146.926	26.564	137	72	451	8949137.563	143	21476950
f1	gfp	green	n	37	56852.594	169.215	63.095	144	58	774	9620301.109	151	23087669
f1	gfp	green	n	38	62049.082	152.032	36.017	132	77	589	9433439.248	144	22639221
f1	gfp	green	n	39	64388.772	144.184	25.539	138	67	432	9283852.005	139	22280228
f1	gfp	green	y	40	64502.944	155.545	50.007	136	75	632	10033132.87	141	24078420
f1	gfp	green	n	41	65792.169	159.577	44.629	148	71	1042	10498934.96	149	25196294
f1	gfp	green	n	42	60885.695	139.296	23.562	133	72	379	8481104.121	135	20353721
f1	gfp	green	n	43	61761.985	143.39	38.071	126	57	560	8856067.066	134	21253591
f1	gfp	green	n	44	69969.86	160.225	41.001	157	69	795	11210897.86	155	26904927
f1	gfp	green	n	45	58225.157	141.825	30.722	131	73	444	8257790.18	134	19817792
f1	gfp	green	n	46	66019.679	176.466	72.347	146	75	786	11650199.16	154	27959202
f1	gfp	green	n	47	74154.217	170.551	47.986	117	71	711	12647069.24	163	30351581
f1	gfp	green	n	48	63885.415	141.348	18.943	136	69	371	9030060.84	139	21671157
f1	gfp	green	n	49	63705.824	150.329	29.589	144	73	467	9576864.543	146	22983426
f1	gfp	green	n	50	65790.502	160.387	39.413	156	76	1054	10551939.46	156	25323499
f1	gfp	green	n	51	69949.442	163.147	47.561	151	66	1090	11412019.54	152	27387597
f1	gfp	green	n	52	56420.075	141.366	43.393	125	65	687	7975877.315	130	19141232
f1	gfp	green	n	53	53903.71	143.487	29.106	134	79	435	7734458.798	138	18561854
f1	gfp	green	n	54	64904.629	149.711	28.562	147	78	569	9716906.767	146	23319512
f1	gfp	green	n	55	66831.8	152.528	33.583	119	69	576	10193729.36	147	24463834
f1	gfp	green	n	56	70164.869	167.143	49.56	145	75	516	11727563.52	154	28144868
f1	gfp	green	n	57	66338.861	160.079	41.283	149	75	621	10619471.71	152	25485569
f1	gfp	green	n	58	65943.009	147.98	30.164	132	70	389	9758259.071	142	23418753
f1	gfp	green	n	59	59614.804	151.498	35.302	136	71	672	9031520.906	144	21674661
f1	gfp	green	n	60	68532.711	192.265	66.409	116	75	897	13176451.73	179	31622041
f1	gfp	green	n	61	57057.187	144.866	20.673	149	82	453	8265630.121	143	19836607
f1	gfp	green	n	62	63990.837	142.023	21.541	131	57	367	9088174.742	139	21810624
f1	gfp	green	n	63	66775.128	165.848	57.479	117	72	866	11074497.4	151	26577582
f1	gfp	green	n	64	62596.604	142.059	25.483	129	67	394	8892414.167	137	21340821
f1	gfp	green	n	65	64600.445	172.303	66.71	117	74	1283	11130864.97	155	26712858
f1	gfp	green	n	66	62986.205	172.603	91.935	128	62	858	10871618.15	142	26090694
f1	gfp	green	n	67	61537.806	147.046	41.405	127	65	767	9048888.801	137	21716343
f1	gfp	green	n	68	69649.425	171.07	59.095	120	77	1223	11914897.38	158	28594450
f1	gfp	green	n	69	58976.022	161.914	80.268	128	74	924	9549015.352	139	22916592
f1	gfp	green	n	70	54260.807	149.402	34.841	119	66	517	8106689.595	143	19455168
f2	gfp	green	n	1	70010.281	198.706	66.064	125	86	1629	13911459.14	188	33385977
f2	gfp	green	y	2	55736.712	190.393	71.726	152	67	1513	10611861.35	174	25467304
f2	gfp	green	n	3	43562.823	167.118	35.577	148	90	588	7280137.927	161	17471533
f2	gfp	green	n	4	49588.932	332.973	179.736	182	70	2851	16511767.49	309	39626432
f2	gfp	green	n	5	68409.791	269.497	139.77	129	88	2997	18436252.88	240	44244986
f2	gfp	green	n	6	68450.626	293.67	169.212	127	67	4082	20101893.54	258	48242341
f2	gfp	green	n	7	43856.586	153.824	28.87	141	79	521	6746188.123	148	16190112
f2	gfp	green	n	8	60491.93	179.967	48.547	163	86	818	10886566.4	170	26126566
f2	gfp	green	n	9	50729.817	170.669	44.02	135	83	750	8658025.443	162	20778312
f2	gfp	green	n	10	51878.619	161.975	37.472	150	67	886	8403053.381	156	20166407
f2	gfp	green	n	11	58493.505	251.69	146.256	129	87	3475	14722241.59	212	35331766
f2	gfp	green	n	12	51526.103	195.362	75.673	136	64	1318	10066244.35	177	24157883
f2	gfp	green	n	13	55798.382	180.138	50.334	150	87	1095	10051426.17	168	24122321
f2	gfp	green	n	14	60946.117	220.133	97.181	162	79	2005	13416241.52	199	32197509
f2	gfp	green	n	15	59041.447	295.19	172.489	137	93	2682	17428421.44	244	41826301
f2	gfp	green	n	16	64957.55	211.051	78.442	132	86	1403	13709380.32	199	32901010
f2	gfp	green	n	17	64492.946	177.563	48.654	172	82	1201	11451552.62	172	27482471
f2	gfp	green	n	18	59155.619	294.012	172.339	127	74	3073	17392472.29	252	41740027
f2	gfp	green	n	19	60888.614	158.019	29.155	149	86	591	9621540.284	153	23090642
f2	gfp	green	n	20	60289.004	309.935	193.22	128	76	2511	18685693.86	254	44843617
f2	gfp	green	n	21	63089.965	190.697	56.28	172	88	849	12031061.59	178	28873229
f2	gfp	green	n	22	71129.082	197.505	65.325	173	72	1562	14048334.97	187	33714464
f2	gfp	green	n	23	48690.974	180.819	50.303	146	53	949	8804255.456	171	21129248
f2	gfp	green	n	24	51709.862	273.826	144.485	156	76	3078	14159514.63	244	33981283
f2	gfp	green	n	25	45960.016	314.453	186.52	146	94	1757	14452284.67	258	34683899
f2	gfp	green	n	26	50080.621	163.901	30.69	162	88	583	8208281.152	160	19698975
f2	gfp	green	n	27	48647.222	287.851	171.635	127	67	2174	14003149.58	235	33606024
f2	gfp	green	n	28	60829.028	241.944	115.63	127	78	1681	14717202.19	212	35319672
f2	gfp	green	n	29	57190.529	164.865	38.481	149	86	511	9428744.812	156	22627954
f2	gfp	green	n	30	58356.415	165.184	39.327	150	89	1042	9639566.107	156	23133902
f2	gfp	green	n	31	61170.294	221.249	92.959	136	83	1763	13533866.89	209	32479797
f2	gfp	green	n	32	52851.581	182.355	62.036	134	92	1536	9637750.608	170	23129545
f2	gfp	green	n	33	56920.516	281.846	162.647	125	75	2785	16042820.23	241	38501010
f2	gfp	green	n	34	57548.462	158.425	22.406	161	97	340	9117133.496	157	21880121
f2	gfp	green	n	35	60791.11	157.377	34.482	144	74	577	9567133.216	149	22960071
f2	gfp	green	n	36	65276.731	254.628	121.274	128	79	2347	16621289.57	237	39889273
f2	gfp	green	n	37	57168.861	164.472	32.368	162	89	715	9402704.872	161	22565461
f2	gfp	green	n	38	61021.12	306.637	180.567	127	71	2189	18711356.28	261	44905204
f2	gfp	green	n	39	52857.414	174.998	42.549	142	78	574	9249966.646	167	22198906
f2	gfp	green	n	40	52072.378	163.899	33.202	157	88	482	8534633.974	159	20482186
f2	gfp	green	n	41	47730.513	246.069	124.542	138	75	1615	11744991.44	211	28186692
f2	gfp	green	n	42	54802.503	196.151	58.504	170	84	824	10749572.22	185	25797795
f2	gfp	green	n	43	69796.938	192.006	59.664	134	77	972	13401458.76	183	32162032
f2	gfp	green	n	44	60089.411	293.661	168.565	129	77	2578	17645914.7	255	42348261
f2	gfp	green	n	45	71196.168	340.285	185.375	125	82	2646	24226998.2	327	58142140
f2	gfp	green	n	46	53536.195	219.85	91.613	133	77	1419	11769930.08	197	28246542
f2	gfp	green	n	47	65922.178	197.305	49.164	134	89	646	13006786.98	196	31214863
f2	gfp	green	n	48	50733.567	217.325	78.965	133	80	990	11025660.25	202	26460376
f2	gfp	green	n	49	67422.663	253.521	110.17	132	90	2149	17093067.79	240	41021489
f2	gfp	green	n	50	61971.164	248.369	130.108	139	91	1998	15391718.41	210	36938437
f2	gfp	green	n	51	53853.293	223.22	98.403	139	76	1913	12021130.72	203	28849396
f2	gfp	green	n	52	68962.733	239.579	114.766	136	81	2744	16522041.71	212	39651089
f2	gfp	green	n	53	69936.528	226.936	86.897	135	76	1425	15871108.22	214	38088920
f2	gfp	green	n	54	61213.212	230.275	92.897	141	78	1272	14095865.06	215	33828531
f2	gfp	green	n	55	55965.056	327.083	196.623	151	60	2748	18305194.4	284	43930460
f2	gfp	green	n	56	58655.179	271.019	142.695	133	85	2155	15896656.48	229	38150233
f2	gfp	green	n	57	61456.974	292.978	167.876	136	90	2646	18005537.38	241	43211316
f2	gfp	green	n	58	57132.193	221.196	83.809	162	87	1426	12637423.03	204	30328430
f2	gfp	green	n	59	53826.208	212.823	72.002	140	97	1047	11455466.13	204	27491863
f2	gfp	green	n	60	64296.687	293.498	150.863	126	82	2169	18870933.99	275	45288173
f2	gfp	green	n	61	55196.688	200.693	74.833	171	98	1330	11077563.04	183	26584937
f2	gfp	green	n	62	46172.526	157.153	25.147	149	72	558	7256165.999	153	17414003
f2	gfp	green	n	63	56823.429	211.101	81.833	126	72	1701	11995469.13	197	28787811
f3	gfp	green	n	1	61000.284	180.916	55.84	119	83	860	11035911.59	170	26484979
f3	gfp	green	n	2	43349.895	317.226	219.804	120	77	1964	13751721.38	241	33002625
f3	gfp	green	n	3	52465.311	178.676	68.831	122	74	1042	9374308.675	157	22497314
f3	gfp	green	n	4	57534.709	175.867	68.454	117	63	1529	10118430.97	158	24283126
f3	gfp	green	n	5	69098.154	266.56	146.124	118	78	3580	18418795.63	241	44203092
f3	gfp	green	n	6	48385.125	253.235	146.457	117	76	1934	12252784.63	209	29405341
f3	gfp	green	n	7	49635.599	192.742	80.035	140	57	1564	9566848.712	174	22959389
f3	gfp	green	n	8	51338.593	232.743	131.5	124	69	1621	11948721.59	195	28675623
f3	gfp	green	n	9	60789.858	273.906	165.886	118	54	2351	16650715.35	228	39959893
f3	gfp	green	n	10	56158.396	199.244	88.698	119	75	1483	11189223.17	175	26852910
f3	gfp	green	n	11	62252.841	207.652	94.484	120	83	1885	12926952.48	186	31023270
f3	gfp	green	y	12	59068.113	201.947	91.068	121	80	1515	11928623.17	176	28627389
f3	gfp	green	n	13	67400.159	188.497	72.807	121	75	1929	12704696.09	172	30489879
f3	gfp	green	n	14	56980.101	290.929	170.235	128	61	2280	16577159.08	267	39783366
f3	gfp	green	n	15	55818.798	227.322	112.549	117	63	2059	12688848.28	200	30451846
f3	gfp	green	n	16	58903.938	179.725	64.552	117	66	1272	10586483.17	166	25406400
f3	gfp	green	n	17	56077.559	175.501	60.425	121	63	865	9841661.255	160	23618909
f3	gfp	green	n	18	54790.417	363.053	229.649	123	66	3715	19891799.94	319	47738141
f3	gfp	green	n	19	57533.459	243.836	132.754	118	80	2400	14028731.52	213	33667419
f3	gfp	green	n	20	62734.53	217.079	92.307	131	80	2689	13618348.62	205	32682545
f3	gfp	green	n	21	53624.114	202.639	82.983	121	55	1133	10866329.69	182	26078001
f3	gfp	green	n	22	53885.793	210.576	88.826	123	77	2007	11347047.04	190	27231670
f3	gfp	green	n	23	65245.478	193.299	69.405	124	70	1501	12611862.27	184	30267088
f3	gfp	green	n	24	51983.206	255.906	139.318	129	82	1882	13302807.55	211	31925281
f3	gfp	green	n	25	67503.498	277.001	163.16	120	84	1975	18698563.82	234	44874505
f3	gfp	green	n	26	56090.06	169.529	52.059	162	79	1837	9508875.65	161	22820260
f3	gfp	green	n	27	51730.278	174.566	50.097	125	81	1112	9030366.728	167	21671891
f3	gfp	green	n	28	48675.972	271.346	171.612	122	56	1585	13208034.9	212	31697837
f3	gfp	green	n	29	50290.212	165.598	53.86	126	78	719	8327972.17	153	19986221
f3	gfp	green	n	30	60220.665	173.186	52.85	160	77	1064	10429378.08	164	25029365
f3	gfp	green	n	31	61136.957	178.117	56.062	119	80	1579	10889509.08	171	26133629
f3	gfp	green	n	32	50662.312	192.17	86.226	120	74	916	9735793.09	168	23364837
f3	gfp	green	n	33	50272.294	192.677	84.345	122	82	1004	9686304.581	164	23246070
f3	gfp	green	n	34	59082.697	170.493	47.241	119	71	1068	10073200.57	164	24174578
f3	gfp	green	n	35	55437.947	169.728	39.064	149	67	580	9409359.441	165	22581432
f3	gfp	green	n	36	63163.299	189.562	62.863	119	72	1149	11973336.88	182	28734697
f3	gfp	green	n	37	44058.677	288.308	164.683	121	80	1574	12702461.41	244	30484516
f3	gfp	green	n	38	66202.605	210.853	101.807	122	70	1309	13959050.01	186	33500191
f3	gfp	green	n	39	60481.094	226.196	78.649	136	92	1373	13680570.63	223	32831871
f3	gfp	green	n	40	66860.552	179.305	47.847	119	66	650	11988438.4	173	28770939
f3	gfp	green	n	41	51554.436	228.079	115.981	117	81	1547	11758488.32	194	28219084
f3	gfp	green	n	42	59949.403	258.737	139.569	118	65	2378	15511147.51	229	37225055
f3	gfp	green	n	43	58528.505	247.077	118.938	137	84	1361	14461062.5	220	34704966
f3	gfp	green	n	44	59036.028	278.629	146.203	141	83	2186	16449133.24	245	39476118
f3	gfp	green	n	45	62969.124	202.948	90.376	117	88	1600	12779430.75	186	30669234
f3	gfp	green	n	46	45015.388	201.07	77.157	142	89	802	9051261.848	181	21722037
f3	gfp	green	n	47	64022.922	192.872	80.678	121	28	1282	12348231.49	175	29634403
f3	gfp	green	n	48	55208.77	246.038	129.789	122	69	1363	13583467.03	210	32598833
f3	gfp	green	n	49	45675.835	179.93	61.602	121	83	878	8218436.338	163	19723347
f3	gfp	green	n	50	50831.487	186.356	63.84	122	64	698	9472769.002	174	22733608
f3	gfp	green	n	51	61061.954	212.634	82.135	198	66	1256	12983865.91	200	31159856
f3	gfp	green	n	52	52569.066	312.49	207.557	118	81	2273	16427301.82	247	39423725
f3	gfp	green	n	53	61921.993	210.343	88.75	123	84	889	13024873.2	195	31258269
f3	gfp	green	n	54	49581.43	236.472	114.61	119	83	2578	11724613.44	213	28137788
f3	gfp	green	n	55	60939.031	224.829	98.629	128	78	2546	13700840.3	212	32880516
f3	gfp	green	n	56	63563.318	232.109	105.545	120	72	1975	14753602.1	216	35407029
f3	gfp	green	n	57	64380.022	208.68	77.038	120	74	1361	13434811.5	203	32242076
f3	gfp	green	n	58	42051.919	210.79	106.793	119	62	1185	8864106.639	168	21272885
f3	gfp	green	n	59	53963.296	214.13	89.58	126	82	1686	11555172.79	193	27731149
f3	gfp	green	n	60	64852.543	181.982	65.806	119	65	1327	11801977.39	167	28323453
f3	gfp	green	n	61	56883.013	287.554	161.009	120	55	2089	16356916.53	260	39254808
f3	gfp	green	n	62	65052.136	283.504	176.863	119	77	2506	18442550.88	216	44260102
f3	gfp	green	n	63	61757.819	212.567	85.658	122	62	1828	13127644.98	201	31504910
f3	gfp	green	n	64	53921.628	248.976	133.715	120	76	1176	13425210.64	211	32219035
f3	gfp	green	n	65	51538.186	193.769	89.771	120	79	1293	9986511.199	164	23966533
f3	gfp	green	n	66	52045.709	234.276	111.239	121	79	1571	12193078.16	213	29262052
f3	gfp	green	n	67	57440.955	206.694	91.775	123	81	1763	11872689.37	185	28493154
f3	gfp	green	n	68	73280.845	181.642	57.103	118	78	1107	13310907.51	173	31944720
f4	gfp	green	n	1	55443.364	279.169	146.336	121	85	1365	15478079.45	248	37145695
f4	gfp	green	n	2	65720.5	253.497	138.551	122	76	1492	16659961.32	205	39982082
f4	gfp	green	n	3	71972.035	231.267	116.964	125	87	1663	16644789.38	203	39945671
f4	gfp	green	n	4	55244.188	259.437	149.249	120	86	4263	14332387.57	219	34396160
f4	gfp	green	n	5	60035.24	274.974	160.22	129	80	1549	16508122.72	215	39617686
f4	gfp	green	n	6	70571.971	240.558	101.774	156	77	1326	16976680.78	219	40742174
f4	gfp	green	n	7	60233.166	274.873	143.236	121	75	2427	16556443.68	260	39733651
f4	gfp	green	n	8	70608.223	236.169	127.173	121	82	2859	16675482.45	205	40019331
f4	gfp	green	n	9	59648.556	238.897	122.966	120	77	2427	14249841.31	208	34198058
f4	gfp	green	n	10	72419.139	272.883	173.967	123	80	3521	19761935	226	47426479
f4	gfp	green	n	11	76926.011	266.256	137.019	133	75	1880	20482028.29	236	49154624
f4	gfp	green	n	12	69030.234	237.062	111.398	123	70	2355	16364422.83	221	39272822
f4	gfp	green	n	13	58555.59	287.482	170.124	121	82	2365	16833650.5	241	40398917
f4	gfp	green	n	14	56048.808	213.778	100.393	128	75	1457	11982012.37	188	28755517
f4	gfp	green	n	15	64765.04	311.534	197.206	123	70	3034	20176531.43	263	48421465
f4	gfp	green	n	16	56042.975	263.24	132.759	121	77	1808	14752751.76	239	35404988
f4	gfp	green	n	17	61911.159	294.307	170.544	125	89	2536	18220871.32	256	43728095
f4	gfp	green	n	18	75398.025	292.574	195.634	129	72	2285	22059511.55	241	52940411
f4	gfp	green	n	19	69952.36	248.577	91.298	143	80	932	17388539.16	249	41730589
f4	gfp	green	n	20	71868.697	325.425	204.001	137	86	3542	23387902.6	269	56128404
f4	gfp	green	n	21	61089.039	217.656	80.622	138	80	1231	13296374.87	209	31909843
f4	gfp	green	n	22	67189.734	294.222	153.138	128	77	1732	19768673.23	269	47442650
f4	gfp	green	n	23	69831.104	244.737	146.622	123	74	2218	17090286.8	203	41014816
f4	gfp	green	n	24	77553.957	266.267	154.907	125	79	2165	20650085.13	222	49557942
f4	gfp	green	n	25	57955.979	239.427	98.864	122	91	955	13876224.25	230	33301418
f4	gfp	green	n	26	67286.405	249.166	139.554	124	82	2728	16765453.64	215	40235252
f4	gfp	green	n	27	54095.386	186.326	49.543	130	84	585	10079377.6	180	24189402
f4	gfp	green	n	28	71309.088	323.896	222.695	125	79	2343	23096745.98	229	55429660
f4	gfp	green	n	29	70249.04	249.312	146.272	120	81	1795	17513929.05	207	42031511
f4	gfp	green	n	30	56365.49	248.67	168.33	123	67	2021	14016426.9	187	33637889
f4	gfp	green	n	31	64177.513	318.095	224.55	121	83	5909	20414536.04	239	48992650
f4	gfp	green	n	32	70604.473	247.86	147.678	120	75	3979	17500046.34	205	41998194
f4	gfp	green	n	33	48621.803	315.239	192.108	120	82	1462	15327478	264	36784268
f4	gfp	green	n	34	62359.097	201.734	87.096	127	65	1717	12579959.66	176	30190525
f4	gfp	green	n	35	59424.379	214.49	103.869	124	79	1991	12745961.41	187	30588911
f4	gfp	green	n	36	55260.022	278.155	163.52	122	77	2090	15370878.31	231	36888424
f4	gfp	green	n	37	69774.852	228.166	115.191	122	77	1922	15920278.39	204	38206924
f4	gfp	green	n	38	65371.734	243.423	111.08	123	75	1246	15912994.31	222	38189443
f4	gfp	green	n	39	56138.813	194.059	74.31	122	78	989	10894248.96	175	26145004
f4	gfp	green	n	40	57117.191	275.439	167.636	124	79	2423	15732302.73	230	37755803
f4	gfp	green	n	41	59041.445	233.992	119.109	129	75	2010	13815242.72	203	33155069
f4	gfp	green	n	42	68726.887	317.575	216.803	123	85	1937	21825927.14	223	52379834
f4	gfp	green	n	43	68794.807	212.606	90.814	121	66	2243	14626158.48	199	35101178
f4	gfp	green	n	44	56092.56	252.411	145.387	121	70	2463	14158379.63	208	33978560
f4	gfp	green	n	45	52851.996	301.079	189.979	122	85	2743	15912628.46	241	38188565
f4	gfp	green	n	46	63372.893	296.704	207.53	123	81	2300	18803005.4	217	45125153
f4	gfp	green	n	47	61622.396	250.211	143.413	122	67	2626	15418608.82	208	37002972
f4	gfp	green	y	48	69803.186	227.07	124.261	123	76	2914	15850227.28	195	38038809
f4	gfp	green	n	49	72802.907	265.901	147.06	122	59	2301	19358345.75	226	46457909
f4	gfp	green	n	50	58374.748	287.497	163.219	125	77	2187	16782581.5	241	40276357
f4	gfp	green	n	51	64946.715	224.395	109.788	121	65	1524	14573736.09	194	34975370
f4	gfp	green	n	52	71996.62	244.44	128.15	123	88	2563	17598865.43	204	42235349
f4	gfp	green	n	53	59108.531	277.383	155.403	124	85	2390	16395710.93	237	39347910
f4	gfp	green	n	54	55277.523	242.414	121.408	123	82	1247	13400064.18	207	32158686
f4	gfp	green	n	55	52624.486	210.278	100.381	123	81	2981	11065760.13	179	26556612
f4	gfp	green	n	56	74984.256	219.753	103.161	126	62	2221	16478023.02	198	39545450
f4	gfp	green	n	57	68241.448	239.758	116.119	131	60	2809	16361420.19	217	39265616
f4	gfp	green	n	58	61171.542	200.962	83.53	129	81	1593	12293135.74	185	29502179
f4	gfp	green	n	59	65430.07	269.35	153.709	127	73	1765	17623606.98	222	42294726
f4	gfp	green	n	60	60496.928	278.754	171.044	121	81	2689	16863779.79	225	40471224
f4	gfp	green	n	61	69967.361	283.129	174.695	122	82	2918	19809773.02	225	47541285
f4	gfp	green	n	62	66437.616	252.491	141.242	124	79	1996	16774931.57	206	40257998
f4	gfp	green	n	63	60118.161	280.381	162.522	121	56	2446	16856008.19	237	40452573
f5	gfp	green	n	1	57411.788	217.983	97.408	121	73	1845	12514799.75	198	30034148
f5	gfp	green	n	2	56945.1	269.383	150.26	120	72	2463	15340028.75	239	36814388
f5	gfp	green	n	3	45580.831	342.606	223.984	124	76	2170	15616243.86	276	37477274
f5	gfp	green	n	4	60844.445	312.553	185.301	121	68	2306	19017119.98	278	45639004
f5	gfp	green	n	5	58450.169	293.818	191.681	123	71	3512	17173721.22	241	41215049
f5	gfp	green	n	6	54893.34	267.784	157.252	121	76	2029	14699535.75	226	35277275
f5	gfp	green	n	7	55765.046	284.84	194.944	120	76	1874	15884143.18	206	38120203
f5	gfp	green	n	8	55243.772	314.616	192.032	120	85	2218	17380559	270	41711437
f5	gfp	green	n	9	60652.769	291.68	178.23	123	70	3342	17691177.35	239	42456887
f5	gfp	green	n	10	47492.585	280.97	175.731	123	60	1839	13343977.61	214	32024084
f5	gfp	green	n	11	61985.33	287.306	169.181	124	86	1964	17808750.22	249	42739049
f5	gfp	green	n	12	50667.73	277.204	179.799	121	79	3236	14045296.72	217	33707173
f5	gfp	green	n	13	55773.38	226.225	113.353	120	83	3128	12617317.77	193	30280180
f5	gfp	green	n	14	58088.069	197.484	76.342	130	73	1141	11471437.53	184	27530193
f5	gfp	green	n	15	52768.659	305.718	206.253	121	78	2701	16132342.43	236	38715854
f5	gfp	green	n	16	59421.463	232.283	111.974	122	73	1227	13802597.3	200	33124721
f5	gfp	green	n	17	60506.513	323.218	228.202	124	87	4118	19556770.03	258	46934105
f5	gfp	green	y	18	66372.614	267.066	172.529	124	66	3418	17725852.68	202	42540104
f5	gfp	green	n	19	60229	243.514	125.673	121	77	2781	14666620.5	226	35198282
f5	gfp	green	n	20	51481.517	204.181	90.847	123	87	1665	10511562.03	181	25226597
f5	gfp	green	n	21	52053.627	296.238	184.542	121	89	1849	15420262	244	37006939
f5	gfp	green	n	22	57450.54	332.61	240.331	126	83	3703	19108632.07	254	45858623
f5	gfp	green	n	23	57805.973	305.259	223.243	121	85	3912	17645769.44	226	42347913
f5	gfp	green	n	24	62902.872	259.448	136.087	124	79	2925	16320012.66	227	39166242
f5	gfp	green	n	25	61565.728	234.551	139.125	122	69	2896	14440284.75	191	34655101
f5	gfp	green	n	26	52241.969	310.456	206.974	120	76	3910	16218814.71	253	38923378
f5	gfp	green	n	27	57297.616	342.351	239.818	121	74	4441	19615887.32	272	47075980
f5	gfp	green	n	28	50646.896	331.776	227.891	120	80	5731	16803443.9	252	40326424
f5	gfp	green	n	29	56666.754	336.541	237.55	121	70	2794	19070689.51	267	45767565
f5	gfp	green	n	30	65716.751	305.386	183.629	124	79	2673	20068971.75	256	48163333
f5	gfp	green	n	31	52751.575	207.302	85.681	120	74	1346	10935505.56	187	26244015
f5	gfp	green	n	32	54857.505	241.614	111.059	121	74	1388	13254365.6	222	31809025
f5	gfp	green	n	33	51922.371	271.69	168.28	124	79	2884	14106783.69	219	33854735
f5	gfp	green	n	34	55207.937	256.355	136.014	121	79	1648	14152845.38	221	33965278
f5	gfp	green	n	35	51860.285	266.431	147.576	120	74	1833	13817166.3	229	33159685
f5	gfp	green	n	36	59007.694	286.048	160.451	123	86	2161	16879016.52	250	40507790
f5	gfp	green	n	37	58576.008	243.127	142.284	123	79	1859	14241392.75	200	34177782
f5	gfp	green	n	38	49658.101	312.605	202.297	121	79	2722	15523384.62	248	37254422
f5	gfp	green	n	39	57320.951	330.143	216.492	120	77	3676	18924131.98	276	45415843
f5	gfp	green	n	40	65289.648	291.112	174.692	122	67	2987	19006612	251	45613786
f5	gfp	green	n	41	49903.529	360.581	246.07	122	70	3675	17994261.61	292	43184256
f5	gfp	green	n	42	62077.834	211.95	89.622	126	84	1882	13157379.92	196	31576270
f5	gfp	green	n	43	62065.334	371.66	217.55	133	80	2696	23067176.98	344	55358697
f5	gfp	green	n	44	63262.055	307.882	209.028	123	82	3978	19477277.24	229	46743331
f5	gfp	green	n	45	58799.351	283.713	178.779	122	83	2579	16682136.28	227	40035299
f5	gfp	green	n	46	56323.405	280.57	164.848	122	79	2550	15802639.45	250	37924603
f5	gfp	green	n	47	61572.811	355.708	222.862	121	81	3203	21901930.03	308	52562232
f5	gfp	green	n	48	54059.135	273.204	162.667	126	76	2785	14769158.93	232	35444363
f5	gfp	green	n	49	53738.287	313.244	195.47	120	72	2982	16833208.59	265	40397856
f5	gfp	green	n	50	54322.064	367.926	245.719	125	80	2274	19986499.65	299	47965409
f5	gfp	green	n	51	53352.853	311.47	206.753	120	77	4720	16617831.26	241	39880974
f5	gfp	green	n	52	51639.441	228.066	113.487	123	77	1386	11777199.41	199	28263988
f5	gfp	green	n	53	44959.97	283.933	161.779	120	76	2210	12765639.12	240	30636135
f5	gfp	green	n	54	49893.945	326.473	239.496	122	77	2965	16289034.58	244	39091898
f5	gfp	green	n	55	50916.908	255.578	145.278	125	84	1489	13013243.76	200	31230359
f5	gfp	green	n	56	57539.294	282.846	170.987	122	71	1579	16274736.43	225	39057584
f5	gfp	green	n	57	50298.13	359.297	241.314	128	81	3247	18071953.07	287	43370707
f5	gfp	green	n	58	57635.132	322.366	230.007	123	77	3746	18579635	243	44589088
f5	gfp	green	n	59	62160.755	340.39	205.746	125	80	2514	21158915.69	288	50779079
f5	gfp	green	n	60	60801.943	351.652	220.297	126	86	4464	21381145.42	315	51312406
f5	gfp	green	n	61	54104.97	335.644	234.043	136	80	3130	18160007.09	246	43582027
f5	gfp	green	n	62	52829.912	247.451	111.989	127	78	1699	13072813.98	230	31373321
f5	gfp	green	n	63	50233.96	318.332	201.674	125	87	1947	15991059.72	265	38376791
f5	gfp	green	n	64	54420.401	269.587	137.303	120	78	1779	14671042.79	253	35208895
f5	gfp	green	n	65	65482.157	271.438	154.346	124	43	2863	17774318.65	237	42656417
f5	gfp	green	n	66	60029.824	297.108	194.021	124	83	3327	17835370.6	223	42802935
f5	gfp	green	n	67	58418.917	221.796	87.918	128	72	1314	12957083.28	205	31095580
f5	gfp	green	n	68	61065.288	268.693	149.348	129	67	3181	16407839.59	239	39377017
f5	gfp	green	n	69	55713.377	279.266	158.693	120	68	2664	15558845.82	237	37339525
f5	gfp	green	n	70	51931.955	235.427	129.552	121	81	1512	12226173.24	189	29341476
f6	gfp	green	n	1	45216.222	320.837	210.641	120	85	2624	14507020.28	250	34815266
f6	gfp	green	n	2	56736.329	337.867	208.895	121	72	2938	19169350.55	296	46004350
f6	gfp	green	n	3	58610.164	305.127	160.983	121	81	1679	17883528.35	282	42918517
f6	gfp	green	n	4	63313.295	325.405	208.462	121	85	2441	20602467.78	273	49443675
f6	gfp	green	n	5	51011.485	226.835	116.226	121	72	2507	11571173.91	199	27769555
f6	gfp	green	n	6	64436.679	324.299	190.919	123	80	2068	20896747.82	287	50149915
f6	gfp	green	n	7	71290.324	302.437	190.815	124	77	2712	21560849.67	237	51743687
f6	gfp	green	n	8	60446.081	302.756	178.874	121	80	3264	18300403.96	262	43918973
f6	gfp	green	n	9	64011.243	343.921	212.225	120	80	4458	22014782.39	318	52833076
f6	gfp	green	n	10	50505.212	338.298	212.094	125	87	4323	17085826.25	279	41004119
f6	gfp	green	n	11	59569.791	336.229	212.029	121	78	3348	20029090.46	287	48067632
f6	gfp	green	n	12	55771.702	284.116	177.247	121	70	3186	15845627.79	232	38027778
f6	gfp	green	n	13	38950.104	310.446	206.14	126	78	2472	12091885.49	235	29019206
f6	gfp	green	n	14	66770.535	268.275	161.569	121	78	2998	17912880.1	218	42988958
f6	gfp	green	n	15	67837.667	285.455	163.779	120	87	2462	19364594.42	249	46472914
f6	gfp	green	n	16	53195.335	259.417	159.486	124	77	3488	13799799.8	213	33118014
f6	gfp	green	n	17	68343.107	317.035	187.589	124	81	2342	21667173.67	283	51998853
f6	gfp	green	n	18	58482.242	363.173	236.939	122	80	3873	21239192.55	305	50971745
f6	gfp	green	n	19	49536.002	307.586	219.453	123	77	2195	15236581.78	219	36566134
f6	gfp	green	n	20	60699.843	269.642	161.204	122	72	3840	16367217.75	237	39279537
f6	gfp	green	n	21	46799.211	330.028	228.426	125	71	2713	15445027.5	263	37066381
f6	gfp	green	n	22	61576.132	303.275	194.52	120	79	4552	18674521.39	246	44816814
f6	gfp	green	n	23	55054.169	289.333	164.228	122	82	2405	15928977.83	256	38227809
f6	gfp	green	n	24	55172.925	336.065	198.516	144	85	4370	18541690.35	312	44498034
f6	gfp	green	n	25	49888.101	306.861	180.365	133	69	1602	15308710.47	263	36739235
f6	gfp	green	n	26	46168.765	345.838	248.688	121	71	1966	15966927.48	258	38318884
f6	gfp	green	n	27	52577.807	347.68	241.713	120	77	4635	18280241.8	276	43870586
f6	gfp	green	n	28	71144.067	334.977	231.141	124	70	4197	23831590.81	264	57193218
f6	gfp	green	n	29	55495.439	275.903	152.412	124	86	2172	15311347.67	233	36745564
f6	gfp	green	n	30	62898.276	306.961	197.994	126	87	3701	19307323.9	257	46335471
f6	gfp	green	n	31	61098.611	322.219	239.535	122	81	2879	19687115.75	215	47246930
f6	gfp	green	n	32	49876.851	318.214	218.024	121	73	1700	15871510.22	235	38089893
f6	gfp	green	n	33	65571.314	323.884	189.825	122	74	3081	21237500.81	294	50967685
f6	gfp	green	n	34	63863.32	271.339	158.139	122	86	2593	17328622.71	224	41586804
f6	gfp	green	n	35	63189.956	248.586	133.719	121	69	2921	15708162.8	220	37697877
f6	gfp	green	n	36	51625.68	358.053	241.206	120	75	2773	18484749.01	293	44361381
f6	gfp	green	n	37	55309.598	333.2	217.993	123	73	4957	18429179.4	285	44228020
f6	gfp	green	n	38	67992.257	304.534	227.837	123	75	4932	20705920.4	227	49691950
f6	gfp	green	y	39	51879.025	301.223	194.985	121	67	2435	15627142.86	242	37503438
f6	gfp	green	n	40	61071.943	375.466	292.649	123	78	7679	22930454.43	278	55030589
f6	gfp	green	n	41	66604.694	346.66	256.935	122	59	5458	23089158.73	260	55411462
f6	gfp	green	n	42	55738.367	317.477	223.867	121	76	3092	17695646.89	240	42467622
f6	gfp	green	n	43	64539.6	339.843	217.065	120	76	2192	21933316.19	273	52637566
f6	gfp	green	n	44	62371.585	328.499	227.594	120	69	2876	20488996.37	244	49171356
f6	gfp	green	n	45	64240.003	290.737	180.074	122	58	2450	18676918.58	236	44822567
f6	gfp	green	n	46	60151.901	302.599	196.364	122	76	5480	18201906.99	253	43682591
f6	gfp	green	n	47	55539.191	241.554	111.59	123	80	1793	13415720.26	226	32196265
f6	gfp	green	n	48	69058.973	358.179	224.408	122	84	2722	24735440.65	327	59362359
f6	gfp	green	n	49	70427.368	330.249	229.869	121	82	4662	23258562.26	272	55818012
f6	gfp	green	n	50	54351.637	317.707	222.224	121	82	2941	17267879.11	240	41441026
f6	gfp	green	n	51	57268.437	329.072	228.918	121	71	3428	18845451.24	260	45227027
f6	gfp	green	n	52	66963.877	283.039	157.934	123	85	1950	18953407.81	251	45486111
f6	gfp	green	n	53	62279.081	262.877	141.358	126	89	3393	16371755.04	240	39290426
f6	gfp	green	n	54	52606.558	287.104	166.849	124	74	2853	15103567.81	246	36246915
f6	gfp	green	n	55	55645.029	281.547	159.732	122	78	1934	15666665.08	231	37598287
f6	gfp	green	n	56	56590.072	327.216	224.221	122	77	3945	18517178.4	266	44439208
f6	gfp	green	n	57	61933.246	302.789	187.819	123	79	1925	18752720.9	254	45004474
f6	gfp	green	n	58	60711.524	353.073	254.49	121	82	5417	21435625.56	269	51443151
f6	gfp	green	n	59	51214.006	318.692	220.911	121	77	2495	16321477.33	250	39169756
f6	gfp	green	n	60	64075.844	346.578	249.583	121	87	2855	22207303.31	252	53295093
f6	gfp	green	n	61	69141.492	346.702	244.977	122	66	3800	23971523.5	253	57529028
f6	gfp	green	n	62	60396.926	259.206	147.029	122	81	2698	15655256.89	220	37570900
f6	gfp	green	n	63	58444.337	314.232	193.896	121	82	3107	18365096.11	276	44074217
f6	gfp	green	n	64	58347.652	351.637	225.121	122	81	2337	20517193.92	287	49239027
f6	gfp	green	n	65	61463.211	343.905	232.716	121	81	4730	21137497.54	300	50727688
f6	gfp	green	n	66	45354.978	238.446	124.575	128	70	1380	10814705.37	204	25954113
f6	gfp	green	n	67	58367.237	325.689	192.119	120	77	4281	19009590.39	302	45620943
f1	ctrl	green	n	1	53922.462	423.469	263.762	127	92	1781	22834516.86	378	54800338
f1	ctrl	green	n	2	61929.078	403.787	340.589	128	84	5769	25006133.11	265	60011979
f1	ctrl	green	n	3	57587.63	384.523	275.059	126	72	3651	22143747.4	299	53142567
f1	ctrl	green	n	4	55207.521	465.762	290.412	148	92	2554	25713577.5	428	61709768
f1	ctrl	green	n	5	46832.972	345.423	208.109	131	95	1954	16177190.78	291	38823485
f1	ctrl	green	n	6	64162.513	349.875	229.908	131	90	4115	22448835.92	297	53874746
f1	ctrl	green	n	7	61142.792	446.224	301.932	128	74	3109	27283368.34	393	65477094
f1	ctrl	green	n	8	58589.759	363.174	214.347	134	75	1854	21278274.97	315	51065528
f1	ctrl	green	n	9	58807.685	403.202	275.365	134	81	2294	23711405.65	320	56904775
f1	ctrl	green	n	10	60879.447	476.93	347.408	131	88	5223	29035216.67	406	69681338
f1	ctrl	green	n	11	61459.056	415.154	310.859	128	88	5689	25514975.09	316	61233144
f1	ctrl	green	n	12	52568.234	405.614	256.003	131	90	2087	21322401.98	338	51171428
f1	ctrl	green	n	13	45969.182	422.871	294.304	131	74	2357	19439042.23	335	46651571
f1	ctrl	green	n	14	52293.638	474.076	340.27	128	83	5687	24791171.21	402	59496094
f1	ctrl	green	n	15	62077.001	408.685	278.524	137	72	2291	25369926.39	319	60885043
f1	ctrl	green	n	16	60494.846	474.68	334.072	136	87	5715	28715677.5	387	68914479
f1	ctrl	green	n	17	53555.362	401.762	283.034	131	80	4038	21516528.35	296	51637310
f1	ctrl	green	n	18	68773.557	400.15	275.197	127	91	3935	27519729.97	331	66044336
f1	ctrl	green	n	19	67358.909	365.226	260.989	128	85	4295	24601228.37	278	59040252
f1	ctrl	green	n	20	63376.644	396.206	260.872	128	87	3013	25110226.2	325	60261791
f1	ctrl	green	n	21	56601.751	455.035	278.215	135	84	2168	25755805.67	422	61811111
f1	ctrl	green	n	22	61151.542	498.744	389.506	136	81	2449	30498957.68	368	73194156
f1	ctrl	green	n	23	61386.97	441.823	288.56	138	95	2262	27122169.73	374	65090235
f1	ctrl	green	n	24	67376.41	381.021	258.718	135	80	2663	25671808.09	296	61609526
f1	ctrl	green	n	25	56630.919	436.314	277.961	138	91	2439	24708890.79	394	59298630
f1	ctrl	green	n	26	65150.892	372.798	246.225	142	83	2929	24288141.57	309	58288878
f1	ctrl	green	n	27	61351.552	386.034	283.267	130	93	5028	23683796.89	294	56838517
f1	ctrl	green	n	28	57257.198	384.026	234.533	126	86	2958	21988242.39	344	52769372
f1	ctrl	green	n	29	59936.904	405.837	253.825	135	99	1762	24324595.74	362	58376364
f1	ctrl	green	n	30	49654.351	406.713	331.887	131	74	5144	20195089.67	282	48466002
f1	ctrl	green	n	31	68887.312	390.469	266.777	129	75	2522	26898350.76	312	64553094
f1	ctrl	green	n	32	49498.927	438.35	362.418	129	70	3246	21697830.79	307	52072416
f1	ctrl	green	n	33	57845.558	421.382	334.982	133	77	4115	24375059.71	288	58497472
f1	ctrl	green	n	34	62904.956	422.901	306.813	130	79	3158	26602598.09	321	63843320
f1	ctrl	green	n	35	50408.135	438.284	297.943	126	89	4065	22093103.42	362	53021027
f1	ctrl	green	n	36	61261.131	349.169	237.444	127	92	2902	21390460.09	277	51334760
f1	ctrl	green	n	37	58605.593	416.576	309.059	135	89	2695	24413690.64	321	58590182
f1	ctrl	green	n	38	60784.859	369.44	292.098	126	76	2374	22456333.34	239	53892739
f1	ctrl	green	n	39	57791.806	461.199	297.143	129	76	3620	26653531.25	418	63965554
f1	ctrl	green	n	40	60083.16	444.613	330.756	129	91	4190	26713771.08	353	64110123
f1	ctrl	green	n	41	61078.206	438.349	349.26	127	69	6160	26773599.23	319	64253704
f1	ctrl	green	n	42	62052.417	367.364	274.95	138	79	2405	22795831.76	263	54707498
f1	ctrl	green	n	43	66569.29	400.522	264.973	127	77	3236	26662492.91	348	63987061
f1	ctrl	green	n	44	71062.412	388.657	251.706	130	82	2642	27618938.67	344	66282426
f1	ctrl	green	n	45	66746.798	393.1	316.835	130	75	6342	26238198.95	265	62968802
f1	ctrl	green	n	46	65020.469	393.395	287.59	127	73	2806	25578695.92	306	61386067
f1	ctrl	green	n	47	61369.886	364.08	258.248	130	81	4923	22343552.78	285	53622078
f1	ctrl	green	n	48	62500.354	420.667	296.465	141	99	3407	26291823.9	337	63097496
f1	ctrl	green	n	49	62713.697	381.817	285.429	129	74	4039	23945165.49	255	57465773
f1	ctrl	green	n	50	61293.632	446.691	317.819	138	98	2963	27379298.14	358	65707315
f1	ctrl	green	n	51	58344.331	392.683	256.251	148	91	4322	22910819.93	326	54983457
f1	ctrl	green	n	52	67724.343	393.003	254.769	133	84	3303	26615850.78	340	63875125
f1	ctrl	green	n	53	62524.938	403.463	303.747	131	91	5686	25226529.84	295	60540907
f1	ctrl	green	n	54	64222.933	420.262	307.054	128	83	3581	26990436.63	326	64774090
f1	ctrl	green	n	55	70001.947	485.042	342.389	132	80	3006	33953918.78	402	81485684
f1	ctrl	green	n	56	62818.702	422.756	292.416	128	85	5423	26557007.68	351	63733908
f1	ctrl	green	n	57	64276.268	395.682	284.827	127	79	2937	25432933.01	301	61036252
f1	ctrl	green	n	58	63420.396	374.674	290.532	130	77	2320	23761942.55	240	57026058
f1	ctrl	green	n	59	58704.764	362.383	255.239	130	91	1834	21273595.59	257	51054298
f1	ctrl	green	n	60	57059.272	414.167	316.075	136	86	6977	23632041.61	298	56714310
f1	ctrl	green	n	61	65275.897	434.365	324.514	128	66	2709	28353592.21	339	68045514
f1	ctrl	green	n	62	63544.972	378.752	273.318	120	88	3339	24067809.65	304	57760117
f1	ctrl	green	n	63	73197.078	421.05	330.515	121	76	4249	30819607.87	311	73963696
f1	ctrl	green	n	64	70852.805	385.159	278.294	120	60	3487	27289604.04	311	65492072
f1	ctrl	green	n	65	62602.43	393.126	305.777	122	80	4776	24610638.08	281	59062846
f1	ctrl	green	n	66	60055.647	429.781	313.127	124	80	3762	25810779.31	363	61943054
f1	ctrl	green	n	67	63141.621	366.955	253.896	120	85	3590	23170133	301	55605791
f1	ctrl	green	n	68	58305.984	391.364	297.521	122	85	3895	22818872.87	299	54762805
f2	ctrl	green	n	1	60569.849	387.299	275.735	137	85	5300	23458614.5	293	56298104
f2	ctrl	green	n	2	49692.269	408.026	287.361	130	81	4321	20275727.92	315	48659525
f2	ctrl	green	n	3	60004.823	417.199	286.27	132	92	2712	25033967.27	313	60078778
f2	ctrl	green	n	4	54617.911	414.258	271.853	141	89	3209	22625887.73	340	54299651
f2	ctrl	green	n	5	46677.548	413.186	303.998	131	86	5875	19286518.58	324	46285531
f2	ctrl	green	n	6	66621.792	416.835	282.867	132	95	4004	27770294.3	350	66645663
f2	ctrl	green	n	7	62578.691	404.622	293.276	133	101	4833	25320720.37	295	60766954
f2	ctrl	green	n	8	51163.17	422.187	291.6	132	91	3731	21600420.49	339	51838642
f2	ctrl	green	n	9	69163.992	423.986	298.003	137	84	5189	29324572.77	328	70375761
f2	ctrl	green	n	10	51491.935	419.931	293.537	151	99	2756	21623039.44	323	51892925
f2	ctrl	green	n	11	60904.864	406.203	312.394	134	93	4793	24739750.09	294	59372689
f2	ctrl	green	n	12	47724.679	363.77	258.866	131	93	5672	17360824.82	274	41664077
f2	ctrl	green	n	13	40809.78	379.901	271.463	134	93	4523	15503675.43	298	37207122
f2	ctrl	green	n	14	62150.755	424.537	286.407	130	97	2946	26385285.23	353	63321793
f2	ctrl	green	n	15	56606.335	416.612	279.338	131	91	3366	23582904.76	354	56596387
f2	ctrl	green	n	16	61048.204	409.33	307.131	132	85	4240	24988843.13	289	59970485
f2	ctrl	green	n	17	54545.407	391.997	265.595	130	90	4425	21381632.17	319	51313574
f2	ctrl	green	n	18	51277.758	388.283	254.012	135	89	4016	19910263.31	334	47782450
f2	ctrl	green	n	19	52725.324	407.807	290.129	135	91	5881	21501764.32	342	51601878
f2	ctrl	green	n	20	66579.29	407.926	303.708	139	92	4053	27159434.74	300	65179667
f2	ctrl	green	n	21	68213.948	414.262	272.793	132	90	3122	28258451.18	356	67817186
f2	ctrl	green	n	22	66685.545	442.252	296.321	142	91	4254	29491813.33	371	70777120
f2	ctrl	green	n	23	61004.036	424.709	284.816	133	87	4126	25908961.81	358	62178669
f2	ctrl	green	n	24	64301.686	465.503	336.599	134	90	3602	29932623.46	354	71835016
f2	ctrl	green	n	25	53947.047	458.074	311.417	161	102	4814	24711716.31	388	59305411
f2	ctrl	green	n	26	53855.793	437.725	271.452	132	98	4307	23574030.61	395	56575090
f2	ctrl	green	n	27	63278.306	428.571	303.073	152	91	5243	27119242.91	349	65083211
f2	ctrl	green	n	28	58180.573	369.101	253.323	131	89	4477	21474480.16	291	51536399
f2	ctrl	green	n	29	57244.697	415.773	287.331	131	78	4227	23800788.88	340	57119285
f2	ctrl	green	n	30	63498.733	432.293	335.344	138	84	4006	27450081.35	330	65877187
f2	ctrl	green	n	31	57049.688	431.757	301.005	140	96	5414	24631626.82	347	59113205
f2	ctrl	green	n	32	46780.469	410.614	278.58	153	82	4010	19208737.95	326	46098866
f2	ctrl	green	n	33	56076.727	398.915	273.714	131	99	3235	22369858.54	325	53685209
f2	ctrl	green	n	34	62373.265	417.634	280.466	135	82	5744	26049181.55	349	62515181
f2	ctrl	green	n	35	46264.196	345.574	206.777	130	53	2581	15987687.12	290	38368697
f2	ctrl	green	n	36	57924.312	398.725	242.374	130	72	3118	23095865.44	362	55427546
f2	ctrl	green	n	37	65340.484	409.811	279.231	140	83	4208	26777273.54	327	64262522
f2	ctrl	green	n	38	55470.45	438.353	318.231	139	89	4013	24315658.64	344	58354916
f2	ctrl	green	n	39	60436.51	393.339	265.964	135	91	4155	23772030.9	319	57050269
f2	ctrl	green	n	40	51015.663	396.502	256.77	131	93	4171	20227799.48	334	48544502
f2	ctrl	green	n	41	68671.052	395.737	283.864	133	76	3489	27175703.4	319	65218710
f2	ctrl	green	n	42	49261.833	379.834	265.006	131	95	2945	18711331.07	297	44905144
f2	ctrl	green	n	43	50273.962	384.89	264.54	137	94	2310	19349951.48	304	46437763
f2	ctrl	green	n	44	61523.226	408.031	283.61	133	88	4384	25103356.27	333	60245304
f2	ctrl	green	n	45	55870.051	408.723	290.907	134	89	3693	22835363.55	335	54802370
f2	ctrl	green	n	46	62839.119	420.488	273.046	132	84	2857	26423080.29	359	63412497
f2	ctrl	green	n	47	61356.552	382.953	247.607	133	98	2509	23496684.99	324	56389469
f2	ctrl	green	n	48	63852.499	398.601	247.873	135	89	3117	25451693.01	352	61081274
f2	ctrl	green	n	49	60583.183	451.358	309.446	140	93	3500	27344694.04	380	65624269
f2	ctrl	green	n	50	66264.692	437.002	268.925	130	86	2328	28957773.53	396	69495483
f2	ctrl	green	n	51	58006.815	417.505	264.658	132	84	3163	24218137.1	360	58120875
f2	ctrl	green	n	52	51764.447	415.198	259.242	166	99	1954	21492489.31	352	51579619
f2	ctrl	green	n	53	68642.301	418.209	305.83	135	87	3203	28706844.57	321	68893281
f2	ctrl	green	n	54	54334.981	414.562	262.263	132	82	2533	22525228.55	352	54058080
f2	ctrl	green	n	55	67853.515	388.182	274.661	131	89	3680	26339482.72	286	63211872
f2	ctrl	green	n	56	62229.508	436.371	288.191	134	92	5055	27155141.21	380	65169363
f2	ctrl	green	n	57	51876.952	430.064	293.296	137	92	4143	22310408.33	363	53542535
f2	ctrl	green	n	58	66638.043	423.614	271.244	136	87	3212	28228816.91	372	67746067
f2	ctrl	green	n	59	63129.966	380.593	249.571	138	82	3057	24026829.62	297	57661758
f2	ctrl	green	n	60	64079.176	356.307	216.585	134	97	2602	22831857.14	312	54793955
f2	ctrl	green	n	61	53146.593	435.144	320.919	134	80	4649	23126418.5	345	55500870
f2	ctrl	green	n	62	54403.734	403.78	274.633	131	87	5223	21967137.23	331	52718722
f3	ctrl	green	n	1	45258.73	408.991	283.5	131	77	3233	18510399.76	331	44422934
f3	ctrl	green	n	2	51198.168	327.375	206.912	130	73	1558	16760985.84	269	40224532
f3	ctrl	green	n	3	59064.36	355.712	246.067	125	89	3213	21009875.39	281	50421402
f3	ctrl	green	n	4	49035.152	345.85	228.469	126	98	3407	16958796.94	286	40699257
f3	ctrl	green	n	5	47705.508	326.878	199.51	125	84	2854	15593898.04	273	37423649
f3	ctrl	green	n	6	58245.156	417.218	312.47	126	89	4894	24300953.35	325	58319629
f3	ctrl	green	n	7	51808.612	418.559	283.735	130	77	2470	21684982.83	347	52041586
f3	ctrl	green	n	8	56880.927	400.969	289.067	134	82	4298	22807510.26	302	54735529
f3	ctrl	green	n	9	59504.38	397.027	283.516	125	82	2848	23624833.77	313	56697016
f3	ctrl	green	n	10	65375.897	350.727	253.002	129	77	4010	22929085.8	270	55027297
f3	ctrl	green	n	11	65169.221	429.542	313.618	127	85	4124	27992941.26	334	67179996
f3	ctrl	green	n	12	55127.097	400.931	278.974	129	73	3804	22102161.85	326	53042770
f3	ctrl	green	n	13	62987.455	387.803	284.567	129	77	5448	24426697	307	58621400
f3	ctrl	green	n	14	52944.08	397.846	272.439	126	83	3529	21063579.08	318	50550285
f3	ctrl	green	n	15	72782.068	388.857	316.495	125	79	3904	28301843.67	265	67921328
f3	ctrl	green	n	16	57733.882	351.814	248.715	126	70	5693	20311567.3	276	48745539
f3	ctrl	green	n	17	53462.021	371.978	247.555	127	90	4360	19886722.09	308	47725957
f3	ctrl	green	n	18	45102.89	373.293	248.148	129	86	2842	16836607.62	313	40406016
f3	ctrl	green	n	19	53216.176	370.581	239.183	133	83	3151	19720904.95	304	47328014
f3	ctrl	green	n	20	58690.592	420.451	301.832	132	76	5778	24676530.89	335	59220974
f3	ctrl	green	n	21	49823.105	380.021	273.143	129	93	4457	18933802.4	299	45439054
f3	ctrl	green	n	22	55880.881	456.344	290.116	135	86	3856	25500926.81	424	61199434
f3	ctrl	green	n	23	61709.063	398.05	278.417	128	82	2809	24563293.64	320	58949217
f3	ctrl	green	n	24	48702.637	396.195	247.813	134	87	3450	19295765.15	331	46307725
f3	ctrl	green	n	25	56787.589	340.765	235.798	129	77	2510	19351216.43	268	46440802
f3	ctrl	green	n	26	61847.403	394.268	297.908	127	90	3960	24384457.99	300	58520031
f3	ctrl	green	n	27	44222.016	390.465	291.639	126	77	4605	17267145.16	291	41439259
f3	ctrl	green	n	28	59325.621	381.453	240.19	129	72	3759	22629955.5	342	54309417
f3	ctrl	green	n	29	56415.905	411.738	286.243	126	82	4752	23228584.04	337	55746060
f3	ctrl	green	n	30	64100.422	352.074	246.3	126	85	4225	22568075.18	276	54160911
f3	ctrl	green	n	31	61709.897	415.315	306.26	130	76	2875	25629035.98	309	61506882
f3	ctrl	green	n	32	42928.207	414.7	295.771	127	83	2711	17802319.15	329	42723618
f3	ctrl	green	n	33	60742.353	410.293	308.511	128	99	2982	24922182.09	306	59810510
f3	ctrl	green	n	34	49001.817	413.127	291.752	129	86	2842	20243991.3	336	48583364
f3	ctrl	green	n	35	44359.106	370.946	250.396	127	99	2977	16454825.21	296	39489780
f3	ctrl	green	n	36	54598.323	382.467	243.204	127	88	3677	20882075.81	338	50114697
f3	ctrl	green	n	37	56754.671	383.365	260.622	127	76	2606	21757750.73	314	52216221
f3	ctrl	green	n	38	51137.748	397.527	265.354	127	92	3157	20328648.08	330	48786531
f3	ctrl	green	n	39	57897.223	383.424	264.722	125	94	2104	22199200.44	309	53275652
f3	ctrl	green	n	40	47375.077	379.597	256.896	127	75	2797	17983426.15	303	43158255
f3	ctrl	green	n	41	60570.678	402.228	270.524	126	74	4197	24363213.69	327	58469047
f3	ctrl	green	n	42	47694.258	374.205	232.499	126	90	3045	17847418.7	319	42831852
f3	ctrl	green	n	43	41873.576	364.147	250.812	126	89	2335	15248128.53	293	36593840
f3	ctrl	green	n	44	61394.466	406.331	286.969	127	83	4328	24946477.36	341	59868816
f3	ctrl	green	n	45	61264.46	377.783	259.772	131	92	3527	23144694.8	303	55544735
f3	ctrl	green	n	46	44701.621	459.802	328.676	134	90	3524	20553912.93	374	49327142
f3	ctrl	green	n	47	52321.135	413.89	276.636	132	93	3273	21655215.64	353	51970148
f3	ctrl	green	n	48	55571.7	399.376	270.343	127	90	3138	22193985.62	334	53263137
f3	ctrl	green	n	49	60720.685	399.724	268.776	127	76	2685	24271527.01	345	58249009
f3	ctrl	green	n	50	64710.867	420.955	326.463	136	89	7376	27240373.2	292	65373915
f3	ctrl	green	n	51	59368.54	424.527	279.134	125	86	3282	25203565.75	370	60485800
f3	ctrl	green	n	52	53356.599	410.619	293.94	127	81	2452	21909253.06	323	52579810
f3	ctrl	green	n	53	55412.943	380.939	239.73	130	77	2293	21108967.82	333	50659213
f3	ctrl	green	n	54	52861.16	380.345	244.219	125	97	2127	20105477.48	314	48250946
f3	ctrl	green	n	55	63919.164	433.996	295.532	126	82	2376	27740652.26	376	66574530
f3	ctrl	green	n	56	60458.173	404.418	268.499	128	55	2266	24450360.99	342	58678191
f3	ctrl	green	n	57	59997.319	392.949	263.059	126	78	3450	23575899.46	339	56579579
f3	ctrl	green	n	58	44814.127	400.02	260.246	128	78	1746	17926539.39	326	43021733
f3	ctrl	green	n	59	42903.623	336.7	274.476	126	74	2556	14445655.28	214	34667992
f3	ctrl	green	n	60	61454.469	366.776	262.478	126	77	2281	22540000.98	271	54093536
f3	ctrl	green	n	61	58463.499	390.815	301.459	128	81	4933	22848412.54	291	54833690
f3	ctrl	green	n	62	65633.409	425.554	300.62	125	81	6983	27930542.58	358	67030246
f4	ctrl	green	n	1	48255.538	359.446	262.153	125	90	2723	17345242.58	261	41626680
f4	ctrl	green	n	2	62352.432	366.943	239.807	125	88	2692	22879810.06	300	54909035
f4	ctrl	green	n	3	70089.869	401.609	297.511	125	80	2279	28148701.24	301	67553796
f4	ctrl	green	n	4	69511.926	393.963	256.093	130	83	2618	27385142.18	323	65721338
f4	ctrl	green	n	5	70972.41	388.857	249.798	126	77	2390	27598151.08	327	66232536
f4	ctrl	green	n	6	53469.943	334.039	227.78	133	79	3045	17861048.65	251	42864558
f4	ctrl	green	n	7	68160.615	351.419	220.25	125	91	1663	23952907.85	297	57484352
f4	ctrl	green	n	8	65643	378.685	233.088	126	82	2518	24858051.71	327	59656598
f4	ctrl	green	n	9	48252.205	356.172	227.253	127	90	1706	17186085.31	292	41244720
f4	ctrl	green	n	10	62286.596	369.806	254.898	126	89	2672	23033947.1	300	55278947
f4	ctrl	green	n	11	62788.286	436.691	301.717	125	75	2635	27419110.4	363	65802858
f4	ctrl	green	n	12	65698.002	408.135	295.608	128	95	2448	26813632.32	318	64349777
f4	ctrl	green	n	13	64535.449	422.627	331.996	125	81	2832	27274435.04	295	65455653
f4	ctrl	green	n	14	69739.437	376.714	236.495	126	93	2089	26271802.97	321	63049446
f4	ctrl	green	n	15	66533.457	418.581	266.302	129	68	2334	27849644.65	368	66836093
f4	ctrl	green	n	16	49798.942	333.343	187.989	132	85	2470	16600108.11	306	39838439
f4	ctrl	green	n	17	61689.902	345.945	227.055	125	90	2499	21341326.43	265	51216843
f4	ctrl	green	n	18	61058.207	456.536	363.611	137	87	5562	27875244.16	357	66897529
f4	ctrl	green	n	19	62489.522	364.938	234.375	126	82	2301	22804780.8	291	54728973
f4	ctrl	green	n	20	65210.063	381.809	330.662	127	81	2944	24897772.27	242	59751923
f4	ctrl	green	n	21	64250.019	382.253	302.103	125	77	3120	24559755.16	293	58940719
f4	ctrl	green	n	22	73906.71	390.569	273.4	129	82	3966	28865686.92	318	69274483
f4	ctrl	green	n	23	58387.668	352.613	259.097	130	86	3401	20588225.77	251	49409484
f4	ctrl	green	n	24	67809.765	355.594	231.909	127	90	2118	24112758.48	282	57867976
f4	ctrl	green	n	25	71972.455	381.955	276.382	140	87	3590	27490256.57	277	65973601
f4	ctrl	green	n	26	54878.758	362.058	231.024	130	58	2580	19869282.5	314	47684099
f4	ctrl	green	n	27	67306.409	411.93	321.606	131	85	3750	27725503.15	314	66538167
f4	ctrl	green	n	28	60678.606	388.56	245.566	126	84	2549	23577296.93	336	56582927
f4	ctrl	green	n	29	58016.818	379.695	309.423	128	87	4254	22028682	244	52866421
f4	ctrl	green	n	30	60085.246	333.417	218.983	130	81	2595	20033412.5	259	48077993
f4	ctrl	green	n	31	63053.298	422.03	300.993	128	83	2878	26610365.11	334	63861958
f4	ctrl	green	n	32	62424.936	385.957	265.491	141	86	4157	24093327.6	315	57821344
f4	ctrl	green	n	33	55015.847	442.211	355.652	127	94	4283	24328603.76	328	58385981
f4	ctrl	green	n	34	58165.575	383.505	280.594	126	83	3686	22306762.21	267	53533783
f4	ctrl	green	n	35	67296.408	381.487	272.336	130	96	4026	25672713.51	283	61611697
f4	ctrl	green	n	36	68223.951	382.838	328.748	129	78	3732	26118730.56	231	62682089
f4	ctrl	green	n	37	55604.624	339.477	265.006	127	76	4209	18876505.88	229	45301544
f4	ctrl	green	n	38	49886.03	373.82	267.023	129	92	4479	18648417.13	289	44754156
f4	ctrl	green	n	39	70668.646	375.43	290.974	127	58	3765	26531099.82	245	63671730
f4	ctrl	green	n	40	65827.591	378.435	282.938	131	77	4012	24911467.06	270	59784789
f4	ctrl	green	n	41	68360.624	355.629	261.089	127	84	4007	24311026.29	256	58343797
f4	ctrl	green	n	42	59170.204	342.379	226.748	127	87	2679	20258638.21	277	48618510
f4	ctrl	green	n	43	61141.961	372.203	254.948	126	90	2810	22757209.88	305	54614808
f4	ctrl	green	n	44	70609.06	377.447	279.334	125	52	5194	26651161.56	267	63959865
f4	ctrl	green	n	45	72888.747	361.216	264.122	126	56	5903	26328586.82	271	63185721
f4	ctrl	green	n	46	58868.107	346.417	215.988	128	73	2132	20392903.51	288	48940732
f4	ctrl	green	n	47	76915.598	378.193	302.187	125	83	4847	29088914.62	263	69810205
f4	ctrl	green	n	48	52906.584	399.005	284.003	128	82	2418	21110005.44	299	50661698
f4	ctrl	green	n	49	65249.232	459.538	352.46	139	89	4812	29984521.37	352	71959563
f4	ctrl	green	n	50	63779.164	365.225	275.405	125	88	7574	23293733.98	258	55902407
f4	ctrl	green	n	51	65424.24	390.846	279.655	125	83	4974	25570813.44	306	61367148
f4	ctrl	green	n	52	71858.7	396.378	371.532	125	82	4391	28483180.27	253	68356509
f4	ctrl	green	n	53	48801.397	355.853	245.377	128	88	4599	17366122.28	277	41676789
f4	ctrl	green	n	54	61389.889	372.397	277.324	126	85	4488	22861437.97	274	54864944
f4	ctrl	green	n	55	59528.97	406.31	290.293	125	76	4635	24187216.89	310	58046668
f4	ctrl	green	n	56	68123.113	390.523	271.889	134	76	3237	26603615.22	302	63845759
f4	ctrl	green	n	57	70834.07	376.651	287.115	127	90	3627	26679697.03	266	64028347
f5	ctrl	green	n	1	48003.85	357.096	223.985	128	78	1493	17141982.1	303	41138886
f5	ctrl	green	n	2	45836.668	348.214	235.072	127	88	2378	15960987.97	291	38304629
f5	ctrl	green	n	3	59260.195	375.976	270.074	136	78	3530	22280414.12	291	53470562
f5	ctrl	green	n	4	55728.784	403.888	282.502	133	71	3856	22508179.9	322	54017175
f5	ctrl	green	n	5	53206.586	451.104	321.188	132	77	4685	24001692.41	355	57601442
f5	ctrl	green	n	6	55191.26	390.431	268.32	129	92	2378	21548405.83	310	51713822
f5	ctrl	green	n	7	68077.679	452.782	360.357	126	91	4534	30824380.19	325	73975148
f5	ctrl	green	n	8	58008.055	331.474	208.204	131	85	2227	19228188.23	278	46145553
f5	ctrl	green	n	9	54952.082	422.465	285.534	130	91	2459	23215316.23	355	55714225
f5	ctrl	green	n	10	60979.44	416.71	288.587	127	67	2697	25410730.65	328	60982980
f5	ctrl	green	n	11	51157.327	393.279	276.028	127	82	4180	20119115.83	310	48283682
f5	ctrl	green	n	12	62125.325	373.795	260.962	129	77	5618	23222152.37	291	55730631
f5	ctrl	green	n	13	48557.625	393.073	241.368	126	89	1847	19086698.88	334	45805994
f5	ctrl	green	n	14	49275.158	346.891	233.915	127	81	3535	17093108.63	279	41021595
f5	ctrl	green	n	15	45317.061	402.521	282.633	126	85	2953	18241079.17	328	43776599
f5	ctrl	green	n	16	42665.69	411.289	258.292	141	81	2634	17547943.48	360	42113149
f5	ctrl	green	n	17	51226.08	389.31	290.251	128	80	4531	19942801.14	289	47860546
f5	ctrl	green	n	18	53547.852	356.724	254.185	126	87	3224	19101823.31	267	45842291
f5	ctrl	green	n	19	49430.165	334.625	216.967	131	71	2687	16540545.16	269	39695503
f5	ctrl	green	n	20	49025.98	407.537	272.571	132	89	3392	19979887.83	352	47949550
f5	ctrl	green	n	21	41276.044	350.097	234.753	127	85	3391	14450632.62	282	34679941
f5	ctrl	green	n	22	47537.995	427.426	251.089	128	89	2718	20318952	406	48763267
f5	ctrl	green	n	23	54254.134	352.624	240.191	126	79	2547	19131304.66	278	45913043
f5	ctrl	green	n	24	54948.332	360.127	255.079	125	98	3633	19788392.87	281	47489983
f5	ctrl	green	n	25	61934.067	362.39	231.77	126	89	4390	22444273.66	322	53863807
f5	ctrl	green	n	26	50667.304	352.69	244.166	128	88	3197	17869868.95	268	42885735
f5	ctrl	green	n	27	54836.244	328.43	198.769	129	88	2555	18009860.74	253	43221700
f5	ctrl	green	n	28	63500.805	386.025	259.514	125	81	2692	24512917.32	321	58828326
f5	ctrl	green	n	29	50011.024	348.659	238.44	127	82	2867	17436769.26	276	41846343
f5	ctrl	green	n	30	57363.025	371.167	249.416	126	90	3058	21291239.14	294	51096650
f5	ctrl	green	n	31	56995.509	344.144	213.217	128	87	3560	19614686.22	291	47073106
f5	ctrl	green	n	32	62049.489	393.767	296.273	126	88	4618	24433047.86	295	58636648
f5	ctrl	green	n	33	53533.685	378.273	237.95	126	93	2165	20250359.3	335	48598652
f5	ctrl	green	n	34	42783.196	327.133	229.36	128	86	2646	13995807.35	248	33588410
f5	ctrl	green	n	35	46405.444	385.532	254.777	126	92	2798	17890766.57	309	42935887
f5	ctrl	green	n	36	50579.384	327.455	201.317	126	61	3119	16562462.83	281	39748103
f5	ctrl	green	n	37	49819.349	383.138	245.415	127	89	3678	19087661.42	326	45808304
f5	ctrl	green	n	38	42711.526	346.535	228.483	128	85	2461	14801017.72	273	35520827
f5	ctrl	green	n	39	54960	441.839	306.153	126	79	4049	24283487.72	383	58277720
f5	ctrl	green	n	40	48374.7	363.205	237.179	130	87	3473	17569915.73	300	42165880
f5	ctrl	green	n	41	52274.461	371.377	253.314	125	84	2342	19413511.66	290	46590309
f5	ctrl	green	n	42	53896.201	364.251	247.922	128	80	2947	19631769.92	288	47114105
f5	ctrl	green	n	43	46580.452	389.006	239.653	128	85	3864	18120092	355	43486243
f5	ctrl	green	n	44	60841.934	432.988	303.687	128	45	4528	26343808.09	369	63222264
f5	ctrl	green	n	45	52303.212	351.025	212.802	125	94	2325	18359746.65	305	44061388
f5	ctrl	green	n	46	61281.12	373.689	250.45	130	80	4297	22900096.89	308	54957733
f5	ctrl	green	n	47	58859.76	358.862	227.736	127	82	2427	21122503.55	302	50691703
f5	ctrl	green	n	48	40486.841	348.548	215.499	127	92	1973	14111607.2	304	33866317
f5	ctrl	green	n	49	61689.889	354.476	254.82	127	73	4614	21867592.43	281	52479835
f5	ctrl	green	n	50	58521.828	360.929	237.109	128	85	3677	21122220.62	305	50691024
f5	ctrl	green	n	51	48685.548	354.969	225.356	130	69	2506	17281864.71	298	41474589
f5	ctrl	green	n	52	59951.06	418.23	298.536	131	73	3559	25073302.81	344	60173190
f5	ctrl	green	n	53	47176.729	349.035	238.47	126	64	3641	16466323.45	282	39517379
f5	ctrl	green	n	54	43420.725	360.863	238.531	132	76	2521	15668914.27	288	37603684
f5	ctrl	green	n	55	48130.106	403.998	282.391	131	74	4000	19444484.32	326	46664640
f5	ctrl	green	n	56	50409.793	407.102	265.656	129	88	3952	20521918.32	369	49250364
f5	ctrl	green	n	57	57945.969	394.836	287.172	126	87	4218	22879137.6	308	54907433
f5	ctrl	green	n	58	63277.878	382.502	263.622	125	78	2869	24203900.77	297	58086720
f5	ctrl	green	n	59	63812.485	359.243	215.203	131	93	2303	22924197.57	314	55015572
f5	ctrl	green	n	60	59217.276	352.183	243.418	132	74	4070	20855293.06	282	50050427
f5	ctrl	green	n	61	50532.715	319.745	214.389	135	87	1879	16157561.91	246	38776385
f5	ctrl	green	n	62	41548.973	381.294	268.794	127	82	2838	15842372.58	300	38019965
f5	ctrl	green	n	63	54055.375	376.083	246.881	129	89	2270	20329331.22	324	48788176
f5	ctrl	green	n	64	61193.616	403.093	264.049	126	99	4219	24666731.82	346	59197464
f5	ctrl	green	n	65	60038.981	357.581	238.837	126	83	2248	21468826.38	277	51522840
f5	ctrl	green	n	66	45275.392	375.162	218.164	132	89	1791	16985608.74	348	40763607
f5	ctrl	green	n	67	62014.904	385.496	241.112	125	89	2758	23906495.58	341	57372980
f5	ctrl	green	n	68	59943.143	381.396	284.081	126	70	3759	22862100.99	283	54866547
f6	ctrl	green	n	1	56157.56	397.094	219.316	126	91	1834	22299824.13	376	53517138
f6	ctrl	green	n	2	51369.009	424.252	270.751	127	91	3090	21793392.29	372	52301757
f6	ctrl	green	n	3	56641.749	375.109	262.123	134	91	4456	21246839.04	311	50990089
f6	ctrl	green	n	4	54657.492	390.312	258.553	129	89	4176	21333455.49	322	51197959
f6	ctrl	green	n	5	50501.886	431.201	293.201	128	58	4127	21776479.44	359	52261168
f6	ctrl	green	n	6	60416.921	372.937	219.734	152	87	2539	22531723.45	331	54073671
f6	ctrl	green	n	7	64558.777	391.1	256.176	127	88	4701	25248922.33	338	60594651
f6	ctrl	green	n	8	51901.116	334.939	220.464	132	87	3761	17383714.17	262	41719012
f6	ctrl	green	n	9	66146.766	390.095	282.508	132	82	2228	25803501.36	271	61925580
f6	ctrl	green	n	10	48129.278	368.338	263.353	126	83	4299	17727827.36	293	42544846
f6	ctrl	green	n	11	45581.661	405.704	264.099	128	85	3284	18492670.98	342	44380387
f6	ctrl	green	n	12	54587.489	393.299	257.632	137	83	2947	21469216.26	325	51523770
f6	ctrl	green	n	13	62196.169	408.073	276.563	134	53	2879	25380587.08	322	60910632
f6	ctrl	green	n	14	60684.85	429.977	278.863	126	91	2818	26093092.48	384	62620567
f6	ctrl	green	n	15	62698.692	420.308	294.202	130	87	3933	26352769.73	349	63243764
f6	ctrl	green	n	16	66686.374	391.144	262.093	135	79	4216	26083967.06	335	62598667
f6	ctrl	green	n	17	59936.899	428.847	302.664	136	90	4581	25703772.64	355	61686242
f6	ctrl	green	n	18	54004.545	413.799	275.805	128	89	3357	22347031.7	348	53630431
f6	ctrl	green	n	19	58153.484	362.458	233.049	130	89	3600	21078212.19	302	50585403
f6	ctrl	green	n	20	51936.951	391.873	269.014	130	71	3436	20352683.28	330	48844213
f6	ctrl	green	n	21	65037.548	373.74	268.618	127	79	4533	24307117.72	289	58334423
f6	ctrl	green	n	22	61070.284	381.41	272.509	126	70	4527	23292798.98	304	55900169
f6	ctrl	green	n	23	61041.533	381.513	256.864	128	85	5145	23288155.44	301	55889025
f6	ctrl	green	n	24	57615.543	388.409	270.732	126	82	4464	22378393.13	312	53705695
f6	ctrl	green	n	25	59737.307	359.604	237.707	126	72	5652	21481748.92	295	51553847
f6	ctrl	green	n	26	50024.364	316.309	180.484	128	86	1856	15823138.45	279	37973801
f6	ctrl	green	n	27	49463.505	343.847	230.003	127	83	5138	17007879.12	281	40817049
f6	ctrl	green	n	28	73560.437	335.255	203.526	126	75	4541	24661486.79	308	59184870
f6	ctrl	green	n	29	54910.843	383.607	236.318	129	84	2903	21064199.48	337	50551768
f6	ctrl	green	n	30	54722.085	365.148	233.188	129	87	2116	19981667.5	298	47953810
f6	ctrl	green	n	31	57177.197	340.051	204.539	126	78	2491	19443167.88	299	46661470
f6	ctrl	green	n	32	61450.725	344.378	198.12	125	87	1591	21162277.29	305	50787144
f6	ctrl	green	n	33	58689.349	351.296	209.988	129	90	2224	20617351.55	312	49479382
f6	ctrl	green	n	34	51211.924	396.84	249.827	135	92	4573	20322955.18	358	48772863
f6	ctrl	green	n	35	51538.189	427.31	281.929	127	95	2981	22022765.37	369	52852221
f6	ctrl	green	n	36	67764.763	380.266	244.338	126	77	3860	25768635.93	332	61841900
f6	ctrl	green	n	37	53847.044	393.819	263.898	131	83	4526	21205970.34	355	50892003
f6	ctrl	green	n	38	46209.612	385.955	252.885	127	94	6117	17834837.12	341	42801653
f6	ctrl	green	n	39	47669.678	405.314	256.54	128	92	4142	19321165.46	344	46368678
f6	ctrl	green	n	40	46844.224	381.531	238.211	129	82	5014	17872515.5	345	42892077
f6	ctrl	green	n	41	49827.694	335.705	213.355	127	89	4895	16727397.34	293	40143919
f6	ctrl	green	n	42	65696.336	375.21	271.11	128	79	4732	24649919.81	285	59157104
f6	ctrl	green	n	43	48545.135	372.332	227.216	126	91	2958	18074889.34	330	43377752
f6	ctrl	green	n	44	63891.253	428.308	283.846	127	81	5376	27365109.3	395	65673261
f6	ctrl	green	n	45	69633.597	370.25	245.741	134	87	2419	25781806.64	302	61873510
f6	ctrl	green	n	46	56495.497	399.056	236.459	132	79	2089	22544881.31	363	54105244
f6	ctrl	green	n	47	65031.72	381.437	232.135	128	91	3397	24805507.47	342	59530499
f6	ctrl	green	n	48	58365.582	389.783	265.832	129	79	5418	22749904.42	334	54597277
f6	ctrl	green	n	49	65831.34	355.205	236.77	126	53	6713	23383592.53	294	56118059
f6	ctrl	green	n	50	68932.315	354.936	248.81	135	94	5480	24466594.49	261	58717145
f6	ctrl	green	n	51	61168.21	351.311	241.254	128	80	2888	21489069.76	279	51571412
f6	ctrl	green	n	52	57275.116	347.551	219.339	125	85	1926	19906020.79	285	47772268
f6	ctrl	green	n	53	63654.991	404.191	275.113	136	97	4615	25728762.14	334	61746209
f6	ctrl	green	n	54	60327.339	374.384	258.729	126	74	5360	22585592.75	312	54202947
f6	ctrl	green	n	55	54732.083	371.891	253.717	127	86	3201	20354389.19	305	48848303
f6	ctrl	green	n	56	44328.275	394.998	282.064	130	90	2923	17509599.68	304	42021120
f6	ctrl	green	n	57	55570.867	319.373	200.395	130	87	2153	17747848.79	263	42592895
f6	ctrl	green	n	58	49923.943	330.701	198.248	127	91	2633	16509903.59	286	39621962
f6	ctrl	green	n	59	74825.078	324.317	194.16	130	81	2875	24267031.44	280	58238220
f6	ctrl	green	n	60	49627.263	305.108	181.325	128	87	2309	15141683.29	257	36338383
f6	ctrl	green	n	61	55883.381	350.74	208.997	132	87	2967	19600563.26	299	47039207
f6	ctrl	green	n	62	49001.818	347.225	236.14	132	72	3411	17014665.77	273	40833336
p0	ctrl	red	n	1	70453.629	108.101	7.05	105	73	203	7616105.154	107	18277819
p0	ctrl	red	n	2	71994.116	109.511	8.972	105	73	298	7884119.873	107	18921025
p0	ctrl	red	n	3	75915.545	112.1	11.549	105	63	273	8510140.915	109	20423407
p0	ctrl	red	n	4	62256.172	110.075	9.777	105	69	241	6852819.52	108	16446017
p0	ctrl	red	n	5	71151.161	110.104	9.539	105	74	237	7834040.507	108	18800840
p0	ctrl	red	n	6	68788.97	110.082	8.643	105	55	287	7572441.08	108	18173030
p0	ctrl	red	n	7	68701.882	108.209	7.409	105	70	232	7434133.94	107	17841108
p0	ctrl	red	n	8	70213.201	110.196	9.912	106	67	295	7737213.175	108	18568465
p0	ctrl	red	n	9	74805.077	111.28	10.405	105	63	256	8324304.526	108	19977420
p0	ctrl	red	n	10	71852.443	109.524	9.175	104	57	260	7869553.792	107	18886068
p0	ctrl	red	n	11	69296.076	110.179	9.522	106	69	251	7634993.515	108	18323149
p0	ctrl	red	n	12	65501.736	112.816	13.092	106	57	361	7389613.577	109	17734264
p0	ctrl	red	n	13	61799.901	110.066	9.269	105	62	242	6802060.539	108	16324201
p0	ctrl	red	n	14	60769.021	109.476	8.404	105	69	227	6652761.232	108	15965899
p0	ctrl	red	n	15	62668.691	110.185	9.234	105	55	207	6905168.574	108	16571649
p0	ctrl	red	n	16	70461.129	112.698	12.899	106	62	337	7940824.542	109	19057110
p0	ctrl	red	n	17	68818.554	111.186	11.56	105	57	306	7651626.773	108	18363067
p0	ctrl	red	n	18	80498.67	110.439	10.358	105	76	340	8890166.575	108	21335427
p0	ctrl	red	n	19	65923.839	110.679	9.709	106	60	245	7296397.661	108	17510556
p0	ctrl	red	n	20	63919.164	108.65	7.816	105	72	208	6944823.715	107	16666817
p0	ctrl	red	n	21	72251.627	110.977	11.02	105	54	371	8018242.655	108	19242905
p0	ctrl	red	n	22	62099.081	110.025	9.091	106	78	217	6832430.674	108	16397086
p0	ctrl	red	n	23	62746.611	110.668	9.568	105	62	227	6944039.513	108	16664935
p0	ctrl	red	n	24	67328.903	111.48	10.759	106	60	256	7505804.291	109	18013109
p0	ctrl	red	n	25	67891.012	109.319	8.353	105	73	353	7421758.793	108	17811409
p0	ctrl	red	n	26	68392.702	109.38	8.51	105	79	238	7480777.317	107	17953047
p0	ctrl	red	n	27	65382.981	111.18	9.71	106	72	234	7269279.341	109	17445475
p0	ctrl	red	n	28	65671.744	110.106	8.854	105	68	268	7230858.006	108	17353268
p0	ctrl	red	y	29	66448.446	109.483	8.701	105	67	290	7274981.684	107	17459160
p0	ctrl	red	n	30	66885.549	112.555	11.606	106	64	251	7528287.4	109	18067066
p0	ctrl	red	n	31	67303.485	112.098	11.777	106	55	303	7544593.143	109	18106198
p0	ctrl	red	n	32	66387.193	109.87	9.118	105	64	250	7293941.299	107	17504661
p0	ctrl	red	n	33	72412.885	111.659	10.295	105	64	272	8085529.056	109	19404385
p0	ctrl	red	n	34	63147.462	108.92	8.129	105	67	331	6877993.585	107	16506432
p0	ctrl	red	n	35	72384.134	108.446	7.533	105	70	229	7849743.306	107	18838525
p0	ctrl	red	n	36	80084.068	109.881	9.227	105	63	204	8799730.368	107	21118390
p0	ctrl	red	n	37	71596.598	111.356	11.008	105	62	267	7972681.828	108	19133564
p0	ctrl	red	n	38	58993.106	108.369	6.96	105	70	215	6393020.64	107	15342550
p0	ctrl	red	n	39	69299.41	111.011	10.503	106	70	250	7693019.91	108	18462406
p0	ctrl	red	n	40	76358.481	111.569	10.965	105	71	264	8519270.498	108	20445317
p0	ctrl	red	n	41	74353.807	111.325	10.667	106	73	267	8277421.555	108	19864906
p0	ctrl	red	n	42	70061.111	109.788	8.895	106	69	248	7691871.108	108	18459649
p0	ctrl	red	n	43	64232.929	110.88	10.061	106	62	245	7122142.216	108	17092362
p0	ctrl	red	n	44	72498.305	109.493	8.478	106	66	232	7938077.75	107	19050518
p0	ctrl	red	n	45	58728.094	109.278	8.76	105	69	234	6417689.682	107	15401753
p0	ctrl	red	n	46	68529.374	111.314	10.654	105	64	225	7628292.376	108	18307067
p0	ctrl	red	n	47	66773.044	112.206	10.807	106	46	253	7492316.176	109	17980739
p0	ctrl	red	n	48	71304.501	111.473	10.315	105	61	254	7948546.977	109	19075643
p0	ctrl	red	n	49	71759.522	112.385	11.373	105	75	298	8064724.774	109	19354457
p0	ctrl	red	n	50	71322.418	110.891	9.926	105	71	216	7908982.673	108	18980693
p0	ctrl	red	n	51	72642.895	110.319	8.935	105	73	209	8013924.125	108	19232541
p0	ctrl	red	n	52	83550.893	109.777	9.061	106	51	237	9171985.257	107	22011761
p0	ctrl	red	n	53	71218.664	109.737	8.992	105	75	257	7815337.987	107	18755956
p0	ctrl	red	n	54	61574.057	111.067	11.255	105	72	313	6838866.384	108	16412531
p0	ctrl	red	n	55	58009.728	108.677	8.062	104	74	199	6304316.626	107	15129670
p0	ctrl	red	n	56	61487.387	111.919	11.334	105	60	259	6881592.531	108	16515069
p0	ctrl	red	n	57	69297.326	113.942	13.611	106	69	331	7895863.779	109	18949209
p0	ctrl	red	n	58	69699.428	108.595	7.978	105	75	226	7569020.543	107	18164821
p0	ctrl	red	n	59	65708.829	109.895	9.213	106	75	243	7221104.262	108	17329860
p0	ctrl	red	n	60	63596.233	110.812	9.617	105	64	265	7047230.5	108	16912582
p0	ctrl	red	n	61	70293.205	109.809	9.676	105	73	291	7718804.456	107	18524286
p0	ctrl	red	n	62	67922.264	110.495	9.448	105	78	234	7505040.125	108	18011275
p0	ctrl	red	n	63	71508.677	111.082	10.842	106	66	265	7943358.861	108	19063192
p0	ctrl	red	n	64	59209.783	112.696	12.549	105	52	286	6672701.34	109	16013753
p0	gfp	red	n	1	67658.94	111.673	11.306	105	64	307	7555646.475	109	18132719
p0	gfp	red	n	2	76061.825	112.215	11.325	106	65	244	8535303.535	109	20483788
p0	gfp	red	n	3	74647.177	109.377	8.818	106	43	252	8164682.353	107	19594338
p0	gfp	red	n	4	68448.976	110.731	10.635	106	67	316	7579436.733	108	18189813
p0	gfp	red	n	5	73154.609	109.182	8.024	106	74	246	7987157.953	107	19168299
p0	gfp	red	n	6	67118.915	112.33	11.303	106	69	332	7539445.314	109	18093838
p0	gfp	red	n	7	75347.209	111.126	10.623	106	66	302	8373001.917	108	20094282
p0	gfp	red	n	8	68624.401	109.877	9.638	105	69	267	7540219.1	107	18095695
p0	gfp	red	n	9	63392.91	112.796	12.415	106	73	297	7150436.621	109	17160260
p0	gfp	red	n	10	67173.084	111.416	11.792	105	69	335	7484186.11	108	17961222
p0	gfp	red	n	11	68177.297	110.606	10.439	105	62	255	7540786.626	108	18097057
p0	gfp	red	n	12	72845.844	111.8	11.408	105	66	257	8144200.996	109	19545185
p0	gfp	red	n	13	75266.789	110.491	9.623	106	72	305	8316279.313	108	19958154
p0	gfp	red	n	14	69333.6	110.115	9.299	106	61	241	7634638.435	108	18322291
p0	gfp	red	n	15	73069.605	112.266	11.704	106	70	364	8203213.705	109	19686809
p0	gfp	red	n	16	70707.413	110.218	9.202	105	77	273	7793217.382	108	18702863
p0	gfp	red	y	17	76388.507	112.078	12.785	106	63	326	8561453.903	108	20546546
p0	gfp	red	n	18	72422.075	110.365	9.432	106	67	253	7992864.465	108	19181994
p0	gfp	red	n	19	70301.561	110.543	10.429	105	68	261	7771343.878	108	18650369
p0	gfp	red	n	20	60283.184	110.057	8.61	105	57	241	6634599.605	108	15922308
p0	gfp	red	n	21	70211.14	112.577	12.588	106	71	326	7904167.059	109	18969130
p0	gfp	red	n	22	62695.795	109.899	8.297	106	68	203	6890193.423	108	16535705
p0	gfp	red	n	23	69901.959	110.925	10.056	105	72	247	7753908.494	108	18608526
p0	gfp	red	n	24	72707.505	111.239	10.545	106	63	278	8087874.66	108	19410008
p0	gfp	red	n	25	66030.115	110.213	9.345	106	63	246	7277395.366	108	17464947
p0	gfp	red	n	26	66147.62	110.424	8.852	106	56	217	7304267.017	108	17529436
p0	gfp	red	n	27	70265.309	109.488	8.633	105	68	278	7693235.291	107	18462917
p0	gfp	red	n	28	77279.381	111.229	10.026	106	60	275	8595725.476	109	20628794
p0	gfp	red	n	29	73296.282	111.639	10.371	106	66	273	8182741.932	109	19637679
p0	gfp	red	n	30	72943.349	111.219	10.421	105	70	252	8112663.715	108	19469499
p0	gfp	red	n	31	67514.766	110.286	9.455	105	66	253	7445948.521	108	17869456
p0	gfp	red	n	32	66635.559	111.274	10.799	105	62	301	7414830.426	108	17794776
p0	gfp	red	n	33	72840.428	112.99	11.741	106	62	308	8230258.697	110	19751714
p0	gfp	red	n	34	66118.869	110.063	9.658	105	63	250	7277232.025	108	17464555
p0	gfp	red	n	35	74418.833	110.392	9.404	106	66	224	8215277.176	108	19715760
p0	gfp	red	n	36	69971.963	111.844	9.866	106	63	236	7825962.635	109	18781448
p0	gfp	red	n	37	72219.982	110.787	10.083	105	69	248	8001022.756	108	19201573
p0	gfp	red	n	38	71758.711	111.368	11.116	106	49	341	7991650.659	108	19179081
p0	gfp	red	n	39	74764.266	111.208	11.28	106	64	304	8314356.308	108	19953539
p0	gfp	red	n	40	69994.047	110.161	9.417	106	67	413	7710586.505	108	18504558
p0	gfp	red	n	41	74778.85	108.932	8.014	105	81	242	8145826.487	107	19549086
p0	gfp	red	n	42	75759.728	110.606	9.947	106	52	235	8379459.297	108	20109779
p0	gfp	red	n	43	73579.628	110.486	10.162	105	76	324	8129513.655	108	19509937
p0	gfp	red	n	44	66756.398	113.284	11.769	106	50	261	7562411.368	110	18148954
p0	gfp	red	n	45	63928.768	111.872	10.426	105	64	283	7151853.769	109	17163661
p0	gfp	red	n	46	70573.24	109.163	8.422	105	68	246	7704018.703	107	18488796
p0	gfp	red	n	47	61895.758	108.677	8.365	105	82	268	6726674.665	107	16143278
p0	gfp	red	n	48	72466.66	109.539	8.698	106	75	227	7937908.608	107	19050106
p0	gfp	red	n	49	76612.684	109.352	8.519	106	63	253	8377773.386	107	20105733
p0	gfp	red	n	50	68829.827	113.453	12.729	106	74	333	7808961.438	110	18740647
p0	gfp	red	n	51	67971.871	109.61	8.748	106	67	281	7450406.226	108	17880154
p0	gfp	red	n	52	70356.147	110.491	10.886	106	76	333	7773743.571	108	18656128
p0	gfp	red	n	53	73677.133	110.098	10.332	105	68	278	8111683.67	107	19467147
p0	gfp	red	n	54	73972.563	110.989	10.905	106	59	312	8210176.108	108	19703518
p0	gfp	red	n	55	73012.102	110.819	9.559	106	60	272	8091134.393	108	19417831
p0	gfp	red	n	56	59235.22	108.495	8.515	105	59	305	6426742.562	107	15423474
p0	gfp	red	n	57	78191.09	111.359	10.331	105	71	250	8707272.264	109	20896494
p0	gfp	red	n	58	67831.864	109.94	9.074	105	82	252	7457445.299	108	17897047
p0	gfp	red	n	59	63861.682	109.473	9.357	106	74	360	6991137.64	107	16777960
p0	gfp	red	n	60	74703.013	110.539	9.818	105	63	297	8257602.452	108	19817336
p0	gfp	red	n	61	76091.827	110.058	9.793	105	61	261	8374514.07	108	20097911
p0	gfp	red	n	62	66461.801	109.533	10.23	105	66	347	7279745.891	107	17470588
p0	gfp	red	n	63	73770.887	109.271	9.075	105	74	257	8060986.342	107	19345479
p0	gfp	red	n	64	74272.577	111.39	10.307	105	63	282	8273214.836	109	19854804
p0	gfp	red	n	65	70076.967	111.004	10.01	106	60	254	7778825.471	108	18668324
p0	gfp	red	n	66	72988.768	111.947	10.949	106	70	279	8170838.052	109	19609111
p0	gfp	red	n	67	77116.457	111.026	11.934	106	68	339	8561915.174	108	20547653
p0	gfp	red	n	68	61737.834	110.278	9.581	105	64	313	6808346.332	108	16339281
p0	gfp	red	n	69	75595.137	112.494	11.669	106	68	240	8503962.513	109	20408573
p0	gfp	red	n	70	58891.87	108.136	7.261	105	73	224	6368349.047	107	15283336
p0	gfp	red	n	71	63084.146	110.061	10.299	105	61	244	6943127.103	107	16662740
p0	gfp	red	n	72	70446.984	110.888	9.889	106	46	266	7811702.814	108	18747226
f1	gfp	red	n	1	61257.796	105.766	4.455	105	87	150	6479000.255	105	15548891
f1	gfp	red	n	2	72719.152	106.015	4.785	105	83	176	7709320.984	105	18501526
f1	gfp	red	n	3	73071.668	106.226	5.01	105	82	167	7762116.31	106	18628229
f1	gfp	red	n	4	60060.658	105.941	4.766	104	76	197	6362912.04	105	15270292
f1	gfp	red	n	5	65857.589	106.221	4.784	105	86	174	6995433.405	106	16788274
f1	gfp	red	n	6	77141.854	106.113	4.704	105	75	150	8185765.227	106	19644940
f1	gfp	red	n	7	53969.546	105.669	4.282	105	84	140	5702910.671	105	13686361
f1	gfp	red	n	8	64285.85	105.751	4.176	105	87	175	6798264.408	105	16315090
f1	gfp	red	n	9	61237.378	105.613	4.226	105	83	142	6467437.227	105	15521141
f1	gfp	red	n	10	63252.887	105.455	4.221	104	88	148	6670338.986	105	16008083
f1	gfp	red	n	11	71699.939	106.184	4.878	105	81	172	7613417.024	106	18271367
f1	gfp	red	n	12	61674.065	106.037	4.664	105	88	160	6539731.776	106	15694640
f1	gfp	red	n	13	65720.082	105.581	4.485	105	80	164	6938772.903	105	16652295
f1	gfp	red	n	14	57278.864	105.213	4.22	104	87	143	6026455.436	105	14462833
f1	gfp	red	n	15	47540.92	105.14	4.046	104	73	126	4998445.189	105	11995721
f1	gfp	red	n	16	69622.761	105.696	4.332	105	88	148	7358821.655	105	17660366
f1	gfp	red	n	17	52343.222	105.596	4.271	105	87	150	5527254.321	105	13264805
f1	gfp	red	n	18	66615.123	106.063	4.527	105	87	152	7065427.016	106	16956251
f1	gfp	red	n	19	60707.354	105.99	4.636	105	67	176	6434365.301	106	15441772
f1	gfp	red	n	20	60379.005	105.687	4.355	105	88	143	6381300.796	105	15314423
f1	gfp	red	n	21	65924.675	105.635	4.347	104	86	150	6963966.553	105	16712757
f1	gfp	red	n	22	64187.096	105.682	4.569	104	74	180	6783399.563	105	16279416
f1	gfp	red	n	23	62170.337	105.374	4.216	104	87	148	6551161.048	105	15722069
f1	gfp	red	n	24	63986.253	105.668	4.567	104	74	163	6761320.222	105	16226428
f1	gfp	red	n	25	65391.734	105.758	4.627	104	80	172	6915711.017	105	16596949
f1	gfp	red	n	26	54525.405	105.572	4.411	104	86	141	5756381.444	105	13814685
f1	gfp	red	n	27	60604.016	105.763	4.384	104	86	145	6409687.091	105	15382547
f1	gfp	red	n	28	62821.2	106.093	4.683	104	81	150	6664874.987	106	15994970
f1	gfp	red	n	29	66139.268	105.834	4.944	104	83	173	6999760.27	105	16798658
f1	gfp	red	n	30	63956.669	106.2	4.924	104	58	158	6792167.879	106	16300459
f1	gfp	red	n	31	59678.14	105.944	4.603	104	87	174	6322513.947	105	15173341
f1	gfp	red	n	32	59847.314	105.495	4.372	104	87	160	6313580.206	105	15151901
f1	gfp	red	n	33	69135.238	106.007	4.763	105	68	183	7328826.953	105	17588382
f1	gfp	red	n	34	58290.16	105.621	4.458	105	77	151	6156681.795	105	14775362
f1	gfp	red	n	35	67386.409	105.645	4.479	104	71	160	7119005.711	105	17084834
f1	gfp	red	n	36	60909.03	105.984	4.716	105	85	187	6455399.594	105	15492252
f1	gfp	red	n	37	56852.594	105.292	4.097	104	87	135	5986116.095	105	14366023
f1	gfp	red	n	38	62049.082	105.438	4.277	105	86	157	6542342.729	105	15700906
f1	gfp	red	n	39	64388.772	105.423	4.295	104	80	159	6788042.691	105	16290559
f1	gfp	red	y	40	64502.944	105.373	4.134	105	65	158	6796849.76	105	16311695
f1	gfp	red	n	41	65792.169	105.783	4.543	104	85	165	6959724.276	105	16702576
f1	gfp	red	n	42	60885.695	105.638	4.381	104	61	155	6431829.769	105	15435687
f1	gfp	red	n	43	61761.985	105.686	4.445	104	88	148	6527401.63	105	15665049
f1	gfp	red	n	44	69969.86	106.376	5.018	105	67	155	7443138.42	106	17862717
f1	gfp	red	n	45	58225.157	105.843	4.416	105	86	154	6162727.905	105	14789872
f1	gfp	red	n	46	66019.679	105.878	4.449	105	86	145	6990063.16	105	16775386
f1	gfp	red	n	47	74154.217	106.343	4.882	105	69	157	7885766.953	106	18924977
f1	gfp	red	n	48	63885.415	106.42	5.034	105	69	192	6798688.594	106	16316108
f1	gfp	red	n	49	63705.824	105.866	4.501	105	67	148	6744258.61	105	16185482
f1	gfp	red	n	50	65790.502	106.179	4.716	105	83	164	6985556.705	106	16764571
f1	gfp	red	n	51	69949.442	105.8	4.424	104	80	154	7400632.314	105	17760707
f1	gfp	red	n	52	56420.075	105.453	4.27	105	88	176	5949682.349	105	14278586
f1	gfp	red	n	53	53903.71	105.038	4.008	104	84	126	5661948.801	105	13588057
f1	gfp	red	n	54	64904.629	106.024	4.766	105	85	179	6881479.872	106	16514798
f1	gfp	red	n	55	66831.8	106.06	4.594	105	88	151	7088183.055	106	17010863
f1	gfp	red	n	56	70164.869	105.955	4.675	105	85	172	7434296.766	105	17841498
f1	gfp	red	n	57	66338.861	105.659	4.208	105	86	151	7009265.287	105	16821469
f1	gfp	red	n	58	65943.009	105.75	4.601	105	78	173	6973460.736	105	16735542
f1	gfp	red	n	59	59614.804	105.554	4.423	105	82	147	6292605.915	105	15101565
f1	gfp	red	n	60	68532.711	106.58	5.158	105	73	189	7304208.747	106	17529301
f1	gfp	red	n	61	57057.187	106.489	5.207	105	79	185	6075990.613	106	14581712
f1	gfp	red	n	62	63990.837	105.953	4.818	105	66	165	6780041.493	105	16271357
f1	gfp	red	n	63	66775.128	105.27	4.315	104	88	162	7029404.646	105	16869802
f1	gfp	red	n	64	62596.604	105.516	4.442	105	88	180	6604930.711	105	15851111
f1	gfp	red	n	65	64600.445	105.238	4.136	104	85	141	6798413.699	105	16315449
f1	gfp	red	n	66	62986.205	105.061	3.994	104	87	131	6617423.364	105	15881092
f1	gfp	red	n	67	61537.806	105.484	4.518	104	80	154	6491234.694	105	15578253
f1	gfp	red	n	68	69649.425	106.003	4.865	104	80	178	7383055.353	105	17718525
f1	gfp	red	n	69	58976.022	105.579	4.41	104	88	160	6226641.797	105	14943259
f1	gfp	red	n	70	54260.807	105.59	4.442	104	75	147	5729388.294	105	13749905
f2	gfp	red	n	1	70010.281	107.131	5.177	105	62	175	7500302.149	106	17999903
f2	gfp	red	y	2	55736.712	106.924	5.008	106	62	159	5959616.364	106	14302426
f2	gfp	red	n	3	43562.823	106.544	4.668	105	75	149	4641364.905	106	11138767
f2	gfp	red	n	4	49588.932	107.312	5.143	106	82	179	5321512.219	107	12771046
f2	gfp	red	n	5	68409.791	107.162	5.825	106	72	247	7330954.415	106	17593487
f2	gfp	red	n	6	68450.626	108.223	6.113	106	71	190	7407925.847	107	17778210
f2	gfp	red	n	7	43856.586	106.809	4.884	106	76	156	4684271.031	106	11241737
f2	gfp	red	n	8	60491.93	107.256	5.367	106	87	172	6488106.335	107	15570744
f2	gfp	red	n	9	50729.817	106.354	4.773	105	83	174	5395328.924	106	12948198
f2	gfp	red	n	10	51878.619	106.583	4.999	105	85	162	5529387.547	106	13269924
f2	gfp	red	n	11	58493.505	107.027	5.178	106	76	160	6260376.351	106	15024217
f2	gfp	red	n	12	51526.103	106.584	5.036	105	64	174	5491865.417	106	13179875
f2	gfp	red	n	13	55798.382	106.937	5.271	106	61	174	5966909.197	106	14319928
f2	gfp	red	n	14	60946.117	107.02	5.197	105	76	186	6522465.821	106	15653203
f2	gfp	red	n	15	59041.447	106.827	4.964	106	84	156	6307199.323	106	15136587
f2	gfp	red	n	16	64957.55	107.515	5.627	106	78	161	6983931.481	107	16760670
f2	gfp	red	n	17	64492.946	107.324	5.447	105	79	164	6921649.887	107	16611201
f2	gfp	red	n	18	59155.619	107.016	5.19	106	80	175	6330612.059	106	15192775
f2	gfp	red	n	19	60888.614	106.88	5.291	105	79	180	6507755.566	106	15617900
f2	gfp	red	n	20	60289.004	107.057	5.071	106	68	162	6454365.628	107	15489770
f2	gfp	red	n	21	63089.965	107.235	5.51	105	71	169	6765463.17	106	16236370
f2	gfp	red	n	22	71129.082	108.104	5.94	106	68	201	7689356.201	107	18453612
f2	gfp	red	n	23	48690.974	106.877	5.364	106	79	175	5203927.266	106	12488855
f2	gfp	red	n	24	51709.862	106.965	4.927	106	89	151	5531137.21	106	13274123
f2	gfp	red	n	25	45960.016	106.186	4.532	105	88	149	4880307.901	106	11712204
f2	gfp	red	n	26	50080.621	107.325	5.172	105	80	149	5374903.825	107	12899180
f2	gfp	red	n	27	48647.222	106.964	4.947	106	76	154	5203511.413	106	12487857
f2	gfp	red	n	28	60829.028	106.478	4.928	105	81	178	6476957.909	106	15543989
f2	gfp	red	n	29	57190.529	106.639	4.857	105	81	158	6098737.301	106	14636301
f2	gfp	red	n	30	58356.415	107.149	5.505	106	77	186	6252833.506	106	15006115
f2	gfp	red	n	31	61170.294	107.462	5.51	106	45	190	6573456.484	107	15775575
f2	gfp	red	n	32	52851.581	106.952	5.191	106	80	161	5652585.257	106	13565585
f2	gfp	red	n	33	56920.516	107.056	5.207	106	66	166	6093679.57	106	14624163
f2	gfp	red	n	34	57548.462	106.523	4.53	105	70	156	6130256.658	106	14711944
f2	gfp	red	n	35	60791.11	106.529	4.95	105	51	154	6476002.449	106	15541696
f2	gfp	red	n	36	65276.731	106.457	5.022	105	76	162	6949183.228	106	16677278
f2	gfp	red	n	37	57168.861	107.56	5.209	106	80	154	6149085.434	107	14757131
f2	gfp	red	n	38	61021.12	107.321	5.334	105	81	166	6548830.775	107	15716476
f2	gfp	red	n	39	52857.414	107.596	5.626	106	69	183	5687236.007	107	13648743
f2	gfp	red	n	40	52072.378	106.474	4.685	105	75	158	5544354.064	106	13305842
f2	gfp	red	n	41	47730.513	106.991	4.758	106	81	153	5106731.576	107	12255596
f2	gfp	red	n	42	54802.503	107.509	5.29	106	75	162	5891783.266	107	14139634
f2	gfp	red	n	43	69796.938	109.702	6.729	107	48	170	7656898.468	109	18375717
f2	gfp	red	n	44	60089.411	108.702	6.076	107	69	166	6531846.25	108	15675715
f2	gfp	red	n	45	71196.168	107.896	6.292	106	60	221	7681781.688	107	18435434
f2	gfp	red	n	46	53536.195	106.318	4.77	105	87	157	5691855.384	106	13659829
f2	gfp	red	n	47	65922.178	107.8	5.45	106	48	167	7106424.576	107	17054640
f2	gfp	red	n	48	50733.567	107.031	5.074	106	74	170	5430085.512	106	13031610
f2	gfp	red	n	49	67422.663	108.264	6.211	106	60	180	7299418.391	107	17517804
f2	gfp	red	n	50	61971.164	107.005	4.949	106	64	169	6631205.788	107	15914167
f2	gfp	red	n	51	53853.293	107.189	4.918	106	72	155	5772471.983	107	13853300
f2	gfp	red	n	52	68962.733	108.232	5.943	106	67	176	7463959.656	107	17912685
f2	gfp	red	n	53	69936.528	108.496	6.192	106	81	188	7587811.563	108	18209916
f2	gfp	red	n	54	61213.212	108.002	5.616	106	67	163	6611146.538	107	15866027
f2	gfp	red	n	55	55965.056	107.478	5.089	106	82	192	6014989.31	107	14435315
f2	gfp	red	n	56	58655.179	107.245	5.343	106	81	160	6290491.06	106	15096489
f2	gfp	red	n	57	61456.974	107.855	5.511	106	73	173	6628421.077	107	15907484
f2	gfp	red	n	58	57132.193	107.373	4.968	106	68	162	6134461.85	107	14722036
f2	gfp	red	n	59	53826.208	107.304	5.395	105	58	169	5775792.551	106	13861269
f2	gfp	red	n	60	64296.687	107.584	5.237	106	61	178	6917295.105	107	16600750
f2	gfp	red	n	61	55196.688	107.229	5.189	106	70	176	5918669.494	107	14204158
f2	gfp	red	n	62	46172.526	107.324	5.161	106	83	185	4955412.165	107	11892446
f2	gfp	red	n	63	56823.429	107.285	5.415	106	73	163	6096276.356	107	14630395
f3	gfp	red	n	1	61000.284	105.545	4.611	104	79	174	6438262.591	105	15451125
f3	gfp	red	n	2	43349.895	105.381	4.286	104	89	139	4568250.161	105	10963300
f3	gfp	red	n	3	52465.311	105.193	4.324	104	85	157	5518977.718	105	13244942
f3	gfp	red	n	4	57534.709	105.34	4.257	104	87	150	6060689.109	105	14544990
f3	gfp	red	n	5	69098.154	106.04	4.873	105	81	174	7327185.245	105	17584442
f3	gfp	red	n	6	48385.125	104.958	4.002	104	88	130	5078416.361	105	12187643
f3	gfp	red	n	7	49635.599	105.486	4.218	104	87	153	5235847.713	105	12565461
f3	gfp	red	n	8	51338.593	105.055	4.137	104	85	156	5393365.736	105	12943487
f3	gfp	red	n	9	60789.858	105.47	4.101	104	88	163	6411491.786	105	15386878
f3	gfp	red	n	10	56158.396	105.608	4.333	105	85	157	5930788.18	105	14233242
f3	gfp	red	n	11	62252.841	105.134	4.062	104	69	151	6544886.624	105	15707011
f3	gfp	red	y	12	59068.113	105.465	4.393	104	80	151	6229598.901	105	14950355
f3	gfp	red	n	13	67400.159	105.497	4.507	104	88	158	7110525.356	105	17064482
f3	gfp	red	n	14	56980.101	106.118	4.733	105	77	158	6046590.965	106	14511156
f3	gfp	red	n	15	55818.798	105.849	4.724	104	81	159	5908376.324	105	14179456
f3	gfp	red	n	16	58903.938	106.437	5.151	105	76	162	6269550.724	106	15046235
f3	gfp	red	n	17	56077.559	105.723	4.55	104	85	151	5928678.084	105	14228178
f3	gfp	red	n	18	54790.417	106.087	4.702	105	78	142	5812546.533	106	13949475
f3	gfp	red	n	19	57533.459	105.925	4.74	104	75	147	6094203.972	105	14625422
f3	gfp	red	n	20	62734.53	106.246	4.888	104	69	167	6665294.619	106	15995977
f3	gfp	red	n	21	53624.114	105.722	4.457	105	77	155	5669252.494	105	13605585
f3	gfp	red	n	22	53885.793	105.372	4.294	104	86	153	5678064.979	105	13626734
f3	gfp	red	n	23	65245.478	106.222	4.907	105	55	166	6930522.974	106	16632496
f3	gfp	red	n	24	51983.206	105.255	4.114	104	87	152	5471484.301	105	13130963
f3	gfp	red	n	25	67503.498	106.161	5.053	104	76	171	7166234.566	105	17198178
f3	gfp	red	n	26	56090.06	106.04	4.662	105	82	154	5947817.707	106	14274111
f3	gfp	red	n	27	51730.278	105.577	4.061	105	85	167	5461542.597	105	13107104
f3	gfp	red	n	28	48675.972	105.253	4.091	104	88	129	5123278.409	105	12295307
f3	gfp	red	n	29	50290.212	105.333	4.233	104	68	143	5297238.015	105	12712791
f3	gfp	red	n	30	60220.665	105.898	4.493	105	85	155	6377244.39	105	15304688
f3	gfp	red	n	31	61136.957	105.705	4.54	105	70	163	6462499.114	105	15509290
f3	gfp	red	n	32	50662.312	105.631	4.503	104	86	140	5351485.907	105	12842980
f3	gfp	red	n	33	50272.294	105.594	4.344	104	87	142	5308428.109	105	12739646
f3	gfp	red	n	34	59082.697	105.954	4.735	105	77	162	6260037.79	105	15023405
f3	gfp	red	n	35	55437.947	105.926	4.509	104	81	153	5872334.262	106	14092959
f3	gfp	red	n	36	63163.299	106.4	4.832	105	78	176	6720556.308	106	16128599
f3	gfp	red	n	37	44058.677	105.59	4.276	104	88	141	4652149.823	105	11164650
f3	gfp	red	n	38	66202.605	106.041	4.754	105	84	166	7020170.399	105	16847640
f3	gfp	red	n	39	60481.094	107.517	5.683	106	74	164	6502748.034	107	15605883
f3	gfp	red	n	40	66860.552	106.572	4.759	105	82	166	7125479.789	106	17100371
f3	gfp	red	n	41	51554.436	105.178	4.246	104	84	141	5422383.31	105	13013126
f3	gfp	red	n	42	59949.403	106.121	4.676	105	88	151	6361877.438	106	15267809
f3	gfp	red	n	43	58528.505	106.545	5.101	105	79	181	6235905.856	106	14965491
f3	gfp	red	n	44	59036.028	106.919	5.188	105	69	153	6312050.164	106	15148229
f3	gfp	red	n	45	62969.124	106.405	5.053	105	74	172	6700224.547	106	16079805
f3	gfp	red	n	46	45015.388	105.751	4.352	104	87	127	4760442.682	105	11424541
f3	gfp	red	n	47	64022.922	105.839	4.654	105	76	164	6776100.927	105	16261900
f3	gfp	red	n	48	55208.77	106.272	4.72	104	68	149	5867131.941	106	14080474
f3	gfp	red	n	49	45675.835	105.409	4.264	104	88	147	4814651.823	105	11554637
f3	gfp	red	n	50	50831.487	105.603	4.308	104	72	151	5367932.075	105	12882449
f3	gfp	red	n	51	61061.954	106.457	5.06	106	77	166	6500494.598	106	15600475
f3	gfp	red	n	52	52569.066	105.563	4.263	105	87	138	5549343.271	105	13317816
f3	gfp	red	n	53	61921.993	105.84	4.565	104	80	146	6553832.032	105	15728479
f3	gfp	red	n	54	49581.43	106.435	4.927	104	78	151	5277214.601	106	12664737
f3	gfp	red	n	55	60939.031	106.351	4.832	105	81	163	6480897.037	106	15553443
f3	gfp	red	n	56	63563.318	107.006	5.574	105	71	167	6801650.426	106	16323216
f3	gfp	red	n	57	64380.022	106.545	4.986	105	87	165	6859364.727	106	16461724
f3	gfp	red	n	58	42051.919	104.911	3.97	104	86	132	4411718.85	105	10587642
f3	gfp	red	n	59	53963.296	105.154	3.886	104	87	129	5674434.813	105	13618022
f3	gfp	red	n	60	64852.543	105.925	4.676	104	78	157	6869481.022	105	16486002
f3	gfp	red	n	61	56883.013	105.941	4.517	105	80	153	6026264.621	106	14462375
f3	gfp	red	n	62	65052.136	105.361	4.093	104	86	144	6853939.479	105	16448704
f3	gfp	red	n	63	61757.819	106.466	4.854	105	70	173	6575119.671	106	15779567
f3	gfp	red	n	64	53921.628	107.111	8.93	104	73	208	5775572.763	105	13860742
f3	gfp	red	n	65	51538.186	105.268	4.282	104	88	150	5425321.777	105	13020178
f3	gfp	red	n	66	52045.709	105.569	4.359	104	88	139	5494403.264	105	13185966
f3	gfp	red	n	67	57440.955	106.106	4.803	105	86	158	6094812.749	106	14626883
f3	gfp	red	n	68	73280.845	105.678	4.548	104	76	150	7744153.858	105	18585121
f4	gfp	red	n	1	55443.364	105.776	4.447	104	86	155	5864594.372	105	14074384
f4	gfp	red	n	2	65720.5	106.895	6.158	105	75	221	7025203.601	106	16859719
f4	gfp	red	n	3	71972.035	107.06	5.558	106	55	210	7705361.315	106	18492023
f4	gfp	red	n	4	55244.188	106.089	4.662	104	77	183	5860808.782	106	14065299
f4	gfp	red	n	5	60035.24	106.193	4.792	105	81	154	6375314.351	106	15300056
f4	gfp	red	n	6	70571.971	106.93	5.457	105	80	170	7546294.054	106	18110279
f4	gfp	red	n	7	60233.166	106.648	4.965	105	66	175	6423730.311	106	15416249
f4	gfp	red	n	8	70608.223	107.766	6.662	105	69	208	7609182.341	107	18261204
f4	gfp	red	n	9	59648.556	106.15	4.968	105	87	192	6331693.61	106	15195371
f4	gfp	red	n	10	72419.139	107.06	5.47	105	78	208	7753226	106	18606893
f4	gfp	red	n	11	76926.011	107.092	5.587	105	71	179	8238196.471	106	19770769
f4	gfp	red	n	12	69030.234	107.005	5.26	105	52	157	7386588.014	106	17727002
f4	gfp	red	n	13	58555.59	106.076	4.711	104	84	156	6211354.367	106	14906570
f4	gfp	red	n	14	56048.808	105.776	4.379	105	49	154	5928609.377	105	14228013
f4	gfp	red	n	15	64765.04	106.686	5.138	106	80	206	6909507.069	106	16582060
f4	gfp	red	n	16	56042.975	106.427	4.958	105	64	191	5964468.097	106	14314070
f4	gfp	red	n	17	61911.159	106.653	5.238	105	77	183	6602999.328	106	15846475
f4	gfp	red	n	18	75398.025	107.653	6.297	105	75	185	8116832.598	107	19479509
f4	gfp	red	n	19	69952.36	107.321	5.657	105	75	176	7507390.611	107	18016915
f4	gfp	red	n	20	71868.697	107.026	5.555	105	70	181	7691848.198	106	18459593
f4	gfp	red	n	21	61089.039	107.462	5.791	105	77	173	6564778.417	107	15754749
f4	gfp	red	n	22	67189.734	107.117	5.277	105	70	207	7197181.868	106	17272448
f4	gfp	red	n	23	69831.104	106.608	4.76	105	78	173	7444531.909	106	17866061
f4	gfp	red	n	24	77553.957	107.231	5.396	105	76	174	8316152.946	106	19957856
f4	gfp	red	n	25	57955.979	106.636	4.813	105	78	157	6180221.696	106	14831855
f4	gfp	red	n	26	67286.405	106.757	4.931	105	69	163	7183309.151	106	17239155
f4	gfp	red	n	27	54095.386	106.288	4.731	105	84	160	5749669.542	106	13798577
f4	gfp	red	n	28	71309.088	106.706	5.365	105	82	196	7609108.588	106	18261027
f4	gfp	red	n	29	70249.04	106.647	5.143	105	79	173	7491873.236	106	17979675
f4	gfp	red	n	30	56365.49	106.543	5.186	105	65	162	6005360.381	106	14412207
f4	gfp	red	n	31	64177.513	105.95	4.672	104	62	180	6799604.553	105	16318306
f4	gfp	red	n	32	70604.473	106.73	5.351	105	64	169	7535631.484	106	18084690
f4	gfp	red	n	33	48621.803	105.823	4.306	105	79	156	5145286.12	105	12348123
f4	gfp	red	n	34	62359.097	106.494	5.103	106	70	217	6640867.723	106	15937355
f4	gfp	red	n	35	59424.379	105.833	4.601	105	81	175	6289078.332	105	15093099
f4	gfp	red	n	36	55260.022	106.181	4.715	104	78	153	5867557.007	106	14081494
f4	gfp	red	n	37	69774.852	107.292	5.593	105	76	186	7486264.23	107	17966214
f4	gfp	red	n	38	65371.734	106.318	4.781	105	76	160	6950187.26	106	16679688
f4	gfp	red	n	39	56138.813	105.438	4.086	104	85	142	5919168.529	105	14205356
f4	gfp	red	n	40	57117.191	106.189	4.792	105	88	177	6065233.53	106	14555896
f4	gfp	red	n	41	59041.445	105.982	4.623	105	84	168	6257306.465	106	15016850
f4	gfp	red	n	42	68726.887	107.024	5.039	106	81	171	7355447.425	106	17652268
f4	gfp	red	n	43	68794.807	106.579	4.923	105	75	161	7332091.776	106	17596217
f4	gfp	red	n	44	56092.56	105.74	4.522	104	87	152	5931211.162	105	14234257
f4	gfp	red	n	45	52851.996	105.883	4.47	105	85	154	5596128.783	105	13430096
f4	gfp	red	n	46	63372.893	106.432	5.107	105	75	188	6744933.307	106	16187101
f4	gfp	red	n	47	61622.396	106.619	5.206	104	68	174	6570095.326	106	15767509
f4	gfp	red	y	48	69803.186	107.101	5.571	105	63	174	7475986.261	106	17941548
f4	gfp	red	n	49	72802.907	107.375	5.732	105	67	176	7817195.17	107	18760412
f4	gfp	red	n	50	58374.748	106.255	4.861	105	73	160	6202618.135	106	14885604
f4	gfp	red	n	51	64946.715	106.87	5.443	105	74	199	6940887.252	106	16657369
f4	gfp	red	n	52	71996.62	106.602	5.142	105	71	162	7675004.096	106	18419169
f4	gfp	red	n	53	59108.531	106.675	5.058	105	70	171	6305415.744	106	15132307
f4	gfp	red	n	54	55277.523	105.91	4.602	104	57	173	5854461.409	105	14050066
f4	gfp	red	n	55	52624.486	106.169	4.716	105	74	165	5587094.621	106	13408415
f4	gfp	red	n	56	74984.256	106.731	5.102	105	67	164	8003160.325	106	19206708
f4	gfp	red	n	57	68241.448	106.764	5.189	105	60	165	7285715.909	106	17484920
f4	gfp	red	n	58	61171.542	106.188	4.624	105	73	157	6495704.847	106	15588980
f4	gfp	red	n	59	65430.07	106.47	5.037	105	82	180	6966331.33	106	16718432
f4	gfp	red	n	60	60496.928	105.958	4.474	105	79	144	6410146.775	105	15383650
f4	gfp	red	n	61	69967.361	106.63	5.168	105	68	172	7460605.142	106	17904635
f4	gfp	red	n	62	66437.616	106.61	5.186	105	86	171	7082894.984	106	16998172
f4	gfp	red	n	63	60118.161	106.112	4.625	105	72	160	6379258.281	106	15309521
f5	gfp	red	n	1	57411.788	105.996	4.802	105	87	162	6085395.355	105	14604282
f5	gfp	red	n	2	56945.1	105.958	4.776	104	68	192	6033815.917	105	14480497
f5	gfp	red	n	3	45580.831	105.082	4.079	104	86	150	4789746.197	105	11494866
f5	gfp	red	n	4	60844.445	106.515	5.45	104	82	196	6480857.578	106	15553348
f5	gfp	red	n	5	58450.169	106.128	5.196	105	76	201	6203218.235	105	14887044
f5	gfp	red	n	6	54893.34	106.234	4.888	105	85	174	5831532.931	106	13995040
f5	gfp	red	n	7	55765.046	105.81	4.707	105	86	190	5900483.995	105	14160515
f5	gfp	red	n	8	55243.772	105.582	4.506	104	86	195	5832753.403	105	13997969
f5	gfp	red	n	9	60652.769	106.232	5.127	105	78	185	6443250.028	106	15463094
f5	gfp	red	n	10	47492.585	105.597	4.374	105	89	172	5015070.651	105	12035620
f5	gfp	red	n	11	61985.33	105.975	4.773	104	80	182	6568913.682	105	15764673
f5	gfp	red	n	12	50667.73	105.486	4.199	104	84	143	5344733.62	105	12826775
f5	gfp	red	n	13	55773.38	105.888	4.573	104	82	168	5905723.818	105	14173090
f5	gfp	red	n	14	58088.069	106.372	5.231	105	62	179	6178923.375	106	14828739
f5	gfp	red	n	15	52768.659	105.915	4.735	104	88	162	5588971.022	105	13412918
f5	gfp	red	n	16	59421.463	106.08	4.954	105	84	184	6303425.727	105	15127531
f5	gfp	red	n	17	60506.513	106.126	4.935	105	63	190	6421329.86	106	15410488
f5	gfp	red	y	18	66372.614	105.613	4.781	104	80	205	7009813.813	105	16822785
f5	gfp	red	n	19	60229	106.405	5.337	104	76	201	6408676.782	106	15380122
f5	gfp	red	n	20	51481.517	105.593	4.506	104	88	163	5436067.79	105	13045967
f5	gfp	red	n	21	52053.627	105.681	4.498	104	89	166	5501066.175	105	13201956
f5	gfp	red	n	22	57450.54	105.848	4.764	105	73	205	6081010.155	105	14593758
f5	gfp	red	n	23	57805.973	105.895	4.762	104	72	187	6121384.498	105	14690652
f5	gfp	red	n	24	62902.872	106.705	5.703	105	79	259	6712030.633	106	16108138
f5	gfp	red	n	25	61565.728	105.864	4.575	104	83	170	6517613.423	105	15641558
f5	gfp	red	n	26	52241.969	106.272	5.125	105	82	187	5551845.994	106	13323822
f5	gfp	red	n	27	57297.616	105.85	4.776	104	81	216	6064949.005	105	14555213
f5	gfp	red	n	28	50646.896	105.816	4.722	104	83	166	5359273.451	105	12861669
f5	gfp	red	n	29	56666.754	106.681	5.571	105	66	225	6045240.605	106	14507915
f5	gfp	red	n	30	65716.751	106.527	5.29	105	83	198	7000598.393	106	16800669
f5	gfp	red	n	31	52751.575	106.145	4.965	105	79	165	5599300.66	106	13437708
f5	gfp	red	n	32	54857.505	105.96	4.803	104	80	184	5812682.486	105	13949801
f5	gfp	red	n	33	51922.371	105.701	4.508	104	72	167	5488240.173	105	13171175
f5	gfp	red	n	34	55207.937	105.153	4.14	104	79	162	5805267.981	105	13932007
f5	gfp	red	n	35	51860.285	105.684	4.53	104	83	160	5480821.084	105	13153370
f5	gfp	red	n	36	59007.694	106.349	5.209	105	79	169	6275391.947	106	15060253
f5	gfp	red	n	37	58576.008	105.74	4.789	104	87	189	6193837.39	105	14864531
f5	gfp	red	n	38	49658.101	105.599	4.433	104	69	153	5243824.013	105	12584603
f5	gfp	red	n	39	57320.951	105.9	4.688	104	79	188	6070283.415	105	14568015
f5	gfp	red	n	40	65289.648	106.342	5.132	105	77	213	6943049.515	106	16662558
f5	gfp	red	n	41	49903.529	105.772	4.559	104	84	170	5278399.341	105	12667580
f5	gfp	red	n	42	62077.834	106.486	4.861	106	70	151	6610421.411	106	15864287
f5	gfp	red	n	43	62065.334	106.792	5.904	105	62	235	6628072.633	106	15906648
f5	gfp	red	n	44	63262.055	106.141	5.235	104	77	218	6714712.423	105	16114574
f5	gfp	red	n	45	58799.351	105.474	4.255	105	86	146	6201816.087	105	14883679
f5	gfp	red	n	46	56323.405	106.06	4.952	104	69	177	5973646.919	105	14336098
f5	gfp	red	n	47	61572.811	106.552	5.195	105	79	177	6560715.808	106	15744999
f5	gfp	red	n	48	54059.135	106.266	4.948	104	83	186	5744641.463	106	13786510
f5	gfp	red	n	49	53738.287	106.069	4.717	105	58	165	5699966.507	106	13679295
f5	gfp	red	n	50	54322.064	106.597	5.238	105	64	180	5790593.145	106	13896789
f5	gfp	red	n	51	53352.853	105.395	4.331	104	87	159	5623104.247	105	13494834
f5	gfp	red	n	52	51639.441	105.867	4.658	104	78	152	5466914.199	105	13119995
f5	gfp	red	n	53	44959.97	105.078	4.109	104	76	142	4724287.791	105	11337773
f5	gfp	red	n	54	49893.945	105.745	4.657	105	88	162	5276047.151	105	12661935
f5	gfp	red	n	55	50916.908	105.653	4.544	104	83	154	5379508.541	105	12910231
f5	gfp	red	n	56	57539.294	105.807	4.694	104	62	172	6088075.061	105	14610713
f5	gfp	red	n	57	50298.13	106.066	4.754	105	78	159	5334900.255	106	12803176
f5	gfp	red	n	58	57635.132	105.752	4.621	104	82	160	6095051.213	105	14627455
f5	gfp	red	n	59	62160.755	106.631	5.448	105	82	183	6628245.975	106	15907064
f5	gfp	red	n	60	60801.943	106.214	4.668	105	88	156	6458018.619	106	15498537
f5	gfp	red	n	61	54104.97	105.713	4.413	104	87	163	5719622.404	105	13726467
f5	gfp	red	n	62	52829.912	106.489	5.124	105	84	161	5625804.787	106	13501315
f5	gfp	red	n	63	50233.96	105.336	4.077	104	89	154	5291462.438	105	12698930
f5	gfp	red	n	64	54420.401	105.769	4.651	104	88	170	5755979.897	105	13813721
f5	gfp	red	n	65	65482.157	105.846	4.417	105	86	176	6931043.967	105	16633746
f5	gfp	red	n	66	60029.824	105.969	4.719	105	80	188	6361272.118	105	15266356
f5	gfp	red	n	67	58418.917	106.601	5.295	104	64	177	6227535.595	106	14945403
f5	gfp	red	n	68	61065.288	106.673	5.272	105	67	169	6514037.843	106	15632977
f5	gfp	red	n	69	55713.377	105.739	4.471	104	87	145	5891050.648	105	14137876
f5	gfp	red	n	70	51931.955	106.509	5.222	105	80	192	5531200.051	106	13274274
f6	gfp	red	n	1	45216.222	104.897	3.705	104	88	186	4743032.271	105	11382760
f6	gfp	red	n	2	56736.329	105.568	4.435	105	75	147	5989553.1	105	14374274
f6	gfp	red	n	3	58610.164	106.167	4.802	105	77	168	6222476.188	106	14933264
f6	gfp	red	n	4	63313.295	106.339	4.859	106	76	158	6732682.297	106	16157703
f6	gfp	red	n	5	51011.485	106.611	5.206	104	67	172	5438388.463	106	13051539
f6	gfp	red	n	6	64436.679	105.6	4.543	104	78	161	6804508.062	105	16330077
f6	gfp	red	n	7	71290.324	106.626	5.317	105	71	195	7601403.87	106	18242540
f6	gfp	red	n	8	60446.081	106.398	5.084	105	70	168	6431330.265	106	15434491
f6	gfp	red	n	9	64011.243	106.282	4.883	104	63	158	6803215.504	106	16326975
f6	gfp	red	n	10	50505.212	106.103	4.762	105	83	161	5358734.008	106	12860377
f6	gfp	red	n	11	59569.791	106.088	4.878	104	61	168	6319649.355	106	15166469
f6	gfp	red	n	12	55771.702	105.687	4.558	104	81	158	5894327.105	105	14145742
f6	gfp	red	n	13	38950.104	105.54	4.249	105	87	162	4110806.031	105	9865486
f6	gfp	red	n	14	66770.535	106.339	5.218	104	68	184	7100290.674	106	17039923
f6	gfp	red	n	15	67837.667	105.631	4.226	105	88	162	7165769.067	105	17197064
f6	gfp	red	n	16	53195.335	105.676	4.528	104	81	153	5621445.951	105	13490857
f6	gfp	red	n	17	68343.107	106.668	5.524	105	81	229	7289998.048	106	17495200
f6	gfp	red	n	18	58482.242	106.299	5.068	105	78	172	6216587.171	106	14919131
f6	gfp	red	n	19	49536.002	105.45	4.293	104	84	153	5223585.782	105	12536036
f6	gfp	red	n	20	60699.843	105.886	4.731	104	77	170	6427249.247	105	15424697
f6	gfp	red	n	21	46799.211	105.805	4.544	105	74	173	4951589.668	105	11883275
f6	gfp	red	n	22	61576.132	105.974	4.659	105	75	160	6525443.294	105	15660352
f6	gfp	red	n	23	55054.169	105.72	4.312	105	86	147	5820337.492	105	13968175
f6	gfp	red	n	24	55172.925	105.79	4.536	104	87	175	5836751.571	105	14007567
f6	gfp	red	n	25	49888.101	105.5	4.441	104	86	158	5263217.167	105	12631147
f6	gfp	red	n	26	46168.765	105.383	4.246	105	88	148	4865382.416	105	11676387
f6	gfp	red	n	27	52577.807	105.259	4.232	104	64	160	5534311.156	105	13281743
f6	gfp	red	n	28	71144.067	106.478	5.084	105	78	172	7575284.766	106	18179857
f6	gfp	red	n	29	55495.439	105.616	4.492	105	86	162	5861221.433	105	14066292
f6	gfp	red	n	30	62898.276	105.933	4.559	105	71	172	6663006.63	105	15990489
f6	gfp	red	n	31	61098.611	105.811	4.681	104	84	149	6464906.375	105	15515070
f6	gfp	red	n	32	49876.851	105.76	4.485	104	75	155	5274971.451	105	12659356
f6	gfp	red	n	33	65571.314	106.11	4.759	104	64	160	6957747.111	106	16697834
f6	gfp	red	n	34	63863.32	106.215	4.902	105	73	172	6783245.846	106	16279050
f6	gfp	red	n	35	63189.956	105.993	4.813	104	81	165	6697669.456	105	16073676
f6	gfp	red	n	36	51625.68	105.539	4.388	104	87	151	5448522.257	105	13075859
f6	gfp	red	n	37	55309.598	107.537	5.559	106	69	169	5947832.454	107	14274149
f6	gfp	red	n	38	67992.257	105.834	4.612	104	84	176	7195862.935	105	17269286
f6	gfp	red	y	39	51879.025	105.365	4.293	104	86	142	5466213.061	105	13118315
f6	gfp	red	n	40	61071.943	105.885	4.727	104	71	172	6466594.785	105	15519122
f6	gfp	red	n	41	66604.694	106.44	5.144	104	68	159	7089400.179	106	17013787
f6	gfp	red	n	42	55738.367	105.66	4.472	104	77	151	5889304.793	105	14133689
f6	gfp	red	n	43	64539.6	106.515	4.965	105	82	169	6874423.324	106	16497866
f6	gfp	red	n	44	62371.585	106.29	4.8	105	87	161	6629457.188	106	15909974
f6	gfp	red	n	45	64240.003	105.62	4.242	104	86	143	6784997.592	105	16283254
f6	gfp	red	n	46	60151.901	106.206	5.056	104	70	172	6388518.736	106	15331748
f6	gfp	red	n	47	55539.191	105.725	4.663	104	71	179	5871854	105	14091809
f6	gfp	red	n	48	69058.973	106.538	4.944	105	58	162	7357371.944	106	17656890
f6	gfp	red	n	49	70427.368	106.407	4.917	105	71	175	7493962.736	106	17984693
f6	gfp	red	n	50	54351.637	105.884	4.785	104	87	168	5754953.269	105	13811260
f6	gfp	red	n	51	57268.437	105.718	4.535	104	88	155	6054285.209	105	14529624
f6	gfp	red	n	52	66963.877	106.743	5.337	105	69	174	7147920.756	106	17154230
f6	gfp	red	n	53	62279.081	106.142	4.2	105	88	159	6610442.991	106	15864342
f6	gfp	red	n	54	52606.558	105.321	4.053	104	88	149	5540558.107	105	13296735
f6	gfp	red	n	55	55645.029	105.261	4.215	104	88	149	5857241.252	105	14056740
f6	gfp	red	n	56	56590.072	105.492	4.39	104	59	158	5969828.037	105	14326936
f6	gfp	red	n	57	61933.246	105.687	4.51	104	86	149	6545524.872	105	15708542
f6	gfp	red	n	58	60711.524	105.996	4.814	104	73	166	6435181.914	105	15443731
f6	gfp	red	n	59	51214.006	105.059	4.088	104	88	136	5380505.814	105	12912624
f6	gfp	red	n	60	64075.844	106.188	5.066	105	69	203	6804070.851	106	16329024
f6	gfp	red	n	61	69141.492	106.824	5.611	105	84	219	7386004.104	106	17725600
f6	gfp	red	n	62	60396.926	106.291	5.023	105	68	169	6419657.872	106	15406475
f6	gfp	red	n	63	58444.337	105.996	4.616	104	80	151	6194881.769	106	14867037
f6	gfp	red	n	64	58347.652	106.155	4.838	105	80	151	6193889.478	106	14864659
f6	gfp	red	n	65	61463.211	106.101	4.849	104	80	169	6521311.029	106	15650435
f6	gfp	red	n	66	45354.978	105.25	4.166	104	88	152	4773606.582	105	11456135
f6	gfp	red	n	67	58367.237	105.297	3.867	104	89	142	6145905.631	105	14749503
f1	ctrl	red	n	1	53922.462	105.716	4.468	105	69	156	5700489.052	105	13680549
f1	ctrl	red	n	2	61929.078	106.288	4.945	105	70	169	6582348.071	106	15796914
f1	ctrl	red	n	3	57587.63	105.734	4.489	104	85	151	6088996.793	105	14612925
f1	ctrl	red	n	4	55207.521	106.171	4.58	105	79	144	5861411.4	106	14066745
f1	ctrl	red	n	5	46832.972	105.172	4.1	104	85	160	4925501.58	105	11820664
f1	ctrl	red	n	6	64162.513	105.334	4.165	104	86	139	6758519.032	105	16219705
f1	ctrl	red	n	7	61142.792	105.343	4.113	104	88	142	6440967.448	105	15457616
f1	ctrl	red	n	8	58589.759	105.588	4.539	104	85	155	6186379.156	105	14846632
f1	ctrl	red	n	9	58807.685	105.582	4.516	104	66	158	6209018.94	105	14900965
f1	ctrl	red	n	10	60879.447	105.757	4.416	104	87	157	6438450.666	105	15451576
f1	ctrl	red	n	11	61459.056	106.045	4.717	105	82	164	6517396.355	106	15641037
f1	ctrl	red	n	12	52568.234	106.071	4.604	105	74	153	5575957.532	106	13381687
f1	ctrl	red	n	13	45969.182	105.433	4.233	104	76	136	4846682.565	105	11631507
f1	ctrl	red	n	14	52293.638	105.988	4.532	105	75	148	5542508.088	106	13301412
f1	ctrl	red	n	15	62077.001	106.477	4.953	105	83	165	6609795.991	106	15862786
f1	ctrl	red	n	16	60494.846	107.43	5.718	106	64	164	6498950.096	107	15596768
f1	ctrl	red	n	17	53555.362	105.658	4.479	105	88	149	5658578.805	105	13579969
f1	ctrl	red	n	18	68773.557	105.967	4.765	105	68	186	7287758.198	105	17489821
f1	ctrl	red	n	19	67358.909	105.205	4.153	104	83	157	7086468.174	105	17006747
f1	ctrl	red	n	20	63376.644	105.954	4.464	104	87	153	6714995.794	106	16115254
f1	ctrl	red	n	21	56601.751	106.65	5.007	105	75	158	6036591.483	106	14487158
f1	ctrl	red	n	22	61151.542	106.028	4.784	105	79	166	6483779.82	105	15560361
f1	ctrl	red	n	23	61386.97	105.52	4.276	104	79	149	6477553.702	105	15545419
f1	ctrl	red	n	24	67376.41	106.166	5.046	104	86	166	7153082.049	106	17166613
f1	ctrl	red	n	25	56630.919	105.475	4.319	104	87	154	5973162.337	105	14334935
f1	ctrl	red	n	26	65150.892	105.532	4.459	104	88	150	6875501.04	105	16500449
f1	ctrl	red	n	27	61351.552	105.711	4.401	104	73	145	6485527.399	105	15564555
f1	ctrl	red	n	28	57257.198	105.973	4.601	104	86	157	6067713.737	106	14561848
f1	ctrl	red	n	29	59936.904	105.812	4.268	105	89	140	6342050.848	105	15220227
f1	ctrl	red	n	30	49654.351	105.875	4.53	104	80	178	5257165.059	105	12616620
f1	ctrl	red	n	31	68887.312	105.538	4.285	104	85	143	7270230.315	105	17447756
f1	ctrl	red	n	32	49498.927	105.847	4.565	104	79	163	5239290.909	105	12573724
f1	ctrl	red	n	33	57845.558	105.888	4.494	105	81	158	6125156.36	105	14699704
f1	ctrl	red	n	34	62904.956	105.603	4.394	104	78	146	6642955.005	105	15942364
f1	ctrl	red	n	35	50408.135	105.799	4.288	105	89	145	5333141.445	105	12798955
f1	ctrl	red	n	36	61261.131	105.441	4.253	104	87	156	6459420.791	105	15501902
f1	ctrl	red	n	37	58605.593	105.515	4.321	104	65	160	6183789.454	105	14840417
f1	ctrl	red	n	38	60784.859	105.301	4.335	104	86	156	6400696.026	105	15360969
f1	ctrl	red	n	39	57791.806	105.786	4.525	105	79	144	6113556.664	105	14671866
f1	ctrl	red	n	40	60083.16	106.236	4.827	105	65	146	6383005.635	106	15318514
f1	ctrl	red	n	41	61078.206	105.438	4.397	104	71	146	6439941.151	105	15455153
f1	ctrl	red	n	42	62052.417	105.701	4.364	104	83	153	6558980.754	105	15740835
f1	ctrl	red	n	43	66569.29	105.446	4.228	104	76	149	7019438.029	105	16845882
f1	ctrl	red	n	44	71062.412	106.185	4.882	104	83	225	7545734.979	106	18108937
f1	ctrl	red	n	45	66746.798	105.546	4.405	105	86	156	7044826.272	105	16906811
f1	ctrl	red	n	46	65020.469	105.258	4.178	104	84	144	6843900.847	105	16424612
f1	ctrl	red	n	47	61369.886	105.648	4.505	104	88	154	6483618.562	105	15559974
f1	ctrl	red	n	48	62500.354	105.949	4.61	104	88	158	6621871.125	105	15891765
f1	ctrl	red	n	49	62713.697	105.463	4.306	104	58	148	6613978.265	105	15872823
f1	ctrl	red	n	50	61293.632	106.079	4.659	105	85	155	6501949.399	106	15603966
f1	ctrl	red	n	51	58344.331	105.66	4.221	104	84	147	6164671.081	105	14794535
f1	ctrl	red	n	52	67724.343	105.58	3.987	105	82	151	7150303.172	105	17159944
f1	ctrl	red	n	53	62524.938	105.721	4.468	105	65	158	6610223.927	105	15863813
f1	ctrl	red	n	54	64222.933	105.842	4.729	104	72	154	6797512.062	105	16313284
f1	ctrl	red	n	55	70001.947	106.047	5.082	105	88	177	7423501.064	105	17815589
f1	ctrl	red	n	56	62818.702	105.511	4.415	104	88	152	6628047.241	105	15906587
f1	ctrl	red	n	57	64276.268	105.936	4.819	104	84	183	6809184.679	105	16341297
f1	ctrl	red	n	58	63420.396	105.093	4.126	104	88	162	6665028.513	105	15995338
f1	ctrl	red	n	59	58704.764	105.485	4.276	104	76	147	6192486.518	105	14861289
f1	ctrl	red	n	60	57059.272	106.122	4.727	104	77	151	6055216.083	106	14531855
f1	ctrl	red	n	61	65275.897	105.928	4.714	104	64	158	6914521.989	105	16594095
f1	ctrl	red	n	62	63544.972	105.07	4.13	104	87	145	6676643.55	105	16023216
f1	ctrl	red	n	63	73197.078	105.657	4.477	104	80	156	7733806.614	105	18560292
f1	ctrl	red	n	64	70852.805	105.695	4.517	105	85	185	7488818.809	105	17972348
f1	ctrl	red	n	65	62602.43	105.466	4.179	105	83	146	6602446.427	105	15845151
f1	ctrl	red	n	66	60055.647	107.872	12.302	105	83	313	6478300.783	106	15547215
f1	ctrl	red	n	67	63141.621	105.132	3.88	104	87	134	6638224.304	105	15931014
f1	ctrl	red	n	68	58305.984	106.278	4.77	105	77	151	6196656.728	106	14871300
f2	ctrl	red	n	1	60569.849	106.438	4.698	105	84	162	6446906.88	106	15471870
f2	ctrl	red	n	2	49692.269	106.914	5.211	106	78	170	5312789.26	106	12750112
f2	ctrl	red	n	3	60004.823	107.667	5.701	106	70	194	6460523.335	107	15504548
f2	ctrl	red	n	4	54617.911	107.096	5.372	105	68	177	5849344.177	106	14037785
f2	ctrl	red	n	5	46677.548	106.011	4.539	105	86	147	4948334.702	106	11875461
f2	ctrl	red	n	6	66621.792	107.327	5.843	105	70	176	7150293.998	106	17159922
f2	ctrl	red	n	7	62578.691	107.114	5.447	105	69	186	6703043.159	106	16086569
f2	ctrl	red	n	8	51163.17	107.214	5.436	106	73	180	5485414.226	107	13164393
f2	ctrl	red	n	9	69163.992	107.689	5.879	106	67	222	7448218.852	107	17874909
f2	ctrl	red	n	10	51491.935	107.039	5.318	106	77	193	5511647.09	106	13227349
f2	ctrl	red	n	11	60904.864	106.596	5.003	106	58	182	6492226.032	106	15580631
f2	ctrl	red	n	12	47724.679	106.509	4.84	105	61	169	5083096.689	106	12198875
f2	ctrl	red	n	13	40809.78	105.911	4.535	104	76	149	4322224.029	105	10372864
f2	ctrl	red	n	14	62150.755	107.001	5.225	105	67	163	6650171.578	106	15959683
f2	ctrl	red	n	15	56606.335	107.775	6.151	105	70	176	6100722.322	107	14641065
f2	ctrl	red	n	16	61048.204	107.225	5.569	106	75	177	6545916.401	106	15709482
f2	ctrl	red	n	17	54545.407	105.73	4.206	105	88	152	5767065.42	105	13840325
f2	ctrl	red	n	18	51277.758	106.749	5.079	105	77	168	5473854.115	106	13136650
f2	ctrl	red	n	19	52725.324	106.724	5.097	106	70	179	5627076.528	106	13504367
f2	ctrl	red	n	20	66579.29	107.35	5.488	106	69	173	7147280.11	107	17152689
f2	ctrl	red	n	21	68213.948	107.254	4.956	106	75	173	7316223.658	107	17558135
f2	ctrl	red	n	22	66685.545	107.27	5.535	105	77	173	7153326.636	107	17167200
f2	ctrl	red	n	23	61004.036	106.705	5.083	106	71	166	6509460.986	106	15621993
f2	ctrl	red	n	24	64301.686	107.306	5.627	106	49	184	6899968.818	107	16559169
f2	ctrl	red	n	25	53947.047	107.275	5.329	106	74	156	5787171.755	107	13888578
f2	ctrl	red	n	26	53855.793	107.363	5.616	106	74	211	5782128.191	107	13876474
f2	ctrl	red	n	27	63278.306	107.524	5.651	106	74	182	6803912.765	107	16328645
f2	ctrl	red	n	28	58180.573	106.073	4.654	105	83	176	6171405.966	106	14810698
f2	ctrl	red	n	29	57244.697	106.943	5.232	106	51	171	6121932.457	106	14691967
f2	ctrl	red	n	30	63498.733	107.786	5.85	106	82	166	6844305.859	107	16425584
f2	ctrl	red	n	31	57049.688	107.173	5.36	106	72	169	6114172.103	106	14673343
f2	ctrl	red	n	32	46780.469	106.587	4.8	106	78	163	4986207.681	106	11966352
f2	ctrl	red	n	33	56076.727	106.836	5.201	106	64	198	5991013.146	106	14377775
f2	ctrl	red	n	34	62373.265	106.592	4.868	106	65	159	6648462.333	106	15955581
f2	ctrl	red	n	35	46264.196	106.142	4.451	105	74	140	4910565.477	106	11784819
f2	ctrl	red	n	36	57924.312	106.951	5.409	105	75	178	6195089.131	106	14867535
f2	ctrl	red	n	37	65340.484	107.368	5.481	106	71	199	7015498.26	107	16836427
f2	ctrl	red	n	38	55470.45	106.754	4.835	106	78	179	5921693.314	106	14211415
f2	ctrl	red	n	39	60436.51	106.937	5.156	105	72	170	6462910.944	106	15510278
f2	ctrl	red	n	40	51015.663	106.352	4.807	105	78	156	5425641.497	106	13020945
f2	ctrl	red	n	41	68671.052	106.96	5.132	106	80	166	7345069.142	106	17627361
f2	ctrl	red	n	42	49261.833	106.105	4.644	104	81	149	5226941.173	106	12544086
f2	ctrl	red	n	43	50273.962	107.118	5.068	106	68	160	5385248.402	107	12924006
f2	ctrl	red	n	44	61523.226	106.925	5.349	105	62	191	6578376.633	106	15787383
f2	ctrl	red	n	45	55870.051	106.23	4.71	105	81	155	5935063.925	106	14243503
f2	ctrl	red	n	46	62839.119	107.611	5.6	106	59	174	6762160.858	107	16228445
f2	ctrl	red	n	47	61356.552	106.66	4.936	105	83	165	6544289.243	106	15705577
f2	ctrl	red	n	48	63852.499	106.901	5.375	105	81	184	6825873.351	106	16381348
f2	ctrl	red	n	49	60583.183	106.906	5.058	106	76	157	6476712.824	106	15543401
f2	ctrl	red	n	50	66264.692	108.524	6.863	106	77	188	7191312.538	107	17258362
f2	ctrl	red	n	51	58006.815	106.982	5.069	106	84	180	6205699.199	106	14892998
f2	ctrl	red	n	52	51764.447	106.928	4.9	105	74	156	5535083.577	106	13283594
f2	ctrl	red	n	53	68642.301	108.158	5.915	106	63	167	7424244.84	107	17817374
f2	ctrl	red	n	54	54334.981	106.688	4.774	106	85	151	5796881.782	106	13911881
f2	ctrl	red	n	55	67853.515	107.447	5.581	105	78	166	7290687.492	107	17496851
f2	ctrl	red	n	56	62229.508	107.778	5.745	106	71	174	6706971.672	107	16095997
f2	ctrl	red	n	57	51876.952	106.876	5.078	105	68	163	5544404.003	106	13305962
f2	ctrl	red	n	58	66638.043	108.122	6.15	106	79	201	7205049.832	107	17291330
f2	ctrl	red	n	59	63129.966	107.441	5.591	106	71	166	6782760.132	107	16277881
f2	ctrl	red	n	60	64079.176	106.386	4.211	105	81	140	6817105.867	106	16360307
f2	ctrl	red	n	61	53146.593	107.338	5.469	105	65	184	5704623.402	107	13690471
f2	ctrl	red	n	62	54403.734	106.757	5.098	106	70	172	5807978.955	106	13938513
f3	ctrl	red	n	1	45258.73	105.561	4.44	104	79	149	4777544.485	105	11465584
f3	ctrl	red	n	2	51198.168	104.835	3.572	104	88	126	5367365.126	105	12881089
f3	ctrl	red	n	3	59064.36	105.726	4.5	104	63	144	6244630.956	105	14986431
f3	ctrl	red	n	4	49035.152	104.994	3.783	104	89	140	5148408.477	105	12355617
f3	ctrl	red	n	5	47705.508	105.211	4.019	104	89	135	5019150.084	105	12045411
f3	ctrl	red	n	6	58245.156	105.395	4.304	104	88	141	6138720.294	105	14732257
f3	ctrl	red	n	7	51808.612	106.067	4.741	105	79	159	5495192.204	106	13187860
f3	ctrl	red	n	8	56880.927	105.87	4.597	104	88	152	6021955.387	105	14452034
f3	ctrl	red	n	9	59504.38	105.559	4.512	104	81	156	6281241.792	105	15074293
f3	ctrl	red	n	10	65375.897	105.508	4.36	104	86	140	6897659.896	105	16553629
f3	ctrl	red	n	11	65169.221	105.819	4.637	104	79	161	6896110.658	105	16549911
f3	ctrl	red	n	12	55127.097	105.797	4.591	104	88	157	5832275.489	105	13996823
f3	ctrl	red	n	13	62987.455	105.902	4.54	104	70	161	6670488.705	105	16008443
f3	ctrl	red	n	14	52944.08	105.443	4.266	105	82	147	5582595.772	105	13397619
f3	ctrl	red	n	15	72782.068	106.383	4.995	105	71	204	7742760.925	106	18581779
f3	ctrl	red	n	16	57733.882	105.418	4.101	104	88	139	6086202.9	105	14606221
f3	ctrl	red	n	17	53462.021	105.182	4.024	104	88	132	5623238.042	105	13495156
f3	ctrl	red	n	18	45102.89	105.062	3.869	104	88	134	4738605.21	105	11372134
f3	ctrl	red	n	19	53216.176	105.402	3.92	104	88	142	5609107.814	105	13461245
f3	ctrl	red	n	20	58690.592	106.34	4.852	105	83	168	6241129.963	106	14978029
f3	ctrl	red	n	21	49823.105	105.493	4.38	104	85	140	5255985.048	105	12613789
f3	ctrl	red	n	22	55880.881	105.854	4.473	104	70	143	5915199.27	105	14195831
f3	ctrl	red	n	23	61709.063	105.666	4.393	104	78	154	6520557.286	105	15648624
f3	ctrl	red	n	24	48702.637	105.311	4.143	104	88	140	5128925.505	105	12308860
f3	ctrl	red	n	25	56787.589	105.933	4.79	105	69	144	6015668.434	105	14436946
f3	ctrl	red	n	26	61847.403	105.636	4.426	104	75	160	6533334.535	105	15679288
f3	ctrl	red	n	27	44222.016	105.127	4.06	104	86	129	4648906.12	105	11156866
f3	ctrl	red	n	28	59325.621	105.699	4.501	104	72	149	6270629.225	105	15048824
f3	ctrl	red	n	29	56415.905	105.923	4.695	104	81	151	5975760.364	105	14341171
f3	ctrl	red	n	30	64100.422	105.004	4.097	104	88	136	6730790.204	105	16153160
f3	ctrl	red	n	31	61709.897	105.866	4.75	105	79	166	6533010.77	105	15678511
f3	ctrl	red	n	32	42928.207	105.326	4.072	104	86	139	4521451.143	105	10850988
f3	ctrl	red	n	33	60742.353	106.083	4.659	105	72	161	6443752.534	106	15464301
f3	ctrl	red	n	34	49001.817	105.362	4.181	104	86	144	5162922.889	105	12390450
f3	ctrl	red	n	35	44359.106	105.181	4.117	104	88	134	4665734.804	105	11197253
f3	ctrl	red	n	36	54598.323	105.767	4.523	105	72	162	5774699.114	105	13858646
f3	ctrl	red	n	37	56754.671	105.14	3.817	104	85	151	5967188.307	105	14320599
f3	ctrl	red	n	38	51137.748	105.436	4.242	104	87	141	5391741.238	105	12939589
f3	ctrl	red	n	39	57897.223	105.704	4.484	104	87	163	6119979.439	105	14687281
f3	ctrl	red	n	40	47375.077	105.365	4.19	104	88	164	4991692.582	105	11979516
f3	ctrl	red	n	41	60570.678	105.682	4.376	104	78	149	6401256.43	105	15362315
f3	ctrl	red	n	42	47694.258	105.265	4.148	104	87	126	5020542.23	105	12048752
f3	ctrl	red	n	43	41873.576	104.861	3.664	104	88	126	4390923.525	105	10537736
f3	ctrl	red	n	44	61394.466	105.585	4.505	104	70	155	6482323.876	105	15556868
f3	ctrl	red	n	45	61264.46	105.717	4.463	104	73	171	6476681.119	105	15543326
f3	ctrl	red	n	46	44701.621	105.759	4.457	104	79	133	4727603.041	105	11345730
f3	ctrl	red	n	47	52321.135	105.695	4.481	104	49	148	5530077.545	105	13271581
f3	ctrl	red	n	48	55571.7	106.046	4.764	105	83	153	5893131.597	106	14142871
f3	ctrl	red	n	49	60720.685	105.776	4.448	104	87	142	6422813.663	105	15414050
f3	ctrl	red	n	50	64710.867	105.934	4.54	104	81	146	6855091.288	106	16451469
f3	ctrl	red	n	51	59368.54	105.734	4.368	104	80	137	6277253.277	105	15064721
f3	ctrl	red	n	52	53356.599	105.401	4.215	104	85	133	5623860.57	105	13496650
f3	ctrl	red	n	53	55412.943	105.549	4.43	104	74	144	5848768.741	105	14036405
f3	ctrl	red	n	54	52861.16	105.08	4.047	104	88	138	5554672.416	105	13330606
f3	ctrl	red	n	55	63919.164	105.836	4.528	104	78	152	6764966.346	105	16235179
f3	ctrl	red	n	56	60458.173	106.087	4.651	104	72	149	6413831.17	106	15392493
f3	ctrl	red	n	57	59997.319	105.731	4.424	104	63	144	6343577.967	105	15223893
f3	ctrl	red	n	58	44814.127	104.997	3.842	104	87	126	4705357.444	105	11292343
f3	ctrl	red	n	59	42903.623	105.464	4.345	104	71	138	4524768.377	105	10858949
f3	ctrl	red	n	60	61454.469	105.886	4.687	105	87	176	6507169.176	105	15616494
f3	ctrl	red	n	61	58463.499	105.688	4.424	104	88	150	6178864.207	105	14828598
f3	ctrl	red	n	62	65633.409	105.703	4.426	104	81	147	6937631.301	105	16649556
f4	ctrl	red	n	1	48255.538	106.196	4.659	105	73	148	5124521.245	106	12298289
f4	ctrl	red	n	2	62352.432	106.351	4.846	105	81	174	6631271.345	106	15914324
f4	ctrl	red	n	3	70089.869	106.189	4.81	105	76	161	7442744.258	106	17861770
f4	ctrl	red	n	4	69511.926	107.325	5.435	106	78	183	7460350.062	107	17904022
f4	ctrl	red	n	5	70972.41	106.509	5.043	105	66	168	7559172.495	106	18141185
f4	ctrl	red	n	6	53469.943	106.152	4.588	105	70	154	5675930.191	106	13621610
f4	ctrl	red	n	7	68160.615	106.145	4.213	105	88	147	7234876.843	106	17362911
f4	ctrl	red	n	8	65643	106.877	5.33	105	75	184	7015756.83	106	16837047
f4	ctrl	red	n	9	48252.205	105.925	4.601	104	73	157	5111111.049	105	12266106
f4	ctrl	red	n	10	62286.596	106.392	5.047	105	68	187	6626812.808	106	15903624
f4	ctrl	red	n	11	62788.286	107.601	6.143	106	47	194	6756076.214	107	16213842
f4	ctrl	red	n	12	65698.002	107.182	5.325	105	67	171	7041620.929	107	16899118
f4	ctrl	red	n	13	64535.449	106.859	5.515	105	67	207	6896178.033	106	16550071
f4	ctrl	red	n	14	69739.437	106.968	4.979	106	85	154	7459907.542	106	17902960
f4	ctrl	red	n	15	66533.457	106.637	4.811	106	65	167	7094933.365	106	17027062
f4	ctrl	red	n	16	49798.942	105.828	4.414	105	85	164	5270113.314	105	12647694
f4	ctrl	red	n	17	61689.902	106.178	4.669	104	80	172	6550100.553	106	15719523
f4	ctrl	red	n	18	61058.207	107.06	5.823	105	79	189	6536878.698	106	15687792
f4	ctrl	red	n	19	62489.522	106.637	5.123	105	86	156	6663681.159	106	15992104
f4	ctrl	red	n	20	65210.063	106.349	4.982	105	80	177	6935049.393	106	16643358
f4	ctrl	red	n	21	64250.019	106.173	4.709	105	80	197	6821624.21	106	16371150
f4	ctrl	red	n	22	73906.71	107.558	6.449	105	71	233	7949221.984	106	19077261
f4	ctrl	red	n	23	58387.668	106.442	4.912	105	76	161	6214886.068	106	14915045
f4	ctrl	red	n	24	67809.765	106.703	5.505	105	77	174	7235504.372	106	17364417
f4	ctrl	red	n	25	71972.455	107.059	5.632	105	75	184	7705318.756	106	18491920
f4	ctrl	red	n	26	54878.758	105.685	4.276	104	75	138	5799847.937	105	13918999
f4	ctrl	red	n	27	67306.409	106.965	5.427	105	70	194	7199445.224	106	17277879
f4	ctrl	red	n	28	60678.606	106.185	4.618	105	83	148	6443141.498	106	15462833
f4	ctrl	red	n	29	58016.818	106.388	4.881	105	72	160	6172309.956	106	14812867
f4	ctrl	red	n	30	60085.246	105.887	4.635	104	72	161	6362266.136	105	15268741
f4	ctrl	red	n	31	63053.298	106.7	5.044	106	34	159	6727814.506	106	16146017
f4	ctrl	red	n	32	62424.936	106.364	4.73	106	79	162	6639739.232	106	15934646
f4	ctrl	red	n	33	55015.847	107.12	5.44	106	62	183	5893273.873	106	14143211
f4	ctrl	red	n	34	58165.575	106.76	5.097	105	74	161	6209784.169	106	14902801
f4	ctrl	red	n	35	67296.408	106.677	5.106	105	83	165	7178971.372	106	17228744
f4	ctrl	red	n	36	68223.951	107.023	5.551	105	72	180	7301561.557	106	17522947
f4	ctrl	red	n	37	55604.624	106.178	4.773	105	64	173	5903992.279	106	14168934
f4	ctrl	red	n	38	49886.03	106.044	4.664	105	73	144	5290093.394	106	12695644
f4	ctrl	red	n	39	70668.646	107.196	6.061	105	74	218	7575404.903	106	18180141
f4	ctrl	red	n	40	65827.591	106.733	5.406	105	74	213	7025963.963	106	16861543
f4	ctrl	red	n	41	68360.624	106.851	5.559	105	74	187	7304398.353	106	17529755
f4	ctrl	red	n	42	59170.204	106.193	4.646	105	83	161	6283470.869	106	15079641
f4	ctrl	red	n	43	61141.961	105.61	4.394	104	70	156	6457207.558	105	15496590
f4	ctrl	red	n	44	70609.06	106.68	5.286	105	76	183	7532585.863	106	18077380
f4	ctrl	red	n	45	72888.747	106.575	5.042	105	80	165	7768105.375	106	18642601
f4	ctrl	red	n	46	58868.107	105.98	4.789	105	74	180	6238819.245	105	14972482
f4	ctrl	red	n	47	76915.598	106.801	5.357	105	70	179	8214654.53	106	19714270
f4	ctrl	red	n	48	52906.584	106.454	4.854	106	55	153	5632130.273	106	13516495
f4	ctrl	red	n	49	65249.232	108.655	7.022	106	56	180	7089636.456	107	17014350
f4	ctrl	red	n	50	63779.164	106.619	4.994	105	74	166	6800061.141	106	16319401
f4	ctrl	red	n	51	65424.24	107.194	5.675	105	77	187	7013073.374	106	16830607
f4	ctrl	red	n	52	71858.7	106.486	5.21	105	78	192	7651961.735	106	18363869
f4	ctrl	red	n	53	48801.397	105.725	4.265	105	86	139	5159529.511	105	12382305
f4	ctrl	red	n	54	61389.889	106.682	5.214	105	80	177	6549211.762	106	15717390
f4	ctrl	red	n	55	59528.97	106.587	4.875	105	70	165	6345000.764	106	15227306
f4	ctrl	red	n	56	68123.113	107.496	6.29	105	65	186	7322985.452	106	17574362
f4	ctrl	red	n	57	70834.07	106.945	5.076	105	78	170	7575380.319	106	18180082
f5	ctrl	red	n	1	48003.85	104.945	3.788	104	88	148	5037740.778	105	12090028
f5	ctrl	red	n	2	45836.668	105.34	4.143	104	88	164	4828414.591	105	11587668
f5	ctrl	red	n	3	59260.195	106.208	5.261	105	77	184	6293902.49	105	15104679
f5	ctrl	red	n	4	55728.784	105.798	4.555	105	80	165	5896013.561	105	14149789
f5	ctrl	red	n	5	53206.586	106.672	5.278	105	71	196	5675673.124	106	13620996
f5	ctrl	red	n	6	55191.26	105.839	4.673	104	76	159	5841377.743	105	14018669
f5	ctrl	red	n	7	68077.679	106.719	5.987	105	73	196	7265199.58	106	17435686
f5	ctrl	red	n	8	58008.055	106.336	5.2	104	84	203	6168339.28	106	14803341
f5	ctrl	red	n	9	54952.082	106.06	4.834	105	74	235	5828203.394	106	13987052
f5	ctrl	red	n	10	60979.44	106.27	5.385	105	75	202	6480272.216	106	15551946
f5	ctrl	red	n	11	51157.327	105.531	4.349	105	88	156	5398671.359	105	12956222
f5	ctrl	red	n	12	62125.325	106.138	4.991	105	70	180	6593835.714	106	15824486
f5	ctrl	red	n	13	48557.625	105.802	4.479	104	86	159	5137487.814	105	12329410
f5	ctrl	red	n	14	49275.158	105.511	4.367	104	88	153	5199053.531	105	12477161
f5	ctrl	red	n	15	45317.061	105.792	4.657	105	86	158	4794196.368	105	11505548
f5	ctrl	red	n	16	42665.69	105.761	4.228	104	89	150	4512373.551	105	10829204
f5	ctrl	red	n	17	51226.08	105.689	4.628	104	88	203	5414041.225	105	12993108
f5	ctrl	red	n	18	53547.852	105.371	4.28	104	86	149	5642383.276	105	13541104
f5	ctrl	red	n	19	49430.165	105.288	4.126	104	81	146	5204386.273	105	12489959
f5	ctrl	red	n	20	49025.98	105.962	4.674	105	76	163	5194912.092	106	12467222
f5	ctrl	red	n	21	41276.044	105.125	4.149	104	76	135	4339133.589	105	10413447
f5	ctrl	red	n	22	47537.995	105.753	4.465	105	71	151	5027297.803	105	12064966
f5	ctrl	red	n	23	54254.134	105.822	4.738	104	65	171	5741286.108	105	13778460
f5	ctrl	red	n	24	54948.332	105.208	4.162	104	87	145	5780978.746	105	13873718
f5	ctrl	red	n	25	61934.067	105.33	4.208	104	72	153	6523492.515	105	15655670
f5	ctrl	red	n	26	50667.304	105.412	4.221	104	87	149	5340929.983	105	12817649
f5	ctrl	red	n	27	54836.244	105.602	4.659	104	80	178	5790812.11	105	13897317
f5	ctrl	red	n	28	63500.805	105.741	4.583	104	86	155	6714652.042	105	16114432
f5	ctrl	red	n	29	50011.024	104.983	3.819	104	81	135	5250329.196	105	12600217
f5	ctrl	red	n	30	57363.025	105.568	4.542	104	87	165	6055685.823	105	14532985
f5	ctrl	red	n	31	56995.509	105.495	4.284	104	82	140	6012751.37	105	14429947
f5	ctrl	red	n	32	62049.489	106.106	5.063	104	68	215	6583809.425	105	15800424
f5	ctrl	red	n	33	53533.685	105.62	4.528	104	87	156	5654217.148	105	13569504
f5	ctrl	red	n	34	42783.196	104.992	4.05	104	87	132	4491909.287	105	10780092
f5	ctrl	red	n	35	46405.444	104.942	3.961	104	88	139	4869880.227	105	11687181
f5	ctrl	red	n	36	50579.384	104.888	3.799	104	87	127	5305183.357	105	12731861
f5	ctrl	red	n	37	49819.349	105.442	4.267	104	87	139	5253057.654	105	12606765
f5	ctrl	red	n	38	42711.526	105.157	4.189	104	87	142	4491428.015	105	10778937
f5	ctrl	red	n	39	54960	106.635	5.251	105	72	174	5860663.203	106	14064952
f5	ctrl	red	n	40	48374.7	105.478	4.384	104	66	149	5102466.221	105	12245362
f5	ctrl	red	n	41	52274.461	105.686	4.596	104	86	164	5524653.339	105	13258565
f5	ctrl	red	n	42	53896.201	105.366	4.273	104	86	144	5678847.851	105	13628615
f5	ctrl	red	n	43	46580.452	105.749	4.495	105	86	148	4925821.521	105	11821434
f5	ctrl	red	n	44	60841.934	106.434	5.282	104	75	212	6475660.756	106	15540879
f5	ctrl	red	n	45	52303.212	105.431	4.281	104	76	147	5514371.204	105	13233889
f5	ctrl	red	n	46	61281.12	105.693	4.593	104	51	166	6476995.817	105	15544083
f5	ctrl	red	n	47	58859.76	105.585	4.458	104	85	152	6214693.471	105	14914586
f5	ctrl	red	n	48	40486.841	105.169	4.059	104	86	133	4257944.063	105	10218601
f5	ctrl	red	n	49	61689.889	105.888	4.781	105	74	188	6532219.578	105	15676614
f5	ctrl	red	n	50	58521.828	106.146	4.862	104	78	163	6211846.258	106	14907753
f5	ctrl	red	n	51	48685.548	105.121	4.153	104	87	152	5117869.005	105	12282327
f5	ctrl	red	n	52	59951.06	105.62	4.599	104	80	161	6332025.891	105	15196171
f5	ctrl	red	n	53	47176.729	105.127	4.163	104	88	159	4959525.971	105	11902321
f5	ctrl	red	n	54	43420.725	105.226	4.082	104	89	139	4569000.293	105	10965102
f5	ctrl	red	n	55	48130.106	106.049	4.634	105	88	175	5104148.798	106	12249400
f5	ctrl	red	n	56	50409.793	106.087	4.794	105	59	191	5347822.38	106	12834190
f5	ctrl	red	n	57	57945.969	106.169	5.043	105	71	171	6152087.707	106	14764339
f5	ctrl	red	n	58	63277.878	106.142	4.929	104	81	190	6716427.539	106	16118693
f5	ctrl	red	n	59	63812.485	105.747	4.558	104	85	170	6747969.807	105	16194391
f5	ctrl	red	n	60	59217.276	105.345	4.354	104	84	155	6238262.043	105	14971148
f5	ctrl	red	n	61	50532.715	105.115	4.134	104	85	162	5311731.572	105	12747576
f5	ctrl	red	n	62	41548.973	105.171	4.179	104	88	135	4369733.314	105	10486883
f5	ctrl	red	n	63	54055.375	105.549	4.476	104	89	167	5705511.564	105	13692605
f5	ctrl	red	n	64	61193.616	106.017	4.767	104	80	162	6487537.546	105	15569382
f5	ctrl	red	n	65	60038.981	105.916	4.848	105	83	174	6359114.622	105	15261181
f5	ctrl	red	n	66	45275.392	105.204	4.254	104	88	162	4763142.039	105	11431021
f5	ctrl	red	n	67	62014.904	106.012	5.103	104	76	242	6574320.66	105	15777652
f5	ctrl	red	n	68	59943.143	106.162	5.061	105	65	175	6363674.83	105	15272125
f6	ctrl	red	n	1	56157.56	106.456	5.014	105	80	162	5978310.046	106	14347290
f6	ctrl	red	n	2	51369.009	105.886	4.52	104	88	177	5439236.303	105	13053572
f6	ctrl	red	n	3	56641.749	106.565	5.01	105	77	181	6036040.177	106	14485836
f6	ctrl	red	n	4	54657.492	106.445	5.007	105	81	164	5818010.654	106	13962589
f6	ctrl	red	n	5	50501.886	105.8	4.497	104	66	158	5343076.919	105	12822800
f6	ctrl	red	n	6	60416.921	106.452	5.309	105	79	190	6431496.539	106	15434888
f6	ctrl	red	n	7	64558.777	107.073	5.52	105	76	200	6912496.384	106	16589235
f6	ctrl	red	n	8	51901.116	105.468	4.42	104	77	159	5473928.301	105	13136829
f6	ctrl	red	n	9	66146.766	106.789	5.78	104	66	209	7063760.78	106	16952253
f6	ctrl	red	n	10	48129.278	105.85	4.848	105	80	225	5094508.087	105	12226262
f6	ctrl	red	n	11	45581.661	105.584	4.423	104	87	150	4812703.573	105	11549962
f6	ctrl	red	n	12	54587.489	106.27	4.956	105	68	162	5801019.88	106	13921813
f6	ctrl	red	n	13	62196.169	107.564	5.999	105	53	196	6690088.745	107	16055481
f6	ctrl	red	n	14	60684.85	107.394	5.684	105	72	172	6517205.447	107	15640580
f6	ctrl	red	n	15	62698.692	107.064	5.618	105	80	198	6712767.279	106	16109907
f6	ctrl	red	n	16	66686.374	106.839	5.517	105	73	175	7124698.975	106	17098498
f6	ctrl	red	n	17	59936.899	106.273	4.964	105	72	200	6369691.638	106	15286563
f6	ctrl	red	n	18	54004.545	106.501	4.983	105	77	161	5751517.206	106	13803012
f6	ctrl	red	n	19	58153.484	105.809	4.527	105	83	165	6153146.766	105	14766879
f6	ctrl	red	n	20	51936.951	106.336	4.926	105	69	170	5522769.278	106	13254042
f6	ctrl	red	n	21	65037.548	106.627	5.019	105	81	192	6934757.816	106	16642660
f6	ctrl	red	n	22	61070.284	106.237	4.988	104	87	172	6487925.778	106	15570312
f6	ctrl	red	n	23	61041.533	107.053	5.385	105	61	179	6534667.076	106	15682486
f6	ctrl	red	n	24	57615.543	106.157	5.132	104	75	188	6116317.587	105	14678493
f6	ctrl	red	n	25	59737.307	105.766	4.461	104	67	140	6318172.623	105	15162923
f6	ctrl	red	n	26	50024.364	105.416	3.765	105	85	151	5273348.324	105	12655459
f6	ctrl	red	n	27	49463.505	105.22	4.296	104	80	149	5204542.27	105	12490332
f6	ctrl	red	n	28	73560.437	106.942	5.798	104	72	227	7866695.302	106	18879208
f6	ctrl	red	n	29	54910.843	105.845	4.797	104	87	166	5812037.742	105	13948253
f6	ctrl	red	n	30	54722.085	105.924	4.729	104	86	187	5796359.942	105	13910628
f6	ctrl	red	n	31	57177.197	105.389	4.256	104	67	146	6025824.597	105	14461318
f6	ctrl	red	n	32	61450.725	105.853	4.671	104	82	180	6504725.237	105	15610627
f6	ctrl	red	n	33	58689.349	105.098	4.041	104	86	152	6168128.601	105	14802832
f6	ctrl	red	n	34	51211.924	105.858	4.617	104	77	165	5421178.626	105	13010234
f6	ctrl	red	n	35	51538.189	106.557	5.354	105	62	198	5491778.103	106	13179665
f6	ctrl	red	n	36	67764.763	106.031	4.753	105	84	170	7185135.852	105	17243538
f6	ctrl	red	n	37	53847.044	106.085	4.666	105	88	186	5712352.298	106	13709019
f6	ctrl	red	n	38	46209.612	105.212	4.259	104	76	135	4861811.762	105	11667815
f6	ctrl	red	n	39	47669.678	105.339	4.349	104	87	159	5021495.727	105	12051039
f6	ctrl	red	n	40	46844.224	105.733	4.381	104	83	152	4952982.596	105	11886615
f6	ctrl	red	n	41	49827.694	105.193	4.093	104	87	136	5241540.366	105	12579122
f6	ctrl	red	n	42	65696.336	106.813	5.598	105	79	212	7017197.344	106	16840504
f6	ctrl	red	n	43	48545.135	105.424	4.073	105	89	148	5117809.295	105	12282181
f6	ctrl	red	n	44	63891.253	106.353	5.084	104	76	198	6794998.024	106	16307250
f6	ctrl	red	n	45	69633.597	106.295	5.204	104	79	183	7401708.042	106	17763288
f6	ctrl	red	n	46	56495.497	105.583	4.493	105	73	155	5964968.675	105	14315271
f6	ctrl	red	n	47	65031.72	105.887	4.835	104	80	171	6886007.407	105	16525663
f6	ctrl	red	n	48	58365.582	106.673	5.097	105	76	164	6226027.265	106	14941783
f6	ctrl	red	n	49	65831.34	106.556	5.277	105	73	168	7014715.785	106	16834549
f6	ctrl	red	n	50	68932.315	106.923	5.58	105	71	176	7370478.699	106	17688341
f6	ctrl	red	n	51	61168.21	105.871	4.381	105	85	160	6475966.596	105	15541610
f6	ctrl	red	n	52	57275.116	105.693	4.4	104	79	149	6053590.639	105	14527954
f6	ctrl	red	n	53	63654.991	106.498	4.912	106	71	164	6779159.61	106	16269240
f6	ctrl	red	n	54	60327.339	106.29	5.015	104	54	165	6412202.017	106	15388582
f6	ctrl	red	n	55	54732.083	106.011	4.999	104	83	184	5802187.908	105	13924615
f6	ctrl	red	n	56	44328.275	105.382	4.428	104	72	142	4671382.929	105	11210807
f6	ctrl	red	n	57	55570.867	105.011	4.032	104	82	155	5835526.484	105	14004625
f6	ctrl	red	n	58	49923.943	105.585	4.291	104	88	144	5271219.088	105	12650349
f6	ctrl	red	n	59	74825.078	106.232	5.128	104	78	183	7948839.923	105	19076346
f6	ctrl	red	n	60	49627.263	105.324	4.14	104	78	165	5226936.236	105	12544075
f6	ctrl	red	n	61	55883.381	105.418	4.238	104	88	153	5891088.184	105	14137967
f6	ctrl	red	n	62	49001.818	105.829	4.705	104	79	172	5185826.445	105	12445416
