# Supplementary material for: A genetic framework for RNAi inheritance in Caenorhabditis elegans
Source: EMBO Rep. 2025 Jul 7;26(16):4072–99. doi: 10.1038/s44319-025-00512-7 (PMC12373942; doi:10.1038/s44319-025-00512-7)
Supplement: Supplementary file 8 — Figure EV1 Source Data [file 44319_2025_512_MOESM8_ESM.zip › Figure_EV1/EV1E/Inheritance_F2_generation.csv]

generation	RNAi	sex	channel	image	index	area	mean	stddev	modal	min	max	intden	median	rawintden
f2	ctrl	herma	green	n	1	26752.472	442.374	217.384	331	95	1723	11834597.53	392	28401737
f2	ctrl	herma	green	n	2	39878.071	390.363	198.741	184	100	2476	15566925.48	360	37358915
f2	ctrl	herma	green	n	3	43174.055	444.902	193.972	199	99	1940	19208207.6	439	46097593
f2	ctrl	herma	green	n	4	31487.688	427.987	201.589	212	93	1664	13476332.09	386	32341720
f2	ctrl	herma	green	n	5	28728.812	418.062	216.526	200	75	2468	12010420.56	366	28823693
f2	ctrl	herma	green	n	6	43321.978	444.271	229.301	480	101	4474	19246686.44	426	46189938
f2	ctrl	herma	green	n	7	37985.068	430.374	217.516	189	100	4558	16347791.55	401	39232908
f2	ctrl	herma	green	n	8	38335.084	393.461	178.402	216	82	1979	15083345.48	368	36198376
f2	ctrl	herma	green	n	9	42852.374	440.628	243.653	203	95	3540	18881967.28	406	45314652
f2	ctrl	herma	green	n	10	34114.891	446.259	228.569	335	106	3719	15224075.24	401	36536112
f2	ctrl	herma	green	n	11	46205.027	441.674	243.545	205	105	5194	20407559.03	413	48975905
f2	ctrl	herma	green	n	12	43245.725	453.687	259.661	204	103	5644	19620029.74	415	47085921
f2	ctrl	herma	green	n	13	29949.284	397.47	223.951	175	94	2865	11903933.2	353	28568135
f2	ctrl	herma	green	n	14	42834.873	468.736	244.647	179	98	3507	20078261.91	441	48185628
f2	ctrl	herma	green	n	15	23561.493	404.1	199.836	290	81	1702	9521199.387	361	22849835
f2	ctrl	herma	green	n	16	40451.847	435.292	232.006	187	95	4183	17608376.62	394	42258174
f2	ctrl	herma	green	n	17	44226.603	483.578	276.224	196	108	4171	21387029.18	457	51326526
f2	ctrl	herma	green	n	18	38820.106	452.259	274.04	204	100	4106	17556742.18	394	42134257
f2	ctrl	herma	green	n	19	47100.484	482.317	251.365	222	88	3961	22717365.77	442	54519188
f2	ctrl	herma	green	n	20	40474.348	448.196	262.65	204	90	4471	18140454.67	395	43535103
f2	ctrl	herma	green	n	21	41481.894	444.427	251.743	200	90	4437	18435684.82	403	44243623
f2	ctrl	herma	green	n	22	28956.739	414.542	236.696	177	106	2898	12003775.26	359	28807745
f2	ctrl	herma	green	n	23	41557.314	427.133	225.678	190	102	4362	17750500.61	410	42599256
f2	ctrl	herma	green	n	24	31161.006	392.266	219.896	177	96	3719	12223401.54	344	29334824
f2	ctrl	herma	green	n	25	45620.417	485.001	268.109	199	102	3001	22125961.26	431	53099882
f2	ctrl	herma	green	n	26	35181.607	380.591	213.94	175	96	3166	13389790.64	329	32134030
f2	ctrl	herma	green	n	27	41411.058	428.224	234.083	182	105	3381	17733207.74	368	42557755
f2	ctrl	herma	green	n	28	37848.395	374.205	220.286	168	101	5819	14163060.95	330	33989794
f2	ctrl	herma	green	n	29	47196.322	470.664	249.871	225	107	2460	22213607.34	432	53310223
f2	ctrl	herma	green	n	30	40385.178	448.111	245.257	211	89	4477	18097031.02	421	43430891
f2	ctrl	herma	green	n	31	39336.38	400.294	221.601	188	89	3278	15746115.74	360	37788952
f2	ctrl	herma	green	n	32	38618.847	474.602	260.996	203	105	6177	18328601.18	434	43986634
f2	ctrl	herma	green	n	33	43076.134	437.419	242.547	199	84	5443	18842304.64	414	45219466
f2	ctrl	herma	green	n	34	51526.52	449.346	277.605	205	76	4178	23153212.75	388	55565173
f2	ctrl	herma	green	n	35	29781.777	435.128	239.943	199	91	2778	12958872.63	385	31099874
f2	ctrl	herma	green	n	36	44201.602	496.518	268.305	250	97	4227	21946869.33	453	52670081
f2	ctrl	herma	green	n	37	47851.769	438.82	254.179	207	92	4511	20998298.1	391	50393614
f2	ctrl	herma	green	n	38	39743.898	472.307	238.828	185	102	4714	18771339.73	452	45049158
f2	ctrl	herma	green	n	39	30676.401	417.461	213.037	191	93	3479	12806207.32	392	30733494
f2	ctrl	herma	green	n	40	38964.696	455.562	264.22	199	85	4787	17750853.54	406	42600103
f2	ctrl	herma	green	n	41	46047.52	464.342	246.515	203	93	4377	21381795.61	437	51313966
f2	ctrl	herma	green	n	42	46667.965	434.806	243.566	210	103	6242	20291492.07	397	48697357
f2	ctrl	herma	green	n	43	40433.93	465.95	242.242	202	99	3511	18840209.13	406	45214437
f2	ctrl	herma	green	n	44	35413.284	420.462	237.96	190	106	2643	14889927.06	352	35734193
f2	ctrl	herma	green	n	45	30464.308	450.346	242.086	185	105	3724	13719464.86	398	32925212
f2	ctrl	herma	green	n	46	43174.888	499.738	323.62	202	89	4358	21576131.57	414	51780351
f2	ctrl	herma	green	n	47	45957.932	454.581	263.317	214	107	4770	20891600.72	409	50137552
f2	ctrl	herma	green	n	48	38310.916	426.946	240.923	201	106	3813	16356691.54	382	39254267
f2	ctrl	herma	green	n	49	35729.965	405.461	239.881	183	94	4730	14487119.5	354	34767499
f2	ctrl	herma	green	n	50	43858.67	451.498	253.156	187	90	3638	19802095.55	422	47522859
f2	ctrl	herma	green	n	51	45051.641	430.908	214.304	188	94	2671	19413107.79	419	46589331
f2	ctrl	herma	green	n	52	23092.721	429.717	218.908	185	102	2570	9923325.251	394	23814893
f2	ctrl	herma	green	n	53	30535.978	423.085	197.512	286	95	1897	12919300.82	390	31004906
f2	ctrl	herma	green	n	54	28227.956	412.252	215.023	188	94	4495	11637040.6	385	27927622
f2	ctrl	herma	green	n	55	36121.233	422.066	250.989	205	93	5511	15245527.05	361	36587594
f2	ctrl	herma	green	n	56	39044.283	437.656	240.803	187	106	3634	17087982.86	410	41009286
f2	ctrl	herma	green	n	57	36304.158	384.988	195.062	183	99	3479	13976682.86	370	33542507
f2	ctrl	herma	green	n	58	44824.547	454.683	243.93	190	95	5362	20380947.82	427	48912041
f2	gfp	herma	green	n	1	36616.671	340.136	154.739	187	96	1771	12454632.41	320	29889754
f2	gfp	herma	green	n	2	42251.511	369.078	159.705	395	74	1998	15594098.14	358	37424128
f2	gfp	herma	green	n	3	44041.176	370.817	193.762	222	99	3168	16331203.03	341	39193099
f2	gfp	herma	green	n	4	41377.721	391.734	197.488	184	99	3414	16209052.45	373	38899951
f2	gfp	herma	green	n	5	36969.187	317.027	159.994	172	89	3022	11720217.23	297	28127238
f2	gfp	herma	green	n	6	43426.565	425.109	200.855	203	106	3879	18461037.28	415	44304468
f2	gfp	herma	green	n	7	28967.155	382.599	179.663	187	102	2142	11082792.73	359	26597489
f2	gfp	herma	green	n	8	37614.633	422.813	223.269	186	101	3349	15903952.28	400	38167744
f2	gfp	herma	green	n	9	40564.351	372.098	196.364	187	98	4839	15093916.99	342	36223748
f2	gfp	herma	green	n	10	43308.643	412.196	199.142	214	98	3312	17851659.9	397	42842029
f2	gfp	herma	green	n	11	38373.417	390.4	181.253	391	91	2854	14980993.51	373	35952744
f2	gfp	herma	green	n	12	27523.756	391.81	201.405	196	103	3445	10784081.61	363	25880615
f2	gfp	herma	green	n	13	46449.203	415.735	226.345	194	97	3571	19310578.54	383	46343274
f2	gfp	herma	green	n	14	49949.779	442.608	215.146	207	105	2991	22108192.85	435	53057242
f2	gfp	herma	green	n	15	45277.066	444.314	225.312	193	108	2743	20117217.43	422	48279119
f2	gfp	herma	green	n	16	31878.954	377.098	190.805	204	101	2187	12021491.81	339	28850264
f2	gfp	herma	green	n	17	39943.489	383.851	192.01	189	93	4285	15332337.45	370	36795931
f2	gfp	herma	green	n	18	41251.465	396.42	185.167	448	105	3169	16352896.1	394	39245160
f2	gfp	herma	green	n	19	29396.341	351.378	188.301	172	93	3078	10329222.94	318	24789004
f2	gfp	herma	green	n	20	36073.729	455.093	234.898	286	104	4690	16416890.68	421	39398740
f2	gfp	herma	green	n	21	38163.825	394.297	225.856	192	94	3958	15047862.81	363	36113223
f2	gfp	herma	green	n	22	37907.146	380.449	193.455	175	92	2712	14421726.74	347	34610565
f2	gfp	herma	green	n	23	45198.729	414.503	213.85	195	76	4149	18734988.95	399	44961922
f2	gfp	herma	green	n	24	39491.802	421.003	213.321	191	82	3659	16626157.32	394	39900957
f2	gfp	herma	green	n	25	48448.044	411.375	244.872	192	103	3969	19930292.65	377	47830520
f2	gfp	herma	green	n	26	36230.403	370.645	199.793	173	95	3810	13428627.26	330	32227235
f2	gfp	herma	green	n	27	35970.808	314.363	150.351	183	85	3675	11307883.42	290	27137682
f2	gfp	herma	green	n	28	36458.33	460.366	255.14	211	99	4174	16784180.78	394	40280196
f2	gfp	herma	green	n	29	41561.48	436.714	233.424	195	101	3446	18150491.86	414	43559193
f2	gfp	herma	green	n	30	33086.51	429.708	225.955	171	108	3260	14217533.67	394	34120524
f2	gfp	herma	green	n	31	46110.854	445.455	223.619	195	106	3617	20540333.4	416	49294551
f2	gfp	herma	green	n	32	48670.971	275.797	113.109	269	89	2642	13423301.19	262	32214453
f2	gfp	herma	green	n	33	54825.835	445.41	217.409	406	100	3277	24419948.74	423	58605203
f2	gfp	herma	green	n	34	43162.803	422.61	221.813	189	106	3690	18241041.41	400	43776502
f2	gfp	herma	green	n	35	35099.101	444.605	244.254	196	106	5452	15605246.99	403	37450884
f2	gfp	herma	green	n	36	34241.562	395.255	204.408	199	95	3002	13534164.16	366	32480512
f2	gfp	herma	green	n	37	38318.832	369.635	189.857	188	101	3077	14163980.4	344	33992002
f2	gfp	herma	green	n	38	37304.619	424.235	193.165	422	92	2991	15825934.56	417	37980510
f2	gfp	herma	green	n	39	44666.205	471.879	277.043	231	104	4409	21077064.97	421	50582648
f2	gfp	herma	green	n	40	48023.858	408.515	202.375	395	100	5775	19618474.26	394	47082190
f2	gfp	herma	green	n	41	45015.804	469.789	263.027	227	110	4067	21147919.45	428	50752691
f2	gfp	herma	green	n	42	30233.463	377.938	193.687	199	90	3065	11426375.91	342	27422051
f2	gfp	herma	green	n	43	40085.996	432.349	235.783	197	84	3058	17331153.23	380	41592870
f2	gfp	herma	green	n	44	43484.484	453.621	256.935	196	90	5485	19725455.39	414	47338933
f2	gfp	herma	green	n	45	45677.501	444.089	247.254	196	108	3538	20284895.08	413	48681527
f2	gfp	herma	green	n	46	49633.098	429.109	211.763	204	104	3810	21297994.63	400	51112855
f2	gfp	herma	green	n	47	25680.338	359.032	160.154	175	87	2179	9220058.163	342	22127130
f2	gfp	herma	green	n	48	42603.194	407.656	193.451	366	100	2987	17367429.05	392	41679928
f2	gfp	herma	green	n	49	41002.704	375.987	176.554	200	96	3624	15416475.04	361	36997852
f2	gfp	herma	green	n	50	32922.335	397.682	198.116	177	94	3934	13092608.6	363	31420827
f2	gfp	herma	green	n	51	33954.049	394.755	196.561	169	101	2185	13403547.37	351	32167046
f2	gfp	herma	green	n	52	43405.73	453.73	232.142	245	82	3033	19694473.56	424	47264580
f2	gfp	herma	green	n	53	39908.071	428.006	254.104	189	106	4219	17080897.23	367	40992283
f2	gfp	herma	green	n	54	44244.935	421.028	223.283	196	98	3497	18628354.92	390	44706012
f2	gfp	herma	green	n	55	34235.729	380.51	178.37	184	99	2348	13027044.36	351	31263480
f2	gfp	herma	green	n	56	48251.368	437.968	205.951	498	103	2888	21132551.25	434	50715809
f2	gfp	herma	green	n	57	24973.223	367.658	210.253	156	94	5003	9181610.576	338	22034860
f2	gfp	herma	green	n	58	39541.387	432.626	257.498	207	101	3810	17106650.49	386	41054088
f2	gfp	herma	green	n	59	35986.225	400.57	201.494	395	96	3234	14414997.27	372	34594415
f2	gfp	herma	green	n	60	35691.212	385.086	208.618	182	93	2790	13744183.33	334	32984535
f2	gfp	herma	green	n	61	36978.354	427.151	228.033	187	99	3369	15795353.58	403	37907119
f2	gfp	herma	green	n	62	27993.777	425.478	239.163	238	88	3621	11910733.01	382	28584455
f2	gfp	herma	green	n	63	29839.278	354.149	168.787	168	60	2187	10567555.06	326	25360975
f2	ctrl	herma	red	n	1	26752.472	247.641	123.686	125	79	784	6625002.127	217	15899279
f2	ctrl	herma	red	n	2	39878.071	227.454	116.755	131	71	656	9070413.385	172	21767998
f2	ctrl	herma	red	n	3	43174.055	227.212	112.773	133	84	744	9809661.727	176	23542113
f2	ctrl	herma	red	n	4	31487.688	235.46	113.155	130	88	707	7414096.913	198	17793020
f2	ctrl	herma	red	n	5	28728.812	238.691	111.866	130	74	815	6857323.153	221	16456824
f2	ctrl	herma	red	n	6	43321.978	230.164	116.817	135	75	914	9971158.686	182	23929688
f2	ctrl	herma	red	n	7	37985.068	229.791	117.673	130	81	785	8728641.527	177	20947783
f2	ctrl	herma	red	n	8	38335.084	245.876	130.411	130	83	748	9425690.443	188	22620624
f2	ctrl	herma	red	n	9	42852.374	238.722	128.365	138	79	931	10229787.16	177	24550368
f2	ctrl	herma	red	n	10	34114.891	234.939	123.085	130	85	726	8014921.434	169	19234933
f2	ctrl	herma	red	n	11	46205.027	225.609	113.33	131	85	743	10424276.88	171	25017122
f2	ctrl	herma	red	n	12	43245.725	231.393	121.027	131	76	703	10006778.65	171	24015172
f2	ctrl	herma	red	n	13	29949.284	236.366	118.893	128	60	882	7079007.443	197	16988842
f2	ctrl	herma	red	n	14	42834.873	238.141	132.267	131	72	836	10200735.42	169	24480647
f2	ctrl	herma	red	n	15	23561.493	252.606	114.917	120	53	699	5951779.3	238	14283618
f2	ctrl	herma	red	n	16	40451.847	240.891	134.693	130	75	958	9744501.252	170	23385735
f2	ctrl	herma	red	n	17	44226.603	242.509	134.38	132	72	838	10725328.13	179	25739612
f2	ctrl	herma	red	n	18	38820.106	230.912	127.395	131	63	894	8964043.944	166	21512723
f2	ctrl	herma	red	n	19	47100.484	248.716	145.419	132	77	1258	11714659.97	176	28113900
f2	ctrl	herma	red	n	20	40474.348	226.206	116.776	132	82	663	9155538.105	168	21972288
f2	ctrl	herma	red	n	21	41481.894	235.991	124.404	133	66	702	9789369.134	166	23493413
f2	ctrl	herma	red	n	22	28956.739	247.187	123.18	130	80	667	7157739.372	212	17177790
f2	ctrl	herma	red	n	23	41557.314	239.88	124.818	133	54	904	9968787.744	182	23923998
f2	ctrl	herma	red	n	24	31161.006	237.811	116.097	131	70	675	7410415.911	197	17784186
f2	ctrl	herma	red	n	25	45620.417	240.861	132.691	130	72	868	10988195.13	170	26370464
f2	ctrl	herma	red	n	26	35181.607	236.536	124.097	130	76	672	8321700.86	175	19971170
f2	ctrl	herma	red	n	27	41411.058	236.078	128.222	130	69	769	9776256.035	167	23461943
f2	ctrl	herma	red	n	28	37848.395	225.63	119.563	127	75	685	8539739.567	169	20494439
f2	ctrl	herma	red	n	29	47196.322	233.619	122.166	132	78	748	11025947.69	171	26461066
f2	ctrl	herma	red	n	30	40385.178	236.543	125.031	131	87	836	9552820.415	182	22925722
f2	ctrl	herma	red	n	31	39336.38	226.076	116.323	130	89	761	8892994.866	168	21342213
f2	ctrl	herma	red	n	32	38618.847	259.946	155.988	135	65	1094	10038829.69	169	24092091
f2	ctrl	herma	red	n	33	43076.134	231.65	113.296	136	75	761	9978581.108	173	23947501
f2	ctrl	herma	red	n	34	51526.52	237.585	139.373	137	80	901	12241949.47	169	29379337
f2	ctrl	herma	red	n	35	29781.777	224.197	115.609	130	76	732	6676993.251	171	16024052
f2	ctrl	herma	red	n	36	44201.602	245.914	137.215	132	82	798	10869799.72	173	26086328
f2	ctrl	herma	red	n	37	47851.769	233.731	118.149	136	84	780	11184464.51	182	26841489
f2	ctrl	herma	red	n	38	39743.898	238.211	124.741	130	68	753	9467445.683	179	22720832
f2	ctrl	herma	red	n	39	30676.401	239.474	112.812	131	75	578	7346193.395	206	17630059
f2	ctrl	herma	red	n	40	38964.696	244.304	136.374	130	52	930	9519222.214	177	22845090
f2	ctrl	herma	red	n	41	46047.52	239.552	118.562	135	82	853	11030798.33	186	26472707
f2	ctrl	herma	red	n	42	46667.965	242.158	141.583	130	70	827	11301003.17	163	27121169
f2	ctrl	herma	red	n	43	40433.93	229.878	121.514	131	68	810	9294867.802	168	22306664
f2	ctrl	herma	red	n	44	35413.284	240.882	136.939	130	64	734	8530424.558	162	20472084
f2	ctrl	herma	red	n	45	30464.308	230.382	109.911	131	80	618	7018427.594	186	16843457
f2	ctrl	herma	red	n	46	43174.888	242.516	138.13	132	61	788	10470596.49	165	25128284
f2	ctrl	herma	red	n	47	45957.932	230.244	127.709	131	77	785	10581557.39	164	25394578
f2	ctrl	herma	red	n	48	38310.916	231.266	113.69	130	86	605	8860009.193	178	21263051
f2	ctrl	herma	red	n	49	35729.965	236.84	117.754	130	75	747	8462285.613	184	20308558
f2	ctrl	herma	red	n	50	43858.67	233.058	118.35	133	80	642	10221621.37	179	24530771
f2	ctrl	herma	red	n	51	45051.641	229.965	119.771	131	78	744	10360320.62	175	24863634
f2	ctrl	herma	red	n	52	23092.721	249.005	115.016	126	90	759	5750212.178	235	13799879
f2	ctrl	herma	red	n	53	30535.978	234.119	115.586	127	70	848	7149060.226	205	17156961
f2	ctrl	herma	red	n	54	28227.956	234.96	113.292	130	84	660	6632429.549	196	15917104
f2	ctrl	herma	red	n	55	36121.233	237.528	131.813	132	67	780	8579821.398	176	20590631
f2	ctrl	herma	red	n	56	39044.283	232.477	120.977	130	79	730	9076909.098	173	21783587
f2	ctrl	herma	red	n	57	36304.158	230.822	113.053	126	79	853	8379815.181	186	20110638
f2	ctrl	herma	red	n	58	44824.547	255.386	144.873	136	85	1044	11447582.36	181	27472943
f2	gfp	herma	red	n	1	36616.671	232.497	122.038	131	77	644	8513283.834	171	20430949
f2	gfp	herma	red	n	2	42251.511	233.617	126.662	130	64	782	9870669.931	170	23688527
f2	gfp	herma	red	n	3	44041.176	242.388	128.601	131	80	749	10675042.46	183	25618933
f2	gfp	herma	red	n	4	41377.721	236.157	120.161	130	79	784	9771637.912	187	23450861
f2	gfp	herma	red	n	5	36969.187	228.468	115.249	131	72	902	8446267.443	176	20270117
f2	gfp	herma	red	n	6	43426.565	235.38	122.245	130	68	801	10221749.28	182	24531079
f2	gfp	herma	red	n	7	28967.155	241	117.054	130	72	714	6981077.677	209	16753822
f2	gfp	herma	red	n	8	37614.633	247.747	130.939	135	68	846	9318921.841	186	22364392
f2	gfp	herma	red	n	9	40564.351	229.668	125.763	130	75	873	9316332.972	164	22358179
f2	gfp	herma	red	n	10	43308.643	234.104	114.98	131	73	734	10138740.91	183	24331868
f2	gfp	herma	red	n	11	38373.417	230.049	113.98	130	78	647	8827769.432	173	21185680
f2	gfp	herma	red	n	12	27523.756	236.304	115.346	129	88	721	6503963.409	189	15608800
f2	gfp	herma	red	n	13	46449.203	229.861	117.51	131	69	730	10676866.3	171	25623310
f2	gfp	herma	red	n	14	49949.779	229.547	109.129	130	81	978	11465802.71	185	27516671
f2	gfp	herma	red	n	15	45277.066	241.49	128.536	135	76	916	10933959.69	181	26240306
f2	gfp	herma	red	n	16	31878.954	229.686	110.095	130	70	696	7322139.904	183	17572334
f2	gfp	herma	red	n	17	39943.489	215.308	104.564	130	76	796	8600135.296	168	20639383
f2	gfp	herma	red	n	18	41251.465	233.232	107.794	140	65	666	9621161.047	196	23089733
f2	gfp	herma	red	n	19	29396.341	228.102	110.089	131	88	693	6705366.348	188	16092145
f2	gfp	herma	red	n	20	36073.729	231.911	105.947	130	77	714	8365884.608	196	20077207
f2	gfp	herma	red	n	21	38163.825	236.715	118.64	131	75	732	9033966.34	184	21680530
f2	gfp	herma	red	n	22	37907.146	224.075	114.372	130	80	761	8494061.707	168	20384818
f2	gfp	herma	red	n	23	45198.729	237.304	130.349	135	77	763	10725818.95	167	25740791
f2	gfp	herma	red	n	24	39491.802	235.998	124.34	131	87	722	9319977.722	173	22366926
f2	gfp	herma	red	n	25	48448.044	234.016	125.903	132	76	781	11337598.53	165	27208995
f2	gfp	herma	red	n	26	36230.403	232.079	113.89	132	74	624	8408316.961	182	20179040
f2	gfp	herma	red	n	27	35970.808	240.485	127.526	131	81	777	8650453.009	173	20760140
f2	gfp	herma	red	n	28	36458.33	244.91	130.111	130	71	700	8929014.051	185	21428656
f2	gfp	herma	red	n	29	41561.48	228.182	116.31	135	78	715	9483573.936	173	22759539
f2	gfp	herma	red	n	30	33086.51	232.812	110.402	130	86	723	7702937.278	194	18486206
f2	gfp	herma	red	n	31	46110.854	233.342	122.463	138	84	747	10759590.07	165	25821838
f2	gfp	herma	red	n	32	48670.971	228.707	119.713	138	66	726	11131373.7	172	26714078
f2	gfp	herma	red	n	33	54825.835	217.809	114.483	132	66	914	11941550.25	160	28658413
f2	gfp	herma	red	n	34	43162.803	246.392	132.92	131	77	998	10634950.63	191	25522717
f2	gfp	herma	red	n	35	35099.101	238.663	118.428	130	85	650	8376857.609	187	20103541
f2	gfp	herma	red	n	36	34241.562	234.383	126.856	131	85	794	8025627.001	173	19260626
f2	gfp	herma	red	n	37	38318.832	239.376	118.297	133	81	772	9172605.998	189	22013250
f2	gfp	herma	red	n	38	37304.619	251.545	136.921	135	74	732	9383793.134	186	22520076
f2	gfp	herma	red	n	39	44666.205	242.792	133.31	133	82	994	10844582.7	180	26025811
f2	gfp	herma	red	n	40	48023.858	239.438	130.635	137	76	763	11498737.13	171	27595710
f2	gfp	herma	red	n	41	45015.804	238.505	133.482	131	83	937	10736493.6	174	25766409
f2	gfp	herma	red	n	42	30233.463	229.756	113.076	126	77	909	6946315.674	188	16670397
f2	gfp	herma	red	n	43	40085.996	245.302	141.844	131	87	835	9833183.637	167	23598564
f2	gfp	herma	red	n	44	43484.484	238.251	129.388	130	75	758	10360213.1	173	24863377
f2	gfp	herma	red	n	45	45677.501	237.722	123.721	130	84	742	10858553.34	176	26059339
f2	gfp	herma	red	n	46	49633.098	227.149	114.616	133	81	853	11274097.3	170	27056599
f2	gfp	herma	red	n	47	25680.338	245.384	113.626	124	77	660	6301552.507	224	15123036
f2	gfp	herma	red	n	48	42603.194	238.516	123.428	132	80	813	10161547.37	182	24386601
f2	gfp	herma	red	n	49	41002.704	233.339	116.954	131	81	647	9567541.517	177	22961052
f2	gfp	herma	red	n	50	32922.335	246.42	128.722	130	60	762	8112720.141	198	19469640
f2	gfp	herma	red	n	51	33954.049	239.489	124.795	130	65	774	8131622.254	192	19515003
f2	gfp	herma	red	n	52	43405.73	231.226	115.117	130	75	673	10036524.58	175	24086560
f2	gfp	herma	red	n	53	39908.071	256.019	148.379	131	77	847	10217214.49	188	24520196
f2	gfp	herma	red	n	54	44244.935	230.067	122.133	130	77	893	10179305.26	171	24429218
f2	gfp	herma	red	n	55	34235.729	226.533	104.384	130	83	617	7755532.178	190	18612428
f2	gfp	herma	red	n	56	48251.368	233.306	123.044	139	74	802	11257329.86	174	27016359
f2	gfp	herma	red	n	57	24973.223	241.497	103.85	126	81	705	6030956.828	224	14473636
f2	gfp	herma	red	n	58	39541.387	242.016	136.5	134	90	911	9569651.613	178	22966116
f2	gfp	herma	red	n	59	35986.225	225.049	111.233	133	75	796	8098673.25	174	19435929
f2	gfp	herma	red	n	60	35691.212	231.592	121.577	130	53	682	8265783.375	165	19836975
f2	gfp	herma	red	n	61	36978.354	247.206	138.167	131	81	728	9141261.235	170	21938026
f2	gfp	herma	red	n	62	27993.777	266.303	165.245	132	84	1244	7454837.625	186	17890794
f2	gfp	herma	red	n	63	29839.278	240.992	114.981	131	80	581	7191022.672	205	17257667
f2	ctrl	male	green	n	1	7038.238	286.373	114.154	173	103	842	2015561.501	264	4837127
f2	ctrl	male	green	n	2	7459.924	311.852	129.707	170	104	877	2326392.76	290	5583088
f2	ctrl	male	green	n	3	6497.38	294.886	130.281	147	105	1213	1915983.21	271	4598150
f2	ctrl	male	green	n	4	6711.556	311.184	143.15	161	91	1231	2088526.495	279	5012235
f2	ctrl	male	green	n	5	5223.155	252.741	96.852	151	100	930	1320105.202	232	3168108
f2	ctrl	male	green	n	6	6891.148	316.307	144.785	162	102	1098	2179719.821	283	5231089
f2	ctrl	male	green	n	7	6274.453	293.072	121.888	166	110	1125	1838866.36	268	4413078
f2	ctrl	male	green	n	8	6127.779	322.579	138.911	166	108	896	1976695.562	294	4743853
f2	ctrl	male	green	n	9	6541.965	283.8	113.393	186	100	870	1856612.169	266	4455666
f2	ctrl	male	green	n	10	6955.317	352.977	139.831	298	119	1032	2455065.711	335	5891889
f2	ctrl	male	green	n	11	7805.773	276.854	93.229	247	112	766	2161059.386	268	5186306
f2	ctrl	male	green	n	12	6524.048	277.76	102.325	152	106	898	1812117.64	271	4348884
f2	ctrl	male	green	n	13	5289.825	277	98.521	162	100	624	1465280.156	261	3516512
f2	ctrl	male	green	n	14	5512.335	295.509	129.435	152	92	1038	1628946.787	263	3909294
f2	ctrl	male	green	n	15	5112.316	342.891	188.466	176	105	993	1752968.693	264	4206933
f2	ctrl	male	green	n	16	7421.172	309.922	117.733	188	112	727	2299985.305	297	5519713
f2	ctrl	male	green	n	17	6301.537	303.858	123.026	201	102	839	1914773.571	286	4595247
f2	ctrl	male	green	n	18	6397.792	339.536	138.307	347	102	1149	2172280.315	320	5213235
f2	ctrl	male	green	n	19	6416.125	265.681	92.727	155	95	696	1704644.95	256	4090962
f2	ctrl	male	green	n	20	6222.366	299.659	122.443	165	109	1202	1864585.966	284	4474803
f2	ctrl	male	green	n	21	6769.474	273.746	98.925	160	95	835	1853115.862	260	4447276
f2	ctrl	male	green	n	22	7346.167	345.042	172.649	158	110	1135	2534735.164	302	6083088
f2	ctrl	male	green	n	23	6422.792	330.587	122.248	283	114	1015	2123290.637	319	5095666
f2	ctrl	male	green	n	24	7526.592	282.741	106.644	177	114	636	2128074.605	257	5107147
f2	ctrl	male	green	n	25	8044.949	280.657	112.246	158	103	834	2257875.085	263	5418654
f2	ctrl	male	green	n	26	7879.525	254.649	90.44	149	97	799	2006511.998	241	4815410
f2	ctrl	male	green	n	27	4850.22	313.159	139.544	178	98	1016	1518890.26	277	3645171
f2	gfp	male	green	n	1	5467.333	291.043	119.646	167	103	936	1591228.215	270	3818773
f2	gfp	male	green	n	2	4998.145	295.753	124.276	158	107	945	1478214.712	277	3547553
f2	gfp	male	green	n	3	5720.678	328.602	172.414	134	104	1220	1879823.918	285	4511371
f2	gfp	male	green	n	4	6522.798	366.911	202.298	168	94	1374	2393287.409	313	5743627
f2	gfp	male	green	n	5	6326.539	306.874	124.292	222	106	1219	1941451.321	280	4659270
f2	gfp	male	green	n	6	5996.108	289.957	120.885	214	103	899	1738613.708	267	4172482
f2	gfp	male	green	n	7	6494.047	294.059	111.734	154	107	754	1909635.699	277	4582916
f2	gfp	male	green	n	8	6250.286	264.627	101.178	214	75	954	1653993.587	246	3969403
f2	gfp	male	green	n	9	5542.337	322.234	149.229	155	107	1073	1785927.539	293	4286030
f2	gfp	male	green	n	10	8092.037	257.292	102.779	160	99	876	2082017.335	232	4996613
f2	gfp	male	green	n	11	6318.206	223.758	67.174	152	102	606	1413748.846	212	3392842
f2	gfp	male	green	n	12	5275.241	319.994	147.62	169	102	943	1688046.811	290	4051127
f2	gfp	male	green	n	13	6317.372	227.698	65.761	149	107	441	1438451.226	219	3452125
f2	gfp	male	green	n	14	4912.725	331.37	153.117	155	106	918	1627928.644	305	3906850
f2	gfp	male	green	n	15	4857.306	242.908	75.389	196	100	627	1179880.229	232	2831583
f2	gfp	male	green	n	16	4979.394	292.098	143.752	158	106	878	1454469.875	237	3490568
f2	gfp	male	green	n	17	5822.35	291.212	117.625	157	81	812	1695537.571	268	4069104
f2	gfp	male	green	n	18	6985.32	279.628	109.876	170	104	659	1953292.696	251	4687688
f2	gfp	male	green	n	19	5957.356	267.293	91.93	210	105	891	1592362.017	254	3821494
f2	gfp	male	green	n	20	5992.357	277.574	115.524	156	109	689	1663325.264	253	3991798
f2	gfp	male	green	n	21	7802.44	275.704	88.125	187	105	536	2151162.999	259	5162555
f2	gfp	male	green	n	22	7189.079	313.774	109.046	189	116	657	2255748.2	302	5413548
f2	gfp	male	green	n	23	7818.274	200.467	62.404	148	98	569	1567304.915	185	3761360
f2	gfp	male	green	n	24	6962.401	304.956	138.648	149	82	902	2123228.222	273	5095515
f2	gfp	male	green	n	25	6811.978	274.786	98.186	199	99	666	1871833.407	262	4492195
f2	gfp	male	green	n	26	5348.161	356.876	185.983	150	94	1322	1908628.837	326	4580500
f2	ctrl	male	red	n	1	7038.238	185.537	29.367	186	130	451	1305850.802	186	3133899
f2	ctrl	male	red	n	2	7459.924	195.578	43.475	177	130	477	1458998.62	191	3501437
f2	ctrl	male	red	n	3	6497.38	196.743	34.068	206	130	386	1278313.296	199	3067812
f2	ctrl	male	red	n	4	6711.556	195.332	32.585	193	130	343	1310982.703	196	3146215
f2	ctrl	male	red	n	5	5223.155	181.376	33.364	167	130	350	947353.62	177	2273545
f2	ctrl	male	red	n	6	6891.148	199.695	39.577	191	130	398	1376127.34	196	3302555
f2	ctrl	male	red	n	7	6274.453	182.627	31.042	187	130	359	1145886.84	180	2750003
f2	ctrl	male	red	n	8	6127.779	202.964	41.05	215	130	390	1243720.052	204	2984792
f2	ctrl	male	red	n	9	6541.965	196.852	39.499	194	130	360	1287801.646	196	3090583
f2	ctrl	male	red	n	10	6955.317	191.498	31.108	200	130	342	1331927.825	193	3196481
f2	ctrl	male	red	n	11	7805.773	185.402	28.243	191	130	318	1447204.748	186	3473133
f2	ctrl	male	red	n	12	6524.048	192.748	35.622	209	130	351	1257500.264	194	3017863
f2	ctrl	male	red	n	13	5289.825	194.134	37.376	206	130	332	1026935.582	195	2464533
f2	ctrl	male	red	n	14	5512.335	191.316	38.425	201	130	408	1054595.177	189	2530913
f2	ctrl	male	red	n	15	5112.316	236.67	82.572	130	130	571	1209933.095	223	2903707
f2	ctrl	male	red	n	16	7421.172	196.831	33.539	216	130	316	1460714.948	199	3505556
f2	ctrl	male	red	n	17	6301.537	197.973	38.768	194	130	342	1247536.476	198	2993951
f2	ctrl	male	red	n	18	6397.792	209.729	39.815	211	130	382	1341803.692	210	3220182
f2	ctrl	male	red	n	19	6416.125	187.071	32.63	202	130	317	1200273.284	189	2880525
f2	ctrl	male	red	n	20	6222.366	193.861	34.689	204	130	344	1206274.39	194	2894927
f2	ctrl	male	red	n	21	6769.474	188.87	29.548	195	130	312	1278553.507	190	3068389
f2	ctrl	male	red	n	22	7346.167	204.48	39.194	210	130	433	1502144.499	204	3604983
f2	ctrl	male	red	n	23	6422.792	203.728	35.657	206	130	364	1308505.285	204	3140270
f2	ctrl	male	red	n	24	7526.592	187.342	35.541	184	130	310	1410046.148	186	3383957
f2	ctrl	male	red	n	25	8044.949	198.439	37.516	201	130	357	1596433.366	200	3831266
f2	ctrl	male	red	n	26	7879.525	202.292	39.83	218	130	357	1593962.421	205	3825336
f2	ctrl	male	red	n	27	4850.22	192.519	36.044	200	130	322	933757.425	192	2240916
f2	gfp	male	red	n	1	5467.333	197.804	35.5	200	130	373	1081460.31	198	2595386
f2	gfp	male	red	n	2	4998.145	194.849	34.134	201	130	419	973882.472	195	2337211
f2	gfp	male	red	n	3	5720.678	205.825	46.827	201	130	398	1177459.702	202	2825774
f2	gfp	male	red	n	4	6522.798	212.394	45.565	228	130	407	1385405.049	213	3324820
f2	gfp	male	red	n	5	6326.539	192.116	34.372	191	130	358	1215430.189	192	2916899
f2	gfp	male	red	n	6	5996.108	198.422	35.47	197	130	356	1189762.348	200	2855299
f2	gfp	male	red	n	7	6494.047	196.479	38.46	196	130	368	1275945.874	197	3062130
f2	gfp	male	red	n	8	6250.286	182.975	31.801	175	130	340	1143647.738	181	2744629
f2	gfp	male	red	n	9	5542.337	200.228	38.83	216	130	365	1109728.27	201	2663226
f2	gfp	male	red	n	10	8092.037	191.876	32.751	200	130	359	1552664.368	192	3726224
f2	gfp	male	red	n	11	6318.206	188.702	31.541	202	130	318	1192259.546	189	2861292
f2	gfp	male	red	n	12	5275.241	202.607	43.76	205	130	390	1068801.398	202	2565006
f2	gfp	male	red	n	13	6317.372	173.325	22.289	178	130	291	1094956.344	174	2627775
f2	gfp	male	red	n	14	4912.725	196.239	39.569	197	130	338	964068.273	195	2313658
f2	gfp	male	red	n	15	4857.306	186.252	32.596	183	130	300	904683.056	185	2171140
f2	gfp	male	red	n	16	4979.394	216.095	66.82	131	130	415	1076024.645	202	2582341
f2	gfp	male	red	n	17	5822.35	195.252	40.506	210	130	348	1136827.01	194	2728260
f2	gfp	male	red	n	18	6985.32	199.023	40.743	214	130	379	1390238.187	200	3336419
f2	gfp	male	red	n	19	5957.356	185.182	28.978	189	130	322	1103196.304	187	2647550
f2	gfp	male	red	n	20	5992.357	195.439	42.322	180	130	395	1171141.496	189	2810611
f2	gfp	male	red	n	21	7802.44	197.752	40.731	214	130	345	1542951.007	199	3702913
f2	gfp	male	red	n	22	7189.079	187.123	28.457	199	130	321	1345241.961	189	3228433
f2	gfp	male	red	n	23	7818.274	183.868	27.378	189	130	370	1437529.405	185	3449913
f2	gfp	male	red	n	24	6962.401	194.584	32.537	186	130	361	1354768.958	195	3251297
f2	gfp	male	red	n	25	6811.978	195.235	36.419	203	130	331	1329933.241	196	3191694
f2	gfp	male	red	n	26	5348.161	210.107	47.686	205	130	419	1123686.738	209	2696725
