# Supplementary material for: A genetic framework for RNAi inheritance in Caenorhabditis elegans
Source: EMBO Rep. 2025 Jul 7;26(16):4072–99. doi: 10.1038/s44319-025-00512-7 (PMC12373942; doi:10.1038/s44319-025-00512-7)
Supplement: Supplementary file 9 — Figure EV2 Source Data [file 44319_2025_512_MOESM9_ESM.zip]

Archive with 15 entries (9 files):
- Figure_EV2/
- Figure_EV2/EV2B/
- Figure_EV2/EV2B/P0_hermaphrodites_wago-4_generation_11.csv
- Figure_EV2/EV2B/P0_hermaphrodites_wago-4_generation_4.csv
- Figure_EV2/EV2B/P0_hermaphrodites_wago-4_generation_8.csv
- Figure_EV2/EV2H/
- Figure_EV2/EV2H/F1_hermaphrodites_wago-4_4-generations.csv
- Figure_EV2/EV2H/F1_males_wago-4_4-generations.csv
- Figure_EV2/EV2I/
- Figure_EV2/EV2I/F1_hermaphrodites_wago-4_8-generations.csv
- Figure_EV2/EV2I/F1_males_wago-4_8-generations.csv
- Figure_EV2/EV2J/
- Figure_EV2/EV2J/Comparison_relative_GFP_fluorescence_reduction.csv
- Figure_EV2/EV2K/
- Figure_EV2/EV2K/Comparison_relative_GFP_fluorescence_intensity.csv
