# Supplementary material for: A genetic framework for RNAi inheritance in Caenorhabditis elegans
Source: EMBO Rep. 2025 Jul 7;26(16):4072–99. doi: 10.1038/s44319-025-00512-7 (PMC12373942; doi:10.1038/s44319-025-00512-7)
Supplement: Supplementary file 9 — Figure EV2 Source Data [file 44319_2025_512_MOESM9_ESM.zip › Figure_EV2/EV2B/P0_hermaphrodites_wago-4_generation_11.csv]

RNAi	genotype	channel	image	index	area	mean	stddev	modal	min	max	intden	median	rawintden
ctrl	wt	green	n	1	33287.353	404.568	203.076	195	101	5025	13467003.95	380	32319334
ctrl	wt	green	n	2	28419.214	490.943	256.941	342	113	3396	13952202.76	431	33483758
ctrl	wt	green	n	3	40369.76	422.737	197.603	309	105	2816	17065793.24	384	40956034
ctrl	wt	green	n	4	41656.485	452.453	221.701	314	104	5299	18847606.66	412	45232191
ctrl	wt	green	n	5	38920.11	448.636	213.665	337	102	2738	17460979.19	407	41904437
ctrl	wt	green	n	6	41995.25	467.86	252.677	235	106	4318	19647917.36	428	47152849
ctrl	wt	green	n	7	38149.658	380.874	194.237	287	95	3274	14530227.49	340	34870954
ctrl	wt	green	n	8	42470.272	457.34	237.309	236	92	4417	19423338.36	423	46613884
ctrl	wt	green	n	9	35523.705	489.794	257.817	242	104	2925	17399283.88	429	41756375
ctrl	wt	green	n	10	43271.559	383.786	209.668	199	107	3162	16607011.88	337	39855009
ctrl	wt	green	n	11	22877.294	247.081	82.579	228	94	961	5652551.794	235	13565505
ctrl	wt	green	n	12	42366.934	470.22	254.324	214	111	3199	19921766.53	420	47810057
ctrl	wt	green	n	13	39823.068	334.07	136.155	310	104	2731	13303705.24	313	31927435
ctrl	wt	green	n	14	43624.075	405.221	204.513	333	100	2879	17677408.24	356	42423843
ctrl	wt	green	n	15	35029.099	362.29	178.633	230	97	2778	12690685.59	322	30456255
ctrl	wt	green	n	16	40747.277	400.302	198.406	222	107	2995	16311225.04	363	39145153
ctrl	wt	green	n	17	30205.546	339.788	143.501	219	104	2692	10263470.62	314	24631205
ctrl	wt	green	n	18	40745.193	459.173	240.709	223	91	3041	18709109.92	406	44899814
ctrl	wt	green	n	19	32052.713	320.362	136.115	184	98	2215	10268475.43	295	24643216
ctrl	wt	green	n	20	34613.663	357.798	156.67	278	100	2713	12384705.79	334	29721937
ctrl	wt	green	n	21	39146.37	392.652	203.699	207	90	3386	15370910.45	342	36888501
ctrl	wt	green	n	22	44758.71	370.811	182.725	226	92	3421	16597008.92	336	39831003
ctrl	wt	green	n	23	31342.681	310.234	138.664	195	99	3013	9723552.222	286	23335460
ctrl	wt	green	n	24	31132.255	374.424	157.541	347	107	2437	11656668.39	353	27974727
ctrl	wt	green	n	25	35236.192	297.952	118.139	221	101	1217	10498678.44	272	25195678
ctrl	wt	green	n	26	27014.567	294.408	120.215	229	99	2028	7953295.158	266	19087037
ctrl	wt	green	n	27	31539.356	281.871	124.669	200	99	1443	8890036.255	250	21335113
ctrl	wt	green	y	28	35786.217	386.062	206.567	217	103	2925	13815701.95	338	33156171
ctrl	wt	green	n	29	32964.84	345.927	154.178	325	98	1427	11403424.49	320	27366968
ctrl	wt	green	n	30	40546.436	431.251	188.766	343	104	2125	17485692.05	391	41963743
ctrl	wt	green	n	31	37432.544	353.822	168.926	200	90	2452	13244450.71	317	31785229
ctrl	wt	green	n	32	34016.138	396.79	155.332	327	84	1395	13497251.43	373	32391923
ctrl	wt	green	n	33	37633.387	378.583	165.967	364	106	2653	14247349.47	359	34192076
ctrl	wt	green	n	34	38904.278	399.229	207.397	204	104	3673	15531726.08	373	37274439
ctrl	wt	green	n	35	36692.927	420.718	230.569	232	109	3973	15437377.6	370	37048013
ctrl	wt	green	n	36	40668.942	450.107	207.812	222	110	2559	18305363.67	415	43930865
ctrl	wt	green	n	37	37693.389	378.397	191.213	209	112	2579	14263046.85	332	34229748
ctrl	wt	green	n	38	39355.965	411.097	203.323	237	103	3012	16179100.25	381	38828066
ctrl	wt	green	n	39	42068.173	394.794	182.733	211	111	2671	16608254.03	363	39857988
ctrl	wt	green	n	40	37247.119	423.506	196.832	247	107	2684	15774364.25	376	37856744
ctrl	wt	green	n	41	38657.183	292.47	125.627	209	105	1424	11306066.71	251	27133320
ctrl	wt	green	n	42	37051.277	418.736	198.843	230	113	1948	15514708.64	376	37233599
ctrl	wt	green	n	43	31688.948	471.993	249.731	215	108	2388	14956949.4	441	35895038
ctrl	wt	green	n	44	42879.876	448.341	227.076	232	95	3418	19224786.94	417	46137380
ctrl	wt	green	n	45	42135.259	407.779	212.849	210	108	3382	17181863.58	366	41234588
ctrl	wt	green	n	46	37471.296	499.172	266.991	237	113	2454	18704634.42	431	44889071
ctrl	wt	green	n	47	27361.667	321.235	127.602	203	110	1057	8789516.698	295	21093876
ctrl	wt	green	n	48	37426.294	373.646	174.654	205	102	3789	13984169.52	347	33560473
ctrl	wt	green	n	49	40737.695	364.567	162.648	214	101	2629	14851622.92	337	35642266
ctrl	wt	green	n	50	37238.785	346.097	131.578	233	111	1380	12888234.85	329	30930350
ctrl	wt	green	n	51	44509.534	473.813	253.704	234	113	3741	21089173.82	429	50611704
ctrl	wt	green	n	52	39646.395	463.607	251.39	235	108	3611	18380341.27	419	44110803
ctrl	wt	green	n	53	38960.114	487.241	244.842	360	106	2826	18982970.06	424	45557046
ctrl	wt	green	n	54	28786.732	377.21	172.115	288	114	1568	10858654.18	335	26059579
ctrl	wt	green	n	55	42481.108	390.725	194.754	227	103	3828	16598419.41	353	39834386
ctrl	wt	green	n	56	38395.921	371.909	190.72	242	103	2938	14279776.36	329	34269897
ctrl	wt	green	n	57	29497.181	347.915	131.227	301	110	1214	10262511.52	325	24628902
ctrl	wt	green	n	58	39568.892	437.421	213.731	321	107	2541	17308246.44	393	41537893
ctrl	wt	green	n	59	41537.315	454.037	242.195	246	108	3930	18859471.5	416	45260663
ctrl	wt	green	n	60	35511.623	402.565	180.227	313	106	1534	14295754.18	363	34308242
ctrl	wt	green	n	61	41943.167	424.265	193.284	237	109	2455	17795024.93	396	42706108
ctrl	wt	green	n	62	35399.118	456.969	221.656	236	86	2584	16176305.54	444	38821359
ctrl	wt	green	n	63	32483.151	408.667	186.702	287	95	2440	13274784.6	376	31858027
ctrl	wt	green	n	64	22935.632	278.87	105.588	171	94	1372	6396058.146	258	15349838
gfp	wt	green	n	1	39066.353	138.904	21.458	129	65	436	5426465.857	135	13022928
gfp	wt	green	n	2	47424.649	147.59	22.683	138	73	369	6999380.871	145	16797753
gfp	wt	green	n	3	45587.899	137.863	19.471	122	72	306	6284877.666	135	15083023
gfp	wt	green	n	4	39602.628	134.209	17.41	122	83	223	5315023.308	132	12755478
gfp	wt	green	n	5	43828.652	145.926	22.127	140	66	320	6395756.856	143	15349121
gfp	wt	green	n	6	42686.101	142.229	22.444	143	70	454	6071185.901	140	14570186
gfp	wt	green	n	7	40785.181	141.335	22.113	127	76	422	5764376.584	138	13833877
gfp	wt	green	n	8	39708.882	139.428	20.475	127	59	356	5536519.177	136	13287044
gfp	wt	green	n	9	35714.951	141.255	22.873	120	69	376	5044905.653	138	12107225
gfp	wt	green	n	10	46482.523	147.076	23.807	145	64	388	6836471.824	144	16406789
gfp	wt	green	n	11	43528.222	137.697	22.61	119	72	329	5993703.224	134	14384236
gfp	wt	green	n	12	41551.883	138.871	18.834	141	53	374	5770339.77	138	13848188
gfp	wt	green	n	13	42371.92	142.471	21.792	132	71	429	6036756.424	139	14487559
gfp	wt	green	n	14	35081.589	134.501	18.959	121	63	338	4718515.449	131	11323924
gfp	wt	green	n	15	40763.93	143.02	23.007	132	78	352	5830045.392	139	13991475
gfp	wt	green	n	16	40543.92	138.785	24.298	119	74	364	5626888.271	135	13503920
gfp	wt	green	n	17	35363.269	132.973	19.491	121	69	347	4702372.634	130	11285183
gfp	wt	green	n	18	37127.932	135.299	16.691	130	71	340	5023363.427	133	12055526
gfp	wt	green	n	19	45167.463	144.462	23.913	135	76	471	6524978.961	140	15659240
gfp	wt	green	n	20	33474.017	133.718	17.542	122	51	358	4476091.548	131	10742133
gfp	wt	green	n	21	44986.205	134.389	17.204	127	68	314	6045673.495	132	14508959
gfp	wt	green	n	22	31824.775	129.929	17.918	120	70	457	4134960.259	126	9923455
gfp	wt	green	n	23	36436.651	138.219	20.403	129	70	387	5036227.76	135	12086399
gfp	wt	green	n	24	33044.83	137.131	23.632	125	68	680	4531457.39	132	10875005
gfp	wt	green	n	25	44667.44	150.107	25.764	141	80	438	6704889.612	146	16091006
gfp	wt	green	n	26	36925.006	148.223	23.111	130	69	357	5473134.638	145	13134928
gfp	wt	green	n	27	44919.535	148.119	24.573	131	73	409	6653446.865	144	15967549
gfp	wt	green	n	28	40723.928	141.852	21.616	125	78	364	5776766.728	139	13863612
gfp	wt	green	n	29	40868.935	151.88	29.333	140	78	729	6207159.978	147	14896509
gfp	wt	green	n	30	43768.233	141.781	20.172	128	70	318	6205487.402	139	14892495
gfp	wt	green	n	31	34764.908	132.092	17.974	128	68	389	4592178.891	129	11020730
gfp	wt	green	n	32	44519.517	149.107	23.916	134	84	353	6638172.839	145	15930893
gfp	wt	green	n	33	40206.822	147.559	24.868	137	82	493	5932858.8	142	14238216
gfp	wt	green	n	34	45188.297	146.005	24.456	130	67	481	6597735.174	141	15833847
gfp	wt	green	n	35	44541.601	151.036	25.973	137	74	416	6727399.799	147	16145028
gfp	wt	green	n	36	36163.305	145.565	23.111	134	89	453	5264097.667	141	12633262
gfp	wt	green	n	37	32999.412	146.812	24.087	138	80	280	4844696.582	144	11626745
gfp	wt	green	n	38	37167.934	162.322	29.953	160	78	514	6033161.678	160	14478932
gfp	wt	green	n	39	40084.733	166.932	35.774	147	83	653	6691409.835	160	16058656
gfp	wt	green	n	40	31741.855	138.673	19.864	128	58	438	4401729.013	136	10563671
gfp	wt	green	n	41	36867.087	138.252	21.681	125	67	397	5096934.26	134	12232088
gfp	wt	green	n	42	40943.105	138.901	22.651	125	77	463	5687050.997	135	13648304
gfp	wt	green	n	43	38734.255	136.335	18.832	129	69	367	5280820.925	134	12673396
gfp	wt	green	n	44	38432.991	143.218	22.335	132	79	369	5504311.884	140	13209750
gfp	wt	green	n	45	43823.236	139.256	18.508	136	72	363	6102643.993	137	14645682
gfp	wt	green	n	46	38545.08	141.345	24.263	128	71	509	5448151.423	136	13074971
gfp	wt	green	n	47	30951.402	210.712	96.806	141	82	975	6521819.234	170	15651657
gfp	wt	green	n	48	30936.402	186.525	73.376	135	77	687	5770407.273	157	13848350
gfp	wt	green	n	49	27703.755	139.964	22.801	127	60	380	3877535.68	135	9305664
gfp	wt	green	y	50	38040.89	137.742	20.567	131	74	367	5239836.568	134	12575038
gfp	wt	green	n	51	42238.997	143.146	21.138	131	67	333	6046363.526	140	14510615
gfp	wt	green	n	52	40017.646	166.746	43.403	135	79	554	6672796.908	154	16013987
gfp	wt	green	n	53	38588.421	141.209	20.72	137	76	261	5449021.939	140	13077058
gfp	wt	green	n	54	38206.737	155.389	30.246	139	89	425	5936894.123	149	14247898
gfp	wt	green	n	55	40604.763	139.277	19.386	133	69	298	5655327.987	137	13572170
gfp	wt	green	n	56	37672.13	137.658	22.191	124	57	435	5185883.724	133	12445555
ctrl	tm1019	green	n	1	41770.658	391.79	222.96	334	85	2152	16365324.96	333	39274986
ctrl	tm1019	green	n	2	39013.449	435.479	201.21	259	106	1867	16989530.56	400	40773011
ctrl	tm1019	green	n	3	37904.231	451.39	321.945	246	62	2406	17109599.38	347	41061163
ctrl	tm1019	green	n	4	41251.467	505.71	262.903	452	95	4842	20861291.15	453	50064812
ctrl	tm1019	green	n	5	41913.164	477.144	279.433	221	81	3344	19998604.66	431	47994459
ctrl	tm1019	green	n	6	41762.741	512.946	312.321	257	105	3999	21422013.01	414	51410483
ctrl	tm1019	green	n	7	38234.246	466.169	334.721	212	104	2195	17823634.07	316	42774768
ctrl	tm1019	green	n	8	37559.632	497.811	230.597	382	110	2588	18697585.65	482	44872156
ctrl	tm1019	green	n	9	43489.486	543.083	465.785	260	103	3375	23618394.16	370	56681557
ctrl	tm1019	green	n	10	29698.023	304.06	215.527	203	92	2393	9029975.349	234	21670951
ctrl	tm1019	green	n	11	37502.963	412.365	265.625	230	94	3408	15464897.59	335	37114059
ctrl	tm1019	green	n	12	40837.282	292.141	143.225	179	91	2229	11930233.65	270	28631253
ctrl	tm1019	green	n	13	40853.533	584.354	486.407	256	107	3212	23872925.78	354	57292405
ctrl	tm1019	green	n	14	38348.418	417.881	210.367	325	113	2973	16025085.26	378	38458448
ctrl	tm1019	green	n	15	39821.402	556.429	409.301	268	105	3569	22157794.11	430	53176277
ctrl	tm1019	green	n	16	28894.653	299.911	124.579	232	93	1660	8665823.717	273	20797027
ctrl	tm1019	green	n	17	38840.941	479.161	276.434	220	111	2565	18611047.95	421	44664475
ctrl	tm1019	green	n	18	34640.332	333.202	191.874	174	95	2737	11542218.43	283	27700059
ctrl	tm1019	green	n	19	41726.072	417.233	240.99	207	104	3780	17409499.74	370	41780891
ctrl	tm1019	green	n	20	40125.999	399.146	269.228	234	89	2742	16016119.02	325	38436930
ctrl	tm1019	green	n	21	28816.733	564.017	418.78	230	103	3216	16253140.67	431	39005756
ctrl	tm1019	green	n	22	40257.672	554.007	317.053	243	99	3938	22303029.49	473	53524826
ctrl	tm1019	green	n	23	40208.92	396.712	186.269	434	88	3082	15951354.39	384	38281502
ctrl	tm1019	green	n	24	27909.608	347.633	162.704	197	98	2036	9702308.14	313	23284476
ctrl	tm1019	green	n	25	37842.976	412.358	166.224	328	93	1809	15604871.11	396	37449983
ctrl	tm1019	green	y	26	42696.113	508.157	325.691	249	91	2839	21696319.28	411	52068792
ctrl	tm1019	green	n	27	38660.929	493.191	258.024	234	116	3664	19067230.65	454	45759267
ctrl	tm1019	green	n	28	36008.309	383.593	149.106	278	108	1269	13812550.64	359	33148610
ctrl	tm1019	green	n	29	38572.592	391.719	220.102	250	78	2360	15109633.95	346	36261468
ctrl	tm1019	green	n	30	43374.061	408.733	208.955	256	96	2435	17728396.27	350	42546211
ctrl	tm1019	green	n	31	37327.535	535.561	503.608	215	97	3681	19991164.86	283	47976608
ctrl	tm1019	green	n	32	40357.257	410.869	177.644	304	82	2457	16581563.15	393	39793937
ctrl	tm1019	green	n	33	33539.029	419.207	184.99	435	97	2330	14059801.5	407	33741985
ctrl	tm1019	green	n	34	42799.452	489.563	387.967	297	99	3793	20953010.39	365	50284932
ctrl	tm1019	green	n	35	31844.369	356.821	164.279	271	94	1838	11362731.44	319	27269312
ctrl	tm1019	green	n	36	38214.242	394.178	209.955	232	113	3138	15063201.83	357	36150036
ctrl	tm1019	green	n	37	37222.114	376.51	186.959	220	95	1752	14014484.85	330	33633230
ctrl	tm1019	green	n	38	37604.215	365.067	254.73	194	96	3480	13728040.12	294	32945794
ctrl	tm1019	green	n	39	39295.958	390.426	206.36	198	106	3921	15342159.14	375	36819503
ctrl	tm1019	green	n	40	22783.122	329.182	212.734	217	103	2089	7499800.716	254	17998701
gfp	tm1019	green	n	1	30874.33	272.022	191.107	151	53	1527	8398482.744	202	20155436
gfp	tm1019	green	n	2	43954.512	350.858	169.558	184	96	1642	15421795.88	317	37010616
gfp	tm1019	green	n	3	32949.008	457.998	243.211	229	107	3335	15090595.3	412	36215771
gfp	tm1019	green	n	4	42621.117	494.142	246.437	425	119	3415	21060888.57	446	50543819
gfp	tm1019	green	n	5	43910.76	454.147	242.946	350	115	4025	19941930.69	413	47858443
gfp	tm1019	green	n	6	51189.426	351.997	269.091	208	94	2713	18018544.32	262	43242527
gfp	tm1019	green	n	7	31754.787	360.234	166.188	244	107	1646	11439142.34	327	27452685
gfp	tm1019	green	n	8	30431.81	266.874	174.131	148	77	1493	8121457.565	208	19490606
gfp	tm1019	green	n	9	47064.654	257.316	110.035	155	73	1310	12110493.48	224	29063854
gfp	tm1019	green	n	10	33272.356	350.12	243.057	220	96	2095	11649311.54	265	27957068
gfp	tm1019	green	n	11	47964.695	257.925	115.579	176	84	1160	12371313.75	216	29689794
gfp	tm1019	green	n	12	38338.838	390.154	170.344	216	99	2541	14958046.32	372	35897668
gfp	tm1019	green	n	13	42438.192	404.527	190.387	202	93	2468	17167399.53	381	41199873
gfp	tm1019	green	n	14	34171.147	401.838	306.248	200	86	2136	13731268.92	281	32953537
gfp	tm1019	green	y	15	39280.131	413.845	207.54	197	108	3055	16255879.06	399	39012324
gfp	tm1019	green	n	16	36583.758	453.405	230.539	246	100	3466	16587244.64	413	39807565
gfp	tm1019	green	n	17	38621.351	424.022	228.619	230	93	2741	16376321.65	369	39301373
gfp	tm1019	green	n	18	39922.661	374.614	235.111	167	64	1871	14955582.04	304	35891754
gfp	tm1019	green	n	19	39415.137	347.352	143.569	212	106	1621	13690912.9	328	32856687
gfp	tm1019	green	n	20	39820.156	437.718	348.436	262	100	3455	17430015.3	319	41830122
gfp	tm1019	green	n	21	25131.567	282.028	156.685	171	102	1051	7087816.503	217	17009981
gfp	tm1019	green	n	22	44817.051	285.265	145.002	171	95	1778	12784721.01	238	30681926
gfp	tm1019	green	n	23	37957.987	373.964	176.896	271	95	2175	14194912.64	334	34066231
gfp	tm1019	green	n	24	36474.586	351.588	313.271	167	90	2548	12824026.98	209	30776256
gfp	tm1019	green	n	25	23468.158	226.683	94.456	144	80	840	5319821.83	196	12766988
gfp	tm1019	green	n	26	36725.848	410.635	223.059	204	105	3913	15080905.69	370	36192517
gfp	tm1019	green	n	27	28456.302	276.981	128.62	155	93	904	7881856.598	241	18915590
gfp	tm1019	green	n	28	45026.221	477.488	482.291	246	89	3475	21499466.56	285	51596365
gfp	tm1019	green	n	29	45297.067	505.748	236.662	435	104	3672	22908895.88	483	54978841
gfp	tm1019	green	n	30	32416.479	380.39	190.259	187	100	3163	12330906.48	363	29592825
gfp	tm1019	green	n	31	43099.05	354.991	175.481	204	104	2201	15299753.63	303	36717733
gfp	tm1019	green	n	32	40910.617	401.699	325.176	202	99	2463	16433737.05	261	39439169
gfp	tm1019	green	n	33	45435.823	335.888	173.098	175	104	1839	15261363.54	297	36625601
gfp	tm1019	green	n	34	48768.892	373.664	203.232	224	100	2640	18223172.88	317	43733619
gfp	tm1019	green	n	35	31521.022	320.115	181.073	191	96	2082	10090362.98	278	24215766
gfp	tm1019	green	n	36	40922.284	405.269	264.305	194	84	1757	16584545.6	311	39801093
gfp	tm1019	green	n	37	31066.421	372.177	345.265	168	81	2473	11562209.13	221	27748033
gfp	tm1019	green	n	38	41653.155	370.29	199.594	195	96	1965	15423746.54	316	37015299
ctrl	wt	red	n	1	33287.353	466.77	291.174	174	106	2691	15537533.05	371	37288377
ctrl	wt	red	n	2	28419.214	459.568	303.888	181	109	1993	13060559.98	350	31343913
ctrl	wt	red	n	3	40369.76	465.949	323.732	187	110	2933	18810266.62	314	45142579
ctrl	wt	red	n	4	41656.485	489.105	353.65	186	91	2666	20374413.03	299	48896359
ctrl	wt	red	n	5	38920.11	488.217	354.804	188	113	3608	19001447.43	306	45601392
ctrl	wt	red	n	6	41995.25	482.435	326.289	179	106	4979	20259989.89	354	48621756
ctrl	wt	red	n	7	38149.658	454.796	302.321	185	105	2882	17350328.73	326	41638888
ctrl	wt	red	n	8	42470.272	465.902	332.718	179	101	2349	19786967.04	315	47486553
ctrl	wt	red	n	9	35523.705	502.049	323.309	184	100	2821	17834630.83	413	42801160
ctrl	wt	red	n	10	43271.559	459.685	337.403	185	109	2441	19891281.39	284	47736896
ctrl	wt	red	n	11	22877.294	403.394	233.418	172	111	1357	9228566.292	348	22147548
ctrl	wt	red	n	12	42366.934	494.314	336.398	192	106	2316	20942580.63	351	50259899
ctrl	wt	red	n	13	39823.068	471.803	306.697	179	104	1647	18788640.22	336	45090678
ctrl	wt	red	n	14	43624.075	488.58	355.343	189	111	2430	21313830.08	306	51150857
ctrl	wt	red	n	15	35029.099	466.477	268.126	187	109	1742	16340283.87	397	39214891
ctrl	wt	red	n	16	40747.277	479.201	321.339	194	107	2294	19526139.72	329	46860596
ctrl	wt	red	n	17	30205.546	387.768	261.728	179	106	1710	11712748.86	243	28109314
ctrl	wt	red	n	18	40745.193	518.437	377.532	189	101	3702	21123811.4	331	50694833
ctrl	wt	red	n	19	32052.713	431.151	280.15	187	105	1688	13819555.88	297	33165420
ctrl	wt	red	n	20	34613.663	545.102	378.663	172	116	2744	18867979.26	425	45281083
ctrl	wt	red	n	21	39146.37	446.894	300.683	186	107	2224	17494296.55	311	41984395
ctrl	wt	red	n	22	44758.71	472.354	332.453	198	106	3848	21141950.15	311	50738364
ctrl	wt	red	n	23	31342.681	416.678	230.376	183	109	1537	13059791.19	340	31342068
ctrl	wt	red	n	24	31132.255	503.452	296.043	183	115	3545	15673581.76	452	37614879
ctrl	wt	red	n	25	35236.192	424.87	246.404	180	112	2040	14970785.51	351	35928245
ctrl	wt	red	n	26	27014.567	415.19	219.009	172	75	1858	11216183.28	362	26917611
ctrl	wt	red	n	27	31539.356	391.908	227.588	180	108	1786	12360540.94	314	29663944
ctrl	wt	red	y	28	35786.217	464.857	312.029	188	112	2208	16635486.93	321	39923346
ctrl	wt	red	n	29	32964.84	436.868	270.188	180	96	2507	14401268.17	339	34561464
ctrl	wt	red	n	30	40546.436	454.477	304.641	191	106	2670	18427406.34	300	44223754
ctrl	wt	red	n	31	37432.544	450.57	295.312	186	106	1727	16865982.06	324	40476507
ctrl	wt	red	n	32	34016.138	478.787	314.939	180	116	1905	16286470.16	356	39085742
ctrl	wt	red	n	33	37633.387	440.837	292.831	183	110	2557	16590186.95	288	39814629
ctrl	wt	red	n	34	38904.278	469.587	338.764	185	105	2668	18268944.51	304	43843463
ctrl	wt	red	n	35	36692.927	495.273	346.828	180	114	3232	18173021.79	352	43613259
ctrl	wt	red	n	36	40668.942	531.727	388.9	187	108	4449	21624787.46	353	51897118
ctrl	wt	red	n	37	37693.389	444.541	266.049	180	118	1542	16756267.88	364	40213205
ctrl	wt	red	n	38	39355.965	473.323	351.092	194	112	2595	18628097.17	303	44705390
ctrl	wt	red	n	39	42068.173	474.27	361.834	193	113	2565	19951669.75	261	47881819
ctrl	wt	red	n	40	37247.119	524.946	353.086	193	116	2350	19552736.93	391	46924424
ctrl	wt	red	n	41	38657.183	393.338	233.708	186	112	3791	15205321.16	293	36491103
ctrl	wt	red	n	42	37051.277	512.443	359.289	180	105	2717	18986682.73	356	45565956
ctrl	wt	red	n	43	31688.948	495.491	282.934	190	115	1649	15701599.26	469	37682116
ctrl	wt	red	n	44	42879.876	448.951	294.566	187	110	1824	19250973.56	322	46200225
ctrl	wt	red	n	45	42135.259	423.843	275.247	183	104	2363	17858730.35	298	42858994
ctrl	wt	red	n	46	37471.296	511.114	346.752	181	104	3364	19152105.71	349	45962953
ctrl	wt	red	n	47	27361.667	420.048	293.78	185	104	1689	11493214.85	248	27582455
ctrl	wt	red	n	48	37426.294	439.076	300.617	203	114	1800	16432975.19	293	39437338
ctrl	wt	red	n	49	40737.695	472.109	334.704	196	100	1780	19232643.14	280	46156234
ctrl	wt	red	n	50	37238.785	461.01	339.487	186	109	4278	17167448.75	280	41199994
ctrl	wt	red	n	51	44509.534	465.337	321.836	184	117	2601	20711953.66	309	49706417
ctrl	wt	red	n	52	39646.395	441.905	296.928	181	103	2809	17519954.86	323	42045970
ctrl	wt	red	n	53	38960.114	488.568	341.984	180	115	4385	19034657	348	45681089
ctrl	wt	red	n	54	28786.732	510.891	320.244	179	111	1593	14706887.55	476	35294917
ctrl	wt	red	n	55	42481.108	444.959	294.436	180	111	2145	18902342.21	312	45363548
ctrl	wt	red	n	56	38395.921	427.585	287.359	184	103	3128	16417513.23	277	39400231
ctrl	wt	red	n	57	29497.181	465.919	308.646	175	112	2027	13743292.26	348	32982394
ctrl	wt	red	n	58	39568.892	489.455	346.979	184	95	2929	19367185.95	315	46479122
ctrl	wt	red	n	59	41537.315	471.695	323.311	191	111	3100	19592954.6	312	47020942
ctrl	wt	red	n	60	35511.623	508.729	352.181	184	105	3372	18065804.39	352	43355949
ctrl	wt	red	n	61	41943.167	447.789	292.495	178	109	1657	18781691.28	326	45073999
ctrl	wt	red	n	62	35399.118	505.647	316.693	187	111	4054	17899469.29	440	42956763
ctrl	wt	red	n	63	32483.151	512.778	348.512	183	90	2856	16656652.08	352	39974138
ctrl	wt	red	n	64	22935.632	427.352	209.84	175	115	1527	9801597.119	407	23522758
gfp	wt	red	n	1	39066.353	482.312	335.854	186	97	2018	18842172.02	336	45219164
gfp	wt	red	n	2	47424.649	423.18	290.973	190	112	2112	20069162.61	282	48163808
gfp	wt	red	n	3	45587.899	463.96	321.938	185	111	1683	21150960.37	315	50760005
gfp	wt	red	n	4	39602.628	483.639	333.409	182	101	2066	19153390.7	346	45966055
gfp	wt	red	n	5	43828.652	490.377	341.021	197	109	3462	21492581.27	342	51579858
gfp	wt	red	n	6	42686.101	469.383	293.237	179	116	1954	20036138.2	358	48084553
gfp	wt	red	n	7	40785.181	466.261	317.124	186	113	1635	19016552.83	327	45637659
gfp	wt	red	n	8	39708.882	517.641	375.762	184	111	2213	20554934.2	353	49329607
gfp	wt	red	n	9	35714.951	548.655	351.92	183	117	2389	19595199.05	442	47026347
gfp	wt	red	n	10	46482.523	426.25	304.797	182	110	3219	19813195.59	269	47549515
gfp	wt	red	n	11	43528.222	474.291	312.465	189	108	1703	20645039.12	328	49545849
gfp	wt	red	n	12	41551.883	457.568	309.086	202	101	1710	19012817.66	298	45628695
gfp	wt	red	n	13	42371.92	464.89	295.302	198	110	1804	19698298.72	349	47273775
gfp	wt	red	n	14	35081.589	483.647	289.971	181	100	1657	16967088.31	408	40719167
gfp	wt	red	n	15	40763.93	449.091	277.627	219	114	1617	18306709.84	343	43934113
gfp	wt	red	n	16	40543.92	440.352	274.348	189	109	1873	17853595.98	340	42846689
gfp	wt	red	n	17	35363.269	454.084	285.938	180	110	2300	16057893.79	352	38537199
gfp	wt	red	n	18	37127.932	459.352	288.492	241	115	2225	17054796.87	333	40929658
gfp	wt	red	n	19	45167.463	468.755	300.471	203	112	1583	21172493.43	331	50811682
gfp	wt	red	n	20	33474.017	461.425	270.884	189	113	1539	15445745.22	379	37068109
gfp	wt	red	n	21	44986.205	399.767	250.701	188	117	1596	17983981.47	281	43159600
gfp	wt	red	n	22	31824.775	492.316	313.915	173	110	5409	15667856.95	430	37601153
gfp	wt	red	n	23	36436.651	454.494	267.449	186	109	1486	16560221.55	379	39742731
gfp	wt	red	n	24	33044.83	505.431	316.011	183	105	2164	16701871.3	436	40082675
gfp	wt	red	n	25	44667.44	455.577	310.346	188	109	2505	20349446.97	305	48836460
gfp	wt	red	n	26	36925.006	530.283	370.076	194	118	2202	19580715.48	390	46991588
gfp	wt	red	n	27	44919.535	455.657	327.046	196	114	2523	20467889.01	275	49120708
gfp	wt	red	n	28	40723.928	453.052	321.651	176	99	1990	18450041.33	292	44278093
gfp	wt	red	n	29	40868.935	474.108	306.141	188	113	1875	19376304.55	356	46501024
gfp	wt	red	n	30	43768.233	463.798	332.652	215	104	1989	20299597.63	299	48716827
gfp	wt	red	n	31	34764.908	406.601	268.484	188	100	1824	14135448.77	272	33923540
gfp	wt	red	n	32	44519.517	464.649	315.895	219	120	2273	20685938.47	318	49644003
gfp	wt	red	n	33	40206.822	487.799	338.983	229	106	2407	19612851.52	308	47068711
gfp	wt	red	n	34	45188.297	497.046	388.035	215	106	2587	22460640.13	285	53903094
gfp	wt	red	n	35	44541.601	447.282	295.985	198	85	2226	19922678.05	318	47812261
gfp	wt	red	n	36	36163.305	536.732	332.875	180	111	4037	19409997.33	484	46581883
gfp	wt	red	n	37	32999.412	473.586	295.987	185	108	1664	15628073.48	375	37505677
gfp	wt	red	n	38	37167.934	441.874	262.208	184	110	2118	16423549.1	364	39414732
gfp	wt	red	n	39	40084.733	500.699	368.462	181	108	2314	20070380.16	301	48166730
gfp	wt	red	n	40	31741.855	420.465	237.121	180	108	1114	13346348.43	336	32029785
gfp	wt	red	n	41	36867.087	458.913	296.484	180	102	1861	16918790.29	355	40603257
gfp	wt	red	n	42	40943.105	454.879	309.441	187	108	2427	18624172.56	298	44695989
gfp	wt	red	n	43	38734.255	471.461	344.184	183	98	2222	18261701.97	301	43826099
gfp	wt	red	n	44	38432.991	488.465	363.59	193	109	2347	18773161.39	285	45053546
gfp	wt	red	n	45	43823.236	484.26	335.497	194	94	2204	21221858.17	328	50930152
gfp	wt	red	n	46	38545.08	503.003	365.508	178	111	2833	19388291.76	338	46529792
gfp	wt	red	n	47	30951.402	405.167	261.048	176	100	1842	12540501.51	290	30095840
gfp	wt	red	n	48	30936.402	462.613	290.782	180	107	1607	14311578.42	355	34346232
gfp	wt	red	n	49	27703.755	474.632	294.659	172	112	1803	13149089.5	402	31556385
gfp	wt	red	y	50	38040.89	440.911	292.694	182	112	2205	16772660.34	316	40252561
gfp	wt	red	n	51	42238.997	514.263	357.064	204	104	2056	21721951.66	349	52130322
gfp	wt	red	n	52	40017.646	493.903	367.887	182	101	2102	19764827.57	287	47433437
gfp	wt	red	n	53	38588.421	495.158	334.45	190	114	1565	19107348	344	45855550
gfp	wt	red	n	54	38206.737	444.575	291.862	183	109	4653	16985756.94	333	40763963
gfp	wt	red	n	55	40604.763	444.991	288.943	198	110	2956	18068754.1	320	43363038
gfp	wt	red	n	56	37672.13	469.789	316.184	181	85	2385	17697935.99	348	42473115
ctrl	tm1019	red	n	1	41770.658	514.331	413.96	197	94	3449	21483955.42	311	51559138
ctrl	tm1019	red	n	2	39013.449	527.336	371	207	112	3434	20573182.57	395	49373383
ctrl	tm1019	red	n	3	37904.231	416.471	277.74	191	111	3872	15786003.5	294	37884678
ctrl	tm1019	red	n	4	41251.467	475.223	274.75	236	107	1820	19603658.29	392	47046631
ctrl	tm1019	red	n	5	41913.164	501.558	317.053	221	113	4280	21021876.81	369	50450200
ctrl	tm1019	red	n	6	41762.741	492.314	355.44	191	113	2339	20560367.4	345	49342628
ctrl	tm1019	red	n	7	38234.246	469.921	318.569	192	113	4772	17967089.79	348	43119046
ctrl	tm1019	red	n	8	37559.632	477.663	299.747	182	108	2822	17940852.76	407	43056080
ctrl	tm1019	red	n	9	43489.486	502.281	341.341	181	111	2204	21843943.53	355	52423070
ctrl	tm1019	red	n	10	29698.023	422.908	295.651	195	108	3580	12559538.22	306	30141515
ctrl	tm1019	red	n	11	37502.963	486.712	312.338	220	107	2538	18253125.77	382	43805501
ctrl	tm1019	red	n	12	40837.282	453.053	356.306	202	106	2400	18501472.11	271	44401505
ctrl	tm1019	red	n	13	40853.533	481.501	317.389	205	114	1958	19671021.78	359	47208296
ctrl	tm1019	red	n	14	38348.418	434.688	273.822	189	115	3221	16669610.95	316	40005239
ctrl	tm1019	red	n	15	39821.402	524.444	323.332	190	113	3341	20884113.85	446	50119584
ctrl	tm1019	red	n	16	28894.653	501.016	338.634	194	105	2344	14476671.62	360	34742425
ctrl	tm1019	red	n	17	38840.941	450.035	306.441	185	113	2210	17479768.78	319	41949529
ctrl	tm1019	red	n	18	34640.332	384.306	255.246	185	95	2008	13312493.03	263	31948524
ctrl	tm1019	red	n	19	41726.072	484.611	346.546	187	110	2127	20220923.98	312	48528001
ctrl	tm1019	red	n	20	40125.999	513.939	384.073	204	117	2961	20622323.15	320	49491315
ctrl	tm1019	red	n	21	28816.733	595.7	399.677	218	110	4310	17166130.29	516	41196831
ctrl	tm1019	red	n	22	40257.672	479.144	335.311	182	110	2503	19289205.18	336	46291978
ctrl	tm1019	red	n	23	40208.92	440.467	276.075	180	104	2181	17710708.91	362	42503760
ctrl	tm1019	red	n	24	27909.608	505.484	338.858	185	113	2024	14107851.86	395	33857298
ctrl	tm1019	red	n	25	37842.976	459.927	288.591	184	108	1915	17404996.11	378	41770086
ctrl	tm1019	red	y	26	42696.113	478.813	309.798	180	115	2411	20443444.24	385	49062029
ctrl	tm1019	red	n	27	38660.929	419.408	269.278	192	106	1924	16214692.67	321	38913488
ctrl	tm1019	red	n	28	36008.309	477.982	355.35	180	117	2982	17211334.36	328	41305319
ctrl	tm1019	red	n	29	38572.592	447.016	302.061	178	94	2666	17242553.29	319	41380241
ctrl	tm1019	red	n	30	43374.061	488.969	344.429	188	108	2395	21208575.37	318	50898260
ctrl	tm1019	red	n	31	37327.535	440.813	310.601	190	108	4502	16454464.02	299	39488913
ctrl	tm1019	red	n	32	40357.257	465.637	298.542	184	110	1593	18791821.84	354	45098316
ctrl	tm1019	red	n	33	33539.029	430.758	245.066	179	79	1572	14447215.83	366	34671737
ctrl	tm1019	red	n	34	42799.452	557.331	416.64	181	107	3097	23853452.64	362	57245676
ctrl	tm1019	red	n	35	31844.369	512.187	377.478	181	98	2972	16310273.28	328	39142871
ctrl	tm1019	red	n	36	38214.242	453.686	286.621	186	114	1800	17337258.85	355	41607524
ctrl	tm1019	red	n	37	37222.114	580.206	413.508	182	113	2786	21596487.23	437	51829206
ctrl	tm1019	red	n	38	37604.215	518.645	410.618	203	111	9016	19503241.78	351	46805646
ctrl	tm1019	red	n	39	39295.958	466.51	294.73	180	110	2003	18331942.96	380	43994657
ctrl	tm1019	red	n	40	22783.122	462.701	262.89	177	113	4681	10541764.42	432	25299081
gfp	tm1019	red	n	1	30874.33	479.237	282.285	185	104	2651	14796121.82	400	35509067
gfp	tm1019	red	n	2	43954.512	468.759	344.469	204	106	3924	20604063.91	285	49447490
gfp	tm1019	red	n	3	32949.008	485.86	273.287	186	113	2096	16008618.16	455	38418925
gfp	tm1019	red	n	4	42621.117	429.029	270.975	190	112	2076	18285676.13	349	43883614
gfp	tm1019	red	n	5	43910.76	467.336	342.38	193	112	4446	20521078.86	274	49248335
gfp	tm1019	red	n	6	51189.426	446.796	334.858	220	109	3252	22871206.85	284	54888384
gfp	tm1019	red	n	7	31754.787	472.9	307.044	173	107	4347	15016847.76	367	36038785
gfp	tm1019	red	n	8	30431.81	596.889	403.148	178	100	2687	18164397.66	499	43592559
gfp	tm1019	red	n	9	47064.654	432.026	308.409	184	107	2395	20333138.18	271	48797298
gfp	tm1019	red	n	10	33272.356	452.892	281.691	185	109	2307	15068770.55	382	36163394
gfp	tm1019	red	n	11	47964.695	561.241	417.74	273	113	7776	26919737.99	403	64604414
gfp	tm1019	red	n	12	38338.838	443.427	273.054	182	103	1887	17000462.3	359	40799242
gfp	tm1019	red	n	13	42438.192	471.751	321.952	188	117	2186	20020266.36	363	48046440
gfp	tm1019	red	n	14	34171.147	453.503	285.532	180	106	2156	15496710.14	365	37190402
gfp	tm1019	red	y	15	39280.131	395.257	246.087	171	106	1803	15525735.64	294	37260060
gfp	tm1019	red	n	16	36583.758	377.043	221.576	174	111	1576	13793648.86	292	33103242
gfp	tm1019	red	n	17	38621.351	515.5	354.251	180	112	2692	19909323.36	400	47780189
gfp	tm1019	red	n	18	39922.661	549.381	398.68	181	112	2696	21932752.65	366	52636197
gfp	tm1019	red	n	19	39415.137	424.917	269.593	185	115	1570	16748176.59	312	40193784
gfp	tm1019	red	n	20	39820.156	456.023	288.135	191	113	3380	18158891.58	358	43579345
gfp	tm1019	red	n	21	25131.567	393.98	180.884	180	99	1947	9901329.032	380	23762102
gfp	tm1019	red	n	22	44817.051	469.413	351.961	181	106	2387	21037727.1	316	50488234
gfp	tm1019	red	n	23	37957.987	486.255	322.748	180	104	2304	18457246.07	353	44295363
gfp	tm1019	red	n	24	36474.586	477.031	361.803	209	113	7960	17399505.99	334	41756903
gfp	tm1019	red	n	25	23468.158	434.281	234.577	182	114	1531	10191773.58	394	24459137
gfp	tm1019	red	n	26	36725.848	471.636	300.645	181	112	3242	17321245.32	384	41569086
gfp	tm1019	red	n	27	28456.302	460.376	279.052	189	115	2239	13100605.05	388	31440013
gfp	tm1019	red	n	28	45026.221	468.359	334.864	186	108	2859	21088425.72	305	50609912
gfp	tm1019	red	n	29	45297.067	472.814	298.316	220	112	1966	21417092.38	385	51398676
gfp	tm1019	red	n	30	32416.479	532.286	328.677	180	108	1766	17254835.77	434	41409716
gfp	tm1019	red	n	31	43099.05	524.852	366.981	202	108	2808	22620641.89	363	54287063
gfp	tm1019	red	n	32	40910.617	524.375	390.665	185	107	5442	21452495.25	339	51483639
gfp	tm1019	red	n	33	45435.823	507.311	370.886	233	114	2299	23050109.82	305	55317739
gfp	tm1019	red	n	34	48768.892	515.88	389.465	236	114	3847	25158911.89	328	60378633
gfp	tm1019	red	n	35	31521.022	511.206	291.017	188	105	2839	16113736.19	487	38671202
gfp	tm1019	red	n	36	40922.284	555.582	419.917	189	114	4627	22735676.72	434	54563134
gfp	tm1019	red	n	37	31066.421	467.603	294.524	187	111	5855	14526743.86	376	34862591
gfp	tm1019	red	n	38	41653.155	544.158	377.326	185	105	2777	22665914.8	403	54395708
