# Supplementary material for: A genetic framework for RNAi inheritance in Caenorhabditis elegans
Source: EMBO Rep. 2025 Jul 7;26(16):4072–99. doi: 10.1038/s44319-025-00512-7 (PMC12373942; doi:10.1038/s44319-025-00512-7)
Supplement: Supplementary file 9 — Figure EV2 Source Data [file 44319_2025_512_MOESM9_ESM.zip › Figure_EV2/EV2B/P0_hermaphrodites_wago-4_generation_4.csv]

RNAi	genotype	channel	image	index	area	mean	stddev	modal	min	max	intden	median	rawintden
ctrl	wt	green	n	1	54669.58	348.296	227.967	132	55	5196	19041212.05	289	45696822
ctrl	wt	green	n	2	69111.489	423.024	254.207	127	83	2682	29235849.27	392	70162834
ctrl	wt	green	n	3	66615.959	415.141	299.842	126	80	5248	27655035.41	325	66369054
ctrl	wt	green	n	4	69855.69	402.303	287.308	127	93	4200	28103154.21	322	67444490
ctrl	wt	green	n	5	58999.361	472.95	335.964	128	89	4123	27903726.77	399	66965886
ctrl	wt	green	n	6	60419.426	384.9	247.899	129	85	4283	23255416.16	330	55810450
ctrl	wt	green	n	7	61259.881	360.724	244.057	128	88	4476	22097917.47	289	53032580
ctrl	wt	green	y	8	51477.351	366.01	255.751	130	87	2991	18841226.67	279	45216879
ctrl	wt	green	n	9	59418.13	426.403	290.648	128	80	4777	25336095.35	347	60803852
ctrl	wt	green	n	10	63537.902	377.032	241.817	128	78	4385	23955795.23	322	57491283
ctrl	wt	green	n	11	64270.435	416.536	262.986	128	84	3594	26770956.29	372	64247361
ctrl	wt	green	n	12	52706.157	374.419	209.917	129	93	1571	19734160.36	338	47359822
ctrl	wt	green	n	13	54459.154	359.561	236.336	130	96	3910	19581381.72	308	46993170
ctrl	wt	green	n	14	61242.38	317.888	163.42	128	92	1761	19468225.72	291	46721608
ctrl	wt	green	n	15	62415.767	385.873	258.532	130	87	3606	24084569.86	303	57800328
ctrl	wt	green	n	16	54913.341	360.428	232.526	131	77	3099	19792287.18	304	47499320
ctrl	wt	green	n	17	60784.026	475.19	332.651	128	67	4794	28883976.95	413	69318379
ctrl	wt	green	n	18	55611.706	421.723	251.832	126	86	3322	23452760.18	394	56284054
ctrl	wt	green	n	19	60868.196	358.237	229.47	126	98	2699	21805240.77	291	52330188
ctrl	wt	green	n	20	57240.114	356.089	203.007	127	87	2367	20382601.64	323	48916010
ctrl	wt	green	n	21	67490.582	433.689	306.724	127	85	5500	29269930.41	354	70244625
ctrl	wt	green	n	22	71484.931	364.006	231.576	130	86	3011	26020956.21	303	62447443
ctrl	wt	green	n	23	57495.126	408.067	270.087	129	86	4652	23461878.09	362	56305936
ctrl	wt	green	n	24	59656.474	435.696	297.298	132	79	2789	25992067.39	352	62378113
ctrl	wt	green	n	25	62360.348	446.81	311.289	128	80	6481	27863219.92	377	66868674
ctrl	wt	green	n	26	60243.584	440.914	290.689	128	71	5945	26562255.09	395	63746501
ctrl	wt	green	n	27	61773.238	379.1	228.441	133	89	3926	23418261.1	341	56201260
ctrl	wt	green	n	28	66470.119	416.194	250.927	130	87	4712	27664480.43	393	66391721
ctrl	wt	green	n	29	59299.375	384.637	238.687	127	74	2479	22808739.93	332	54738476
ctrl	wt	green	n	30	62252.01	390.182	257.07	128	73	5221	24289640.89	332	58292476
ctrl	wt	green	n	31	61949.496	439.65	280.141	134	90	4639	27236099.62	403	65363654
ctrl	wt	green	n	32	59341.46	405.824	264.438	143	96	3666	24082196	337	57794631
ctrl	wt	green	n	33	59254.373	346.151	229.853	144	78	4411	20510980	279	49224104
ctrl	wt	green	n	34	62386.599	429.638	316.193	128	80	3716	26803640.7	332	64325800
ctrl	wt	green	n	35	56282.987	354.749	245.267	132	73	4266	19966358.46	265	47917072
ctrl	wt	green	n	36	61411.554	374.547	235.707	127	86	2447	23001526.24	314	55201142
ctrl	wt	green	n	37	64225.016	378.353	281.445	130	95	5859	24299715.52	276	58316654
ctrl	wt	green	n	38	65889.676	386.621	235.681	129	92	3068	25474319.99	347	61135576
ctrl	wt	green	n	39	69738.185	398.268	233.931	126	83	8055	27774485.45	374	66655721
ctrl	wt	green	n	40	67013.477	402.074	260.207	129	82	4811	26944409.21	344	64663629
ctrl	wt	green	n	41	59886.068	375.538	249.206	126	90	3327	22489466.6	296	53972255
ctrl	wt	green	n	42	61566.145	435.579	321.665	128	64	4740	26816919.22	328	64357667
ctrl	wt	green	n	43	64976.717	383.049	229.594	144	79	3654	24889292.03	320	59731573
ctrl	wt	green	n	44	56372.158	447.278	288.257	128	83	5748	25214029.77	404	60510908
ctrl	wt	green	n	45	66713.463	376.56	277.974	133	89	5059	25121597.64	273	60289081
ctrl	wt	green	n	46	60051.909	386.723	245.648	152	92	3397	23223428.87	321	55733684
ctrl	wt	green	n	47	66085.101	438.779	280.694	154	81	4465	28996727.52	386	69588968
ctrl	wt	green	n	48	59136.867	389.559	228.287	130	85	3438	23037326.62	362	55287059
ctrl	wt	green	n	49	64237.934	337.943	209.694	127	68	3007	21708740.12	275	52098597
ctrl	wt	green	n	50	67729.343	406.599	269.723	132	87	3511	27538698.85	351	66089859
ctrl	wt	green	n	51	67018.06	385.716	237.449	132	71	4595	25849953.82	334	62037056
ctrl	wt	green	n	52	52130.297	412.849	252.204	126	95	4021	21521917.42	376	51650243
ctrl	wt	green	n	53	63336.226	350.691	229.193	130	46	3412	22211427.66	282	53304992
ctrl	wt	green	n	54	65138.808	400.698	280.397	137	89	5260	26100975.7	316	62639481
ctrl	wt	green	n	55	59417.713	406.045	260.158	146	95	3103	24126240.93	341	57900334
ctrl	wt	green	n	56	62921.623	389.622	249.188	137	84	3474	24515657.47	324	58834891
ctrl	wt	green	n	57	71530.767	395.714	259.172	140	89	3995	28305727.21	331	67930643
ctrl	wt	green	n	58	69688.599	379.039	248.075	138	80	4251	26414708.77	313	63392406
ctrl	wt	green	n	59	47424.666	394.563	282.422	131	101	3341	18712027.43	295	44906815
ctrl	wt	green	n	60	66092.185	403.237	262.497	151	95	3951	26650824.97	326	63959059
ctrl	wt	green	n	61	76153.894	430.738	297.142	143	81	3223	32802410.06	344	78722189
ctrl	wt	green	n	62	67834.348	392.931	264.375	131	84	5134	26654208.46	325	63967179
ctrl	wt	green	n	63	67307.657	413.502	276.827	146	93	3785	27831845.99	328	66793380
ctrl	wt	green	n	64	73071.67	433.963	261.18	129	83	5523	31710383.11	402	76101444
ctrl	wt	green	n	65	61467.39	410.971	296.664	148	86	4805	25261312.77	309	60624382
ctrl	wt	green	n	66	63232.888	400.983	267.071	130	89	2937	25355313.31	330	60849973
ctrl	wt	green	n	67	72158.295	454.761	317.016	132	70	5194	32814757.71	380	78751822
ctrl	wt	green	n	68	61737.819	442.287	310.083	142	89	4403	27305809.88	353	65530951
ctrl	wt	green	n	69	63940.42	393.173	280.788	128	78	4672	25139665.13	299	60332441
gfp	wt	green	n	1	74271.314	130.672	19.332	115	58	426	9705216.012	126	23291453
gfp	wt	green	n	2	81082.042	131.322	18.323	118	65	431	10647852.46	128	25553677
gfp	wt	green	n	3	71917.456	133.16	18.825	117	61	388	9576513.875	130	22982582
gfp	wt	green	n	4	75399.699	132.826	18.978	115	64	372	10015077.69	129	24035087
gfp	wt	green	n	5	79627.392	131.529	18.447	115	66	372	10473307.4	128	25134788
gfp	wt	green	n	6	85588.082	140.241	24.969	120	75	359	12002986.53	135	28805850
gfp	wt	green	n	7	71412.016	133.342	20.348	113	65	381	9522250.143	129	22852355
gfp	wt	green	n	8	71068.667	131.013	18.58	113	63	385	9310902.559	127	22345144
gfp	wt	green	n	9	90870.823	137.734	23.693	119	63	391	12516044.58	132	30037133
gfp	wt	green	n	10	68786.063	131.492	18.401	113	57	364	9044800.387	128	21706528
gfp	wt	green	n	11	73890.88	130.822	17.509	113	73	350	9666584.662	128	23198742
gfp	wt	green	n	12	67547.673	127.16	16.169	113	17	402	8589344.554	124	20613484
gfp	wt	green	n	13	59457.303	123.697	12.529	118	62	314	7354712.247	122	17650502
gfp	wt	green	n	14	72922.086	130.727	19.302	113	66	304	9532886.879	126	22877882
gfp	wt	green	n	15	72767.912	127.739	16.896	113	66	333	9295323.93	124	22307757
gfp	wt	green	n	16	81179.547	132.55	18.732	113	57	520	10760358.86	129	25823680
gfp	wt	green	n	17	80272.838	134.48	22.038	113	67	533	10795122.53	130	25907109
gfp	wt	green	n	18	74198.394	131.523	19.806	116	56	381	9758762.628	127	23419959
gfp	wt	green	n	19	76019.727	133.424	18.158	119	71	302	10142893.12	131	24341830
gfp	wt	green	n	20	71806.618	129.562	16.935	113	62	293	9303397.216	126	22327132
gfp	wt	green	y	21	83251.308	136.089	20.967	118	66	320	11329619.06	132	27189842
gfp	wt	green	n	22	86102.272	132.091	21.356	114	68	388	11373299.4	126	27294670
gfp	wt	green	n	23	70761.987	131.535	19.269	113	69	396	9307704.496	128	22337469
gfp	wt	green	n	24	70252.797	130.066	16.323	113	70	256	9137480.876	127	21928951
gfp	wt	green	n	25	62559.112	124.384	12.452	116	52	244	7781348.845	123	18674383
gfp	wt	green	n	26	71819.952	128.378	15.82	122	67	702	9220104.656	126	22127239
gfp	wt	green	n	27	69842.361	129.206	17.31	113	59	323	9024047.355	126	21656723
gfp	wt	green	n	28	69576.516	128.718	15.829	113	70	288	8955730.896	126	21492771
gfp	wt	green	n	29	80374.093	134.389	20.465	113	71	392	10801376.15	131	25922117
gfp	wt	green	n	30	61431.143	125.429	14.308	113	68	279	7705236.614	123	18491722
gfp	wt	green	n	31	78744.852	133.993	21.68	113	72	475	10551261.38	130	25321869
gfp	wt	green	n	32	74009.635	132.743	19.382	117	63	315	9824284.375	129	23577204
gfp	wt	green	n	33	69947.783	134.177	20.291	118	66	385	9385354.715	130	22523821
gfp	wt	green	n	34	81267.884	133.496	19.841	119	71	473	10848950.83	130	26036291
gfp	wt	green	n	35	74370.068	130.47	19.848	117	52	835	9703087.998	126	23286346
gfp	wt	green	n	36	67912.273	130.598	17.193	117	69	411	8869233.606	128	21285187
gfp	wt	green	n	37	79464.468	133.529	21.016	119	57	389	10610800.77	129	25464757
gfp	wt	green	n	38	76436.83	128.317	16.474	115	60	511	9808165.721	125	23538521
gfp	wt	green	n	39	81967.083	132.11	18.935	118	60	369	10828654.48	128	25987582
gfp	wt	green	n	40	79790.316	134.956	22.054	118	67	482	10768185.05	130	25842462
gfp	wt	green	n	41	71093.252	133.295	19.884	117	59	331	9476349.293	129	22742198
gfp	wt	green	n	42	74470.906	134.785	20.132	118	68	338	10037562.46	131	24089048
gfp	wt	green	n	43	68234.371	130.975	17.979	118	74	360	8936999.623	127	21447818
gfp	wt	green	n	44	72139.133	137.413	23.506	112	64	598	9912882.594	133	23789830
gfp	wt	green	n	45	81133.294	132.531	18.357	118	73	298	10752696.43	129	25805291
gfp	wt	green	n	46	66772.221	134.514	19.837	128	66	662	8981815.423	132	21555371
gfp	wt	green	n	47	67475.17	134.852	19.769	119	69	382	9099182.458	132	21837039
gfp	wt	green	n	48	78171.492	135.555	23.774	121	63	382	10596508.03	128	25430456
gfp	wt	green	n	49	74424.238	134.179	19.291	118	67	351	9986161.779	131	23965692
gfp	wt	green	n	50	85657.251	133.821	20.031	117	69	379	11462698.9	130	27509219
gfp	wt	green	n	51	69344.422	132.507	18.477	120	66	381	9188595.298	129	22051620
gfp	wt	green	n	52	76134.732	136.167	21.086	118	65	324	10367056.7	132	24879798
gfp	wt	green	n	53	79711.563	134.692	22.223	118	51	412	10736509.85	130	25766445
gfp	wt	green	n	54	72839.582	128.14	15.919	117	71	397	9333649.016	125	22399733
gfp	wt	green	n	55	74880.925	135.246	21.226	116	66	373	10127372.82	131	24304583
gfp	wt	green	n	56	78271.497	134.749	20.87	118	59	361	10546971.6	130	25311574
gfp	wt	green	n	57	78616.096	137.472	23.822	114	68	389	10807473.51	132	25936750
gfp	wt	green	n	58	79864.903	133.103	19.041	122	73	360	10630243.74	129	25511418
gfp	wt	green	n	59	76526.417	133.392	19.634	117	59	354	10208018.59	130	24498124
gfp	wt	green	n	60	64827.549	128.155	16.275	119	62	365	8307990.435	125	19938265
gfp	wt	green	n	61	71502.854	128.37	16.422	113	58	375	9178802.35	125	22028118
gfp	wt	green	n	62	72925.002	130.681	17.454	114	64	396	9529883.825	127	22870675
gfp	wt	green	n	63	74077.555	131.64	19.364	116	74	332	9751541.881	127	23402630
gfp	wt	green	n	64	77340.204	131.209	18.687	118	61	1218	10147727.92	128	24353433
gfp	wt	green	n	65	73810.043	127.938	15.115	117	66	286	9443079.022	125	22662353
gfp	wt	green	n	66	79007.364	131.828	17.679	120	65	293	10415360.58	128	24995722
gfp	wt	green	n	67	76573.503	130.98	18.245	117	40	400	10029632.52	127	24070017
gfp	wt	green	n	68	67450.169	131.738	17.294	118	66	387	8885777.697	129	21324891
ctrl	tm1019	green	n	1	42915.713	201.139	93.526	142	76	835	8632037.002	164	20715941
ctrl	tm1019	green	n	2	53477.03	369.855	273.818	126	90	2468	19778740.72	276	47466806
ctrl	tm1019	green	n	3	70284.882	379.927	258.767	127	68	2765	26703152.93	295	64084635
ctrl	tm1019	green	y	4	50727.737	336.343	239.549	130	87	3627	17061914.76	260	40946722
ctrl	tm1019	green	n	5	58733.52	372.003	244.06	127	96	2014	21849030.85	277	52435275
ctrl	tm1019	green	n	6	56252.574	376.676	226.071	138	96	1656	21189012.74	312	50851304
ctrl	tm1019	green	n	7	63742.916	344.198	217.926	127	89	2470	21940162.52	285	52653981
ctrl	tm1019	green	n	8	60865.285	317.198	183.748	129	93	1349	19306365.36	255	46333157
ctrl	tm1019	green	n	9	50505.644	333.116	256.842	139	89	2233	16824229.3	224	40376303
ctrl	tm1019	green	n	10	65008.808	378.232	258.08	127	90	2209	24588380.34	303	59009413
ctrl	tm1019	green	n	11	48575.972	322.751	250.252	128	91	3126	15677966.44	211	37625398
ctrl	tm1019	green	n	12	59493.972	342.971	251.493	131	85	2328	20404691.44	254	48969019
ctrl	tm1019	green	n	13	48319.711	337.77	217.794	131	84	1919	16320965.86	268	39168526
ctrl	tm1019	green	n	14	49608.936	355.774	235.354	138	84	5652	17649553.72	297	42356991
ctrl	tm1019	green	n	15	54357.904	322.192	189.518	137	90	2242	17513658.34	266	42030857
ctrl	tm1019	green	n	16	52474.484	303.553	205.269	134	89	3518	15928798.33	221	38227367
ctrl	tm1019	green	n	17	53275.771	351.734	246.63	126	90	3880	18738908.56	269	44971323
ctrl	tm1019	green	n	18	54970.015	339.529	275.046	145	98	2888	18663939.72	244	44791406
ctrl	tm1019	green	n	19	63824.17	386.769	251.035	130	86	5794	24685231.02	321	59241844
ctrl	tm1019	green	n	20	61830.745	324.112	194.742	126	86	1856	20040082.26	259	48093997
ctrl	tm1019	green	n	21	60039.83	385.621	269.958	132	75	4547	23152625.91	287	55563760
ctrl	tm1019	green	n	22	51760.701	313.067	191.953	139	91	3284	16204585.12	257	38889225
ctrl	tm1019	green	n	23	54188.729	321.224	200.316	130	87	2418	17406698.45	252	41774165
ctrl	tm1019	green	n	24	59710.648	313.529	188.115	131	87	1743	18721012.74	251	44928375
ctrl	tm1019	green	n	25	58426.423	383.246	277.458	127	94	2464	22391697.34	270	53737615
ctrl	tm1019	green	n	26	54685.419	282.13	196.637	132	81	3234	15428413.36	203	37026498
ctrl	tm1019	green	n	27	47869.273	357.774	240.47	129	92	2279	17126383.95	285	41101441
ctrl	tm1019	green	n	28	56021.313	335.579	247.593	129	77	2754	18799559.25	228	45116878
ctrl	tm1019	green	n	29	55645.462	351.352	229.475	132	96	4073	19551134.05	284	46920575
ctrl	tm1019	green	n	30	56177.57	398.434	277.176	128	89	4384	22383071.53	319	53716914
ctrl	tm1019	green	n	31	51997.379	317.757	182.193	127	94	2499	16522548	275	39652301
ctrl	tm1019	green	n	32	52651.575	402.286	284.844	126	82	3969	21180997.37	321	50832068
ctrl	tm1019	green	n	33	49514.765	325.081	212.955	128	97	1885	16096286.41	243	38629320
ctrl	tm1019	green	n	34	58844.776	358.504	251.433	136	89	3161	21096085.99	258	50628290
ctrl	tm1019	green	n	35	60321.926	313.972	208.151	136	77	4375	18939380.23	239	45452433
ctrl	tm1019	green	n	36	63547.907	366.964	253.124	127	84	4813	23319773.14	296	55964895
ctrl	tm1019	green	n	37	38393.84	177.149	38.21	172	88	867	6801416.167	173	16322652
ctrl	tm1019	green	n	38	72308.725	327.354	233.993	127	71	6179	23670521.27	246	56806652
ctrl	tm1019	green	n	39	53477.03	207.016	127.377	126	77	2847	11070583.98	174	26568186
ctrl	tm1019	green	n	40	57071.361	377.216	251.627	136	95	3948	21528228.67	304	51665385
ctrl	tm1019	green	n	41	47018.818	264.263	165.097	140	93	1780	12425317.63	203	29819398
ctrl	tm1019	green	n	42	59656.479	365.277	235.445	128	89	3366	21791161.12	291	52296394
ctrl	tm1019	green	n	43	73650.87	356.632	274.317	129	80	3430	26266268.77	267	63036161
ctrl	tm1019	green	n	44	66998.065	363.583	248.198	132	83	4368	24359376.95	278	58459830
ctrl	tm1019	green	n	45	64674.209	269.813	153.627	130	87	2356	17449934.59	223	41877927
ctrl	tm1019	green	n	46	69617.352	358.031	262.788	137	92	5023	24925166.17	264	59817662
ctrl	tm1019	green	n	47	73072.926	370.782	241.648	129	90	3955	27094092.48	308	65022847
ctrl	tm1019	green	n	48	55985.061	352.839	230.136	136	84	3671	19753734.16	275	47406793
ctrl	tm1019	green	n	49	68706.477	360.693	229.033	133	85	4430	24781970.03	295	59474007
ctrl	tm1019	green	n	50	57941.818	349.147	217.04	132	75	2971	20230186.79	284	48550227
ctrl	tm1019	green	n	51	70206.962	302.87	232.336	130	74	3485	21263606.98	212	51030322
ctrl	tm1019	green	n	52	62209.929	309.085	202.332	128	93	2758	19228136.36	231	46145416
ctrl	tm1019	green	n	53	66584.296	374.582	249.859	127	79	4023	24941277.32	308	59856327
ctrl	tm1019	green	n	54	61745.325	381.643	234.423	128	85	3237	23564647.67	334	56552567
ctrl	tm1019	green	n	55	53038.677	406.572	375.86	132	90	2626	21564044.06	218	51751338
ctrl	tm1019	green	n	56	58415.173	378.688	245.024	129	77	4061	22121130.8	312	53088285
ctrl	tm1019	green	n	57	56683.843	350.258	237.687	136	88	3660	19853988.74	261	47647393
ctrl	tm1019	green	n	58	66676.384	384.186	260.6	129	91	3025	25616106.53	309	61475843
ctrl	tm1019	green	n	59	59401.884	404.526	273.197	133	75	3785	24029581.86	321	57668358
ctrl	tm1019	green	n	60	67940.608	369.257	231.201	137	85	4836	25087526.51	316	60207309
ctrl	tm1019	green	n	61	75555.123	347.561	220.974	133	92	2669	26260051.41	278	63021240
ctrl	tm1019	green	n	62	55850.055	292.138	178.196	129	91	2991	16315933.96	240	39156450
ctrl	tm1019	green	n	63	60859.451	322.402	211.485	129	80	2450	19621208.93	240	47088747
ctrl	tm1019	green	n	64	62726.62	352.155	233.638	129	83	4707	22089502.69	294	53012381
ctrl	tm1019	green	n	65	54424.573	286.793	184.903	131	65	4429	15608612.43	219	37458956
ctrl	tm1019	green	n	66	71168.256	357.342	223.821	127	81	3577	25431390.58	305	61032545
gfp	tm1019	green	n	1	65537.576	131.405	17.154	113	64	285	8611937.897	129	20667707
gfp	tm1019	green	n	2	66511.371	163.079	71.345	112	59	870	10846627.04	139	26030716
gfp	tm1019	green	n	3	73636.28	132.035	17.827	118	42	315	9722536.536	129	23333022
gfp	tm1019	green	y	4	71084.913	141.249	24.142	113	65	397	10040641.48	138	24096439
gfp	tm1019	green	n	5	72348.721	141.515	24.609	113	63	428	10238417.6	138	24571080
gfp	tm1019	green	n	6	74508.403	138.184	22.761	113	64	433	10295893.14	134	24709015
gfp	tm1019	green	n	7	71217.003	137.638	22.893	126	70	411	9802140.171	134	23524062
gfp	tm1019	green	n	8	76734.755	137.06	21.596	113	75	506	10517237	134	25240216
gfp	tm1019	green	n	9	73537.108	152.174	42.02	116	67	565	11190407.33	143	26855751
gfp	tm1019	green	n	10	62994.544	145.337	28.229	112	74	470	9155450.22	140	21972077
gfp	tm1019	green	n	11	66662.211	134.335	20.094	115	73	366	8955063.985	130	21491172
gfp	tm1019	green	n	12	66665.961	154.227	36.553	117	71	558	10281674.99	147	24674893
gfp	tm1019	green	n	13	69423.171	144.033	32.698	113	71	437	9999216.255	136	23997023
gfp	tm1019	green	n	14	65950.095	133.934	20.798	113	72	456	8832930.073	130	21198064
gfp	tm1019	green	n	15	71017.41	145.769	31.019	113	74	408	10352165.71	140	24844063
gfp	tm1019	green	n	16	70455.301	142.662	25.261	113	65	842	10051311.97	140	24122047
gfp	tm1019	green	n	17	67086.397	149.219	35.521	119	64	547	10010576.36	141	24024286
gfp	tm1019	green	n	18	69385.669	141.752	24.361	115	70	404	9835571.281	138	23604293
gfp	tm1019	green	n	19	70545.722	163.755	57.391	112	70	487	11552193.43	144	27723998
gfp	tm1019	green	n	20	71649.106	135.107	19.253	127	72	346	9680288.356	132	23231631
gfp	tm1019	green	n	21	66087.602	141.087	25.512	115	72	438	9324101.256	137	22376821
gfp	tm1019	green	n	22	67810.597	136.83	21.253	123	63	356	9278548.342	133	22267499
gfp	tm1019	green	n	23	67575.586	163.26	60.84	113	63	745	11032372.19	145	26476484
gfp	tm1019	green	n	24	75168.85	137.404	21.644	115	63	412	10328480.46	134	24787221
gfp	tm1019	green	n	25	65373.402	167.072	67.126	114	74	732	10922035.07	144	26211687
gfp	tm1019	green	n	26	71695.774	137.043	21.182	114	62	408	9825380.399	134	23579836
gfp	tm1019	green	n	27	74357.563	145.733	25.33	119	56	478	10836331.15	143	26006007
gfp	tm1019	green	n	28	61301.55	138.622	22.925	119	65	373	8497731.848	135	20393625
gfp	tm1019	green	n	29	64536.697	139.969	22.484	125	77	403	9033137.134	136	21678539
gfp	tm1019	green	n	30	68797.725	134.894	19.926	116	67	300	9280387.176	131	22271912
gfp	tm1019	green	n	31	72431.225	156.368	41.216	113	71	689	11325957.27	147	27181056
gfp	tm1019	green	n	32	64136.679	132.282	16.777	120	65	270	8484133.31	130	20360990
gfp	tm1019	green	n	33	72633.317	141.853	25.078	113	69	587	10303280.56	138	24726744
gfp	tm1019	green	n	34	65422.155	172.108	65.46	113	76	963	11259655.9	153	27021940
gfp	tm1019	green	n	35	77072.687	150.33	34.156	117	70	589	11586363.74	143	27806003
gfp	tm1019	green	n	36	64960.467	134.878	20.659	119	54	382	8761762.656	131	21027270
gfp	tm1019	green	n	37	69856.94	135.735	20.933	120	55	309	9482002.634	131	22755767
gfp	tm1019	green	n	38	67539.335	136.623	22.286	119	59	413	9227405.173	132	22144761
gfp	tm1019	green	n	39	64407.942	136.178	19.461	121	75	318	8770945.159	133	21049307
gfp	tm1019	green	n	40	68784.391	131.338	17.725	118	72	301	9033990.923	128	21680588
gfp	tm1019	green	n	41	61860.742	155.13	51.748	121	65	686	9596487.029	138	23030517
gfp	tm1019	green	n	42	57865.976	134.558	18.792	123	71	319	7786357.692	132	18686405
gfp	tm1019	green	n	43	69411.503	153.389	35.042	114	76	545	10646991.26	146	25551612
gfp	tm1019	green	n	44	59677.309	140.355	24.211	122	68	459	8376030.456	135	20101555
gfp	tm1019	green	n	45	59035.196	170.507	72.9	121	83	847	10065892.63	146	24157039
gfp	tm1019	green	n	46	65645.081	139.303	31.237	113	77	535	9144563.473	131	21945950
gfp	tm1019	green	n	47	63096.215	166.701	52.76	115	73	482	10518221.21	152	25242578
gfp	tm1019	green	n	48	64450.027	132.884	19.33	118	68	372	8564390.726	129	20553599
gfp	tm1019	green	n	49	59556.47	152.266	47.904	114	68	672	9068437.913	141	21763257
gfp	tm1019	green	n	50	65012.553	133.014	18.813	118	66	327	8647583.275	130	20753252
gfp	tm1019	green	n	51	59691.059	138.466	22.445	121	69	340	8265183.727	135	19835535
gfp	tm1019	green	n	52	66332.613	142.9	26.365	114	73	456	9478962.078	138	22748470
gfp	tm1019	green	n	53	63984.589	138.45	21.111	123	75	381	8858680.833	136	21259863
gfp	tm1019	green	n	54	71134.499	132.192	16.625	127	61	401	9403396.96	130	22567122
gfp	tm1019	green	n	55	63034.546	147.522	37.612	115	65	509	9298965.524	137	22316498
gfp	tm1019	green	n	56	61329.051	138.349	22.316	124	61	362	8484842.926	134	20362693
gfp	tm1019	green	n	57	66409.7	134.161	20.322	121	61	373	8909602.742	130	21382070
gfp	tm1019	green	n	58	65773.004	136.583	21.701	116	63	388	8983474.866	133	21559355
gfp	tm1019	green	n	59	68841.894	128.615	17.676	112	66	384	8854078.956	125	21248819
gfp	tm1019	green	n	60	60206.916	130.514	17.19	116	47	361	7857870.542	128	18858028
gfp	tm1019	green	n	61	62267.844	132.168	16.937	124	58	326	8229827.529	129	19750684
gfp	tm1019	green	n	62	72851.661	132.611	19.176	116	71	454	9660946.64	129	23185213
gfp	tm1019	green	n	63	60211.5	159.953	60.527	114	66	720	9631008.189	141	23113364
gfp	tm1019	green	n	64	72434.558	133.466	18.451	118	70	293	9667557.775	131	23201079
gfp	tm1019	green	n	65	70324.462	143.24	34.036	114	68	619	10073285.89	136	24174782
gfp	tm1019	green	n	66	61463.64	135.578	20.017	115	69	324	8333101.413	133	19998530
gfp	tm1019	green	n	67	63786.663	136.513	20.801	117	59	303	8707701.437	134	20897529
gfp	tm1019	green	n	68	73985.462	140.281	25.581	121	60	356	10378782.76	134	24907941
gfp	tm1019	green	n	69	61923.661	145.271	26.355	120	78	530	8995704.174	142	21588704
gfp	tm1019	green	n	70	69160.659	144.172	29.456	116	61	545	9971023.718	138	23929364
gfp	tm1019	green	n	71	68063.525	182.104	95.044	118	71	1097	12394618.16	148	29745725
gfp	tm1019	green	n	72	72557.064	137.938	22.002	117	65	337	10008362.09	134	24018972
gfp	tm1019	green	n	73	66640.96	137.588	23.015	119	69	369	9169022.506	133	22004649
gfp	tm1019	green	n	74	64030.008	135.634	20.708	120	63	337	8684662.052	132	20842237
gfp	tm1019	green	n	75	55294.609	143.246	24.011	146	68	371	7920712.578	141	19008842
gfp	tm1019	green	n	76	59880.235	137.249	20.366	116	72	333	8218507.429	135	19723517
gfp	tm1019	green	n	77	65915.927	144.396	28.045	114	68	445	9517995.528	140	22842146
ctrl	wt	red	n	1	54669.58	107.102	6.833	104	73	197	5855222.805	106	14051893
ctrl	wt	red	n	2	69111.489	108.405	8.255	104	74	261	7492047.554	106	17980093
ctrl	wt	red	n	3	66615.959	108.833	8.218	104	61	215	7249986.083	107	17399172
ctrl	wt	red	n	4	69855.69	108.494	8.443	104	59	233	7578915.271	106	18188566
ctrl	wt	red	n	5	58999.361	113.787	9.99	107	58	222	6713344.909	112	16111292
ctrl	wt	red	n	6	60419.426	108.55	7.934	105	76	205	6558539.923	107	15739777
ctrl	wt	red	n	7	61259.881	108.178	7.673	104	69	243	6626982.216	106	15904031
ctrl	wt	red	y	8	51477.351	107.64	7.421	104	80	246	5540998.456	106	13297789
ctrl	wt	red	n	9	59418.13	106.508	6.272	104	69	291	6328497.751	105	15187701
ctrl	wt	red	n	10	63537.902	107.069	6.328	104	69	181	6802949.835	106	16326334
ctrl	wt	red	n	11	64270.435	110.863	8.758	106	74	256	7125196.634	109	17099691
ctrl	wt	red	n	12	52706.157	107.781	6.998	104	76	190	5680706.086	106	13633072
ctrl	wt	red	n	13	54459.154	106.991	6.442	104	69	205	5826644.417	106	13983308
ctrl	wt	red	n	14	61242.38	107.568	6.582	104	61	176	6587746.674	106	15809870
ctrl	wt	red	n	15	62415.767	108.13	7.626	104	65	223	6749006.121	106	16196875
ctrl	wt	red	n	16	54913.341	107.723	7.028	104	80	213	5915453.472	106	14196440
ctrl	wt	red	n	17	60784.026	108.917	7.814	104	71	175	6620394.831	107	15888222
ctrl	wt	red	n	18	55611.706	108.419	7.802	105	73	182	6029349.924	107	14469779
ctrl	wt	red	n	19	60868.196	108.31	7.597	105	71	206	6592641.064	107	15821616
ctrl	wt	red	n	20	57240.114	107.901	6.938	105	79	193	6176279.967	106	14822395
ctrl	wt	red	n	21	67490.582	107.619	7.311	104	70	248	7263285.857	106	17431090
ctrl	wt	red	n	22	71484.931	107.694	7.04	104	76	193	7698506.982	106	18475573
ctrl	wt	red	n	23	57495.126	108.098	7.579	105	65	209	6215113.824	106	14915592
ctrl	wt	red	n	24	59656.474	108.93	7.93	105	76	194	6498386.343	107	15595415
ctrl	wt	red	n	25	62360.348	108.462	8.323	104	67	198	6763719.293	106	16232185
ctrl	wt	red	n	26	60243.584	108.372	7.92	104	72	197	6528726.479	106	15668228
ctrl	wt	red	n	27	61773.238	107.668	7.074	104	67	196	6650979.561	106	15961622
ctrl	wt	red	n	28	66470.119	108.083	7.343	104	63	298	7184291.833	106	17241513
ctrl	wt	red	n	29	59299.375	105.359	4.59	104	84	146	6247712.396	105	14993825
ctrl	wt	red	n	30	62252.01	108.157	7.656	104	72	200	6732985.39	106	16158427
ctrl	wt	red	n	31	61949.496	108.759	8.147	104	59	224	6737583.516	107	16169462
ctrl	wt	red	n	32	59341.46	108.778	8.408	104	65	295	6455066.865	107	15491453
ctrl	wt	red	n	33	59254.373	107.871	7.214	104	76	200	6391814.81	106	15339655
ctrl	wt	red	n	34	62386.599	109.849	10.14	104	64	254	6853125.043	107	16446749
ctrl	wt	red	n	35	56282.987	108.59	8.314	104	79	233	6111774.938	107	14667590
ctrl	wt	red	n	36	61411.554	108.836	7.801	105	66	179	6683785.643	107	16040353
ctrl	wt	red	n	37	64225.016	107.638	7.633	105	70	219	6913080.697	106	16590636
ctrl	wt	red	n	38	65889.676	107.438	6.544	104	68	177	7079029.526	106	16988895
ctrl	wt	red	n	39	69738.185	106.673	5.858	104	72	166	7439195.14	106	17853253
ctrl	wt	red	n	40	67013.477	109.366	8.903	104	53	236	7329001.774	107	17588801
ctrl	wt	red	n	41	59886.068	108.642	8.46	104	72	201	6506145.031	106	15614035
ctrl	wt	red	n	42	61566.145	108.633	7.883	105	53	235	6688097.09	107	16050700
ctrl	wt	red	n	43	64976.717	109.708	9.231	104	72	250	7128491.368	107	17107598
ctrl	wt	red	n	44	56372.158	107.056	6.129	104	75	187	6034990.598	106	14483316
ctrl	wt	red	n	45	66713.463	108.636	8.266	104	61	208	7247477.635	107	17393152
ctrl	wt	red	n	46	60051.909	110.914	10.031	105	67	224	6660573.75	108	15984647
ctrl	wt	red	n	47	66085.101	109.067	8.013	104	63	210	7207672.067	107	17297623
ctrl	wt	red	n	48	59136.867	107.976	7.443	104	70	205	6385345.764	106	15324130
ctrl	wt	red	n	49	64237.934	107.812	6.938	104	57	188	6925641.271	106	16620780
ctrl	wt	red	n	50	67729.343	107.195	6.711	104	65	273	7260273.636	106	17423861
ctrl	wt	red	n	51	67018.06	108.593	7.977	104	74	241	7277663.597	107	17465595
ctrl	wt	red	n	52	52130.297	107.172	6.741	104	75	189	5586889.718	106	13407923
ctrl	wt	red	n	53	63336.226	108.134	7.597	104	74	206	6848819.013	106	16436415
ctrl	wt	red	n	54	65138.808	108.524	7.721	105	75	202	7069113.656	107	16965098
ctrl	wt	red	n	55	59417.713	107.135	6.5	104	79	232	6365702.784	106	15276989
ctrl	wt	red	n	56	62921.623	107.964	7.555	105	67	228	6793286.06	106	16303142
ctrl	wt	red	n	57	71530.767	107.897	7.162	104	64	220	7717939.953	106	18522210
ctrl	wt	red	n	58	69688.599	108.795	8.081	104	73	223	7581785.402	107	18195454
ctrl	wt	red	n	59	47424.666	106.674	5.861	105	83	215	5058971.443	106	12140977
ctrl	wt	red	n	60	66092.185	109.04	8.218	104	59	259	7206714.523	107	17295325
ctrl	wt	red	n	61	76153.894	109.951	9.673	105	65	224	8373220.71	107	20094812
ctrl	wt	red	n	62	67834.348	108.415	7.905	104	62	204	7354268.762	107	17649439
ctrl	wt	red	n	63	67307.657	109.779	9.255	105	62	262	7388966.596	107	17732710
ctrl	wt	red	n	64	73071.67	111.364	11.069	105	65	286	8137537.031	108	19529197
ctrl	wt	red	n	65	61467.39	109.276	8.61	105	61	281	6716892.155	107	16119805
ctrl	wt	red	n	66	63232.888	107.35	6.229	105	68	190	6788058.738	106	16290597
ctrl	wt	red	n	67	72158.295	109.562	9.03	105	72	226	7905797.698	107	18973048
ctrl	wt	red	n	68	61737.819	108.752	7.922	105	60	197	6714085.777	107	16113070
ctrl	wt	red	n	69	63940.42	107.89	7.207	104	71	183	6898538.783	106	16555737
gfp	wt	red	n	1	74271.314	108.068	8.757	104	50	262	8026337.135	106	19262328
gfp	wt	red	n	2	81082.042	107.393	7.39	104	50	270	8707664.133	106	20897438
gfp	wt	red	n	3	71917.456	107.53	7.275	104	67	231	7733249.979	106	18558951
gfp	wt	red	n	4	75399.699	107.469	7.012	104	72	206	8103146.065	106	19446661
gfp	wt	red	n	5	79627.392	107.785	7.502	104	72	260	8582658.415	106	20597438
gfp	wt	red	n	6	85588.082	109.523	9.217	104	68	217	9373861.272	107	22496238
gfp	wt	red	n	7	71412.016	108.534	8.066	104	68	228	7750661.192	107	18600736
gfp	wt	red	n	8	71068.667	108.29	8.214	104	65	237	7696028.276	106	18469623
gfp	wt	red	n	9	90870.823	110.122	9.738	105	65	235	10006867.31	107	24015383
gfp	wt	red	n	10	68786.063	108.809	8.074	105	68	231	7484515.268	107	17962015
gfp	wt	red	n	11	73890.88	108.937	7.998	105	63	230	8049466.109	107	19317835
gfp	wt	red	n	12	67547.673	107.547	7.185	104	68	246	7264557.29	106	17434140
gfp	wt	red	n	13	59457.303	106.668	5.919	104	67	225	6342189.683	106	15220559
gfp	wt	red	n	14	72922.086	108.693	8.638	104	68	203	7926089.216	106	19021744
gfp	wt	red	n	15	72767.912	107.754	7.446	104	77	224	7841004.491	106	18817550
gfp	wt	red	n	16	81179.547	109.419	8.536	105	70	215	8882602.551	107	21317271
gfp	wt	red	n	17	80272.838	108.627	8.853	104	67	308	8719774.687	106	20926502
gfp	wt	red	n	18	74198.394	108.377	8.059	105	60	220	8041423.241	106	19298533
gfp	wt	red	n	19	76019.727	107.87	7.024	104	69	191	8200257.173	106	19679717
gfp	wt	red	n	20	71806.618	108.4	7.558	105	69	198	7783840.626	107	18680363
gfp	wt	red	y	21	83251.308	108.169	7.62	104	51	213	9005247.745	106	21611606
gfp	wt	red	n	22	86102.272	108.657	9.125	104	75	245	9355625.438	106	22452474
gfp	wt	red	n	23	70761.987	108.638	8.44	104	71	219	7687449.55	107	18449035
gfp	wt	red	n	24	70252.797	107.637	6.377	105	74	189	7561780.052	106	18147442
gfp	wt	red	n	25	62559.112	106.409	5.425	105	81	198	6656834.075	106	15975671
gfp	wt	red	n	26	71819.952	108.184	7.134	104	64	186	7769777.899	107	18646614
gfp	wt	red	n	27	69842.361	107.866	7.159	104	74	218	7533621.264	106	18079864
gfp	wt	red	n	28	69576.516	107.577	6.83	104	74	197	7484841.949	106	17962799
gfp	wt	red	n	29	80374.093	108.875	8.331	104	59	216	8750766.938	107	21000880
gfp	wt	red	n	30	61431.143	107.606	7.109	104	45	213	6610348.199	106	15864110
gfp	wt	red	n	31	78744.852	108.004	7.766	104	68	294	8504752.768	106	20410473
gfp	wt	red	n	32	74009.635	108.2	8.245	104	60	205	8007806.704	106	19217857
gfp	wt	red	n	33	69947.783	108.165	7.911	104	74	216	7565880.656	106	18157283
gfp	wt	red	n	34	81267.884	108.208	7.992	104	65	273	8793840.991	106	21104253
gfp	wt	red	n	35	74370.068	108.03	8.147	104	62	310	8034190.827	106	19281176
gfp	wt	red	n	36	67912.273	107.248	6.985	104	69	262	7283435.237	106	17479445
gfp	wt	red	n	37	79464.468	108.16	8.471	104	61	247	8594846.472	106	20626688
gfp	wt	red	n	38	76436.83	106.925	6.613	104	74	292	8173038.428	106	19614395
gfp	wt	red	n	39	81967.083	108.843	8.06	104	69	236	8921558.5	107	21410761
gfp	wt	red	n	40	79790.316	108.285	8.476	104	73	285	8640078.958	106	20735241
gfp	wt	red	n	41	71093.252	108.041	7.261	104	71	236	7680987.588	106	18433527
gfp	wt	red	n	42	74470.906	108.931	7.981	104	53	200	8112164.394	107	19468304
gfp	wt	red	n	43	68234.371	108.367	7.98	104	57	245	7394340.726	106	17745606
gfp	wt	red	n	44	72139.133	108.437	8.165	104	72	253	7822582.398	106	18773339
gfp	wt	red	n	45	81133.294	107.579	6.671	105	62	200	8728230.907	106	20946796
gfp	wt	red	n	46	66772.221	107.287	6.47	105	64	195	7163770.596	106	17192263
gfp	wt	red	n	47	67475.17	108.651	7.872	106	75	224	7331269.508	107	17594242
gfp	wt	red	n	48	78171.492	109.299	9.524	104	70	235	8544092.484	107	20504884
gfp	wt	red	n	49	74424.238	108.388	7.682	104	72	217	8066716.482	107	19359234
gfp	wt	red	n	50	85657.251	108.327	7.813	105	67	211	9278958.181	107	22268481
gfp	wt	red	n	51	69344.422	108.63	7.944	105	65	224	7532904.981	107	18078145
gfp	wt	red	n	52	76134.732	109.619	9.032	104	64	227	8345830.915	107	20029078
gfp	wt	red	n	53	79711.563	109.109	9.225	104	63	257	8697227.822	107	20872392
gfp	wt	red	n	54	72839.582	107.229	6.684	104	72	250	7810536.014	106	18744429
gfp	wt	red	n	55	74880.925	109.567	8.886	104	66	242	8204468.616	107	19689824
gfp	wt	red	n	56	78271.497	108.761	8.393	104	59	214	8512922.308	107	20430079
gfp	wt	red	n	57	78616.096	109.615	9.323	104	76	221	8617506.676	107	20681070
gfp	wt	red	n	58	79864.903	108.211	7.86	104	69	215	8642276.559	106	20740515
gfp	wt	red	n	59	76526.417	108.539	7.986	105	67	237	8306096.598	107	19933720
gfp	wt	red	n	60	64827.549	107.234	7.014	104	76	229	6951717.147	106	16683358
gfp	wt	red	n	61	71502.854	108.005	7.574	105	62	253	7722660.744	106	18533538
gfp	wt	red	n	62	72925.002	107.557	6.649	104	77	212	7843622.11	106	18823832
gfp	wt	red	n	63	74077.555	108.018	7.409	105	69	224	8001706.841	106	19203218
gfp	wt	red	n	64	77340.204	107.076	6.212	104	76	232	8281276.296	106	19874154
gfp	wt	red	n	65	73810.043	106.911	6.425	104	67	179	7891139.284	106	18937868
gfp	wt	red	n	66	79007.364	107.112	6.587	104	75	193	8462637.508	106	20309401
gfp	wt	red	n	67	76573.503	108.217	7.699	105	68	220	8286564.454	106	19886845
gfp	wt	red	n	68	67450.169	108.133	7.271	104	72	213	7293604.869	107	17503851
ctrl	tm1019	red	n	1	42915.713	109.613	7.527	106	56	200	4704133.132	108	11289403
ctrl	tm1019	red	n	2	53477.03	106.674	6.561	104	81	203	5704612.238	105	13690443
ctrl	tm1019	red	n	3	70284.882	108.24	8.384	104	77	246	7607621.384	106	18257456
ctrl	tm1019	red	y	4	50727.737	107.696	6.398	104	75	189	5463197.026	107	13111073
ctrl	tm1019	red	n	5	58733.52	108.805	9.054	104	75	241	6390482.783	106	15336457
ctrl	tm1019	red	n	6	56252.574	108.676	8.146	104	65	220	6113292.602	107	14671231
ctrl	tm1019	red	n	7	63742.916	109.906	9.81	105	67	259	7005718.431	107	16812955
ctrl	tm1019	red	n	8	60865.285	109.193	8.349	104	74	237	6646085.311	107	15949875
ctrl	tm1019	red	n	9	50505.644	108.835	8.172	105	66	231	5496769.812	107	13191644
ctrl	tm1019	red	n	10	65008.808	108.303	8.047	104	50	265	7040640.028	106	16896763
ctrl	tm1019	red	n	11	48575.972	106.018	5.168	104	73	174	5149940.195	105	12359291
ctrl	tm1019	red	n	12	59493.972	108.089	7.556	104	61	246	6430617.953	106	15432777
ctrl	tm1019	red	n	13	48319.711	109.418	8.703	104	75	230	5287066.885	107	12688380
ctrl	tm1019	red	n	14	49608.936	108.369	8.094	104	54	273	5376050.539	107	12901931
ctrl	tm1019	red	n	15	54357.904	107.802	7.776	104	71	231	5859906.843	106	14063133
ctrl	tm1019	red	n	16	52474.484	107.539	7.177	104	79	220	5643061.922	106	13542729
ctrl	tm1019	red	n	17	53275.771	108.277	8.083	104	61	231	5768521.412	106	13843818
ctrl	tm1019	red	n	18	54970.015	107.949	6.57	104	70	192	5933956.897	107	14240845
ctrl	tm1019	red	n	19	63824.17	110.603	10.172	105	75	250	7059132.541	108	16941143
ctrl	tm1019	red	n	20	61830.745	110.214	9.675	104	64	271	6814604.687	108	16354303
ctrl	tm1019	red	n	21	60039.83	109.773	10.274	104	46	255	6590753.612	107	15817085
ctrl	tm1019	red	n	22	51760.701	108.168	7.282	104	66	181	5598857.816	107	13436644
ctrl	tm1019	red	n	23	54188.729	108.759	8.088	105	57	205	5893496.296	107	14143744
ctrl	tm1019	red	n	24	59710.648	109.748	8.957	104	72	213	6553142.308	108	15726822
ctrl	tm1019	red	n	25	58426.423	108.855	8.95	104	73	201	6359990.555	106	15263279
ctrl	tm1019	red	n	26	54685.419	107.667	6.712	104	60	193	5887798.952	106	14130071
ctrl	tm1019	red	n	27	47869.273	107.178	7.073	104	74	200	5130550.558	106	12312758
ctrl	tm1019	red	n	28	56021.313	109.636	8.385	105	62	229	6141977.664	108	14740072
ctrl	tm1019	red	n	29	55645.462	108.767	7.669	105	69	189	6052383.982	107	14525057
ctrl	tm1019	red	n	30	56177.57	108.779	7.911	104	77	228	6110952.078	107	14665614
ctrl	tm1019	red	n	31	51997.379	107.154	6.541	104	75	207	5571731.992	106	13371545
ctrl	tm1019	red	n	32	52651.575	110.419	10.08	104	62	263	5813756.398	108	13952377
ctrl	tm1019	red	n	33	49514.765	108.18	7.461	105	74	262	5356501.728	106	12855016
ctrl	tm1019	red	n	34	58844.776	108.92	8.118	104	72	206	6409346.563	107	15381728
ctrl	tm1019	red	n	35	60321.926	109.954	9.36	104	73	222	6632626.778	107	15917576
ctrl	tm1019	red	n	36	63547.907	110.092	9.787	105	73	211	6996127.575	107	16789938
ctrl	tm1019	red	n	37	38393.84	110.123	8.189	106	79	189	4228054.268	108	10146866
ctrl	tm1019	red	n	38	72308.725	110.774	11.46	105	66	259	8009951.875	107	19223005
ctrl	tm1019	red	n	39	53477.03	109.978	8.409	105	62	200	5881289.488	108	14114449
ctrl	tm1019	red	n	40	57071.361	109.196	8.786	105	55	250	6231939.28	107	14955970
ctrl	tm1019	red	n	41	47018.818	108.447	7.627	104	73	223	5099049.533	107	12237159
ctrl	tm1019	red	n	42	59656.479	109.521	9.321	104	70	201	6533628.082	107	15679990
ctrl	tm1019	red	n	43	73650.87	109.287	8.69	104	68	250	8049046.58	107	19316828
ctrl	tm1019	red	n	44	66998.065	110.472	9.799	106	70	207	7401431.951	108	17762624
ctrl	tm1019	red	n	45	64674.209	109.619	8.431	105	62	211	7089545.599	108	17014131
ctrl	tm1019	red	n	46	69617.352	109.916	9.07	105	66	227	7652070.085	108	18364128
ctrl	tm1019	red	n	47	73072.926	110.356	10.046	105	68	247	8064019.765	108	19352762
ctrl	tm1019	red	n	48	55985.061	108.522	7.222	104	75	186	6075617.961	107	14580816
ctrl	tm1019	red	n	49	68706.477	109.598	9.523	105	70	267	7530109.922	107	18071437
ctrl	tm1019	red	n	50	57941.818	108.905	8.474	105	65	230	6310152.442	107	15143673
ctrl	tm1019	red	n	51	70206.962	108.713	7.406	105	80	181	7632431.27	107	18316997
ctrl	tm1019	red	n	52	62209.929	108.562	7.891	104	74	223	6753634.398	107	16207981
ctrl	tm1019	red	n	53	66584.296	111.732	12.413	104	68	276	7439593.697	108	17854208
ctrl	tm1019	red	n	54	61745.325	108.49	7.75	104	71	228	6698748.137	107	16076260
ctrl	tm1019	red	n	55	53038.677	107.904	6.668	105	74	184	5723064.332	107	13734726
ctrl	tm1019	red	n	56	58415.173	109.519	8.738	104	65	206	6397586.858	107	15353506
ctrl	tm1019	red	n	57	56683.843	108.799	7.562	104	56	169	6167117.981	107	14800406
ctrl	tm1019	red	n	58	66676.384	109.089	8.064	105	66	180	7273643.188	107	17455945
ctrl	tm1019	red	n	59	59401.884	109.729	9.219	104	57	239	6518093.622	107	15642709
ctrl	tm1019	red	n	60	67940.608	109.46	8.572	104	47	219	7436767.318	107	17847425
ctrl	tm1019	red	n	61	75555.123	109.612	9.82	104	70	220	8281781.394	107	19875366
ctrl	tm1019	red	n	62	55850.055	108.346	7.282	105	67	182	6051103.09	107	14521983
ctrl	tm1019	red	n	63	60859.451	109.292	8.733	105	69	190	6651447.639	107	15962744
ctrl	tm1019	red	n	64	62726.62	108.96	7.966	105	70	201	6834694.356	107	16402516
ctrl	tm1019	red	n	65	54424.573	108.919	8.129	105	66	211	5927853.285	107	14226197
ctrl	tm1019	red	n	66	71168.256	109.365	8.551	105	67	222	7783324.84	107	18679125
gfp	tm1019	red	n	1	65537.576	106.756	6.136	104	80	169	6996526.62	106	16790897
gfp	tm1019	red	n	2	66511.371	106.079	5.722	104	63	173	7055444.311	105	16932293
gfp	tm1019	red	n	3	73636.28	107.525	6.807	104	58	203	7917763.277	106	19001764
gfp	tm1019	red	y	4	71084.913	110.807	10.813	104	69	244	7876732.653	108	18903295
gfp	tm1019	red	n	5	72348.721	108.761	8.436	104	66	242	7868698.12	107	18884013
gfp	tm1019	red	n	6	74508.403	109.745	9.129	104	71	287	8176915.113	107	19623700
gfp	tm1019	red	n	7	71217.003	108.244	8.841	104	60	211	7708816.234	106	18500314
gfp	tm1019	red	n	8	76734.755	107.962	7.817	104	59	290	8284426.273	106	19881715
gfp	tm1019	red	n	9	73537.108	108.336	7.876	104	64	203	7966739.68	106	19119302
gfp	tm1019	red	n	10	62994.544	109.378	9.58	104	39	245	6890208.014	107	16535744
gfp	tm1019	red	n	11	66662.211	107.639	6.834	104	70	207	7175425.207	106	17220234
gfp	tm1019	red	n	12	66665.961	108.854	8.471	104	72	276	7256827.258	107	17415590
gfp	tm1019	red	n	13	69423.171	107.735	7.288	105	75	206	7479327.003	106	17949565
gfp	tm1019	red	n	14	65950.095	108.598	8.746	104	63	221	7162029.595	106	17188086
gfp	tm1019	red	n	15	71017.41	107.792	7.439	104	64	214	7655097.531	106	18371395
gfp	tm1019	red	n	16	70455.301	108.392	8.287	104	71	257	7636773.777	106	18327420
gfp	tm1019	red	n	17	67086.397	107.278	6.694	104	76	230	7196920.356	106	17271820
gfp	tm1019	red	n	18	69385.669	108.821	8.715	105	59	213	7550601.092	107	18120615
gfp	tm1019	red	n	19	70545.722	107.082	6.941	104	77	199	7554149.17	106	18129130
gfp	tm1019	red	n	20	71649.106	108.152	7.681	104	74	233	7749012.237	106	18596780
gfp	tm1019	red	n	21	66087.602	107.773	7.27	105	78	242	7122459.455	106	17093122
gfp	tm1019	red	n	22	67810.597	109.143	8.957	104	57	220	7401045.511	107	17761698
gfp	tm1019	red	n	23	67575.586	107.8	6.891	105	75	197	7284621.861	106	17482294
gfp	tm1019	red	n	24	75168.85	107.505	7.488	104	67	224	8081032.4	106	19393592
gfp	tm1019	red	n	25	65373.402	106.89	6.242	104	71	195	6987772.054	106	16769887
gfp	tm1019	red	n	26	71695.774	108.279	7.616	104	70	224	7763180.8	107	18630783
gfp	tm1019	red	n	27	74357.563	109.152	8.687	105	78	248	8116261.509	107	19478138
gfp	tm1019	red	n	28	61301.55	108.982	8.071	104	77	197	6680760.532	107	16033093
gfp	tm1019	red	n	29	64536.697	108.818	8.525	104	55	222	7022779.069	107	16853900
gfp	tm1019	red	n	30	68797.725	107.359	6.533	104	70	178	7386024.825	106	17725650
gfp	tm1019	red	n	31	72431.225	109.185	9.105	104	53	247	7908391.182	107	18979272
gfp	tm1019	red	n	32	64136.679	106.881	6.02	104	53	185	6854991.406	106	16451228
gfp	tm1019	red	n	33	72633.317	109.687	9.711	104	60	233	7966954.274	107	19119817
gfp	tm1019	red	n	34	65422.155	107.829	7.939	104	53	190	7054426.348	106	16929850
gfp	tm1019	red	n	35	77072.687	108.135	7.999	104	63	268	8334229.797	106	20001238
gfp	tm1019	red	n	36	64960.467	108.571	8.89	104	66	306	7052842.942	106	16926050
gfp	tm1019	red	n	37	69856.94	108.382	7.734	104	66	193	7571212.45	107	18170080
gfp	tm1019	red	n	38	67539.335	108.788	8.161	105	68	237	7347457.231	107	17633092
gfp	tm1019	red	n	39	64407.942	108.178	7.416	104	65	209	6967549.047	107	16721354
gfp	tm1019	red	n	40	68784.391	107.147	6.954	104	41	250	7370029.512	106	17687263
gfp	tm1019	red	n	41	61860.742	107.366	6.804	104	73	197	6641765.835	106	15939510
gfp	tm1019	red	n	42	57865.976	107.093	6.259	104	66	185	6197049.691	106	14872240
gfp	tm1019	red	n	43	69411.503	107.848	7.377	104	77	222	7485858.135	106	17965239
gfp	tm1019	red	n	44	59677.309	110.352	9.987	104	60	272	6585534.1	108	15804560
gfp	tm1019	red	n	45	59035.196	108.189	7.633	104	57	239	6386934.196	106	15327942
gfp	tm1019	red	n	46	65645.081	106.19	5.799	104	74	203	6970819.196	105	16729202
gfp	tm1019	red	n	47	63096.215	110.19	10.526	104	69	232	6952574.613	107	16685417
gfp	tm1019	red	n	48	64450.027	108.098	8.051	104	69	244	6966939.019	106	16719890
gfp	tm1019	red	n	49	59556.47	108.125	6.938	104	69	249	6439525.348	107	15454155
gfp	tm1019	red	n	50	65012.553	107.884	7.17	105	68	190	7013846.161	106	16832462
gfp	tm1019	red	n	51	59691.059	108.219	7.701	104	60	194	6459697.103	107	15502565
gfp	tm1019	red	n	52	66332.613	107.686	7.071	104	69	185	7143106.231	106	17142672
gfp	tm1019	red	n	53	63984.589	108.518	7.893	104	76	234	6943474.614	107	16663578
gfp	tm1019	red	n	54	71134.499	108.103	7.366	104	64	234	7689878.286	107	18454865
gfp	tm1019	red	n	55	63034.546	107.407	6.859	105	63	205	6770370.875	106	16248148
gfp	tm1019	red	n	56	61329.051	110.179	10.032	105	71	267	6757176.939	108	16216484
gfp	tm1019	red	n	57	66409.7	108.724	8.214	104	47	216	7220317.674	107	17327971
gfp	tm1019	red	n	58	65773.004	108.685	8.42	104	70	288	7148562.73	107	17155767
gfp	tm1019	red	n	59	68841.894	107.223	6.773	104	74	214	7381404.614	106	17714562
gfp	tm1019	red	n	60	60206.916	107.958	7.626	104	74	232	6499792.684	106	15598790
gfp	tm1019	red	n	61	62267.844	108.325	7.173	105	67	189	6745159.307	107	16187643
gfp	tm1019	red	n	62	72851.661	108.185	8.05	104	73	308	7881485.787	106	18914702
gfp	tm1019	red	n	63	60211.5	107.751	6.878	104	71	180	6487831.721	106	15570085
gfp	tm1019	red	n	64	72434.558	107.263	6.814	104	73	199	7769564.009	106	18646102
gfp	tm1019	red	n	65	70324.462	108.113	7.468	104	78	195	7602999.735	106	18246366
gfp	tm1019	red	n	66	61463.64	108.688	7.996	104	68	202	6680338.846	107	16032081
gfp	tm1019	red	n	67	63786.663	107.365	6.604	104	64	186	6848474.025	106	16435587
gfp	tm1019	red	n	68	73985.462	111.379	11.878	104	73	236	8240445.514	108	19776166
gfp	tm1019	red	n	69	61923.661	107.409	6.658	104	78	180	6651147.096	106	15962024
gfp	tm1019	red	n	70	69160.659	108.331	8.047	104	61	196	7492270.511	106	17980628
gfp	tm1019	red	n	71	68063.525	107.355	6.34	104	74	202	7306983.299	106	17535959
gfp	tm1019	red	n	72	72557.064	109.254	8.611	104	72	221	7927180.79	107	19024365
gfp	tm1019	red	n	73	66640.96	109.41	9.945	104	70	266	7291220.079	107	17498129
gfp	tm1019	red	n	74	64030.008	108.273	7.948	105	74	222	6932708.705	106	16637741
gfp	tm1019	red	n	75	55294.609	107.613	6.908	105	70	186	5950402.593	106	14280314
gfp	tm1019	red	n	76	59880.235	107.04	6.493	104	60	187	6409572.73	106	15382272
gfp	tm1019	red	n	77	65915.927	109.3	8.683	104	70	228	7204609.873	107	17290274
