# Supplementary material for: A genetic framework for RNAi inheritance in Caenorhabditis elegans
Source: EMBO Rep. 2025 Jul 7;26(16):4072–99. doi: 10.1038/s44319-025-00512-7 (PMC12373942; doi:10.1038/s44319-025-00512-7)
Supplement: Supplementary file 9 — Figure EV2 Source Data [file 44319_2025_512_MOESM9_ESM.zip › Figure_EV2/EV2H/F1_hermaphrodites_wago-4_4-generations.csv]

condi	RNAi	genotype	channel	image	index	area	mean	stddev	modal	min	max	intden	median	rawintden
ctrl.wt.green	ctrl	wt	green	n	1	34510.328	536.32	231.363	408	114	1889	18508562.56	504	44418519
ctrl.wt.green	ctrl	wt	green	n	2	25007.393	483.61	196.709	408	124	2511	12093820.91	466	29023843
ctrl.wt.green	ctrl	wt	green	n	3	34737.422	511.778	228.015	379	112	1556	17777862.9	475	42664920
ctrl.wt.green	ctrl	wt	green	n	4	32704.829	517.647	275.941	234	117	3017	16929550.78	481	40629064
ctrl.wt.green	ctrl	wt	green	n	5	41836.913	534.974	275.165	209	106	5706	22381680.91	516	53713578
ctrl.wt.green	ctrl	wt	green	n	6	26936.648	468.714	267.98	194	106	3889	12625596.89	421	30300047
ctrl.wt.green	ctrl	wt	green	n	7	26598.716	472.761	230.74	363	109	2258	12574834.99	425	30178224
ctrl.wt.green	ctrl	wt	green	n	8	30340.971	525.251	291.832	242	110	5171	15936631.62	466	38246167
ctrl.wt.green	ctrl	wt	green	n	9	38401.756	457.671	215.89	216	106	3126	17575358.22	441	42178931
ctrl.wt.green	ctrl	wt	green	n	10	35264.112	523.91	264.422	235	115	2272	18475214.37	480	44338487
ctrl.wt.green	ctrl	wt	green	n	11	39060.536	543.79	318.708	222	123	4432	21240746.24	479	50975460
ctrl.wt.green	ctrl	wt	green	n	12	32213.556	417.633	199.037	175	105	2490	13453440.16	378	32286780
ctrl.wt.green	ctrl	wt	green	n	13	31113.923	491.988	297.257	214	117	4035	15307665.36	421	36736717
ctrl.wt.green	ctrl	wt	green	n	14	35142.857	471.996	256.947	274	112	3028	16587278.88	399	39807649
ctrl.wt.green	ctrl	wt	green	n	15	41023.126	459.4	236.928	223	117	3199	18846022.99	430	45228387
ctrl.wt.green	ctrl	wt	green	n	16	34131.977	452.301	215.189	221	112	2229	15437942.15	409	37049367
ctrl.wt.green	ctrl	wt	green	n	17	23173.976	463.946	234.843	213	103	2643	10751480.78	435	25802374
ctrl.wt.green	ctrl	wt	green	n	18	34429.908	485.634	263.255	201	109	3296	16720336.63	431	40126973
ctrl.wt.green	ctrl	wt	green	n	19	38807.608	460.169	250.738	228	116	4081	17858065.73	413	42857398
ctrl.wt.green	ctrl	wt	green	n	20	32812.334	515.779	266.86	400	91	2623	16923925.1	455	40615563
ctrl.wt.green	ctrl	wt	green	n	21	29863.449	432.101	173.253	353	111	1555	12904023.79	416	30968241
ctrl.wt.green	ctrl	wt	green	n	22	30418.474	503.318	255.659	389	107	2622	15310157.56	446	36742698
ctrl.wt.green	ctrl	wt	green	n	23	27257.496	464.725	208.832	415	100	1954	12667247.13	439	30400003
ctrl.wt.green	ctrl	wt	green	n	24	35508.29	437.753	229.709	204	104	4675	15543873.25	396	37303590
ctrl.wt.green	ctrl	wt	green	n	25	29714.692	415.35	179.84	214	111	1888	12341998.93	388	29619443
ctrl.wt.green	ctrl	wt	green	n	26	24465.285	448.118	210.186	198	104	2220	10963327.55	414	26310783
ctrl.wt.green	ctrl	wt	green	n	27	26557.881	465.493	237.84	215	107	2342	12362498.61	423	29668640
ctrl.wt.green	ctrl	wt	green	n	28	44773.297	495.423	263.58	235	119	4868	22181727.18	460	53233711
ctrl.wt.green	ctrl	wt	green	n	29	32979.841	476.072	245.197	201	104	2731	15700766.67	442	37680117
ctrl.wt.green	ctrl	wt	green	n	30	42205.263	492.351	244.27	198	106	5274	20779796	457	49869230
ctrl.wt.green	ctrl	wt	green	n	31	31979.796	449.983	237.414	217	109	3005	14390364.25	410	34535295
ctrl.wt.green	ctrl	wt	green	n	32	23628.164	447.741	205.73	190	108	2115	10579303.74	433	25389168
ctrl.wt.green	ctrl	wt	green	n	33	40865.617	468.4	228.054	206	71	2446	19141457.65	438	45937400
ctrl.wt.green	ctrl	wt	green	n	34	37782.976	440.368	224.404	200	107	2419	16638420.4	412	39930385
ctrl.wt.green	ctrl	wt	green	n	35	39697.23	487.927	278.098	176	88	4536	19369347.64	442	46484311
ctrl.wt.green	ctrl	wt	green	n	36	35827.47	415.501	191.937	176	101	2175	14886362.04	393	35725637
ctrl.wt.green	ctrl	wt	green	n	37	42491.108	451.393	245.649	202	109	2664	19180206.5	391	46030393
ctrl.wt.green	ctrl	wt	green	n	38	43428.65	480.69	233.282	201	79	4247	20875716.45	464	50099431
ctrl.wt.green	ctrl	wt	green	n	39	43579.491	499.733	300.566	223	91	3660	21778094.33	436	52265039
ctrl.wt.green	ctrl	wt	green	n	40	39516.805	564.851	267.883	515	118	4592	22321105.8	544	53568207
ctrl.wt.green	ctrl	wt	green	n	41	42839.04	439.323	248.995	187	95	3654	18820167.56	373	45166339
ctrl.wt.green	ctrl	wt	green	n	42	37778.809	472.061	265.793	220	94	3866	17833897.51	419	42799399
ctrl.wt.green	ctrl	wt	green	n	43	41385.64	459.688	264.923	203	80	4475	19024477.31	409	45656660
ctrl.wt.green	ctrl	wt	green	n	44	45251.65	493.496	276.845	224	95	5053	22331524.19	465	53593210
ctrl.wt.green	ctrl	wt	green	n	45	35304.946	502.122	279.976	357	107	4544	17727395.14	437	42543805
ctrl.wt.green	ctrl	wt	green	n	46	29069.661	423.941	216.061	347	106	5482	12323824.58	378	29575828
ctrl.wt.green	ctrl	wt	green	n	47	43320.312	517.642	244.22	598	122	3504	22424423.85	514	53816159
ctrl.wt.green	ctrl	wt	green	n	48	38115.074	549.953	317.538	214	113	5986	20961501.62	497	50305306
ctrl.wt.green	ctrl	wt	green	n	49	33119.429	446.482	244.258	191	103	2521	14787242.93	398	35487762
ctrl.wt.green	ctrl	wt	green	n	50	36221.238	491.783	278.08	198	109	3109	17812976.55	422	42749191
ctrl.wt.green	ctrl	wt	green	n	51	40138.083	470.887	269.44	209	106	5021	18900509.56	434	45359151
ctrl.wt.green	ctrl	wt	green	n	52	33866.547	465.767	270.428	199	96	3938	15773929.67	394	37855702
ctrl.wt.green	ctrl	wt	green	n	53	44054.512	495.966	294.348	243	102	6410	21849533.43	433	52436485
ctrl.wt.green	ctrl	wt	green	n	54	36418.747	436.996	244.905	197	99	4056	15914848.19	395	38193891
ctrl.wt.green	ctrl	wt	green	n	55	37077.527	457.838	276.107	200	97	3591	16975484.55	407	40739302
ctrl.wt.green	ctrl	wt	green	n	56	37133.779	466.231	256.47	187	96	4094	17312918.71	420	41549107
ctrl.wt.green	ctrl	wt	green	n	57	36259.99	548.05	274.099	233	97	4945	19872281.45	525	47691297
ctrl.wt.green	ctrl	wt	green	n	58	39435.551	473.034	274.529	190	96	4779	18654376.23	423	44768458
ctrl.wt.green	ctrl	wt	green	n	59	37537.131	512.549	255.093	198	91	3498	19239623.8	486	46172988
ctrl.wt.green	ctrl	wt	green	n	60	34533.661	428.471	220.802	198	101	2096	14796659.61	385	35510361
ctrl.wt.green	ctrl	wt	green	n	61	34327.401	459.045	293.917	210	98	4783	15757830.6	382	37817066
ctrl.wt.green	ctrl	wt	green	n	62	42398.187	480.11	236.122	210	101	2519	20355778.12	459	48851636
ctrl.wt.green	ctrl	wt	green	n	63	36017.478	513.03	282.689	215	110	2787	18478038.18	445	44345266
ctrl.wt.green	ctrl	wt	green	n	64	41518.563	485.267	299.973	215	99	6742	20147604.44	407	48352042
ctrl.wt.green	ctrl	wt	green	n	65	45493.745	473.804	253.299	235	109	4398	21555139.15	445	51729971
ctrl.wt.green	ctrl	wt	green	n	66	41835.244	484.081	256.543	218	104	2205	20251657.94	433	48601759
ctrl.wt.green	ctrl	wt	green	n	67	30706.819	458.3	246.192	205	83	3216	14072946.97	406	33773530
ctrl.wt.green	ctrl	wt	green	n	68	35822.886	407.676	217.415	202	90	4109	14604132.07	369	35048316
ctrl.wt.green	ctrl	wt	green	n	69	42499.441	491.517	297.356	238	98	6777	20889212.48	430	50131820
ctrl.tm1019.green	ctrl	tm1019	green	n	1	44559.951	445.356	294.161	201	95	5423	19845019.97	373	47625874
ctrl.tm1019.green	ctrl	tm1019	green	n	2	40943.119	422.967	264.063	187	97	4001	17317587.52	356	41560313
ctrl.tm1019.green	ctrl	tm1019	green	n	3	44357.441	395.208	241.318	167	95	5224	17530393.49	325	42071024
ctrl.tm1019.green	ctrl	tm1019	green	n	4	42129.84	396.72	242.644	185	101	3668	16713765.8	360	40111207
ctrl.tm1019.green	ctrl	tm1019	green	n	5	45935.43	391.631	272.088	190	84	4444	17989716.95	313	43173350
ctrl.tm1019.green	ctrl	tm1019	green	n	6	39495.553	450.422	251.852	326	104	3224	17789669.07	401	42693257
ctrl.tm1019.green	ctrl	tm1019	green	n	7	28105.033	431.915	289.989	159	98	2110	12138980.74	322	29132224
ctrl.tm1019.green	ctrl	tm1019	green	n	8	37505.462	727.58	648.649	252	109	4538	27288213.87	443	65488724
ctrl.tm1019.green	ctrl	tm1019	green	n	9	39884.737	286.171	156.777	161	90	1580	11413837.64	236	27391960
ctrl.tm1019.green	ctrl	tm1019	green	n	10	37622.967	429.141	272.158	194	99	4158	16145561.94	376	38747580
ctrl.tm1019.green	ctrl	tm1019	green	n	11	41016.039	445.428	264.624	193	101	3287	18269690.98	397	43845257
ctrl.tm1019.green	ctrl	tm1019	green	n	12	47463.833	418.818	242.554	185	95	4840	19878711.51	356	47706730
ctrl.tm1019.green	ctrl	tm1019	green	n	13	37530.463	310.855	209.84	168	82	3215	11666535.84	225	27998408
ctrl.tm1019.green	ctrl	tm1019	green	n	14	32695.242	441.402	272.588	164	99	3780	14431744.55	372	34634606
ctrl.tm1019.green	ctrl	tm1019	green	n	15	40129.332	406.593	243.607	186	83	4297	16316315.15	357	39157369
ctrl.tm1019.green	ctrl	tm1019	green	n	16	34591.996	432.117	246.323	170	108	3704	14947791.44	400	35873062
ctrl.tm1019.green	ctrl	tm1019	green	n	17	42264.429	421.994	258.929	187	102	2833	17835319.9	353	42802814
ctrl.tm1019.green	ctrl	tm1019	green	n	18	40184.334	377.968	224.259	173	99	3035	15188380.75	321	36450450
ctrl.tm1019.green	ctrl	tm1019	green	n	19	44867.048	396.943	211.434	195	101	3392	17809652.9	352	42741216
ctrl.tm1019.green	ctrl	tm1019	green	n	20	43372.396	454.281	315.052	171	93	2137	19703234.33	336	47285604
ctrl.tm1019.green	ctrl	tm1019	green	n	21	43867.419	406.103	257.367	173	86	4124	17814672.3	360	42753262
ctrl.tm1019.green	ctrl	tm1019	green	n	22	36743.76	497.178	343.143	182	94	3568	18268173.41	365	43841615
ctrl.tm1019.green	ctrl	tm1019	green	n	23	28600.472	368.889	174.397	163	93	2959	10550394.06	359	25319790
ctrl.tm1019.green	ctrl	tm1019	green	n	24	37881.729	499.403	373.588	182	101	2986	18918252.67	359	45401734
ctrl.tm1019.green	ctrl	tm1019	green	n	25	49159.327	395.802	243.165	189	82	3863	19457373.11	325	46695564
ctrl.tm1019.green	ctrl	tm1019	green	n	26	34471.573	514.277	342.399	170	101	5064	17727922.92	396	42545073
ctrl.tm1019.green	ctrl	tm1019	green	n	27	45613.332	429.613	229.643	216	96	3041	19596097.77	402	47028488
ctrl.tm1019.green	ctrl	tm1019	green	n	28	34065.305	384.111	232.798	179	82	4068	13084853.91	311	31402216
ctrl.tm1019.green	ctrl	tm1019	green	n	29	43076.133	420.429	248.615	183	91	3906	18110452.05	375	43463101
ctrl.tm1019.green	ctrl	tm1019	green	n	30	46272.529	414.905	233.336	201	99	4365	19198681.72	369	46074733
ctrl.tm1019.green	ctrl	tm1019	green	n	31	32477.732	445.475	248.961	285	97	3538	14468009.54	375	34721638
ctrl.tm1019.green	ctrl	tm1019	green	n	32	38885.942	373.766	216.533	168	88	3196	14534243.4	314	34880592
ctrl.tm1019.green	ctrl	tm1019	green	n	33	43882.836	395.767	237.896	178	98	5451	17367393.55	342	41679842
ctrl.tm1019.green	ctrl	tm1019	green	n	34	36462.081	380.945	244.707	174	93	3834	13890060.66	295	33334624
ctrl.tm1019.green	ctrl	tm1019	green	n	35	44592.035	282.706	145.814	157	70	2518	12606422.07	246	30254032
ctrl.tm1019.green	ctrl	tm1019	green	n	36	34181.56	389.362	217.53	155	90	3492	13308987.47	349	31940112
ctrl.tm1019.green	ctrl	tm1019	green	n	37	39284.293	531.286	437.455	203	104	3901	20871177.64	363	50088540
ctrl.tm1019.green	ctrl	tm1019	green	n	38	44897.883	444.715	282.338	200	93	5567	19966748.44	383	47918009
ctrl.tm1019.green	ctrl	tm1019	green	n	39	41828.159	348.463	192.738	169	84	4076	14575549.45	318	34979722
ctrl.tm1019.green	ctrl	tm1019	green	n	40	44479.947	377.116	231.274	160	98	4214	16774087.3	312	40255972
ctrl.tm1019.green	ctrl	tm1019	green	n	41	35084.935	297.938	165.753	147	99	1465	10453132.54	243	25086373
ctrl.tm1019.green	ctrl	tm1019	green	n	42	45983.766	377.462	221.273	170	103	2889	17357118.08	320	41655182
ctrl.tm1019.green	ctrl	tm1019	green	n	43	43574.072	401.72	292.508	173	90	2543	17504573.97	280	42009060
ctrl.tm1019.green	ctrl	tm1019	green	n	44	58136.404	369.641	224.17	192	98	5127	21489587.53	326	51572656
ctrl.tm1019.green	ctrl	tm1019	green	n	45	29402.592	450.755	379.179	182	103	3389	13253359.52	279	31806611
ctrl.tm1019.green	ctrl	tm1019	green	n	46	35997.476	336.132	224.532	161	99	1993	12099916.45	249	29038474
ctrl.tm1019.green	ctrl	tm1019	green	n	47	39730.98	375.453	230.13	170	91	3345	14917102.96	308	35799413
ctrl.tm1019.green	ctrl	tm1019	green	n	48	32167.302	442.452	314.57	166	94	4554	14232470.87	335	34156371
ctrl.tm1019.green	ctrl	tm1019	green	n	49	43994.508	445.298	273.495	186	104	3373	19590672.53	380	47015468
ctrl.tm1019.green	ctrl	tm1019	green	n	50	37055.441	413.607	264.673	194	84	4954	15326394.14	350	36781667
ctrl.tm1019.green	ctrl	tm1019	green	n	51	33919.465	696.416	546.411	217	104	3526	23622052.78	473	56690339
ctrl.tm1019.green	ctrl	tm1019	green	n	52	34857.008	375.873	244.718	172	83	1919	13101824.27	283	31442943
ctrl.tm1019.green	ctrl	tm1019	green	n	53	29710.523	585.576	449.887	176	102	2876	17397781.6	421	41752770
ctrl.tm1019.green	ctrl	tm1019	green	n	54	25533.665	421.704	257.505	163	93	4028	10767656.48	373	25841196
ctrl.tm1019.green	ctrl	tm1019	green	n	55	37246.283	361.348	223.314	173	99	3288	13458853.9	299	32299775
ctrl.tm1019.green	ctrl	tm1019	green	n	56	44114.514	436.343	373.798	178	92	2987	19249069.02	275	46195657
ctrl.tm1019.green	ctrl	tm1019	green	n	57	31046.417	356.419	251.891	158	84	2664	11065527.99	248	26556055
ctrl.tm1019.green	ctrl	tm1019	green	n	58	30354.302	346.878	197.173	145	89	2798	10529251.01	298	25269049
ctrl.tm1019.green	ctrl	tm1019	green	n	59	26717.053	415.114	273.583	163	96	2687	11090625.8	339	26616287
ctrl.tm1019.green	ctrl	tm1019	green	n	60	23971.928	437.405	274.684	160	87	2120	10485451.1	357	25163934
ctrl.tm1019.green	ctrl	tm1019	green	n	61	40790.195	311.54	194.275	161	96	2116	12707760.86	256	30497234
ctrl.tm1019.green	ctrl	tm1019	green	n	62	25457.412	378.541	269.093	152	67	2286	9636674.02	288	23126962
ctrl.tm1019.green	ctrl	tm1019	green	n	63	34826.59	621.55	557.947	182	99	3900	21646483.86	370	51949190
ctrl.tm1019.green	ctrl	tm1019	green	n	64	24244.857	631.267	460.702	163	91	2887	15304970.24	506	36730252
ctrl.tm1019.green	ctrl	tm1019	green	n	65	37137.112	393.459	243.033	170	86	2752	14611939.44	347	35067054
ctrl.tm1019.green	ctrl	tm1019	green	n	66	35342.03	394.975	232.213	200	83	4482	13959208.4	354	33500571
ctrl.tm1019.green	ctrl	tm1019	green	n	67	44692.457	393.173	269.535	174	92	1942	17571887.05	274	42170604
ctrl.tm1019.green	ctrl	tm1019	green	n	68	31053.501	530.608	391.145	172	107	2714	16477246.25	401	39543586
ctrl.tm1019.green	ctrl	tm1019	green	n	69	40724.359	535.225	451.141	177	93	3074	21796682.8	318	52309651
ctrl.tm1019.green	ctrl	tm1019	green	n	70	29306.338	495.304	411.396	193	101	3968	14515536.71	354	34835698
gfp.tm1019.green	gfp	tm1019	green	n	1	38220.919	513.285	339.829	241	78	3937	19618242.97	400	47081624
gfp.tm1019.green	gfp	tm1019	green	n	2	37114.202	404.741	220.175	314	102	3205	15021623.85	348	36050244
gfp.tm1019.green	gfp	tm1019	green	n	3	32724.834	420.779	297.6	178	80	3633	13769907.7	322	33046263
gfp.tm1019.green	gfp	tm1019	green	n	4	26497.048	376.573	265.951	184	92	3443	9978074.234	289	23946280
gfp.tm1019.green	gfp	tm1019	green	n	5	18359.175	388.244	209.475	179	102	2283	7127831.446	339	17106011
gfp.tm1019.green	gfp	tm1019	green	n	6	23079.392	389.865	235.584	169	102	2739	8997858.45	338	21593870
gfp.tm1019.green	gfp	tm1019	green	n	7	41723.58	336.424	176.152	174	100	3646	14036795.77	303	33686765
gfp.tm1019.green	gfp	tm1019	green	n	8	35329.537	426.114	240.536	206	102	3105	15054416.19	382	36128942
gfp.tm1019.green	gfp	tm1019	green	n	9	30984.338	310.555	147.408	262	94	2271	9622331.254	278	23092536
gfp.tm1019.green	gfp	tm1019	green	n	10	33217.357	390.75	214.782	186	103	3254	12979697.3	345	31149845
gfp.tm1019.green	gfp	tm1019	green	n	11	31861.461	385.275	259.659	173	88	3023	12275421.67	283	29459661
gfp.tm1019.green	gfp	tm1019	green	n	12	34296.156	527.171	452.537	234	85	3710	18079929.51	342	43389841
gfp.tm1019.green	gfp	tm1019	green	n	13	34350.325	339.878	194.644	174	79	3073	11674909.55	302	28018498
gfp.tm1019.green	gfp	tm1019	green	n	14	41554.406	356.078	182.333	189	104	3368	14796620.2	326	35510260
gfp.tm1019.green	gfp	tm1019	green	n	15	28467.139	566.731	394.808	226	103	3502	16133201.91	393	38717909
gfp.tm1019.green	gfp	tm1019	green	n	16	21178.888	323.683	180.498	155	69	1972	6855253.53	271	16451854
gfp.tm1019.green	gfp	tm1019	green	n	17	36890.442	513.068	302.005	207	90	2718	18927316.29	421	45423476
gfp.tm1019.green	gfp	tm1019	green	n	18	37757.148	448.249	279.849	198	102	2564	16924610.7	345	40617203
gfp.tm1019.green	gfp	tm1019	green	n	19	39229.716	368.806	212.952	170	90	2145	14468158.05	302	34721987
gfp.tm1019.green	gfp	tm1019	green	n	20	26184.951	694.744	518.709	182	111	3420	18191843.81	525	43658423
gfp.tm1019.green	gfp	tm1019	green	n	21	21785.166	315.486	165.375	159	92	2734	6872918.506	270	16494248
gfp.tm1019.green	gfp	tm1019	green	n	22	34644.922	336.148	207.155	182	92	2724	11645823.21	277	27948694
gfp.tm1019.green	gfp	tm1019	green	n	23	34191.151	347.124	188.759	182	93	2933	11868555.93	300	28483228
gfp.tm1019.green	gfp	tm1019	green	n	24	40410.603	462.33	278.93	286	89	2908	18683045.09	372	44837252
gfp.tm1019.green	gfp	tm1019	green	n	25	28885.908	341.451	191.169	182	101	2944	9863111.878	290	23670383
gfp.tm1019.green	gfp	tm1019	green	n	26	37355.463	456.623	307.303	173	99	2103	17057375.12	347	40935823
gfp.tm1019.green	gfp	tm1019	green	n	27	42319.024	295.282	162.224	159	94	1869	12496062.2	254	29989174
gfp.tm1019.green	gfp	tm1019	green	n	28	26978.737	337.582	250.599	147	79	1897	9107539.73	265	21857093
gfp.tm1019.green	gfp	tm1019	green	n	29	32829.422	396.736	212.348	193	87	2745	13024613.52	351	31257639
gfp.tm1019.green	gfp	tm1019	green	n	30	22117.264	399.375	218.654	200	96	3629	8833075.894	346	21198410
gfp.tm1019.green	gfp	tm1019	green	n	31	41381.064	273.466	145.014	157	84	2475	11316294.77	237	27157862
gfp.tm1019.green	gfp	tm1019	green	n	32	23712.754	456.039	341.006	185	76	2630	10813949.23	318	25952288
gfp.tm1019.green	gfp	tm1019	green	n	33	27854.611	583.535	433.725	163	67	3074	16254135.79	413	39008137
gfp.tm1019.green	gfp	tm1019	green	n	34	34886.183	434.127	248.454	189	103	2876	15145032.43	381	36346411
gfp.tm1019.green	gfp	tm1019	green	n	35	33731.13	473.87	416.721	196	87	3610	15984178.41	312	38360269
gfp.tm1019.green	gfp	tm1019	green	n	36	21314.727	654.252	460.596	210	95	3043	13945195.74	501	33466935
gfp.tm1019.green	gfp	tm1019	green	n	37	32428.154	442.827	311.344	183	94	3559	14360048.51	336	34462536
gfp.tm1019.green	gfp	tm1019	green	n	38	22189.351	360.473	161.31	211	96	1579	7998652.629	337	19195886
gfp.tm1019.green	gfp	tm1019	green	n	39	37109.202	402.897	218.379	253	88	2318	14951184.37	331	35881197
gfp.tm1019.green	gfp	tm1019	green	n	40	32640.247	409.314	308.767	185	95	4471	13360108.49	297	32062790
gfp.tm1019.green	gfp	tm1019	green	n	41	37550.889	399.925	293.048	186	96	2624	15017549.91	301	36040467
gfp.tm1019.green	gfp	tm1019	green	n	42	31603.949	465.017	278.013	200	100	2449	14696368.1	392	35269666
gfp.tm1019.green	gfp	tm1019	green	n	43	33969.474	371.756	231.079	188	94	3747	12628348.69	305	30306647
gfp.tm1019.green	gfp	tm1019	green	n	44	28814.238	427.363	251.773	220	100	2377	12314141.36	363	29552584
gfp.tm1019.green	gfp	tm1019	green	n	45	36199.993	413.632	233.719	186	106	2670	14973470.81	342	35934682
gfp.tm1019.green	gfp	tm1019	green	n	46	25236.157	345.993	193.375	176	94	3531	8731532.071	292	20954716
gfp.tm1019.green	gfp	tm1019	green	n	47	38200.918	494.749	458.333	197	102	6638	18899852.95	322	45357567
gfp.tm1019.green	gfp	tm1019	green	n	48	29802.2	370.255	186.821	264	95	1699	11034412.67	323	26481376
gfp.tm1019.green	gfp	tm1019	green	n	49	33405.282	472.395	354.734	194	77	3202	15780482.4	331	37871421
gfp.tm1019.green	gfp	tm1019	green	n	50	33728.213	254.845	112.664	150	97	2086	8595454.164	233	20628144
gfp.tm1019.green	gfp	tm1019	green	n	51	38432.596	305.992	143.682	244	85	1908	11760062.2	270	28222855
gfp.tm1019.green	gfp	tm1019	green	n	52	37004.197	412.821	252.661	169	96	4083	15276102.19	346	36660964
gfp.tm1019.green	gfp	tm1019	green	n	53	15557.38	587.687	352.572	233	107	2818	9142863.016	532	21941865
gfp.tm1019.green	gfp	tm1019	green	n	54	34251.985	317.511	167.83	166	85	2119	10875389.99	267	26099741
gfp.tm1019.green	gfp	tm1019	green	n	55	26209.117	278.326	134.627	144	88	1414	7294666.057	241	17506397
gfp.tm1019.green	gfp	tm1019	green	n	56	25123.65	229.37	97.082	206	84	2685	5762621.748	214	13829659
gfp.tm1019.green	gfp	tm1019	green	n	57	26462.878	340.611	170.997	188	101	1980	9013542.253	312	21631511
gfp.tm1019.green	gfp	tm1019	green	n	58	29912.203	350.744	210.144	156	90	3023	10491520.34	291	25178496
gfp.wt.green	gfp	wt	green	n	1	41207.714	210.149	63.659	174	73	1044	8659754.004	200	20782461
gfp.wt.green	gfp	wt	green	n	2	44903.3	263.224	102.793	254	76	1427	11819642.4	247	28365847
gfp.wt.green	gfp	wt	green	n	3	43612.407	240.351	92.681	237	73	1857	10482296.77	230	25156364
gfp.wt.green	gfp	wt	green	n	4	46416.702	183.492	55.485	171	81	1021	8517114.577	173	20440142
gfp.wt.green	gfp	wt	green	n	5	41023.956	220.685	103.633	144	83	2669	9053380.72	205	21727122
gfp.wt.green	gfp	wt	green	n	6	39708.479	429.444	244.798	184	95	2213	17052559.99	384	40924276
gfp.wt.green	gfp	wt	green	n	7	43231.557	256.678	98.669	224	87	2327	11096600.65	243	26630626
gfp.wt.green	gfp	wt	green	n	8	44881.215	299.337	157.473	162	90	3405	13434594.44	278	32241555
gfp.wt.green	gfp	wt	green	n	9	40053.078	226.976	91.056	204	92	2692	9091078.274	211	21817592
gfp.wt.green	gfp	wt	green	n	10	44201.601	198.064	76.792	184	87	1983	8754742.923	185	21010424
gfp.wt.green	gfp	wt	green	n	11	35851.22	323.831	159.365	162	101	3301	11609719.9	298	27862056
gfp.wt.green	gfp	wt	green	n	12	41727.738	190.755	55.115	185	72	1229	7959767.472	183	19102570
gfp.wt.green	gfp	wt	green	n	13	48519.715	200.924	81.882	183	84	1951	9748792.877	185	23396035
gfp.wt.green	gfp	wt	green	n	14	32383.561	162.327	46.325	141	65	1191	5256742.432	154	12615606
gfp.wt.green	gfp	wt	green	n	15	42259.429	315.311	188.779	168	92	3283	13324875.68	276	31978242
gfp.wt.green	gfp	wt	green	n	16	47200.488	217.763	84.506	214	92	2216	10278518.31	206	24667318
gfp.wt.green	gfp	wt	green	n	17	42262.762	370.872	207.043	187	87	3546	15674064.99	337	37616039
gfp.wt.green	gfp	wt	green	n	18	42768.619	238.893	92.735	237	75	2508	10217128	232	24519988
gfp.wt.green	gfp	wt	green	n	19	36237.904	222.344	72.433	201	82	1694	8057293.59	212	19336622
gfp.wt.green	gfp	wt	green	n	20	34010.719	257.564	111.194	147	95	1774	8759939.41	230	21022895
gfp.wt.green	gfp	wt	green	n	21	46091.27	185.983	67.372	147	87	1738	8572209.592	172	20572364
gfp.wt.green	gfp	wt	green	n	22	46252.111	194.78	71.053	171	80	1176	9008992.861	180	21620596
gfp.wt.green	gfp	wt	green	n	23	47896.353	269.032	136.52	274	80	2487	12885634.8	248	30924112
gfp.wt.green	gfp	wt	green	n	24	49110.158	264.321	129.638	242	96	4017	12980850.81	242	31152620
gfp.wt.green	gfp	wt	green	n	25	50773.984	249.23	102.035	212	89	2643	12654401.75	229	30369178
gfp.wt.green	gfp	wt	green	n	26	32607.322	152.55	30.454	144	77	731	4974251.621	148	11937659
gfp.wt.green	gfp	wt	green	n	27	49597.264	239.362	107.929	163	82	2524	11871723.11	226	28490835
gfp.wt.green	gfp	wt	green	n	28	35323.696	192.253	55.498	175	82	1072	6791103.714	184	16297905
gfp.wt.green	gfp	wt	green	n	29	41573.148	234.638	84.937	205	92	1101	9754648.561	220	23410088
gfp.wt.green	gfp	wt	green	n	30	36734.177	212.152	91.971	142	89	2238	7793230.287	194	18702899
gfp.wt.green	gfp	wt	green	n	31	45925.013	223.591	91.787	216	93	2094	10268437.43	208	24643125
gfp.wt.green	gfp	wt	green	n	32	41748.989	189.343	62.914	153	81	1195	7904865.799	174	18970812
gfp.wt.green	gfp	wt	green	n	33	31642.693	205.488	65.679	187	72	979	6502182.263	194	15604526
gfp.wt.green	gfp	wt	green	n	34	39608.889	250.99	93.159	245	86	2032	9941426.972	237	23858337
gfp.wt.green	gfp	wt	green	n	35	36122.897	307.141	147.071	223	92	1400	11094834.14	272	26626388
gfp.wt.green	gfp	wt	green	n	36	34883.674	185.377	58.955	173	82	1058	6466642.726	177	15519235
gfp.wt.green	gfp	wt	green	n	37	35379.53	265.707	132.37	159	89	2237	9400597.733	236	22560406
gfp.wt.green	gfp	wt	green	n	38	42897.789	247.669	119.204	158	97	2633	10624458.94	234	25497539
gfp.wt.green	gfp	wt	green	n	39	46556.289	240.617	116.24	230	87	2325	11202236.95	222	26884143
gfp.wt.green	gfp	wt	green	n	40	41441.473	227.505	79.475	217	76	1742	9428131.488	217	22626484
gfp.wt.green	gfp	wt	green	n	41	42231.509	269.981	144.922	167	83	2304	11401697.71	229	27362827
gfp.wt.green	gfp	wt	green	n	42	36950.851	196.471	56.255	187	87	771	7259765.967	186	17422644
gfp.wt.green	gfp	wt	green	n	43	41636.898	266.55	127.537	161	81	2788	11098304.3	240	26634716
gfp.wt.green	gfp	wt	green	n	44	43236.138	209.163	78.057	184	88	1396	9043390.615	197	21703148
gfp.wt.green	gfp	wt	green	n	45	49399.752	262.194	129.255	163	80	2686	12952309.24	240	31084125
gfp.wt.green	gfp	wt	green	n	46	43440.314	222.015	81.283	205	68	2132	9644405.515	212	23145518
gfp.wt.green	gfp	wt	green	n	47	42725.281	376.026	222.491	191	98	3495	16065828.68	325	38556231
gfp.wt.green	gfp	wt	green	n	48	42328.596	264.313	127.211	166	99	2789	11188016.72	247	26850016
gfp.wt.green	gfp	wt	green	n	49	37295.034	173.519	45.873	152	76	1000	6471396.276	163	15530643
gfp.wt.green	gfp	wt	green	n	50	38459.67	388.542	216.277	169	100	4383	14943197.08	354	35862038
gfp.wt.green	gfp	wt	green	n	51	40466.428	313.136	151.952	168	99	2331	12671511.85	288	30410242
gfp.wt.green	gfp	wt	green	n	52	38171.324	189.973	60.233	169	73	1121	7251518.508	179	17402851
gfp.wt.green	gfp	wt	green	n	53	49158.491	216.604	99.641	184	86	1434	10647919.18	189	25553841
gfp.wt.green	gfp	wt	green	n	54	41685.65	204.838	63.689	190	93	1231	8538810.945	196	20492212
gfp.wt.green	gfp	wt	green	n	55	44098.677	261.182	121.622	232	90	2680	11517778.42	242	27641408
gfp.wt.green	gfp	wt	green	n	56	41851.908	334.009	192.258	168	87	2854	13978897.29	284	33547824
gfp.wt.green	gfp	wt	green	n	57	46480.036	309.498	144.209	282	91	2872	14385484.99	290	34523590
gfp.wt.green	gfp	wt	green	n	58	43973.255	218.376	71.126	210	88	1645	9602702.78	209	23045436
gfp.wt.green	gfp	wt	green	n	59	44450.776	242.858	90.967	248	87	1834	10795225.48	235	25907360
gfp.wt.green	gfp	wt	green	n	60	39536.386	351.869	184.352	168	76	4014	13911615.47	324	33386355
gfp.wt.green	gfp	wt	green	n	61	47228.82	240.058	94.058	173	95	1995	11337673.96	223	27209177
gfp.wt.green	gfp	wt	green	n	62	38125.905	243.174	90.329	158	83	1561	9271215.584	232	22249903
gfp.wt.green	gfp	wt	green	n	63	38624.678	221.1	78.539	159	89	1257	8539919.329	208	20494872
gfp.wt.green	gfp	wt	green	n	64	50067.699	239.655	107.039	207	95	1124	11998959.11	211	28796189
gfp.wt.green	gfp	wt	green	n	65	46526.704	277.333	112.21	248	72	2617	12903408.67	261	30966769
gfp.wt.green	gfp	wt	green	n	66	35539.537	266.254	126.302	157	90	1378	9462540.973	228	22709063
gfp.wt.green	gfp	wt	green	n	67	45494.991	318.49	163.03	286	89	4325	14489686.41	286	34773662
gfp.wt.green	gfp	wt	green	n	68	40853.946	190.472	60.987	183	79	2048	7781538.921	182	18674842
gfp.wt.green	gfp	wt	green	n	69	34561.992	288.953	155.875	157	70	2514	9986776.123	251	23967170
gfp.wt.green	gfp	wt	green	n	70	30184.709	221.297	81.368	224	85	1480	6679797.027	212	16030782
gfp.wt.green	gfp	wt	green	n	71	38146.739	232.424	100.488	149	85	1943	8866201.287	213	21277913
ctrl.tm1019.red	ctrl	tm1019	red	n	1	44559.951	254.84	148.115	134	83	1878	11355655.4	179	27252329
ctrl.tm1019.red	ctrl	tm1019	red	n	2	40943.119	306.694	199.332	136	81	1276	12557026.48	211	30135488
ctrl.tm1019.red	ctrl	tm1019	red	n	3	44357.441	259.066	151.94	134	89	924	11491493.68	180	27578326
ctrl.tm1019.red	ctrl	tm1019	red	n	4	42129.84	254.712	128.784	130	82	897	10730973.55	203	25753161
ctrl.tm1019.red	ctrl	tm1019	red	n	5	45935.43	326.897	230.041	138	72	1410	15016161.64	197	36037143
ctrl.tm1019.red	ctrl	tm1019	red	n	6	39495.553	249.098	132.68	128	73	836	9838243.638	195	23610707
ctrl.tm1019.red	ctrl	tm1019	red	n	7	28105.033	268.062	144.651	130	74	1299	7533890.542	217	18080512
ctrl.tm1019.red	ctrl	tm1019	red	n	8	37505.462	280.091	162.614	145	77	1176	10504934.07	215	25210691
ctrl.tm1019.red	ctrl	tm1019	red	n	9	39884.737	292.231	196.023	130	74	1550	11655574.92	193	27972103
ctrl.tm1019.red	ctrl	tm1019	red	n	10	37622.967	270.845	153.408	130	76	1082	10189986.78	193	24454852
ctrl.tm1019.red	ctrl	tm1019	red	n	11	41016.039	236.723	123.291	130	76	978	9709447.759	176	23301611
ctrl.tm1019.red	ctrl	tm1019	red	n	12	47463.833	256.833	153.543	130	80	1223	12190262.24	177	29255294
ctrl.tm1019.red	ctrl	tm1019	red	n	13	37530.463	297.828	198.79	140	89	1251	11177630.19	205	26825088
ctrl.tm1019.red	ctrl	tm1019	red	n	14	32695.242	269.086	154.177	130	74	1116	8797847.817	201	21113871
ctrl.tm1019.red	ctrl	tm1019	red	n	15	40129.332	271.787	161.637	132	81	979	10906614.07	194	26174679
ctrl.tm1019.red	ctrl	tm1019	red	n	16	34591.996	275.8	134.587	129	86	812	9540457.129	259	22896052
ctrl.tm1019.red	ctrl	tm1019	red	n	17	42264.429	283.256	172.74	130	77	908	11971656.01	192	28730663
ctrl.tm1019.red	ctrl	tm1019	red	n	18	40184.334	266.112	155.039	134	74	886	10693523.93	192	25663286
ctrl.tm1019.red	ctrl	tm1019	red	n	19	44867.048	266.997	153.315	133	87	802	11979367.62	193	28749170
ctrl.tm1019.red	ctrl	tm1019	red	n	20	43372.396	282.406	177.562	127	72	1165	12248625.32	198	29395359
ctrl.tm1019.red	ctrl	tm1019	red	n	21	43867.419	279.908	165.188	130	71	1018	12278824.2	217	29467833
ctrl.tm1019.red	ctrl	tm1019	red	n	22	36743.76	276.212	170.688	127	78	1056	10149082.41	197	24356686
ctrl.tm1019.red	ctrl	tm1019	red	n	23	28600.472	266.171	126.235	125	80	807	7612614.968	249	18269442
ctrl.tm1019.red	ctrl	tm1019	red	n	24	37881.729	287.002	183.055	130	69	1065	10872139.58	202	26091944
ctrl.tm1019.red	ctrl	tm1019	red	n	25	49159.327	287.576	212.245	130	86	2610	14137048.18	177	33927367
ctrl.tm1019.red	ctrl	tm1019	red	n	26	34471.573	269.424	156.496	130	84	836	9287466.831	203	22288903
ctrl.tm1019.red	ctrl	tm1019	red	n	27	45613.332	245.503	135.07	130	77	1206	11198217.8	184	26874496
ctrl.tm1019.red	ctrl	tm1019	red	n	28	34065.305	261.225	141.746	130	78	756	8898716.587	193	21355945
ctrl.tm1019.red	ctrl	tm1019	red	n	29	43076.133	254.031	143.329	130	81	1454	10942682.38	175	26261239
ctrl.tm1019.red	ctrl	tm1019	red	n	30	46272.529	250.584	134.992	137	76	1139	11595155.08	185	27827102
ctrl.tm1019.red	ctrl	tm1019	red	n	31	32477.732	284.238	163.02	130	77	888	9231419.69	237	22154396
ctrl.tm1019.red	ctrl	tm1019	red	n	32	38885.942	271.711	177.016	131	84	997	10565755.59	181	25356656
ctrl.tm1019.red	ctrl	tm1019	red	n	33	43882.836	282.982	173.825	137	76	1168	12418048.06	189	29801955
ctrl.tm1019.red	ctrl	tm1019	red	n	34	36462.081	251.256	134.039	130	80	1211	9161328.574	184	21986185
ctrl.tm1019.red	ctrl	tm1019	red	n	35	44592.035	263.176	186.624	143	79	1333	11735546.49	170	28164026
ctrl.tm1019.red	ctrl	tm1019	red	n	36	34181.56	283.771	161.945	130	83	982	9699728.149	227	23278285
ctrl.tm1019.red	ctrl	tm1019	red	n	37	39284.293	266.926	173.516	123	80	1519	10485989.04	182	25165225
ctrl.tm1019.red	ctrl	tm1019	red	n	38	44897.883	256.39	148.79	134	79	1761	11511380.01	183	27626051
ctrl.tm1019.red	ctrl	tm1019	red	n	39	41828.159	283.608	171.367	138	81	997	11862806.46	210	28469436
ctrl.tm1019.red	ctrl	tm1019	red	n	40	44479.947	257.688	161.067	126	72	999	11461947.75	171	27507419
ctrl.tm1019.red	ctrl	tm1019	red	n	41	35084.935	215.116	113.935	130	82	1178	7547340.322	158	18112790
ctrl.tm1019.red	ctrl	tm1019	red	n	42	45983.766	255.415	150.428	128	64	917	11744957.75	173	28186612
ctrl.tm1019.red	ctrl	tm1019	red	n	43	43574.072	238.631	125.338	127	69	865	10398133.36	181	24954381
ctrl.tm1019.red	ctrl	tm1019	red	n	44	58136.404	232.222	140.286	130	64	1117	13500539.97	157	32399817
ctrl.tm1019.red	ctrl	tm1019	red	n	45	29402.592	280.336	183.777	127	90	1022	8242607.89	196	19781356
ctrl.tm1019.red	ctrl	tm1019	red	n	46	35997.476	242.503	130.527	130	77	796	8729511.364	182	20949871
ctrl.tm1019.red	ctrl	tm1019	red	n	47	39730.98	275.67	165.486	136	75	881	10952657.84	193	26285179
ctrl.tm1019.red	ctrl	tm1019	red	n	48	32167.302	305.231	186.007	130	68	1058	9818454.818	236	23563216
ctrl.tm1019.red	ctrl	tm1019	red	n	49	43994.508	235.679	133.474	130	67	822	10368577.01	165	24883449
ctrl.tm1019.red	ctrl	tm1019	red	n	50	37055.441	257.839	151.468	131	68	1041	9554329.845	180	22929345
ctrl.tm1019.red	ctrl	tm1019	red	n	51	33919.465	261.546	146.829	137	69	1614	8871512.012	197	21290657
ctrl.tm1019.red	ctrl	tm1019	red	n	52	34857.008	271.969	161.602	126	67	2062	9480020.204	232	22751010
ctrl.tm1019.red	ctrl	tm1019	red	n	53	29710.523	301.917	172.224	130	65	974	8970100.679	257	21527259
ctrl.tm1019.red	ctrl	tm1019	red	n	54	25533.665	268.164	135.178	124	66	701	6847210.449	238	16432555
ctrl.tm1019.red	ctrl	tm1019	red	n	55	37246.283	281.853	181.763	130	69	947	10497971.67	183	25193982
ctrl.tm1019.red	ctrl	tm1019	red	n	56	44114.514	304.739	192.577	131	67	1526	13443433.61	223	32262768
ctrl.tm1019.red	ctrl	tm1019	red	n	57	31046.417	268.329	159.106	130	70	1615	8330658.992	186	19992669
ctrl.tm1019.red	ctrl	tm1019	red	n	58	30354.302	314.269	201.274	130	81	1473	9539422.082	223	22893568
ctrl.tm1019.red	ctrl	tm1019	red	n	59	26717.053	306.422	176.639	125	76	1095	8186697.838	273	19647178
ctrl.tm1019.red	ctrl	tm1019	red	n	60	23971.928	284.711	127.169	126	82	812	6825067.772	286	16379415
ctrl.tm1019.red	ctrl	tm1019	red	n	61	40790.195	264.2	170.068	134	75	1146	10776761.89	169	25863048
ctrl.tm1019.red	ctrl	tm1019	red	n	62	25457.412	302.765	189.828	127	84	1217	7707616.388	247	18497435
ctrl.tm1019.red	ctrl	tm1019	red	n	63	34826.59	285.204	195.93	130	75	1168	9932678.365	188	23837340
ctrl.tm1019.red	ctrl	tm1019	red	n	64	24244.857	274.81	129.826	125	85	865	6662732.029	252	15989827
ctrl.tm1019.red	ctrl	tm1019	red	n	65	37137.112	255.832	124.783	132	75	831	9500874.489	219	22801058
ctrl.tm1019.red	ctrl	tm1019	red	n	66	35342.03	257.804	137.712	130	80	773	9111312.958	205	21866153
ctrl.tm1019.red	ctrl	tm1019	red	n	67	44692.457	252.622	142.571	127	75	1350	11290316.58	188	27095523
ctrl.tm1019.red	ctrl	tm1019	red	n	68	31053.501	293.581	157.196	126	81	1133	9116706.121	263	21879096
ctrl.tm1019.red	ctrl	tm1019	red	n	69	40724.359	296.083	176.177	135	61	2855	12057781.61	242	28937355
ctrl.tm1019.red	ctrl	tm1019	red	n	70	29306.338	261.266	160.805	128	76	1023	7656735.315	187	18375326
gfp.tm1019.red	gfp	tm1019	red	n	1	38220.919	317.582	210.579	136	83	1634	12138265.38	214	29130501
gfp.tm1019.red	gfp	tm1019	red	n	2	37114.202	273.012	155.725	135	77	900	10132621.74	202	24317177
gfp.tm1019.red	gfp	tm1019	red	n	3	32724.834	285.718	173.547	137	77	1016	9350080.436	214	22439164
gfp.tm1019.red	gfp	tm1019	red	n	4	26497.048	366.393	230.314	133	83	1180	9708336.448	290	23298939
gfp.tm1019.red	gfp	tm1019	red	n	5	18359.175	263.546	103.287	128	93	575	4838495.213	268	11611856
gfp.tm1019.red	gfp	tm1019	red	n	6	23079.392	290.719	139.382	135	88	885	6709609.768	289	16102325
gfp.tm1019.red	gfp	tm1019	red	n	7	41723.58	274.149	166.035	136	84	992	11438497.87	190	27451136
gfp.tm1019.red	gfp	tm1019	red	n	8	35329.537	277.133	150.472	136	78	972	9790982.737	221	23497281
gfp.tm1019.red	gfp	tm1019	red	n	9	30984.338	277.995	143.672	136	80	1207	8613488.741	244	20671425
gfp.tm1019.red	gfp	tm1019	red	n	10	33217.357	251.652	128.983	135	75	719	8359199.163	203	20061158
gfp.tm1019.red	gfp	tm1019	red	n	11	31861.461	319.87	213.905	133	83	1660	10191532.77	216	24458557
gfp.tm1019.red	gfp	tm1019	red	n	12	34296.156	309.207	201.438	137	81	1092	10604618.8	196	25449918
gfp.tm1019.red	gfp	tm1019	red	n	13	34350.325	254.716	129.508	128	66	810	8749566.231	199	20997996
gfp.tm1019.red	gfp	tm1019	red	n	14	41554.406	266.158	139.605	140	84	776	11060033.02	202	26542862
gfp.tm1019.red	gfp	tm1019	red	n	15	28467.139	281.425	169.023	131	80	918	8011374.046	196	19226416
gfp.tm1019.red	gfp	tm1019	red	n	16	21178.888	272.139	127.434	127	71	668	5763609.303	262	13832028
gfp.tm1019.red	gfp	tm1019	red	n	17	36890.442	305.945	184.692	135	64	1081	11286461.32	223	27086265
gfp.tm1019.red	gfp	tm1019	red	n	18	37757.148	277.974	165.028	136	84	1078	10495491.29	199	25188024
gfp.tm1019.red	gfp	tm1019	red	n	19	39229.716	290.794	186.95	137	84	1551	11407776.46	197	27377408
gfp.tm1019.red	gfp	tm1019	red	n	20	26184.951	294.152	168.13	136	89	1070	7702366.543	246	18484832
gfp.tm1019.red	gfp	tm1019	red	n	21	21785.166	263.973	129.375	129	75	880	5750691.628	238	13801027
gfp.tm1019.red	gfp	tm1019	red	n	22	34644.922	284.768	176.786	131	81	1130	9865753.666	197	23676723
gfp.tm1019.red	gfp	tm1019	red	n	23	34191.151	283.117	154.71	132	77	1208	9680083.485	229	23231135
gfp.tm1019.red	gfp	tm1019	red	n	24	40410.603	273.61	165.71	135	80	1060	11056757.87	195	26535002
gfp.tm1019.red	gfp	tm1019	red	n	25	28885.908	265.549	139.792	131	76	840	7670628.004	227	18408663
gfp.tm1019.red	gfp	tm1019	red	n	26	37355.463	275.613	166.62	137	80	1064	10295651.71	184	24708431
gfp.tm1019.red	gfp	tm1019	red	n	27	42319.024	252.727	139.359	135	67	836	10695172.53	196	25667237
gfp.tm1019.red	gfp	tm1019	red	n	28	26978.737	287.239	167.295	128	78	832	7749342.03	231	18597568
gfp.tm1019.red	gfp	tm1019	red	n	29	32829.422	259.312	136.613	135	78	832	8513050.385	202	20430384
gfp.tm1019.red	gfp	tm1019	red	n	30	22117.264	278.614	121.843	129	80	796	6162187.164	276	14788571
gfp.tm1019.red	gfp	tm1019	red	n	31	41381.064	294.831	166.258	136	78	945	12200437.81	231	29279708
gfp.tm1019.red	gfp	tm1019	red	n	32	23712.754	293.183	191.617	136	85	1215	6952166.307	197	16684434
gfp.tm1019.red	gfp	tm1019	red	n	33	27854.611	326.141	175.643	135	91	1757	9084544.092	313	21801906
gfp.tm1019.red	gfp	tm1019	red	n	34	34886.183	263.97	145.911	137	75	883	9208918.962	201	22100392
gfp.tm1019.red	gfp	tm1019	red	n	35	33731.13	344.864	219.014	136	81	1404	11632643.44	247	27917064
gfp.tm1019.red	gfp	tm1019	red	n	36	21314.727	298.895	143.338	132	82	976	6370857.567	283	15289357
gfp.tm1019.red	gfp	tm1019	red	n	37	32428.154	294.785	177.031	136	79	992	9559344.615	225	22941375
gfp.tm1019.red	gfp	tm1019	red	n	38	22189.351	279.094	123.615	131	82	670	6192911.907	275	14862307
gfp.tm1019.red	gfp	tm1019	red	n	39	37109.202	270.144	151.358	136	73	925	10024830.54	197	24058490
gfp.tm1019.red	gfp	tm1019	red	n	40	32640.247	273.661	171.294	135	85	1077	8932368.364	180	21436701
gfp.tm1019.red	gfp	tm1019	red	n	41	37550.889	318.858	209.334	136	76	1153	11973390.32	210	28734819
gfp.tm1019.red	gfp	tm1019	red	n	42	31603.949	271.336	139.016	131	82	869	8575284.072	242	20579738
gfp.tm1019.red	gfp	tm1019	red	n	43	33969.474	280.404	160.651	148	77	839	9525165.131	211	22859348
gfp.tm1019.red	gfp	tm1019	red	n	44	28814.238	305.158	159.046	135	80	986	8792900.301	271	21101993
gfp.tm1019.red	gfp	tm1019	red	n	45	36199.993	265.311	158.741	135	79	957	9604248.341	179	23049139
gfp.tm1019.red	gfp	tm1019	red	n	46	25236.157	294.048	147.428	135	63	776	7420629.456	278	17808694
gfp.tm1019.red	gfp	tm1019	red	n	47	38200.918	308.284	209.651	135	79	1136	11776739.22	199	28262878
gfp.tm1019.red	gfp	tm1019	red	n	48	29802.2	285.797	140.915	127	60	764	8517383.5	275	20440783
gfp.tm1019.red	gfp	tm1019	red	n	49	33405.282	289.331	179.029	136	87	960	9665195.719	200	23195406
gfp.tm1019.red	gfp	tm1019	red	n	50	33728.213	259.233	149.034	136	85	943	8743467.618	189	20983360
gfp.tm1019.red	gfp	tm1019	red	n	51	38432.596	268.871	142.636	131	69	863	10333404.28	227	24799033
gfp.tm1019.red	gfp	tm1019	red	n	52	37004.197	309.998	198.187	135	84	1204	11471218.96	214	27529663
gfp.tm1019.red	gfp	tm1019	red	n	53	15557.38	303.2	133.2	136	97	775	4716999.225	304	11320279
gfp.tm1019.red	gfp	tm1019	red	n	54	34251.985	241.229	137.185	125	69	790	8262569.954	169	19829260
gfp.tm1019.red	gfp	tm1019	red	n	55	26209.117	251.937	138.839	119	59	800	6603046.892	197	15846587
gfp.tm1019.red	gfp	tm1019	red	n	56	25123.65	241.842	100.983	122	59	733	6075957.344	245	14581630
gfp.tm1019.red	gfp	tm1019	red	n	57	26462.878	238.608	114.899	120	68	775	6314266.171	214	15153545
gfp.tm1019.red	gfp	tm1019	red	n	58	29912.203	251.501	136.152	121	75	776	7522963.592	207	18054286
gfp.wt.red	gfp	wt	red	n	1	41207.714	251.069	145.034	130	82	778	10345997.64	171	24829261
gfp.wt.red	gfp	wt	red	n	2	44903.3	258.981	170.252	130	75	1102	11629107.87	162	27908585
gfp.wt.red	gfp	wt	red	n	3	43612.407	246.193	151.671	130	88	865	10737062.57	161	25767774
gfp.wt.red	gfp	wt	red	n	4	46416.702	236.486	133.459	130	76	735	10976891.85	164	26343338
gfp.wt.red	gfp	wt	red	n	5	41023.956	248.862	145.892	133	77	838	10209309.31	176	24501224
gfp.wt.red	gfp	wt	red	n	6	39708.479	267.21	159.774	130	71	1014	10610508.46	178	25464058
gfp.wt.red	gfp	wt	red	n	7	43231.557	238.323	133.367	130	80	795	10303081.93	169	24726268
gfp.wt.red	gfp	wt	red	n	8	44881.215	249.113	159.681	131	79	836	11180492.39	160	26831957
gfp.wt.red	gfp	wt	red	n	9	40053.078	250.25	153.59	130	78	889	10023283.32	164	24054782
gfp.wt.red	gfp	wt	red	n	10	44201.601	241.154	132.433	134	75	794	10659373.19	171	25581328
gfp.wt.red	gfp	wt	red	n	11	35851.22	232.678	125.579	126	79	746	8341785.741	166	20019372
gfp.wt.red	gfp	wt	red	n	12	41727.738	237.01	125.531	138	80	864	9889908.068	170	23734696
gfp.wt.red	gfp	wt	red	n	13	48519.715	236.348	137.848	140	73	832	11467524.24	165	27520802
gfp.wt.red	gfp	wt	red	n	14	32383.561	247.814	121.707	129	77	789	8025107.954	218	19259380
gfp.wt.red	gfp	wt	red	n	15	42259.429	227.851	127.387	130	78	730	9628837.402	159	23108155
gfp.wt.red	gfp	wt	red	n	16	47200.488	246.974	143.1	136	82	841	11657271.24	169	27976174
gfp.wt.red	gfp	wt	red	n	17	42262.762	240.762	139.412	130	70	935	10175249.01	170	24419483
gfp.wt.red	gfp	wt	red	n	18	42768.619	228.345	135.042	126	76	849	9765979.912	155	23437282
gfp.wt.red	gfp	wt	red	n	19	36237.904	251.894	139.805	130	78	773	9128099.547	183	21906439
gfp.wt.red	gfp	wt	red	n	20	34010.719	243.219	137.119	131	77	707	8272036.308	172	19851981
gfp.wt.red	gfp	wt	red	n	21	46091.27	233.553	125.9	130	66	858	10764760.5	168	25834246
gfp.wt.red	gfp	wt	red	n	22	46252.111	248.706	149.863	133	70	877	11503181.7	162	27606376
gfp.wt.red	gfp	wt	red	n	23	47896.353	237.943	133.631	132	60	895	11396619.34	167	27350638
gfp.wt.red	gfp	wt	red	n	24	49110.158	245.638	135.473	131	61	1018	12063332.27	171	28950676
gfp.wt.red	gfp	wt	red	n	25	50773.984	241.01	144.167	132	78	1003	12237042.28	167	29367561
gfp.wt.red	gfp	wt	red	n	26	32607.322	252.007	146.284	130	80	844	8217273.808	174	19720557
gfp.wt.red	gfp	wt	red	n	27	49597.264	234.077	139.412	131	79	952	11609555.31	162	27861661
gfp.wt.red	gfp	wt	red	n	28	35323.696	245.921	133.954	130	84	793	8686831.49	183	20847444
gfp.wt.red	gfp	wt	red	n	29	41573.148	240.461	146.791	130	80	906	9996731.694	159	23991061
gfp.wt.red	gfp	wt	red	n	30	36734.177	236.404	128.782	125	78	693	8684093.032	174	20840872
gfp.wt.red	gfp	wt	red	n	31	45925.013	230.164	128.934	130	66	915	10570265.79	160	25367480
gfp.wt.red	gfp	wt	red	n	32	41748.989	244.561	146.571	132	62	824	10210173.52	164	24503298
gfp.wt.red	gfp	wt	red	n	33	31642.693	269.31	154.837	124	76	878	8521700.165	201	20451148
gfp.wt.red	gfp	wt	red	n	34	39608.889	257.805	156.166	132	80	992	10211388.86	175	24506216
gfp.wt.red	gfp	wt	red	n	35	36122.897	257.921	146.766	131	67	934	9316837.248	192	22359390
gfp.wt.red	gfp	wt	red	n	36	34883.674	241.995	131.798	131	73	880	8441669.849	177	20259084
gfp.wt.red	gfp	wt	red	n	37	35379.53	245.638	145.982	132	68	872	8690552.862	167	20856376
gfp.wt.red	gfp	wt	red	n	38	42897.789	245.602	136.075	132	73	721	10535784.07	175	25284729
gfp.wt.red	gfp	wt	red	n	39	46556.289	240.511	142.209	141	78	987	11197320.06	170	26872343
gfp.wt.red	gfp	wt	red	n	40	41441.473	245.961	140.821	131	68	930	10192994.27	170	24462071
gfp.wt.red	gfp	wt	red	n	41	42231.509	248.016	144.762	132	78	910	10474102.51	175	25136700
gfp.wt.red	gfp	wt	red	n	42	36950.851	241.074	136.318	129	68	884	8907903.605	176	21377994
gfp.wt.red	gfp	wt	red	n	43	41636.898	240.707	135.371	132	65	749	10022282.74	166	24052382
gfp.wt.red	gfp	wt	red	n	44	43236.138	247.509	150.112	132	73	904	10701337.87	167	25682040
gfp.wt.red	gfp	wt	red	n	45	49399.752	249.446	157.842	138	66	1025	12322580.94	168	29572846
gfp.wt.red	gfp	wt	red	n	46	43440.314	253.071	139.508	135	87	902	10993462.02	181	26383106
gfp.wt.red	gfp	wt	red	n	47	42725.281	246.581	146.132	133	76	826	10535221.96	171	25283380
gfp.wt.red	gfp	wt	red	n	48	42328.596	253.717	150.445	132	75	1003	10739479.19	168	25773575
gfp.wt.red	gfp	wt	red	n	49	37295.034	250.515	146.888	131	85	835	9342971.772	173	22422110
gfp.wt.red	gfp	wt	red	n	50	38459.67	247.785	142.132	131	67	857	9529714.869	174	22870273
gfp.wt.red	gfp	wt	red	n	51	40466.428	249.457	140.22	131	79	741	10094626.87	179	24226000
gfp.wt.red	gfp	wt	red	n	52	38171.324	238.831	136.658	128	69	790	9116491.447	160	21878582
gfp.wt.red	gfp	wt	red	n	53	49158.491	242.099	146.957	140	74	994	11901221.32	170	28561629
gfp.wt.red	gfp	wt	red	n	54	41685.65	250.072	147.48	132	77	987	10424423.16	170	25017475
gfp.wt.red	gfp	wt	red	n	55	44098.677	240.166	124.677	132	93	743	10590996.59	177	25417233
gfp.wt.red	gfp	wt	red	n	56	41851.908	246.75	145.948	131	76	927	10326937.88	167	24783521
gfp.wt.red	gfp	wt	red	n	57	46480.036	227.022	123.385	132	78	734	10552009.39	162	25323668
gfp.wt.red	gfp	wt	red	n	58	43973.255	244.746	132.236	138	74	824	10762272.31	175	25828276
gfp.wt.red	gfp	wt	red	n	59	44450.776	244.879	144.03	137	88	856	10885083.33	164	26123009
gfp.wt.red	gfp	wt	red	n	60	39536.386	252.113	145.636	132	87	846	9967649.834	176	23921269
gfp.wt.red	gfp	wt	red	n	61	47228.82	228.673	125.069	135	84	795	10799976.11	165	25918761
gfp.wt.red	gfp	wt	red	n	62	38125.905	228.19	124.453	131	81	870	8699969.125	166	20878974
gfp.wt.red	gfp	wt	red	n	63	38624.678	245.751	138.711	131	78	916	9492071.486	171	22779933
gfp.wt.red	gfp	wt	red	n	64	50067.699	246.695	140.326	134	81	755	12351473.51	172	29642185
gfp.wt.red	gfp	wt	red	n	65	46526.704	244.623	141.216	136	77	1034	11381502.21	172	27314360
gfp.wt.red	gfp	wt	red	n	66	35539.537	238.431	127.84	132	85	780	8473726.311	175	20336016
gfp.wt.red	gfp	wt	red	n	67	45494.991	249.04	145.238	135	72	1190	11330068.61	172	27190925
gfp.wt.red	gfp	wt	red	n	68	40853.946	248.194	140.371	130	80	827	10139715.18	172	24334207
gfp.wt.red	gfp	wt	red	n	69	34561.992	238.717	137.538	131	84	832	8250536.136	164	19800384
gfp.wt.red	gfp	wt	red	n	70	30184.709	253.351	135.195	128	86	769	7647333.636	208	18352764
gfp.wt.red	gfp	wt	red	n	71	38146.739	239.016	130.438	131	85	764	9117696.502	169	21881474
ctrl.wt.red	ctrl	wt	red	n	1	34510.328	288.628	160.103	143	76	822	9960651.287	225	23904470
ctrl.wt.red	ctrl	wt	red	n	2	25007.393	265.214	114.332	145	96	598	6632310.764	241	15916818
ctrl.wt.red	ctrl	wt	red	n	3	34737.422	272.548	143.766	144	78	841	9467606.659	224	22721217
ctrl.wt.red	ctrl	wt	red	n	4	32704.829	281.959	144.132	144	84	769	9221422.069	230	22130401
ctrl.wt.red	ctrl	wt	red	n	5	41836.913	279.475	158.532	146	65	961	11692359.64	204	28060380
ctrl.wt.red	ctrl	wt	red	n	6	26936.648	280.497	135.082	135	83	799	7555657.151	255	18132748
ctrl.wt.red	ctrl	wt	red	n	7	26598.716	302.041	151.751	136	91	753	8033896.102	285	19280469
ctrl.wt.red	ctrl	wt	red	n	8	30340.971	275.71	130.834	136	79	751	8365324.173	248	20075860
ctrl.wt.red	ctrl	wt	red	n	9	38401.756	261.036	130.749	144	75	873	10024236.69	218	24057068
ctrl.wt.red	ctrl	wt	red	n	10	35264.112	277.978	150.905	144	93	921	9802641.145	212	23525263
ctrl.wt.red	ctrl	wt	red	n	11	39060.536	281.568	155.922	145	97	868	10998179.56	213	26394424
ctrl.wt.red	ctrl	wt	red	n	12	32213.556	274.039	145.071	140	69	791	8827776.569	227	21185695
ctrl.wt.red	ctrl	wt	red	n	13	31113.923	272.714	141.918	138	89	866	8485210.905	220	20363575
ctrl.wt.red	ctrl	wt	red	n	14	35142.857	272.876	154.134	146	96	829	9589628.905	194	23014057
ctrl.wt.red	ctrl	wt	red	n	15	41023.126	271.014	141.289	146	93	765	11117860.03	208	26681644
ctrl.wt.red	ctrl	wt	red	n	16	34131.977	275.798	154.346	141	90	925	9413539.187	208	22591461
ctrl.wt.red	ctrl	wt	red	n	17	23173.976	287.739	129.154	143	91	754	6668063.649	275	16002621
ctrl.wt.red	ctrl	wt	red	n	18	34429.908	270.865	146.961	144	91	885	9325839.76	205	22380992
ctrl.wt.red	ctrl	wt	red	n	19	38807.608	263.733	148.185	151	92	998	10234839.66	194	24562492
ctrl.wt.red	ctrl	wt	red	n	20	32812.334	278.871	137.348	142	82	2290	9150397.571	247	21959950
ctrl.wt.red	ctrl	wt	red	n	21	29863.449	267.082	123.786	138	89	865	7975977.204	250	19141470
ctrl.wt.red	ctrl	wt	red	n	22	30418.474	281.077	139.978	136	90	732	8549923.864	253	20518879
ctrl.wt.red	ctrl	wt	red	n	23	27257.496	283.192	135.33	137	85	759	7719099.625	266	18524992
ctrl.wt.red	ctrl	wt	red	n	24	35508.29	263.684	142.057	146	87	1026	9362976.041	204	22470115
ctrl.wt.red	ctrl	wt	red	n	25	29714.692	263.679	133.468	138	95	711	7835137.847	218	18803471
ctrl.wt.red	ctrl	wt	red	n	26	24465.285	284.114	132.615	144	86	743	6950924.916	269	16681457
ctrl.wt.red	ctrl	wt	red	n	27	26557.881	288.482	142.962	132	91	982	7661481.573	262	18386715
ctrl.wt.red	ctrl	wt	red	n	28	44773.297	266.802	155.783	145	84	961	11945614.13	186	28668163
ctrl.wt.red	ctrl	wt	red	n	29	32979.841	279.791	148.5	134	83	820	9227467.762	233	22144910
ctrl.wt.red	ctrl	wt	red	n	30	42205.263	268.99	155.595	142	85	872	11352811.61	188	27245502
ctrl.wt.red	ctrl	wt	red	n	31	31979.796	262.36	131.537	144	90	788	8390211.561	213	20135587
ctrl.wt.red	ctrl	wt	red	n	32	23628.164	278.054	127.381	144	88	699	6569909.161	257	15767061
ctrl.wt.red	ctrl	wt	red	n	33	40865.617	249.125	140.441	129	71	952	10180645.43	186	24432433
ctrl.wt.red	ctrl	wt	red	n	34	37782.976	273.307	162.739	135	78	1205	10326362.09	188	24782137
ctrl.wt.red	ctrl	wt	red	n	35	39697.23	261.407	147.694	132	80	717	10377125.24	193	24903963
ctrl.wt.red	ctrl	wt	red	n	36	35827.47	245.125	120.567	132	65	747	8782214.891	198	21076353
ctrl.wt.red	ctrl	wt	red	n	37	42491.108	255.151	147.398	133	86	801	10841655.63	177	26018785
ctrl.wt.red	ctrl	wt	red	n	38	43428.65	240.298	133.767	133	88	734	10435822.51	170	25044830
ctrl.wt.red	ctrl	wt	red	n	39	43579.491	271.531	174.595	132	82	1027	11833169.67	169	28398310
ctrl.wt.red	ctrl	wt	red	n	40	39516.805	278.102	159.592	144	89	897	10989704.47	205	26374086
ctrl.wt.red	ctrl	wt	red	n	41	42839.04	242.707	134.21	128	84	983	10397328.66	181	24952449
ctrl.wt.red	ctrl	wt	red	n	42	37778.809	245.156	140.929	133	70	840	9261698.876	173	22227062
ctrl.wt.red	ctrl	wt	red	n	43	41385.64	241.759	137.408	133	83	868	10005360.76	175	24011769
ctrl.wt.red	ctrl	wt	red	n	44	45251.65	262.874	151.603	140	83	906	11895480.43	196	28547849
ctrl.wt.red	ctrl	wt	red	n	45	35304.946	272.7	153.28	132	79	811	9627648.508	211	23105301
ctrl.wt.red	ctrl	wt	red	n	46	29069.661	253.012	127.016	126	79	652	7354968.866	217	17651119
ctrl.wt.red	ctrl	wt	red	n	47	43320.312	271.783	158.634	141	88	932	11773722.37	191	28255643
ctrl.wt.red	ctrl	wt	red	n	48	38115.074	284.581	164.878	132	84	934	10846832.11	207	26031208
ctrl.wt.red	ctrl	wt	red	n	49	33119.429	250.388	136.054	129	72	795	8292718.366	189	19901615
ctrl.wt.red	ctrl	wt	red	n	50	36221.238	272.463	168.272	133	75	914	9868942.863	186	23684381
ctrl.wt.red	ctrl	wt	red	n	51	40138.083	253.553	141.083	143	82	888	10177136.94	183	24424013
ctrl.wt.red	ctrl	wt	red	n	52	33866.547	264.063	149.303	134	77	794	8942916.815	195	21462020
ctrl.wt.red	ctrl	wt	red	n	53	44054.512	248.576	146.609	139	79	1047	10950899.37	173	26280958
ctrl.wt.red	ctrl	wt	red	n	54	36418.747	249.871	141.103	132	65	754	9099998.99	174	21839000
ctrl.wt.red	ctrl	wt	red	n	55	37077.527	265.519	156.656	132	76	865	9844769.675	184	23626368
ctrl.wt.red	ctrl	wt	red	n	56	37133.779	246.191	132.019	132	74	772	9142005.909	184	21939812
ctrl.wt.red	ctrl	wt	red	n	57	36259.99	287.204	168.284	151	85	1069	10414016.51	201	24992498
ctrl.wt.red	ctrl	wt	red	n	58	39435.551	273.278	172.786	134	71	1016	10776875.17	177	25863319
ctrl.wt.red	ctrl	wt	red	n	59	37537.131	270.872	148.268	132	80	756	10167751.09	212	24401488
ctrl.wt.red	ctrl	wt	red	n	60	34533.661	251.908	145.359	134	71	829	8699308.604	177	20877387
ctrl.wt.red	ctrl	wt	red	n	61	34327.401	258.201	147.114	132	86	855	8863356.514	184	21271084
ctrl.wt.red	ctrl	wt	red	n	62	42398.187	256.349	153.659	134	75	838	10868716.45	171	26083728
ctrl.wt.red	ctrl	wt	red	n	63	36017.478	255.592	138.713	133	82	732	9205763.404	192	22092823
ctrl.wt.red	ctrl	wt	red	n	64	41518.563	260.221	159.153	135	75	1068	10804005.16	174	25928428
ctrl.wt.red	ctrl	wt	red	n	65	45493.745	253.293	141.783	134	65	953	11523228.84	182	27654486
ctrl.wt.red	ctrl	wt	red	n	66	41835.244	254.951	160.7	135	70	935	10665924.68	166	25597050
ctrl.wt.red	ctrl	wt	red	n	67	30706.819	261.728	131.304	133	84	731	8036843.345	213	19287543
ctrl.wt.red	ctrl	wt	red	n	68	35822.886	242.356	121.928	133	85	723	8681881.558	193	20835564
ctrl.wt.red	ctrl	wt	red	n	69	42499.441	258.681	139.629	132	65	872	10993788.83	203	26383888
