# Supplementary material for: A genetic framework for RNAi inheritance in Caenorhabditis elegans
Source: EMBO Rep. 2025 Jul 7;26(16):4072–99. doi: 10.1038/s44319-025-00512-7 (PMC12373942; doi:10.1038/s44319-025-00512-7)
Supplement: Supplementary file 9 — Figure EV2 Source Data [file 44319_2025_512_MOESM9_ESM.zip › Figure_EV2/EV2H/F1_males_wago-4_4-generations.csv]

condi	RNAi	genotype	channel	image	index	area	mean	stddev	modal	min	max	intden	median	rawintden
ctrl.wt.green	ctrl	wt	green	n	1	7678.267	275.065	109.691	156	103	794	2112024.77	245	5068628
ctrl.wt.green	ctrl	wt	green	n	2	3179.312	432.84	294.556	137	105	1613	1376133.252	326	3302569
ctrl.wt.green	ctrl	wt	green	n	3	8209.958	273.132	93.748	185	103	643	2242399.057	259	5381512
ctrl.wt.green	ctrl	wt	green	n	4	7148.66	318.768	141.046	177	114	1134	2278762.8	284	5468781
ctrl.wt.green	ctrl	wt	green	n	5	6242.785	344.926	153.029	180	101	1073	2153298.738	314	5167681
ctrl.wt.green	ctrl	wt	green	n	6	7880.36	276.611	115.942	161	111	1004	2179795.365	248	5231270
ctrl.wt.green	ctrl	wt	green	n	7	6588.217	293.699	131.263	175	103	917	1934952.518	264	4643674
ctrl.wt.green	ctrl	wt	green	n	8	5388.996	341.313	206.209	131	90	1326	1839331.902	269	4414195
ctrl.wt.green	ctrl	wt	green	n	9	6647.804	298.841	153.584	141	86	1081	1986636.128	255	4767709
ctrl.wt.green	ctrl	wt	green	n	10	6316.955	395.756	281.753	165	97	1903	2499972.901	283	5999661
ctrl.wt.green	ctrl	wt	green	n	11	7070.74	311.604	161.954	149	88	1414	2203272.687	273	5287613
ctrl.wt.green	ctrl	wt	green	n	12	7111.991	293.383	135.979	151	95	1013	2086535.273	267	5007456
ctrl.wt.green	ctrl	wt	green	n	13	7864.526	306.723	149.879	169	107	1176	2412230.561	264	5789089
ctrl.wt.green	ctrl	wt	green	n	14	7055.739	338.284	155.858	183	104	1373	2386841.069	304	5728157
ctrl.wt.green	ctrl	wt	green	n	15	7072.406	317.756	140.279	162	114	1099	2247297.197	287	5393267
ctrl.wt.green	ctrl	wt	green	n	16	6276.537	307.625	145.22	148	104	1128	1930821.08	279	4633759
ctrl.wt.green	ctrl	wt	green	n	17	7622.848	339.296	157.427	163	110	1177	2586400.181	309	6207077
ctrl.wt.green	ctrl	wt	green	n	18	5353.994	424.079	215.253	162	105	1675	2270516.174	407	5448990
ctrl.wt.green	ctrl	wt	green	n	19	7572.846	261.802	90.67	170	106	625	1982583.86	248	4757984
ctrl.wt.green	ctrl	wt	green	n	20	6601.135	325.284	152.37	169	102	1242	2147245.962	291	5153155
ctrl.wt.green	ctrl	wt	green	n	21	6947.817	294.828	150.92	173	107	1304	2048411.032	247	4915962
ctrl.wt.green	ctrl	wt	green	n	22	6182.366	267.669	98.776	211	103	734	1654826.811	247	3971403
ctrl.wt.green	ctrl	wt	green	n	23	8624.977	326.328	135.26	197	90	1247	2814571.016	307	6754662
ctrl.wt.green	ctrl	wt	green	n	24	6801.561	306.068	127.448	161	106	1039	2081743.388	285	4995956
ctrl.wt.green	ctrl	wt	green	n	25	4135.606	323.508	130.96	182	113	908	1337900.673	305	3210815
ctrl.wt.green	ctrl	wt	green	n	26	7062.822	325.273	132.737	178	111	868	2297348.649	305	5513385
ctrl.wt.green	ctrl	wt	green	n	27	6515.297	387.76	197.671	174	104	1378	2526369.523	360	6063010
ctrl.wt.green	ctrl	wt	green	n	28	7070.323	354.836	152.553	201	106	1105	2508805.388	335	6020858
ctrl.wt.green	ctrl	wt	green	n	29	8298.712	330.364	147.638	161	103	1234	2741598.934	299	6579537
ctrl.wt.green	ctrl	wt	green	n	30	7717.436	291.306	134.842	168	88	1131	2248131.818	253	5395270
ctrl.wt.green	ctrl	wt	green	n	31	6566.55	273.286	99.231	271	78	810	1794549.024	262	4306721
ctrl.wt.green	ctrl	wt	green	n	32	7263.665	342.886	166.363	185	112	1355	2490612.474	306	5977197
ctrl.wt.green	ctrl	wt	green	n	33	6961.151	312.163	123.943	183	103	1063	2173010.472	298	5214987
ctrl.wt.green	ctrl	wt	green	n	34	5067.731	324.264	188.651	146	104	1114	1643284.617	255	3943703
ctrl.wt.green	ctrl	wt	green	n	35	7565.345	308.012	124.796	166	90	1120	2330219.733	287	5592272
ctrl.wt.green	ctrl	wt	green	n	36	5146.485	282.376	114.822	151	106	714	1453243.44	255	3487625
ctrl.wt.green	ctrl	wt	green	n	37	6296.538	250.687	81.433	157	110	627	1578457.491	235	3788125
ctrl.wt.green	ctrl	wt	green	n	38	9858.367	290.537	116.013	159	108	789	2864217.866	271	6873809
ctrl.wt.green	ctrl	wt	green	n	39	7422.006	298.314	119.231	180	108	722	2214085.264	280	5313562
ctrl.wt.green	ctrl	wt	green	n	40	7897.861	300.992	122.072	183	106	702	2377191.461	273	5704999
ctrl.wt.green	ctrl	wt	green	n	41	5485.251	371.53	186.712	168	103	1405	2037934.256	336	4890818
ctrl.wt.green	ctrl	wt	green	n	42	6246.12	352.659	157.246	234	99	1220	2202752.229	322	5286363
ctrl.wt.green	ctrl	wt	green	n	43	7086.992	308.363	138.153	164	103	1113	2185365.182	274	5244636
ctrl.wt.green	ctrl	wt	green	n	44	5900.687	470.625	266.242	209	106	1550	2777009.804	413	6664518
ctrl.wt.green	ctrl	wt	green	n	45	6730.309	397.042	174.631	190	115	1383	2672216.666	403	6413026
ctrl.wt.green	ctrl	wt	green	n	46	6841.98	301.913	129.081	156	113	1009	2065685.529	273	4957418
ctrl.wt.green	ctrl	wt	green	n	47	5431.499	233.684	65.871	299	107	507	1269254.852	233	3046072
ctrl.wt.green	ctrl	wt	green	n	48	8187.459	296.963	125.736	240	97	1013	2431371.876	270	5835025
ctrl.wt.green	ctrl	wt	green	n	49	5777.765	309.885	135.667	170	106	1251	1790443.328	284	4296867
ctrl.wt.green	ctrl	wt	green	n	50	4848.556	328.391	187.866	156	103	1092	1592224.241	264	3821163
ctrl.wt.green	ctrl	wt	green	n	51	5013.98	358.243	196.986	144	104	1364	1796222.342	295	4310736
ctrl.wt.green	ctrl	wt	green	n	52	4476.039	279.343	103.071	243	108	753	1250351.069	260	3000705
ctrl.wt.green	ctrl	wt	green	n	53	7782.857	295.279	120.311	149	101	963	2298117.017	277	5515228
ctrl.tm1019.green	ctrl	tm1019	green	n	1	7592.013	312.087	146.479	153	106	1144	2369369.27	279	5686227
ctrl.tm1019.green	ctrl	tm1019	green	n	2	3464.325	310.532	158.654	135	99	895	1075785.295	270	2581767
ctrl.tm1019.green	ctrl	tm1019	green	n	3	6196.533	262.98	115.574	143	98	789	1629562.209	234	3910771
ctrl.tm1019.green	ctrl	tm1019	green	n	4	5978.189	283.372	121.284	154	104	958	1694050.565	254	4065536
ctrl.tm1019.green	ctrl	tm1019	green	n	5	6061.943	318.824	140.511	150	111	928	1932692.279	290	4638250
ctrl.tm1019.green	ctrl	tm1019	green	n	6	6860.313	321.445	166.344	152	102	986	2205213.036	270	5292270
ctrl.tm1019.green	ctrl	tm1019	green	n	7	4381.866	372.062	181.234	135	92	1077	1630328.077	364	3912609
ctrl.tm1019.green	ctrl	tm1019	green	n	8	9143.75	253.984	127.157	144	94	1266	2322368.377	211	5573430
ctrl.tm1019.green	ctrl	tm1019	green	n	9	4101.02	274.291	122.574	137	100	884	1124871.7	260	2699569
ctrl.tm1019.green	ctrl	tm1019	green	n	10	6255.702	226.002	75.909	171	98	633	1413801.539	211	3392969
ctrl.tm1019.green	ctrl	tm1019	green	n	11	4301.863	497.24	302.916	159	109	1639	2139056.27	446	5133501
ctrl.tm1019.green	ctrl	tm1019	green	n	12	5726.511	251.7	90.919	163	103	799	1441365.296	233	3459119
ctrl.tm1019.green	ctrl	tm1019	green	n	13	2830.129	389.448	225.779	152	102	1627	1102187.749	332	2645130
ctrl.tm1019.green	ctrl	tm1019	green	n	14	6093.611	343.518	182.773	177	97	1352	2093265.016	298	5023607
ctrl.tm1019.green	ctrl	tm1019	green	n	15	7235.33	315.436	152.987	169	103	1481	2282285.717	278	5477236
ctrl.tm1019.green	ctrl	tm1019	green	n	16	4555.624	363.534	227.763	136	86	1302	1656122.586	287	3974513
ctrl.tm1019.green	ctrl	tm1019	green	n	17	5266.907	272.687	129.294	131	102	903	1436215.894	239	3446761
ctrl.tm1019.green	ctrl	tm1019	green	n	18	4320.197	568.363	342.069	139	107	1603	2455438.611	533	5892784
ctrl.tm1019.green	ctrl	tm1019	green	n	19	5951.938	283.122	116.836	156	106	899	1685124.742	254	4044115
ctrl.tm1019.green	ctrl	tm1019	green	n	20	6280.286	458.927	231.441	163	114	1607	2882195.567	428	6916954
ctrl.tm1019.green	ctrl	tm1019	green	n	21	8160.789	449.757	244.917	214	123	1734	3670371.916	383	8808491
ctrl.tm1019.green	ctrl	tm1019	green	n	22	6242.368	522.685	275.93	240	112	1619	3262790.835	458	7830341
ctrl.tm1019.green	ctrl	tm1019	green	n	23	5654.008	271.083	195.967	145	91	1717	1532702.793	190	3678319
ctrl.tm1019.green	ctrl	tm1019	green	n	24	5613.173	417.636	216.735	162	111	1499	2344261.042	389	5625970
ctrl.tm1019.green	ctrl	tm1019	green	n	25	3609.748	436.108	245.453	180	110	1612	1574240.103	413	3778004
ctrl.tm1019.green	ctrl	tm1019	green	n	26	2848.463	240.9	93.524	150	99	781	686193.784	222	1646790
ctrl.tm1019.green	ctrl	tm1019	green	n	27	6791.976	340.067	185.587	157	110	1233	2309727.384	284	5543093
ctrl.tm1019.green	ctrl	tm1019	green	n	28	4136.022	333.594	139.983	183	104	901	1379750.82	306	3311251
ctrl.tm1019.green	ctrl	tm1019	green	n	29	4546.457	465.344	299.569	158	103	1598	2115666.87	405	5077369
ctrl.tm1019.green	ctrl	tm1019	green	n	30	4720.215	383.495	205.881	156	98	1399	1810180.443	336	4344235
ctrl.tm1019.green	ctrl	tm1019	green	n	31	5599.422	531.938	375.387	181	124	2309	2978542.876	396	7148177
ctrl.tm1019.green	ctrl	tm1019	green	n	32	5364.411	456.049	226.183	159	104	1575	2446432.783	420	5871171
ctrl.tm1019.green	ctrl	tm1019	green	n	33	8214.958	725.497	394.496	528	121	2254	5959925.048	638	14303168
ctrl.tm1019.green	ctrl	tm1019	green	n	34	5936.521	802.839	479.034	152	111	2658	4766070.203	755	11438047
ctrl.tm1019.green	ctrl	tm1019	green	n	35	4354.782	460.012	260.745	147	101	1668	2003252.162	421	4807586
ctrl.tm1019.green	ctrl	tm1019	green	n	36	6325.288	272.389	119.029	150	99	1040	1722937.716	245	4134862
ctrl.tm1019.green	ctrl	tm1019	green	n	37	5748.595	412.46	238.892	211	99	1615	2371067.681	337	5690303
ctrl.tm1019.green	ctrl	tm1019	green	n	38	4025.184	649.324	397.758	203	112	2500	2613649.574	598	6272473
ctrl.tm1019.green	ctrl	tm1019	green	n	39	6153.197	310.552	154.477	155	88	1274	1910887.534	276	4585921
ctrl.tm1019.green	ctrl	tm1019	green	n	40	6077.777	275.747	166.736	142	97	1286	1675925.989	216	4022039
ctrl.tm1019.green	ctrl	tm1019	green	n	41	6431.543	277.798	121.295	149	90	926	1786672.705	252	4287819
ctrl.tm1019.green	ctrl	tm1019	green	n	42	4774.384	621.426	326.109	235	124	1892	2966925.263	604	7120296
ctrl.tm1019.green	ctrl	tm1019	green	n	43	4811.886	462.291	226.141	321	113	1348	2224490.165	428	5338533
ctrl.tm1019.green	ctrl	tm1019	green	n	44	5627.757	574.098	326.212	227	117	2158	3230885.63	489	7753772
ctrl.tm1019.green	ctrl	tm1019	green	n	45	6928.233	439.534	196.026	152	111	1364	3045191.748	450	7308127
ctrl.tm1019.green	ctrl	tm1019	green	n	46	5318.576	371.892	197.836	156	103	1312	1977938.091	328	4746835
ctrl.tm1019.green	ctrl	tm1019	green	n	47	7686.6	474.306	291.055	172	107	2156	3645799.963	410	8749521
ctrl.tm1019.green	ctrl	tm1019	green	n	48	5680.676	306.153	161.231	143	98	1289	1739154.288	259	4173780
ctrl.tm1019.green	ctrl	tm1019	green	n	49	7238.247	686.208	377.769	236	116	2359	4966943.111	634	11920120
ctrl.tm1019.green	ctrl	tm1019	green	n	50	7402.005	564.09	381.398	206	113	2164	4175394.371	457	10020489
ctrl.tm1019.green	ctrl	tm1019	green	n	51	5353.578	514.241	294.695	237	109	1518	2753030.268	458	6606971
ctrl.tm1019.green	ctrl	tm1019	green	n	52	4150.606	466.23	281.124	168	109	1453	1935136.262	374	4644115
ctrl.tm1019.green	ctrl	tm1019	green	n	53	6108.612	431.086	248.542	168	110	1487	2633338.554	374	6319724
ctrl.tm1019.green	ctrl	tm1019	green	n	54	6428.627	307.206	184.401	147	101	1195	1974914.328	231	4739578
ctrl.tm1019.green	ctrl	tm1019	green	n	55	6232.368	441.927	296.615	218	104	2034	2754251.158	330	6609901
ctrl.tm1019.green	ctrl	tm1019	green	n	56	6696.139	634.904	333.308	213	111	2581	4251407.424	592	10202912
ctrl.tm1019.green	ctrl	tm1019	green	n	57	5892.352	522.284	354.815	132	102	2051	3077481.331	457	7385618
ctrl.tm1019.green	ctrl	tm1019	green	n	58	5408.58	741.266	412.494	211	119	2453	4009194.7	699	9621628
ctrl.tm1019.green	ctrl	tm1019	green	n	59	4748.133	600.623	447.476	148	108	2493	2851836.863	437	6844096
gfp.tm1019.green	gfp	tm1019	green	n	1	6467.794	250.332	101.129	153	98	692	1619094.118	223	3885649
gfp.tm1019.green	gfp	tm1019	green	n	2	5443.581	198.398	52.724	137	103	453	1079993.328	193	2591866
gfp.tm1019.green	gfp	tm1019	green	n	3	4011.433	261.826	102.247	152	101	711	1050296.56	238	2520597
gfp.tm1019.green	gfp	tm1019	green	n	4	6789.476	263.552	103.294	145	103	810	1789381.453	244	4294320
gfp.tm1019.green	gfp	tm1019	green	n	5	4592.709	312.997	160.254	146	98	989	1437502.936	273	3449850
gfp.tm1019.green	gfp	tm1019	green	n	6	4189.357	291.097	157.704	140	104	1027	1219511.346	239	2926694
gfp.tm1019.green	gfp	tm1019	green	n	7	5768.179	263.081	123.276	138	83	974	1517496.16	228	3641825
gfp.tm1019.green	gfp	tm1019	green	n	8	8099.119	358.606	193.719	150	98	1649	2904395.542	317	6970232
gfp.tm1019.green	gfp	tm1019	green	n	9	6704.472	271.286	140.545	158	95	906	1818832.377	227	4364999
gfp.tm1019.green	gfp	tm1019	green	n	10	6902.398	273.511	138.527	150	97	1088	1887884.271	231	4530716
gfp.tm1019.green	gfp	tm1019	green	n	11	7532.426	269.17	131.363	156	92	1089	2027501.876	230	4865783
gfp.tm1019.green	gfp	tm1019	green	n	12	8489.97	155.833	25.11	145	94	288	1323019.391	153	3175102
gfp.tm1019.green	gfp	tm1019	green	n	13	5645.674	288.501	115.853	200	106	919	1628781.226	263	3908897
gfp.tm1019.green	gfp	tm1019	green	n	14	5844.433	317.088	144.745	163	115	874	1853201.442	285	4447481
gfp.tm1019.green	gfp	tm1019	green	n	15	5468.582	279.548	134.084	152	98	1087	1528730.005	244	3668785
gfp.tm1019.green	gfp	tm1019	green	n	16	5885.685	258.129	93.789	150	104	656	1519267.491	249	3646076
gfp.tm1019.green	gfp	tm1019	green	n	17	5784.847	444.281	198.341	469	113	1400	2570099.492	439	6167958
gfp.tm1019.green	gfp	tm1019	green	n	18	5729.844	257.777	118.352	131	77	945	1477021.401	231	3544690
gfp.tm1019.green	gfp	tm1019	green	n	19	7992.864	224.957	70.343	147	96	555	1798049.348	215	4315122
gfp.tm1019.green	gfp	tm1019	green	n	20	5982.356	267.08	130.723	151	103	974	1597769.814	232	3834473
gfp.tm1019.green	gfp	tm1019	green	n	21	6227.367	385.828	231.777	174	114	1683	2402691.455	303	5766197
gfp.tm1019.green	gfp	tm1019	green	n	22	4540.623	311.227	136.817	158	107	901	1413165.161	290	3391442
gfp.tm1019.green	gfp	tm1019	green	n	23	7184.494	230.07	68.288	161	105	475	1652937.742	219	3966870
gfp.tm1019.green	gfp	tm1019	green	n	24	6942.816	273.496	119.406	159	99	859	1898835.602	242	4556998
gfp.tm1019.green	gfp	tm1019	green	n	25	6260.285	255.537	110.609	148	101	720	1599736.571	225	3839193
gfp.tm1019.green	gfp	tm1019	green	n	26	7192.411	207.875	66.258	145	93	524	1495121.392	191	3588128
gfp.tm1019.green	gfp	tm1019	green	n	27	6980.734	274.098	97.431	165	107	1013	1913404.182	263	4591961
gfp.tm1019.green	gfp	tm1019	green	n	28	8059.534	211.337	75.847	152	91	701	1703281.284	190	4087689
gfp.tm1019.green	gfp	tm1019	green	n	29	7237.413	198.972	59.394	146	96	458	1440041.801	189	3455943
gfp.tm1019.green	gfp	tm1019	green	n	30	4415.201	275.897	113.4	175	98	771	1218140.034	256	2923403
gfp.tm1019.green	gfp	tm1019	green	n	31	6373.207	228.198	93.31	150	94	913	1454351.203	205	3490284
gfp.tm1019.green	gfp	tm1019	green	n	32	6942.399	280.128	133.044	154	102	1061	1944757.276	241	4667205
gfp.tm1019.green	gfp	tm1019	green	n	33	6239.451	288.032	132.366	168	107	1183	1797158.474	254	4312984
gfp.tm1019.green	gfp	tm1019	green	n	34	3924.762	264.156	122.562	150	96	969	1036750.11	230	2488087
gfp.tm1019.green	gfp	tm1019	green	n	35	4827.303	228.824	71.983	209	88	659	1104604.449	221	2650930
gfp.tm1019.green	gfp	tm1019	green	n	36	5462.749	210.622	56.92	201	107	477	1150576.541	204	2761258
gfp.tm1019.green	gfp	tm1019	green	n	37	5216.904	419.067	246.992	192	108	1333	2186233.685	336	5246722
gfp.tm1019.green	gfp	tm1019	green	n	38	4876.472	361.977	159.519	384	113	1019	1765171.601	351	4236219
gfp.tm1019.green	gfp	tm1019	green	n	39	6427.376	210.19	66.957	144	87	574	1350968.997	193	3242178
gfp.tm1019.green	gfp	tm1019	green	n	40	5156.068	293.312	126.874	183	100	875	1512338.009	265	3629446
gfp.tm1019.green	gfp	tm1019	green	n	41	7979.53	265.852	119.201	147	103	908	2121376.566	236	5091072
gfp.tm1019.green	gfp	tm1019	green	n	42	7932.028	266.551	143.056	151	98	1231	2114290.41	220	5074066
gfp.tm1019.green	gfp	tm1019	green	n	43	6239.034	241.865	92.112	166	73	774	1509004.107	223	3621445
gfp.tm1019.green	gfp	tm1019	green	n	44	6684.054	245.168	102.569	129	100	750	1638713.345	225	3932733
gfp.tm1019.green	gfp	tm1019	green	n	45	6554.047	286.898	124.979	169	104	857	1880340.139	261	4512612
gfp.tm1019.green	gfp	tm1019	green	n	46	6835.309	363.079	195.226	145	104	1476	2481758.203	327	5955950
gfp.tm1019.green	gfp	tm1019	green	n	47	5317.324	242.245	89.952	135	107	595	1288092.906	227	3091283
gfp.tm1019.green	gfp	tm1019	green	n	48	5370.66	175.02	44.221	151	74	367	939972.56	165	2255832
gfp.tm1019.green	gfp	tm1019	green	n	49	8262.874	437.083	240.493	140	107	1312	3611564.359	421	8667362
gfp.tm1019.green	gfp	tm1019	green	n	50	6503.211	231.654	83.614	131	101	792	1506497.795	220	3615431
gfp.tm1019.green	gfp	tm1019	green	n	51	4714.38	219.395	103.98	133	83	756	1034313.082	184	2482239
gfp.tm1019.green	gfp	tm1019	green	n	52	8750.813	152.73	29.677	130	69	304	1336514.265	145	3207489
gfp.tm1019.green	gfp	tm1019	green	n	53	7180.742	206.556	65.228	155	101	562	1483221.741	193	3559571
gfp.tm1019.green	gfp	tm1019	green	n	54	3893.51	341.021	184.171	184	107	1099	1327768.036	270	3186499
gfp.tm1019.green	gfp	tm1019	green	n	55	6940.314	266.64	134.246	129	96	985	1850562.124	226	4441148
gfp.tm1019.green	gfp	tm1019	green	n	56	6757.806	191.6	50.115	163	105	447	1294794.876	182	3107367
gfp.tm1019.green	gfp	tm1019	green	n	57	5982.771	228.225	94.435	155	88	655	1365416.407	195	3276851
gfp.tm1019.green	gfp	tm1019	green	n	58	4520.621	228.976	83.207	151	102	727	1035116.035	210	2484166
gfp.tm1019.green	gfp	tm1019	green	n	59	5762.761	261.142	102.419	201	87	829	1504897.306	244	3611590
gfp.tm1019.green	gfp	tm1019	green	n	60	9397.509	250.133	84.711	208	98	781	2350625.182	238	5641245
gfp.tm1019.green	gfp	tm1019	green	n	61	6576.964	437.95	182.167	163	110	904	2880379.585	461	6912598
gfp.tm1019.green	gfp	tm1019	green	n	62	4796.467	351.613	216.394	148	98	1384	1686502.195	262	4047422
gfp.tm1019.green	gfp	tm1019	green	n	63	5711.092	291.536	128.984	150	104	867	1664989.555	267	3995794
gfp.tm1019.green	gfp	tm1019	green	n	64	7750.351	245.763	80.533	149	102	546	1904749.161	235	4571191
gfp.tm1019.green	gfp	tm1019	green	n	65	6263.2	275.167	116.361	141	100	1007	1723426.367	249	4136036
gfp.tm1019.green	gfp	tm1019	green	n	66	6989.483	280.899	120.42	137	100	800	1963336.397	259	4711794
gfp.tm1019.green	gfp	tm1019	green	n	67	4783.55	265.588	119.27	157	106	733	1270454.191	225	3048952
gfp.tm1019.green	gfp	tm1019	green	n	68	5106.481	260.759	135.467	155	91	951	1331562.374	214	3195605
gfp.tm1019.green	gfp	tm1019	green	n	69	7110.739	274.283	119.731	241	104	1011	1950353.725	241	4680637
gfp.wt.green	gfp	wt	green	n	1	6840.729	270.736	108.112	167	102	1122	1852035.035	251	4444681
gfp.wt.green	gfp	wt	green	n	2	6638.637	170.26	42.226	141	96	380	1130294.142	159	2712582
gfp.wt.green	gfp	wt	green	n	3	6869.481	191.514	51.323	170	104	512	1315603.442	181	3157304
gfp.wt.green	gfp	wt	green	n	4	6429.877	206.034	67.379	142	93	693	1324770.944	191	3179305
gfp.wt.green	gfp	wt	green	n	5	6625.303	292.635	112.01	151	93	877	1938796.499	283	4652899
gfp.wt.green	gfp	wt	green	n	6	7334.502	184.056	49.209	161	97	502	1349958.345	174	3239752
gfp.wt.green	gfp	wt	green	n	7	7306.584	230.267	80.634	152	90	834	1682464.37	215	4037730
gfp.wt.green	gfp	wt	green	n	8	7416.589	215.27	67.666	203	104	561	1596566.696	202	3831585
gfp.wt.green	gfp	wt	green	n	9	5347.328	148.94	22.917	141	81	259	796430.138	147	1911345
gfp.wt.green	gfp	wt	green	n	10	6562.383	143.631	19.862	143	92	235	942558.898	142	2262038
gfp.wt.green	gfp	wt	green	n	11	6418.21	132.01	12.365	126	95	186	847264.961	130	2033343
gfp.wt.green	gfp	wt	green	n	12	6391.125	158.006	29.045	140	93	295	1009836.139	152	2423496
gfp.wt.green	gfp	wt	green	n	13	4164.357	137.505	19.45	124	80	243	572618.246	135	1374221
gfp.wt.green	gfp	wt	green	n	14	3971.431	302.188	153.218	152	104	994	1200120.666	250	2880158
gfp.wt.green	gfp	wt	green	n	15	6051.526	177.801	43.856	149	93	462	1075965.827	169	2582200
gfp.wt.green	gfp	wt	green	n	16	5761.097	140.077	18.504	134	92	231	806996.454	137	1936703
gfp.wt.green	gfp	wt	green	n	17	7298.25	265.916	111.663	158	108	928	1940721.17	240	4657518
gfp.wt.green	gfp	wt	green	n	18	7231.164	211.987	58.256	155	84	496	1532914.621	202	3678827
gfp.wt.green	gfp	wt	green	n	19	6057.36	234.875	94.738	135	80	753	1422721.67	214	3414376
gfp.wt.green	gfp	wt	green	n	20	5976.523	293.6	134.663	179	104	979	1754708.921	264	4211109
gfp.wt.green	gfp	wt	green	n	21	4643.129	139.37	19.058	127	96	263	647112.899	136	1553000
gfp.wt.green	gfp	wt	green	n	22	5787.348	218.656	70.505	143	102	624	1265435.733	204	3036907
gfp.wt.green	gfp	wt	green	n	23	6819.478	150.551	24.223	135	88	264	1026680.241	147	2463920
gfp.wt.green	gfp	wt	green	n	24	7165.327	195.492	52.082	197	82	472	1400764.833	189	3361682
gfp.wt.green	gfp	wt	green	n	25	3909.345	190.264	61.493	142	98	460	743809.401	171	1785061
gfp.wt.green	gfp	wt	green	n	26	6068.194	231.288	80.812	166	102	648	1403502.875	215	3368253
gfp.wt.green	gfp	wt	green	n	27	5335.244	120.218	8.435	118	84	171	641393.471	119	1539274
gfp.wt.green	gfp	wt	green	n	28	7160.327	171.116	36.886	150	91	406	1225249.731	164	2940465
gfp.wt.green	gfp	wt	green	n	29	6432.794	226.418	88.001	142	95	748	1456502.796	203	3495447
gfp.wt.green	gfp	wt	green	n	30	7622.015	215.77	78.839	132	70	800	1644605.141	195	3946872
gfp.wt.green	gfp	wt	green	n	31	4669.797	142.289	20.57	135	79	259	664458.692	139	1594628
gfp.wt.green	gfp	wt	green	n	32	5524.419	224.653	98.438	154	86	807	1241079.204	188	2978454
gfp.wt.green	gfp	wt	green	n	33	6816.978	235.982	91.98	154	96	791	1608680.999	214	3860658
gfp.wt.green	gfp	wt	green	n	34	7346.586	153.567	24.245	156	81	324	1128196.13	151	2707547
gfp.wt.green	gfp	wt	green	n	35	7582.43	183.946	46.738	173	96	523	1394754.142	175	3347257
gfp.wt.green	gfp	wt	green	n	36	5289.825	135.526	14.261	132	79	204	716909.422	135	1720504
gfp.wt.green	gfp	wt	green	n	37	5282.741	211.014	62.6	148	101	520	1114733.431	203	2675238
gfp.wt.green	gfp	wt	green	n	38	6475.296	176.285	35.451	158	100	359	1141496.321	169	2739466
gfp.wt.green	gfp	wt	green	n	39	4865.639	148.508	22.402	135	71	277	722586.348	145	1734128
gfp.wt.green	gfp	wt	green	n	40	6178.199	206.511	63.482	141	103	591	1275867.46	195	3061942
gfp.wt.green	gfp	wt	green	n	41	4600.627	145.912	19.871	146	84	242	671284.837	144	1611010
gfp.wt.green	gfp	wt	green	n	42	6423.627	146.388	22.744	130	81	270	940341.297	142	2256716
gfp.wt.green	gfp	wt	green	n	43	5313.576	158.583	32.288	132	89	321	842643.916	154	2022253
gfp.wt.green	gfp	wt	green	n	44	8689.564	230.688	75.463	158	97	570	2004576.171	216	4810763
gfp.wt.green	gfp	wt	green	n	45	6354.04	195.127	54.751	204	96	504	1239845.397	190	2975493
gfp.wt.green	gfp	wt	green	n	46	5761.513	183.331	43.794	138	97	473	1056266.593	178	2534924
gfp.wt.green	gfp	wt	green	n	47	6574.884	160.2	27.641	137	104	298	1053298.124	156	2527800
gfp.wt.green	gfp	wt	green	n	48	7482.009	243.032	90.922	143	96	793	1818365.996	225	4363879
gfp.wt.green	gfp	wt	green	n	49	5948.605	164.984	34.813	150	90	402	981427.341	159	2355318
gfp.wt.green	gfp	wt	green	n	50	6881.148	138.421	16.4	132	84	230	952493.519	137	2285880
gfp.wt.green	gfp	wt	green	n	51	6518.631	167.219	33.648	142	98	291	1090036.469	162	2615968
gfp.wt.green	gfp	wt	green	n	52	6016.525	188.941	61.785	145	92	567	1136765.688	169	2728113
gfp.wt.green	gfp	wt	green	n	53	7467.841	282.052	102.298	199	98	778	2106317.902	263	5054932
gfp.wt.green	gfp	wt	green	n	54	7020.737	173.317	45.035	147	83	399	1216810.595	162	2920212
gfp.wt.green	gfp	wt	green	n	55	7820.774	224.534	77.669	228	81	742	1756032.315	212	4214285
gfp.wt.green	gfp	wt	green	n	56	6396.542	166.193	38.112	135	94	369	1063060.654	157	2551229
gfp.wt.green	gfp	wt	green	n	57	6698.223	158.443	28.385	140	83	332	1061285.573	153	2546969
gfp.wt.green	gfp	wt	green	n	58	5736.095	151.417	32.49	122	80	323	868542.183	144	2084406
gfp.wt.green	gfp	wt	green	n	59	7729.103	141.431	18.163	133	90	239	1093137.861	139	2623411
gfp.wt.green	gfp	wt	green	n	60	6754.475	135.132	14.429	134	77	203	912745.453	134	2190489
gfp.wt.green	gfp	wt	green	n	61	6929.483	197.8	52.819	185	94	523	1370654.291	191	3289420
gfp.wt.green	gfp	wt	green	n	62	5872.352	237.525	87.973	142	91	657	1394829.562	222	3347438
gfp.wt.green	gfp	wt	green	n	63	6476.963	174.046	44.32	143	83	426	1127286.505	165	2705364
gfp.wt.green	gfp	wt	green	n	64	7617.848	263.202	112.399	153	105	1058	2005033.275	233	4811860
ctrl.wt.red	ctrl	wt	red	n	1	7678.267	184.441	35.038	200	101	335	1416190.498	187	3398702
ctrl.wt.red	ctrl	wt	red	n	2	3179.312	218.674	72.371	124	102	469	695232.578	205	1668482
ctrl.wt.red	ctrl	wt	red	n	3	8209.958	177.199	29.53	188	103	286	1454793.511	178	3491345
ctrl.wt.red	ctrl	wt	red	n	4	7148.66	189.18	34.206	183	104	343	1352380.918	189	3245566
ctrl.wt.red	ctrl	wt	red	n	5	6242.785	200.996	43.877	216	106	363	1254776.878	205	3011327
ctrl.wt.red	ctrl	wt	red	n	6	7880.36	177.667	28.927	185	85	328	1400076.845	178	3360031
ctrl.wt.red	ctrl	wt	red	n	7	6588.217	184.85	34.002	201	96	305	1217831.024	186	2922661
ctrl.wt.red	ctrl	wt	red	n	8	5388.996	199.171	54.539	125	100	399	1073333.593	190	2575883
ctrl.wt.red	ctrl	wt	red	n	9	6647.804	187.588	42.276	187	99	375	1247051.108	185	2992786
ctrl.wt.red	ctrl	wt	red	n	10	6316.955	234.063	88.077	125	103	622	1478567.096	220	3548399
ctrl.wt.red	ctrl	wt	red	n	11	7070.74	188.513	38.877	202	94	416	1332925.029	191	3198874
ctrl.wt.red	ctrl	wt	red	n	12	7111.991	194.596	40.021	213	103	378	1383961.943	196	3321357
ctrl.wt.red	ctrl	wt	red	n	13	7864.526	190.844	42.833	190	98	414	1500899.366	190	3601994
ctrl.wt.red	ctrl	wt	red	n	14	7055.739	197.928	44.282	216	74	369	1396528.35	200	3351515
ctrl.wt.red	ctrl	wt	red	n	15	7072.406	191.084	36.152	191	110	332	1351422.124	190	3243265
ctrl.wt.red	ctrl	wt	red	n	16	6276.537	213.232	50.858	219	104	430	1338359.861	214	3211917
ctrl.wt.red	ctrl	wt	red	n	17	7622.848	192.722	34.147	202	103	334	1469087.08	196	3525648
ctrl.wt.red	ctrl	wt	red	n	18	5353.994	225.606	53.105	254	104	417	1207891.82	232	2898808
ctrl.wt.red	ctrl	wt	red	n	19	7572.846	181.219	32.463	192	108	315	1372345.163	182	3293478
ctrl.wt.red	ctrl	wt	red	n	20	6601.135	197.914	44.495	206	98	365	1306456.737	199	3135353
ctrl.wt.red	ctrl	wt	red	n	21	6947.817	191.697	37.349	198	104	348	1331872.898	194	3196349
ctrl.wt.red	ctrl	wt	red	n	22	6182.366	177.394	41.203	126	93	366	1096715.494	169	2631997
ctrl.wt.red	ctrl	wt	red	n	23	8624.977	191.053	36.22	198	94	320	1647831.492	193	3954615
ctrl.wt.red	ctrl	wt	red	n	24	6801.561	193.463	36.574	198	101	353	1315848.416	194	3157892
ctrl.wt.red	ctrl	wt	red	n	25	4135.606	184.387	39.58	172	98	365	762552.736	181	1830043
ctrl.wt.red	ctrl	wt	red	n	26	7062.822	178.254	30.645	184	105	302	1258974.153	179	3021400
ctrl.wt.red	ctrl	wt	red	n	27	6515.297	201.885	48.382	216	84	436	1315343.393	201	3156680
ctrl.wt.red	ctrl	wt	red	n	28	7070.323	211.526	47.242	220	93	383	1495554.122	215	3589166
ctrl.wt.red	ctrl	wt	red	n	29	8298.712	191.565	34.972	195	105	397	1589740.506	194	3815203
ctrl.wt.red	ctrl	wt	red	n	30	7717.436	176.035	29.952	182	100	364	1358537.032	177	3260340
ctrl.wt.red	ctrl	wt	red	n	31	6566.55	189.314	35.548	189	103	328	1243140.93	190	2983402
ctrl.wt.red	ctrl	wt	red	n	32	7263.665	203.283	49.773	198	90	531	1476577.422	200	3543624
ctrl.wt.red	ctrl	wt	red	n	33	6961.151	195.054	40.921	202	103	367	1357798.665	197	3258568
ctrl.wt.red	ctrl	wt	red	n	34	5067.731	207.327	62.927	130	100	425	1050675.892	196	2521507
ctrl.wt.red	ctrl	wt	red	n	35	7565.345	198.135	42.802	204	93	395	1498960.944	204	3597342
ctrl.wt.red	ctrl	wt	red	n	36	5146.485	191.706	41.525	192	103	356	986610.05	191	2367756
ctrl.wt.red	ctrl	wt	red	n	37	6296.538	186.147	33.89	200	106	304	1172079.352	190	2812862
ctrl.wt.red	ctrl	wt	red	n	38	9858.367	187.564	38.561	190	82	362	1849073.597	188	4437574
ctrl.wt.red	ctrl	wt	red	n	39	7422.006	186.109	34.767	191	102	357	1381305.155	188	3314981
ctrl.wt.red	ctrl	wt	red	n	40	7897.861	192.456	42.832	132	84	323	1519993.988	196	3647819
ctrl.wt.red	ctrl	wt	red	n	41	5485.251	212.198	48.675	234	102	388	1163960.442	217	2793377
ctrl.wt.red	ctrl	wt	red	n	42	6246.12	204.706	39.664	205	107	462	1278619.865	207	3068547
ctrl.wt.red	ctrl	wt	red	n	43	7086.992	198.305	39.292	191	102	371	1405383.176	199	3372765
ctrl.wt.red	ctrl	wt	red	n	44	5900.687	179.435	41.965	184	92	472	1058786.87	176	2540972
ctrl.wt.red	ctrl	wt	red	n	45	6730.309	193.838	40.141	200	97	371	1304587.722	195	3130867
ctrl.wt.red	ctrl	wt	red	n	46	6841.98	180.205	29.084	187	110	312	1232958.605	181	2958965
ctrl.wt.red	ctrl	wt	red	n	47	5431.499	167.6	25.556	173	98	294	910317.981	168	2184663
ctrl.wt.red	ctrl	wt	red	n	48	8187.459	183.675	32.854	184	87	382	1503832.689	184	3609033
ctrl.wt.red	ctrl	wt	red	n	49	5777.765	192.734	41.22	203	106	375	1113572.715	195	2672452
ctrl.wt.red	ctrl	wt	red	n	50	4848.556	215.446	74.142	124	104	526	1044602.887	197	2506932
ctrl.wt.red	ctrl	wt	red	n	51	5013.98	195.245	46.61	206	83	388	978954.461	192	2349383
ctrl.wt.red	ctrl	wt	red	n	52	4476.039	179.789	33.257	176	88	323	804743.558	180	1931296
ctrl.wt.red	ctrl	wt	red	n	53	7782.857	188.533	34.596	198	106	345	1467321.848	190	3521411
gfp.wt.red	gfp	wt	red	n	1	6840.729	215.673	43.428	230	110	377	1475357.408	220	3540696
gfp.wt.red	gfp	wt	red	n	2	6638.637	207.679	40.243	202	109	372	1378706.325	210	3308744
gfp.wt.red	gfp	wt	red	n	3	6869.481	174.266	24.909	162	112	282	1197119.279	173	2872955
gfp.wt.red	gfp	wt	red	n	4	6429.877	190.957	31.802	195	105	336	1227833.182	192	2946665
gfp.wt.red	gfp	wt	red	n	5	6625.303	200.567	38.145	217	87	351	1328819.046	204	3189020
gfp.wt.red	gfp	wt	red	n	6	7334.502	175.799	27.887	184	84	284	1289396.828	177	3094411
gfp.wt.red	gfp	wt	red	n	7	7306.584	178.517	29.294	186	96	328	1304347.511	178	3130291
gfp.wt.red	gfp	wt	red	n	8	7416.589	170.057	24.579	172	92	315	1261240.125	169	3026838
gfp.wt.red	gfp	wt	red	n	9	5347.328	205.265	41.63	219	106	360	1097617.232	208	2634161
gfp.wt.red	gfp	wt	red	n	10	6562.383	179.036	26.86	177	112	292	1174905.347	179	2819644
gfp.wt.red	gfp	wt	red	n	11	6418.21	180.463	27.802	186	114	294	1158252.086	181	2779678
gfp.wt.red	gfp	wt	red	n	12	6391.125	173.051	24.616	184	108	297	1105989.282	173	2654253
gfp.wt.red	gfp	wt	red	n	13	4164.357	211.921	60.574	219	105	658	882516.155	205	2117942
gfp.wt.red	gfp	wt	red	n	14	3971.431	222.904	69.922	134	76	518	885249.196	208	2124501
gfp.wt.red	gfp	wt	red	n	15	6051.526	190.199	36.863	189	109	389	1150993.421	188	2762258
gfp.wt.red	gfp	wt	red	n	16	5761.097	188.413	36.679	202	92	340	1085466.261	189	2605000
gfp.wt.red	gfp	wt	red	n	17	7298.25	180.403	29.295	184	106	337	1316626.822	181	3159760
gfp.wt.red	gfp	wt	red	n	18	7231.164	178.527	28.246	185	103	366	1290955.233	179	3098151
gfp.wt.red	gfp	wt	red	n	19	6057.36	200.085	39.882	202	103	416	1211989.125	200	2908641
gfp.wt.red	gfp	wt	red	n	20	5976.523	230.904	51.898	247	107	458	1380002.218	236	3311854
gfp.wt.red	gfp	wt	red	n	21	4643.129	199.704	50.237	183	108	416	927251.532	189	2225302
gfp.wt.red	gfp	wt	red	n	22	5787.348	190.772	35.684	202	105	350	1104062.527	191	2649629
gfp.wt.red	gfp	wt	red	n	23	6819.478	184.476	29.986	195	107	414	1258032.478	185	3019140
gfp.wt.red	gfp	wt	red	n	24	7165.327	177.352	26.212	187	106	320	1270784.311	177	3049743
gfp.wt.red	gfp	wt	red	n	25	3909.345	199.208	59.611	152	111	483	778771.831	180	1868967
gfp.wt.red	gfp	wt	red	n	26	6068.194	203.161	43.999	204	101	421	1232819.66	200	2958632
gfp.wt.red	gfp	wt	red	n	27	5335.244	178.793	26.869	185	107	284	953904.833	180	2289267
gfp.wt.red	gfp	wt	red	n	28	7160.327	188.903	30.392	202	108	296	1352607.633	190	3246110
gfp.wt.red	gfp	wt	red	n	29	6432.794	190.158	36.744	184	103	457	1223247.972	189	2935661
gfp.wt.red	gfp	wt	red	n	30	7622.015	191.281	32.896	194	104	344	1457948.279	192	3498916
gfp.wt.red	gfp	wt	red	n	31	4669.797	196.1	41.246	189	110	359	915745.59	193	2197689
gfp.wt.red	gfp	wt	red	n	32	5524.419	221.248	68.426	130	110	472	1222264.178	208	2933300
gfp.wt.red	gfp	wt	red	n	33	6816.978	179.703	27.742	182	105	333	1225033.471	179	2939946
gfp.wt.red	gfp	wt	red	n	34	7346.586	181.04	28.123	183	93	372	1330027.434	181	3191920
gfp.wt.red	gfp	wt	red	n	35	7582.43	182.467	29.179	179	102	313	1383542.796	182	3320351
gfp.wt.red	gfp	wt	red	n	36	5289.825	177.557	28.002	173	113	292	939243.747	176	2254082
gfp.wt.red	gfp	wt	red	n	37	5282.741	187.567	35.074	182	104	318	990868.189	186	2377975
gfp.wt.red	gfp	wt	red	n	38	6475.296	196.42	35.579	207	115	400	1271875.611	198	3052362
gfp.wt.red	gfp	wt	red	n	39	4865.639	202.538	41.486	208	108	454	985477.109	202	2365037
gfp.wt.red	gfp	wt	red	n	40	6178.199	188.728	35.577	194	102	404	1165997.857	187	2798267
gfp.wt.red	gfp	wt	red	n	41	4600.627	190.685	40.089	187	108	358	877268.832	187	2105349
gfp.wt.red	gfp	wt	red	n	42	6423.627	181.805	27.643	181	98	306	1167847.525	183	2802706
gfp.wt.red	gfp	wt	red	n	43	5313.576	196.856	40.22	198	108	448	1046011.541	197	2510313
gfp.wt.red	gfp	wt	red	n	44	8689.564	191.389	32.921	214	103	306	1663090.985	195	3991236
gfp.wt.red	gfp	wt	red	n	45	6354.04	183.315	29.446	187	109	325	1164791.968	183	2795373
gfp.wt.red	gfp	wt	red	n	46	5761.513	181.706	28.77	188	113	302	1046898.665	182	2512442
gfp.wt.red	gfp	wt	red	n	47	6574.884	184.295	32.62	190	104	324	1211718.696	183	2907992
gfp.wt.red	gfp	wt	red	n	48	7482.009	188.078	31.246	196	104	354	1407197.627	190	3377120
gfp.wt.red	gfp	wt	red	n	49	5948.605	199.869	42.129	204	110	420	1188941.405	198	2853329
gfp.wt.red	gfp	wt	red	n	50	6881.148	188.42	32.592	191	91	330	1296545.905	188	3111568
gfp.wt.red	gfp	wt	red	n	51	6518.631	177.392	27.538	175	98	290	1156351.583	177	2775117
gfp.wt.red	gfp	wt	red	n	52	6016.525	213.768	62.042	188	102	478	1286141.263	200	3086598
gfp.wt.red	gfp	wt	red	n	53	7467.841	185.263	30.644	186	105	370	1383515.712	186	3320286
gfp.wt.red	gfp	wt	red	n	54	7020.737	175.857	26.291	163	112	292	1234643.91	175	2963010
gfp.wt.red	gfp	wt	red	n	55	7820.774	183.65	30.793	189	100	305	1436283.123	182	3446922
gfp.wt.red	gfp	wt	red	n	56	6396.542	200.256	44.282	190	105	394	1280945.609	197	3074129
gfp.wt.red	gfp	wt	red	n	57	6698.223	191.31	34.85	186	101	319	1281439.798	191	3075315
gfp.wt.red	gfp	wt	red	n	58	5736.095	207.315	56.723	191	100	432	1189179.749	197	2853901
gfp.wt.red	gfp	wt	red	n	59	7729.103	183.444	30.05	182	108	321	1417859.781	184	3402708
gfp.wt.red	gfp	wt	red	n	60	6754.475	186.812	36.081	200	97	315	1261815.985	188	3028220
gfp.wt.red	gfp	wt	red	n	61	6929.483	183.299	28.886	183	103	332	1270168.033	182	3048264
gfp.wt.red	gfp	wt	red	n	62	5872.352	178.016	28.104	175	108	316	1045373.179	176	2508781
gfp.wt.red	gfp	wt	red	n	63	6476.963	186.302	32.339	189	110	362	1206669.298	186	2895874
gfp.wt.red	gfp	wt	red	n	64	7617.848	183.991	32.521	196	100	378	1401618.622	183	3363731
ctrl.tm1019.red	ctrl	tm1019	red	n	1	7592.013	185.69	36.12	178	102	373	1409763.438	184	3383278
ctrl.tm1019.red	ctrl	tm1019	red	n	2	3464.325	201.022	53.109	131	107	389	696404.666	199	1671295
ctrl.tm1019.red	ctrl	tm1019	red	n	3	6196.533	182.378	41.636	168	94	405	1130111.105	178	2712143
ctrl.tm1019.red	ctrl	tm1019	red	n	4	5978.189	184.102	31.046	184	111	318	1100597.677	183	2641314
ctrl.tm1019.red	ctrl	tm1019	red	n	5	6061.943	179.244	28.373	177	100	320	1086564.12	177	2607635
ctrl.tm1019.red	ctrl	tm1019	red	n	6	6860.313	170.363	37.595	148	88	340	1168741.2	166	2804851
ctrl.tm1019.red	ctrl	tm1019	red	n	7	4381.866	213.854	69.024	134	101	448	937078.972	205	2248887
ctrl.tm1019.red	ctrl	tm1019	red	n	8	9143.75	190.556	57.015	146	98	836	1742399.436	171	4181568
ctrl.tm1019.red	ctrl	tm1019	red	n	9	4101.02	207.881	69.586	134	94	547	852523.867	196	2045964
ctrl.tm1019.red	ctrl	tm1019	red	n	10	6255.702	180.348	30.699	182	105	345	1128203.102	179	2707564
ctrl.tm1019.red	ctrl	tm1019	red	n	11	4301.863	228.725	79.838	130	105	949	983943.608	214	2361357
ctrl.tm1019.red	ctrl	tm1019	red	n	12	5726.511	174.015	27.597	171	94	312	996500.014	172	2391491
ctrl.tm1019.red	ctrl	tm1019	red	n	13	2830.129	245.033	109.557	136	111	840	693474.116	218	1664262
ctrl.tm1019.red	ctrl	tm1019	red	n	14	6093.611	216.198	50.124	219	106	444	1317424.645	214	3161675
ctrl.tm1019.red	ctrl	tm1019	red	n	15	7235.33	171.849	28.159	173	99	301	1243386.27	171	2983991
ctrl.tm1019.red	ctrl	tm1019	red	n	16	4555.624	212.022	78.209	136	96	486	965892.369	187	2318036
ctrl.tm1019.red	ctrl	tm1019	red	n	17	5266.907	179.86	40.09	154	114	348	947304.855	168	2273428
ctrl.tm1019.red	ctrl	tm1019	red	n	18	4320.197	242.87	85.625	173	99	526	1049245.752	222	2518075
ctrl.tm1019.red	ctrl	tm1019	red	n	19	5951.938	177.721	30.653	175	112	335	1057786.558	175	2538572
ctrl.tm1019.red	ctrl	tm1019	red	n	20	6280.286	177.301	31.084	171	108	349	1113502.015	173	2672283
ctrl.tm1019.red	ctrl	tm1019	red	n	21	8160.789	192.224	45.48	201	96	447	1568701.101	192	3764711
ctrl.tm1019.red	ctrl	tm1019	red	n	22	6242.368	189.022	34.37	181	107	374	1179947.127	186	2831744
ctrl.tm1019.red	ctrl	tm1019	red	n	23	5654.008	197.083	97.098	110	83	1032	1114311.635	167	2674226
ctrl.tm1019.red	ctrl	tm1019	red	n	24	5613.173	197.592	43.81	187	104	627	1109117.232	194	2661760
ctrl.tm1019.red	ctrl	tm1019	red	n	25	3609.748	213.31	53.418	182	113	436	769995.521	206	1847905
ctrl.tm1019.red	ctrl	tm1019	red	n	26	2848.463	191.436	47.165	134	98	416	545298.61	185	1308657
ctrl.tm1019.red	ctrl	tm1019	red	n	27	6791.976	176.887	39.392	184	96	377	1201409.356	177	2883251
ctrl.tm1019.red	ctrl	tm1019	red	n	28	4136.022	207.815	56.817	198	111	488	859527.103	201	2062771
ctrl.tm1019.red	ctrl	tm1019	red	n	29	4546.457	202.936	65.497	131	104	411	922641.23	186	2214238
ctrl.tm1019.red	ctrl	tm1019	red	n	30	4720.215	208.894	47.341	215	113	505	986025.786	206	2366354
ctrl.tm1019.red	ctrl	tm1019	red	n	31	5599.422	204.569	75.016	132	88	686	1145468.889	190	2749000
ctrl.tm1019.red	ctrl	tm1019	red	n	32	5364.411	206.176	41.208	211	111	406	1106014.173	209	2654313
ctrl.tm1019.red	ctrl	tm1019	red	n	33	8214.958	214.524	44.902	192	104	411	1762305.761	211	4229341
ctrl.tm1019.red	ctrl	tm1019	red	n	34	5936.521	206.415	42.467	192	105	448	1225387.116	206	2940795
ctrl.tm1019.red	ctrl	tm1019	red	n	35	4354.782	233.611	89.618	217	109	821	1017325.547	218	2441470
ctrl.tm1019.red	ctrl	tm1019	red	n	36	6325.288	177.41	31.031	174	85	386	1122169.91	175	2693085
ctrl.tm1019.red	ctrl	tm1019	red	n	37	5748.595	192.925	48.27	175	105	422	1109045.145	184	2661587
ctrl.tm1019.red	ctrl	tm1019	red	n	38	4025.184	213.301	60.868	142	96	520	858575.393	203	2060487
ctrl.tm1019.red	ctrl	tm1019	red	n	39	6153.197	190.847	40.426	181	103	375	1174321.038	186	2818242
ctrl.tm1019.red	ctrl	tm1019	red	n	40	6077.777	216.275	66.746	139	108	652	1314473.677	206	3154593
ctrl.tm1019.red	ctrl	tm1019	red	n	41	6431.543	183.12	30.437	185	102	349	1177744.11	182	2826457
ctrl.tm1019.red	ctrl	tm1019	red	n	42	4774.384	210.148	49.88	216	107	420	1003326.575	208	2407874
ctrl.tm1019.red	ctrl	tm1019	red	n	43	4811.886	200.734	44.292	201	95	408	965911.536	195	2318082
ctrl.tm1019.red	ctrl	tm1019	red	n	44	5627.757	210.801	58.751	148	110	447	1186334.502	200	2847073
ctrl.tm1019.red	ctrl	tm1019	red	n	45	6928.233	205.095	40.425	217	109	397	1420946.448	205	3410116
ctrl.tm1019.red	ctrl	tm1019	red	n	46	5318.576	198.779	38.568	201	105	410	1057222.366	198	2537218
ctrl.tm1019.red	ctrl	tm1019	red	n	47	7686.6	206.557	51.537	200	98	502	1587721.968	205	3810359
ctrl.tm1019.red	ctrl	tm1019	red	n	48	5680.676	172.325	35.592	172	96	437	978924.213	172	2349311
ctrl.tm1019.red	ctrl	tm1019	red	n	49	7238.247	187.416	38.259	188	102	404	1356563.096	185	3255603
ctrl.tm1019.red	ctrl	tm1019	red	n	50	7402.005	214.373	73.792	134	105	495	1586789.942	195	3808122
ctrl.tm1019.red	ctrl	tm1019	red	n	51	5353.578	203.665	48.416	222	105	373	1090333.944	202	2616682
ctrl.tm1019.red	ctrl	tm1019	red	n	52	4150.606	240.507	85.624	205	102	712	998249.74	220	2395690
ctrl.tm1019.red	ctrl	tm1019	red	n	53	6108.612	198.285	52.149	213	86	443	1211248.631	201	2906864
ctrl.tm1019.red	ctrl	tm1019	red	n	54	6428.627	183.867	49.913	110	85	423	1182012.713	183	2836701
ctrl.tm1019.red	ctrl	tm1019	red	n	55	6232.368	193.575	42.466	183	104	501	1206431.328	187	2895303
ctrl.tm1019.red	ctrl	tm1019	red	n	56	6696.139	186.078	37.561	174	99	365	1246003.968	184	2990273
ctrl.tm1019.red	ctrl	tm1019	red	n	57	5892.352	200.791	61.127	135	103	475	1183132.764	190	2839389
ctrl.tm1019.red	ctrl	tm1019	red	n	58	5408.58	220.874	55.837	212	106	428	1194616.205	217	2866948
ctrl.tm1019.red	ctrl	tm1019	red	n	59	4748.133	279.928	132.265	129	106	700	1329137.346	242	3189784
gfp.tm1019.red	gfp	tm1019	red	n	1	6467.794	208.837	44.641	219	108	395	1350713.568	212	3241565
gfp.tm1019.red	gfp	tm1019	red	n	2	5443.581	199.45	41.721	201	103	408	1085721.089	198	2605612
gfp.tm1019.red	gfp	tm1019	red	n	3	4011.433	213.141	55.659	214	105	449	854999.337	209	2051905
gfp.tm1019.red	gfp	tm1019	red	n	4	6789.476	197.604	43.301	193	107	470	1341626.488	196	3219757
gfp.tm1019.red	gfp	tm1019	red	n	5	4592.709	192.689	51.061	176	89	521	884962.784	185	2123814
gfp.tm1019.red	gfp	tm1019	red	n	6	4189.357	242.181	74.56	222	112	559	1014582.434	232	2434887
gfp.tm1019.red	gfp	tm1019	red	n	7	5768.179	210.229	48.616	203	78	442	1212638.95	205	2910201
gfp.tm1019.red	gfp	tm1019	red	n	8	8099.119	230.196	56.641	243	106	670	1864383.617	230	4474317
gfp.tm1019.red	gfp	tm1019	red	n	9	6704.472	242.96	78.01	219	108	640	1628919.566	229	3909229
gfp.tm1019.red	gfp	tm1019	red	n	10	6902.398	196.819	45.547	195	79	505	1358526.424	195	3260315
gfp.tm1019.red	gfp	tm1019	red	n	11	7532.426	193.017	35.828	189	108	376	1453886.181	192	3489168
gfp.tm1019.red	gfp	tm1019	red	n	12	8489.97	180.652	29	192	106	327	1533729.816	181	3680784
gfp.tm1019.red	gfp	tm1019	red	n	13	5645.674	198.772	50.73	170	92	434	1122203.166	187	2693165
gfp.tm1019.red	gfp	tm1019	red	n	14	5844.433	193.064	41.826	135	112	334	1128348.863	189	2707914
gfp.tm1019.red	gfp	tm1019	red	n	15	5468.582	225.443	65.574	211	109	637	1232855.287	217	2958718
gfp.tm1019.red	gfp	tm1019	red	n	16	5885.685	204.036	42.336	197	90	389	1200892.998	203	2882012
gfp.tm1019.red	gfp	tm1019	red	n	17	5784.847	202.78	42.396	213	104	412	1173052.148	201	2815197
gfp.tm1019.red	gfp	tm1019	red	n	18	5729.844	196.961	42.067	201	89	640	1128557.622	195	2708415
gfp.tm1019.red	gfp	tm1019	red	n	19	7992.864	183.771	30.354	186	108	294	1468856.863	185	3525096
gfp.tm1019.red	gfp	tm1019	red	n	20	5982.356	208.304	63.526	195	112	484	1246148.808	195	2990621
gfp.tm1019.red	gfp	tm1019	red	n	21	6227.367	250.856	76.084	236	105	525	1562173.611	246	3749046
gfp.tm1019.red	gfp	tm1019	red	n	22	4540.623	204.288	45.852	184	100	425	927593.058	202	2226122
gfp.tm1019.red	gfp	tm1019	red	n	23	7184.494	206.594	36.729	206	94	350	1484276.315	208	3562101
gfp.tm1019.red	gfp	tm1019	red	n	24	6942.816	209.865	45.705	220	88	535	1457054.659	209	3496772
gfp.tm1019.red	gfp	tm1019	red	n	25	6260.285	170.365	25.247	165	106	301	1066536.049	168	2559570
gfp.tm1019.red	gfp	tm1019	red	n	26	7192.411	181.164	27.952	186	107	462	1303003.48	181	3127066
gfp.tm1019.red	gfp	tm1019	red	n	27	6980.734	198.764	33.233	201	111	334	1387518.994	201	3329894
gfp.tm1019.red	gfp	tm1019	red	n	28	8059.534	202.735	44.73	186	106	478	1633952.295	199	3921307
gfp.tm1019.red	gfp	tm1019	red	n	29	7237.413	206.134	43.845	221	99	445	1491873.327	209	3580333
gfp.tm1019.red	gfp	tm1019	red	n	30	4415.201	202.765	46.217	200	108	796	895247.002	200	2148495
gfp.tm1019.red	gfp	tm1019	red	n	31	6373.207	201.767	50.697	199	100	1095	1285902.285	195	3086025
gfp.tm1019.red	gfp	tm1019	red	n	32	6942.399	207.142	43.819	215	112	490	1438060.878	206	3451189
gfp.tm1019.red	gfp	tm1019	red	n	33	6239.451	191.081	36.253	191	100	340	1192237.604	192	2861240
gfp.tm1019.red	gfp	tm1019	red	n	34	3924.762	213.277	62.99	136	112	476	837059.77	197	2008852
gfp.tm1019.red	gfp	tm1019	red	n	35	4827.303	194.98	34.898	195	104	362	941227.428	194	2258843
gfp.tm1019.red	gfp	tm1019	red	n	36	5462.749	210.145	50.029	206	111	534	1147968.089	209	2754998
gfp.tm1019.red	gfp	tm1019	red	n	37	5216.904	250.09	82.447	131	102	594	1304693.14	246	3131121
gfp.tm1019.red	gfp	tm1019	red	n	38	4876.472	219.534	62.542	222	114	476	1070550.399	211	2569204
gfp.tm1019.red	gfp	tm1019	red	n	39	6427.376	193.222	35.979	198	108	402	1241908.199	191	2980444
gfp.tm1019.red	gfp	tm1019	red	n	40	5156.068	214.462	52.22	248	106	504	1105780.336	213	2653752
gfp.tm1019.red	gfp	tm1019	red	n	41	7979.53	235.006	61.474	232	97	570	1875239.528	232	4500370
gfp.tm1019.red	gfp	tm1019	red	n	42	7932.028	209.136	42.732	225	103	390	1658872.596	212	3981113
gfp.tm1019.red	gfp	tm1019	red	n	43	6239.034	210.222	49.012	224	95	451	1311579.704	211	3147648
gfp.tm1019.red	gfp	tm1019	red	n	44	6684.054	191.414	39.881	174	105	364	1279424.49	189	3070479
gfp.tm1019.red	gfp	tm1019	red	n	45	6554.047	204.393	47.467	204	98	487	1339603.572	201	3214903
gfp.tm1019.red	gfp	tm1019	red	n	46	6835.309	199.067	33.419	195	115	327	1360685.36	200	3265497
gfp.tm1019.red	gfp	tm1019	red	n	47	5317.324	198.955	42.254	206	101	386	1057909.567	196	2538868
gfp.tm1019.red	gfp	tm1019	red	n	48	5370.66	204.747	56.645	130	95	419	1099623.956	196	2638978
gfp.tm1019.red	gfp	tm1019	red	n	49	8262.874	199.884	40.907	206	92	408	1651614.782	199	3963696
gfp.tm1019.red	gfp	tm1019	red	n	50	6503.211	196.521	37.557	198	100	388	1278020.783	196	3067111
gfp.tm1019.red	gfp	tm1019	red	n	51	4714.38	206.661	51.453	189	114	437	974277.447	202	2338160
gfp.tm1019.red	gfp	tm1019	red	n	52	8750.813	189.832	28.287	187	105	317	1661181.882	192	3986656
gfp.tm1019.red	gfp	tm1019	red	n	53	7180.742	165.165	20.693	172	87	280	1186010.367	165	2846296
gfp.tm1019.red	gfp	tm1019	red	n	54	3893.51	218.268	66.708	137	106	478	849826.812	204	2039492
gfp.tm1019.red	gfp	tm1019	red	n	55	6940.314	186.123	34.743	185	99	385	1291751.822	185	3100064
gfp.tm1019.red	gfp	tm1019	red	n	56	6757.806	172.012	26.516	174	102	307	1162423.049	171	2789689
gfp.tm1019.red	gfp	tm1019	red	n	57	5982.771	229.228	82.813	141	98	575	1371418.346	204	3291255
gfp.tm1019.red	gfp	tm1019	red	n	58	4520.621	205.044	50.855	187	107	546	926926.553	197	2224523
gfp.tm1019.red	gfp	tm1019	red	n	59	5762.761	175.884	29.661	171	106	327	1013580.06	174	2432482
gfp.tm1019.red	gfp	tm1019	red	n	60	9397.509	190.926	36.731	204	102	345	1794225.406	192	4305946
gfp.tm1019.red	gfp	tm1019	red	n	61	6576.964	192.566	39.555	185	111	429	1266497.762	190	3039457
gfp.tm1019.red	gfp	tm1019	red	n	62	4796.467	220.982	70.417	135	109	466	1059930.909	202	2543719
gfp.tm1019.red	gfp	tm1019	red	n	63	5711.092	214.879	48.504	239	104	386	1227194.732	217	2945134
gfp.tm1019.red	gfp	tm1019	red	n	64	7750.351	206.899	41.857	219	104	384	1603542.189	210	3848327
gfp.tm1019.red	gfp	tm1019	red	n	65	6263.2	190.671	38.529	182	105	355	1194210.322	188	2865975
gfp.tm1019.red	gfp	tm1019	red	n	66	6989.483	211.306	43.623	219	72	391	1476916.456	211	3544439
gfp.tm1019.red	gfp	tm1019	red	n	67	4783.55	227.994	76.603	151	110	573	1090622.715	213	2617376
gfp.tm1019.red	gfp	tm1019	red	n	68	5106.481	215.584	61.663	200	97	530	1100873.596	205	2641977
gfp.tm1019.red	gfp	tm1019	red	n	69	7110.739	184.781	32.166	168	103	352	1313928.242	182	3153285
