# Supplementary material for: A genetic framework for RNAi inheritance in Caenorhabditis elegans
Source: EMBO Rep. 2025 Jul 7;26(16):4072–99. doi: 10.1038/s44319-025-00512-7 (PMC12373942; doi:10.1038/s44319-025-00512-7)
Supplement: Supplementary file 9 — Figure EV2 Source Data [file 44319_2025_512_MOESM9_ESM.zip › Figure_EV2/EV2I/F1_males_wago-4_8-generations.csv]

condi	RNAi	genotype	channel	image	index	area	mean	stddev	modal	min	max	intden	median	rawintden
ctrl.wt.green	ctrl	wt	green	n	1	6169.029	304.458	135.009	182	112	793	1878212.843	266	4507507
ctrl.wt.green	ctrl	wt	green	n	2	5447.746	366.052	248.234	173	100	1376	1994156.002	249	4785758
ctrl.wt.green	ctrl	wt	green	n	3	7934.942	289.49	104.302	278	114	648	2297086.366	274	5512758
ctrl.wt.green	ctrl	wt	green	n	4	8158.702	333.583	139.95	162	112	987	2721600.978	312	6531547
ctrl.wt.green	ctrl	wt	green	n	5	6601.132	272.721	103.935	160	104	734	1800269.319	251	4320451
ctrl.wt.green	ctrl	wt	green	n	6	5131.482	425.837	228.364	190	113	1158	2185175.056	342	5244183
ctrl.wt.green	ctrl	wt	green	n	7	7186.992	300.851	122.286	184	102	1105	2162214.018	276	5189079
ctrl.wt.green	ctrl	wt	green	n	8	5573.169	271.975	104.897	157	101	801	1515761.038	244	3637662
ctrl.wt.green	ctrl	wt	green	n	9	5604.42	409.982	288.267	148	99	1725	2297709.728	290	5514254
ctrl.wt.green	ctrl	wt	green	n	10	5786.512	357.756	178.079	137	97	1194	2070159.022	322	4968157
ctrl.wt.green	ctrl	wt	green	n	11	7400.751	208.091	62.611	182	104	518	1540032.552	194	3695911
ctrl.wt.green	ctrl	wt	green	n	12	6820.308	309.043	143.315	148	85	1130	2107770.306	284	5058420
ctrl.wt.green	ctrl	wt	green	n	13	4212.274	385.301	240.815	168	105	1575	1622992.136	292	3895005
ctrl.wt.green	ctrl	wt	green	n	14	7169.908	310.346	129.371	167	106	933	2225148.947	280	5340116
ctrl.wt.green	ctrl	wt	green	n	15	5353.575	294.932	129.622	173	103	880	1578943.061	269	3789292
ctrl.wt.green	ctrl	wt	green	n	16	4833.552	280.937	147.443	143	103	1126	1357923.484	243	3258869
ctrl.wt.green	ctrl	wt	green	n	17	8446.632	305.228	122.802	170	110	720	2578152.409	276	6187286
ctrl.wt.green	ctrl	wt	green	n	18	8924.57	253.483	98.757	158	105	687	2262225.207	228	5429095
ctrl.wt.green	ctrl	wt	green	n	19	7449.087	252.051	91.91	167	107	727	1877551.563	230	4505920
ctrl.wt.green	ctrl	wt	green	n	20	8503.301	257.323	101.421	239	110	901	2188092.271	236	5251184
ctrl.wt.green	ctrl	wt	green	n	21	7037.818	316.806	148.939	156	102	1125	2229620.399	285	5350847
ctrl.wt.green	ctrl	wt	green	n	22	6704.47	269.314	112.12	153	100	762	1805605.81	239	4333258
ctrl.wt.green	ctrl	wt	green	n	23	5971.103	344.92	190.307	141	99	1351	2059555.209	298	4942709
ctrl.wt.green	ctrl	wt	green	n	24	6378.205	264.556	119.589	143	103	883	1687395.465	231	4049566
ctrl.wt.green	ctrl	wt	green	n	25	6636.967	258.179	102.768	150	92	884	1713524.146	239	4112272
ctrl.wt.green	ctrl	wt	green	n	26	6839.476	314.111	152.719	201	106	1089	2148354.225	267	5155817
ctrl.wt.green	ctrl	wt	green	n	27	5415.662	357.728	204.864	159	95	1218	1937334.683	295	4649393
ctrl.wt.green	ctrl	wt	green	n	28	7750.35	259.458	110.266	150	104	915	2010887.175	231	4825911
ctrl.wt.green	ctrl	wt	green	n	29	7379.5	364.641	180.684	201	94	1391	2690867.505	321	6457790
ctrl.wt.green	ctrl	wt	green	n	30	7226.993	277.894	103.227	161	105	764	2008340.81	268	4819800
ctrl.wt.green	ctrl	wt	green	n	31	7213.66	387.941	204.251	197	101	1466	2798472.787	337	6716031
ctrl.wt.green	ctrl	wt	green	n	32	8569.971	342.151	160.097	308	91	1381	2932227.585	314	7037028
ctrl.wt.green	ctrl	wt	green	n	33	8368.295	320.251	176.235	143	94	1433	2679954.095	263	6431599
ctrl.wt.green	ctrl	wt	green	n	34	6679.469	257.626	105.522	148	95	884	1720806.559	223	4129749
ctrl.wt.green	ctrl	wt	green	n	35	8252.04	374.855	179.568	174	101	1202	3093317.786	330	7423627
ctrl.wt.green	ctrl	wt	green	n	36	7284.913	272.279	121.631	149	98	1149	1983532.189	246	4760262
ctrl.wt.green	ctrl	wt	green	n	37	5223.986	296.05	174.452	149	99	1089	1546559.097	226	3711574
ctrl.wt.green	ctrl	wt	green	n	38	7404.918	342.633	173.882	162	103	1242	2537171.389	303	6088936
ctrl.wt.green	ctrl	wt	green	n	39	5604.42	264.213	84.709	172	103	720	1480758.205	259	3553659
ctrl.wt.green	ctrl	wt	green	n	40	6066.108	312.489	147.842	147	96	845	1895590.295	280	4549211
ctrl.wt.green	ctrl	wt	green	n	41	7787.435	291.503	121.41	154	116	750	2270059.728	263	5447897
ctrl.wt.green	ctrl	wt	green	n	42	5955.686	330.885	147.069	182	113	1246	1970647.856	300	4729341
ctrl.wt.green	ctrl	wt	green	n	43	6809.058	302.865	142.913	145	105	1108	2062224.913	270	4949116
ctrl.wt.green	ctrl	wt	green	n	44	8094.116	349.965	165.657	175	103	1278	2832657.25	318	6798070
ctrl.wt.green	ctrl	wt	green	n	45	7404.918	280	99.751	169	106	749	2073377.501	272	4975881
ctrl.wt.green	ctrl	wt	green	n	46	6168.196	290.405	125.154	149	100	982	1791273.912	264	4298863
ctrl.wt.green	ctrl	wt	green	n	47	6738.221	297.64	114.422	206	110	813	2005565.268	278	4813139
ctrl.wt.green	ctrl	wt	green	n	48	8027.446	273.006	114.197	245	102	847	2191544.928	249	5259470
ctrl.wt.green	ctrl	wt	green	n	49	6851.56	349.254	183.848	139	95	1345	2392933.617	305	5742781
ctrl.wt.green	ctrl	wt	green	n	50	9231.251	292.519	114.919	185	103	1335	2700313.766	281	6480460
ctrl.wt.green	ctrl	wt	green	n	51	8878.735	285.205	118.165	176	108	1041	2532261.584	260	6077153
ctrl.wt.green	ctrl	wt	green	n	52	6238.615	430.897	289.178	180	101	2113	2688201.968	329	6451393
ctrl.wt.green	ctrl	wt	green	n	53	8036.197	295.475	134.402	147	107	1004	2374498.617	269	5698539
ctrl.wt.green	ctrl	wt	green	n	54	5366.493	313.009	141.066	163	102	962	1679759.286	273	4031240
ctrl.wt.green	ctrl	wt	green	n	55	7719.516	340.939	157.008	169	100	1118	2631884.422	311	6316237
ctrl.wt.green	ctrl	wt	green	n	56	8057.031	272.352	100.636	154	103	718	2194344.637	252	5266189
gfp.wt.green	gfp	wt	green	n	1	7568.258	210.076	70.27	147	100	523	1589908.814	190	3815609
gfp.wt.green	gfp	wt	green	n	2	7504.505	167.421	30.719	175	85	328	1256408.767	167	3015245
gfp.wt.green	gfp	wt	green	n	3	7087.403	188.39	57.418	138	88	500	1335198.155	174	3204331
gfp.wt.green	gfp	wt	green	n	4	7548.257	139.15	21.354	127	86	240	1050340.72	134	2520704
gfp.wt.green	gfp	wt	green	n	5	8370.378	207.103	60.269	145	96	474	1733526.96	201	4160277
gfp.wt.green	gfp	wt	green	n	6	7439.919	201.298	62.012	142	82	652	1497640.484	187	3594175
gfp.wt.green	gfp	wt	green	n	7	6284.867	173.402	41.54	138	77	361	1089811.251	164	2615429
gfp.wt.green	gfp	wt	green	n	8	7398.667	167.081	41.344	133	89	386	1236179.521	157	2966697
gfp.wt.green	gfp	wt	green	n	9	7329.914	148.435	25.203	130	75	281	1088014.92	143	2611118
gfp.wt.green	gfp	wt	green	n	10	4450.617	183.937	79.439	126	84	590	818634.85	148	1964635
gfp.wt.green	gfp	wt	green	n	11	7871.605	159.516	33.45	126	88	339	1255647.483	153	3013418
gfp.wt.green	gfp	wt	green	n	12	7491.588	148.831	23.671	142	93	303	1114977.387	146	2675825
gfp.wt.green	gfp	wt	green	n	13	7285.329	177.39	40.508	160	81	492	1292346.222	172	3101491
gfp.wt.green	gfp	wt	green	n	14	7548.674	172.172	44.443	132	91	464	1299666.969	160	3119060
gfp.wt.green	gfp	wt	green	n	15	7361.999	154.835	25.002	156	86	314	1139897.261	153	2735630
gfp.wt.green	gfp	wt	green	n	16	7828.27	187.111	45.323	138	74	440	1464758.167	181	3515261
gfp.wt.green	gfp	wt	green	n	17	7519.923	136.251	15.526	132	87	222	1024594.976	135	2458917
gfp.wt.green	gfp	wt	green	n	18	8107.866	172.002	38.94	135	92	358	1394572.918	165	3346824
gfp.wt.green	gfp	wt	green	n	19	9315.42	183.9	41.555	148	100	380	1713109.789	180	4111278
gfp.wt.green	gfp	wt	green	n	20	8678.308	231.781	99.777	140	107	868	2011471.166	200	4827313
gfp.wt.green	gfp	wt	green	n	21	8225.788	142.484	21.088	138	74	243	1172046.628	140	2812785
gfp.wt.green	gfp	wt	green	n	22	8077.864	169.211	38.778	137	88	382	1366860.417	159	3280317
gfp.wt.green	gfp	wt	green	n	23	8487.466	150.547	26.119	146	89	286	1277758.481	147	3066482
gfp.wt.green	gfp	wt	green	n	24	6531.128	134.008	14.474	132	69	214	875224.07	133	2100443
gfp.wt.green	gfp	wt	green	n	25	8423.713	167.261	36.061	132	80	356	1408956.483	162	3381343
gfp.wt.green	gfp	wt	green	n	26	9125.412	251.461	85.776	162	94	580	2294682.277	236	5506989
gfp.wt.green	gfp	wt	green	n	27	5509.832	165.269	30.094	154	87	304	910601.916	161	2185346
gfp.wt.green	gfp	wt	green	n	28	8539.135	146.78	25.564	127	92	264	1253372.38	140	3007958
gfp.wt.green	gfp	wt	green	n	29	9536.68	169.232	34.239	169	57	350	1613911.563	165	3873213
gfp.wt.green	gfp	wt	green	n	30	6851.559	140.194	14.479	137	81	225	960549.586	139	2305215
gfp.wt.green	gfp	wt	green	n	31	7093.653	158.338	33.448	131	96	350	1123191.507	150	2695538
gfp.wt.green	gfp	wt	green	n	32	7543.674	200.876	61.181	155	87	506	1515344.2	187	3636662
gfp.wt.green	gfp	wt	green	n	33	7537.84	186.765	53.405	136	86	543	1407805.181	175	3378580
gfp.wt.green	gfp	wt	green	n	34	8338.293	139.221	17.864	135	82	216	1160865.707	138	2785952
gfp.wt.green	gfp	wt	green	n	35	9301.67	167.855	38.153	137	54	334	1561327.524	161	3747017
gfp.wt.green	gfp	wt	green	n	36	7262.828	186.351	52.155	140	92	524	1353437.312	174	3248103
gfp.wt.green	gfp	wt	green	n	37	8863.733	163.218	35.239	145	92	361	1446717.77	156	3471966
gfp.wt.green	gfp	wt	green	n	38	7312.413	163.963	30.716	136	99	281	1198961.592	159	2877378
gfp.wt.green	gfp	wt	green	n	39	8442.048	156.357	29.247	129	92	380	1319971.218	151	3167788
gfp.wt.green	gfp	wt	green	n	40	7663.679	203.524	69.496	137	89	664	1559740.369	186	3743208
gfp.wt.green	gfp	wt	green	n	41	5651.088	140.344	17.927	134	79	229	793093.698	138	1903339
gfp.wt.green	gfp	wt	green	n	42	7132.405	174.725	44.871	131	89	478	1246207.474	165	2990763
gfp.wt.green	gfp	wt	green	n	43	4774.382	149.691	23.53	143	91	283	714680.994	147	1715157
gfp.wt.green	gfp	wt	green	n	44	4151.854	221.004	98.512	135	90	709	917577.231	180	2202086
gfp.wt.green	gfp	wt	green	n	45	6331.952	152.973	28.209	139	95	300	968618.7	147	2324580
gfp.wt.green	gfp	wt	green	n	46	9384.173	248.307	88.828	156	93	622	2330153.877	234	5592117
gfp.wt.green	gfp	wt	green	n	47	10955.911	210.244	65.248	138	89	553	2303409.754	201	5527934
gfp.wt.green	gfp	wt	green	n	48	7437.002	238.244	93.256	158	84	1087	1771824.104	220	4252186
gfp.wt.green	gfp	wt	green	n	49	8220.371	258.818	125.577	155	94	1000	2127581.821	219	5105966
gfp.wt.green	gfp	wt	green	n	50	6792.806	184.361	55.309	142	92	432	1252326.5	169	3005448
gfp.wt.green	gfp	wt	green	n	51	7809.102	138.179	16.702	131	96	211	1079054.933	135	2589615
gfp.wt.green	gfp	wt	green	n	52	7817.019	132.68	13.766	136	72	195	1037160.543	132	2489073
gfp.wt.green	gfp	wt	green	n	53	6762.805	161.406	32.946	138	60	319	1091556.747	156	2619618
gfp.wt.green	gfp	wt	green	n	54	8261.206	180.54	52.325	142	84	457	1491477.289	164	3579384
gfp.wt.green	gfp	wt	green	n	55	8763.312	255.242	113.66	148	98	905	2236767.997	228	5368001
gfp.wt.green	gfp	wt	green	n	56	8644.557	157.154	23.897	142	71	277	1358525.041	155	3260313
gfp.wt.green	gfp	wt	green	n	57	9357.089	136.969	14.585	140	62	206	1281627.405	137	3075767
gfp.wt.green	gfp	wt	green	n	58	8933.736	146.615	21.543	136	83	248	1309817.844	143	3143421
gfp.wt.green	gfp	wt	green	n	59	5935.684	170.107	49.064	138	80	432	1009701.804	153	2423175
gfp.wt.green	gfp	wt	green	n	60	6823.225	214.288	68.135	148	103	509	1462136.382	205	3508969
gfp.wt.green	gfp	wt	green	n	61	7326.585	195.367	62.496	139	88	505	1431371.194	181	3435134
gfp.wt.green	gfp	wt	green	n	62	7591.597	162.171	32.125	138	93	297	1231139.55	156	2954600
gfp.wt.green	gfp	wt	green	n	63	7346.169	181.198	48.966	133	92	446	1331108.699	170	3194515
gfp.wt.green	gfp	wt	green	n	64	7844.942	225.67	90.087	137	93	655	1770367.09	202	4248687
gfp.wt.green	gfp	wt	green	n	65	6228.618	239.451	91.118	139	98	717	1491450.604	218	3579318
gfp.wt.green	gfp	wt	green	n	66	7710.769	171.425	40.008	140	87	382	1321818.274	166	3172219
gfp.wt.green	gfp	wt	green	n	67	8018.699	154.173	30.398	136	91	371	1236263.534	149	2966897
gfp.wt.green	gfp	wt	green	n	68	8290.795	184.57	54.611	144	96	475	1530236.125	170	3672399
ctrl.tm1019.green	ctrl	tm1019	green	n	1	7696.182	492.091	199.755	230	112	1129	3787222.942	516	9088923
ctrl.tm1019.green	ctrl	tm1019	green	n	2	7309.498	263.633	113.349	146	109	877	1927023.194	234	4624646
ctrl.tm1019.green	ctrl	tm1019	green	n	3	6669.886	532.933	273.387	198	115	1405	3554602.813	507	8530660
ctrl.tm1019.green	ctrl	tm1019	green	n	4	8720.812	365.677	133.025	324	105	964	3188996.238	346	7653244
ctrl.tm1019.green	ctrl	tm1019	green	n	5	8397.047	347.549	157.067	203	110	1423	2918387.72	311	7003813
ctrl.tm1019.green	ctrl	tm1019	green	n	6	7412.419	502.234	181.864	581	111	1420	3722767.936	506	8934238
ctrl.tm1019.green	ctrl	tm1019	green	n	7	7699.516	297.084	129.874	164	102	1240	2287403.282	272	5489519
ctrl.tm1019.green	ctrl	tm1019	green	n	8	6604.466	460.784	318.32	146	100	1852	3043231.713	372	7303425
ctrl.tm1019.green	ctrl	tm1019	green	n	9	6983.65	495.45	268.192	224	107	1875	3460051.86	466	8303748
ctrl.tm1019.green	ctrl	tm1019	green	n	10	6771.974	238.638	86.088	149	93	780	1616050.346	227	3878345
ctrl.tm1019.green	ctrl	tm1019	green	n	11	8988.324	263.255	87.929	156	100	778	2366218.938	258	5678668
ctrl.tm1019.green	ctrl	tm1019	green	n	12	7181.576	291.126	139.065	154	96	1140	2090746.45	259	5017564
ctrl.tm1019.green	ctrl	tm1019	green	n	13	7174.909	317.393	158.283	151	102	1054	2277264.905	274	5465188
ctrl.tm1019.green	ctrl	tm1019	green	n	14	6936.564	236.116	88.103	150	104	668	1637835.084	211	3930626
ctrl.tm1019.green	ctrl	tm1019	green	n	15	6866.145	306.551	128.059	227	110	848	2104825.421	283	5051352
ctrl.tm1019.green	ctrl	tm1019	green	n	16	6636.551	476.64	256.098	149	104	1523	3163243.404	484	7591440
ctrl.tm1019.green	ctrl	tm1019	green	n	17	6964.066	256.64	105.689	158	110	967	1787260.608	229	4289231
ctrl.tm1019.green	ctrl	tm1019	green	n	18	6746.139	332.145	179.232	140	98	1149	2240694.497	283	5377423
ctrl.tm1019.green	ctrl	tm1019	green	n	19	7717.017	286.168	113.79	155	98	905	2208364.698	275	5299835
ctrl.tm1019.green	ctrl	tm1019	green	n	20	6094.443	701.681	371.138	197	121	2437	4276357.616	684	10262793
ctrl.tm1019.green	ctrl	tm1019	green	n	21	4944.808	618.325	425.596	201	111	2018	3057500.277	451	7337668
ctrl.tm1019.green	ctrl	tm1019	green	n	22	8575.389	469.097	252.945	222	98	1737	4022686.533	417	9654010
ctrl.tm1019.green	ctrl	tm1019	green	n	23	7558.676	323.118	154.859	294	88	1226	2442340.722	286	5861352
ctrl.tm1019.green	ctrl	tm1019	green	n	24	6920.73	455.215	347.77	140	100	2564	3150419.906	294	7560665
ctrl.tm1019.green	ctrl	tm1019	green	n	25	7397.419	546.917	247.814	515	128	1926	4045775.496	513	9709421
ctrl.tm1019.green	ctrl	tm1019	green	n	26	4785.217	330.634	199.986	168	92	1510	1582153.393	253	3796996
ctrl.tm1019.green	ctrl	tm1019	green	n	27	6301.119	294.002	126.271	168	112	1195	1852543.151	268	4445902
ctrl.tm1019.green	ctrl	tm1019	green	n	28	6566.548	659.63	419.035	566	115	2843	4331491.782	569	10395109
ctrl.tm1019.green	ctrl	tm1019	green	n	29	7916.192	289.207	102.208	179	103	683	2289421.706	282	5494363
ctrl.tm1019.green	ctrl	tm1019	green	n	30	6899.063	274.598	137.068	148	80	1046	1894466.718	235	4546514
ctrl.tm1019.green	ctrl	tm1019	green	n	31	6182.364	780.51	467.197	183	110	2913	4825394.173	739	11580421
ctrl.tm1019.green	ctrl	tm1019	green	n	32	6177.363	442.975	279.257	144	104	1674	2736419.471	357	6567109
ctrl.tm1019.green	ctrl	tm1019	green	n	33	6043.607	265.361	93.863	151	95	674	1603736.871	256	3848794
ctrl.tm1019.green	ctrl	tm1019	green	n	34	7591.177	409.145	201.691	160	111	1218	3105888.72	387	7453795
ctrl.tm1019.green	ctrl	tm1019	green	n	35	10307.551	438.44	191.072	182	107	1285	4519240.294	460	10845685
ctrl.tm1019.green	ctrl	tm1019	green	n	36	6580.298	468.338	250.899	161	84	1722	3081805.545	457	7395998
ctrl.tm1019.green	ctrl	tm1019	green	n	37	7741.601	238.224	93.838	154	106	820	1844236.524	210	4425967
ctrl.tm1019.green	ctrl	tm1019	green	n	38	8365.379	404.362	205.456	172	103	1304	3382640.433	369	8117969
ctrl.tm1019.green	ctrl	tm1019	green	n	39	5758.178	614.142	391.075	230	121	2291	3536336.568	499	8486823
ctrl.tm1019.green	ctrl	tm1019	green	n	40	8208.705	254.15	80.511	168	96	571	2086239.579	249	5006748
ctrl.tm1019.green	ctrl	tm1019	green	n	41	6448.626	311.515	152.12	172	99	1165	2008841.903	277	4821002
ctrl.tm1019.green	ctrl	tm1019	green	n	42	6013.606	475.253	280.056	208	106	1838	2857984.148	414	6858851
ctrl.tm1019.green	ctrl	tm1019	green	n	43	8825.4	255.291	93.085	200	93	797	2253042.974	235	5407058
ctrl.tm1019.green	ctrl	tm1019	green	n	44	9250.003	329.718	126.28	205	100	890	3049892.015	318	7319409
ctrl.tm1019.green	ctrl	tm1019	green	n	45	6127.361	364.362	172.751	180	109	1308	2232575.379	320	5357938
ctrl.tm1019.green	ctrl	tm1019	green	n	46	6116.944	516.076	297.934	210	112	1810	3156806.029	453	7575991
ctrl.tm1019.green	ctrl	tm1019	green	n	47	6166.53	427.358	211.969	213	108	1336	2635314.471	393	6324468
ctrl.tm1019.green	ctrl	tm1019	green	n	48	9288.754	273.77	116.259	202	101	1044	2542978.201	247	6102871
ctrl.tm1019.green	ctrl	tm1019	green	n	49	7428.253	532.018	242.967	213	115	1662	3951964.577	541	9484285
ctrl.tm1019.green	ctrl	tm1019	green	n	50	8954.989	310.719	137.868	263	104	1105	2782483.226	277	6677657
ctrl.tm1019.green	ctrl	tm1019	green	n	51	6165.279	527.402	352.283	145	100	2457	3251582.825	477	7803445
ctrl.tm1019.green	ctrl	tm1019	green	n	52	9108.33	558.966	291.727	166	101	1965	5091250.809	534	12218448
ctrl.tm1019.green	ctrl	tm1019	green	n	53	7473.672	536.902	315.281	216	67	2014	4012632.327	494	9629881
ctrl.tm1019.green	ctrl	tm1019	green	n	54	7962.444	547.629	354.801	154	93	1998	4360468.929	500	10464651
ctrl.tm1019.green	ctrl	tm1019	green	n	55	5523.167	310.37	171.109	171	98	1014	1714223.547	252	4113950
ctrl.tm1019.green	ctrl	tm1019	green	n	56	6946.148	330.184	167.272	161	104	1321	2293508.975	297	5504172
ctrl.tm1019.green	ctrl	tm1019	green	n	57	6221.115	361.972	171.398	191	91	1114	2251870.837	322	5404245
gfp.tm1019.green	gfp	tm1019	green	n	1	7845.359	264.161	102.005	148	110	834	2072435.958	244	4973619
gfp.tm1019.green	gfp	tm1019	green	n	2	5111.067	297.792	153.49	148	98	1325	1522032.888	253	3652712
gfp.tm1019.green	gfp	tm1019	green	n	3	7681.601	286.941	121.56	158	90	830	2204167.394	256	5289760
gfp.tm1019.green	gfp	tm1019	green	n	4	7239.914	242.765	92.033	151	98	714	1757598.237	222	4218043
gfp.tm1019.green	gfp	tm1019	green	n	5	8026.2	282.398	108.095	154	105	916	2266579.83	264	5439543
gfp.tm1019.green	gfp	tm1019	green	n	6	8214.125	244.368	101.861	156	89	900	2007271.73	216	4817232
gfp.tm1019.green	gfp	tm1019	green	n	7	8157.456	524.562	288.463	218	115	2286	4279087.632	458	10269341
gfp.tm1019.green	gfp	tm1019	green	n	8	6772.81	362.286	220.513	136	96	1545	2453694.631	306	5888598
gfp.tm1019.green	gfp	tm1019	green	n	9	7572.013	297.863	118.498	162	106	1026	2255421.82	278	5412765
gfp.tm1019.green	gfp	tm1019	green	n	10	6042.359	205.233	53.143	181	108	466	1240094.171	195	2976090
gfp.tm1019.green	gfp	tm1019	green	n	11	5660.675	230.837	78.916	138	98	636	1306691.798	214	3135917
gfp.tm1019.green	gfp	tm1019	green	n	12	6256.119	290.239	137.19	159	100	1197	1815769.228	253	4357647
gfp.tm1019.green	gfp	tm1019	green	n	13	7239.081	353.255	175.827	152	103	1279	2557242.28	318	6137101
gfp.tm1019.green	gfp	tm1019	green	n	14	8204.958	290.964	132.065	231	95	954	2387343.682	254	5729363
gfp.tm1019.green	gfp	tm1019	green	n	15	7873.276	251.965	90.338	159	106	974	1983791.073	235	4760881
gfp.tm1019.green	gfp	tm1019	green	n	16	7309.084	216.936	73.309	149	95	611	1585603.71	201	3805275
gfp.tm1019.green	gfp	tm1019	green	n	17	9126.667	218.928	70.551	156	79	657	1998082.143	204	4795178
gfp.tm1019.green	gfp	tm1019	green	n	18	7446.174	219.448	64.029	212	90	524	1634044.257	212	3921527
gfp.tm1019.green	gfp	tm1019	green	n	19	6959.901	171.758	35.449	155	93	382	1195421.296	167	2868880
gfp.tm1019.green	gfp	tm1019	green	n	20	7907.028	449.894	186.396	571	106	1073	3557323.399	477	8537186
gfp.tm1019.green	gfp	tm1019	green	n	21	7744.521	245.202	86.588	148	96	765	1898974.697	232	4557331
gfp.tm1019.green	gfp	tm1019	green	n	22	7618.681	304.77	126.988	166	100	1013	2321949.027	282	5572423
gfp.tm1019.green	gfp	tm1019	green	n	23	6520.298	281.564	146.561	133	96	1162	1835884.314	240	4405921
gfp.tm1019.green	gfp	tm1019	green	n	24	5372.746	249.532	99.904	136	95	660	1340673.767	228	3217470
gfp.tm1019.green	gfp	tm1019	green	n	25	7031.155	163.671	33.898	136	76	358	1150796.34	156	2761785
gfp.tm1019.green	gfp	tm1019	green	n	26	6189.45	275.572	110.356	173	104	780	1705637.112	252	4093342
gfp.tm1019.green	gfp	tm1019	green	n	27	8125.371	145.489	24.301	134	59	278	1182148.606	139	2837027
gfp.tm1019.green	gfp	tm1019	green	n	28	6345.707	298.437	130.599	254	102	895	1893791.127	267	4544891
gfp.tm1019.green	gfp	tm1019	green	n	29	7435.756	330.129	158.605	160	107	1124	2454759.68	290	5891154
gfp.tm1019.green	gfp	tm1019	green	n	30	7431.59	345.825	150.753	169	116	1184	2570027.864	322	6167785
gfp.tm1019.green	gfp	tm1019	green	n	31	6447.795	247.204	97.748	193	101	801	1593919.507	222	3825232
gfp.tm1019.green	gfp	tm1019	green	n	32	7327.835	257.799	96.263	152	88	761	1889110.08	241	4533657
gfp.tm1019.green	gfp	tm1019	green	n	33	5251.073	411.055	302.085	136	109	1902	2158478.64	274	5180112
gfp.tm1019.green	gfp	tm1019	green	n	34	9064.998	292.871	117.942	159	94	877	2654870.491	271	6371398
gfp.tm1019.green	gfp	tm1019	green	n	35	7124.492	323.846	119.002	171	108	774	2307235.021	325	5537111
gfp.tm1019.green	gfp	tm1019	green	n	36	6194.866	275.253	104.139	151	108	819	1705158.34	262	4092193
gfp.tm1019.green	gfp	tm1019	green	n	37	8941.242	282.223	127.269	240	101	1266	2523426.151	246	6055946
gfp.tm1019.green	gfp	tm1019	green	n	38	5148.985	224.913	74.287	144	105	696	1158072.089	208	2779246
gfp.tm1019.green	gfp	tm1019	green	n	39	6431.127	201.392	65.86	138	82	526	1295179.605	186	3108289
gfp.tm1019.green	gfp	tm1019	green	n	40	7038.655	254.016	95.847	149	81	735	1787930.456	239	4290837
gfp.tm1019.green	gfp	tm1019	green	n	41	6180.282	321.16	152.163	155	96	1101	1984861.122	286	4763449
gfp.tm1019.green	gfp	tm1019	green	n	42	7302.834	357.333	181.682	149	101	1161	2609542.586	309	6262616
gfp.tm1019.green	gfp	tm1019	green	n	43	8567.475	237.09	85.465	199	89	751	2031266.576	216	4874817
gfp.tm1019.green	gfp	tm1019	green	n	44	7813.274	264.044	101.257	160	65	801	2063048.029	245	4951089
gfp.tm1019.green	gfp	tm1019	green	n	45	7398.671	226.736	75.773	161	101	626	1677547.912	210	4025931
gfp.tm1019.green	gfp	tm1019	green	n	46	6736.975	216.389	61.099	223	81	511	1457806.203	208	3498575
gfp.tm1019.green	gfp	tm1019	green	n	47	7052.822	285.262	89.119	317	106	623	2011904.025	296	4828349
gfp.tm1019.green	gfp	tm1019	green	n	48	6702.806	233.49	82.389	143	99	506	1565036.52	212	3755916
gfp.tm1019.green	gfp	tm1019	green	n	49	8458.72	234.52	77.025	153	91	509	1983740.655	221	4760760
gfp.tm1019.green	gfp	tm1019	green	n	50	6678.222	203.305	59.512	198	87	550	1357714.963	195	3258367
gfp.tm1019.green	gfp	tm1019	green	n	51	7200.746	230.714	83.714	150	105	717	1661310.098	214	3986962
gfp.tm1019.green	gfp	tm1019	green	n	52	9377.095	267.545	127.294	218	81	1137	2508796.75	229	6020837
gfp.tm1019.green	gfp	tm1019	green	n	53	6566.55	348.53	166.445	187	106	1226	2288637.104	314	5492478
gfp.tm1019.green	gfp	tm1019	green	n	54	6213.617	278.822	115.194	147	93	981	1732492.519	251	4157792
gfp.tm1019.green	gfp	tm1019	green	n	55	7977.865	319.08	148.957	185	101	1189	2545579.265	288	6109111
gfp.tm1019.green	gfp	tm1019	green	n	56	8894.99	265.156	102.676	162	104	866	2358559.05	245	5660283
gfp.tm1019.green	gfp	tm1019	green	n	57	7561.596	186.172	51.032	131	99	502	1407759.343	176	3378468
ctrl.wt.red	ctrl	wt	red	n	1	6169.029	212.56	52.788	234	100	420	1311285.959	213	3146944
ctrl.wt.red	ctrl	wt	red	n	2	5447.746	230.119	85.154	133	103	560	1253629.602	207	3008575
ctrl.wt.red	ctrl	wt	red	n	3	7934.942	187.682	30.627	191	92	306	1489244.422	190	3574025
ctrl.wt.red	ctrl	wt	red	n	4	8158.702	203.939	38.149	218	97	446	1663875.651	207	3993121
ctrl.wt.red	ctrl	wt	red	n	5	6601.132	187.701	35.333	200	108	397	1239036.442	188	2973553
ctrl.wt.red	ctrl	wt	red	n	6	5131.482	260.137	87.541	129	107	540	1334886.609	259	3203583
ctrl.wt.red	ctrl	wt	red	n	7	7186.992	187.225	34.288	191	83	385	1345585.843	189	3229260
ctrl.wt.red	ctrl	wt	red	n	8	5573.169	196.617	40.526	212	102	362	1095781.631	198	2629757
ctrl.wt.red	ctrl	wt	red	n	9	5604.42	228.373	72.593	204	102	589	1279897.873	215	3071616
ctrl.wt.red	ctrl	wt	red	n	10	5786.512	213.455	49.447	221	106	463	1235160.85	215	2964252
ctrl.wt.red	ctrl	wt	red	n	11	7400.751	177.686	25.949	185	101	273	1315011.96	178	3155886
ctrl.wt.red	ctrl	wt	red	n	12	6820.308	199.584	37.376	211	109	411	1361221.55	200	3266784
ctrl.wt.red	ctrl	wt	red	n	13	4212.274	237.802	88.288	131	99	564	1001685.709	213	2403937
ctrl.wt.red	ctrl	wt	red	n	14	7169.908	200.619	44.021	229	102	359	1438418.374	202	3452048
ctrl.wt.red	ctrl	wt	red	n	15	5353.575	219.561	55.735	230	100	488	1175437.316	220	2820922
ctrl.wt.red	ctrl	wt	red	n	16	4833.552	206.521	51.916	188	114	458	998230.97	200	2395646
ctrl.wt.red	ctrl	wt	red	n	17	8446.632	192.968	41.891	130	88	341	1629932.867	192	3911662
ctrl.wt.red	ctrl	wt	red	n	18	8924.57	196.202	37.9	205	98	346	1751015.425	198	4202247
ctrl.wt.red	ctrl	wt	red	n	19	7449.087	191.336	33.161	193	97	348	1425280.696	193	3420519
ctrl.wt.red	ctrl	wt	red	n	20	8503.301	191.187	32.302	193	105	345	1625723.093	192	3901559
ctrl.wt.red	ctrl	wt	red	n	21	7037.818	193.424	36.933	191	111	496	1361283.636	192	3266933
ctrl.wt.red	ctrl	wt	red	n	22	6704.47	204.63	44.514	220	90	421	1371934.534	207	3292494
ctrl.wt.red	ctrl	wt	red	n	23	5971.103	213.365	49.473	221	108	455	1274026.357	211	3057525
ctrl.wt.red	ctrl	wt	red	n	24	6378.205	187.89	32.241	191	102	423	1198403.771	188	2876039
ctrl.wt.red	ctrl	wt	red	n	25	6636.967	194.844	35.882	199	111	489	1293171.389	195	3103471
ctrl.wt.red	ctrl	wt	red	n	26	6839.476	200.256	48.225	218	109	414	1369642.764	197	3286994
ctrl.wt.red	ctrl	wt	red	n	27	5415.662	224.669	79.39	135	105	489	1216731.683	207	2920024
ctrl.wt.red	ctrl	wt	red	n	28	7750.35	192.461	32.918	194	101	331	1491642.864	193	3579781
ctrl.wt.red	ctrl	wt	red	n	29	7379.5	225.736	54.232	240	109	550	1665821.156	228	3997790
ctrl.wt.red	ctrl	wt	red	n	30	7226.993	184.908	29.265	191	106	408	1336327.091	187	3207040
ctrl.wt.red	ctrl	wt	red	n	31	7213.66	240.394	55.804	235	114	670	1734117.161	240	4161693
ctrl.wt.red	ctrl	wt	red	n	32	8569.971	211.378	40.189	214	110	360	1811506.91	215	4347420
ctrl.wt.red	ctrl	wt	red	n	33	8368.295	206.191	44.853	213	101	427	1725468.02	205	4140936
ctrl.wt.red	ctrl	wt	red	n	34	6679.469	204.686	43.317	212	106	390	1367196.403	207	3281123
ctrl.wt.red	ctrl	wt	red	n	35	8252.04	208.453	44.086	225	107	366	1720163.613	210	4128206
ctrl.wt.red	ctrl	wt	red	n	36	7284.913	200.163	39.568	204	103	445	1458166.767	202	3499442
ctrl.wt.red	ctrl	wt	red	n	37	5223.986	227.662	73.932	134	107	574	1189303.776	216	2854200
ctrl.wt.red	ctrl	wt	red	n	38	7404.918	217.1	45.13	230	110	686	1607607.274	220	3858083
ctrl.wt.red	ctrl	wt	red	n	39	5604.42	201.375	39.775	216	106	370	1128592.281	203	2708499
ctrl.wt.red	ctrl	wt	red	n	40	6066.108	196.269	38.162	201	107	386	1190586.751	197	2857279
ctrl.wt.red	ctrl	wt	red	n	41	7787.435	194.739	37.299	216	110	326	1516516.905	198	3639476
ctrl.wt.red	ctrl	wt	red	n	42	5955.686	188.767	38.151	196	99	414	1124239.168	187	2698052
ctrl.wt.red	ctrl	wt	red	n	43	6809.058	200.535	41.301	219	99	386	1365453.825	201	3276941
ctrl.wt.red	ctrl	wt	red	n	44	8094.116	203.69	39.612	205	110	1098	1648691.632	205	3956681
ctrl.wt.red	ctrl	wt	red	n	45	7404.918	199.826	49.048	202	101	403	1479694.407	195	3551106
ctrl.wt.red	ctrl	wt	red	n	46	6168.196	191.081	33.383	207	107	363	1178625.793	191	2828574
ctrl.wt.red	ctrl	wt	red	n	47	6738.221	211.354	46.978	219	113	446	1424151.895	211	3417810
ctrl.wt.red	ctrl	wt	red	n	48	8027.446	185.488	31.234	180	86	361	1488996.077	185	3573429
ctrl.wt.red	ctrl	wt	red	n	49	6851.56	208.817	48.281	210	101	446	1430723.442	206	3433581
ctrl.wt.red	ctrl	wt	red	n	50	9231.251	204.834	37.271	204	103	421	1890871.749	206	4537887
ctrl.wt.red	ctrl	wt	red	n	51	8878.735	193.723	36.953	201	89	354	1720019.44	197	4127860
ctrl.wt.red	ctrl	wt	red	n	52	6238.615	236.905	65.555	249	113	583	1477957.245	237	3546937
ctrl.wt.red	ctrl	wt	red	n	53	8036.197	195.091	35.269	203	102	356	1567790.057	197	3762526
ctrl.wt.red	ctrl	wt	red	n	54	5366.493	203.371	41.603	217	111	360	1091388.516	204	2619214
ctrl.wt.red	ctrl	wt	red	n	55	7719.516	210.65	41.806	214	110	398	1626118.528	212	3902508
ctrl.wt.red	ctrl	wt	red	n	56	8057.031	194.925	34.688	195	102	343	1570518.93	198	3769075
gfp.wt.red	gfp	wt	red	n	1	7568.258	194.536	35.983	211	102	367	1472296.424	199	3533352
gfp.wt.red	gfp	wt	red	n	2	7504.505	196.95	40.466	217	84	364	1478010.849	201	3547066
gfp.wt.red	gfp	wt	red	n	3	7087.403	208.966	50.607	213	96	469	1481023.484	208	3554296
gfp.wt.red	gfp	wt	red	n	4	7548.257	191.129	34.44	201	105	319	1442693.839	194	3462309
gfp.wt.red	gfp	wt	red	n	5	8370.378	196.217	35.132	216	101	351	1642412.016	200	3941611
gfp.wt.red	gfp	wt	red	n	6	7439.919	199.076	43.335	219	97	366	1481112.238	203	3554509
gfp.wt.red	gfp	wt	red	n	7	6284.867	201.52	45.955	217	101	385	1266529.224	203	3039533
gfp.wt.red	gfp	wt	red	n	8	7398.667	182.655	33.659	185	101	355	1351406.387	184	3243229
gfp.wt.red	gfp	wt	red	n	9	7329.914	193.059	37.972	203	102	363	1415108.011	195	3396106
gfp.wt.red	gfp	wt	red	n	10	4450.617	229.121	85.337	126	103	546	1019728.089	207	2447237
gfp.wt.red	gfp	wt	red	n	11	7871.605	192.156	34.149	201	108	313	1512575.325	195	3630017
gfp.wt.red	gfp	wt	red	n	12	7491.588	190.835	32.986	204	100	331	1429657.417	194	3431023
gfp.wt.red	gfp	wt	red	n	13	7285.329	200.81	42.182	201	106	447	1462967.67	198	3510964
gfp.wt.red	gfp	wt	red	n	14	7548.674	192.736	37.217	199	101	466	1454899.806	194	3491602
gfp.wt.red	gfp	wt	red	n	15	7361.999	195.716	36.939	199	104	315	1440862.089	199	3457913
gfp.wt.red	gfp	wt	red	n	16	7828.27	193.95	34.678	199	100	330	1518292.666	197	3643738
gfp.wt.red	gfp	wt	red	n	17	7519.923	193.736	33.922	202	94	351	1456881.562	194	3496358
gfp.wt.red	gfp	wt	red	n	18	8107.866	192.887	36.152	203	107	349	1563899.307	196	3753189
gfp.wt.red	gfp	wt	red	n	19	9315.42	199.276	41.865	206	92	378	1856342.917	203	4455022
gfp.wt.red	gfp	wt	red	n	20	8678.308	190.781	32.815	199	108	325	1655652.196	192	3973386
gfp.wt.red	gfp	wt	red	n	21	8225.788	194.58	36.647	206	94	382	1600575.128	195	3841207
gfp.wt.red	gfp	wt	red	n	22	8077.864	197.33	34.159	211	97	333	1594008.165	201	3825447
gfp.wt.red	gfp	wt	red	n	23	8487.466	181.103	31.954	183	98	340	1537102.681	181	3688880
gfp.wt.red	gfp	wt	red	n	24	6531.128	187.515	31.487	190	105	323	1224684.003	189	2939109
gfp.wt.red	gfp	wt	red	n	25	8423.713	194.335	34.173	198	91	401	1637019.272	196	3928669
gfp.wt.red	gfp	wt	red	n	26	9125.412	188.644	35.546	204	101	352	1721454.748	192	4131305
gfp.wt.red	gfp	wt	red	n	27	5509.832	191.551	35.358	203	103	369	1055413.033	192	2532877
gfp.wt.red	gfp	wt	red	n	28	8539.135	196.356	37.369	217	88	374	1676711.063	200	4023925
gfp.wt.red	gfp	wt	red	n	29	9536.68	198.74	36.961	209	107	379	1895323.009	200	4548570
gfp.wt.red	gfp	wt	red	n	30	6851.559	194.172	34.886	200	101	441	1330382.522	195	3192774
gfp.wt.red	gfp	wt	red	n	31	7093.653	195.311	35.358	198	108	389	1385467.923	196	3324973
gfp.wt.red	gfp	wt	red	n	32	7543.674	191.803	35.706	191	105	370	1446899.862	192	3472403
gfp.wt.red	gfp	wt	red	n	33	7537.84	200.171	38.404	218	104	367	1508855.573	201	3621090
gfp.wt.red	gfp	wt	red	n	34	8338.293	181.33	31.102	186	89	306	1511981.131	182	3628591
gfp.wt.red	gfp	wt	red	n	35	9301.67	192.24	34.186	211	96	334	1788148.591	195	4291363
gfp.wt.red	gfp	wt	red	n	36	7262.828	194.629	42.888	207	87	372	1413557.941	195	3392386
gfp.wt.red	gfp	wt	red	n	37	8863.733	184.658	31.16	190	93	357	1636758.427	185	3928043
gfp.wt.red	gfp	wt	red	n	38	7312.413	190.88	38.678	201	101	344	1395791.306	192	3349748
gfp.wt.red	gfp	wt	red	n	39	8442.048	185.716	32.548	188	92	336	1567822.817	186	3762605
gfp.wt.red	gfp	wt	red	n	40	7663.679	198.756	39.534	205	98	387	1523205.388	201	3655528
gfp.wt.red	gfp	wt	red	n	41	5651.088	187.334	34.204	184	105	349	1058641.512	188	2540625
gfp.wt.red	gfp	wt	red	n	42	7132.405	196.337	39.718	217	96	370	1400354.845	198	3360700
gfp.wt.red	gfp	wt	red	n	43	4774.382	191.437	40.661	204	103	378	913994.569	191	2193488
gfp.wt.red	gfp	wt	red	n	44	4151.854	242.863	84.128	126	92	558	1008332.575	227	2419889
gfp.wt.red	gfp	wt	red	n	45	6331.952	203.935	45.371	215	101	372	1291306.592	205	3098996
gfp.wt.red	gfp	wt	red	n	46	9384.173	186.277	30.952	194	94	334	1748053.448	188	4195139
gfp.wt.red	gfp	wt	red	n	47	10955.911	209.442	51.173	208	88	541	2294631.858	204	5506868
gfp.wt.red	gfp	wt	red	n	48	7437.002	194.914	38.887	195	104	490	1449574.149	196	3478821
gfp.wt.red	gfp	wt	red	n	49	8220.371	213.26	49.024	223	105	477	1753077.008	216	4207195
gfp.wt.red	gfp	wt	red	n	50	6792.806	195.872	36.642	202	100	353	1330523.778	199	3193113
gfp.wt.red	gfp	wt	red	n	51	7809.102	208.533	40.296	229	103	384	1628453.886	214	3908113
gfp.wt.red	gfp	wt	red	n	52	7817.019	184.279	32.248	187	109	352	1440512.073	186	3457073
gfp.wt.red	gfp	wt	red	n	53	6762.805	193.254	34.349	204	101	318	1306941.464	196	3136518
gfp.wt.red	gfp	wt	red	n	54	8261.206	199.786	40.869	214	98	348	1650471.546	202	3960953
gfp.wt.red	gfp	wt	red	n	55	8763.312	205.925	47.188	208	98	407	1804582.249	204	4330802
gfp.wt.red	gfp	wt	red	n	56	8644.557	207.934	48.731	210	86	416	1797494.846	210	4313793
gfp.wt.red	gfp	wt	red	n	57	9357.089	197.789	35.68	201	96	415	1850726.414	200	4441543
gfp.wt.red	gfp	wt	red	n	58	8933.736	197.12	36.772	220	101	323	1761019.867	202	4226257
gfp.wt.red	gfp	wt	red	n	59	5935.684	214.207	75.337	127	102	484	1271462.78	192	3051373
gfp.wt.red	gfp	wt	red	n	60	6823.225	202.344	40.94	210	103	345	1380638.122	206	3313382
gfp.wt.red	gfp	wt	red	n	61	7326.585	206.267	47.703	219	103	555	1511229.84	210	3626786
gfp.wt.red	gfp	wt	red	n	62	7591.597	199.457	44.866	213	105	384	1514199.559	203	3633913
gfp.wt.red	gfp	wt	red	n	63	7346.169	186.822	35.121	185	105	349	1372424.335	187	3293668
gfp.wt.red	gfp	wt	red	n	64	7844.942	198.435	38.812	213	100	502	1556708.583	200	3735930
gfp.wt.red	gfp	wt	red	n	65	6228.618	181.173	37.026	182	103	494	1128457.778	179	2708175
gfp.wt.red	gfp	wt	red	n	66	7710.769	182.345	32.054	190	100	373	1406020.453	185	3374295
gfp.wt.red	gfp	wt	red	n	67	8018.699	195.173	36.952	212	105	373	1565031.88	198	3755905
gfp.wt.red	gfp	wt	red	n	68	8290.795	194.309	39.685	203	85	390	1610973.145	196	3866159
ctrl.tm1019.red	ctrl	tm1019	red	n	1	7696.182	209.959	46.995	209	106	467	1615885.339	211	3877949
ctrl.tm1019.red	ctrl	tm1019	red	n	2	7309.498	183.758	30.999	190	108	357	1343176.726	185	3223478
ctrl.tm1019.red	ctrl	tm1019	red	n	3	6669.886	221.193	51.627	221	113	584	1475334.383	221	3540642
ctrl.tm1019.red	ctrl	tm1019	red	n	4	8720.812	195.648	31.882	203	100	308	1706207.767	199	4094713
ctrl.tm1019.red	ctrl	tm1019	red	n	5	8397.047	198.898	39.516	195	87	373	1670155.716	199	4008192
ctrl.tm1019.red	ctrl	tm1019	red	n	6	7412.419	222.096	51.666	225	111	518	1646270.049	223	3950869
ctrl.tm1019.red	ctrl	tm1019	red	n	7	7699.516	180.963	33.235	189	99	387	1393331.083	181	3343843
ctrl.tm1019.red	ctrl	tm1019	red	n	8	6604.466	239.702	77.004	130	109	506	1583100.936	231	3799270
ctrl.tm1019.red	ctrl	tm1019	red	n	9	6983.65	216.889	60.404	207	103	578	1514677.417	207	3635061
ctrl.tm1019.red	ctrl	tm1019	red	n	10	6771.974	191.338	35.312	201	106	422	1295735.825	192	3109625
ctrl.tm1019.red	ctrl	tm1019	red	n	11	8988.324	192.734	34.235	192	104	336	1732357.285	193	4157469
ctrl.tm1019.red	ctrl	tm1019	red	n	12	7181.576	192.903	38.312	204	92	384	1385344.054	191	3324675
ctrl.tm1019.red	ctrl	tm1019	red	n	13	7174.909	202.373	38.294	203	108	374	1452007.493	205	3484660
ctrl.tm1019.red	ctrl	tm1019	red	n	14	6936.564	184.209	33.004	190	101	329	1277779.177	184	3066531
ctrl.tm1019.red	ctrl	tm1019	red	n	15	6866.145	194.966	34.949	185	110	349	1338664.438	195	3212649
ctrl.tm1019.red	ctrl	tm1019	red	n	16	6636.551	218.757	63.084	205	104	622	1451794.566	209	3484149
ctrl.tm1019.red	ctrl	tm1019	red	n	17	6964.066	189.018	40.567	181	95	587	1316336.342	187	3159064
ctrl.tm1019.red	ctrl	tm1019	red	n	18	6746.139	200.766	44.495	201	99	410	1354396.818	197	3250405
ctrl.tm1019.red	ctrl	tm1019	red	n	19	7717.017	195.388	40.739	205	106	357	1507810.439	196	3618581
ctrl.tm1019.red	ctrl	tm1019	red	n	20	6094.443	241.015	66.568	252	107	728	1468851.59	241	3525084
ctrl.tm1019.red	ctrl	tm1019	red	n	21	4944.808	226.912	74.812	130	108	446	1122035.867	204	2692764
ctrl.tm1019.red	ctrl	tm1019	red	n	22	8575.389	196.605	37.794	204	108	348	1685962.682	198	4046127
ctrl.tm1019.red	ctrl	tm1019	red	n	23	7558.676	235.77	61.52	244	91	594	1782107.041	238	4276863
ctrl.tm1019.red	ctrl	tm1019	red	n	24	6920.73	224.53	66.196	203	112	755	1553909.196	212	3729213
ctrl.tm1019.red	ctrl	tm1019	red	n	25	7397.419	203.056	39.481	220	110	354	1502090.596	207	3604854
ctrl.tm1019.red	ctrl	tm1019	red	n	26	4785.217	245.981	89.835	128	110	563	1177074.195	229	2824850
ctrl.tm1019.red	ctrl	tm1019	red	n	27	6301.119	201.319	41.316	203	98	345	1268537.508	203	3044352
ctrl.tm1019.red	ctrl	tm1019	red	n	28	6566.548	210.317	48.925	183	104	426	1381055.109	207	3314382
ctrl.tm1019.red	ctrl	tm1019	red	n	29	7916.192	224.123	46.664	235	103	770	1774202.516	228	4257893
ctrl.tm1019.red	ctrl	tm1019	red	n	30	6899.063	188.896	38.261	185	93	409	1303207.83	186	3127557
ctrl.tm1019.red	ctrl	tm1019	red	n	31	6182.364	248.345	74.447	132	98	607	1535361.688	255	3684701
ctrl.tm1019.red	ctrl	tm1019	red	n	32	6177.363	214.498	61.061	173	92	450	1325032.153	202	3179933
ctrl.tm1019.red	ctrl	tm1019	red	n	33	6043.607	209.428	42.146	219	107	434	1265698.63	211	3037539
ctrl.tm1019.red	ctrl	tm1019	red	n	34	7591.177	193.663	38.646	178	106	350	1470127.481	192	3528146
ctrl.tm1019.red	ctrl	tm1019	red	n	35	10307.551	202.268	43.133	197	96	465	2084890.351	200	5003510
ctrl.tm1019.red	ctrl	tm1019	red	n	36	6580.298	198.062	43.689	187	89	366	1303309.501	195	3127801
ctrl.tm1019.red	ctrl	tm1019	red	n	37	7741.601	181.765	41.292	175	80	385	1407154.209	179	3377017
ctrl.tm1019.red	ctrl	tm1019	red	n	38	8365.379	220.299	47.751	235	104	408	1842884.379	223	4422722
ctrl.tm1019.red	ctrl	tm1019	red	n	39	5758.178	230.564	66.142	131	108	538	1327626.437	228	3186159
ctrl.tm1019.red	ctrl	tm1019	red	n	40	8208.705	187.702	31.936	201	103	307	1540790.684	191	3697730
ctrl.tm1019.red	ctrl	tm1019	red	n	41	6448.626	199.526	45.508	198	104	469	1286671.247	197	3087871
ctrl.tm1019.red	ctrl	tm1019	red	n	42	6013.606	212.737	50.663	219	108	439	1279316.33	215	3070220
ctrl.tm1019.red	ctrl	tm1019	red	n	43	8825.4	191.948	34.512	200	103	367	1694013.881	193	4065449
ctrl.tm1019.red	ctrl	tm1019	red	n	44	9250.003	196.514	35.718	208	105	333	1817750.74	199	4362404
ctrl.tm1019.red	ctrl	tm1019	red	n	45	6127.361	243.446	73.453	236	110	534	1491683.875	239	3579879
ctrl.tm1019.red	ctrl	tm1019	red	n	46	6116.944	207.556	60.139	132	108	505	1269610.89	199	3046928
ctrl.tm1019.red	ctrl	tm1019	red	n	47	6166.53	205.595	46.18	205	97	553	1267809.142	204	3042604
ctrl.tm1019.red	ctrl	tm1019	red	n	48	9288.754	193.039	34.223	200	106	394	1793090.872	195	4303223
ctrl.tm1019.red	ctrl	tm1019	red	n	49	7428.253	226.758	59.753	233	109	595	1684414.279	225	4042411
ctrl.tm1019.red	ctrl	tm1019	red	n	50	8954.989	194.081	33.942	195	99	343	1737995.041	196	4170999
ctrl.tm1019.red	ctrl	tm1019	red	n	51	6165.279	239.279	76.308	130	102	686	1475221.878	237	3540372
ctrl.tm1019.red	ctrl	tm1019	red	n	52	9108.33	211.511	45.238	226	91	410	1926509.004	214	4623412
ctrl.tm1019.red	ctrl	tm1019	red	n	53	7473.672	209.07	45.438	213	88	375	1562517.503	212	3749872
ctrl.tm1019.red	ctrl	tm1019	red	n	54	7962.444	219.138	62.49	152	95	540	1744873.686	217	4187507
ctrl.tm1019.red	ctrl	tm1019	red	n	55	5523.167	215.339	60.185	128	100	454	1189354.335	211	2854321
ctrl.tm1019.red	ctrl	tm1019	red	n	56	6946.148	201.269	42.722	204	101	415	1398044.213	200	3355154
ctrl.tm1019.red	ctrl	tm1019	red	n	57	6221.115	200.394	38.477	205	110	404	1246671.934	203	2991877
gfp.tm1019.red	gfp	tm1019	red	n	1	7845.359	202.19	40.128	221	97	481	1586250.823	205	3806828
gfp.tm1019.red	gfp	tm1019	red	n	2	5111.067	210.609	51.169	217	101	431	1076435.858	209	2583328
gfp.tm1019.red	gfp	tm1019	red	n	3	7681.601	203.435	42.736	217	102	372	1562706.414	205	3750324
gfp.tm1019.red	gfp	tm1019	red	n	4	7239.914	191.696	36.865	198	96	343	1387861.34	191	3330715
gfp.tm1019.red	gfp	tm1019	red	n	5	8026.2	198.041	39.577	186	80	371	1589515.139	196	3814662
gfp.tm1019.red	gfp	tm1019	red	n	6	8214.125	199.703	38.598	213	97	365	1640387.464	203	3936750
gfp.tm1019.red	gfp	tm1019	red	n	7	8157.456	217.327	50.807	238	98	421	1772834.766	220	4254609
gfp.tm1019.red	gfp	tm1019	red	n	8	6772.81	225.514	59.284	231	107	464	1527363.965	223	3665506
gfp.tm1019.red	gfp	tm1019	red	n	9	7572.013	207.424	39.679	223	106	381	1570615.942	213	3769306
gfp.tm1019.red	gfp	tm1019	red	n	10	6042.359	176.939	29.702	177	98	302	1069130.108	175	2565795
gfp.tm1019.red	gfp	tm1019	red	n	11	5660.675	181.233	32.646	194	96	307	1025902.299	181	2462053
gfp.tm1019.red	gfp	tm1019	red	n	12	6256.119	211.982	45.201	233	106	472	1326185.188	213	3182699
gfp.tm1019.red	gfp	tm1019	red	n	13	7239.081	229.412	54.686	225	107	458	1660735.06	232	3985582
gfp.tm1019.red	gfp	tm1019	red	n	14	8204.958	195.548	37.155	203	108	578	1604462.905	197	3850535
gfp.tm1019.red	gfp	tm1019	red	n	15	7873.276	189.668	31.171	193	109	318	1493306.576	191	3583772
gfp.tm1019.red	gfp	tm1019	red	n	16	7309.084	199.936	42.309	213	102	360	1461345.948	202	3507070
gfp.tm1019.red	gfp	tm1019	red	n	17	9126.667	197.908	34.87	204	86	430	1806238.793	200	4334775
gfp.tm1019.red	gfp	tm1019	red	n	18	7446.174	202.906	39.401	218	109	372	1510874.462	204	3625933
gfp.tm1019.red	gfp	tm1019	red	n	19	6959.901	190.92	32.286	202	106	332	1328782.807	192	3188933
gfp.tm1019.red	gfp	tm1019	red	n	20	7907.028	214.189	45.852	218	105	482	1693594.479	215	4064441
gfp.tm1019.red	gfp	tm1019	red	n	21	7744.521	188.861	32.461	200	88	296	1462635.591	191	3510165
gfp.tm1019.red	gfp	tm1019	red	n	22	7618.681	199.17	39.476	201	98	370	1517412.677	200	3641624
gfp.tm1019.red	gfp	tm1019	red	n	23	6520.298	194.781	44.276	183	108	400	1270030.539	189	3047934
gfp.tm1019.red	gfp	tm1019	red	n	24	5372.746	196.175	40.704	193	104	351	1054000.667	195	2529486
gfp.tm1019.red	gfp	tm1019	red	n	25	7031.155	190.121	32.829	189	105	312	1336772.756	191	3208108
gfp.tm1019.red	gfp	tm1019	red	n	26	6189.45	221.441	51.632	232	108	439	1370600.968	225	3289292
gfp.tm1019.red	gfp	tm1019	red	n	27	8125.371	190.595	31.576	195	98	323	1548658.272	192	3716610
gfp.tm1019.red	gfp	tm1019	red	n	28	6345.707	207.272	41.453	223	109	352	1315285.524	209	3156541
gfp.tm1019.red	gfp	tm1019	red	n	29	7435.756	198.416	36.922	210	109	430	1475374.506	200	3540737
gfp.tm1019.red	gfp	tm1019	red	n	30	7431.59	237.499	58.415	269	104	455	1764998.575	244	4235803
gfp.tm1019.red	gfp	tm1019	red	n	31	6447.795	199.685	37.523	198	113	361	1287529.672	200	3089930
gfp.tm1019.red	gfp	tm1019	red	n	32	7327.835	186.058	31.892	201	99	290	1363403.556	189	3272019
gfp.tm1019.red	gfp	tm1019	red	n	33	5251.073	225.163	76.814	132	109	514	1182345.698	204	2837500
gfp.tm1019.red	gfp	tm1019	red	n	34	9064.998	193.576	33.925	203	109	319	1754769.357	195	4211254
gfp.tm1019.red	gfp	tm1019	red	n	35	7124.492	197.318	38.22	209	104	355	1405790.91	200	3373744
gfp.tm1019.red	gfp	tm1019	red	n	36	6194.866	197.253	36.771	219	110	335	1221957.509	201	2932564
gfp.tm1019.red	gfp	tm1019	red	n	37	8941.242	181.41	29.171	185	98	379	1622034.125	180	3892704
gfp.tm1019.red	gfp	tm1019	red	n	38	5148.985	201.515	39.767	218	108	385	1037598.667	203	2490123
gfp.tm1019.red	gfp	tm1019	red	n	39	6431.127	179.351	27.756	186	114	293	1153431.044	181	2768108
gfp.tm1019.red	gfp	tm1019	red	n	40	7038.655	198.458	35.132	214	103	356	1396878.419	201	3352355
gfp.tm1019.red	gfp	tm1019	red	n	41	6180.282	202.696	43.241	211	109	346	1252715.998	203	3006381
gfp.tm1019.red	gfp	tm1019	red	n	42	7302.834	217.717	50.763	254	96	418	1589950.992	219	3815708
gfp.tm1019.red	gfp	tm1019	red	n	43	8567.475	196.094	36.326	201	101	361	1680027.192	198	4031881
gfp.tm1019.red	gfp	tm1019	red	n	44	7813.274	174.706	28.916	175	104	292	1365022.797	173	3275905
gfp.tm1019.red	gfp	tm1019	red	n	45	7398.671	184.626	31.823	192	100	364	1365988.257	185	3278222
gfp.tm1019.red	gfp	tm1019	red	n	46	6736.975	173.494	25.698	179	93	278	1168825.497	173	2805053
gfp.tm1019.red	gfp	tm1019	red	n	47	7052.822	186	34.433	183	102	333	1311827.449	183	3148242
gfp.tm1019.red	gfp	tm1019	red	n	48	6702.806	193.173	36.318	204	99	318	1294802.921	195	3107385
gfp.tm1019.red	gfp	tm1019	red	n	49	8458.72	183.467	30.189	199	106	306	1551897.586	184	3724384
gfp.tm1019.red	gfp	tm1019	red	n	50	6678.222	204.917	41.603	220	109	373	1368482.121	205	3284207
gfp.tm1019.red	gfp	tm1019	red	n	51	7200.746	198.14	37.208	208	106	332	1426757.711	200	3424062
gfp.tm1019.red	gfp	tm1019	red	n	52	9377.095	208.721	52.567	186	102	483	1957199.872	203	4697065
gfp.tm1019.red	gfp	tm1019	red	n	53	6566.55	200.033	41.494	215	99	369	1313526.286	203	3152319
gfp.tm1019.red	gfp	tm1019	red	n	54	6213.617	201.869	43.464	214	102	403	1254334.831	202	3010266
gfp.tm1019.red	gfp	tm1019	red	n	55	7977.865	216.647	47.955	232	103	396	1728378.997	220	4147920
gfp.tm1019.red	gfp	tm1019	red	n	56	8894.99	194.864	33.902	205	109	517	1733316.723	198	4159770
gfp.tm1019.red	gfp	tm1019	red	n	57	7561.596	193.67	33.331	204	98	341	1464451.101	195	3514522
