# Supplementary material for: A genetic framework for RNAi inheritance in Caenorhabditis elegans
Source: EMBO Rep. 2025 Jul 7;26(16):4072–99. doi: 10.1038/s44319-025-00512-7 (PMC12373942; doi:10.1038/s44319-025-00512-7)
Supplement: Supplementary file 9 — Figure EV2 Source Data [file 44319_2025_512_MOESM9_ESM.zip › Figure_EV2/EV2J/Comparison_relative_GFP_fluorescence_reduction.csv]

mutant	generation	estimate	LCL	UCL	sex
wago4	4	0.491893311	0.407578959	0.576207663	herma
wago4	8	0.390541322	0.323740267	0.457342377	herma
wago4	4	0.088058054	-0.019876004	0.195992112	male
wago4	8	0.199902513	0.100193189	0.299611837	male
