# Supplementary material for: A genetic framework for RNAi inheritance in Caenorhabditis elegans
Source: EMBO Rep. 2025 Jul 7;26(16):4072–99. doi: 10.1038/s44319-025-00512-7 (PMC12373942; doi:10.1038/s44319-025-00512-7)
Supplement: Supplementary file 9 — Figure EV2 Source Data [file 44319_2025_512_MOESM9_ESM.zip › Figure_EV2/EV2K/Comparison_relative_GFP_fluorescence_intensity.csv]

mutant	generation	sex	estimate	LCL	UCL
wago4	4	herma	-0.097979144	-0.164244694	-0.031713593
wago4	4	male	-0.432163515	-0.51965273	-0.344674299
wago4	8	herma	-0.084901391	-0.129900772	-0.039902011
wago4	8	male	-0.323262556	-0.41067905	-0.235846063
