# Supplementary material for: A genetic framework for RNAi inheritance in Caenorhabditis elegans
Source: EMBO Rep. 2025 Jul 7;26(16):4072–99. doi: 10.1038/s44319-025-00512-7 (PMC12373942; doi:10.1038/s44319-025-00512-7)
Supplement: Supplementary file 10 — Figure EV3 Source Data [file 44319_2025_512_MOESM10_ESM.zip]

Archive with 3 entries (1 files):
- Figure_EV3/
- Figure_EV3/EV3B/
- Figure_EV3/EV3B/smFISH_fluorescence_measurements_P0_hermaphrodites_hrde-1.csv
