# Supplementary material for: A genetic framework for RNAi inheritance in Caenorhabditis elegans
Source: EMBO Rep. 2025 Jul 7;26(16):4072–99. doi: 10.1038/s44319-025-00512-7 (PMC12373942; doi:10.1038/s44319-025-00512-7)
Supplement: Supplementary file 10 — Figure EV3 Source Data [file 44319_2025_512_MOESM10_ESM.zip › Figure_EV3/EV3B/smFISH_fluorescence_measurements_P0_hermaphrodites_hrde-1.csv]

Index	Generation	Sex	RNAi	Genotype	Channel	Signal	image	Area	Mean	StdDev	Mode	Min	Max	IntDen	Median	RawIntDen
1	P0	herma	ctrl	wt	DAPI	gonad	n	12531.493	5398.881	855.376	4728.189	4200	11509	67656036.42	5226	2917738776
1	P0	herma	ctrl	wt	DAPI	worm	n	21516.754	5148.782	818.109	4621.545	4022	11509	110785075.3	4863	4777724607
1	P0	herma	ctrl	wt	DAPI	auto	n	8985.262	4799.976	611.084	4570.625	4022	8950	43129038.89	4603	1859985831
1	P0	herma	ctrl	wt	DAPI	background	n	74981.727	4195.112	42.586	4199.549	3837	4662	314556709.1	4198	13565593788
1	P0	herma	ctrl	wt	GFP	gonad	n	12531.493	4993.453	675.63	4384.514	4065	13688	62575422.24	4815	2698631867
1	P0	herma	ctrl	wt	GFP	worm	n	21516.754	4873.248	939.988	4318.641	3957	16301	104856488.3	4448	4522047965
1	P0	herma	ctrl	wt	GFP	auto	n	8985.262	4705.602	1196.24	4318.641	3957	16301	42281066.06	4342	1823416098
1	P0	herma	ctrl	wt	GFP	background	n	74981.727	4186.818	42.045	4196.072	3797	4540	313934846.1	4190	13538775283
1	P0	herma	ctrl	wt	RFP	gonad	n	12531.493	4619.351	458.741	4278.873	3969	14546	57887358.57	4451	2496454118
1	P0	herma	ctrl	wt	RFP	worm	n	21516.754	4464.147	399.471	4269.068	3873	14546	96053955.72	4306	4142429353
1	P0	herma	ctrl	wt	RFP	auto	n	8985.262	4247.689	90.48	4251.498	3873	8842	38166597.15	4242	1645975235
1	P0	herma	ctrl	wt	RFP	background	n	74981.727	4178.19	39.5	4189.307	3793	4500	313287897.4	4182	13510874928
1	P0	herma	ctrl	wt	smFISH	gonad	n	12531.493	7414.75	1539.186	6231.279	4736	21025	92917886.85	7029	4007183036
1	P0	herma	ctrl	wt	smFISH	worm	n	21516.754	6628.59	1515.604	5493.051	4423	21025	142625749.8	6044	6150887677
1	P0	herma	ctrl	wt	smFISH	auto	n	8985.262	5532.155	363.926	5446.768	4423	8194	49707862.98	5492	2143704641
1	P0	herma	ctrl	wt	smFISH	background	n	74981.727	4396.666	83.607	4407.693	4014	5971	329669642.1	4396	14217355152
2	P0	herma	ctrl	wt	DAPI	gonad	n	18696.969	5333.271	906.129	4549.049	4099	13316	99715996.43	5056	4300360151
2	P0	herma	ctrl	wt	DAPI	worm	n	22942.126	5178.94	888.445	4507.854	3979	13316	118815887.7	4876	5124063610
2	P0	herma	ctrl	wt	DAPI	auto	n	4245.157	4499.219	287.472	4345.029	3979	9658	19099891.24	4434	823703459
2	P0	herma	ctrl	wt	DAPI	background	n	73556.324	4192.073	41.477	4193.879	3806	4928	308353450	4196	13298075900
2	P0	herma	ctrl	wt	GFP	gonad	n	18696.969	5150.25	908.52	4325.311	3932	11987	96294071.18	4877	4152785925
2	P0	herma	ctrl	wt	GFP	worm	n	22942.126	4986.391	890.062	4262.381	3932	11987	114398402.1	4653	4933554768
2	P0	herma	ctrl	wt	GFP	auto	n	4245.157	4264.702	83.106	4245.568	3933	7338	18104330.9	4259	780768843
2	P0	herma	ctrl	wt	GFP	background	n	73556.324	4184.263	41.164	4192.213	3805	4542	307779021.3	4188	13273303041
2	P0	herma	ctrl	wt	RFP	gonad	n	18696.969	4649.889	574.532	4281.645	3894	14340	86938835.98	4447	3749331293
2	P0	herma	ctrl	wt	RFP	worm	n	22942.126	4567.007	547.338	4220.537	3873	14340	104776850.3	4366	4518614945
2	P0	herma	ctrl	wt	RFP	auto	n	4245.157	4201.968	41.268	4209.98	3873	4487	17838014.31	4205	769283652
2	P0	herma	ctrl	wt	RFP	background	n	73556.324	4176.87	39.323	4182.586	3798	4530	307235183.3	4181	13249849440
2	P0	herma	ctrl	wt	smFISH	gonad	y	18696.969	7427.36	1863.963	5497.117	4557	16297	138869125.7	7023	5988881178
2	P0	herma	ctrl	wt	smFISH	worm	n	22942.126	7059.505	1858.573	5512.121	4319	16297	161960064.1	6570	6984702864
2	P0	herma	ctrl	wt	smFISH	auto	n	4245.157	5439.36	380.891	5253.336	4319	8339	23090938.48	5422	995821686
2	P0	herma	ctrl	wt	smFISH	background	n	73556.324	4391.408	73.855	4401.422	4019	7579	323015828.4	4393	13930406818
3	P0	herma	ctrl	wt	DAPI	gonad	n	19866.516	5496.004	854.108	4566.242	4165	11249	109186443.4	5298	4708844041
3	P0	herma	ctrl	wt	DAPI	worm	n	25997.785	5266.567	863.151	4538.312	3985	11249	136919076.9	5014	5904859241
3	P0	herma	ctrl	wt	DAPI	auto	n	6131.269	4523.148	268.527	4452.477	3985	8501	27732633.49	4475	1196015200
3	P0	herma	ctrl	wt	DAPI	background	n	70499.423	4196.095	42.444	4204.537	3814	5193	295822262.8	4199	12757819157
3	P0	herma	ctrl	wt	GFP	gonad	n	19866.516	5287.654	911.821	4343.262	4005	11535	105047256.7	5071	4530334842
3	P0	herma	ctrl	wt	GFP	worm	n	25997.785	5051.398	904.148	4300.387	3929	11535	131325169.4	4718	5663612828
3	P0	herma	ctrl	wt	GFP	auto	n	6131.269	4285.885	73.927	4264.248	3929	7432	26277912.71	4283	1133277986
3	P0	herma	ctrl	wt	GFP	background	n	70499.423	4186.351	41.573	4190.961	3779	4535	295135307.8	4190	12728193097
3	P0	herma	ctrl	wt	RFP	gonad	n	19866.516	4708.275	638.228	4245.756	3920	13731	93537027.59	4460	4033937376
3	P0	herma	ctrl	wt	RFP	worm	n	25997.785	4589.232	598.007	4232.084	3866	13731	119309865.6	4352	5145433191
3	P0	herma	ctrl	wt	RFP	auto	n	6131.269	4203.508	42.407	4207.926	3866	4512	25772838.06	4207	1111495815
3	P0	herma	ctrl	wt	RFP	background	n	70499.423	4178.096	39.59	4188.061	3776	4501	294553332.3	4182	12703094455
3	P0	herma	ctrl	wt	smFISH	gonad	n	19866.516	7744.941	1986.494	5562.139	4448	15211	153864997.4	7356	6635679792
3	P0	herma	ctrl	wt	smFISH	worm	n	25997.785	7209.254	1996.253	5552.691	4384	15674	187424640.4	6458	8082994314
3	P0	herma	ctrl	wt	smFISH	auto	n	6131.269	5473.523	410.348	5243.98	4384	15674	33559643.04	5415	1447314522
3	P0	herma	ctrl	wt	smFISH	background	n	70499.423	4398.923	86.879	4403.973	4004	6206	310121521.8	4398	13374498099
4	P0	herma	ctrl	wt	DAPI	gonad	n	21921.116	5426.116	921.959	4810.555	4072	14292	118946526.8	5119	5129763610
4	P0	herma	ctrl	wt	DAPI	worm	n	26239.885	5299.063	907.34	4807.98	4026	14292	139046802.1	4980	5996620872
4	P0	herma	ctrl	wt	DAPI	auto	n	4318.769	4654.167	435.544	4403.949	4026	9256	20100275.26	4554	866857262
4	P0	herma	ctrl	wt	DAPI	background	n	70257.323	4193.914	42.648	4204.588	3817	4740	294653138.2	4197	12707398748
4	P0	herma	ctrl	wt	GFP	gonad	n	21921.116	4862.595	660.215	4366.525	3998	12983	106593512.2	4598	4597019639
4	P0	herma	ctrl	wt	GFP	worm	n	26239.885	4768.228	640.37	4348.262	3905	12983	125117760.5	4502	5395908160
4	P0	herma	ctrl	wt	GFP	auto	n	4318.769	4289.242	66.63	4287.037	3905	5636	18524248.31	4288	798888521
4	P0	herma	ctrl	wt	GFP	background	n	70257.323	4184.52	41.672	4192.078	3807	4551	293993152	4188	12678935759
4	P0	herma	ctrl	wt	RFP	gonad	n	21921.116	4573.27	501.49	4262.68	3914	13310	100251173.1	4404	4323495888
4	P0	herma	ctrl	wt	RFP	worm	n	26239.885	4514.836	477.246	4250.162	3901	13310	118468775.7	4336	5109159810
4	P0	herma	ctrl	wt	RFP	auto	n	4318.769	4218.239	44.947	4227.953	3901	4501	18217602.58	4221	785663922
4	P0	herma	ctrl	wt	RFP	background	n	70257.323	4176.59	39.387	4185.111	3786	4503	293436049.1	4181	12654909786
4	P0	herma	ctrl	wt	smFISH	gonad	n	21921.116	7285.499	1538.249	6444.201	4598	22433	159706266.3	6759	6887594073
4	P0	herma	ctrl	wt	smFISH	worm	n	26239.885	7057.351	1508.952	6416.578	4489	22433	185184076.7	6577	7986366338
4	P0	herma	ctrl	wt	smFISH	auto	n	4318.769	5899.322	467.506	5827.506	4489	7832	25477810.41	5859	1098772265
4	P0	herma	ctrl	wt	smFISH	background	n	70257.323	4398.255	112.736	4394.102	4012	7848	309009621	4395	13326545560
5	P0	herma	ctrl	wt	DAPI	gonad	n	14375.176	5786.664	1087.016	4802.854	4188	14343	83184319.37	5515	3587459893
5	P0	herma	ctrl	wt	DAPI	worm	n	20297.896	5474.405	1062.453	4732.6	3984	14343	111118902.7	5073	4792184512
5	P0	herma	ctrl	wt	DAPI	auto	n	5922.72	4716.512	435.433	4624.811	3984	8739	27934583.37	4627	1204724619
5	P0	herma	ctrl	wt	DAPI	background	n	76199.312	4194.371	41.449	4187.041	3821	4868	319608186.6	4198	13783626043
5	P0	herma	ctrl	wt	GFP	gonad	n	14375.176	4963.695	757.418	4352.641	4016	9576	71353989.23	4651	3077257547
5	P0	herma	ctrl	wt	GFP	worm	n	20297.896	4767.989	707.545	4321.033	3959	9576	96780153.9	4420	4173802505
5	P0	herma	ctrl	wt	GFP	auto	n	5922.72	4292.988	68.573	4286.322	3959	6028	25426164.67	4291	1096544958
5	P0	herma	ctrl	wt	GFP	background	n	76199.312	4184.822	41.107	4194.727	3813	4545	318880555.6	4189	13752245768
5	P0	herma	ctrl	wt	RFP	gonad	n	14375.176	4709.486	654.055	4271.061	3931	12222	67699690.21	4430	2919659922
5	P0	herma	ctrl	wt	RFP	worm	n	20297.896	4565.362	594.924	4234.619	3893	12222	92667243.07	4302	3996426495
5	P0	herma	ctrl	wt	RFP	auto	n	5922.72	4215.555	43.622	4217.988	3893	4507	24967552.86	4218	1076766573
5	P0	herma	ctrl	wt	RFP	background	n	76199.312	4177.693	39.325	4185.164	3795	4511	318337318.3	4182	13728817768
5	P0	herma	ctrl	wt	smFISH	gonad	n	14375.176	7171.921	1291.923	6257.906	4768	20336	103097630.8	6739	4446254034
5	P0	herma	ctrl	wt	smFISH	worm	n	20297.896	6658.914	1360.95	5361.637	4330	20336	135161943.7	6286	5829079997
5	P0	herma	ctrl	wt	smFISH	auto	n	5922.72	5413.781	327.907	5334.062	4330	8138	32064312.9	5372	1382825963
5	P0	herma	ctrl	wt	smFISH	background	n	76199.312	4391.811	70.181	4404.533	4006	5913	334652967.7	4394	14432456847
1	P0	herma	gfp	wt	DAPI	gonad	n	22211.934	5999.414	1209.865	4838.041	4250	15401	133258587.3	5706	5746994639
1	P0	herma	gfp	wt	DAPI	worm	n	29197.223	5696.563	1199.125	4807.201	3982	15401	166323812	5272	7172986559
1	P0	herma	gfp	wt	DAPI	auto	n	6985.289	4733.552	369.591	4603.674	3982	8595	33065224.65	4671	1425991920
1	P0	herma	gfp	wt	DAPI	background	n	67299.985	4196.862	43.309	4206.146	3798	4547	282448721	4200	12181063284
1	P0	herma	gfp	wt	GFP	gonad	n	22211.934	4650.214	575.671	4338.785	3964	10154	103290244.8	4375	4454560827
1	P0	herma	gfp	wt	GFP	worm	n	29197.223	4566.747	529.911	4329.297	3907	11915	133336331.2	4350	5750347471
1	P0	herma	gfp	wt	GFP	auto	n	6985.289	4301.338	165.353	4298.016	3907	11915	30046086.44	4292	1295786644
1	P0	herma	gfp	wt	GFP	background	n	67299.985	4184.101	41.726	4191.697	3777	4522	281589944.3	4188	12144027134
1	P0	herma	gfp	wt	RFP	gonad	n	22211.934	4920.093	858.985	4276.264	3901	16710	109284769.9	4611	4713084533
1	P0	herma	gfp	wt	RFP	worm	n	29197.223	4750.42	808.305	4245.201	3869	16710	138699070.3	4426	5981624371
1	P0	herma	gfp	wt	RFP	auto	n	6985.289	4210.893	45.13	4217.859	3869	4533	29414300.41	4213	1268539838
1	P0	herma	gfp	wt	RFP	background	n	67299.985	4177.251	40.013	4184.607	3790	4509	281128914.9	4181	12124144484
1	P0	herma	gfp	wt	smFISH	gonad	n	22211.934	7595.366	1362.512	6464.881	4992	21037	168707760.6	7262	7275798245
1	P0	herma	gfp	wt	smFISH	worm	n	29197.223	7517.277	1386.791	6587.893	4706	21037	219483598.1	7205	9465589325
1	P0	herma	gfp	wt	smFISH	auto	n	6985.289	7268.968	1433.319	5785.209	4706	16985	50775837.5	6985	2189791080
1	P0	herma	gfp	wt	smFISH	background	n	67299.985	4436.943	259.608	4435.91	4023	11313	298606180.4	4417	12877880158
2	P0	herma	gfp	wt	DAPI	gonad	n	16731.91	5557.235	745.343	4958.686	4233	10324	92983161.63	5390	4010051000
2	P0	herma	gfp	wt	DAPI	worm	n	22870.784	5342.29	779.425	4759.762	3922	10324	122182360.3	5142	5269314225
2	P0	herma	gfp	wt	DAPI	auto	n	6138.874	4756.442	529.148	4574.414	3922	9398	29199198.71	4628	1259263225
2	P0	herma	gfp	wt	DAPI	background	n	73626.424	4211.47	123.947	4201.094	3801	7273	310075452	4199	13372511264
2	P0	herma	gfp	wt	GFP	gonad	n	16731.91	4513.419	359.338	4342.98	4013	9463	75518123.12	4377	3256842635
2	P0	herma	gfp	wt	GFP	worm	n	22870.784	4468.465	319.934	4330.592	3954	9463	102197296.5	4366	4407425643
2	P0	herma	gfp	wt	GFP	auto	n	6138.874	4345.939	94.269	4315.07	3954	5590	26679173.36	4338	1150583008
2	P0	herma	gfp	wt	GFP	background	n	73626.424	4187.686	48.417	4188.443	3794	4639	308324361.2	4188	13296992611
2	P0	herma	gfp	wt	RFP	gonad	n	16731.91	4863.005	804.125	4345.066	3912	15582	81367357.52	4546	3509100440
2	P0	herma	gfp	wt	RFP	worm	n	22870.784	4695.542	741.755	4249.041	3907	15582	107390734.6	4394	4631401160
2	P0	herma	gfp	wt	RFP	auto	n	6138.874	4239.112	51.464	4238.102	3907	4519	26023377.07	4240	1122300720
2	P0	herma	gfp	wt	RFP	background	n	73626.424	4179.01	44.519	4181.598	3794	5684	307685553.9	4182	13269442998
2	P0	herma	gfp	wt	smFISH	gonad	y	16731.91	6082.858	426.43	5919.85	0	10137	101777833.6	5988	4389335619
2	P0	herma	gfp	wt	smFISH	worm	n	22870.784	6144.2	596.01	5974.068	0	50143	140522680.7	6011	6060270552
2	P0	herma	gfp	wt	smFISH	auto	n	6138.874	6311.393	888.59	5704.211	4363	50143	38744847.12	6175	1670934933
2	P0	herma	gfp	wt	smFISH	background	n	73626.424	4456.187	348.992	4411.744	4018	10127	328093098	4404	14149551733
3	P0	herma	gfp	wt	DAPI	gonad	n	9514.746	6120.151	1000.759	5141.529	4327	12838	58231681.96	5945	2511336573
3	P0	herma	gfp	wt	DAPI	worm	n	27732.675	5435.242	981.777	4686.926	4052	12838	150733791	5080	6500641391
3	P0	herma	gfp	wt	DAPI	auto	n	18217.929	5077.532	755.828	4697.756	4052	11741	92502109	4846	3989304818
3	P0	herma	gfp	wt	DAPI	background	n	68764.533	4229.31	142.982	4208.834	3789	7096	290826497.5	4206	12542368604
3	P0	herma	gfp	wt	GFP	gonad	n	9514.746	4373.652	81.518	4353.973	4011	5593	41614191.88	4369	1794680121
3	P0	herma	gfp	wt	GFP	worm	n	27732.675	4453.232	280.117	4357.139	3950	9295	123500048	4374	5326141661
3	P0	herma	gfp	wt	GFP	auto	n	18217.929	4494.795	333.077	4336.26	3950	9295	81885856.11	4378	3531461540
3	P0	herma	gfp	wt	GFP	background	n	68764.533	4195.004	63.173	4196.361	3821	6082	288467456.7	4190	12440631108
3	P0	herma	gfp	wt	RFP	gonad	n	9514.746	5119.583	637.091	4712.084	4052	12295	48711528.23	4982	2100764365
3	P0	herma	gfp	wt	RFP	worm	n	27732.675	4575.081	550.975	4256.107	3878	12295	126879243.7	4324	5471875005
3	P0	herma	gfp	wt	RFP	auto	n	18217.929	4290.703	120.097	4242.709	3878	7851	78167715.45	4267	3371110640
3	P0	herma	gfp	wt	RFP	background	n	68764.533	4192.211	123.683	4191.281	3797	9253	288275436.8	4183	12432349939
3	P0	herma	gfp	wt	smFISH	gonad	n	9514.746	6065.408	413.566	5935.262	4529	13643	57710813.21	6017	2488873256
3	P0	herma	gfp	wt	smFISH	worm	n	27732.675	6264	1526.938	6054.66	4489	271695	173717464.9	6067	7491849941
3	P0	herma	gfp	wt	smFISH	auto	n	18217.929	6367.719	1851.637	6054.66	4489	271695	116006651.7	6129	5002976685
3	P0	herma	gfp	wt	smFISH	background	n	68764.533	4476.47	305.841	4379.146	4013	30794	307822382.8	4408	13275343969
4	P0	herma	gfp	wt	DAPI	gonad	n	7981.633	5692.821	633.67	5101.826	4283	10026	45438010.4	5600	1959588552
4	P0	herma	gfp	wt	DAPI	worm	n	22254.599	5228.069	659.899	5020.658	3965	10038	116348590.1	5077	5017723336
4	P0	herma	gfp	wt	DAPI	auto	n	14272.966	4968.174	515.858	4973.213	3965	10038	70910579.67	4916	3058134784
4	P0	herma	gfp	wt	DAPI	background	n	74242.609	4194.506	41.374	4190.982	3804	4875	311411033.3	4198	13430110395
4	P0	herma	gfp	wt	GFP	gonad	n	7981.633	4408.766	159.182	4323.348	3999	7861	35189155.52	4367	1517589914
4	P0	herma	gfp	wt	GFP	worm	n	22254.599	4387.834	194.966	4294.342	3897	7886	97649487.66	4328	4211293946
4	P0	herma	gfp	wt	GFP	auto	n	14272.966	4376.129	211.462	4294.342	3897	7886	62460332.15	4310	2693704032
4	P0	herma	gfp	wt	GFP	background	n	74242.609	4184.281	41.184	4191.893	3791	4532	310651928.8	4188	13397372771
4	P0	herma	gfp	wt	RFP	gonad	n	7981.633	5117.77	769.351	4566.402	4009	14579	40848162.42	4913	1761643847
4	P0	herma	gfp	wt	RFP	worm	n	22254.599	4555.952	628.306	4219.771	3864	14579	101390892.7	4271	4372648159
4	P0	herma	gfp	wt	RFP	auto	n	14272.966	4241.776	96.511	4227.912	3864	11965	60542730.24	4229	2611004312
4	P0	herma	gfp	wt	RFP	background	n	74242.609	4177.567	39.483	4183.326	3765	4496	310153503.9	4182	13375877382
4	P0	herma	gfp	wt	smFISH	gonad	n	7981.633	5958.858	282.083	5903.324	4581	13151	47561422.01	5929	2051164152
4	P0	herma	gfp	wt	smFISH	worm	n	22254.599	5841.369	459.102	5779.58	4301	15600	129997333.2	5798	5606347719
4	P0	herma	gfp	wt	smFISH	auto	n	14272.966	5775.668	521.641	5470.623	4301	15600	82435911.22	5670	3555183567
4	P0	herma	gfp	wt	smFISH	background	n	74242.609	4396.014	294.694	4219.414	3997	117873	326371540	4395	14075306725
5	P0	herma	gfp	wt	DAPI	gonad	n	17762.503	5797.053	1329.772	4863.641	4243	18059	102970170.5	5366	4440757100
5	P0	herma	gfp	wt	DAPI	worm	n	24965.986	5484.399	1243.55	4786.861	4048	18059	136923427.9	5028	5905046885
5	P0	herma	gfp	wt	DAPI	auto	n	7203.483	4713.45	404.857	4566.334	4048	8009	33953257.39	4609	1464289785
5	P0	herma	gfp	wt	DAPI	background	n	71531.222	4203.041	44.863	4214.604	3816	4649	300648692.3	4206	12965966828
5	P0	herma	gfp	wt	GFP	gonad	n	17762.503	4557.683	372.736	4368.398	3975	8451	80955849.59	4424	3491353487
5	P0	herma	gfp	wt	GFP	worm	n	24965.986	4493.343	332.816	4367.719	3955	8451	112180729.5	4392	4837977529
5	P0	herma	gfp	wt	GFP	auto	n	7203.483	4334.692	77.055	4324.574	3955	5297	31224879.92	4331	1346624042
5	P0	herma	gfp	wt	GFP	background	n	71531.222	4184.017	42.032	4188.631	3808	4549	299287829.9	4187	12907277411
5	P0	herma	gfp	wt	RFP	gonad	n	17762.503	4632.859	492.482	4329.584	3949	11166	82291174.55	4461	3548941561
5	P0	herma	gfp	wt	RFP	worm	n	24965.986	4522.248	451.108	4270.004	3916	11166	112902369.8	4357	4869099448
5	P0	herma	gfp	wt	RFP	auto	n	7203.483	4249.499	51.693	4251.807	3916	4585	30611195.27	4251	1320157887
5	P0	herma	gfp	wt	RFP	background	n	71531.222	4176.829	39.967	4184.312	3812	4548	298773667.1	4181	12885103298
5	P0	herma	gfp	wt	smFISH	gonad	n	17762.503	6035.361	1317.371	5574.996	4623	167097	107203116.7	5837	4623309831
5	P0	herma	gfp	wt	smFISH	worm	n	24965.986	6007.379	1147.281	6010.623	4422	167097	149980132.5	5842	6468138637
5	P0	herma	gfp	wt	smFISH	auto	n	7203.483	5938.379	525.23	5539.539	4422	12962	42777015.82	5868	1844828806
5	P0	herma	gfp	wt	smFISH	background	n	71531.222	4408.37	194.778	4497.271	4014	53501	315336108.8	4401	13599385698
1	P0	herma	ctrl	tm1200	DAPI	gonad	n	17149.581	6263.942	1453.685	5369.088	4193	16000	107423980.7	5844	4632805131
1	P0	herma	ctrl	tm1200	DAPI	worm	n	22735.307	5919.61	1418.846	4910.791	4047	16000	134584149.4	5510	5804124308
1	P0	herma	ctrl	tm1200	DAPI	auto	n	5585.725	4862.425	473.504	4687.137	4047	8797	27160168.66	4763	1171319177
1	P0	herma	ctrl	tm1200	DAPI	background	n	73762.522	4199.752	43.271	4205.715	3831	5053	309784331	4203	13359870190
1	P0	herma	ctrl	tm1200	GFP	gonad	n	17149.581	5598.073	1182.063	4355.16	4056	13066	96004608.47	5331	4140329186
1	P0	herma	ctrl	tm1200	GFP	worm	n	22735.307	5288.607	1162.363	4346.914	3974	13066	120238102.5	4830	5185431544
1	P0	herma	ctrl	tm1200	GFP	auto	n	5585.725	4338.469	111.75	4305.42	3974	7437	24233494.05	4326	1045102358
1	P0	herma	ctrl	tm1200	GFP	background	n	73762.522	4185.786	41.774	4195.207	3794	4552	308754116.3	4189	13315440782
1	P0	herma	ctrl	tm1200	RFP	gonad	n	17149.581	5087.918	1195.24	4323.621	3990	28392	87255665.53	4634	3763019134
1	P0	herma	ctrl	tm1200	RFP	worm	n	22735.307	4873.372	1104.285	4201.316	3866	28392	110797614.5	4471	4778297671
1	P0	herma	ctrl	tm1200	RFP	auto	n	5585.725	4214.663	45.527	4221.137	3866	4504	23541948.98	4216	1015278537
1	P0	herma	ctrl	tm1200	RFP	background	n	73762.522	4178.224	39.577	4185.797	3792	4536	308196327.8	4182	13291385397
1	P0	herma	ctrl	tm1200	smFISH	gonad	n	17149.581	8910.095	2140.929	7608.393	4852	20709	152804405.9	8310	6589897626
1	P0	herma	ctrl	tm1200	smFISH	worm	n	22735.307	8226.185	2235.062	6317.402	4443	20709	187024846.4	7685	8065700621
1	P0	herma	ctrl	tm1200	smFISH	auto	n	5585.725	6126.409	644.284	5476.119	4443	9786	34220440.54	6013	1475802995
1	P0	herma	ctrl	tm1200	smFISH	background	n	73762.522	4433.969	101.638	4431.275	4032	6495	327060763.5	4430	14104939816
2	P0	herma	ctrl	tm1200	DAPI	gonad	n	25159.493	5575.966	845.223	4860.074	4150	13472	140288473.4	5371	6050090136
2	P0	herma	ctrl	tm1200	DAPI	worm	n	30291.749	5408.674	862.92	4739.053	4019	13472	163838206.5	5163	7065697510
2	P0	herma	ctrl	tm1200	DAPI	auto	n	5132.256	4588.574	288.196	4448.504	4019	7877	23549733.12	4536	1015607374
2	P0	herma	ctrl	tm1200	DAPI	background	n	66206.733	4200.011	67.412	4191.477	3832	7748	278068988.2	4200	11992021881
2	P0	herma	ctrl	tm1200	GFP	gonad	n	25159.493	5303.909	1092.945	4390.641	4011	13267	133443655.3	4915	5754900051
2	P0	herma	ctrl	tm1200	GFP	worm	n	30291.749	5135.912	1064.425	4340.84	3921	13267	155575748.3	4709	6709370183
2	P0	herma	ctrl	tm1200	GFP	auto	n	5132.256	4312.352	121.536	4289.062	3921	8753	22132093.03	4296	954470132
2	P0	herma	ctrl	tm1200	GFP	background	n	66206.733	4185.182	42.315	4193.85	3805	4562	277087202.8	4189	11949681338
2	P0	herma	ctrl	tm1200	RFP	gonad	n	25159.493	4807.122	818.232	4286.602	3923	20847	120944761.6	4529	5215871919
2	P0	herma	ctrl	tm1200	RFP	worm	n	30291.749	4706.392	778.565	4277.666	3846	20847	142564850.6	4441	6148261332
2	P0	herma	ctrl	tm1200	RFP	auto	n	5132.256	4212.59	45.615	4214.168	3846	4552	21620089.02	4214	932389413
2	P0	herma	ctrl	tm1200	RFP	background	n	66206.733	4177.355	40.105	4186.027	3797	4543	276569040	4181	11927335017
2	P0	herma	ctrl	tm1200	smFISH	gonad	y	25159.493	7739.067	1669.717	6129.77	4645	25191	194711016.4	7489	8397120385
2	P0	herma	ctrl	tm1200	smFISH	worm	n	30291.749	7503.873	1655.344	6157.787	4234	25191	227305438	7177	9802789603
2	P0	herma	ctrl	tm1200	smFISH	auto	n	5132.256	6350.896	951.501	5279.16	4234	9988	32594421.61	6264	1405669218
2	P0	herma	ctrl	tm1200	smFISH	background	n	66206.733	4424.672	206.865	4419.678	3997	9546	292943107	4403	12633484131
3	P0	herma	ctrl	tm1200	DAPI	gonad	n	4849.897	5116.864	456.868	4796.906	4104	10328	24816267.06	5050	1070228002
3	P0	herma	ctrl	tm1200	DAPI	worm	n	5483.343	5027.184	468.894	4812.939	4067	10328	27565769.94	4960	1188803248
3	P0	herma	ctrl	tm1200	DAPI	auto	n	9622.533	4762.56	516.477	4615.057	3983	11876	45827894.58	4637	1976376863
3	P0	herma	ctrl	tm1200	DAPI	background	n	61586.325	4203.14	63.215	4211.338	3838	7739	258855949	4205	11163439060
3	P0	herma	ctrl	tm1200	GFP	gonad	n	4849.897	5282.273	771.448	4845.373	4158	10123	25618481.3	4987	1104824347
3	P0	herma	ctrl	tm1200	GFP	worm	n	5483.343	5163.34	782.71	4839.613	3989	10123	28312360.42	4906	1221000759
3	P0	herma	ctrl	tm1200	GFP	auto	n	9622.533	4411.606	224.462	4395.961	3927	11203	42450824.83	4384	1830737126
3	P0	herma	ctrl	tm1200	GFP	background	n	61586.325	4188.564	56.455	4196.324	3778	6712	257958235.3	4191	11124724201
3	P0	herma	ctrl	tm1200	RFP	gonad	n	4849.897	4629.445	459.577	4367.463	4035	14048	22452330.71	4472	968280724
3	P0	herma	ctrl	tm1200	RFP	worm	n	5483.343	4579.328	449.616	4342.119	3927	14048	25110024.8	4424	1082896618
3	P0	herma	ctrl	tm1200	RFP	auto	n	9622.533	4268.048	97.797	4247.184	3886	12692	41069435.8	4265	1771163250
3	P0	herma	ctrl	tm1200	RFP	background	n	61586.325	4179.448	42.137	4183.771	3794	7707	257396870.1	4183	11100514726
3	P0	herma	ctrl	tm1200	smFISH	gonad	n	4849.897	7084.912	891.953	6357.967	4809	14600	34361095.9	6943	1481858932
3	P0	herma	ctrl	tm1200	smFISH	worm	n	5483.343	7058.692	865.748	6410.984	4688	14600	38705225.23	6919	1669204146
3	P0	herma	ctrl	tm1200	smFISH	auto	n	9622.533	6146.433	692.858	5586.719	4353	10865	59144249.64	6037	2550658887
3	P0	herma	ctrl	tm1200	smFISH	background	n	61586.325	4415.546	140.706	4404.875	4017	10865	271937267.2	4409	11727584871
4	P0	herma	ctrl	tm1200	DAPI	gonad	n	17452.323	5978.689	881.633	5464.826	4078	11713	104342013.7	5770	4499920081
4	P0	herma	ctrl	tm1200	DAPI	worm	n	21684.395	5809.203	921.611	5470.979	4012	11713	125969059.6	5602	5432621829
4	P0	herma	ctrl	tm1200	DAPI	auto	n	4232.071	5110.274	734.643	4311.402	4012	9298	21627045.99	4987	932701748
4	P0	herma	ctrl	tm1200	DAPI	background	n	74812.813	4197.998	41.983	4202.635	3807	5204	314064071.4	4201	13544527003
4	P0	herma	ctrl	tm1200	GFP	gonad	n	17452.323	5410.8	1087.279	4366.459	3966	17635	94431023.61	5101	4072492417
4	P0	herma	ctrl	tm1200	GFP	worm	n	21684.395	5195.799	1070.193	4295.521	3948	17635	112667753.9	4754	4858981252
4	P0	herma	ctrl	tm1200	GFP	auto	n	4232.071	4309.174	128.711	4287.555	3948	7496	18236730.27	4298	786488835
4	P0	herma	ctrl	tm1200	GFP	background	n	74812.813	4185.316	41.298	4192.078	3807	4551	313115285	4189	13503609039
4	P0	herma	ctrl	tm1200	RFP	gonad	n	17452.323	5133.312	1271.644	4276.523	3927	23811	89588218.29	4677	3863638513
4	P0	herma	ctrl	tm1200	RFP	worm	n	21684.395	4952.829	1198.413	4208.736	3858	23811	107399107.1	4486	4631762239
4	P0	herma	ctrl	tm1200	RFP	auto	n	4232.071	4208.551	44.478	4205.809	3858	4520	17810888.83	4211	768123726
4	P0	herma	ctrl	tm1200	RFP	background	n	74812.813	4177.793	39.393	4187.195	3802	4494	312552470.9	4182	13479336757
4	P0	herma	ctrl	tm1200	smFISH	gonad	n	17452.323	9154.434	2761.7	7060.697	4831	21376	159766149.3	8140	6890176623
4	P0	herma	ctrl	tm1200	smFISH	worm	n	21684.395	8526.47	2803.807	6955.07	4324	21376	184891345.9	7516	7973741844
4	P0	herma	ctrl	tm1200	smFISH	auto	n	4232.071	5936.856	703.892	5431.252	4324	9937	25125196.68	5767	1083565221
4	P0	herma	ctrl	tm1200	smFISH	background	n	74812.813	4396.434	72.478	4396.07	3999	6139	328909571.5	4398	14184763488
5	P0	herma	ctrl	tm1200	DAPI	gonad	n	19570.362	5767.648	973.646	4921.949	4285	13099	112874948.4	5505	4867854183
5	P0	herma	ctrl	tm1200	DAPI	worm	n	26483.209	5538.976	958.543	4930.234	3987	13099	146689865.6	5223	6326159042
5	P0	herma	ctrl	tm1200	DAPI	auto	n	6912.847	4891.605	518.718	4738.201	3987	10092	33814917.12	4787	1458304859
5	P0	herma	ctrl	tm1200	DAPI	background	n	70015.242	4202.724	54.699	4217.586	3811	6743	294254744.7	4203	12690053988
5	P0	herma	ctrl	tm1200	GFP	gonad	n	19570.362	5143.787	1005.458	4351.969	4014	15550	100665772.5	4788	4341320273
5	P0	herma	ctrl	tm1200	GFP	worm	n	26483.209	4934.851	943.351	4339.023	3954	15550	130690682.3	4534	5636176968
5	P0	herma	ctrl	tm1200	GFP	auto	n	6912.847	4343.349	271.66	4265.432	3954	11547	30024909.78	4297	1294856695
5	P0	herma	ctrl	tm1200	GFP	background	n	70015.242	4187.918	64.116	4193.326	3793	7976	293218078.5	4190	12645346641
5	P0	herma	ctrl	tm1200	RFP	gonad	n	19570.362	5087.725	1243.582	4275.154	3913	30402	99568607.96	4643	4294003864
5	P0	herma	ctrl	tm1200	RFP	worm	n	26483.209	4860.186	1135.77	4239.646	3877	30402	128713311.3	4393	5550900703
5	P0	herma	ctrl	tm1200	RFP	auto	n	6912.847	4216.02	47.224	4228.018	3877	4928	29144703.31	4217	1256896839
5	P0	herma	ctrl	tm1200	RFP	background	n	70015.242	4178.843	46.057	4186.008	3798	9818	292582683.4	4182	12617944537
5	P0	herma	ctrl	tm1200	smFISH	gonad	n	19570.362	12051.099	2671.94	10881.346	5397	26832	235844362.8	11517	10171043121
5	P0	herma	ctrl	tm1200	smFISH	worm	n	26483.209	11302.011	2877.43	10598.66	4902	26832	299313526.6	10959	12908219430
5	P0	herma	ctrl	tm1200	smFISH	auto	n	6912.847	9181.335	2328.54	8570.959	4902	25101	63469163.85	8901	2737176309
5	P0	herma	ctrl	tm1200	smFISH	background	n	70015.242	4519.424	590.501	4452.74	4038	16529	316428579.4	4443	13646324583
1	P0	herma	gfp	tm1200	DAPI	gonad	n	14945.503	5053.866	416.994	4631.375	4211	7987	75532564.56	4995	3256584721
1	P0	herma	gfp	tm1200	DAPI	worm	n	24008.317	4854.193	447.807	4511.307	3988	7987	116541007.8	4762	5024662773
1	P0	herma	gfp	tm1200	DAPI	auto	n	9062.814	4524.913	265.146	4416.016	3988	7164	41008443.22	4462	1768078052
1	P0	herma	gfp	tm1200	DAPI	background	n	72514.988	4193.042	42.026	4208.982	3822	4893	304058426.7	4196	13109471822
1	P0	herma	gfp	tm1200	GFP	gonad	n	14945.503	4671.253	449.415	4292.219	3927	10375	69814220.38	4551	3010038448
1	P0	herma	gfp	tm1200	GFP	worm	n	24008.317	4523.184	410.902	4267.031	3927	10375	108594044.8	4346	4682029655
1	P0	herma	gfp	tm1200	GFP	auto	n	9062.814	4279.005	135.721	4257.387	3928	7850	38779824.45	4264	1671991207
1	P0	herma	gfp	tm1200	GFP	background	n	72514.988	4184.25	41.516	4195.57	3816	4636	303420864.2	4188	13081983328
1	P0	herma	gfp	tm1200	RFP	gonad	n	14945.503	4843.554	792.754	4321.301	3954	18420	72389357.54	4579	3121065425
1	P0	herma	gfp	tm1200	RFP	worm	n	24008.317	4604.117	697.529	4224.814	3855	18420	110537090.7	4331	4765804033
1	P0	herma	gfp	tm1200	RFP	auto	n	9062.814	4209.259	45.42	4211.383	3855	5363	38147733.2	4211	1644738608
1	P0	herma	gfp	tm1200	RFP	background	n	72514.988	4177.228	39.766	4184.102	3790	4498	302911624.1	4181	13060027454
1	P0	herma	gfp	tm1200	smFISH	gonad	n	14945.503	6560.586	951.696	5731.834	4545	20126	98051251.6	6294	4227477376
1	P0	herma	gfp	tm1200	smFISH	worm	n	24008.317	6152.517	1388.724	5666.316	4242	150092	147711569.4	5855	6368580794
1	P0	herma	gfp	tm1200	smFISH	auto	n	9062.814	5479.569	1699.366	5096.59	4242	150092	49660317.79	5369	2141103418
1	P0	herma	gfp	tm1200	smFISH	background	n	72514.988	4396.619	76.319	4416.697	4008	10349	318820795.4	4398	13745950995
2	P0	herma	gfp	tm1200	DAPI	gonad	n	12621.507	5534.895	809.126	4764.588	4215	10202	69858714.32	5335	3011995582
2	P0	herma	gfp	tm1200	DAPI	worm	n	15720.831	5372.068	815.913	4694.9	4005	10202	84453379.66	5147	3641252332
2	P0	herma	gfp	tm1200	DAPI	auto	n	4329.322	4698.123	417.712	4583.074	4005	8703	20339686.65	4632	876956396
2	P0	herma	gfp	tm1200	DAPI	background	n	74591.612	4197.423	71.969	4210.102	3819	8703	313092556	4200	13499151890
2	P0	herma	gfp	tm1200	GFP	gonad	n	12621.507	4719.82	518.088	4297.141	3914	10242	59571244.47	4551	2568445854
2	P0	herma	gfp	tm1200	GFP	worm	n	15720.831	4635.016	497.619	4297.141	3914	10242	72866308.48	4428	3141669602
2	P0	herma	gfp	tm1200	GFP	auto	n	4329.322	4297.318	131.817	4260.078	3930	6530	18604473.62	4283	802141764
2	P0	herma	gfp	tm1200	GFP	background	n	74591.612	4185.936	47.337	4201.242	3814	6530	312235752.8	4189	13462210365
2	P0	herma	gfp	tm1200	RFP	gonad	n	12621.507	5005.934	1283.73	4241.592	3935	35330	63182436.81	4557	2724144330
2	P0	herma	gfp	tm1200	RFP	worm	n	15720.831	4848.514	1193.503	4303.076	3873	35330	76222666.12	4425	3286380745
2	P0	herma	gfp	tm1200	RFP	auto	n	4329.322	4208.531	50.275	4212.918	3873	4879	18220082.83	4209	785568551
2	P0	herma	gfp	tm1200	RFP	background	n	74591.612	4178.232	39.968	4178.988	3816	4878	311661096.4	4182	13437433747
2	P0	herma	gfp	tm1200	smFISH	gonad	n	12621.507	6694.923	1363.467	5735.064	4613	68446	84500019.68	6161	3643263241
2	P0	herma	gfp	tm1200	smFISH	worm	n	15720.831	6476.702	1347.044	5867.307	4237	68446	101819138.9	5974	4389986268
2	P0	herma	gfp	tm1200	smFISH	auto	n	4329.322	5555.942	988.663	5485.9	4163	65738	24053460.28	5540	1037077719
2	P0	herma	gfp	tm1200	smFISH	background	n	74591.612	4403.519	488.122	4292.02	4009	148915	328465619.1	4399	14161969671
3	P0	herma	gfp	tm1200	DAPI	gonad	n	15212.042	4865.108	455.768	4491.51	4059	7944	74008222.81	4748	3191705167
3	P0	herma	gfp	tm1200	DAPI	worm	n	19671.427	4773.81	442.879	4441.436	4037	7944	93907653.07	4638	4049895135
3	P0	herma	gfp	tm1200	DAPI	auto	n	10256.859	4486.417	187.33	4391.834	4037	6832	46016545.89	4450	1984526066
3	P0	herma	gfp	tm1200	DAPI	background	n	58380.932	4199.174	57.161	4209.211	3838	6762	245151676.5	4201	10572499147
3	P0	herma	gfp	tm1200	GFP	gonad	n	15212.042	4707.564	480.593	4295.631	3949	11048	71611666.93	4596	3088350438
3	P0	herma	gfp	tm1200	GFP	worm	n	19671.427	4608.532	462.954	4265.193	3917	11048	90656407.84	4462	3909680767
3	P0	herma	gfp	tm1200	GFP	auto	n	10256.859	4275.494	91.068	4261.082	3917	6147	43853138.27	4266	1891226173
3	P0	herma	gfp	tm1200	GFP	background	n	58380.932	4186.778	44.59	4194.15	3820	5305	244428000.4	4190	10541289630
3	P0	herma	gfp	tm1200	RFP	gonad	n	15212.042	4770.615	778.33	4344.061	3955	22064	72570800.51	4514	3129714377
3	P0	herma	gfp	tm1200	RFP	worm	n	19671.427	4642.588	724.472	4255.994	3865	22064	91326338.55	4408	3938572439
3	P0	herma	gfp	tm1200	RFP	auto	n	10256.859	4217.811	150.403	4217.352	3865	14477	43261490.99	4212	1865710580
3	P0	herma	gfp	tm1200	RFP	background	n	58380.932	4178.065	40.506	4189.346	3814	5281	243919311.1	4182	10519351713
3	P0	herma	gfp	tm1200	smFISH	gonad	n	15212.042	6357.171	1142.393	5895.92	4644	96213	96705548.04	6066	4170558157
3	P0	herma	gfp	tm1200	smFISH	worm	n	19671.427	6175.753	2502.614	5783.209	4299	257604	121485870	5870	5239243213
3	P0	herma	gfp	tm1200	smFISH	auto	n	10256.859	5304.619	3152.335	4793.736	4299	257604	54408726.83	5158	2346450272
3	P0	herma	gfp	tm1200	smFISH	background	n	58380.932	4410.906	203.238	4369.209	3986	69387	257512804.7	4402	11105589595
4	P0	herma	gfp	tm1200	DAPI	gonad	n	14040.859	5454.402	762.282	4885.982	4164	10885	76584492.91	5253	3302831577
4	P0	herma	gfp	tm1200	DAPI	worm	n	22598.679	5129.941	755.584	4593.877	3958	10885	115929898.1	4876	4999666561
4	P0	herma	gfp	tm1200	DAPI	auto	n	8557.82	4597.597	313.226	4585.486	3958	8359	39345405.23	4546	1696834984
4	P0	herma	gfp	tm1200	DAPI	background	n	73898.529	4194.405	41.042	4204.479	3824	4823	309960381.6	4198	13367548664
4	P0	herma	gfp	tm1200	GFP	gonad	n	14040.859	4657.702	414.104	4326.641	3944	11200	65398133.53	4503	2820401524
4	P0	herma	gfp	tm1200	GFP	worm	n	22598.679	4517.08	376.506	4299.17	3915	11200	102080047.2	4348	4402369074
4	P0	herma	gfp	tm1200	GFP	auto	n	8557.82	4286.362	85.506	4279.072	3915	6108	36681913.62	4279	1581967550
4	P0	herma	gfp	tm1200	GFP	background	n	73898.529	4185.507	40.931	4192.314	3801	4514	309302792	4189	13339189039
4	P0	herma	gfp	tm1200	RFP	gonad	n	14040.859	4815.597	753.093	4483.898	3965	19593	67615122.99	4573	2916012822
4	P0	herma	gfp	tm1200	RFP	worm	n	22598.679	4587.273	662.322	4194.1	3856	19593	103666313.5	4355	4470779408
4	P0	herma	gfp	tm1200	RFP	auto	n	8557.82	4212.66	44.797	4219.908	3856	4933	36051190.56	4215	1554766586
4	P0	herma	gfp	tm1200	RFP	background	n	73898.529	4179.066	39.259	4187.762	3782	4532	308826799.8	4183	13318661095
4	P0	herma	gfp	tm1200	smFISH	gonad	y	14040.859	6373.381	651.624	5970.42	4603	15716	89487741.61	6264	3859305292
4	P0	herma	gfp	tm1200	smFISH	worm	n	22598.679	6034.947	712.629	5783.975	4237	15716	136381823.1	5918	5881689291
4	P0	herma	gfp	tm1200	smFISH	auto	n	8557.82	5479.676	384.893	5376.277	4237	13211	46894081.46	5459	2022383999
4	P0	herma	gfp	tm1200	smFISH	background	n	73898.529	4396.533	105.994	4406.73	3982	35048	324897340.5	4399	14011729459
5	P0	herma	gfp	tm1200	DAPI	gonad	n	6419.062	6052.933	1036.903	5584.012	4177	26007	38854152.09	5857	1675627315
5	P0	herma	gfp	tm1200	DAPI	worm	n	7964.763	5786.481	1084.054	4583.137	4025	26007	46087949.78	5587	1987592661
5	P0	herma	gfp	tm1200	DAPI	auto	n	6247.542	4703.193	356.581	4555.068	3998	8255	29383394.62	4606	1267190660
5	P0	herma	gfp	tm1200	DAPI	background	n	66420.549	4198.747	56.014	4206.318	3823	7526	278883104.2	4201	12027135375
5	P0	herma	gfp	tm1200	GFP	gonad	n	6419.062	5107.148	462.08	5212.76	4084	27201	32783104.1	5123	1413806807
5	P0	herma	gfp	tm1200	GFP	worm	n	7964.763	4946.725	525.78	4276.762	3959	27201	39399490.42	4975	1699145620
5	P0	herma	gfp	tm1200	GFP	auto	n	6247.542	4310.929	140.737	4296.02	3918	6644	26932710.18	4293	1161502244
5	P0	herma	gfp	tm1200	GFP	background	n	66420.549	4187.171	44.642	4190.635	3789	6392	278114220.3	4191	11993976425
5	P0	herma	gfp	tm1200	RFP	gonad	n	6419.062	4603.947	513.111	4506.887	4002	19208	29553024.32	4503	1274506124
5	P0	herma	gfp	tm1200	RFP	worm	n	7964.763	4522.581	488.553	4209.312	3880	19208	36021283.26	4444	1553456784
5	P0	herma	gfp	tm1200	RFP	auto	n	6247.542	4214.376	55.614	4221.617	3880	6276	26329490.66	4214	1135487750
5	P0	herma	gfp	tm1200	RFP	background	n	66420.549	4178.841	40.381	4186.268	3805	6276	277560921.6	4183	11970114822
5	P0	herma	gfp	tm1200	smFISH	gonad	n	6419.062	6656.62	735.755	6266.338	5028	62667	42729257.17	6481	1842745411
5	P0	herma	gfp	tm1200	smFISH	worm	n	7964.763	6634.521	3278.671	6461.596	4291	226560	52842387.97	6390	2278885110
5	P0	herma	gfp	tm1200	smFISH	auto	n	6247.542	5936.094	3685.896	5581.428	4279	226560	37085993.52	5735	1599373565
5	P0	herma	gfp	tm1200	smFISH	background	n	66420.549	4414.317	606.35	4337.67	3993	180464	293201390.2	4404	12644626940
