# Supplementary material for: A genetic framework for RNAi inheritance in Caenorhabditis elegans
Source: EMBO Rep. 2025 Jul 7;26(16):4072–99. doi: 10.1038/s44319-025-00512-7 (PMC12373942; doi:10.1038/s44319-025-00512-7)
Supplement: Supplementary file 11 — Figure EV4 Source Data [file 44319_2025_512_MOESM11_ESM.zip]

Archive with 11 entries (6 files):
- Figure_EV4/
- Figure_EV4/EV4B/
- Figure_EV4/EV4B/P0_hermaphrodites_MFI.csv
- Figure_EV4/EV4C/
- Figure_EV4/EV4C/P0_hermaphrodites_CV.csv
- Figure_EV4/EV4D/
- Figure_EV4/EV4D/F1_hermaphrodites_MFI.csv
- Figure_EV4/EV4D/F1_males_MFI.csv
- Figure_EV4/EV4E/
- Figure_EV4/EV4E/F1_hermaphrodites_CV.csv
- Figure_EV4/EV4E/F1_males_CV.csv
