# Supplementary material for: A genetic framework for RNAi inheritance in Caenorhabditis elegans
Source: EMBO Rep. 2025 Jul 7;26(16):4072–99. doi: 10.1038/s44319-025-00512-7 (PMC12373942; doi:10.1038/s44319-025-00512-7)
Supplement: Supplementary file 11 — Figure EV4 Source Data [file 44319_2025_512_MOESM11_ESM.zip › Figure_EV4/EV4B/P0_hermaphrodites_MFI.csv]

genotype	RNAi	channel	id	image	Mean_Intensity	gene
wt	ctrl	green	1:wt:ctrl	n	531.345	wago1
wt	ctrl	green	2:wt:ctrl	n	502.75	wago1
wt	ctrl	green	3:wt:ctrl	n	363.059	wago1
wt	ctrl	green	4:wt:ctrl	n	492.643	wago1
wt	ctrl	green	5:wt:ctrl	n	303.319	wago1
wt	ctrl	green	6:wt:ctrl	n	410.599	wago1
wt	ctrl	green	7:wt:ctrl	n	426.671	wago1
wt	ctrl	green	8:wt:ctrl	n	470.27	wago1
wt	ctrl	green	9:wt:ctrl	n	379.563	wago1
wt	ctrl	green	10:wt:ctrl	n	413.242	wago1
wt	ctrl	green	11:wt:ctrl	n	330.525	wago1
wt	ctrl	green	12:wt:ctrl	n	300.428	wago1
wt	ctrl	green	13:wt:ctrl	n	339.147	wago1
wt	ctrl	green	14:wt:ctrl	n	383.89	wago1
wt	ctrl	green	15:wt:ctrl	n	390.54	wago1
wt	ctrl	green	16:wt:ctrl	n	385.662	wago1
wt	ctrl	green	17:wt:ctrl	n	381.194	wago1
wt	ctrl	green	18:wt:ctrl	n	425.197	wago1
wt	ctrl	green	19:wt:ctrl	n	313.116	wago1
wt	ctrl	green	20:wt:ctrl	n	438.317	wago1
wt	ctrl	green	21:wt:ctrl	n	558.108	wago1
wt	ctrl	green	22:wt:ctrl	n	439.81	wago1
wt	ctrl	green	23:wt:ctrl	n	424.089	wago1
wt	ctrl	green	24:wt:ctrl	n	445.144	wago1
wt	ctrl	green	25:wt:ctrl	n	276.49	wago1
wt	ctrl	green	26:wt:ctrl	n	337.421	wago1
wt	ctrl	green	27:wt:ctrl	n	313.426	wago1
wt	ctrl	green	28:wt:ctrl	n	398.522	wago1
wt	ctrl	green	29:wt:ctrl	n	372.086	wago1
wt	ctrl	green	30:wt:ctrl	y	451.817	wago1
wt	ctrl	green	31:wt:ctrl	n	293.563	wago1
wt	ctrl	green	32:wt:ctrl	n	386.745	wago1
wt	ctrl	green	33:wt:ctrl	n	370.061	wago1
wt	ctrl	green	34:wt:ctrl	n	318.525	wago1
wt	ctrl	green	35:wt:ctrl	n	303.517	wago1
wt	ctrl	green	36:wt:ctrl	n	378.949	wago1
wt	ctrl	green	37:wt:ctrl	n	287.504	wago1
wt	ctrl	green	38:wt:ctrl	n	297.194	wago1
wt	ctrl	green	39:wt:ctrl	n	359.279	wago1
wt	ctrl	green	40:wt:ctrl	n	421.037	wago1
wt	ctrl	green	41:wt:ctrl	n	412.726	wago1
wt	ctrl	green	42:wt:ctrl	n	373.721	wago1
wt	ctrl	green	43:wt:ctrl	n	320.641	wago1
wt	ctrl	green	44:wt:ctrl	n	402.302	wago1
wt	ctrl	green	45:wt:ctrl	n	290.257	wago1
wt	ctrl	green	46:wt:ctrl	n	382.017	wago1
wt	ctrl	green	47:wt:ctrl	n	398.35	wago1
wt	ctrl	green	48:wt:ctrl	n	358.532	wago1
wt	ctrl	green	49:wt:ctrl	n	377.636	wago1
wt	ctrl	green	50:wt:ctrl	n	317.569	wago1
wt	ctrl	green	51:wt:ctrl	n	326.667	wago1
wt	ctrl	green	52:wt:ctrl	n	405.929	wago1
wt	ctrl	green	53:wt:ctrl	n	483.512	wago1
wt	ctrl	green	54:wt:ctrl	n	349.329	wago1
wt	ctrl	green	55:wt:ctrl	n	407.112	wago1
wt	ctrl	green	56:wt:ctrl	n	439.043	wago1
wt	ctrl	green	57:wt:ctrl	n	327.545	wago1
wt	ctrl	green	58:wt:ctrl	n	467.009	wago1
wt	ctrl	green	59:wt:ctrl	n	355.292	wago1
wt	ctrl	green	60:wt:ctrl	n	316.77	wago1
wt	ctrl	green	61:wt:ctrl	n	277.876	wago1
wt	ctrl	green	62:wt:ctrl	n	311.096	wago1
wt	ctrl	green	63:wt:ctrl	n	383.195	wago1
wt	ctrl	green	64:wt:ctrl	n	343.338	wago1
wt	gfp	green	1:wt:gfp	n	142.772	wago1
wt	gfp	green	2:wt:gfp	n	137.22	wago1
wt	gfp	green	3:wt:gfp	n	138.445	wago1
wt	gfp	green	4:wt:gfp	n	177.548	wago1
wt	gfp	green	5:wt:gfp	n	142.226	wago1
wt	gfp	green	6:wt:gfp	n	137.783	wago1
wt	gfp	green	7:wt:gfp	n	134.277	wago1
wt	gfp	green	8:wt:gfp	n	137.779	wago1
wt	gfp	green	9:wt:gfp	n	140.195	wago1
wt	gfp	green	10:wt:gfp	n	132.175	wago1
wt	gfp	green	11:wt:gfp	n	134.161	wago1
wt	gfp	green	12:wt:gfp	n	135.065	wago1
wt	gfp	green	13:wt:gfp	n	137.791	wago1
wt	gfp	green	14:wt:gfp	n	132.421	wago1
wt	gfp	green	15:wt:gfp	n	131.9	wago1
wt	gfp	green	16:wt:gfp	n	131.773	wago1
wt	gfp	green	17:wt:gfp	n	139.781	wago1
wt	gfp	green	18:wt:gfp	n	135.333	wago1
wt	gfp	green	19:wt:gfp	n	135.029	wago1
wt	gfp	green	20:wt:gfp	n	135.502	wago1
wt	gfp	green	21:wt:gfp	n	139.053	wago1
wt	gfp	green	22:wt:gfp	n	144.316	wago1
wt	gfp	green	23:wt:gfp	n	137.266	wago1
wt	gfp	green	24:wt:gfp	n	137.925	wago1
wt	gfp	green	25:wt:gfp	n	134.145	wago1
wt	gfp	green	26:wt:gfp	n	139.968	wago1
wt	gfp	green	27:wt:gfp	n	138.99	wago1
wt	gfp	green	28:wt:gfp	n	129.942	wago1
wt	gfp	green	29:wt:gfp	n	132.531	wago1
wt	gfp	green	30:wt:gfp	n	137.046	wago1
wt	gfp	green	31:wt:gfp	n	134.82	wago1
wt	gfp	green	32:wt:gfp	y	134.927	wago1
wt	gfp	green	33:wt:gfp	n	146.514	wago1
wt	gfp	green	34:wt:gfp	n	158.198	wago1
wt	gfp	green	35:wt:gfp	n	143.025	wago1
wt	gfp	green	36:wt:gfp	n	141.976	wago1
wt	gfp	green	37:wt:gfp	n	130.07	wago1
wt	gfp	green	38:wt:gfp	n	146.042	wago1
wt	gfp	green	39:wt:gfp	n	152.261	wago1
wt	gfp	green	40:wt:gfp	n	135.488	wago1
wt	gfp	green	41:wt:gfp	n	137.799	wago1
wt	gfp	green	42:wt:gfp	n	132.186	wago1
wt	gfp	green	43:wt:gfp	n	136.231	wago1
wt	gfp	green	44:wt:gfp	n	134.759	wago1
wt	gfp	green	45:wt:gfp	n	146.282	wago1
wt	gfp	green	46:wt:gfp	n	133.289	wago1
wt	gfp	green	47:wt:gfp	n	138.205	wago1
wt	gfp	green	48:wt:gfp	n	144.786	wago1
wt	gfp	green	49:wt:gfp	n	143.847	wago1
wt	gfp	green	50:wt:gfp	n	141.209	wago1
wt	gfp	green	51:wt:gfp	n	143.662	wago1
wt	gfp	green	52:wt:gfp	n	129.818	wago1
wt	gfp	green	53:wt:gfp	n	134.594	wago1
wt	gfp	green	54:wt:gfp	n	138.926	wago1
wt	gfp	green	55:wt:gfp	n	140.786	wago1
wt	gfp	green	56:wt:gfp	n	141.626	wago1
wt	gfp	green	57:wt:gfp	n	141.278	wago1
wt	gfp	green	58:wt:gfp	n	142.806	wago1
wt	gfp	green	59:wt:gfp	n	144.198	wago1
wt	gfp	green	60:wt:gfp	n	134.464	wago1
wt	gfp	green	61:wt:gfp	n	130.761	wago1
wt	gfp	green	62:wt:gfp	n	131.271	wago1
wt	gfp	green	63:wt:gfp	n	154.73	wago1
wt	gfp	green	64:wt:gfp	n	142.447	wago1
wt	gfp	green	65:wt:gfp	n	136.527	wago1
wt	gfp	green	66:wt:gfp	n	136.263	wago1
ok1074	ctrl	green	1:ok1074:ctrl	n	318.439	wago1
ok1074	ctrl	green	2:ok1074:ctrl	n	363.535	wago1
ok1074	ctrl	green	3:ok1074:ctrl	n	548.477	wago1
ok1074	ctrl	green	4:ok1074:ctrl	n	351.732	wago1
ok1074	ctrl	green	5:ok1074:ctrl	n	509.694	wago1
ok1074	ctrl	green	6:ok1074:ctrl	n	439.51	wago1
ok1074	ctrl	green	7:ok1074:ctrl	n	576.584	wago1
ok1074	ctrl	green	8:ok1074:ctrl	n	369.248	wago1
ok1074	ctrl	green	9:ok1074:ctrl	n	502.094	wago1
ok1074	ctrl	green	10:ok1074:ctrl	n	433.027	wago1
ok1074	ctrl	green	11:ok1074:ctrl	n	492.044	wago1
ok1074	ctrl	green	12:ok1074:ctrl	n	344.935	wago1
ok1074	ctrl	green	13:ok1074:ctrl	n	533.831	wago1
ok1074	ctrl	green	14:ok1074:ctrl	n	432.604	wago1
ok1074	ctrl	green	15:ok1074:ctrl	n	736.552	wago1
ok1074	ctrl	green	16:ok1074:ctrl	n	633.712	wago1
ok1074	ctrl	green	17:ok1074:ctrl	n	641.623	wago1
ok1074	ctrl	green	18:ok1074:ctrl	n	434.86	wago1
ok1074	ctrl	green	19:ok1074:ctrl	n	395.915	wago1
ok1074	ctrl	green	20:ok1074:ctrl	n	480.465	wago1
ok1074	ctrl	green	21:ok1074:ctrl	n	768.877	wago1
ok1074	ctrl	green	22:ok1074:ctrl	n	401.696	wago1
ok1074	ctrl	green	23:ok1074:ctrl	n	656.813	wago1
ok1074	ctrl	green	24:ok1074:ctrl	n	540.613	wago1
ok1074	ctrl	green	25:ok1074:ctrl	n	502.648	wago1
ok1074	ctrl	green	26:ok1074:ctrl	n	731.506	wago1
ok1074	ctrl	green	27:ok1074:ctrl	n	494.814	wago1
ok1074	ctrl	green	28:ok1074:ctrl	n	437.481	wago1
ok1074	ctrl	green	29:ok1074:ctrl	n	860.338	wago1
ok1074	ctrl	green	30:ok1074:ctrl	n	529.43	wago1
ok1074	ctrl	green	31:ok1074:ctrl	n	593.678	wago1
ok1074	ctrl	green	32:ok1074:ctrl	n	396.772	wago1
ok1074	ctrl	green	33:ok1074:ctrl	n	530.453	wago1
ok1074	ctrl	green	34:ok1074:ctrl	n	526.312	wago1
ok1074	ctrl	green	35:ok1074:ctrl	n	393.572	wago1
ok1074	ctrl	green	36:ok1074:ctrl	n	395.058	wago1
ok1074	ctrl	green	37:ok1074:ctrl	n	674.54	wago1
ok1074	ctrl	green	38:ok1074:ctrl	n	379.037	wago1
ok1074	ctrl	green	39:ok1074:ctrl	n	564.8	wago1
ok1074	ctrl	green	40:ok1074:ctrl	n	609.328	wago1
ok1074	ctrl	green	41:ok1074:ctrl	n	449.394	wago1
ok1074	ctrl	green	42:ok1074:ctrl	n	386.201	wago1
ok1074	ctrl	green	43:ok1074:ctrl	n	413.518	wago1
ok1074	ctrl	green	44:ok1074:ctrl	n	614.85	wago1
ok1074	ctrl	green	45:ok1074:ctrl	n	453.045	wago1
ok1074	ctrl	green	46:ok1074:ctrl	n	728.084	wago1
ok1074	ctrl	green	47:ok1074:ctrl	n	572.024	wago1
ok1074	ctrl	green	48:ok1074:ctrl	n	623.894	wago1
ok1074	ctrl	green	49:ok1074:ctrl	n	448.712	wago1
ok1074	ctrl	green	50:ok1074:ctrl	n	580.267	wago1
ok1074	ctrl	green	51:ok1074:ctrl	n	700.534	wago1
ok1074	ctrl	green	52:ok1074:ctrl	n	782.807	wago1
ok1074	ctrl	green	53:ok1074:ctrl	n	723.572	wago1
ok1074	ctrl	green	54:ok1074:ctrl	n	360.194	wago1
ok1074	ctrl	green	55:ok1074:ctrl	n	506.069	wago1
ok1074	ctrl	green	56:ok1074:ctrl	n	491.579	wago1
ok1074	ctrl	green	57:ok1074:ctrl	n	446.872	wago1
ok1074	ctrl	green	58:ok1074:ctrl	n	283.295	wago1
ok1074	ctrl	green	59:ok1074:ctrl	n	578.161	wago1
ok1074	ctrl	green	60:ok1074:ctrl	y	514.728	wago1
ok1074	ctrl	green	61:ok1074:ctrl	n	367.389	wago1
ok1074	ctrl	green	62:ok1074:ctrl	n	526.407	wago1
ok1074	ctrl	green	63:ok1074:ctrl	n	472.98	wago1
ok1074	gfp	green	1:ok1074:gfp	n	135.741	wago1
ok1074	gfp	green	2:ok1074:gfp	n	136.5	wago1
ok1074	gfp	green	3:ok1074:gfp	n	140.108	wago1
ok1074	gfp	green	4:ok1074:gfp	n	141.388	wago1
ok1074	gfp	green	5:ok1074:gfp	n	139.105	wago1
ok1074	gfp	green	6:ok1074:gfp	n	138.245	wago1
ok1074	gfp	green	7:ok1074:gfp	n	138.574	wago1
ok1074	gfp	green	8:ok1074:gfp	n	137.367	wago1
ok1074	gfp	green	9:ok1074:gfp	n	139.484	wago1
ok1074	gfp	green	10:ok1074:gfp	n	134.957	wago1
ok1074	gfp	green	11:ok1074:gfp	n	133.244	wago1
ok1074	gfp	green	12:ok1074:gfp	n	128.91	wago1
ok1074	gfp	green	13:ok1074:gfp	n	137.948	wago1
ok1074	gfp	green	14:ok1074:gfp	n	139.213	wago1
ok1074	gfp	green	15:ok1074:gfp	n	138.39	wago1
ok1074	gfp	green	16:ok1074:gfp	n	140.445	wago1
ok1074	gfp	green	17:ok1074:gfp	n	150.182	wago1
ok1074	gfp	green	18:ok1074:gfp	n	132.402	wago1
ok1074	gfp	green	19:ok1074:gfp	n	134.218	wago1
ok1074	gfp	green	20:ok1074:gfp	n	135.554	wago1
ok1074	gfp	green	21:ok1074:gfp	n	136.218	wago1
ok1074	gfp	green	22:ok1074:gfp	n	136.834	wago1
ok1074	gfp	green	23:ok1074:gfp	n	133.571	wago1
ok1074	gfp	green	24:ok1074:gfp	n	137.482	wago1
ok1074	gfp	green	25:ok1074:gfp	n	137.439	wago1
ok1074	gfp	green	26:ok1074:gfp	n	127.887	wago1
ok1074	gfp	green	27:ok1074:gfp	n	136.63	wago1
ok1074	gfp	green	28:ok1074:gfp	n	132.913	wago1
ok1074	gfp	green	29:ok1074:gfp	n	139.229	wago1
ok1074	gfp	green	30:ok1074:gfp	n	132.673	wago1
ok1074	gfp	green	31:ok1074:gfp	n	131.674	wago1
ok1074	gfp	green	32:ok1074:gfp	n	128.387	wago1
ok1074	gfp	green	33:ok1074:gfp	n	128.286	wago1
ok1074	gfp	green	34:ok1074:gfp	y	132.029	wago1
ok1074	gfp	green	35:ok1074:gfp	n	138.53	wago1
ok1074	gfp	green	36:ok1074:gfp	n	128.929	wago1
ok1074	gfp	green	37:ok1074:gfp	n	129.668	wago1
ok1074	gfp	green	38:ok1074:gfp	n	132.6	wago1
ok1074	gfp	green	39:ok1074:gfp	n	137.576	wago1
ok1074	gfp	green	40:ok1074:gfp	n	127.525	wago1
ok1074	gfp	green	41:ok1074:gfp	n	127.067	wago1
ok1074	gfp	green	42:ok1074:gfp	n	131.539	wago1
ok1074	gfp	green	43:ok1074:gfp	n	129.437	wago1
ok1074	gfp	green	44:ok1074:gfp	n	129.033	wago1
ok1074	gfp	green	45:ok1074:gfp	n	127.048	wago1
ok1074	gfp	green	46:ok1074:gfp	n	130.736	wago1
ok1074	gfp	green	47:ok1074:gfp	n	130.201	wago1
ok1074	gfp	green	48:ok1074:gfp	n	129.689	wago1
ok1074	gfp	green	49:ok1074:gfp	n	130.505	wago1
ok1074	gfp	green	50:ok1074:gfp	n	127.219	wago1
ok1074	gfp	green	51:ok1074:gfp	n	127.309	wago1
ok1074	gfp	green	52:ok1074:gfp	n	125.011	wago1
ok1074	gfp	green	53:ok1074:gfp	n	127.662	wago1
ok1074	gfp	green	54:ok1074:gfp	n	122.942	wago1
ok1074	gfp	green	55:ok1074:gfp	n	125.748	wago1
ok1074	gfp	green	56:ok1074:gfp	n	125.126	wago1
ok1074	gfp	green	57:ok1074:gfp	n	129.202	wago1
ok1074	gfp	green	58:ok1074:gfp	n	128.415	wago1
ok1074	gfp	green	59:ok1074:gfp	n	129.775	wago1
ok1074	gfp	green	60:ok1074:gfp	n	126.536	wago1
ok1074	gfp	green	61:ok1074:gfp	n	124.865	wago1
ok1074	gfp	green	62:ok1074:gfp	n	136.069	wago1
ok1074	gfp	green	63:ok1074:gfp	n	129.898	wago1
ok1074	gfp	green	64:ok1074:gfp	n	136.714	wago1
ok1074	gfp	green	65:ok1074:gfp	n	125.176	wago1
ok1074	gfp	green	66:ok1074:gfp	n	127.05	wago1
ok1074	gfp	green	67:ok1074:gfp	n	128.935	wago1
ok1074	gfp	green	68:ok1074:gfp	n	127.356	wago1
wt	ctrl	red	1:wt:ctrl	n	431.477	wago1
wt	ctrl	red	2:wt:ctrl	n	483.034	wago1
wt	ctrl	red	3:wt:ctrl	n	413.626	wago1
wt	ctrl	red	4:wt:ctrl	n	423.507	wago1
wt	ctrl	red	5:wt:ctrl	n	426.671	wago1
wt	ctrl	red	6:wt:ctrl	n	463.897	wago1
wt	ctrl	red	7:wt:ctrl	n	412.226	wago1
wt	ctrl	red	8:wt:ctrl	n	396.051	wago1
wt	ctrl	red	9:wt:ctrl	n	465.837	wago1
wt	ctrl	red	10:wt:ctrl	n	407.903	wago1
wt	ctrl	red	11:wt:ctrl	n	402.689	wago1
wt	ctrl	red	12:wt:ctrl	n	401.279	wago1
wt	ctrl	red	13:wt:ctrl	n	450.176	wago1
wt	ctrl	red	14:wt:ctrl	n	445.453	wago1
wt	ctrl	red	15:wt:ctrl	n	409.748	wago1
wt	ctrl	red	16:wt:ctrl	n	433.229	wago1
wt	ctrl	red	17:wt:ctrl	n	432.438	wago1
wt	ctrl	red	18:wt:ctrl	n	416.98	wago1
wt	ctrl	red	19:wt:ctrl	n	402.387	wago1
wt	ctrl	red	20:wt:ctrl	n	454.535	wago1
wt	ctrl	red	21:wt:ctrl	n	438.144	wago1
wt	ctrl	red	22:wt:ctrl	n	416.23	wago1
wt	ctrl	red	23:wt:ctrl	n	437.505	wago1
wt	ctrl	red	24:wt:ctrl	n	451.827	wago1
wt	ctrl	red	25:wt:ctrl	n	432.39	wago1
wt	ctrl	red	26:wt:ctrl	n	384.793	wago1
wt	ctrl	red	27:wt:ctrl	n	442.869	wago1
wt	ctrl	red	28:wt:ctrl	n	478.836	wago1
wt	ctrl	red	29:wt:ctrl	n	426.321	wago1
wt	ctrl	red	30:wt:ctrl	y	455.907	wago1
wt	ctrl	red	31:wt:ctrl	n	406.144	wago1
wt	ctrl	red	32:wt:ctrl	n	457.561	wago1
wt	ctrl	red	33:wt:ctrl	n	470.002	wago1
wt	ctrl	red	34:wt:ctrl	n	459.74	wago1
wt	ctrl	red	35:wt:ctrl	n	473.737	wago1
wt	ctrl	red	36:wt:ctrl	n	438.964	wago1
wt	ctrl	red	37:wt:ctrl	n	438.623	wago1
wt	ctrl	red	38:wt:ctrl	n	465.75	wago1
wt	ctrl	red	39:wt:ctrl	n	413.807	wago1
wt	ctrl	red	40:wt:ctrl	n	450.718	wago1
wt	ctrl	red	41:wt:ctrl	n	411.213	wago1
wt	ctrl	red	42:wt:ctrl	n	429.281	wago1
wt	ctrl	red	43:wt:ctrl	n	456.879	wago1
wt	ctrl	red	44:wt:ctrl	n	482.355	wago1
wt	ctrl	red	45:wt:ctrl	n	444.477	wago1
wt	ctrl	red	46:wt:ctrl	n	447.26	wago1
wt	ctrl	red	47:wt:ctrl	n	455.148	wago1
wt	ctrl	red	48:wt:ctrl	n	434.418	wago1
wt	ctrl	red	49:wt:ctrl	n	446.146	wago1
wt	ctrl	red	50:wt:ctrl	n	452.456	wago1
wt	ctrl	red	51:wt:ctrl	n	445.546	wago1
wt	ctrl	red	52:wt:ctrl	n	426.552	wago1
wt	ctrl	red	53:wt:ctrl	n	393.856	wago1
wt	ctrl	red	54:wt:ctrl	n	360.641	wago1
wt	ctrl	red	55:wt:ctrl	n	382.508	wago1
wt	ctrl	red	56:wt:ctrl	n	362.912	wago1
wt	ctrl	red	57:wt:ctrl	n	369.38	wago1
wt	ctrl	red	58:wt:ctrl	n	414.855	wago1
wt	ctrl	red	59:wt:ctrl	n	389.999	wago1
wt	ctrl	red	60:wt:ctrl	n	380.662	wago1
wt	ctrl	red	61:wt:ctrl	n	327.427	wago1
wt	ctrl	red	62:wt:ctrl	n	341.389	wago1
wt	ctrl	red	63:wt:ctrl	n	346.177	wago1
wt	ctrl	red	64:wt:ctrl	n	368.212	wago1
wt	gfp	red	1:wt:gfp	n	421.715	wago1
wt	gfp	red	2:wt:gfp	n	398.405	wago1
wt	gfp	red	3:wt:gfp	n	435.675	wago1
wt	gfp	red	4:wt:gfp	n	417.273	wago1
wt	gfp	red	5:wt:gfp	n	422.726	wago1
wt	gfp	red	6:wt:gfp	n	439.239	wago1
wt	gfp	red	7:wt:gfp	n	414.432	wago1
wt	gfp	red	8:wt:gfp	n	420.621	wago1
wt	gfp	red	9:wt:gfp	n	439.077	wago1
wt	gfp	red	10:wt:gfp	n	411.921	wago1
wt	gfp	red	11:wt:gfp	n	422.579	wago1
wt	gfp	red	12:wt:gfp	n	409.297	wago1
wt	gfp	red	13:wt:gfp	n	411.991	wago1
wt	gfp	red	14:wt:gfp	n	479.122	wago1
wt	gfp	red	15:wt:gfp	n	415.232	wago1
wt	gfp	red	16:wt:gfp	n	405.593	wago1
wt	gfp	red	17:wt:gfp	n	410.281	wago1
wt	gfp	red	18:wt:gfp	n	423.558	wago1
wt	gfp	red	19:wt:gfp	n	386.212	wago1
wt	gfp	red	20:wt:gfp	n	421.619	wago1
wt	gfp	red	21:wt:gfp	n	400.502	wago1
wt	gfp	red	22:wt:gfp	n	412.208	wago1
wt	gfp	red	23:wt:gfp	n	380.363	wago1
wt	gfp	red	24:wt:gfp	n	379.719	wago1
wt	gfp	red	25:wt:gfp	n	411.277	wago1
wt	gfp	red	26:wt:gfp	n	414.886	wago1
wt	gfp	red	27:wt:gfp	n	397.115	wago1
wt	gfp	red	28:wt:gfp	n	385.819	wago1
wt	gfp	red	29:wt:gfp	n	411.356	wago1
wt	gfp	red	30:wt:gfp	n	406.007	wago1
wt	gfp	red	31:wt:gfp	n	462.558	wago1
wt	gfp	red	32:wt:gfp	y	412.088	wago1
wt	gfp	red	33:wt:gfp	n	430.824	wago1
wt	gfp	red	34:wt:gfp	n	443.349	wago1
wt	gfp	red	35:wt:gfp	n	430.93	wago1
wt	gfp	red	36:wt:gfp	n	418.16	wago1
wt	gfp	red	37:wt:gfp	n	373.09	wago1
wt	gfp	red	38:wt:gfp	n	431.374	wago1
wt	gfp	red	39:wt:gfp	n	360.658	wago1
wt	gfp	red	40:wt:gfp	n	367.168	wago1
wt	gfp	red	41:wt:gfp	n	390.698	wago1
wt	gfp	red	42:wt:gfp	n	403.161	wago1
wt	gfp	red	43:wt:gfp	n	390.409	wago1
wt	gfp	red	44:wt:gfp	n	403.121	wago1
wt	gfp	red	45:wt:gfp	n	396.088	wago1
wt	gfp	red	46:wt:gfp	n	428.314	wago1
wt	gfp	red	47:wt:gfp	n	411.825	wago1
wt	gfp	red	48:wt:gfp	n	402.689	wago1
wt	gfp	red	49:wt:gfp	n	439.35	wago1
wt	gfp	red	50:wt:gfp	n	384.972	wago1
wt	gfp	red	51:wt:gfp	n	388.747	wago1
wt	gfp	red	52:wt:gfp	n	407.707	wago1
wt	gfp	red	53:wt:gfp	n	398.378	wago1
wt	gfp	red	54:wt:gfp	n	401.084	wago1
wt	gfp	red	55:wt:gfp	n	352.869	wago1
wt	gfp	red	56:wt:gfp	n	417.723	wago1
wt	gfp	red	57:wt:gfp	n	408.084	wago1
wt	gfp	red	58:wt:gfp	n	419.58	wago1
wt	gfp	red	59:wt:gfp	n	396.765	wago1
wt	gfp	red	60:wt:gfp	n	416.06	wago1
wt	gfp	red	61:wt:gfp	n	399.79	wago1
wt	gfp	red	62:wt:gfp	n	423.266	wago1
wt	gfp	red	63:wt:gfp	n	340.032	wago1
wt	gfp	red	64:wt:gfp	n	433.015	wago1
wt	gfp	red	65:wt:gfp	n	393.939	wago1
wt	gfp	red	66:wt:gfp	n	395.642	wago1
ok1074	ctrl	red	1:ok1074:ctrl	n	351.907	wago1
ok1074	ctrl	red	2:ok1074:ctrl	n	391.484	wago1
ok1074	ctrl	red	3:ok1074:ctrl	n	417.689	wago1
ok1074	ctrl	red	4:ok1074:ctrl	n	369.343	wago1
ok1074	ctrl	red	5:ok1074:ctrl	n	380.848	wago1
ok1074	ctrl	red	6:ok1074:ctrl	n	388.737	wago1
ok1074	ctrl	red	7:ok1074:ctrl	n	435.927	wago1
ok1074	ctrl	red	8:ok1074:ctrl	n	371.422	wago1
ok1074	ctrl	red	9:ok1074:ctrl	n	370.715	wago1
ok1074	ctrl	red	10:ok1074:ctrl	n	325.38	wago1
ok1074	ctrl	red	11:ok1074:ctrl	n	394.137	wago1
ok1074	ctrl	red	12:ok1074:ctrl	n	377.995	wago1
ok1074	ctrl	red	13:ok1074:ctrl	n	429.963	wago1
ok1074	ctrl	red	14:ok1074:ctrl	n	377.061	wago1
ok1074	ctrl	red	15:ok1074:ctrl	n	436.069	wago1
ok1074	ctrl	red	16:ok1074:ctrl	n	406.33	wago1
ok1074	ctrl	red	17:ok1074:ctrl	n	381.388	wago1
ok1074	ctrl	red	18:ok1074:ctrl	n	358.851	wago1
ok1074	ctrl	red	19:ok1074:ctrl	n	361.094	wago1
ok1074	ctrl	red	20:ok1074:ctrl	n	374.063	wago1
ok1074	ctrl	red	21:ok1074:ctrl	n	415.251	wago1
ok1074	ctrl	red	22:ok1074:ctrl	n	366.433	wago1
ok1074	ctrl	red	23:ok1074:ctrl	n	464.279	wago1
ok1074	ctrl	red	24:ok1074:ctrl	n	430.161	wago1
ok1074	ctrl	red	25:ok1074:ctrl	n	360.117	wago1
ok1074	ctrl	red	26:ok1074:ctrl	n	443.15	wago1
ok1074	ctrl	red	27:ok1074:ctrl	n	399.18	wago1
ok1074	ctrl	red	28:ok1074:ctrl	n	392.413	wago1
ok1074	ctrl	red	29:ok1074:ctrl	n	423.126	wago1
ok1074	ctrl	red	30:ok1074:ctrl	n	386.398	wago1
ok1074	ctrl	red	31:ok1074:ctrl	n	365.648	wago1
ok1074	ctrl	red	32:ok1074:ctrl	n	340.597	wago1
ok1074	ctrl	red	33:ok1074:ctrl	n	382.643	wago1
ok1074	ctrl	red	34:ok1074:ctrl	n	382.044	wago1
ok1074	ctrl	red	35:ok1074:ctrl	n	380.956	wago1
ok1074	ctrl	red	36:ok1074:ctrl	n	364.9	wago1
ok1074	ctrl	red	37:ok1074:ctrl	n	386.567	wago1
ok1074	ctrl	red	38:ok1074:ctrl	n	361.236	wago1
ok1074	ctrl	red	39:ok1074:ctrl	n	374.096	wago1
ok1074	ctrl	red	40:ok1074:ctrl	n	412.81	wago1
ok1074	ctrl	red	41:ok1074:ctrl	n	345.731	wago1
ok1074	ctrl	red	42:ok1074:ctrl	n	381.707	wago1
ok1074	ctrl	red	43:ok1074:ctrl	n	389.227	wago1
ok1074	ctrl	red	44:ok1074:ctrl	n	387.551	wago1
ok1074	ctrl	red	45:ok1074:ctrl	n	408.13	wago1
ok1074	ctrl	red	46:ok1074:ctrl	n	441.286	wago1
ok1074	ctrl	red	47:ok1074:ctrl	n	453.61	wago1
ok1074	ctrl	red	48:ok1074:ctrl	n	376.28	wago1
ok1074	ctrl	red	49:ok1074:ctrl	n	366.058	wago1
ok1074	ctrl	red	50:ok1074:ctrl	n	409.714	wago1
ok1074	ctrl	red	51:ok1074:ctrl	n	368.573	wago1
ok1074	ctrl	red	52:ok1074:ctrl	n	462.249	wago1
ok1074	ctrl	red	53:ok1074:ctrl	n	410.598	wago1
ok1074	ctrl	red	54:ok1074:ctrl	n	318.83	wago1
ok1074	ctrl	red	55:ok1074:ctrl	n	403.917	wago1
ok1074	ctrl	red	56:ok1074:ctrl	n	375.65	wago1
ok1074	ctrl	red	57:ok1074:ctrl	n	362.602	wago1
ok1074	ctrl	red	58:ok1074:ctrl	n	303.448	wago1
ok1074	ctrl	red	59:ok1074:ctrl	n	358.969	wago1
ok1074	ctrl	red	60:ok1074:ctrl	y	373.581	wago1
ok1074	ctrl	red	61:ok1074:ctrl	n	391.616	wago1
ok1074	ctrl	red	62:ok1074:ctrl	n	385.436	wago1
ok1074	ctrl	red	63:ok1074:ctrl	n	396.962	wago1
ok1074	gfp	red	1:ok1074:gfp	n	458.087	wago1
ok1074	gfp	red	2:ok1074:gfp	n	439.911	wago1
ok1074	gfp	red	3:ok1074:gfp	n	315.719	wago1
ok1074	gfp	red	4:ok1074:gfp	n	356.183	wago1
ok1074	gfp	red	5:ok1074:gfp	n	328.126	wago1
ok1074	gfp	red	6:ok1074:gfp	n	393.145	wago1
ok1074	gfp	red	7:ok1074:gfp	n	356.799	wago1
ok1074	gfp	red	8:ok1074:gfp	n	394.09	wago1
ok1074	gfp	red	9:ok1074:gfp	n	432.467	wago1
ok1074	gfp	red	10:ok1074:gfp	n	387.865	wago1
ok1074	gfp	red	11:ok1074:gfp	n	374.73	wago1
ok1074	gfp	red	12:ok1074:gfp	n	356.938	wago1
ok1074	gfp	red	13:ok1074:gfp	n	410.399	wago1
ok1074	gfp	red	14:ok1074:gfp	n	397.117	wago1
ok1074	gfp	red	15:ok1074:gfp	n	432.353	wago1
ok1074	gfp	red	16:ok1074:gfp	n	380.715	wago1
ok1074	gfp	red	17:ok1074:gfp	n	443	wago1
ok1074	gfp	red	18:ok1074:gfp	n	390.76	wago1
ok1074	gfp	red	19:ok1074:gfp	n	395.565	wago1
ok1074	gfp	red	20:ok1074:gfp	n	442.673	wago1
ok1074	gfp	red	21:ok1074:gfp	n	367.5	wago1
ok1074	gfp	red	22:ok1074:gfp	n	416.696	wago1
ok1074	gfp	red	23:ok1074:gfp	n	409.505	wago1
ok1074	gfp	red	24:ok1074:gfp	n	340.134	wago1
ok1074	gfp	red	25:ok1074:gfp	n	348.384	wago1
ok1074	gfp	red	26:ok1074:gfp	n	376.918	wago1
ok1074	gfp	red	27:ok1074:gfp	n	425.311	wago1
ok1074	gfp	red	28:ok1074:gfp	n	346.98	wago1
ok1074	gfp	red	29:ok1074:gfp	n	359.162	wago1
ok1074	gfp	red	30:ok1074:gfp	n	295.578	wago1
ok1074	gfp	red	31:ok1074:gfp	n	367.43	wago1
ok1074	gfp	red	32:ok1074:gfp	n	366.276	wago1
ok1074	gfp	red	33:ok1074:gfp	n	353.443	wago1
ok1074	gfp	red	34:ok1074:gfp	y	355.51	wago1
ok1074	gfp	red	35:ok1074:gfp	n	368.908	wago1
ok1074	gfp	red	36:ok1074:gfp	n	379.024	wago1
ok1074	gfp	red	37:ok1074:gfp	n	330.988	wago1
ok1074	gfp	red	38:ok1074:gfp	n	365.817	wago1
ok1074	gfp	red	39:ok1074:gfp	n	427.351	wago1
ok1074	gfp	red	40:ok1074:gfp	n	359.913	wago1
ok1074	gfp	red	41:ok1074:gfp	n	347.366	wago1
ok1074	gfp	red	42:ok1074:gfp	n	374.553	wago1
ok1074	gfp	red	43:ok1074:gfp	n	358.684	wago1
ok1074	gfp	red	44:ok1074:gfp	n	354.722	wago1
ok1074	gfp	red	45:ok1074:gfp	n	389.593	wago1
ok1074	gfp	red	46:ok1074:gfp	n	406.987	wago1
ok1074	gfp	red	47:ok1074:gfp	n	302.419	wago1
ok1074	gfp	red	48:ok1074:gfp	n	350.139	wago1
ok1074	gfp	red	49:ok1074:gfp	n	374.862	wago1
ok1074	gfp	red	50:ok1074:gfp	n	341.715	wago1
ok1074	gfp	red	51:ok1074:gfp	n	415.683	wago1
ok1074	gfp	red	52:ok1074:gfp	n	331.367	wago1
ok1074	gfp	red	53:ok1074:gfp	n	362.45	wago1
ok1074	gfp	red	54:ok1074:gfp	n	321.143	wago1
ok1074	gfp	red	55:ok1074:gfp	n	328.323	wago1
ok1074	gfp	red	56:ok1074:gfp	n	392.023	wago1
ok1074	gfp	red	57:ok1074:gfp	n	353.314	wago1
ok1074	gfp	red	58:ok1074:gfp	n	388.93	wago1
ok1074	gfp	red	59:ok1074:gfp	n	362.849	wago1
ok1074	gfp	red	60:ok1074:gfp	n	374.5	wago1
ok1074	gfp	red	61:ok1074:gfp	n	351.755	wago1
ok1074	gfp	red	62:ok1074:gfp	n	384.107	wago1
ok1074	gfp	red	63:ok1074:gfp	n	384.958	wago1
ok1074	gfp	red	64:ok1074:gfp	n	377.991	wago1
ok1074	gfp	red	65:ok1074:gfp	n	317.949	wago1
ok1074	gfp	red	66:ok1074:gfp	n	316.074	wago1
ok1074	gfp	red	67:ok1074:gfp	n	348.716	wago1
ok1074	gfp	red	68:ok1074:gfp	n	366.454	wago1
wt	ctrl	green	1:wt:ctrl	n	421.835	wago3
wt	ctrl	green	2:wt:ctrl	n	448.269	wago3
wt	ctrl	green	3:wt:ctrl	n	486.131	wago3
wt	ctrl	green	4:wt:ctrl	y	442.19	wago3
wt	ctrl	green	5:wt:ctrl	n	458.268	wago3
wt	ctrl	green	6:wt:ctrl	n	449.361	wago3
wt	ctrl	green	7:wt:ctrl	n	452.32	wago3
wt	ctrl	green	8:wt:ctrl	n	522.154	wago3
wt	ctrl	green	9:wt:ctrl	n	544.373	wago3
wt	ctrl	green	10:wt:ctrl	n	634.142	wago3
wt	ctrl	green	11:wt:ctrl	n	609.36	wago3
wt	ctrl	green	12:wt:ctrl	n	486.26	wago3
wt	ctrl	green	13:wt:ctrl	n	575.714	wago3
wt	ctrl	green	14:wt:ctrl	n	458.623	wago3
wt	ctrl	green	15:wt:ctrl	n	427.874	wago3
wt	ctrl	green	16:wt:ctrl	n	532.071	wago3
wt	ctrl	green	17:wt:ctrl	n	433.766	wago3
wt	ctrl	green	18:wt:ctrl	n	488.899	wago3
wt	ctrl	green	19:wt:ctrl	n	434.454	wago3
wt	ctrl	green	20:wt:ctrl	n	494.105	wago3
wt	ctrl	green	21:wt:ctrl	n	512.606	wago3
wt	ctrl	green	22:wt:ctrl	n	496.594	wago3
wt	ctrl	green	23:wt:ctrl	n	528.423	wago3
wt	ctrl	green	24:wt:ctrl	n	562.249	wago3
wt	ctrl	green	25:wt:ctrl	n	473.343	wago3
wt	ctrl	green	26:wt:ctrl	n	527.864	wago3
wt	ctrl	green	27:wt:ctrl	n	544.336	wago3
wt	ctrl	green	28:wt:ctrl	n	488.883	wago3
wt	ctrl	green	29:wt:ctrl	n	438.181	wago3
wt	ctrl	green	30:wt:ctrl	n	466.599	wago3
wt	ctrl	green	31:wt:ctrl	n	479.718	wago3
wt	ctrl	green	32:wt:ctrl	n	375.783	wago3
wt	ctrl	green	33:wt:ctrl	n	520.344	wago3
wt	ctrl	green	34:wt:ctrl	n	461.872	wago3
wt	ctrl	green	35:wt:ctrl	n	542.471	wago3
wt	ctrl	green	36:wt:ctrl	n	599.131	wago3
wt	ctrl	green	37:wt:ctrl	n	464.081	wago3
wt	ctrl	green	38:wt:ctrl	n	546.381	wago3
wt	ctrl	green	39:wt:ctrl	n	418.942	wago3
wt	ctrl	green	40:wt:ctrl	n	449.342	wago3
wt	ctrl	green	41:wt:ctrl	n	495.859	wago3
wt	ctrl	green	42:wt:ctrl	n	574.451	wago3
wt	ctrl	green	43:wt:ctrl	n	410.897	wago3
wt	ctrl	green	44:wt:ctrl	n	461.208	wago3
wt	ctrl	green	45:wt:ctrl	n	508.759	wago3
wt	ctrl	green	46:wt:ctrl	n	570.918	wago3
wt	ctrl	green	47:wt:ctrl	n	582.619	wago3
wt	ctrl	green	48:wt:ctrl	n	493.609	wago3
wt	ctrl	green	49:wt:ctrl	n	507.894	wago3
wt	ctrl	green	50:wt:ctrl	n	428.15	wago3
wt	ctrl	green	51:wt:ctrl	n	406.535	wago3
wt	ctrl	green	52:wt:ctrl	n	554.227	wago3
wt	ctrl	green	53:wt:ctrl	n	544.574	wago3
wt	ctrl	green	54:wt:ctrl	n	387.616	wago3
wt	ctrl	green	55:wt:ctrl	n	425.828	wago3
wt	ctrl	green	56:wt:ctrl	n	460.276	wago3
wt	ctrl	green	57:wt:ctrl	n	525.356	wago3
wt	ctrl	green	58:wt:ctrl	n	451.085	wago3
wt	ctrl	green	59:wt:ctrl	n	542.887	wago3
wt	ctrl	green	60:wt:ctrl	n	420.051	wago3
wt	ctrl	green	61:wt:ctrl	n	626.571	wago3
wt	ctrl	green	62:wt:ctrl	n	395.355	wago3
wt	ctrl	green	63:wt:ctrl	n	340.439	wago3
wt	ctrl	green	64:wt:ctrl	n	284.921	wago3
wt	ctrl	green	65:wt:ctrl	n	382.649	wago3
wt	ctrl	red	1:wt:ctrl	n	481.008	wago3
wt	ctrl	red	2:wt:ctrl	n	504.361	wago3
wt	ctrl	red	3:wt:ctrl	n	488.872	wago3
wt	ctrl	red	4:wt:ctrl	y	472.17	wago3
wt	ctrl	red	5:wt:ctrl	n	544.222	wago3
wt	ctrl	red	6:wt:ctrl	n	468.795	wago3
wt	ctrl	red	7:wt:ctrl	n	472.471	wago3
wt	ctrl	red	8:wt:ctrl	n	460.115	wago3
wt	ctrl	red	9:wt:ctrl	n	468.641	wago3
wt	ctrl	red	10:wt:ctrl	n	523.463	wago3
wt	ctrl	red	11:wt:ctrl	n	525.233	wago3
wt	ctrl	red	12:wt:ctrl	n	495.346	wago3
wt	ctrl	red	13:wt:ctrl	n	500.367	wago3
wt	ctrl	red	14:wt:ctrl	n	506.565	wago3
wt	ctrl	red	15:wt:ctrl	n	545.135	wago3
wt	ctrl	red	16:wt:ctrl	n	480.503	wago3
wt	ctrl	red	17:wt:ctrl	n	491.157	wago3
wt	ctrl	red	18:wt:ctrl	n	473.451	wago3
wt	ctrl	red	19:wt:ctrl	n	459.724	wago3
wt	ctrl	red	20:wt:ctrl	n	480.444	wago3
wt	ctrl	red	21:wt:ctrl	n	429.843	wago3
wt	ctrl	red	22:wt:ctrl	n	460.422	wago3
wt	ctrl	red	23:wt:ctrl	n	472.08	wago3
wt	ctrl	red	24:wt:ctrl	n	486.088	wago3
wt	ctrl	red	25:wt:ctrl	n	471.902	wago3
wt	ctrl	red	26:wt:ctrl	n	471.869	wago3
wt	ctrl	red	27:wt:ctrl	n	483.341	wago3
wt	ctrl	red	28:wt:ctrl	n	486.759	wago3
wt	ctrl	red	29:wt:ctrl	n	465.117	wago3
wt	ctrl	red	30:wt:ctrl	n	479.725	wago3
wt	ctrl	red	31:wt:ctrl	n	521.563	wago3
wt	ctrl	red	32:wt:ctrl	n	496.016	wago3
wt	ctrl	red	33:wt:ctrl	n	482.91	wago3
wt	ctrl	red	34:wt:ctrl	n	465.892	wago3
wt	ctrl	red	35:wt:ctrl	n	456.36	wago3
wt	ctrl	red	36:wt:ctrl	n	436.951	wago3
wt	ctrl	red	37:wt:ctrl	n	453.914	wago3
wt	ctrl	red	38:wt:ctrl	n	455.617	wago3
wt	ctrl	red	39:wt:ctrl	n	535.32	wago3
wt	ctrl	red	40:wt:ctrl	n	494.122	wago3
wt	ctrl	red	41:wt:ctrl	n	474.071	wago3
wt	ctrl	red	42:wt:ctrl	n	446.713	wago3
wt	ctrl	red	43:wt:ctrl	n	453.389	wago3
wt	ctrl	red	44:wt:ctrl	n	497.883	wago3
wt	ctrl	red	45:wt:ctrl	n	452.588	wago3
wt	ctrl	red	46:wt:ctrl	n	472.608	wago3
wt	ctrl	red	47:wt:ctrl	n	462.359	wago3
wt	ctrl	red	48:wt:ctrl	n	465.845	wago3
wt	ctrl	red	49:wt:ctrl	n	470.747	wago3
wt	ctrl	red	50:wt:ctrl	n	476.158	wago3
wt	ctrl	red	51:wt:ctrl	n	485.1	wago3
wt	ctrl	red	52:wt:ctrl	n	533.064	wago3
wt	ctrl	red	53:wt:ctrl	n	480.339	wago3
wt	ctrl	red	54:wt:ctrl	n	440.463	wago3
wt	ctrl	red	55:wt:ctrl	n	446.788	wago3
wt	ctrl	red	56:wt:ctrl	n	478.544	wago3
wt	ctrl	red	57:wt:ctrl	n	459.965	wago3
wt	ctrl	red	58:wt:ctrl	n	475.88	wago3
wt	ctrl	red	59:wt:ctrl	n	510.631	wago3
wt	ctrl	red	60:wt:ctrl	n	460.973	wago3
wt	ctrl	red	61:wt:ctrl	n	455.011	wago3
wt	ctrl	red	62:wt:ctrl	n	469.119	wago3
wt	ctrl	red	63:wt:ctrl	n	455.958	wago3
wt	ctrl	red	64:wt:ctrl	n	436.409	wago3
wt	ctrl	red	65:wt:ctrl	n	471.786	wago3
pk1673	ctrl	green	1:pk1673:ctrl	n	505.927	wago3
pk1673	ctrl	green	2:pk1673:ctrl	n	352.711	wago3
pk1673	ctrl	green	3:pk1673:ctrl	n	479.338	wago3
pk1673	ctrl	green	4:pk1673:ctrl	n	434.434	wago3
pk1673	ctrl	green	5:pk1673:ctrl	n	436.191	wago3
pk1673	ctrl	green	6:pk1673:ctrl	n	493.503	wago3
pk1673	ctrl	green	7:pk1673:ctrl	n	473.131	wago3
pk1673	ctrl	green	8:pk1673:ctrl	n	431.975	wago3
pk1673	ctrl	green	9:pk1673:ctrl	n	412.702	wago3
pk1673	ctrl	green	10:pk1673:ctrl	n	439.807	wago3
pk1673	ctrl	green	11:pk1673:ctrl	n	371.831	wago3
pk1673	ctrl	green	12:pk1673:ctrl	n	405.909	wago3
pk1673	ctrl	green	13:pk1673:ctrl	n	286.449	wago3
pk1673	ctrl	green	14:pk1673:ctrl	n	414.971	wago3
pk1673	ctrl	green	15:pk1673:ctrl	n	504.292	wago3
pk1673	ctrl	green	16:pk1673:ctrl	n	399.512	wago3
pk1673	ctrl	green	17:pk1673:ctrl	n	412.824	wago3
pk1673	ctrl	green	18:pk1673:ctrl	n	346.489	wago3
pk1673	ctrl	green	19:pk1673:ctrl	n	416.362	wago3
pk1673	ctrl	green	20:pk1673:ctrl	n	456.808	wago3
pk1673	ctrl	green	21:pk1673:ctrl	n	468.162	wago3
pk1673	ctrl	green	22:pk1673:ctrl	n	440.994	wago3
pk1673	ctrl	green	23:pk1673:ctrl	n	537.477	wago3
pk1673	ctrl	green	24:pk1673:ctrl	n	436.269	wago3
pk1673	ctrl	green	25:pk1673:ctrl	n	406.714	wago3
pk1673	ctrl	green	26:pk1673:ctrl	n	502.867	wago3
pk1673	ctrl	green	27:pk1673:ctrl	n	531.719	wago3
pk1673	ctrl	green	28:pk1673:ctrl	n	535.668	wago3
pk1673	ctrl	green	29:pk1673:ctrl	n	372.811	wago3
pk1673	ctrl	green	30:pk1673:ctrl	n	411.053	wago3
pk1673	ctrl	green	31:pk1673:ctrl	n	449.917	wago3
pk1673	ctrl	green	32:pk1673:ctrl	n	344.979	wago3
pk1673	ctrl	green	33:pk1673:ctrl	n	540.114	wago3
pk1673	ctrl	green	34:pk1673:ctrl	n	471.367	wago3
pk1673	ctrl	green	35:pk1673:ctrl	y	389.32	wago3
pk1673	ctrl	green	36:pk1673:ctrl	n	552.019	wago3
pk1673	ctrl	green	37:pk1673:ctrl	n	358.906	wago3
pk1673	ctrl	green	38:pk1673:ctrl	n	455.431	wago3
pk1673	ctrl	green	39:pk1673:ctrl	n	365.453	wago3
pk1673	ctrl	green	40:pk1673:ctrl	n	491.663	wago3
pk1673	ctrl	green	41:pk1673:ctrl	n	337.198	wago3
pk1673	ctrl	green	42:pk1673:ctrl	n	416.423	wago3
pk1673	ctrl	green	43:pk1673:ctrl	n	437.608	wago3
pk1673	ctrl	green	44:pk1673:ctrl	n	331.107	wago3
pk1673	ctrl	green	45:pk1673:ctrl	n	463.998	wago3
pk1673	ctrl	green	46:pk1673:ctrl	n	350.184	wago3
pk1673	ctrl	green	47:pk1673:ctrl	n	384.134	wago3
pk1673	ctrl	green	48:pk1673:ctrl	n	400.108	wago3
pk1673	ctrl	green	49:pk1673:ctrl	n	428.441	wago3
pk1673	ctrl	green	50:pk1673:ctrl	n	322.82	wago3
pk1673	ctrl	green	51:pk1673:ctrl	n	436.688	wago3
pk1673	ctrl	green	52:pk1673:ctrl	n	492.714	wago3
pk1673	ctrl	green	53:pk1673:ctrl	n	454.569	wago3
pk1673	ctrl	green	54:pk1673:ctrl	n	488.596	wago3
pk1673	ctrl	green	55:pk1673:ctrl	n	381.751	wago3
pk1673	ctrl	green	56:pk1673:ctrl	n	499.149	wago3
pk1673	ctrl	green	57:pk1673:ctrl	n	404.449	wago3
pk1673	ctrl	green	58:pk1673:ctrl	n	366.158	wago3
pk1673	ctrl	green	59:pk1673:ctrl	n	444.845	wago3
pk1673	ctrl	green	60:pk1673:ctrl	n	494.994	wago3
pk1673	ctrl	green	61:pk1673:ctrl	n	319.104	wago3
pk1673	ctrl	green	62:pk1673:ctrl	n	537.445	wago3
pk1673	ctrl	red	1:pk1673:ctrl	n	451.215	wago3
pk1673	ctrl	red	2:pk1673:ctrl	n	391.987	wago3
pk1673	ctrl	red	3:pk1673:ctrl	n	454.102	wago3
pk1673	ctrl	red	4:pk1673:ctrl	n	442.032	wago3
pk1673	ctrl	red	5:pk1673:ctrl	n	401.522	wago3
pk1673	ctrl	red	6:pk1673:ctrl	n	407.171	wago3
pk1673	ctrl	red	7:pk1673:ctrl	n	388.362	wago3
pk1673	ctrl	red	8:pk1673:ctrl	n	432.557	wago3
pk1673	ctrl	red	9:pk1673:ctrl	n	387.676	wago3
pk1673	ctrl	red	10:pk1673:ctrl	n	376.486	wago3
pk1673	ctrl	red	11:pk1673:ctrl	n	387.485	wago3
pk1673	ctrl	red	12:pk1673:ctrl	n	378.837	wago3
pk1673	ctrl	red	13:pk1673:ctrl	n	357.868	wago3
pk1673	ctrl	red	14:pk1673:ctrl	n	381.835	wago3
pk1673	ctrl	red	15:pk1673:ctrl	n	427.07	wago3
pk1673	ctrl	red	16:pk1673:ctrl	n	449.652	wago3
pk1673	ctrl	red	17:pk1673:ctrl	n	387.57	wago3
pk1673	ctrl	red	18:pk1673:ctrl	n	361.527	wago3
pk1673	ctrl	red	19:pk1673:ctrl	n	410.763	wago3
pk1673	ctrl	red	20:pk1673:ctrl	n	352.618	wago3
pk1673	ctrl	red	21:pk1673:ctrl	n	418.472	wago3
pk1673	ctrl	red	22:pk1673:ctrl	n	403.498	wago3
pk1673	ctrl	red	23:pk1673:ctrl	n	348.102	wago3
pk1673	ctrl	red	24:pk1673:ctrl	n	391.184	wago3
pk1673	ctrl	red	25:pk1673:ctrl	n	377.541	wago3
pk1673	ctrl	red	26:pk1673:ctrl	n	387.368	wago3
pk1673	ctrl	red	27:pk1673:ctrl	n	379.013	wago3
pk1673	ctrl	red	28:pk1673:ctrl	n	392.468	wago3
pk1673	ctrl	red	29:pk1673:ctrl	n	385.542	wago3
pk1673	ctrl	red	30:pk1673:ctrl	n	471.025	wago3
pk1673	ctrl	red	31:pk1673:ctrl	n	367.62	wago3
pk1673	ctrl	red	32:pk1673:ctrl	n	394.59	wago3
pk1673	ctrl	red	33:pk1673:ctrl	n	461.339	wago3
pk1673	ctrl	red	34:pk1673:ctrl	n	421.991	wago3
pk1673	ctrl	red	35:pk1673:ctrl	y	365.156	wago3
pk1673	ctrl	red	36:pk1673:ctrl	n	393.064	wago3
pk1673	ctrl	red	37:pk1673:ctrl	n	350.431	wago3
pk1673	ctrl	red	38:pk1673:ctrl	n	409.694	wago3
pk1673	ctrl	red	39:pk1673:ctrl	n	434.993	wago3
pk1673	ctrl	red	40:pk1673:ctrl	n	436.292	wago3
pk1673	ctrl	red	41:pk1673:ctrl	n	438.51	wago3
pk1673	ctrl	red	42:pk1673:ctrl	n	432.977	wago3
pk1673	ctrl	red	43:pk1673:ctrl	n	386.302	wago3
pk1673	ctrl	red	44:pk1673:ctrl	n	366.13	wago3
pk1673	ctrl	red	45:pk1673:ctrl	n	414.392	wago3
pk1673	ctrl	red	46:pk1673:ctrl	n	447.02	wago3
pk1673	ctrl	red	47:pk1673:ctrl	n	392.199	wago3
pk1673	ctrl	red	48:pk1673:ctrl	n	383.872	wago3
pk1673	ctrl	red	49:pk1673:ctrl	n	451.128	wago3
pk1673	ctrl	red	50:pk1673:ctrl	n	435.999	wago3
pk1673	ctrl	red	51:pk1673:ctrl	n	406.701	wago3
pk1673	ctrl	red	52:pk1673:ctrl	n	354.014	wago3
pk1673	ctrl	red	53:pk1673:ctrl	n	388.372	wago3
pk1673	ctrl	red	54:pk1673:ctrl	n	398.646	wago3
pk1673	ctrl	red	55:pk1673:ctrl	n	434.933	wago3
pk1673	ctrl	red	56:pk1673:ctrl	n	412.668	wago3
pk1673	ctrl	red	57:pk1673:ctrl	n	399.877	wago3
pk1673	ctrl	red	58:pk1673:ctrl	n	378.046	wago3
pk1673	ctrl	red	59:pk1673:ctrl	n	378.195	wago3
pk1673	ctrl	red	60:pk1673:ctrl	n	358.068	wago3
pk1673	ctrl	red	61:pk1673:ctrl	n	403.909	wago3
pk1673	ctrl	red	62:pk1673:ctrl	n	454.582	wago3
wt	gfp	green	1:wt:gfp	n	143.54	wago3
wt	gfp	green	2:wt:gfp	n	142.202	wago3
wt	gfp	green	3:wt:gfp	y	148.988	wago3
wt	gfp	green	4:wt:gfp	n	156.395	wago3
wt	gfp	green	5:wt:gfp	n	152.545	wago3
wt	gfp	green	6:wt:gfp	n	144.194	wago3
wt	gfp	green	7:wt:gfp	n	141.853	wago3
wt	gfp	green	8:wt:gfp	n	145.298	wago3
wt	gfp	green	9:wt:gfp	n	142.017	wago3
wt	gfp	green	10:wt:gfp	n	159.668	wago3
wt	gfp	green	11:wt:gfp	n	141.088	wago3
wt	gfp	green	12:wt:gfp	n	193.646	wago3
wt	gfp	green	13:wt:gfp	n	138.561	wago3
wt	gfp	green	14:wt:gfp	n	141.885	wago3
wt	gfp	green	15:wt:gfp	n	147.213	wago3
wt	gfp	green	16:wt:gfp	n	146.554	wago3
wt	gfp	green	17:wt:gfp	n	140.177	wago3
wt	gfp	green	18:wt:gfp	n	141.155	wago3
wt	gfp	green	19:wt:gfp	n	141.194	wago3
wt	gfp	green	20:wt:gfp	n	146.917	wago3
wt	gfp	green	21:wt:gfp	n	135.07	wago3
wt	gfp	green	22:wt:gfp	n	162.737	wago3
wt	gfp	green	23:wt:gfp	n	142.175	wago3
wt	gfp	green	24:wt:gfp	n	141.78	wago3
wt	gfp	green	25:wt:gfp	n	141.514	wago3
wt	gfp	green	26:wt:gfp	n	149.523	wago3
wt	gfp	green	27:wt:gfp	n	131.895	wago3
wt	gfp	green	28:wt:gfp	n	144.563	wago3
wt	gfp	green	29:wt:gfp	n	139.967	wago3
wt	gfp	green	30:wt:gfp	n	138.315	wago3
wt	gfp	green	31:wt:gfp	n	145.953	wago3
wt	gfp	green	32:wt:gfp	n	135.109	wago3
wt	gfp	green	33:wt:gfp	n	141	wago3
wt	gfp	green	34:wt:gfp	n	145.823	wago3
wt	gfp	green	35:wt:gfp	n	135.417	wago3
wt	gfp	green	36:wt:gfp	n	140.585	wago3
wt	gfp	green	37:wt:gfp	n	139.917	wago3
wt	gfp	green	38:wt:gfp	n	139.583	wago3
wt	gfp	green	39:wt:gfp	n	144.286	wago3
wt	gfp	green	40:wt:gfp	n	139.697	wago3
wt	gfp	green	41:wt:gfp	n	139.326	wago3
wt	gfp	green	42:wt:gfp	n	142.556	wago3
wt	gfp	green	43:wt:gfp	n	142.192	wago3
wt	gfp	green	44:wt:gfp	n	155.116	wago3
wt	gfp	green	45:wt:gfp	n	139.06	wago3
wt	gfp	green	46:wt:gfp	n	141.757	wago3
wt	gfp	green	47:wt:gfp	n	139.26	wago3
wt	gfp	green	48:wt:gfp	n	137.528	wago3
wt	gfp	green	49:wt:gfp	n	148.359	wago3
wt	gfp	green	50:wt:gfp	n	144.7	wago3
wt	gfp	green	51:wt:gfp	n	149.217	wago3
wt	gfp	green	52:wt:gfp	n	143.12	wago3
wt	gfp	green	53:wt:gfp	n	140.691	wago3
wt	gfp	green	54:wt:gfp	n	139.96	wago3
wt	gfp	green	55:wt:gfp	n	138.742	wago3
wt	gfp	green	56:wt:gfp	n	143.47	wago3
wt	gfp	green	57:wt:gfp	n	145.238	wago3
wt	gfp	green	58:wt:gfp	n	135.534	wago3
wt	gfp	green	59:wt:gfp	n	136.422	wago3
wt	gfp	green	60:wt:gfp	n	145.878	wago3
wt	gfp	green	61:wt:gfp	n	133.742	wago3
wt	gfp	green	62:wt:gfp	n	140.239	wago3
wt	gfp	green	63:wt:gfp	n	134.583	wago3
wt	gfp	green	64:wt:gfp	n	142.415	wago3
wt	gfp	green	65:wt:gfp	n	140.933	wago3
wt	gfp	green	66:wt:gfp	n	142.244	wago3
wt	gfp	green	67:wt:gfp	n	142.056	wago3
wt	gfp	red	1:wt:gfp	n	433.611	wago3
wt	gfp	red	2:wt:gfp	n	472.026	wago3
wt	gfp	red	3:wt:gfp	y	469.489	wago3
wt	gfp	red	4:wt:gfp	n	499.922	wago3
wt	gfp	red	5:wt:gfp	n	487.97	wago3
wt	gfp	red	6:wt:gfp	n	468.644	wago3
wt	gfp	red	7:wt:gfp	n	468.934	wago3
wt	gfp	red	8:wt:gfp	n	472.345	wago3
wt	gfp	red	9:wt:gfp	n	446.244	wago3
wt	gfp	red	10:wt:gfp	n	432.172	wago3
wt	gfp	red	11:wt:gfp	n	424.821	wago3
wt	gfp	red	12:wt:gfp	n	476.148	wago3
wt	gfp	red	13:wt:gfp	n	437.511	wago3
wt	gfp	red	14:wt:gfp	n	449.618	wago3
wt	gfp	red	15:wt:gfp	n	465.6	wago3
wt	gfp	red	16:wt:gfp	n	491.142	wago3
wt	gfp	red	17:wt:gfp	n	451.82	wago3
wt	gfp	red	18:wt:gfp	n	462.91	wago3
wt	gfp	red	19:wt:gfp	n	492.778	wago3
wt	gfp	red	20:wt:gfp	n	451.387	wago3
wt	gfp	red	21:wt:gfp	n	446.58	wago3
wt	gfp	red	22:wt:gfp	n	484.17	wago3
wt	gfp	red	23:wt:gfp	n	474.104	wago3
wt	gfp	red	24:wt:gfp	n	482.761	wago3
wt	gfp	red	25:wt:gfp	n	483.295	wago3
wt	gfp	red	26:wt:gfp	n	499.21	wago3
wt	gfp	red	27:wt:gfp	n	456.729	wago3
wt	gfp	red	28:wt:gfp	n	445.714	wago3
wt	gfp	red	29:wt:gfp	n	526.938	wago3
wt	gfp	red	30:wt:gfp	n	424.81	wago3
wt	gfp	red	31:wt:gfp	n	456.33	wago3
wt	gfp	red	32:wt:gfp	n	446.482	wago3
wt	gfp	red	33:wt:gfp	n	432.181	wago3
wt	gfp	red	34:wt:gfp	n	485.647	wago3
wt	gfp	red	35:wt:gfp	n	465.576	wago3
wt	gfp	red	36:wt:gfp	n	453.618	wago3
wt	gfp	red	37:wt:gfp	n	443.088	wago3
wt	gfp	red	38:wt:gfp	n	470.658	wago3
wt	gfp	red	39:wt:gfp	n	493.873	wago3
wt	gfp	red	40:wt:gfp	n	441.904	wago3
wt	gfp	red	41:wt:gfp	n	461.693	wago3
wt	gfp	red	42:wt:gfp	n	498.984	wago3
wt	gfp	red	43:wt:gfp	n	469.532	wago3
wt	gfp	red	44:wt:gfp	n	526.627	wago3
wt	gfp	red	45:wt:gfp	n	493.788	wago3
wt	gfp	red	46:wt:gfp	n	472.143	wago3
wt	gfp	red	47:wt:gfp	n	463.797	wago3
wt	gfp	red	48:wt:gfp	n	482.086	wago3
wt	gfp	red	49:wt:gfp	n	472.278	wago3
wt	gfp	red	50:wt:gfp	n	504.117	wago3
wt	gfp	red	51:wt:gfp	n	530.523	wago3
wt	gfp	red	52:wt:gfp	n	450.089	wago3
wt	gfp	red	53:wt:gfp	n	458.319	wago3
wt	gfp	red	54:wt:gfp	n	478.559	wago3
wt	gfp	red	55:wt:gfp	n	492.978	wago3
wt	gfp	red	56:wt:gfp	n	444.282	wago3
wt	gfp	red	57:wt:gfp	n	526.964	wago3
wt	gfp	red	58:wt:gfp	n	482.577	wago3
wt	gfp	red	59:wt:gfp	n	416.772	wago3
wt	gfp	red	60:wt:gfp	n	474.778	wago3
wt	gfp	red	61:wt:gfp	n	447.552	wago3
wt	gfp	red	62:wt:gfp	n	492.733	wago3
wt	gfp	red	63:wt:gfp	n	443.166	wago3
wt	gfp	red	64:wt:gfp	n	435.836	wago3
wt	gfp	red	65:wt:gfp	n	482.856	wago3
wt	gfp	red	66:wt:gfp	n	436.129	wago3
wt	gfp	red	67:wt:gfp	n	441.909	wago3
pk1673	gfp	green	1:pk1673:gfp	n	136.081	wago3
pk1673	gfp	green	2:pk1673:gfp	n	138.052	wago3
pk1673	gfp	green	3:pk1673:gfp	n	136.228	wago3
pk1673	gfp	green	4:pk1673:gfp	n	141.358	wago3
pk1673	gfp	green	5:pk1673:gfp	n	142.72	wago3
pk1673	gfp	green	6:pk1673:gfp	n	144.748	wago3
pk1673	gfp	green	7:pk1673:gfp	n	138.273	wago3
pk1673	gfp	green	8:pk1673:gfp	n	134.545	wago3
pk1673	gfp	green	9:pk1673:gfp	n	131.859	wago3
pk1673	gfp	green	10:pk1673:gfp	n	140.488	wago3
pk1673	gfp	green	11:pk1673:gfp	n	139.266	wago3
pk1673	gfp	green	12:pk1673:gfp	n	137.515	wago3
pk1673	gfp	green	13:pk1673:gfp	n	135.743	wago3
pk1673	gfp	green	14:pk1673:gfp	n	137.685	wago3
pk1673	gfp	green	15:pk1673:gfp	n	139.322	wago3
pk1673	gfp	green	16:pk1673:gfp	n	138.8	wago3
pk1673	gfp	green	17:pk1673:gfp	n	139.153	wago3
pk1673	gfp	green	18:pk1673:gfp	n	138.465	wago3
pk1673	gfp	green	19:pk1673:gfp	n	139.393	wago3
pk1673	gfp	green	20:pk1673:gfp	n	132.396	wago3
pk1673	gfp	green	21:pk1673:gfp	n	144.152	wago3
pk1673	gfp	green	22:pk1673:gfp	n	135.906	wago3
pk1673	gfp	green	23:pk1673:gfp	n	146.254	wago3
pk1673	gfp	green	24:pk1673:gfp	n	141.136	wago3
pk1673	gfp	green	25:pk1673:gfp	n	136.351	wago3
pk1673	gfp	green	26:pk1673:gfp	n	142.805	wago3
pk1673	gfp	green	27:pk1673:gfp	n	139.4	wago3
pk1673	gfp	green	28:pk1673:gfp	n	143.475	wago3
pk1673	gfp	green	29:pk1673:gfp	n	138.202	wago3
pk1673	gfp	green	30:pk1673:gfp	n	137.438	wago3
pk1673	gfp	green	31:pk1673:gfp	n	137.35	wago3
pk1673	gfp	green	32:pk1673:gfp	n	137.134	wago3
pk1673	gfp	green	33:pk1673:gfp	n	137.966	wago3
pk1673	gfp	green	34:pk1673:gfp	n	135.832	wago3
pk1673	gfp	green	35:pk1673:gfp	n	142.214	wago3
pk1673	gfp	green	36:pk1673:gfp	n	133.743	wago3
pk1673	gfp	green	37:pk1673:gfp	n	137.929	wago3
pk1673	gfp	green	38:pk1673:gfp	n	133.463	wago3
pk1673	gfp	green	39:pk1673:gfp	n	136.305	wago3
pk1673	gfp	green	40:pk1673:gfp	n	138.123	wago3
pk1673	gfp	green	41:pk1673:gfp	n	137.104	wago3
pk1673	gfp	green	42:pk1673:gfp	n	145.088	wago3
pk1673	gfp	green	43:pk1673:gfp	n	138.118	wago3
pk1673	gfp	green	44:pk1673:gfp	n	135.57	wago3
pk1673	gfp	green	45:pk1673:gfp	y	140.352	wago3
pk1673	gfp	green	46:pk1673:gfp	n	138.413	wago3
pk1673	gfp	green	47:pk1673:gfp	n	141.573	wago3
pk1673	gfp	green	48:pk1673:gfp	n	140.314	wago3
pk1673	gfp	green	49:pk1673:gfp	n	134.272	wago3
pk1673	gfp	green	50:pk1673:gfp	n	140.482	wago3
pk1673	gfp	green	51:pk1673:gfp	n	131.988	wago3
pk1673	gfp	green	52:pk1673:gfp	n	140.433	wago3
pk1673	gfp	green	53:pk1673:gfp	n	140.553	wago3
pk1673	gfp	green	54:pk1673:gfp	n	153.252	wago3
pk1673	gfp	green	55:pk1673:gfp	n	137.332	wago3
pk1673	gfp	green	56:pk1673:gfp	n	136.009	wago3
pk1673	gfp	green	57:pk1673:gfp	n	141.016	wago3
pk1673	gfp	green	58:pk1673:gfp	n	135.384	wago3
pk1673	gfp	green	59:pk1673:gfp	n	137.054	wago3
pk1673	gfp	green	60:pk1673:gfp	n	141.086	wago3
pk1673	gfp	green	61:pk1673:gfp	n	138.303	wago3
pk1673	gfp	green	62:pk1673:gfp	n	138.459	wago3
pk1673	gfp	green	63:pk1673:gfp	n	142.783	wago3
pk1673	gfp	green	64:pk1673:gfp	n	138.943	wago3
pk1673	gfp	green	65:pk1673:gfp	n	136.118	wago3
pk1673	gfp	green	66:pk1673:gfp	n	139.366	wago3
pk1673	gfp	green	67:pk1673:gfp	n	128.913	wago3
pk1673	gfp	green	68:pk1673:gfp	n	142.047	wago3
pk1673	gfp	red	1:pk1673:gfp	n	411.952	wago3
pk1673	gfp	red	2:pk1673:gfp	n	472.832	wago3
pk1673	gfp	red	3:pk1673:gfp	n	394.085	wago3
pk1673	gfp	red	4:pk1673:gfp	n	391.932	wago3
pk1673	gfp	red	5:pk1673:gfp	n	408.457	wago3
pk1673	gfp	red	6:pk1673:gfp	n	402.358	wago3
pk1673	gfp	red	7:pk1673:gfp	n	403.697	wago3
pk1673	gfp	red	8:pk1673:gfp	n	380.729	wago3
pk1673	gfp	red	9:pk1673:gfp	n	397.652	wago3
pk1673	gfp	red	10:pk1673:gfp	n	389.76	wago3
pk1673	gfp	red	11:pk1673:gfp	n	387.312	wago3
pk1673	gfp	red	12:pk1673:gfp	n	405.7	wago3
pk1673	gfp	red	13:pk1673:gfp	n	391.166	wago3
pk1673	gfp	red	14:pk1673:gfp	n	363.887	wago3
pk1673	gfp	red	15:pk1673:gfp	n	369.685	wago3
pk1673	gfp	red	16:pk1673:gfp	n	379.617	wago3
pk1673	gfp	red	17:pk1673:gfp	n	435.946	wago3
pk1673	gfp	red	18:pk1673:gfp	n	356.772	wago3
pk1673	gfp	red	19:pk1673:gfp	n	397.695	wago3
pk1673	gfp	red	20:pk1673:gfp	n	437.398	wago3
pk1673	gfp	red	21:pk1673:gfp	n	409.785	wago3
pk1673	gfp	red	22:pk1673:gfp	n	396.76	wago3
pk1673	gfp	red	23:pk1673:gfp	n	394.155	wago3
pk1673	gfp	red	24:pk1673:gfp	n	379.519	wago3
pk1673	gfp	red	25:pk1673:gfp	n	443.558	wago3
pk1673	gfp	red	26:pk1673:gfp	n	368.393	wago3
pk1673	gfp	red	27:pk1673:gfp	n	416.164	wago3
pk1673	gfp	red	28:pk1673:gfp	n	448.208	wago3
pk1673	gfp	red	29:pk1673:gfp	n	383.174	wago3
pk1673	gfp	red	30:pk1673:gfp	n	442.34	wago3
pk1673	gfp	red	31:pk1673:gfp	n	412.571	wago3
pk1673	gfp	red	32:pk1673:gfp	n	431.095	wago3
pk1673	gfp	red	33:pk1673:gfp	n	413.573	wago3
pk1673	gfp	red	34:pk1673:gfp	n	417.632	wago3
pk1673	gfp	red	35:pk1673:gfp	n	412.603	wago3
pk1673	gfp	red	36:pk1673:gfp	n	437.167	wago3
pk1673	gfp	red	37:pk1673:gfp	n	389.812	wago3
pk1673	gfp	red	38:pk1673:gfp	n	471.981	wago3
pk1673	gfp	red	39:pk1673:gfp	n	408.531	wago3
pk1673	gfp	red	40:pk1673:gfp	n	377.868	wago3
pk1673	gfp	red	41:pk1673:gfp	n	368.379	wago3
pk1673	gfp	red	42:pk1673:gfp	n	431.78	wago3
pk1673	gfp	red	43:pk1673:gfp	n	448.234	wago3
pk1673	gfp	red	44:pk1673:gfp	n	402.988	wago3
pk1673	gfp	red	45:pk1673:gfp	y	400.12	wago3
pk1673	gfp	red	46:pk1673:gfp	n	412.275	wago3
pk1673	gfp	red	47:pk1673:gfp	n	400.504	wago3
pk1673	gfp	red	48:pk1673:gfp	n	410.194	wago3
pk1673	gfp	red	49:pk1673:gfp	n	406.279	wago3
pk1673	gfp	red	50:pk1673:gfp	n	436.402	wago3
pk1673	gfp	red	51:pk1673:gfp	n	414.653	wago3
pk1673	gfp	red	52:pk1673:gfp	n	418.561	wago3
pk1673	gfp	red	53:pk1673:gfp	n	434.447	wago3
pk1673	gfp	red	54:pk1673:gfp	n	485.764	wago3
pk1673	gfp	red	55:pk1673:gfp	n	425.391	wago3
pk1673	gfp	red	56:pk1673:gfp	n	401.316	wago3
pk1673	gfp	red	57:pk1673:gfp	n	393.878	wago3
pk1673	gfp	red	58:pk1673:gfp	n	423.576	wago3
pk1673	gfp	red	59:pk1673:gfp	n	412.421	wago3
pk1673	gfp	red	60:pk1673:gfp	n	420.446	wago3
pk1673	gfp	red	61:pk1673:gfp	n	372.373	wago3
pk1673	gfp	red	62:pk1673:gfp	n	416.171	wago3
pk1673	gfp	red	63:pk1673:gfp	n	395.469	wago3
pk1673	gfp	red	64:pk1673:gfp	n	433.354	wago3
pk1673	gfp	red	65:pk1673:gfp	n	392.673	wago3
pk1673	gfp	red	66:pk1673:gfp	n	438.74	wago3
pk1673	gfp	red	67:pk1673:gfp	n	408.207	wago3
pk1673	gfp	red	68:pk1673:gfp	n	444.712	wago3
wt	ctrl	green	1:wt:ctrl	n	571.235	wago4
wt	ctrl	green	2:wt:ctrl	n	510.523	wago4
wt	ctrl	green	3:wt:ctrl	n	406.966	wago4
wt	ctrl	green	4:wt:ctrl	n	495.69	wago4
wt	ctrl	green	5:wt:ctrl	n	672.831	wago4
wt	ctrl	green	6:wt:ctrl	n	487.017	wago4
wt	ctrl	green	7:wt:ctrl	n	487.437	wago4
wt	ctrl	green	8:wt:ctrl	n	507.985	wago4
wt	ctrl	green	9:wt:ctrl	n	528.255	wago4
wt	ctrl	green	10:wt:ctrl	n	438.873	wago4
wt	ctrl	green	11:wt:ctrl	n	433.407	wago4
wt	ctrl	green	12:wt:ctrl	n	421.996	wago4
wt	ctrl	green	13:wt:ctrl	n	528.234	wago4
wt	ctrl	green	14:wt:ctrl	n	510.153	wago4
wt	ctrl	green	15:wt:ctrl	n	484.218	wago4
wt	ctrl	green	16:wt:ctrl	n	390.15	wago4
wt	ctrl	green	17:wt:ctrl	n	520.863	wago4
wt	ctrl	green	18:wt:ctrl	n	565.17	wago4
wt	ctrl	green	19:wt:ctrl	n	548.966	wago4
wt	ctrl	green	20:wt:ctrl	n	558.452	wago4
wt	ctrl	green	21:wt:ctrl	n	557.466	wago4
wt	ctrl	green	22:wt:ctrl	n	482.619	wago4
wt	ctrl	green	23:wt:ctrl	y	480.556	wago4
wt	ctrl	green	24:wt:ctrl	n	553.997	wago4
wt	ctrl	green	25:wt:ctrl	n	574.072	wago4
wt	ctrl	green	26:wt:ctrl	n	504.866	wago4
wt	ctrl	green	27:wt:ctrl	n	554.656	wago4
wt	ctrl	green	28:wt:ctrl	n	485.897	wago4
wt	ctrl	green	29:wt:ctrl	n	478.38	wago4
wt	ctrl	green	30:wt:ctrl	n	520.051	wago4
wt	ctrl	green	31:wt:ctrl	n	485.912	wago4
wt	ctrl	green	32:wt:ctrl	n	487.754	wago4
wt	ctrl	green	33:wt:ctrl	n	460.732	wago4
wt	ctrl	green	34:wt:ctrl	n	402.34	wago4
wt	ctrl	green	35:wt:ctrl	n	401.3	wago4
wt	ctrl	green	36:wt:ctrl	n	471.327	wago4
wt	ctrl	green	37:wt:ctrl	n	372.047	wago4
wt	ctrl	green	38:wt:ctrl	n	518.084	wago4
wt	ctrl	green	39:wt:ctrl	n	432.368	wago4
wt	ctrl	green	40:wt:ctrl	n	532.242	wago4
wt	ctrl	green	41:wt:ctrl	n	495.075	wago4
wt	ctrl	green	42:wt:ctrl	n	470.468	wago4
wt	ctrl	green	43:wt:ctrl	n	560.142	wago4
wt	ctrl	green	44:wt:ctrl	n	504.701	wago4
wt	ctrl	green	45:wt:ctrl	n	392.613	wago4
wt	ctrl	green	46:wt:ctrl	n	317.038	wago4
wt	ctrl	green	47:wt:ctrl	n	479.849	wago4
wt	ctrl	green	48:wt:ctrl	n	493.69	wago4
wt	ctrl	green	49:wt:ctrl	n	300.117	wago4
wt	ctrl	green	50:wt:ctrl	n	484.769	wago4
wt	ctrl	green	51:wt:ctrl	n	609.195	wago4
wt	ctrl	green	52:wt:ctrl	n	526.1	wago4
wt	ctrl	green	53:wt:ctrl	n	460.13	wago4
wt	ctrl	green	54:wt:ctrl	n	503.855	wago4
wt	ctrl	green	55:wt:ctrl	n	468.738	wago4
wt	ctrl	green	56:wt:ctrl	n	462.353	wago4
wt	ctrl	green	57:wt:ctrl	n	551.913	wago4
wt	ctrl	green	58:wt:ctrl	n	412.921	wago4
wt	ctrl	green	59:wt:ctrl	n	630.95	wago4
wt	ctrl	green	60:wt:ctrl	n	394.615	wago4
wt	ctrl	green	61:wt:ctrl	n	487.031	wago4
wt	ctrl	green	62:wt:ctrl	n	502.362	wago4
wt	gfp	green	1:wt:gfp	n	156.2	wago4
wt	gfp	green	2:wt:gfp	n	139.436	wago4
wt	gfp	green	3:wt:gfp	n	140.284	wago4
wt	gfp	green	4:wt:gfp	n	137.434	wago4
wt	gfp	green	5:wt:gfp	n	139.013	wago4
wt	gfp	green	6:wt:gfp	n	140.469	wago4
wt	gfp	green	7:wt:gfp	n	140.677	wago4
wt	gfp	green	8:wt:gfp	n	140.554	wago4
wt	gfp	green	9:wt:gfp	n	138.439	wago4
wt	gfp	green	10:wt:gfp	n	144.374	wago4
wt	gfp	green	11:wt:gfp	n	138.393	wago4
wt	gfp	green	12:wt:gfp	n	157.842	wago4
wt	gfp	green	13:wt:gfp	n	145.469	wago4
wt	gfp	green	14:wt:gfp	n	141.409	wago4
wt	gfp	green	15:wt:gfp	n	140.502	wago4
wt	gfp	green	16:wt:gfp	n	155.468	wago4
wt	gfp	green	17:wt:gfp	n	151.524	wago4
wt	gfp	green	18:wt:gfp	n	144.125	wago4
wt	gfp	green	19:wt:gfp	n	143.231	wago4
wt	gfp	green	20:wt:gfp	n	143.489	wago4
wt	gfp	green	21:wt:gfp	n	136.088	wago4
wt	gfp	green	22:wt:gfp	n	136.259	wago4
wt	gfp	green	23:wt:gfp	n	136.921	wago4
wt	gfp	green	24:wt:gfp	n	137.58	wago4
wt	gfp	green	25:wt:gfp	n	139.531	wago4
wt	gfp	green	26:wt:gfp	n	129.539	wago4
wt	gfp	green	27:wt:gfp	n	136.994	wago4
wt	gfp	green	28:wt:gfp	n	136.6	wago4
wt	gfp	green	29:wt:gfp	n	140.741	wago4
wt	gfp	green	30:wt:gfp	n	136.279	wago4
wt	gfp	green	31:wt:gfp	n	144.547	wago4
wt	gfp	green	32:wt:gfp	n	138.745	wago4
wt	gfp	green	33:wt:gfp	n	135.679	wago4
wt	gfp	green	34:wt:gfp	n	142.283	wago4
wt	gfp	green	35:wt:gfp	n	138.428	wago4
wt	gfp	green	36:wt:gfp	n	141.95	wago4
wt	gfp	green	37:wt:gfp	n	137.509	wago4
wt	gfp	green	38:wt:gfp	n	138.672	wago4
wt	gfp	green	39:wt:gfp	n	139.785	wago4
wt	gfp	green	40:wt:gfp	n	139.691	wago4
wt	gfp	green	41:wt:gfp	n	133.807	wago4
wt	gfp	green	42:wt:gfp	n	149.891	wago4
wt	gfp	green	43:wt:gfp	n	136.019	wago4
wt	gfp	green	44:wt:gfp	n	142.11	wago4
wt	gfp	green	45:wt:gfp	n	138.44	wago4
wt	gfp	green	46:wt:gfp	n	138.846	wago4
wt	gfp	green	47:wt:gfp	n	142.691	wago4
wt	gfp	green	48:wt:gfp	n	139.695	wago4
wt	gfp	green	49:wt:gfp	n	141.863	wago4
wt	gfp	green	50:wt:gfp	n	143.555	wago4
wt	gfp	green	51:wt:gfp	n	143.233	wago4
wt	gfp	green	52:wt:gfp	n	138.066	wago4
wt	gfp	green	53:wt:gfp	n	139.571	wago4
wt	gfp	green	54:wt:gfp	n	142.168	wago4
wt	gfp	green	55:wt:gfp	n	134.744	wago4
wt	gfp	green	56:wt:gfp	n	147.712	wago4
wt	gfp	green	57:wt:gfp	n	139.365	wago4
wt	gfp	green	58:wt:gfp	y	135.737	wago4
wt	gfp	green	59:wt:gfp	n	148.62	wago4
wt	gfp	green	60:wt:gfp	n	137.936	wago4
wt	gfp	green	61:wt:gfp	n	139.325	wago4
wt	gfp	green	62:wt:gfp	n	134.139	wago4
wt	gfp	green	63:wt:gfp	n	146.146	wago4
wt	gfp	green	64:wt:gfp	n	136.462	wago4
wt	gfp	green	65:wt:gfp	n	134.343	wago4
wt	gfp	green	66:wt:gfp	n	132.701	wago4
wt	gfp	green	67:wt:gfp	n	142.761	wago4
wt	gfp	green	68:wt:gfp	n	139.69	wago4
tm1019	ctrl	green	1:tm1019:ctrl	n	422.125	wago4
tm1019	ctrl	green	2:tm1019:ctrl	n	534.61	wago4
tm1019	ctrl	green	3:tm1019:ctrl	n	494.547	wago4
tm1019	ctrl	green	4:tm1019:ctrl	n	703.192	wago4
tm1019	ctrl	green	5:tm1019:ctrl	n	675.439	wago4
tm1019	ctrl	green	6:tm1019:ctrl	n	711.131	wago4
tm1019	ctrl	green	7:tm1019:ctrl	n	602.932	wago4
tm1019	ctrl	green	8:tm1019:ctrl	n	382.764	wago4
tm1019	ctrl	green	9:tm1019:ctrl	n	660.832	wago4
tm1019	ctrl	green	10:tm1019:ctrl	n	530.712	wago4
tm1019	ctrl	green	11:tm1019:ctrl	n	646.617	wago4
tm1019	ctrl	green	12:tm1019:ctrl	n	741.503	wago4
tm1019	ctrl	green	13:tm1019:ctrl	n	622.73	wago4
tm1019	ctrl	green	14:tm1019:ctrl	n	377.113	wago4
tm1019	ctrl	green	15:tm1019:ctrl	n	452.893	wago4
tm1019	ctrl	green	16:tm1019:ctrl	n	657.752	wago4
tm1019	ctrl	green	17:tm1019:ctrl	n	601.735	wago4
tm1019	ctrl	green	18:tm1019:ctrl	n	386.284	wago4
tm1019	ctrl	green	19:tm1019:ctrl	n	456.123	wago4
tm1019	ctrl	green	20:tm1019:ctrl	n	445.302	wago4
tm1019	ctrl	green	21:tm1019:ctrl	n	672.997	wago4
tm1019	ctrl	green	22:tm1019:ctrl	n	465.091	wago4
tm1019	ctrl	green	23:tm1019:ctrl	y	530.81	wago4
tm1019	ctrl	green	24:tm1019:ctrl	n	444.496	wago4
tm1019	ctrl	green	25:tm1019:ctrl	n	536.863	wago4
tm1019	ctrl	green	26:tm1019:ctrl	n	662.198	wago4
tm1019	ctrl	green	27:tm1019:ctrl	n	466.008	wago4
tm1019	ctrl	green	28:tm1019:ctrl	n	473.25	wago4
tm1019	ctrl	green	29:tm1019:ctrl	n	485.984	wago4
tm1019	ctrl	green	30:tm1019:ctrl	n	466.417	wago4
tm1019	ctrl	green	31:tm1019:ctrl	n	781.807	wago4
tm1019	ctrl	green	32:tm1019:ctrl	n	650.713	wago4
tm1019	ctrl	green	33:tm1019:ctrl	n	746.743	wago4
tm1019	ctrl	green	34:tm1019:ctrl	n	464.776	wago4
tm1019	ctrl	green	35:tm1019:ctrl	n	397.737	wago4
tm1019	ctrl	green	36:tm1019:ctrl	n	442.602	wago4
tm1019	ctrl	green	37:tm1019:ctrl	n	631.114	wago4
tm1019	ctrl	green	38:tm1019:ctrl	n	689.117	wago4
tm1019	ctrl	green	39:tm1019:ctrl	n	624.996	wago4
tm1019	ctrl	green	40:tm1019:ctrl	n	665.318	wago4
tm1019	ctrl	green	41:tm1019:ctrl	n	535.173	wago4
tm1019	ctrl	green	42:tm1019:ctrl	n	541.108	wago4
tm1019	ctrl	green	43:tm1019:ctrl	n	505.513	wago4
tm1019	ctrl	green	44:tm1019:ctrl	n	500.184	wago4
tm1019	ctrl	green	45:tm1019:ctrl	n	506.302	wago4
tm1019	ctrl	green	46:tm1019:ctrl	n	519.067	wago4
tm1019	ctrl	green	47:tm1019:ctrl	n	769.285	wago4
tm1019	ctrl	green	48:tm1019:ctrl	n	384.241	wago4
tm1019	ctrl	green	49:tm1019:ctrl	n	513.247	wago4
tm1019	ctrl	green	50:tm1019:ctrl	n	589.326	wago4
tm1019	ctrl	green	51:tm1019:ctrl	n	445.384	wago4
tm1019	ctrl	green	52:tm1019:ctrl	n	443.657	wago4
tm1019	ctrl	green	53:tm1019:ctrl	n	581.004	wago4
tm1019	ctrl	green	54:tm1019:ctrl	n	705.989	wago4
tm1019	ctrl	green	55:tm1019:ctrl	n	704.065	wago4
tm1019	ctrl	green	56:tm1019:ctrl	n	665.46	wago4
tm1019	ctrl	green	57:tm1019:ctrl	n	546.367	wago4
tm1019	ctrl	green	58:tm1019:ctrl	n	519.256	wago4
tm1019	ctrl	green	59:tm1019:ctrl	n	565.547	wago4
tm1019	ctrl	green	60:tm1019:ctrl	n	712.241	wago4
tm1019	ctrl	green	61:tm1019:ctrl	n	466.543	wago4
tm1019	gfp	green	1:tm1019:gfp	n	291.963	wago4
tm1019	gfp	green	2:tm1019:gfp	n	274.497	wago4
tm1019	gfp	green	3:tm1019:gfp	n	348.915	wago4
tm1019	gfp	green	4:tm1019:gfp	n	483.371	wago4
tm1019	gfp	green	5:tm1019:gfp	n	233.968	wago4
tm1019	gfp	green	6:tm1019:gfp	n	186.188	wago4
tm1019	gfp	green	7:tm1019:gfp	n	266.72	wago4
tm1019	gfp	green	8:tm1019:gfp	n	246.84	wago4
tm1019	gfp	green	9:tm1019:gfp	n	422.398	wago4
tm1019	gfp	green	10:tm1019:gfp	y	359.119	wago4
tm1019	gfp	green	11:tm1019:gfp	n	446.974	wago4
tm1019	gfp	green	12:tm1019:gfp	n	523.619	wago4
tm1019	gfp	green	13:tm1019:gfp	n	331.179	wago4
tm1019	gfp	green	14:tm1019:gfp	n	350.538	wago4
tm1019	gfp	green	15:tm1019:gfp	n	230.107	wago4
tm1019	gfp	green	16:tm1019:gfp	n	263.539	wago4
tm1019	gfp	green	17:tm1019:gfp	n	262.777	wago4
tm1019	gfp	green	18:tm1019:gfp	n	325.011	wago4
tm1019	gfp	green	19:tm1019:gfp	n	497.288	wago4
tm1019	gfp	green	20:tm1019:gfp	n	433.785	wago4
tm1019	gfp	green	21:tm1019:gfp	n	375.999	wago4
tm1019	gfp	green	22:tm1019:gfp	n	422.719	wago4
tm1019	gfp	green	23:tm1019:gfp	n	574.089	wago4
tm1019	gfp	green	24:tm1019:gfp	n	360.91	wago4
tm1019	gfp	green	25:tm1019:gfp	n	314.634	wago4
tm1019	gfp	green	26:tm1019:gfp	n	285.502	wago4
tm1019	gfp	green	27:tm1019:gfp	n	517.124	wago4
tm1019	gfp	green	28:tm1019:gfp	n	294.113	wago4
tm1019	gfp	green	29:tm1019:gfp	n	618.179	wago4
tm1019	gfp	green	30:tm1019:gfp	n	501.43	wago4
tm1019	gfp	green	31:tm1019:gfp	y	173.137	wago4
tm1019	gfp	green	32:tm1019:gfp	n	454.398	wago4
tm1019	gfp	green	33:tm1019:gfp	n	266.807	wago4
tm1019	gfp	green	34:tm1019:gfp	n	359.925	wago4
tm1019	gfp	green	35:tm1019:gfp	n	376.091	wago4
tm1019	gfp	green	36:tm1019:gfp	n	251.59	wago4
tm1019	gfp	green	37:tm1019:gfp	n	647.283	wago4
tm1019	gfp	green	38:tm1019:gfp	n	448.566	wago4
tm1019	gfp	green	39:tm1019:gfp	n	282.808	wago4
tm1019	gfp	green	40:tm1019:gfp	n	272.376	wago4
tm1019	gfp	green	41:tm1019:gfp	n	212.573	wago4
tm1019	gfp	green	42:tm1019:gfp	n	227.555	wago4
tm1019	gfp	green	43:tm1019:gfp	n	450.78	wago4
tm1019	gfp	green	44:tm1019:gfp	n	289.781	wago4
tm1019	gfp	green	45:tm1019:gfp	n	265.004	wago4
tm1019	gfp	green	46:tm1019:gfp	n	292.129	wago4
tm1019	gfp	green	47:tm1019:gfp	n	227.089	wago4
tm1019	gfp	green	48:tm1019:gfp	n	419.521	wago4
tm1019	gfp	green	49:tm1019:gfp	n	460.188	wago4
tm1019	gfp	green	50:tm1019:gfp	n	349.061	wago4
tm1019	gfp	green	51:tm1019:gfp	n	347.078	wago4
tm1019	gfp	green	52:tm1019:gfp	n	293.572	wago4
tm1019	gfp	green	53:tm1019:gfp	n	501.769	wago4
tm1019	gfp	green	54:tm1019:gfp	n	481.5	wago4
tm1019	gfp	green	55:tm1019:gfp	n	238.196	wago4
tm1019	gfp	green	56:tm1019:gfp	n	297.585	wago4
tm1019	gfp	green	57:tm1019:gfp	n	193.509	wago4
tm1019	gfp	green	58:tm1019:gfp	n	364.139	wago4
tm1019	gfp	green	59:tm1019:gfp	n	251.524	wago4
tm1019	gfp	green	60:tm1019:gfp	n	382.381	wago4
tm1019	gfp	green	61:tm1019:gfp	n	463.673	wago4
tm1019	gfp	green	62:tm1019:gfp	n	616.082	wago4
tm1019	gfp	green	63:tm1019:gfp	n	233.128	wago4
tm1019	gfp	green	64:tm1019:gfp	n	243.426	wago4
tm1019	gfp	green	65:tm1019:gfp	n	409.697	wago4
tm1019	gfp	green	66:tm1019:gfp	n	583.466	wago4
tm1019	gfp	green	67:tm1019:gfp	n	290.998	wago4
tm1019	gfp	green	68:tm1019:gfp	n	295.921	wago4
wt	ctrl	red	1:wt:ctrl	n	481.633	wago4
wt	ctrl	red	2:wt:ctrl	n	475.283	wago4
wt	ctrl	red	3:wt:ctrl	n	461.289	wago4
wt	ctrl	red	4:wt:ctrl	n	481.383	wago4
wt	ctrl	red	5:wt:ctrl	n	529.329	wago4
wt	ctrl	red	6:wt:ctrl	n	439.205	wago4
wt	ctrl	red	7:wt:ctrl	n	417.614	wago4
wt	ctrl	red	8:wt:ctrl	n	460.799	wago4
wt	ctrl	red	9:wt:ctrl	n	447.727	wago4
wt	ctrl	red	10:wt:ctrl	n	463.996	wago4
wt	ctrl	red	11:wt:ctrl	n	462.662	wago4
wt	ctrl	red	12:wt:ctrl	n	513.247	wago4
wt	ctrl	red	13:wt:ctrl	n	439.932	wago4
wt	ctrl	red	14:wt:ctrl	n	472.027	wago4
wt	ctrl	red	15:wt:ctrl	n	503.857	wago4
wt	ctrl	red	16:wt:ctrl	n	425.215	wago4
wt	ctrl	red	17:wt:ctrl	n	475.309	wago4
wt	ctrl	red	18:wt:ctrl	n	510.666	wago4
wt	ctrl	red	19:wt:ctrl	n	473.098	wago4
wt	ctrl	red	20:wt:ctrl	n	505.477	wago4
wt	ctrl	red	21:wt:ctrl	n	489.932	wago4
wt	ctrl	red	22:wt:ctrl	n	448.25	wago4
wt	ctrl	red	23:wt:ctrl	y	432.034	wago4
wt	ctrl	red	24:wt:ctrl	n	455.784	wago4
wt	ctrl	red	25:wt:ctrl	n	494.323	wago4
wt	ctrl	red	26:wt:ctrl	n	416.244	wago4
wt	ctrl	red	27:wt:ctrl	n	464.156	wago4
wt	ctrl	red	28:wt:ctrl	n	542.109	wago4
wt	ctrl	red	29:wt:ctrl	n	454.669	wago4
wt	ctrl	red	30:wt:ctrl	n	445.432	wago4
wt	ctrl	red	31:wt:ctrl	n	458.202	wago4
wt	ctrl	red	32:wt:ctrl	n	437.117	wago4
wt	ctrl	red	33:wt:ctrl	n	448.856	wago4
wt	ctrl	red	34:wt:ctrl	n	449.664	wago4
wt	ctrl	red	35:wt:ctrl	n	452.571	wago4
wt	ctrl	red	36:wt:ctrl	n	462.786	wago4
wt	ctrl	red	37:wt:ctrl	n	498.722	wago4
wt	ctrl	red	38:wt:ctrl	n	448.069	wago4
wt	ctrl	red	39:wt:ctrl	n	501.978	wago4
wt	ctrl	red	40:wt:ctrl	n	426.102	wago4
wt	ctrl	red	41:wt:ctrl	n	483.012	wago4
wt	ctrl	red	42:wt:ctrl	n	435.193	wago4
wt	ctrl	red	43:wt:ctrl	n	508.047	wago4
wt	ctrl	red	44:wt:ctrl	n	509.672	wago4
wt	ctrl	red	45:wt:ctrl	n	440.571	wago4
wt	ctrl	red	46:wt:ctrl	n	444.687	wago4
wt	ctrl	red	47:wt:ctrl	n	454.12	wago4
wt	ctrl	red	48:wt:ctrl	n	521.249	wago4
wt	ctrl	red	49:wt:ctrl	n	417.764	wago4
wt	ctrl	red	50:wt:ctrl	n	455.429	wago4
wt	ctrl	red	51:wt:ctrl	n	454.599	wago4
wt	ctrl	red	52:wt:ctrl	n	458.07	wago4
wt	ctrl	red	53:wt:ctrl	n	444.043	wago4
wt	ctrl	red	54:wt:ctrl	n	480.075	wago4
wt	ctrl	red	55:wt:ctrl	n	462.828	wago4
wt	ctrl	red	56:wt:ctrl	n	416.416	wago4
wt	ctrl	red	57:wt:ctrl	n	498.913	wago4
wt	ctrl	red	58:wt:ctrl	n	453.847	wago4
wt	ctrl	red	59:wt:ctrl	n	510.223	wago4
wt	ctrl	red	60:wt:ctrl	n	481.308	wago4
wt	ctrl	red	61:wt:ctrl	n	446.672	wago4
wt	ctrl	red	62:wt:ctrl	n	477.533	wago4
wt	gfp	red	1:wt:gfp	n	438.695	wago4
wt	gfp	red	2:wt:gfp	n	485.017	wago4
wt	gfp	red	3:wt:gfp	n	481.739	wago4
wt	gfp	red	4:wt:gfp	n	488.001	wago4
wt	gfp	red	5:wt:gfp	n	457.039	wago4
wt	gfp	red	6:wt:gfp	n	443.979	wago4
wt	gfp	red	7:wt:gfp	n	458.301	wago4
wt	gfp	red	8:wt:gfp	n	445.682	wago4
wt	gfp	red	9:wt:gfp	n	437.709	wago4
wt	gfp	red	10:wt:gfp	n	480.621	wago4
wt	gfp	red	11:wt:gfp	n	441.882	wago4
wt	gfp	red	12:wt:gfp	n	484.606	wago4
wt	gfp	red	13:wt:gfp	n	446.629	wago4
wt	gfp	red	14:wt:gfp	n	474.046	wago4
wt	gfp	red	15:wt:gfp	n	441.172	wago4
wt	gfp	red	16:wt:gfp	n	470.394	wago4
wt	gfp	red	17:wt:gfp	n	485.755	wago4
wt	gfp	red	18:wt:gfp	n	441.021	wago4
wt	gfp	red	19:wt:gfp	n	439.685	wago4
wt	gfp	red	20:wt:gfp	n	443.153	wago4
wt	gfp	red	21:wt:gfp	n	468.835	wago4
wt	gfp	red	22:wt:gfp	n	432.407	wago4
wt	gfp	red	23:wt:gfp	n	445.324	wago4
wt	gfp	red	24:wt:gfp	n	447.058	wago4
wt	gfp	red	25:wt:gfp	n	448.817	wago4
wt	gfp	red	26:wt:gfp	n	437.428	wago4
wt	gfp	red	27:wt:gfp	n	444.073	wago4
wt	gfp	red	28:wt:gfp	n	469.664	wago4
wt	gfp	red	29:wt:gfp	n	470.214	wago4
wt	gfp	red	30:wt:gfp	n	433.594	wago4
wt	gfp	red	31:wt:gfp	n	443.307	wago4
wt	gfp	red	32:wt:gfp	n	485.941	wago4
wt	gfp	red	33:wt:gfp	n	439.702	wago4
wt	gfp	red	34:wt:gfp	n	419.934	wago4
wt	gfp	red	35:wt:gfp	n	465.779	wago4
wt	gfp	red	36:wt:gfp	n	458.764	wago4
wt	gfp	red	37:wt:gfp	n	429.956	wago4
wt	gfp	red	38:wt:gfp	n	433.456	wago4
wt	gfp	red	39:wt:gfp	n	455.245	wago4
wt	gfp	red	40:wt:gfp	n	463.81	wago4
wt	gfp	red	41:wt:gfp	n	457.626	wago4
wt	gfp	red	42:wt:gfp	n	463.463	wago4
wt	gfp	red	43:wt:gfp	n	448.555	wago4
wt	gfp	red	44:wt:gfp	n	412.839	wago4
wt	gfp	red	45:wt:gfp	n	473.705	wago4
wt	gfp	red	46:wt:gfp	n	438.486	wago4
wt	gfp	red	47:wt:gfp	n	432.823	wago4
wt	gfp	red	48:wt:gfp	n	425.615	wago4
wt	gfp	red	49:wt:gfp	n	445.505	wago4
wt	gfp	red	50:wt:gfp	n	464.418	wago4
wt	gfp	red	51:wt:gfp	n	443.161	wago4
wt	gfp	red	52:wt:gfp	n	442.126	wago4
wt	gfp	red	53:wt:gfp	n	419.531	wago4
wt	gfp	red	54:wt:gfp	n	465.731	wago4
wt	gfp	red	55:wt:gfp	n	461.957	wago4
wt	gfp	red	56:wt:gfp	n	483.524	wago4
wt	gfp	red	57:wt:gfp	n	460.775	wago4
wt	gfp	red	58:wt:gfp	y	468.572	wago4
wt	gfp	red	59:wt:gfp	n	453.671	wago4
wt	gfp	red	60:wt:gfp	n	398.42	wago4
wt	gfp	red	61:wt:gfp	n	486.7	wago4
wt	gfp	red	62:wt:gfp	n	484.747	wago4
wt	gfp	red	63:wt:gfp	n	462.665	wago4
wt	gfp	red	64:wt:gfp	n	456.281	wago4
wt	gfp	red	65:wt:gfp	n	414.817	wago4
wt	gfp	red	66:wt:gfp	n	460.29	wago4
wt	gfp	red	67:wt:gfp	n	425.962	wago4
wt	gfp	red	68:wt:gfp	n	449.688	wago4
tm1019	ctrl	red	1:tm1019:ctrl	n	420.784	wago4
tm1019	ctrl	red	2:tm1019:ctrl	n	375.662	wago4
tm1019	ctrl	red	3:tm1019:ctrl	n	438.001	wago4
tm1019	ctrl	red	4:tm1019:ctrl	n	424.484	wago4
tm1019	ctrl	red	5:tm1019:ctrl	n	448.288	wago4
tm1019	ctrl	red	6:tm1019:ctrl	n	393.32	wago4
tm1019	ctrl	red	7:tm1019:ctrl	n	430.745	wago4
tm1019	ctrl	red	8:tm1019:ctrl	n	373.24	wago4
tm1019	ctrl	red	9:tm1019:ctrl	n	420.459	wago4
tm1019	ctrl	red	10:tm1019:ctrl	n	406.852	wago4
tm1019	ctrl	red	11:tm1019:ctrl	n	453.317	wago4
tm1019	ctrl	red	12:tm1019:ctrl	n	464.025	wago4
tm1019	ctrl	red	13:tm1019:ctrl	n	404.96	wago4
tm1019	ctrl	red	14:tm1019:ctrl	n	371.97	wago4
tm1019	ctrl	red	15:tm1019:ctrl	n	419.295	wago4
tm1019	ctrl	red	16:tm1019:ctrl	n	439.438	wago4
tm1019	ctrl	red	17:tm1019:ctrl	n	434.513	wago4
tm1019	ctrl	red	18:tm1019:ctrl	n	407.36	wago4
tm1019	ctrl	red	19:tm1019:ctrl	n	415.554	wago4
tm1019	ctrl	red	20:tm1019:ctrl	n	465.126	wago4
tm1019	ctrl	red	21:tm1019:ctrl	n	436.438	wago4
tm1019	ctrl	red	22:tm1019:ctrl	n	395.767	wago4
tm1019	ctrl	red	23:tm1019:ctrl	y	555.981	wago4
tm1019	ctrl	red	24:tm1019:ctrl	n	419.576	wago4
tm1019	ctrl	red	25:tm1019:ctrl	n	409.926	wago4
tm1019	ctrl	red	26:tm1019:ctrl	n	441.977	wago4
tm1019	ctrl	red	27:tm1019:ctrl	n	405.033	wago4
tm1019	ctrl	red	28:tm1019:ctrl	n	435.688	wago4
tm1019	ctrl	red	29:tm1019:ctrl	n	415.149	wago4
tm1019	ctrl	red	30:tm1019:ctrl	n	393.803	wago4
tm1019	ctrl	red	31:tm1019:ctrl	n	406.097	wago4
tm1019	ctrl	red	32:tm1019:ctrl	n	400.745	wago4
tm1019	ctrl	red	33:tm1019:ctrl	n	465.629	wago4
tm1019	ctrl	red	34:tm1019:ctrl	n	447.581	wago4
tm1019	ctrl	red	35:tm1019:ctrl	n	427.143	wago4
tm1019	ctrl	red	36:tm1019:ctrl	n	375.84	wago4
tm1019	ctrl	red	37:tm1019:ctrl	n	473.911	wago4
tm1019	ctrl	red	38:tm1019:ctrl	n	428.656	wago4
tm1019	ctrl	red	39:tm1019:ctrl	n	495.222	wago4
tm1019	ctrl	red	40:tm1019:ctrl	n	392.426	wago4
tm1019	ctrl	red	41:tm1019:ctrl	n	514.163	wago4
tm1019	ctrl	red	42:tm1019:ctrl	n	440.431	wago4
tm1019	ctrl	red	43:tm1019:ctrl	n	467.4	wago4
tm1019	ctrl	red	44:tm1019:ctrl	n	414.028	wago4
tm1019	ctrl	red	45:tm1019:ctrl	n	457.03	wago4
tm1019	ctrl	red	46:tm1019:ctrl	n	442.114	wago4
tm1019	ctrl	red	47:tm1019:ctrl	n	571.146	wago4
tm1019	ctrl	red	48:tm1019:ctrl	n	424.865	wago4
tm1019	ctrl	red	49:tm1019:ctrl	n	461.436	wago4
tm1019	ctrl	red	50:tm1019:ctrl	n	452.551	wago4
tm1019	ctrl	red	51:tm1019:ctrl	n	402.263	wago4
tm1019	ctrl	red	52:tm1019:ctrl	n	436.089	wago4
tm1019	ctrl	red	53:tm1019:ctrl	n	422.348	wago4
tm1019	ctrl	red	54:tm1019:ctrl	n	413.017	wago4
tm1019	ctrl	red	55:tm1019:ctrl	n	499.232	wago4
tm1019	ctrl	red	56:tm1019:ctrl	n	460.555	wago4
tm1019	ctrl	red	57:tm1019:ctrl	n	442.548	wago4
tm1019	ctrl	red	58:tm1019:ctrl	n	505.646	wago4
tm1019	ctrl	red	59:tm1019:ctrl	n	422.291	wago4
tm1019	ctrl	red	60:tm1019:ctrl	n	396.627	wago4
tm1019	ctrl	red	61:tm1019:ctrl	n	428.279	wago4
tm1019	gfp	red	1:tm1019:gfp	n	459.749	wago4
tm1019	gfp	red	2:tm1019:gfp	n	510.323	wago4
tm1019	gfp	red	3:tm1019:gfp	n	470.673	wago4
tm1019	gfp	red	4:tm1019:gfp	n	538.515	wago4
tm1019	gfp	red	5:tm1019:gfp	n	428.639	wago4
tm1019	gfp	red	6:tm1019:gfp	n	430.508	wago4
tm1019	gfp	red	7:tm1019:gfp	n	445.956	wago4
tm1019	gfp	red	8:tm1019:gfp	n	469.231	wago4
tm1019	gfp	red	9:tm1019:gfp	n	422.471	wago4
tm1019	gfp	red	10:tm1019:gfp	y	431.665	wago4
tm1019	gfp	red	11:tm1019:gfp	n	587.815	wago4
tm1019	gfp	red	12:tm1019:gfp	n	532.942	wago4
tm1019	gfp	red	13:tm1019:gfp	n	424.745	wago4
tm1019	gfp	red	14:tm1019:gfp	n	577.344	wago4
tm1019	gfp	red	15:tm1019:gfp	n	446.29	wago4
tm1019	gfp	red	16:tm1019:gfp	n	464.422	wago4
tm1019	gfp	red	17:tm1019:gfp	n	392.384	wago4
tm1019	gfp	red	18:tm1019:gfp	n	459.436	wago4
tm1019	gfp	red	19:tm1019:gfp	n	478.348	wago4
tm1019	gfp	red	20:tm1019:gfp	n	433.824	wago4
tm1019	gfp	red	21:tm1019:gfp	n	473.605	wago4
tm1019	gfp	red	22:tm1019:gfp	n	440.543	wago4
tm1019	gfp	red	23:tm1019:gfp	n	454.302	wago4
tm1019	gfp	red	24:tm1019:gfp	n	403.502	wago4
tm1019	gfp	red	25:tm1019:gfp	n	451.644	wago4
tm1019	gfp	red	26:tm1019:gfp	n	424.119	wago4
tm1019	gfp	red	27:tm1019:gfp	n	446.151	wago4
tm1019	gfp	red	28:tm1019:gfp	n	427.466	wago4
tm1019	gfp	red	29:tm1019:gfp	n	490.633	wago4
tm1019	gfp	red	30:tm1019:gfp	n	471.993	wago4
tm1019	gfp	red	31:tm1019:gfp	y	425.933	wago4
tm1019	gfp	red	32:tm1019:gfp	n	447.997	wago4
tm1019	gfp	red	33:tm1019:gfp	n	445.524	wago4
tm1019	gfp	red	34:tm1019:gfp	n	446.524	wago4
tm1019	gfp	red	35:tm1019:gfp	n	443.792	wago4
tm1019	gfp	red	36:tm1019:gfp	n	443.177	wago4
tm1019	gfp	red	37:tm1019:gfp	n	439.41	wago4
tm1019	gfp	red	38:tm1019:gfp	n	425.544	wago4
tm1019	gfp	red	39:tm1019:gfp	n	450.263	wago4
tm1019	gfp	red	40:tm1019:gfp	n	493.794	wago4
tm1019	gfp	red	41:tm1019:gfp	n	454.143	wago4
tm1019	gfp	red	42:tm1019:gfp	n	448.582	wago4
tm1019	gfp	red	43:tm1019:gfp	n	437.545	wago4
tm1019	gfp	red	44:tm1019:gfp	n	466.045	wago4
tm1019	gfp	red	45:tm1019:gfp	n	504.139	wago4
tm1019	gfp	red	46:tm1019:gfp	n	519.128	wago4
tm1019	gfp	red	47:tm1019:gfp	n	534.372	wago4
tm1019	gfp	red	48:tm1019:gfp	n	400.806	wago4
tm1019	gfp	red	49:tm1019:gfp	n	518.163	wago4
tm1019	gfp	red	50:tm1019:gfp	n	413.827	wago4
tm1019	gfp	red	51:tm1019:gfp	n	525.689	wago4
tm1019	gfp	red	52:tm1019:gfp	n	408.143	wago4
tm1019	gfp	red	53:tm1019:gfp	n	459.137	wago4
tm1019	gfp	red	54:tm1019:gfp	n	449.076	wago4
tm1019	gfp	red	55:tm1019:gfp	n	510.095	wago4
tm1019	gfp	red	56:tm1019:gfp	n	397.665	wago4
tm1019	gfp	red	57:tm1019:gfp	n	489.631	wago4
tm1019	gfp	red	58:tm1019:gfp	n	428.66	wago4
tm1019	gfp	red	59:tm1019:gfp	n	483.852	wago4
tm1019	gfp	red	60:tm1019:gfp	n	531.385	wago4
tm1019	gfp	red	61:tm1019:gfp	n	549.059	wago4
tm1019	gfp	red	62:tm1019:gfp	n	435.825	wago4
tm1019	gfp	red	63:tm1019:gfp	n	485.508	wago4
tm1019	gfp	red	64:tm1019:gfp	n	427.294	wago4
tm1019	gfp	red	65:tm1019:gfp	n	607.754	wago4
tm1019	gfp	red	66:tm1019:gfp	n	439.483	wago4
tm1019	gfp	red	67:tm1019:gfp	n	485.624	wago4
tm1019	gfp	red	68:tm1019:gfp	n	431.378	wago4
wt	ctrl	green	1:wt:ctrl	n	462.408	hrde1
wt	ctrl	green	2:wt:ctrl	n	384.909	hrde1
wt	ctrl	green	3:wt:ctrl	n	435.615	hrde1
wt	ctrl	green	4:wt:ctrl	n	474.604	hrde1
wt	ctrl	green	5:wt:ctrl	n	392.783	hrde1
wt	ctrl	green	6:wt:ctrl	n	425.682	hrde1
wt	ctrl	green	7:wt:ctrl	n	365.786	hrde1
wt	ctrl	green	8:wt:ctrl	n	366.724	hrde1
wt	ctrl	green	9:wt:ctrl	n	352.254	hrde1
wt	ctrl	green	10:wt:ctrl	n	284.793	hrde1
wt	ctrl	green	11:wt:ctrl	n	371.423	hrde1
wt	ctrl	green	12:wt:ctrl	n	415.012	hrde1
wt	ctrl	green	13:wt:ctrl	n	406.657	hrde1
wt	ctrl	green	14:wt:ctrl	n	406.894	hrde1
wt	ctrl	green	15:wt:ctrl	n	508.018	hrde1
wt	ctrl	green	16:wt:ctrl	n	498.61	hrde1
wt	ctrl	green	17:wt:ctrl	n	328.451	hrde1
wt	ctrl	green	18:wt:ctrl	n	459.87	hrde1
wt	ctrl	green	19:wt:ctrl	n	366.544	hrde1
wt	ctrl	green	20:wt:ctrl	n	437.917	hrde1
wt	ctrl	green	21:wt:ctrl	n	400.907	hrde1
wt	ctrl	green	22:wt:ctrl	n	393.858	hrde1
wt	ctrl	green	23:wt:ctrl	n	390.832	hrde1
wt	ctrl	green	24:wt:ctrl	n	379.597	hrde1
wt	ctrl	green	25:wt:ctrl	n	417.991	hrde1
wt	ctrl	green	26:wt:ctrl	n	366.708	hrde1
wt	ctrl	green	27:wt:ctrl	n	488.187	hrde1
wt	ctrl	green	28:wt:ctrl	n	410.843	hrde1
wt	ctrl	green	29:wt:ctrl	n	285.903	hrde1
wt	ctrl	green	30:wt:ctrl	n	554.016	hrde1
wt	ctrl	green	31:wt:ctrl	n	410.143	hrde1
wt	ctrl	green	32:wt:ctrl	n	445.403	hrde1
wt	ctrl	green	33:wt:ctrl	n	354.014	hrde1
wt	ctrl	green	34:wt:ctrl	n	341.783	hrde1
wt	ctrl	green	35:wt:ctrl	n	369.987	hrde1
wt	ctrl	green	36:wt:ctrl	n	484.097	hrde1
wt	ctrl	green	37:wt:ctrl	n	376.653	hrde1
wt	ctrl	green	38:wt:ctrl	n	419.955	hrde1
wt	ctrl	green	39:wt:ctrl	n	416.05	hrde1
wt	ctrl	green	40:wt:ctrl	n	413.642	hrde1
wt	ctrl	green	41:wt:ctrl	y	453.549	hrde1
wt	ctrl	green	42:wt:ctrl	n	554.066	hrde1
wt	ctrl	green	43:wt:ctrl	n	426.451	hrde1
wt	ctrl	green	44:wt:ctrl	n	445.13	hrde1
wt	ctrl	green	45:wt:ctrl	n	598.051	hrde1
wt	ctrl	green	46:wt:ctrl	n	397.318	hrde1
wt	ctrl	green	47:wt:ctrl	n	448.497	hrde1
wt	ctrl	green	48:wt:ctrl	n	477.114	hrde1
wt	ctrl	green	49:wt:ctrl	n	383.032	hrde1
wt	ctrl	green	50:wt:ctrl	n	396.517	hrde1
wt	ctrl	green	51:wt:ctrl	n	505.814	hrde1
wt	ctrl	green	52:wt:ctrl	n	566.984	hrde1
wt	ctrl	green	53:wt:ctrl	n	280.561	hrde1
wt	ctrl	green	54:wt:ctrl	n	291.261	hrde1
wt	ctrl	green	55:wt:ctrl	n	385.485	hrde1
wt	ctrl	green	56:wt:ctrl	n	311.569	hrde1
wt	ctrl	green	57:wt:ctrl	n	427.247	hrde1
wt	ctrl	green	58:wt:ctrl	n	398.658	hrde1
wt	ctrl	green	59:wt:ctrl	n	360.636	hrde1
wt	ctrl	green	60:wt:ctrl	n	245.773	hrde1
wt	ctrl	green	61:wt:ctrl	n	331.997	hrde1
wt	ctrl	green	62:wt:ctrl	n	348.328	hrde1
wt	ctrl	green	63:wt:ctrl	n	292.306	hrde1
wt	ctrl	green	64:wt:ctrl	n	380.187	hrde1
wt	ctrl	green	65:wt:ctrl	n	266.64	hrde1
wt	ctrl	green	66:wt:ctrl	n	242.066	hrde1
wt	ctrl	green	67:wt:ctrl	n	347.421	hrde1
wt	ctrl	green	68:wt:ctrl	n	338.474	hrde1
wt	gfp	green	1:wt:gfp	n	150.404	hrde1
wt	gfp	green	2:wt:gfp	n	139.83	hrde1
wt	gfp	green	3:wt:gfp	n	147.401	hrde1
wt	gfp	green	4:wt:gfp	n	142.563	hrde1
wt	gfp	green	5:wt:gfp	n	137.735	hrde1
wt	gfp	green	6:wt:gfp	n	165.389	hrde1
wt	gfp	green	7:wt:gfp	n	135.318	hrde1
wt	gfp	green	8:wt:gfp	n	138.01	hrde1
wt	gfp	green	9:wt:gfp	n	138.387	hrde1
wt	gfp	green	10:wt:gfp	n	142.367	hrde1
wt	gfp	green	11:wt:gfp	n	137.57	hrde1
wt	gfp	green	12:wt:gfp	n	136.212	hrde1
wt	gfp	green	13:wt:gfp	n	165.801	hrde1
wt	gfp	green	14:wt:gfp	n	138.612	hrde1
wt	gfp	green	15:wt:gfp	n	139.373	hrde1
wt	gfp	green	16:wt:gfp	n	142.75	hrde1
wt	gfp	green	17:wt:gfp	n	137.413	hrde1
wt	gfp	green	18:wt:gfp	n	135.147	hrde1
wt	gfp	green	19:wt:gfp	n	140.651	hrde1
wt	gfp	green	20:wt:gfp	y	141.126	hrde1
wt	gfp	green	21:wt:gfp	n	146.011	hrde1
wt	gfp	green	22:wt:gfp	n	141.257	hrde1
wt	gfp	green	23:wt:gfp	n	144.213	hrde1
wt	gfp	green	24:wt:gfp	n	145.468	hrde1
wt	gfp	green	25:wt:gfp	n	139.783	hrde1
wt	gfp	green	26:wt:gfp	n	142.259	hrde1
wt	gfp	green	27:wt:gfp	n	160.785	hrde1
wt	gfp	green	28:wt:gfp	n	145.195	hrde1
wt	gfp	green	29:wt:gfp	n	145.799	hrde1
wt	gfp	green	30:wt:gfp	n	144.346	hrde1
wt	gfp	green	31:wt:gfp	n	150.633	hrde1
wt	gfp	green	32:wt:gfp	n	152.917	hrde1
wt	gfp	green	33:wt:gfp	n	144.714	hrde1
wt	gfp	green	34:wt:gfp	n	146.809	hrde1
wt	gfp	green	35:wt:gfp	n	149.654	hrde1
wt	gfp	green	36:wt:gfp	n	140.914	hrde1
wt	gfp	green	37:wt:gfp	n	143.493	hrde1
wt	gfp	green	38:wt:gfp	n	139.497	hrde1
wt	gfp	green	39:wt:gfp	n	140.646	hrde1
wt	gfp	green	40:wt:gfp	n	141.122	hrde1
wt	gfp	green	41:wt:gfp	n	147.65	hrde1
wt	gfp	green	42:wt:gfp	n	159.123	hrde1
wt	gfp	green	43:wt:gfp	n	171.525	hrde1
wt	gfp	green	44:wt:gfp	n	145.472	hrde1
wt	gfp	green	45:wt:gfp	n	146.725	hrde1
wt	gfp	green	46:wt:gfp	n	144.994	hrde1
wt	gfp	green	47:wt:gfp	n	142.792	hrde1
wt	gfp	green	48:wt:gfp	n	140.617	hrde1
wt	gfp	green	49:wt:gfp	n	140.619	hrde1
wt	gfp	green	50:wt:gfp	n	136.936	hrde1
wt	gfp	green	51:wt:gfp	n	142.26	hrde1
wt	gfp	green	52:wt:gfp	n	136.698	hrde1
wt	gfp	green	53:wt:gfp	n	138.127	hrde1
wt	gfp	green	54:wt:gfp	n	152.347	hrde1
wt	gfp	green	55:wt:gfp	n	138.611	hrde1
wt	gfp	green	56:wt:gfp	n	145.129	hrde1
wt	gfp	green	57:wt:gfp	n	151.51	hrde1
wt	gfp	green	58:wt:gfp	n	138.012	hrde1
wt	gfp	green	59:wt:gfp	n	142.418	hrde1
wt	gfp	green	60:wt:gfp	n	141.869	hrde1
wt	gfp	green	61:wt:gfp	n	134.205	hrde1
wt	gfp	green	62:wt:gfp	n	141.59	hrde1
wt	gfp	green	63:wt:gfp	n	138.003	hrde1
tm1200	ctrl	green	1:tm1200:ctrl	n	525.322	hrde1
tm1200	ctrl	green	2:tm1200:ctrl	n	537.63	hrde1
tm1200	ctrl	green	3:tm1200:ctrl	n	537.624	hrde1
tm1200	ctrl	green	4:tm1200:ctrl	n	499.806	hrde1
tm1200	ctrl	green	5:tm1200:ctrl	n	491.932	hrde1
tm1200	ctrl	green	6:tm1200:ctrl	n	590.215	hrde1
tm1200	ctrl	green	7:tm1200:ctrl	n	582.17	hrde1
tm1200	ctrl	green	8:tm1200:ctrl	n	523.795	hrde1
tm1200	ctrl	green	9:tm1200:ctrl	n	384.808	hrde1
tm1200	ctrl	green	10:tm1200:ctrl	n	518.18	hrde1
tm1200	ctrl	green	11:tm1200:ctrl	n	510.917	hrde1
tm1200	ctrl	green	12:tm1200:ctrl	n	512.804	hrde1
tm1200	ctrl	green	13:tm1200:ctrl	n	493.928	hrde1
tm1200	ctrl	green	14:tm1200:ctrl	n	463.298	hrde1
tm1200	ctrl	green	15:tm1200:ctrl	n	495.374	hrde1
tm1200	ctrl	green	16:tm1200:ctrl	n	521.013	hrde1
tm1200	ctrl	green	17:tm1200:ctrl	n	443.952	hrde1
tm1200	ctrl	green	18:tm1200:ctrl	n	480.685	hrde1
tm1200	ctrl	green	19:tm1200:ctrl	n	514.272	hrde1
tm1200	ctrl	green	20:tm1200:ctrl	n	522.433	hrde1
tm1200	ctrl	green	21:tm1200:ctrl	n	522.972	hrde1
tm1200	ctrl	green	22:tm1200:ctrl	n	462.516	hrde1
tm1200	ctrl	green	23:tm1200:ctrl	n	456.393	hrde1
tm1200	ctrl	green	24:tm1200:ctrl	n	483.947	hrde1
tm1200	ctrl	green	25:tm1200:ctrl	n	529.735	hrde1
tm1200	ctrl	green	26:tm1200:ctrl	n	481.844	hrde1
tm1200	ctrl	green	27:tm1200:ctrl	n	439.014	hrde1
tm1200	ctrl	green	28:tm1200:ctrl	n	521.703	hrde1
tm1200	ctrl	green	29:tm1200:ctrl	n	464.262	hrde1
tm1200	ctrl	green	30:tm1200:ctrl	n	517.895	hrde1
tm1200	ctrl	green	31:tm1200:ctrl	n	496.526	hrde1
tm1200	ctrl	green	32:tm1200:ctrl	n	512.982	hrde1
tm1200	ctrl	green	33:tm1200:ctrl	n	466.491	hrde1
tm1200	ctrl	green	34:tm1200:ctrl	n	464.183	hrde1
tm1200	ctrl	green	35:tm1200:ctrl	n	557.799	hrde1
tm1200	ctrl	green	36:tm1200:ctrl	n	515.672	hrde1
tm1200	ctrl	green	37:tm1200:ctrl	n	505.883	hrde1
tm1200	ctrl	green	38:tm1200:ctrl	n	546.514	hrde1
tm1200	ctrl	green	39:tm1200:ctrl	n	545.516	hrde1
tm1200	ctrl	green	40:tm1200:ctrl	n	504.855	hrde1
tm1200	ctrl	green	41:tm1200:ctrl	n	583.003	hrde1
tm1200	ctrl	green	42:tm1200:ctrl	n	516.848	hrde1
tm1200	ctrl	green	43:tm1200:ctrl	n	546.56	hrde1
tm1200	ctrl	green	44:tm1200:ctrl	n	471.224	hrde1
tm1200	ctrl	green	45:tm1200:ctrl	y	484.843	hrde1
tm1200	ctrl	green	46:tm1200:ctrl	n	471.539	hrde1
tm1200	ctrl	green	47:tm1200:ctrl	n	468.895	hrde1
tm1200	ctrl	green	48:tm1200:ctrl	n	519.039	hrde1
tm1200	ctrl	green	49:tm1200:ctrl	n	464.489	hrde1
tm1200	ctrl	green	50:tm1200:ctrl	n	555.242	hrde1
tm1200	ctrl	green	51:tm1200:ctrl	n	478.282	hrde1
tm1200	ctrl	green	52:tm1200:ctrl	n	509.334	hrde1
tm1200	ctrl	green	53:tm1200:ctrl	n	475.555	hrde1
tm1200	ctrl	green	54:tm1200:ctrl	n	509.236	hrde1
tm1200	ctrl	green	55:tm1200:ctrl	n	501.794	hrde1
tm1200	ctrl	green	56:tm1200:ctrl	n	446.188	hrde1
tm1200	ctrl	green	57:tm1200:ctrl	n	528.794	hrde1
tm1200	ctrl	green	58:tm1200:ctrl	n	479.814	hrde1
tm1200	ctrl	green	59:tm1200:ctrl	n	522.89	hrde1
tm1200	ctrl	green	60:tm1200:ctrl	n	472.67	hrde1
tm1200	ctrl	green	61:tm1200:ctrl	n	438.298	hrde1
tm1200	ctrl	green	62:tm1200:ctrl	n	455.243	hrde1
tm1200	ctrl	green	63:tm1200:ctrl	n	478.011	hrde1
tm1200	ctrl	green	64:tm1200:ctrl	n	513.273	hrde1
tm1200	ctrl	green	65:tm1200:ctrl	n	483.208	hrde1
tm1200	ctrl	green	66:tm1200:ctrl	n	492.225	hrde1
tm1200	ctrl	green	67:tm1200:ctrl	n	496.679	hrde1
tm1200	ctrl	green	68:tm1200:ctrl	n	488.94	hrde1
tm1200	ctrl	green	69:tm1200:ctrl	n	524.602	hrde1
tm1200	gfp	green	1:tm1200:gfp	n	265.244	hrde1
tm1200	gfp	green	2:tm1200:gfp	n	252.436	hrde1
tm1200	gfp	green	3:tm1200:gfp	y	231.178	hrde1
tm1200	gfp	green	4:tm1200:gfp	n	260.983	hrde1
tm1200	gfp	green	5:tm1200:gfp	n	225.231	hrde1
tm1200	gfp	green	6:tm1200:gfp	n	308.554	hrde1
tm1200	gfp	green	7:tm1200:gfp	n	273.521	hrde1
tm1200	gfp	green	8:tm1200:gfp	n	284.485	hrde1
tm1200	gfp	green	9:tm1200:gfp	n	246.846	hrde1
tm1200	gfp	green	10:tm1200:gfp	n	236.863	hrde1
tm1200	gfp	green	11:tm1200:gfp	n	216.046	hrde1
tm1200	gfp	green	12:tm1200:gfp	n	236.488	hrde1
tm1200	gfp	green	13:tm1200:gfp	n	254.18	hrde1
tm1200	gfp	green	14:tm1200:gfp	n	209.823	hrde1
tm1200	gfp	green	15:tm1200:gfp	n	297.875	hrde1
tm1200	gfp	green	16:tm1200:gfp	n	276.64	hrde1
tm1200	gfp	green	17:tm1200:gfp	n	245.676	hrde1
tm1200	gfp	green	18:tm1200:gfp	n	227.164	hrde1
tm1200	gfp	green	19:tm1200:gfp	n	316.834	hrde1
tm1200	gfp	green	20:tm1200:gfp	n	253.508	hrde1
tm1200	gfp	green	21:tm1200:gfp	n	335.608	hrde1
tm1200	gfp	green	22:tm1200:gfp	n	222.992	hrde1
tm1200	gfp	green	23:tm1200:gfp	n	197.614	hrde1
tm1200	gfp	green	24:tm1200:gfp	n	213.117	hrde1
tm1200	gfp	green	25:tm1200:gfp	n	251.231	hrde1
tm1200	gfp	green	26:tm1200:gfp	n	262.466	hrde1
tm1200	gfp	green	27:tm1200:gfp	n	190.342	hrde1
tm1200	gfp	green	28:tm1200:gfp	n	195.915	hrde1
tm1200	gfp	green	29:tm1200:gfp	n	212.179	hrde1
tm1200	gfp	green	30:tm1200:gfp	n	237.097	hrde1
tm1200	gfp	green	31:tm1200:gfp	n	242.282	hrde1
tm1200	gfp	green	32:tm1200:gfp	n	238.364	hrde1
tm1200	gfp	green	33:tm1200:gfp	n	199.102	hrde1
tm1200	gfp	green	34:tm1200:gfp	n	215.451	hrde1
tm1200	gfp	green	35:tm1200:gfp	n	220.576	hrde1
tm1200	gfp	green	36:tm1200:gfp	n	278.375	hrde1
tm1200	gfp	green	37:tm1200:gfp	n	263.761	hrde1
tm1200	gfp	green	38:tm1200:gfp	n	241.827	hrde1
tm1200	gfp	green	39:tm1200:gfp	n	219.793	hrde1
tm1200	gfp	green	40:tm1200:gfp	n	352.263	hrde1
tm1200	gfp	green	41:tm1200:gfp	n	341.802	hrde1
tm1200	gfp	green	42:tm1200:gfp	n	329.097	hrde1
tm1200	gfp	green	43:tm1200:gfp	n	194.081	hrde1
tm1200	gfp	green	44:tm1200:gfp	n	187.92	hrde1
tm1200	gfp	green	45:tm1200:gfp	n	265.339	hrde1
tm1200	gfp	green	46:tm1200:gfp	n	328.851	hrde1
tm1200	gfp	green	47:tm1200:gfp	n	254.802	hrde1
tm1200	gfp	green	48:tm1200:gfp	n	293.971	hrde1
tm1200	gfp	green	49:tm1200:gfp	n	478.981	hrde1
tm1200	gfp	green	50:tm1200:gfp	n	310.095	hrde1
tm1200	gfp	green	51:tm1200:gfp	n	282.909	hrde1
tm1200	gfp	green	52:tm1200:gfp	n	208.061	hrde1
tm1200	gfp	green	53:tm1200:gfp	n	236.474	hrde1
tm1200	gfp	green	54:tm1200:gfp	n	324.055	hrde1
tm1200	gfp	green	55:tm1200:gfp	n	279.082	hrde1
tm1200	gfp	green	56:tm1200:gfp	n	227.114	hrde1
tm1200	gfp	green	57:tm1200:gfp	n	210.339	hrde1
tm1200	gfp	green	58:tm1200:gfp	n	334.879	hrde1
tm1200	gfp	green	59:tm1200:gfp	n	258.393	hrde1
tm1200	gfp	green	60:tm1200:gfp	n	320.754	hrde1
tm1200	gfp	green	61:tm1200:gfp	n	232.118	hrde1
tm1200	gfp	green	62:tm1200:gfp	n	264.025	hrde1
tm1200	gfp	green	63:tm1200:gfp	n	196.404	hrde1
tm1200	gfp	green	64:tm1200:gfp	n	246.516	hrde1
tm1200	gfp	green	65:tm1200:gfp	n	229.855	hrde1
tm1200	gfp	green	66:tm1200:gfp	n	229.541	hrde1
tm1200	gfp	green	67:tm1200:gfp	n	351.672	hrde1
wt	ctrl	red	1:wt:ctrl	n	526.199	hrde1
wt	ctrl	red	2:wt:ctrl	n	463.608	hrde1
wt	ctrl	red	3:wt:ctrl	n	490.931	hrde1
wt	ctrl	red	4:wt:ctrl	n	488.306	hrde1
wt	ctrl	red	5:wt:ctrl	n	485.008	hrde1
wt	ctrl	red	6:wt:ctrl	n	489.491	hrde1
wt	ctrl	red	7:wt:ctrl	n	493.334	hrde1
wt	ctrl	red	8:wt:ctrl	n	469.918	hrde1
wt	ctrl	red	9:wt:ctrl	n	505.325	hrde1
wt	ctrl	red	10:wt:ctrl	n	436.288	hrde1
wt	ctrl	red	11:wt:ctrl	n	497.244	hrde1
wt	ctrl	red	12:wt:ctrl	n	459.393	hrde1
wt	ctrl	red	13:wt:ctrl	n	485.456	hrde1
wt	ctrl	red	14:wt:ctrl	n	535.297	hrde1
wt	ctrl	red	15:wt:ctrl	n	457.189	hrde1
wt	ctrl	red	16:wt:ctrl	n	453.556	hrde1
wt	ctrl	red	17:wt:ctrl	n	477.077	hrde1
wt	ctrl	red	18:wt:ctrl	n	455.708	hrde1
wt	ctrl	red	19:wt:ctrl	n	474.684	hrde1
wt	ctrl	red	20:wt:ctrl	n	493.43	hrde1
wt	ctrl	red	21:wt:ctrl	n	471.554	hrde1
wt	ctrl	red	22:wt:ctrl	n	512.274	hrde1
wt	ctrl	red	23:wt:ctrl	n	402.367	hrde1
wt	ctrl	red	24:wt:ctrl	n	482.777	hrde1
wt	ctrl	red	25:wt:ctrl	n	472.636	hrde1
wt	ctrl	red	26:wt:ctrl	n	474.065	hrde1
wt	ctrl	red	27:wt:ctrl	n	530.89	hrde1
wt	ctrl	red	28:wt:ctrl	n	478.06	hrde1
wt	ctrl	red	29:wt:ctrl	n	369.559	hrde1
wt	ctrl	red	30:wt:ctrl	n	463.38	hrde1
wt	ctrl	red	31:wt:ctrl	n	510.002	hrde1
wt	ctrl	red	32:wt:ctrl	n	499.919	hrde1
wt	ctrl	red	33:wt:ctrl	n	485.14	hrde1
wt	ctrl	red	34:wt:ctrl	n	490.445	hrde1
wt	ctrl	red	35:wt:ctrl	n	485.721	hrde1
wt	ctrl	red	36:wt:ctrl	n	502.983	hrde1
wt	ctrl	red	37:wt:ctrl	n	478.747	hrde1
wt	ctrl	red	38:wt:ctrl	n	445.012	hrde1
wt	ctrl	red	39:wt:ctrl	n	472.009	hrde1
wt	ctrl	red	40:wt:ctrl	n	448.946	hrde1
wt	ctrl	red	41:wt:ctrl	y	466.792	hrde1
wt	ctrl	red	42:wt:ctrl	n	512.195	hrde1
wt	ctrl	red	43:wt:ctrl	n	474.729	hrde1
wt	ctrl	red	44:wt:ctrl	n	519.573	hrde1
wt	ctrl	red	45:wt:ctrl	n	492.457	hrde1
wt	ctrl	red	46:wt:ctrl	n	465.612	hrde1
wt	ctrl	red	47:wt:ctrl	n	531.133	hrde1
wt	ctrl	red	48:wt:ctrl	n	490.057	hrde1
wt	ctrl	red	49:wt:ctrl	n	459.043	hrde1
wt	ctrl	red	50:wt:ctrl	n	477.474	hrde1
wt	ctrl	red	51:wt:ctrl	n	497.208	hrde1
wt	ctrl	red	52:wt:ctrl	n	490.901	hrde1
wt	ctrl	red	53:wt:ctrl	n	429.829	hrde1
wt	ctrl	red	54:wt:ctrl	n	441.833	hrde1
wt	ctrl	red	55:wt:ctrl	n	464.091	hrde1
wt	ctrl	red	56:wt:ctrl	n	503.226	hrde1
wt	ctrl	red	57:wt:ctrl	n	569.823	hrde1
wt	ctrl	red	58:wt:ctrl	n	530.099	hrde1
wt	ctrl	red	59:wt:ctrl	n	535.239	hrde1
wt	ctrl	red	60:wt:ctrl	n	413.223	hrde1
wt	ctrl	red	61:wt:ctrl	n	438.53	hrde1
wt	ctrl	red	62:wt:ctrl	n	469.532	hrde1
wt	ctrl	red	63:wt:ctrl	n	380.632	hrde1
wt	ctrl	red	64:wt:ctrl	n	430.387	hrde1
wt	ctrl	red	65:wt:ctrl	n	412.22	hrde1
wt	ctrl	red	66:wt:ctrl	n	365.211	hrde1
wt	ctrl	red	67:wt:ctrl	n	485.487	hrde1
wt	ctrl	red	68:wt:ctrl	n	384.504	hrde1
wt	gfp	red	1:wt:gfp	n	509.472	hrde1
wt	gfp	red	2:wt:gfp	n	435.191	hrde1
wt	gfp	red	3:wt:gfp	n	429.197	hrde1
wt	gfp	red	4:wt:gfp	n	451.706	hrde1
wt	gfp	red	5:wt:gfp	n	445.565	hrde1
wt	gfp	red	6:wt:gfp	n	536.535	hrde1
wt	gfp	red	7:wt:gfp	n	434.308	hrde1
wt	gfp	red	8:wt:gfp	n	452.86	hrde1
wt	gfp	red	9:wt:gfp	n	471.997	hrde1
wt	gfp	red	10:wt:gfp	n	499.984	hrde1
wt	gfp	red	11:wt:gfp	n	433.304	hrde1
wt	gfp	red	12:wt:gfp	n	465.687	hrde1
wt	gfp	red	13:wt:gfp	n	444.357	hrde1
wt	gfp	red	14:wt:gfp	n	435.668	hrde1
wt	gfp	red	15:wt:gfp	n	442.304	hrde1
wt	gfp	red	16:wt:gfp	n	487.817	hrde1
wt	gfp	red	17:wt:gfp	n	453.456	hrde1
wt	gfp	red	18:wt:gfp	n	433.921	hrde1
wt	gfp	red	19:wt:gfp	n	481.981	hrde1
wt	gfp	red	20:wt:gfp	y	450.015	hrde1
wt	gfp	red	21:wt:gfp	n	484.914	hrde1
wt	gfp	red	22:wt:gfp	n	490.866	hrde1
wt	gfp	red	23:wt:gfp	n	489.913	hrde1
wt	gfp	red	24:wt:gfp	n	490.664	hrde1
wt	gfp	red	25:wt:gfp	n	472.753	hrde1
wt	gfp	red	26:wt:gfp	n	475.628	hrde1
wt	gfp	red	27:wt:gfp	n	489.416	hrde1
wt	gfp	red	28:wt:gfp	n	465.542	hrde1
wt	gfp	red	29:wt:gfp	n	462.619	hrde1
wt	gfp	red	30:wt:gfp	n	498.846	hrde1
wt	gfp	red	31:wt:gfp	n	411.458	hrde1
wt	gfp	red	32:wt:gfp	n	440.955	hrde1
wt	gfp	red	33:wt:gfp	n	456.151	hrde1
wt	gfp	red	34:wt:gfp	n	516.072	hrde1
wt	gfp	red	35:wt:gfp	n	475.558	hrde1
wt	gfp	red	36:wt:gfp	n	435.151	hrde1
wt	gfp	red	37:wt:gfp	n	477.86	hrde1
wt	gfp	red	38:wt:gfp	n	462.962	hrde1
wt	gfp	red	39:wt:gfp	n	490.083	hrde1
wt	gfp	red	40:wt:gfp	n	453.38	hrde1
wt	gfp	red	41:wt:gfp	n	454.73	hrde1
wt	gfp	red	42:wt:gfp	n	501.489	hrde1
wt	gfp	red	43:wt:gfp	n	474.414	hrde1
wt	gfp	red	44:wt:gfp	n	463.644	hrde1
wt	gfp	red	45:wt:gfp	n	411.571	hrde1
wt	gfp	red	46:wt:gfp	n	482.566	hrde1
wt	gfp	red	47:wt:gfp	n	453.314	hrde1
wt	gfp	red	48:wt:gfp	n	429.872	hrde1
wt	gfp	red	49:wt:gfp	n	484.767	hrde1
wt	gfp	red	50:wt:gfp	n	434.086	hrde1
wt	gfp	red	51:wt:gfp	n	481.521	hrde1
wt	gfp	red	52:wt:gfp	n	448.498	hrde1
wt	gfp	red	53:wt:gfp	n	476.286	hrde1
wt	gfp	red	54:wt:gfp	n	451.579	hrde1
wt	gfp	red	55:wt:gfp	n	479.433	hrde1
wt	gfp	red	56:wt:gfp	n	498.909	hrde1
wt	gfp	red	57:wt:gfp	n	470.475	hrde1
wt	gfp	red	58:wt:gfp	n	437.41	hrde1
wt	gfp	red	59:wt:gfp	n	446.782	hrde1
wt	gfp	red	60:wt:gfp	n	471.722	hrde1
wt	gfp	red	61:wt:gfp	n	452.789	hrde1
wt	gfp	red	62:wt:gfp	n	490.348	hrde1
wt	gfp	red	63:wt:gfp	n	477.874	hrde1
tm1200	ctrl	red	1:tm1200:ctrl	n	529.74	hrde1
tm1200	ctrl	red	2:tm1200:ctrl	n	544.008	hrde1
tm1200	ctrl	red	3:tm1200:ctrl	n	521.071	hrde1
tm1200	ctrl	red	4:tm1200:ctrl	n	500.991	hrde1
tm1200	ctrl	red	5:tm1200:ctrl	n	536.072	hrde1
tm1200	ctrl	red	6:tm1200:ctrl	n	615.704	hrde1
tm1200	ctrl	red	7:tm1200:ctrl	n	689.545	hrde1
tm1200	ctrl	red	8:tm1200:ctrl	n	549.588	hrde1
tm1200	ctrl	red	9:tm1200:ctrl	n	479.945	hrde1
tm1200	ctrl	red	10:tm1200:ctrl	n	535.937	hrde1
tm1200	ctrl	red	11:tm1200:ctrl	n	621.455	hrde1
tm1200	ctrl	red	12:tm1200:ctrl	n	552.895	hrde1
tm1200	ctrl	red	13:tm1200:ctrl	n	592.514	hrde1
tm1200	ctrl	red	14:tm1200:ctrl	n	506.23	hrde1
tm1200	ctrl	red	15:tm1200:ctrl	n	558.815	hrde1
tm1200	ctrl	red	16:tm1200:ctrl	n	590.824	hrde1
tm1200	ctrl	red	17:tm1200:ctrl	n	541.106	hrde1
tm1200	ctrl	red	18:tm1200:ctrl	n	598.84	hrde1
tm1200	ctrl	red	19:tm1200:ctrl	n	535.138	hrde1
tm1200	ctrl	red	20:tm1200:ctrl	n	600.062	hrde1
tm1200	ctrl	red	21:tm1200:ctrl	n	582.768	hrde1
tm1200	ctrl	red	22:tm1200:ctrl	n	563.526	hrde1
tm1200	ctrl	red	23:tm1200:ctrl	n	487.468	hrde1
tm1200	ctrl	red	24:tm1200:ctrl	n	564.016	hrde1
tm1200	ctrl	red	25:tm1200:ctrl	n	618.166	hrde1
tm1200	ctrl	red	26:tm1200:ctrl	n	537.529	hrde1
tm1200	ctrl	red	27:tm1200:ctrl	n	540.275	hrde1
tm1200	ctrl	red	28:tm1200:ctrl	n	529.422	hrde1
tm1200	ctrl	red	29:tm1200:ctrl	n	527.407	hrde1
tm1200	ctrl	red	30:tm1200:ctrl	n	559.778	hrde1
tm1200	ctrl	red	31:tm1200:ctrl	n	563.076	hrde1
tm1200	ctrl	red	32:tm1200:ctrl	n	533.166	hrde1
tm1200	ctrl	red	33:tm1200:ctrl	n	504.035	hrde1
tm1200	ctrl	red	34:tm1200:ctrl	n	555.993	hrde1
tm1200	ctrl	red	35:tm1200:ctrl	n	560.458	hrde1
tm1200	ctrl	red	36:tm1200:ctrl	n	565.557	hrde1
tm1200	ctrl	red	37:tm1200:ctrl	n	543.036	hrde1
[truncated: 621 more rows]
