# Supplementary material for: A genetic framework for RNAi inheritance in Caenorhabditis elegans
Source: EMBO Rep. 2025 Jul 7;26(16):4072–99. doi: 10.1038/s44319-025-00512-7 (PMC12373942; doi:10.1038/s44319-025-00512-7)
Supplement: Supplementary file 11 — Figure EV4 Source Data [file 44319_2025_512_MOESM11_ESM.zip › Figure_EV4/EV4C/P0_hermaphrodites_CV.csv]

genotype	RNAi	channel	id	image	mean	stddev	CV	gene
wt	ctrl	green	1:wt:ctrl	n	531.345	289.806	0.545419643	wago1
wt	ctrl	green	2:wt:ctrl	n	502.75	239.721	0.476819493	wago1
wt	ctrl	green	3:wt:ctrl	n	363.059	162.434	0.447403865	wago1
wt	ctrl	green	4:wt:ctrl	n	492.643	245.26	0.497845296	wago1
wt	ctrl	green	5:wt:ctrl	n	303.319	131.764	0.43440734	wago1
wt	ctrl	green	6:wt:ctrl	n	410.599	190.61	0.464224219	wago1
wt	ctrl	green	7:wt:ctrl	n	426.671	192.917	0.452144627	wago1
wt	ctrl	green	8:wt:ctrl	n	470.27	229.395	0.487794246	wago1
wt	ctrl	green	9:wt:ctrl	n	379.563	168.352	0.443541652	wago1
wt	ctrl	green	10:wt:ctrl	n	413.242	226.676	0.548530885	wago1
wt	ctrl	green	11:wt:ctrl	n	330.525	131.436	0.397658271	wago1
wt	ctrl	green	12:wt:ctrl	n	300.428	107.291	0.357127165	wago1
wt	ctrl	green	13:wt:ctrl	n	339.147	134.513	0.396621524	wago1
wt	ctrl	green	14:wt:ctrl	n	383.89	165.946	0.43227487	wago1
wt	ctrl	green	15:wt:ctrl	n	390.54	167.597	0.429141701	wago1
wt	ctrl	green	16:wt:ctrl	n	385.662	157.968	0.409602191	wago1
wt	ctrl	green	17:wt:ctrl	n	381.194	170.389	0.446987623	wago1
wt	ctrl	green	18:wt:ctrl	n	425.197	182.789	0.429892497	wago1
wt	ctrl	green	19:wt:ctrl	n	313.116	116.287	0.371386323	wago1
wt	ctrl	green	20:wt:ctrl	n	438.317	204.082	0.465603661	wago1
wt	ctrl	green	21:wt:ctrl	n	558.108	298.246	0.53438761	wago1
wt	ctrl	green	22:wt:ctrl	n	439.81	209.83	0.477092381	wago1
wt	ctrl	green	23:wt:ctrl	n	424.089	172.798	0.407456925	wago1
wt	ctrl	green	24:wt:ctrl	n	445.144	181.737	0.40826564	wago1
wt	ctrl	green	25:wt:ctrl	n	276.49	94.286	0.341010525	wago1
wt	ctrl	green	26:wt:ctrl	n	337.421	151.514	0.449035478	wago1
wt	ctrl	green	27:wt:ctrl	n	313.426	128.297	0.409337451	wago1
wt	ctrl	green	28:wt:ctrl	n	398.522	164.842	0.413633375	wago1
wt	ctrl	green	29:wt:ctrl	n	372.086	178.057	0.47853722	wago1
wt	ctrl	green	30:wt:ctrl	y	451.817	243.619	0.539198392	wago1
wt	ctrl	green	31:wt:ctrl	n	293.563	105.898	0.360733471	wago1
wt	ctrl	green	32:wt:ctrl	n	386.745	173.232	0.44792305	wago1
wt	ctrl	green	33:wt:ctrl	n	370.061	174.283	0.470957491	wago1
wt	ctrl	green	34:wt:ctrl	n	318.525	142.279	0.446680794	wago1
wt	ctrl	green	35:wt:ctrl	n	303.517	132.207	0.435583509	wago1
wt	ctrl	green	36:wt:ctrl	n	378.949	193.198	0.50982586	wago1
wt	ctrl	green	37:wt:ctrl	n	287.504	90.519	0.314844315	wago1
wt	ctrl	green	38:wt:ctrl	n	297.194	102.326	0.344307086	wago1
wt	ctrl	green	39:wt:ctrl	n	359.279	154.401	0.429752365	wago1
wt	ctrl	green	40:wt:ctrl	n	421.037	167.131	0.396950862	wago1
wt	ctrl	green	41:wt:ctrl	n	412.726	222.783	0.539784264	wago1
wt	ctrl	green	42:wt:ctrl	n	373.721	173.916	0.465363199	wago1
wt	ctrl	green	43:wt:ctrl	n	320.641	120.559	0.375993713	wago1
wt	ctrl	green	44:wt:ctrl	n	402.302	188.448	0.468424219	wago1
wt	ctrl	green	45:wt:ctrl	n	290.257	110.939	0.382209559	wago1
wt	ctrl	green	46:wt:ctrl	n	382.017	166.611	0.436135041	wago1
wt	ctrl	green	47:wt:ctrl	n	398.35	169.723	0.426065018	wago1
wt	ctrl	green	48:wt:ctrl	n	358.532	156.44	0.436334832	wago1
wt	ctrl	green	49:wt:ctrl	n	377.636	155.918	0.412879069	wago1
wt	ctrl	green	50:wt:ctrl	n	317.569	117.663	0.370511605	wago1
wt	ctrl	green	51:wt:ctrl	n	326.667	156.862	0.480189306	wago1
wt	ctrl	green	52:wt:ctrl	n	405.929	176.802	0.435549074	wago1
wt	ctrl	green	53:wt:ctrl	n	483.512	275.538	0.569867966	wago1
wt	ctrl	green	54:wt:ctrl	n	349.329	164.661	0.471363671	wago1
wt	ctrl	green	55:wt:ctrl	n	407.112	234.997	0.577229362	wago1
wt	ctrl	green	56:wt:ctrl	n	439.043	245.032	0.558104787	wago1
wt	ctrl	green	57:wt:ctrl	n	327.545	141.999	0.433525164	wago1
wt	ctrl	green	58:wt:ctrl	n	467.009	268.338	0.574588498	wago1
wt	ctrl	green	59:wt:ctrl	n	355.292	168.594	0.474522365	wago1
wt	ctrl	green	60:wt:ctrl	n	316.77	131.062	0.413744988	wago1
wt	ctrl	green	61:wt:ctrl	n	277.876	119.991	0.43181491	wago1
wt	ctrl	green	62:wt:ctrl	n	311.096	131.786	0.423618433	wago1
wt	ctrl	green	63:wt:ctrl	n	383.195	211.344	0.551531205	wago1
wt	ctrl	green	64:wt:ctrl	n	343.338	183.44	0.534284	wago1
wt	gfp	green	1:wt:gfp	n	142.772	21.722	0.152144678	wago1
wt	gfp	green	2:wt:gfp	n	137.22	19.88	0.14487684	wago1
wt	gfp	green	3:wt:gfp	n	138.445	23.166	0.167329987	wago1
wt	gfp	green	4:wt:gfp	n	177.548	74.782	0.421193142	wago1
wt	gfp	green	5:wt:gfp	n	142.226	23.2	0.163120667	wago1
wt	gfp	green	6:wt:gfp	n	137.783	20.074	0.145692865	wago1
wt	gfp	green	7:wt:gfp	n	134.277	19.521	0.145378583	wago1
wt	gfp	green	8:wt:gfp	n	137.779	19.486	0.141429391	wago1
wt	gfp	green	9:wt:gfp	n	140.195	23.252	0.165854702	wago1
wt	gfp	green	10:wt:gfp	n	132.175	17.078	0.12920749	wago1
wt	gfp	green	11:wt:gfp	n	134.161	20.836	0.155305938	wago1
wt	gfp	green	12:wt:gfp	n	135.065	19.552	0.14475993	wago1
wt	gfp	green	13:wt:gfp	n	137.791	21.989	0.159582266	wago1
wt	gfp	green	14:wt:gfp	n	132.421	19.407	0.146555305	wago1
wt	gfp	green	15:wt:gfp	n	131.9	17.651	0.133821077	wago1
wt	gfp	green	16:wt:gfp	n	131.773	17.403	0.132068026	wago1
wt	gfp	green	17:wt:gfp	n	139.781	20.739	0.148367804	wago1
wt	gfp	green	18:wt:gfp	n	135.333	19.193	0.141820546	wago1
wt	gfp	green	19:wt:gfp	n	135.029	20.285	0.150226988	wago1
wt	gfp	green	20:wt:gfp	n	135.502	19.381	0.143031099	wago1
wt	gfp	green	21:wt:gfp	n	139.053	21.053	0.151402703	wago1
wt	gfp	green	22:wt:gfp	n	144.316	23.385	0.162040245	wago1
wt	gfp	green	23:wt:gfp	n	137.266	20.505	0.149381493	wago1
wt	gfp	green	24:wt:gfp	n	137.925	17.919	0.129918434	wago1
wt	gfp	green	25:wt:gfp	n	134.145	19.192	0.143069067	wago1
wt	gfp	green	26:wt:gfp	n	139.968	21.6	0.154320988	wago1
wt	gfp	green	27:wt:gfp	n	138.99	21.293	0.153198072	wago1
wt	gfp	green	28:wt:gfp	n	129.942	15.894	0.12231611	wago1
wt	gfp	green	29:wt:gfp	n	132.531	19.209	0.144939674	wago1
wt	gfp	green	30:wt:gfp	n	137.046	19.731	0.143973556	wago1
wt	gfp	green	31:wt:gfp	n	134.82	22.237	0.164938436	wago1
wt	gfp	green	32:wt:gfp	y	134.927	19.329	0.143255242	wago1
wt	gfp	green	33:wt:gfp	n	146.514	24.466	0.166987455	wago1
wt	gfp	green	34:wt:gfp	n	158.198	33.731	0.213220142	wago1
wt	gfp	green	35:wt:gfp	n	143.025	22.065	0.154273728	wago1
wt	gfp	green	36:wt:gfp	n	141.976	22.193	0.156315152	wago1
wt	gfp	green	37:wt:gfp	n	130.07	15.23	0.117090797	wago1
wt	gfp	green	38:wt:gfp	n	146.042	24.032	0.164555402	wago1
wt	gfp	green	39:wt:gfp	n	152.261	31.271	0.205377608	wago1
wt	gfp	green	40:wt:gfp	n	135.488	18.748	0.138373878	wago1
wt	gfp	green	41:wt:gfp	n	137.799	19.664	0.1427006	wago1
wt	gfp	green	42:wt:gfp	n	132.186	17.842	0.134976473	wago1
wt	gfp	green	43:wt:gfp	n	136.231	20.729	0.152160668	wago1
wt	gfp	green	44:wt:gfp	n	134.759	19.443	0.144279788	wago1
wt	gfp	green	45:wt:gfp	n	146.282	25.277	0.17279638	wago1
wt	gfp	green	46:wt:gfp	n	133.289	17.545	0.131631267	wago1
wt	gfp	green	47:wt:gfp	n	138.205	19.43	0.140588257	wago1
wt	gfp	green	48:wt:gfp	n	144.786	26.405	0.182372605	wago1
wt	gfp	green	49:wt:gfp	n	143.847	20.112	0.13981522	wago1
wt	gfp	green	50:wt:gfp	n	141.209	21.354	0.151222656	wago1
wt	gfp	green	51:wt:gfp	n	143.662	25.319	0.176240063	wago1
wt	gfp	green	52:wt:gfp	n	129.818	17.284	0.133140242	wago1
wt	gfp	green	53:wt:gfp	n	134.594	16.86	0.125265614	wago1
wt	gfp	green	54:wt:gfp	n	138.926	20.998	0.151145214	wago1
wt	gfp	green	55:wt:gfp	n	140.786	19.391	0.137733866	wago1
wt	gfp	green	56:wt:gfp	n	141.626	19.583	0.138272634	wago1
wt	gfp	green	57:wt:gfp	n	141.278	21.057	0.149046561	wago1
wt	gfp	green	58:wt:gfp	n	142.806	21.393	0.14980463	wago1
wt	gfp	green	59:wt:gfp	n	144.198	21.692	0.150432045	wago1
wt	gfp	green	60:wt:gfp	n	134.464	17.679	0.13147757	wago1
wt	gfp	green	61:wt:gfp	n	130.761	15.559	0.118988077	wago1
wt	gfp	green	62:wt:gfp	n	131.271	18.348	0.139771922	wago1
wt	gfp	green	63:wt:gfp	n	154.73	38.847	0.251063142	wago1
wt	gfp	green	64:wt:gfp	n	142.447	23.289	0.163492387	wago1
wt	gfp	green	65:wt:gfp	n	136.527	21.691	0.158876999	wago1
wt	gfp	green	66:wt:gfp	n	136.263	20.05	0.147141924	wago1
ok1074	ctrl	green	1:ok1074:ctrl	n	318.439	180.245	0.566026774	wago1
ok1074	ctrl	green	2:ok1074:ctrl	n	363.535	228.091	0.627425145	wago1
ok1074	ctrl	green	3:ok1074:ctrl	n	548.477	435.583	0.794168215	wago1
ok1074	ctrl	green	4:ok1074:ctrl	n	351.732	179.909	0.511494547	wago1
ok1074	ctrl	green	5:ok1074:ctrl	n	509.694	286.784	0.562659164	wago1
ok1074	ctrl	green	6:ok1074:ctrl	n	439.51	275.401	0.626609178	wago1
ok1074	ctrl	green	7:ok1074:ctrl	n	576.584	388.021	0.672965257	wago1
ok1074	ctrl	green	8:ok1074:ctrl	n	369.248	201.77	0.546434916	wago1
ok1074	ctrl	green	9:ok1074:ctrl	n	502.094	425.093	0.846640271	wago1
ok1074	ctrl	green	10:ok1074:ctrl	n	433.027	183.925	0.424742568	wago1
ok1074	ctrl	green	11:ok1074:ctrl	n	492.044	260.179	0.528771817	wago1
ok1074	ctrl	green	12:ok1074:ctrl	n	344.935	197.061	0.57129894	wago1
ok1074	ctrl	green	13:ok1074:ctrl	n	533.831	345.195	0.646637232	wago1
ok1074	ctrl	green	14:ok1074:ctrl	n	432.604	296.506	0.685398193	wago1
ok1074	ctrl	green	15:ok1074:ctrl	n	736.552	650.325	0.882931551	wago1
ok1074	ctrl	green	16:ok1074:ctrl	n	633.712	451.151	0.711918032	wago1
ok1074	ctrl	green	17:ok1074:ctrl	n	641.623	442.386	0.689479648	wago1
ok1074	ctrl	green	18:ok1074:ctrl	n	434.86	329.001	0.756567631	wago1
ok1074	ctrl	green	19:ok1074:ctrl	n	395.915	214.181	0.54097723	wago1
ok1074	ctrl	green	20:ok1074:ctrl	n	480.465	302.541	0.629683744	wago1
ok1074	ctrl	green	21:ok1074:ctrl	n	768.877	618.073	0.803864597	wago1
ok1074	ctrl	green	22:ok1074:ctrl	n	401.696	247.42	0.615938421	wago1
ok1074	ctrl	green	23:ok1074:ctrl	n	656.813	411.974	0.6272318	wago1
ok1074	ctrl	green	24:ok1074:ctrl	n	540.613	418.167	0.773505262	wago1
ok1074	ctrl	green	25:ok1074:ctrl	n	502.648	314.911	0.626504035	wago1
ok1074	ctrl	green	26:ok1074:ctrl	n	731.506	507.572	0.693872641	wago1
ok1074	ctrl	green	27:ok1074:ctrl	n	494.814	259.258	0.523950414	wago1
ok1074	ctrl	green	28:ok1074:ctrl	n	437.481	244.839	0.559656305	wago1
ok1074	ctrl	green	29:ok1074:ctrl	n	860.338	769.865	0.894840167	wago1
ok1074	ctrl	green	30:ok1074:ctrl	n	529.43	289.564	0.546935383	wago1
ok1074	ctrl	green	31:ok1074:ctrl	n	593.678	387.907	0.653396286	wago1
ok1074	ctrl	green	32:ok1074:ctrl	n	396.772	200.898	0.506331092	wago1
ok1074	ctrl	green	33:ok1074:ctrl	n	530.453	382.528	0.721134577	wago1
ok1074	ctrl	green	34:ok1074:ctrl	n	526.312	340.881	0.647678563	wago1
ok1074	ctrl	green	35:ok1074:ctrl	n	393.572	223.33	0.567443822	wago1
ok1074	ctrl	green	36:ok1074:ctrl	n	395.058	261.86	0.662839381	wago1
ok1074	ctrl	green	37:ok1074:ctrl	n	674.54	576.102	0.854066475	wago1
ok1074	ctrl	green	38:ok1074:ctrl	n	379.037	259.106	0.683590256	wago1
ok1074	ctrl	green	39:ok1074:ctrl	n	564.8	367.102	0.64996813	wago1
ok1074	ctrl	green	40:ok1074:ctrl	n	609.328	436.444	0.71627104	wago1
ok1074	ctrl	green	41:ok1074:ctrl	n	449.394	372.53	0.828960778	wago1
ok1074	ctrl	green	42:ok1074:ctrl	n	386.201	193.894	0.50205463	wago1
ok1074	ctrl	green	43:ok1074:ctrl	n	413.518	292.141	0.706477106	wago1
ok1074	ctrl	green	44:ok1074:ctrl	n	614.85	387.618	0.630426933	wago1
ok1074	ctrl	green	45:ok1074:ctrl	n	453.045	257.199	0.567711817	wago1
ok1074	ctrl	green	46:ok1074:ctrl	n	728.084	671.234	0.92191835	wago1
ok1074	ctrl	green	47:ok1074:ctrl	n	572.024	462.824	0.809098919	wago1
ok1074	ctrl	green	48:ok1074:ctrl	n	623.894	385.56	0.617989594	wago1
ok1074	ctrl	green	49:ok1074:ctrl	n	448.712	330.277	0.736055644	wago1
ok1074	ctrl	green	50:ok1074:ctrl	n	580.267	502.61	0.866170229	wago1
ok1074	ctrl	green	51:ok1074:ctrl	n	700.534	540.267	0.771221668	wago1
ok1074	ctrl	green	52:ok1074:ctrl	n	782.807	711.357	0.908725906	wago1
ok1074	ctrl	green	53:ok1074:ctrl	n	723.572	727.417	1.005313915	wago1
ok1074	ctrl	green	54:ok1074:ctrl	n	360.194	227.869	0.632628528	wago1
ok1074	ctrl	green	55:ok1074:ctrl	n	506.069	305.982	0.604625061	wago1
ok1074	ctrl	green	56:ok1074:ctrl	n	491.579	289.099	0.588102828	wago1
ok1074	ctrl	green	57:ok1074:ctrl	n	446.872	346.085	0.774461143	wago1
ok1074	ctrl	green	58:ok1074:ctrl	n	283.295	106.243	0.375026033	wago1
ok1074	ctrl	green	59:ok1074:ctrl	n	578.161	469.028	0.811241159	wago1
ok1074	ctrl	green	60:ok1074:ctrl	y	514.728	406.065	0.788892386	wago1
ok1074	ctrl	green	61:ok1074:ctrl	n	367.389	279.728	0.761394598	wago1
ok1074	ctrl	green	62:ok1074:ctrl	n	526.407	342.477	0.650593552	wago1
ok1074	ctrl	green	63:ok1074:ctrl	n	472.98	349.528	0.738991078	wago1
ok1074	gfp	green	1:ok1074:gfp	n	135.741	20.603	0.151781702	wago1
ok1074	gfp	green	2:ok1074:gfp	n	136.5	20.183	0.147860806	wago1
ok1074	gfp	green	3:ok1074:gfp	n	140.108	17.052	0.121706112	wago1
ok1074	gfp	green	4:ok1074:gfp	n	141.388	19.469	0.137699098	wago1
ok1074	gfp	green	5:ok1074:gfp	n	139.105	19.59	0.14082887	wago1
ok1074	gfp	green	6:ok1074:gfp	n	138.245	18.233	0.131889038	wago1
ok1074	gfp	green	7:ok1074:gfp	n	138.574	16.874	0.121768874	wago1
ok1074	gfp	green	8:ok1074:gfp	n	137.367	18.024	0.131210553	wago1
ok1074	gfp	green	9:ok1074:gfp	n	139.484	22.307	0.159925153	wago1
ok1074	gfp	green	10:ok1074:gfp	n	134.957	16.842	0.124795305	wago1
ok1074	gfp	green	11:ok1074:gfp	n	133.244	15.368	0.115337276	wago1
ok1074	gfp	green	12:ok1074:gfp	n	128.91	15.703	0.121813668	wago1
ok1074	gfp	green	13:ok1074:gfp	n	137.948	18.539	0.13439122	wago1
ok1074	gfp	green	14:ok1074:gfp	n	139.213	18.988	0.136395308	wago1
ok1074	gfp	green	15:ok1074:gfp	n	138.39	18.818	0.135978033	wago1
ok1074	gfp	green	16:ok1074:gfp	n	140.445	18.934	0.13481434	wago1
ok1074	gfp	green	17:ok1074:gfp	n	150.182	24.06	0.160205617	wago1
ok1074	gfp	green	18:ok1074:gfp	n	132.402	16.73	0.126357608	wago1
ok1074	gfp	green	19:ok1074:gfp	n	134.218	16.929	0.126130623	wago1
ok1074	gfp	green	20:ok1074:gfp	n	135.554	20.729	0.152920607	wago1
ok1074	gfp	green	21:ok1074:gfp	n	136.218	18.561	0.136259525	wago1
ok1074	gfp	green	22:ok1074:gfp	n	136.834	17.278	0.126269787	wago1
ok1074	gfp	green	23:ok1074:gfp	n	133.571	22.11	0.165529943	wago1
ok1074	gfp	green	24:ok1074:gfp	n	137.482	18.506	0.134606712	wago1
ok1074	gfp	green	25:ok1074:gfp	n	137.439	18.533	0.134845277	wago1
ok1074	gfp	green	26:ok1074:gfp	n	127.887	13.568	0.106093661	wago1
ok1074	gfp	green	27:ok1074:gfp	n	136.63	19.406	0.142033228	wago1
ok1074	gfp	green	28:ok1074:gfp	n	132.913	15.278	0.114947372	wago1
ok1074	gfp	green	29:ok1074:gfp	n	139.229	19.768	0.141981915	wago1
ok1074	gfp	green	30:ok1074:gfp	n	132.673	16.75	0.126250254	wago1
ok1074	gfp	green	31:ok1074:gfp	n	131.674	17.4	0.132144539	wago1
ok1074	gfp	green	32:ok1074:gfp	n	128.387	15.4	0.119949839	wago1
ok1074	gfp	green	33:ok1074:gfp	n	128.286	15.349	0.119646727	wago1
ok1074	gfp	green	34:ok1074:gfp	y	132.029	19.105	0.144703058	wago1
ok1074	gfp	green	35:ok1074:gfp	n	138.53	18.762	0.135436368	wago1
ok1074	gfp	green	36:ok1074:gfp	n	128.929	16.009	0.124169116	wago1
ok1074	gfp	green	37:ok1074:gfp	n	129.668	15.281	0.117847117	wago1
ok1074	gfp	green	38:ok1074:gfp	n	132.6	16.064	0.121146305	wago1
ok1074	gfp	green	39:ok1074:gfp	n	137.576	19.925	0.14482904	wago1
ok1074	gfp	green	40:ok1074:gfp	n	127.525	15.784	0.123771809	wago1
ok1074	gfp	green	41:ok1074:gfp	n	127.067	14.089	0.110878513	wago1
ok1074	gfp	green	42:ok1074:gfp	n	131.539	18.637	0.141684215	wago1
ok1074	gfp	green	43:ok1074:gfp	n	129.437	15.894	0.122793328	wago1
ok1074	gfp	green	44:ok1074:gfp	n	129.033	19.163	0.148512396	wago1
ok1074	gfp	green	45:ok1074:gfp	n	127.048	17.121	0.134760091	wago1
ok1074	gfp	green	46:ok1074:gfp	n	130.736	20.09	0.153668462	wago1
ok1074	gfp	green	47:ok1074:gfp	n	130.201	16.168	0.124177234	wago1
ok1074	gfp	green	48:ok1074:gfp	n	129.689	14.704	0.11337893	wago1
ok1074	gfp	green	49:ok1074:gfp	n	130.505	17.281	0.132416383	wago1
ok1074	gfp	green	50:ok1074:gfp	n	127.219	15.322	0.120437985	wago1
ok1074	gfp	green	51:ok1074:gfp	n	127.309	18.687	0.146784595	wago1
ok1074	gfp	green	52:ok1074:gfp	n	125.011	14.618	0.11693371	wago1
ok1074	gfp	green	53:ok1074:gfp	n	127.662	19.781	0.154948223	wago1
ok1074	gfp	green	54:ok1074:gfp	n	122.942	13.392	0.108929414	wago1
ok1074	gfp	green	55:ok1074:gfp	n	125.748	15.134	0.120351815	wago1
ok1074	gfp	green	56:ok1074:gfp	n	125.126	17.111	0.136750156	wago1
ok1074	gfp	green	57:ok1074:gfp	n	129.202	18.494	0.143140199	wago1
ok1074	gfp	green	58:ok1074:gfp	n	128.415	17.081	0.133014056	wago1
ok1074	gfp	green	59:ok1074:gfp	n	129.775	17.382	0.133939511	wago1
ok1074	gfp	green	60:ok1074:gfp	n	126.536	15.772	0.12464437	wago1
ok1074	gfp	green	61:ok1074:gfp	n	124.865	14.513	0.116229528	wago1
ok1074	gfp	green	62:ok1074:gfp	n	136.069	18.239	0.134042287	wago1
ok1074	gfp	green	63:ok1074:gfp	n	129.898	16.283	0.125352199	wago1
ok1074	gfp	green	64:ok1074:gfp	n	136.714	19.193	0.140387963	wago1
ok1074	gfp	green	65:ok1074:gfp	n	125.176	11.945	0.095425641	wago1
ok1074	gfp	green	66:ok1074:gfp	n	127.05	16.073	0.126509248	wago1
ok1074	gfp	green	67:ok1074:gfp	n	128.935	15.362	0.119145306	wago1
ok1074	gfp	green	68:ok1074:gfp	n	127.356	17.684	0.138854864	wago1
wt	ctrl	red	1:wt:ctrl	n	431.477	268.912	0.623236001	wago1
wt	ctrl	red	2:wt:ctrl	n	483.034	280.476	0.580654778	wago1
wt	ctrl	red	3:wt:ctrl	n	413.626	282.22	0.682307205	wago1
wt	ctrl	red	4:wt:ctrl	n	423.507	246.098	0.581095472	wago1
wt	ctrl	red	5:wt:ctrl	n	426.671	264.871	0.620785101	wago1
wt	ctrl	red	6:wt:ctrl	n	463.897	288.485	0.621872959	wago1
wt	ctrl	red	7:wt:ctrl	n	412.226	228.93	0.555350706	wago1
wt	ctrl	red	8:wt:ctrl	n	396.051	238.445	0.602056301	wago1
wt	ctrl	red	9:wt:ctrl	n	465.837	281.362	0.603992384	wago1
wt	ctrl	red	10:wt:ctrl	n	407.903	273.267	0.669931332	wago1
wt	ctrl	red	11:wt:ctrl	n	402.689	258.75	0.642555421	wago1
wt	ctrl	red	12:wt:ctrl	n	401.279	258.155	0.643330451	wago1
wt	ctrl	red	13:wt:ctrl	n	450.176	295.73	0.656920849	wago1
wt	ctrl	red	14:wt:ctrl	n	445.453	284.254	0.638123438	wago1
wt	ctrl	red	15:wt:ctrl	n	409.748	263.099	0.642099534	wago1
wt	ctrl	red	16:wt:ctrl	n	433.229	309.834	0.71517373	wago1
wt	ctrl	red	17:wt:ctrl	n	432.438	279.714	0.646830297	wago1
wt	ctrl	red	18:wt:ctrl	n	416.98	267.843	0.64234016	wago1
wt	ctrl	red	19:wt:ctrl	n	402.387	254.99	0.633693434	wago1
wt	ctrl	red	20:wt:ctrl	n	454.535	328.248	0.72216221	wago1
wt	ctrl	red	21:wt:ctrl	n	438.144	294.03	0.671080741	wago1
wt	ctrl	red	22:wt:ctrl	n	416.23	276.144	0.663440886	wago1
wt	ctrl	red	23:wt:ctrl	n	437.505	263.612	0.602534828	wago1
wt	ctrl	red	24:wt:ctrl	n	451.827	283.223	0.626839476	wago1
wt	ctrl	red	25:wt:ctrl	n	432.39	193.064	0.446504313	wago1
wt	ctrl	red	26:wt:ctrl	n	384.793	215.181	0.559212356	wago1
wt	ctrl	red	27:wt:ctrl	n	442.869	213.994	0.483199321	wago1
wt	ctrl	red	28:wt:ctrl	n	478.836	284.826	0.594829963	wago1
wt	ctrl	red	29:wt:ctrl	n	426.321	255.586	0.599515389	wago1
wt	ctrl	red	30:wt:ctrl	y	455.907	287.739	0.631135297	wago1
wt	ctrl	red	31:wt:ctrl	n	406.144	237.084	0.583743697	wago1
wt	ctrl	red	32:wt:ctrl	n	457.561	277.671	0.606850234	wago1
wt	ctrl	red	33:wt:ctrl	n	470.002	297.918	0.633865388	wago1
wt	ctrl	red	34:wt:ctrl	n	459.74	226.867	0.493468047	wago1
wt	ctrl	red	35:wt:ctrl	n	473.737	280.785	0.59270228	wago1
wt	ctrl	red	36:wt:ctrl	n	438.964	294.718	0.671394465	wago1
wt	ctrl	red	37:wt:ctrl	n	438.623	255.965	0.583564929	wago1
wt	ctrl	red	38:wt:ctrl	n	465.75	252.148	0.541380569	wago1
wt	ctrl	red	39:wt:ctrl	n	413.807	228.723	0.552728688	wago1
wt	ctrl	red	40:wt:ctrl	n	450.718	279.322	0.619726747	wago1
wt	ctrl	red	41:wt:ctrl	n	411.213	254.892	0.619853944	wago1
wt	ctrl	red	42:wt:ctrl	n	429.281	254.704	0.593326982	wago1
wt	ctrl	red	43:wt:ctrl	n	456.879	274.106	0.59995316	wago1
wt	ctrl	red	44:wt:ctrl	n	482.355	295.804	0.613249578	wago1
wt	ctrl	red	45:wt:ctrl	n	444.477	252.518	0.568123885	wago1
wt	ctrl	red	46:wt:ctrl	n	447.26	290.15	0.648727809	wago1
wt	ctrl	red	47:wt:ctrl	n	455.148	288.497	0.633853164	wago1
wt	ctrl	red	48:wt:ctrl	n	434.418	302.236	0.695726236	wago1
wt	ctrl	red	49:wt:ctrl	n	446.146	268.706	0.602282661	wago1
wt	ctrl	red	50:wt:ctrl	n	452.456	208.181	0.460113249	wago1
wt	ctrl	red	51:wt:ctrl	n	445.546	288.51	0.647542566	wago1
wt	ctrl	red	52:wt:ctrl	n	426.552	254.351	0.596295411	wago1
wt	ctrl	red	53:wt:ctrl	n	393.856	287.833	0.730807706	wago1
wt	ctrl	red	54:wt:ctrl	n	360.641	269.542	0.747396996	wago1
wt	ctrl	red	55:wt:ctrl	n	382.508	261.117	0.682644546	wago1
wt	ctrl	red	56:wt:ctrl	n	362.912	264.809	0.729678269	wago1
wt	ctrl	red	57:wt:ctrl	n	369.38	289.01	0.782419189	wago1
wt	ctrl	red	58:wt:ctrl	n	414.855	298.806	0.720266117	wago1
wt	ctrl	red	59:wt:ctrl	n	389.999	289.628	0.742637802	wago1
wt	ctrl	red	60:wt:ctrl	n	380.662	263.713	0.692774693	wago1
wt	ctrl	red	61:wt:ctrl	n	327.427	201.268	0.614695795	wago1
wt	ctrl	red	62:wt:ctrl	n	341.389	234.028	0.685517108	wago1
wt	ctrl	red	63:wt:ctrl	n	346.177	196.21	0.566790977	wago1
wt	ctrl	red	64:wt:ctrl	n	368.212	256.979	0.697910443	wago1
wt	gfp	red	1:wt:gfp	n	421.715	298.797	0.708528271	wago1
wt	gfp	red	2:wt:gfp	n	398.405	284.719	0.714647156	wago1
wt	gfp	red	3:wt:gfp	n	435.675	314.724	0.72238251	wago1
wt	gfp	red	4:wt:gfp	n	417.273	295.725	0.708708687	wago1
wt	gfp	red	5:wt:gfp	n	422.726	316.749	0.749300966	wago1
wt	gfp	red	6:wt:gfp	n	439.239	304.393	0.693000849	wago1
wt	gfp	red	7:wt:gfp	n	414.432	295.888	0.713960312	wago1
wt	gfp	red	8:wt:gfp	n	420.621	319.148	0.758754318	wago1
wt	gfp	red	9:wt:gfp	n	439.077	332.325	0.756871802	wago1
wt	gfp	red	10:wt:gfp	n	411.921	278.3	0.675614984	wago1
wt	gfp	red	11:wt:gfp	n	422.579	300.092	0.710144139	wago1
wt	gfp	red	12:wt:gfp	n	409.297	301.379	0.736333274	wago1
wt	gfp	red	13:wt:gfp	n	411.991	303.867	0.737557374	wago1
wt	gfp	red	14:wt:gfp	n	479.122	339.249	0.708063917	wago1
wt	gfp	red	15:wt:gfp	n	415.232	291.807	0.702756531	wago1
wt	gfp	red	16:wt:gfp	n	405.593	291.748	0.719312217	wago1
wt	gfp	red	17:wt:gfp	n	410.281	309.45	0.754239168	wago1
wt	gfp	red	18:wt:gfp	n	423.558	284.566	0.671846595	wago1
wt	gfp	red	19:wt:gfp	n	386.212	275.243	0.71267335	wago1
wt	gfp	red	20:wt:gfp	n	421.619	309.377	0.733783345	wago1
wt	gfp	red	21:wt:gfp	n	400.502	313.672	0.783197088	wago1
wt	gfp	red	22:wt:gfp	n	412.208	281.4	0.682665062	wago1
wt	gfp	red	23:wt:gfp	n	380.363	292.106	0.76796639	wago1
wt	gfp	red	24:wt:gfp	n	379.719	260.903	0.687094931	wago1
wt	gfp	red	25:wt:gfp	n	411.277	294.44	0.715916523	wago1
wt	gfp	red	26:wt:gfp	n	414.886	305.446	0.736216696	wago1
wt	gfp	red	27:wt:gfp	n	397.115	279.545	0.703939665	wago1
wt	gfp	red	28:wt:gfp	n	385.819	267.142	0.692402396	wago1
wt	gfp	red	29:wt:gfp	n	411.356	301.082	0.731925631	wago1
wt	gfp	red	30:wt:gfp	n	406.007	299.967	0.738822237	wago1
wt	gfp	red	31:wt:gfp	n	462.558	343.177	0.741911285	wago1
wt	gfp	red	32:wt:gfp	y	412.088	312.154	0.757493545	wago1
wt	gfp	red	33:wt:gfp	n	430.824	308.801	0.716768332	wago1
wt	gfp	red	34:wt:gfp	n	443.349	310.521	0.700398557	wago1
wt	gfp	red	35:wt:gfp	n	430.93	340.428	0.789984452	wago1
wt	gfp	red	36:wt:gfp	n	418.16	302.193	0.722673139	wago1
wt	gfp	red	37:wt:gfp	n	373.09	254.9	0.683213166	wago1
wt	gfp	red	38:wt:gfp	n	431.374	321.493	0.74527672	wago1
wt	gfp	red	39:wt:gfp	n	360.658	243.675	0.67564008	wago1
wt	gfp	red	40:wt:gfp	n	367.168	259.442	0.706602972	wago1
wt	gfp	red	41:wt:gfp	n	390.698	284.917	0.729251238	wago1
wt	gfp	red	42:wt:gfp	n	403.161	288.564	0.715753756	wago1
wt	gfp	red	43:wt:gfp	n	390.409	252.793	0.647508126	wago1
wt	gfp	red	44:wt:gfp	n	403.121	274.934	0.682013589	wago1
wt	gfp	red	45:wt:gfp	n	396.088	298.879	0.754577266	wago1
wt	gfp	red	46:wt:gfp	n	428.314	315.273	0.736079138	wago1
wt	gfp	red	47:wt:gfp	n	411.825	293.266	0.712113155	wago1
wt	gfp	red	48:wt:gfp	n	402.689	295.056	0.732714328	wago1
wt	gfp	red	49:wt:gfp	n	439.35	326.197	0.742453625	wago1
wt	gfp	red	50:wt:gfp	n	384.972	256.475	0.666217283	wago1
wt	gfp	red	51:wt:gfp	n	388.747	291.021	0.748612851	wago1
wt	gfp	red	52:wt:gfp	n	407.707	275.594	0.675960923	wago1
wt	gfp	red	53:wt:gfp	n	398.378	274.405	0.688805607	wago1
wt	gfp	red	54:wt:gfp	n	401.084	298.635	0.744569716	wago1
wt	gfp	red	55:wt:gfp	n	352.869	224.025	0.63486733	wago1
wt	gfp	red	56:wt:gfp	n	417.723	310.681	0.743748848	wago1
wt	gfp	red	57:wt:gfp	n	408.084	290.236	0.711216318	wago1
wt	gfp	red	58:wt:gfp	n	419.58	313.009	0.746005529	wago1
wt	gfp	red	59:wt:gfp	n	396.765	276.402	0.696639068	wago1
wt	gfp	red	60:wt:gfp	n	416.06	305.121	0.733358169	wago1
wt	gfp	red	61:wt:gfp	n	399.79	259.266	0.648505465	wago1
wt	gfp	red	62:wt:gfp	n	423.266	320.772	0.757849674	wago1
wt	gfp	red	63:wt:gfp	n	340.032	215.817	0.634696146	wago1
wt	gfp	red	64:wt:gfp	n	433.015	333.705	0.770654596	wago1
wt	gfp	red	65:wt:gfp	n	393.939	291.31	0.73947997	wago1
wt	gfp	red	66:wt:gfp	n	395.642	259.062	0.654788925	wago1
ok1074	ctrl	red	1:ok1074:ctrl	n	351.907	216.244	0.614491897	wago1
ok1074	ctrl	red	2:ok1074:ctrl	n	391.484	281.099	0.718034454	wago1
ok1074	ctrl	red	3:ok1074:ctrl	n	417.689	269.568	0.645379696	wago1
ok1074	ctrl	red	4:ok1074:ctrl	n	369.343	263.694	0.713954238	wago1
ok1074	ctrl	red	5:ok1074:ctrl	n	380.848	239.991	0.630149036	wago1
ok1074	ctrl	red	6:ok1074:ctrl	n	388.737	271.651	0.698804076	wago1
ok1074	ctrl	red	7:ok1074:ctrl	n	435.927	288.358	0.661482312	wago1
ok1074	ctrl	red	8:ok1074:ctrl	n	371.422	254.957	0.686434837	wago1
ok1074	ctrl	red	9:ok1074:ctrl	n	370.715	254.429	0.68631968	wago1
ok1074	ctrl	red	10:ok1074:ctrl	n	325.38	179.347	0.551192452	wago1
ok1074	ctrl	red	11:ok1074:ctrl	n	394.137	257.654	0.653716855	wago1
ok1074	ctrl	red	12:ok1074:ctrl	n	377.995	231.933	0.613587481	wago1
ok1074	ctrl	red	13:ok1074:ctrl	n	429.963	300.37	0.698594995	wago1
ok1074	ctrl	red	14:ok1074:ctrl	n	377.061	251.496	0.666990222	wago1
ok1074	ctrl	red	15:ok1074:ctrl	n	436.069	303.905	0.696919524	wago1
ok1074	ctrl	red	16:ok1074:ctrl	n	406.33	262.705	0.646531145	wago1
ok1074	ctrl	red	17:ok1074:ctrl	n	381.388	242.18	0.634996382	wago1
ok1074	ctrl	red	18:ok1074:ctrl	n	358.851	228.021	0.635419715	wago1
ok1074	ctrl	red	19:ok1074:ctrl	n	361.094	229.262	0.63490947	wago1
ok1074	ctrl	red	20:ok1074:ctrl	n	374.063	282.892	0.756268329	wago1
ok1074	ctrl	red	21:ok1074:ctrl	n	415.251	277.012	0.667095323	wago1
ok1074	ctrl	red	22:ok1074:ctrl	n	366.433	259.523	0.708241343	wago1
ok1074	ctrl	red	23:ok1074:ctrl	n	464.279	326.312	0.70283601	wago1
ok1074	ctrl	red	24:ok1074:ctrl	n	430.161	279.516	0.649793914	wago1
ok1074	ctrl	red	25:ok1074:ctrl	n	360.117	231.207	0.642033006	wago1
ok1074	ctrl	red	26:ok1074:ctrl	n	443.15	250.349	0.56493061	wago1
ok1074	ctrl	red	27:ok1074:ctrl	n	399.18	271.143	0.679249962	wago1
ok1074	ctrl	red	28:ok1074:ctrl	n	392.413	266.283	0.678578436	wago1
ok1074	ctrl	red	29:ok1074:ctrl	n	423.126	263.335	0.622355989	wago1
ok1074	ctrl	red	30:ok1074:ctrl	n	386.398	254.11	0.657637979	wago1
ok1074	ctrl	red	31:ok1074:ctrl	n	365.648	224.109	0.612909137	wago1
ok1074	ctrl	red	32:ok1074:ctrl	n	340.597	225.895	0.663232501	wago1
ok1074	ctrl	red	33:ok1074:ctrl	n	382.643	261.081	0.68230962	wago1
ok1074	ctrl	red	34:ok1074:ctrl	n	382.044	270.714	0.708593775	wago1
ok1074	ctrl	red	35:ok1074:ctrl	n	380.956	238.948	0.627232541	wago1
ok1074	ctrl	red	36:ok1074:ctrl	n	364.9	252.504	0.691981365	wago1
ok1074	ctrl	red	37:ok1074:ctrl	n	386.567	238.465	0.616878833	wago1
ok1074	ctrl	red	38:ok1074:ctrl	n	361.236	229.154	0.634360916	wago1
ok1074	ctrl	red	39:ok1074:ctrl	n	374.096	238.632	0.63788974	wago1
ok1074	ctrl	red	40:ok1074:ctrl	n	412.81	256.518	0.621394831	wago1
ok1074	ctrl	red	41:ok1074:ctrl	n	345.731	196.683	0.568890264	wago1
ok1074	ctrl	red	42:ok1074:ctrl	n	381.707	245.206	0.642393249	wago1
ok1074	ctrl	red	43:ok1074:ctrl	n	389.227	278.336	0.715099415	wago1
ok1074	ctrl	red	44:ok1074:ctrl	n	387.551	242.261	0.625107405	wago1
ok1074	ctrl	red	45:ok1074:ctrl	n	408.13	272.918	0.668703599	wago1
ok1074	ctrl	red	46:ok1074:ctrl	n	441.286	313.606	0.710663833	wago1
ok1074	ctrl	red	47:ok1074:ctrl	n	453.61	307.113	0.677041952	wago1
ok1074	ctrl	red	48:ok1074:ctrl	n	376.28	229.318	0.609434464	wago1
ok1074	ctrl	red	49:ok1074:ctrl	n	366.058	238.898	0.652623355	wago1
ok1074	ctrl	red	50:ok1074:ctrl	n	409.714	269.889	0.658725355	wago1
ok1074	ctrl	red	51:ok1074:ctrl	n	368.573	226.671	0.614996215	wago1
ok1074	ctrl	red	52:ok1074:ctrl	n	462.249	344.008	0.744204963	wago1
ok1074	ctrl	red	53:ok1074:ctrl	n	410.598	293.386	0.714533437	wago1
ok1074	ctrl	red	54:ok1074:ctrl	n	318.83	172.079	0.539720227	wago1
ok1074	ctrl	red	55:ok1074:ctrl	n	403.917	271.666	0.672578772	wago1
ok1074	ctrl	red	56:ok1074:ctrl	n	375.65	260.601	0.693733529	wago1
ok1074	ctrl	red	57:ok1074:ctrl	n	362.602	260.221	0.717649103	wago1
ok1074	ctrl	red	58:ok1074:ctrl	n	303.448	164.492	0.542076402	wago1
ok1074	ctrl	red	59:ok1074:ctrl	n	358.969	243.354	0.677924835	wago1
ok1074	ctrl	red	60:ok1074:ctrl	y	373.581	268.426	0.718521552	wago1
ok1074	ctrl	red	61:ok1074:ctrl	n	391.616	277.943	0.709733514	wago1
ok1074	ctrl	red	62:ok1074:ctrl	n	385.436	253.122	0.656716031	wago1
ok1074	ctrl	red	63:ok1074:ctrl	n	396.962	277.766	0.699729445	wago1
ok1074	gfp	red	1:ok1074:gfp	n	458.087	289.62	0.632237981	wago1
ok1074	gfp	red	2:ok1074:gfp	n	439.911	286.06	0.650267895	wago1
ok1074	gfp	red	3:ok1074:gfp	n	315.719	161.755	0.512338504	wago1
ok1074	gfp	red	4:ok1074:gfp	n	356.183	221.967	0.623182465	wago1
ok1074	gfp	red	5:ok1074:gfp	n	328.126	179.492	0.547021571	wago1
ok1074	gfp	red	6:ok1074:gfp	n	393.145	292.591	0.744231772	wago1
ok1074	gfp	red	7:ok1074:gfp	n	356.799	210.616	0.590293134	wago1
ok1074	gfp	red	8:ok1074:gfp	n	394.09	248.912	0.631612068	wago1
ok1074	gfp	red	9:ok1074:gfp	n	432.467	275.593	0.637257872	wago1
ok1074	gfp	red	10:ok1074:gfp	n	387.865	287.149	0.740332332	wago1
ok1074	gfp	red	11:ok1074:gfp	n	374.73	247.026	0.659210632	wago1
ok1074	gfp	red	12:ok1074:gfp	n	356.938	225.488	0.63172876	wago1
ok1074	gfp	red	13:ok1074:gfp	n	410.399	269.716	0.65720433	wago1
ok1074	gfp	red	14:ok1074:gfp	n	397.117	257.064	0.647325599	wago1
ok1074	gfp	red	15:ok1074:gfp	n	432.353	291.284	0.673718004	wago1
ok1074	gfp	red	16:ok1074:gfp	n	380.715	226.763	0.595624023	wago1
ok1074	gfp	red	17:ok1074:gfp	n	443	271.288	0.612388262	wago1
ok1074	gfp	red	18:ok1074:gfp	n	390.76	260.254	0.666020063	wago1
ok1074	gfp	red	19:ok1074:gfp	n	395.565	264.091	0.667629846	wago1
ok1074	gfp	red	20:ok1074:gfp	n	442.673	285.806	0.645636847	wago1
ok1074	gfp	red	21:ok1074:gfp	n	367.5	240.966	0.655689796	wago1
ok1074	gfp	red	22:ok1074:gfp	n	416.696	297.96	0.71505366	wago1
ok1074	gfp	red	23:ok1074:gfp	n	409.505	254.801	0.622217067	wago1
ok1074	gfp	red	24:ok1074:gfp	n	340.134	189.413	0.556877584	wago1
ok1074	gfp	red	25:ok1074:gfp	n	348.384	179.559	0.515405415	wago1
ok1074	gfp	red	26:ok1074:gfp	n	376.918	241.206	0.639942905	wago1
ok1074	gfp	red	27:ok1074:gfp	n	425.311	277.721	0.652983346	wago1
ok1074	gfp	red	28:ok1074:gfp	n	346.98	215.049	0.619773474	wago1
ok1074	gfp	red	29:ok1074:gfp	n	359.162	219.808	0.612002383	wago1
ok1074	gfp	red	30:ok1074:gfp	n	295.578	150.65	0.50967934	wago1
ok1074	gfp	red	31:ok1074:gfp	n	367.43	223.175	0.607394606	wago1
ok1074	gfp	red	32:ok1074:gfp	n	366.276	194.352	0.530616257	wago1
ok1074	gfp	red	33:ok1074:gfp	n	353.443	223.824	0.633267599	wago1
ok1074	gfp	red	34:ok1074:gfp	y	355.51	217.623	0.612143118	wago1
ok1074	gfp	red	35:ok1074:gfp	n	368.908	216.649	0.587271081	wago1
ok1074	gfp	red	36:ok1074:gfp	n	379.024	244.424	0.644877369	wago1
ok1074	gfp	red	37:ok1074:gfp	n	330.988	201.813	0.609729054	wago1
ok1074	gfp	red	38:ok1074:gfp	n	365.817	228.968	0.625908583	wago1
ok1074	gfp	red	39:ok1074:gfp	n	427.351	289.406	0.677209133	wago1
ok1074	gfp	red	40:ok1074:gfp	n	359.913	244.36	0.678941855	wago1
ok1074	gfp	red	41:ok1074:gfp	n	347.366	222.379	0.640186432	wago1
ok1074	gfp	red	42:ok1074:gfp	n	374.553	235.598	0.629011115	wago1
ok1074	gfp	red	43:ok1074:gfp	n	358.684	246.114	0.68615829	wago1
ok1074	gfp	red	44:ok1074:gfp	n	354.722	218.732	0.61662936	wago1
ok1074	gfp	red	45:ok1074:gfp	n	389.593	256.999	0.65966021	wago1
ok1074	gfp	red	46:ok1074:gfp	n	406.987	281.28	0.691127726	wago1
ok1074	gfp	red	47:ok1074:gfp	n	302.419	178.813	0.59127568	wago1
ok1074	gfp	red	48:ok1074:gfp	n	350.139	229.503	0.655462545	wago1
ok1074	gfp	red	49:ok1074:gfp	n	374.862	246.289	0.657012447	wago1
ok1074	gfp	red	50:ok1074:gfp	n	341.715	211.241	0.618178892	wago1
ok1074	gfp	red	51:ok1074:gfp	n	415.683	269.91	0.649316907	wago1
ok1074	gfp	red	52:ok1074:gfp	n	331.367	198.599	0.599332462	wago1
ok1074	gfp	red	53:ok1074:gfp	n	362.45	194.247	0.535927714	wago1
ok1074	gfp	red	54:ok1074:gfp	n	321.143	186.885	0.581937019	wago1
ok1074	gfp	red	55:ok1074:gfp	n	328.323	220.091	0.670349016	wago1
ok1074	gfp	red	56:ok1074:gfp	n	392.023	248.074	0.632804708	wago1
ok1074	gfp	red	57:ok1074:gfp	n	353.314	244.623	0.69236713	wago1
ok1074	gfp	red	58:ok1074:gfp	n	388.93	271.404	0.69782223	wago1
ok1074	gfp	red	59:ok1074:gfp	n	362.849	237.803	0.655377306	wago1
ok1074	gfp	red	60:ok1074:gfp	n	374.5	230.275	0.614886515	wago1
ok1074	gfp	red	61:ok1074:gfp	n	351.755	234.957	0.66795639	wago1
ok1074	gfp	red	62:ok1074:gfp	n	384.107	231.534	0.602785161	wago1
ok1074	gfp	red	63:ok1074:gfp	n	384.958	226.294	0.587840751	wago1
ok1074	gfp	red	64:ok1074:gfp	n	377.991	275.767	0.729559699	wago1
ok1074	gfp	red	65:ok1074:gfp	n	317.949	194.403	0.611428248	wago1
ok1074	gfp	red	66:ok1074:gfp	n	316.074	146.897	0.464755089	wago1
ok1074	gfp	red	67:ok1074:gfp	n	348.716	220.106	0.631189851	wago1
ok1074	gfp	red	68:ok1074:gfp	n	366.454	238.028	0.649544008	wago1
wt	ctrl	green	1:wt:ctrl	n	421.835	213.496	0.50611258	wago3
wt	ctrl	green	2:wt:ctrl	n	448.269	214.831	0.479245721	wago3
wt	ctrl	green	3:wt:ctrl	n	486.131	211.324	0.434705871	wago3
wt	ctrl	green	4:wt:ctrl	y	442.19	207.284	0.46876682	wago3
wt	ctrl	green	5:wt:ctrl	n	458.268	232.247	0.506792968	wago3
wt	ctrl	green	6:wt:ctrl	n	449.361	208.354	0.463667296	wago3
wt	ctrl	green	7:wt:ctrl	n	452.32	225.661	0.498896799	wago3
wt	ctrl	green	8:wt:ctrl	n	522.154	291.023	0.557350896	wago3
wt	ctrl	green	9:wt:ctrl	n	544.373	273.99	0.503312986	wago3
wt	ctrl	green	10:wt:ctrl	n	634.142	323.935	0.510824074	wago3
wt	ctrl	green	11:wt:ctrl	n	609.36	342.831	0.56260831	wago3
wt	ctrl	green	12:wt:ctrl	n	486.26	255.942	0.526348044	wago3
wt	ctrl	green	13:wt:ctrl	n	575.714	317.674	0.551791341	wago3
wt	ctrl	green	14:wt:ctrl	n	458.623	216.511	0.472089276	wago3
wt	ctrl	green	15:wt:ctrl	n	427.874	193.385	0.451967168	wago3
wt	ctrl	green	16:wt:ctrl	n	532.071	252.054	0.473722492	wago3
wt	ctrl	green	17:wt:ctrl	n	433.766	225.651	0.520213664	wago3
wt	ctrl	green	18:wt:ctrl	n	488.899	242.622	0.496262009	wago3
wt	ctrl	green	19:wt:ctrl	n	434.454	209.046	0.481169468	wago3
wt	ctrl	green	20:wt:ctrl	n	494.105	262.058	0.530369051	wago3
wt	ctrl	green	21:wt:ctrl	n	512.606	258.559	0.504401041	wago3
wt	ctrl	green	22:wt:ctrl	n	496.594	248.187	0.499778491	wago3
wt	ctrl	green	23:wt:ctrl	n	528.423	247.611	0.468584827	wago3
wt	ctrl	green	24:wt:ctrl	n	562.249	280.033	0.498058689	wago3
wt	ctrl	green	25:wt:ctrl	n	473.343	220.522	0.465882035	wago3
wt	ctrl	green	26:wt:ctrl	n	527.864	278.277	0.52717556	wago3
wt	ctrl	green	27:wt:ctrl	n	544.336	276.531	0.50801527	wago3
wt	ctrl	green	28:wt:ctrl	n	488.883	234.887	0.480456469	wago3
wt	ctrl	green	29:wt:ctrl	n	438.181	207.387	0.473290718	wago3
wt	ctrl	green	30:wt:ctrl	n	466.599	254.436	0.545299068	wago3
wt	ctrl	green	31:wt:ctrl	n	479.718	226.026	0.471164309	wago3
wt	ctrl	green	32:wt:ctrl	n	375.783	192.064	0.511103483	wago3
wt	ctrl	green	33:wt:ctrl	n	520.344	264.349	0.508027382	wago3
wt	ctrl	green	34:wt:ctrl	n	461.872	224.63	0.486346867	wago3
wt	ctrl	green	35:wt:ctrl	n	542.471	288.11	0.531106732	wago3
wt	ctrl	green	36:wt:ctrl	n	599.131	272.457	0.454753635	wago3
wt	ctrl	green	37:wt:ctrl	n	464.081	198.481	0.427686115	wago3
wt	ctrl	green	38:wt:ctrl	n	546.381	315.943	0.578246681	wago3
wt	ctrl	green	39:wt:ctrl	n	418.942	196.377	0.468745077	wago3
wt	ctrl	green	40:wt:ctrl	n	449.342	237.691	0.528975702	wago3
wt	ctrl	green	41:wt:ctrl	n	495.859	248.045	0.500232929	wago3
wt	ctrl	green	42:wt:ctrl	n	574.451	310.579	0.540653598	wago3
wt	ctrl	green	43:wt:ctrl	n	410.897	178.588	0.434629603	wago3
wt	ctrl	green	44:wt:ctrl	n	461.208	237.934	0.515893046	wago3
wt	ctrl	green	45:wt:ctrl	n	508.759	240.921	0.473546414	wago3
wt	ctrl	green	46:wt:ctrl	n	570.918	280.948	0.49209869	wago3
wt	ctrl	green	47:wt:ctrl	n	582.619	286.225	0.491273027	wago3
wt	ctrl	green	48:wt:ctrl	n	493.609	238.17	0.48250741	wago3
wt	ctrl	green	49:wt:ctrl	n	507.894	247.569	0.487442262	wago3
wt	ctrl	green	50:wt:ctrl	n	428.15	176.44	0.412098564	wago3
wt	ctrl	green	51:wt:ctrl	n	406.535	165.317	0.406648874	wago3
wt	ctrl	green	52:wt:ctrl	n	554.227	286.145	0.516295669	wago3
wt	ctrl	green	53:wt:ctrl	n	544.574	275.629	0.506136907	wago3
wt	ctrl	green	54:wt:ctrl	n	387.616	184.783	0.476716647	wago3
wt	ctrl	green	55:wt:ctrl	n	425.828	190.255	0.446788375	wago3
wt	ctrl	green	56:wt:ctrl	n	460.276	195.459	0.424656076	wago3
wt	ctrl	green	57:wt:ctrl	n	525.356	282.526	0.537780096	wago3
wt	ctrl	green	58:wt:ctrl	n	451.085	205.341	0.455215758	wago3
wt	ctrl	green	59:wt:ctrl	n	542.887	260.401	0.479659671	wago3
wt	ctrl	green	60:wt:ctrl	n	420.051	189.185	0.450385786	wago3
wt	ctrl	green	61:wt:ctrl	n	626.571	360.335	0.575090453	wago3
wt	ctrl	green	62:wt:ctrl	n	395.355	184.636	0.467013191	wago3
wt	ctrl	green	63:wt:ctrl	n	340.439	136.381	0.400603339	wago3
wt	ctrl	green	64:wt:ctrl	n	284.921	103.687	0.36391491	wago3
wt	ctrl	green	65:wt:ctrl	n	382.649	177.734	0.464483116	wago3
wt	ctrl	red	1:wt:ctrl	n	481.008	341.851	0.710697119	wago3
wt	ctrl	red	2:wt:ctrl	n	504.361	316.682	0.627887565	wago3
wt	ctrl	red	3:wt:ctrl	n	488.872	325.264	0.665335712	wago3
wt	ctrl	red	4:wt:ctrl	y	472.17	337.716	0.715242392	wago3
wt	ctrl	red	5:wt:ctrl	n	544.222	386.093	0.709440265	wago3
wt	ctrl	red	6:wt:ctrl	n	468.795	319.653	0.681860941	wago3
wt	ctrl	red	7:wt:ctrl	n	472.471	315.606	0.667990205	wago3
wt	ctrl	red	8:wt:ctrl	n	460.115	292.102	0.634845636	wago3
wt	ctrl	red	9:wt:ctrl	n	468.641	327.145	0.698071658	wago3
wt	ctrl	red	10:wt:ctrl	n	523.463	335.35	0.640637447	wago3
wt	ctrl	red	11:wt:ctrl	n	525.233	333.846	0.635615051	wago3
wt	ctrl	red	12:wt:ctrl	n	495.346	313.232	0.632349913	wago3
wt	ctrl	red	13:wt:ctrl	n	500.367	313.496	0.626532125	wago3
wt	ctrl	red	14:wt:ctrl	n	506.565	329.711	0.650875998	wago3
wt	ctrl	red	15:wt:ctrl	n	545.135	379.673	0.696475185	wago3
wt	ctrl	red	16:wt:ctrl	n	480.503	300.244	0.624853539	wago3
wt	ctrl	red	17:wt:ctrl	n	491.157	322.512	0.656637287	wago3
wt	ctrl	red	18:wt:ctrl	n	473.451	298.954	0.631435988	wago3
wt	ctrl	red	19:wt:ctrl	n	459.724	309.201	0.672579635	wago3
wt	ctrl	red	20:wt:ctrl	n	480.444	356.767	0.742577699	wago3
wt	ctrl	red	21:wt:ctrl	n	429.843	276.681	0.643679204	wago3
wt	ctrl	red	22:wt:ctrl	n	460.422	297.512	0.646172424	wago3
wt	ctrl	red	23:wt:ctrl	n	472.08	288.95	0.612078461	wago3
wt	ctrl	red	24:wt:ctrl	n	486.088	333.07	0.685205148	wago3
wt	ctrl	red	25:wt:ctrl	n	471.902	272.212	0.576840107	wago3
wt	ctrl	red	26:wt:ctrl	n	471.869	305.01	0.646387027	wago3
wt	ctrl	red	27:wt:ctrl	n	483.341	325.946	0.674360338	wago3
wt	ctrl	red	28:wt:ctrl	n	486.759	327.847	0.673530433	wago3
wt	ctrl	red	29:wt:ctrl	n	465.117	314.335	0.675819202	wago3
wt	ctrl	red	30:wt:ctrl	n	479.725	310.225	0.646672573	wago3
wt	ctrl	red	31:wt:ctrl	n	521.563	313.811	0.601674199	wago3
wt	ctrl	red	32:wt:ctrl	n	496.016	334.168	0.673704074	wago3
wt	ctrl	red	33:wt:ctrl	n	482.91	338.228	0.700395519	wago3
wt	ctrl	red	34:wt:ctrl	n	465.892	333.64	0.716131636	wago3
wt	ctrl	red	35:wt:ctrl	n	456.36	305.612	0.669673065	wago3
wt	ctrl	red	36:wt:ctrl	n	436.951	267.369	0.611896986	wago3
wt	ctrl	red	37:wt:ctrl	n	453.914	305.324	0.672647242	wago3
wt	ctrl	red	38:wt:ctrl	n	455.617	306.672	0.673091654	wago3
wt	ctrl	red	39:wt:ctrl	n	535.32	411.58	0.768848539	wago3
wt	ctrl	red	40:wt:ctrl	n	494.122	332.947	0.673815374	wago3
wt	ctrl	red	41:wt:ctrl	n	474.071	340.45	0.718141375	wago3
wt	ctrl	red	42:wt:ctrl	n	446.713	287.695	0.644026478	wago3
wt	ctrl	red	43:wt:ctrl	n	453.389	323.065	0.712555885	wago3
wt	ctrl	red	44:wt:ctrl	n	497.883	367.412	0.737948474	wago3
wt	ctrl	red	45:wt:ctrl	n	452.588	286.806	0.633702175	wago3
wt	ctrl	red	46:wt:ctrl	n	472.608	325.926	0.689632846	wago3
wt	ctrl	red	47:wt:ctrl	n	462.359	271.948	0.58817499	wago3
wt	ctrl	red	48:wt:ctrl	n	465.845	291.043	0.624763602	wago3
wt	ctrl	red	49:wt:ctrl	n	470.747	276.34	0.587024453	wago3
wt	ctrl	red	50:wt:ctrl	n	476.158	295.424	0.620432714	wago3
wt	ctrl	red	51:wt:ctrl	n	485.1	336.619	0.693916718	wago3
wt	ctrl	red	52:wt:ctrl	n	533.064	354.146	0.664359251	wago3
wt	ctrl	red	53:wt:ctrl	n	480.339	319.155	0.664436991	wago3
wt	ctrl	red	54:wt:ctrl	n	440.463	303.423	0.688872845	wago3
wt	ctrl	red	55:wt:ctrl	n	446.788	317.78	0.711254555	wago3
wt	ctrl	red	56:wt:ctrl	n	478.544	324.114	0.677291952	wago3
wt	ctrl	red	57:wt:ctrl	n	459.965	298.99	0.65002772	wago3
wt	ctrl	red	58:wt:ctrl	n	475.88	334.802	0.70354291	wago3
wt	ctrl	red	59:wt:ctrl	n	510.631	314.15	0.615219209	wago3
wt	ctrl	red	60:wt:ctrl	n	460.973	330.718	0.717434644	wago3
wt	ctrl	red	61:wt:ctrl	n	455.011	306.963	0.674627646	wago3
wt	ctrl	red	62:wt:ctrl	n	469.119	326.085	0.695100817	wago3
wt	ctrl	red	63:wt:ctrl	n	455.958	310.027	0.679946399	wago3
wt	ctrl	red	64:wt:ctrl	n	436.409	216.443	0.495963649	wago3
wt	ctrl	red	65:wt:ctrl	n	471.786	308.654	0.654224585	wago3
pk1673	ctrl	green	1:pk1673:ctrl	n	505.927	246.25	0.486730299	wago3
pk1673	ctrl	green	2:pk1673:ctrl	n	352.711	156.187	0.442818625	wago3
pk1673	ctrl	green	3:pk1673:ctrl	n	479.338	235.294	0.490872829	wago3
pk1673	ctrl	green	4:pk1673:ctrl	n	434.434	236.521	0.544434828	wago3
pk1673	ctrl	green	5:pk1673:ctrl	n	436.191	197.696	0.453232643	wago3
pk1673	ctrl	green	6:pk1673:ctrl	n	493.503	216.836	0.439381321	wago3
pk1673	ctrl	green	7:pk1673:ctrl	n	473.131	211.54	0.447106615	wago3
pk1673	ctrl	green	8:pk1673:ctrl	n	431.975	184.542	0.427205278	wago3
pk1673	ctrl	green	9:pk1673:ctrl	n	412.702	179.518	0.434982142	wago3
pk1673	ctrl	green	10:pk1673:ctrl	n	439.807	184.677	0.41990464	wago3
pk1673	ctrl	green	11:pk1673:ctrl	n	371.831	175.844	0.47291377	wago3
pk1673	ctrl	green	12:pk1673:ctrl	n	405.909	234.005	0.57649621	wago3
pk1673	ctrl	green	13:pk1673:ctrl	n	286.449	102.521	0.357903152	wago3
pk1673	ctrl	green	14:pk1673:ctrl	n	414.971	203.9	0.491359637	wago3
pk1673	ctrl	green	15:pk1673:ctrl	n	504.292	227.204	0.45054056	wago3
pk1673	ctrl	green	16:pk1673:ctrl	n	399.512	170.673	0.427203688	wago3
pk1673	ctrl	green	17:pk1673:ctrl	n	412.824	196.544	0.476096351	wago3
pk1673	ctrl	green	18:pk1673:ctrl	n	346.489	141.588	0.408636349	wago3
pk1673	ctrl	green	19:pk1673:ctrl	n	416.362	212.49	0.510349167	wago3
pk1673	ctrl	green	20:pk1673:ctrl	n	456.808	193.752	0.424143185	wago3
pk1673	ctrl	green	21:pk1673:ctrl	n	468.162	222.786	0.475873736	wago3
pk1673	ctrl	green	22:pk1673:ctrl	n	440.994	209.967	0.476122124	wago3
pk1673	ctrl	green	23:pk1673:ctrl	n	537.477	232.865	0.433255749	wago3
pk1673	ctrl	green	24:pk1673:ctrl	n	436.269	227.382	0.521196785	wago3
pk1673	ctrl	green	25:pk1673:ctrl	n	406.714	233.047	0.5729997	wago3
pk1673	ctrl	green	26:pk1673:ctrl	n	502.867	257.327	0.511719799	wago3
pk1673	ctrl	green	27:pk1673:ctrl	n	531.719	251.653	0.47328194	wago3
pk1673	ctrl	green	28:pk1673:ctrl	n	535.668	296.877	0.554218284	wago3
pk1673	ctrl	green	29:pk1673:ctrl	n	372.811	156.603	0.42006003	wago3
pk1673	ctrl	green	30:pk1673:ctrl	n	411.053	197.851	0.481327225	wago3
pk1673	ctrl	green	31:pk1673:ctrl	n	449.917	222.064	0.493566591	wago3
pk1673	ctrl	green	32:pk1673:ctrl	n	344.979	145.477	0.421698132	wago3
pk1673	ctrl	green	33:pk1673:ctrl	n	540.114	298.744	0.553112861	wago3
pk1673	ctrl	green	34:pk1673:ctrl	n	471.367	252.22	0.535082006	wago3
pk1673	ctrl	green	35:pk1673:ctrl	y	389.32	195.734	0.502758656	wago3
pk1673	ctrl	green	36:pk1673:ctrl	n	552.019	282.528	0.51180847	wago3
pk1673	ctrl	green	37:pk1673:ctrl	n	358.906	152.1	0.423787844	wago3
pk1673	ctrl	green	38:pk1673:ctrl	n	455.431	219.641	0.48227064	wago3
pk1673	ctrl	green	39:pk1673:ctrl	n	365.453	163.406	0.447132737	wago3
pk1673	ctrl	green	40:pk1673:ctrl	n	491.663	243.682	0.495628103	wago3
pk1673	ctrl	green	41:pk1673:ctrl	n	337.198	131.529	0.390064591	wago3
pk1673	ctrl	green	42:pk1673:ctrl	n	416.423	179.937	0.432101493	wago3
pk1673	ctrl	green	43:pk1673:ctrl	n	437.608	216.437	0.49459105	wago3
pk1673	ctrl	green	44:pk1673:ctrl	n	331.107	120.478	0.363864249	wago3
pk1673	ctrl	green	45:pk1673:ctrl	n	463.998	185.256	0.399260342	wago3
pk1673	ctrl	green	46:pk1673:ctrl	n	350.184	167.243	0.477586069	wago3
pk1673	ctrl	green	47:pk1673:ctrl	n	384.134	191.31	0.498029334	wago3
pk1673	ctrl	green	48:pk1673:ctrl	n	400.108	230.146	0.575209693	wago3
pk1673	ctrl	green	49:pk1673:ctrl	n	428.441	184.559	0.430768764	wago3
pk1673	ctrl	green	50:pk1673:ctrl	n	322.82	138.376	0.428647544	wago3
pk1673	ctrl	green	51:pk1673:ctrl	n	436.688	235.19	0.538576741	wago3
pk1673	ctrl	green	52:pk1673:ctrl	n	492.714	217.407	0.441243805	wago3
pk1673	ctrl	green	53:pk1673:ctrl	n	454.569	174.519	0.383921913	wago3
pk1673	ctrl	green	54:pk1673:ctrl	n	488.596	230.5	0.4717599	wago3
pk1673	ctrl	green	55:pk1673:ctrl	n	381.751	162.85	0.426586964	wago3
pk1673	ctrl	green	56:pk1673:ctrl	n	499.149	241.909	0.484642862	wago3
pk1673	ctrl	green	57:pk1673:ctrl	n	404.449	186.274	0.460562395	wago3
pk1673	ctrl	green	58:pk1673:ctrl	n	366.158	183.971	0.502436107	wago3
pk1673	ctrl	green	59:pk1673:ctrl	n	444.845	212.916	0.478629635	wago3
pk1673	ctrl	green	60:pk1673:ctrl	n	494.994	215.644	0.435649725	wago3
pk1673	ctrl	green	61:pk1673:ctrl	n	319.104	132.169	0.414187851	wago3
pk1673	ctrl	green	62:pk1673:ctrl	n	537.445	266.18	0.495269283	wago3
pk1673	ctrl	red	1:pk1673:ctrl	n	451.215	311.988	0.691439779	wago3
pk1673	ctrl	red	2:pk1673:ctrl	n	391.987	263.615	0.672509548	wago3
pk1673	ctrl	red	3:pk1673:ctrl	n	454.102	278.319	0.612899745	wago3
pk1673	ctrl	red	4:pk1673:ctrl	n	442.032	279.611	0.632558276	wago3
pk1673	ctrl	red	5:pk1673:ctrl	n	401.522	257.484	0.641269968	wago3
pk1673	ctrl	red	6:pk1673:ctrl	n	407.171	275.285	0.676091863	wago3
pk1673	ctrl	red	7:pk1673:ctrl	n	388.362	259.538	0.668288865	wago3
pk1673	ctrl	red	8:pk1673:ctrl	n	432.557	322.333	0.745180404	wago3
pk1673	ctrl	red	9:pk1673:ctrl	n	387.676	256.773	0.66233917	wago3
pk1673	ctrl	red	10:pk1673:ctrl	n	376.486	215.828	0.573269657	wago3
pk1673	ctrl	red	11:pk1673:ctrl	n	387.485	226.694	0.585039421	wago3
pk1673	ctrl	red	12:pk1673:ctrl	n	378.837	234.753	0.619667562	wago3
pk1673	ctrl	red	13:pk1673:ctrl	n	357.868	214.847	0.600352644	wago3
pk1673	ctrl	red	14:pk1673:ctrl	n	381.835	218.676	0.572697631	wago3
pk1673	ctrl	red	15:pk1673:ctrl	n	427.07	240.607	0.563390077	wago3
pk1673	ctrl	red	16:pk1673:ctrl	n	449.652	301.865	0.671330273	wago3
pk1673	ctrl	red	17:pk1673:ctrl	n	387.57	239.838	0.618824986	wago3
pk1673	ctrl	red	18:pk1673:ctrl	n	361.527	202.289	0.559540505	wago3
pk1673	ctrl	red	19:pk1673:ctrl	n	410.763	267.201	0.650499193	wago3
pk1673	ctrl	red	20:pk1673:ctrl	n	352.618	175.162	0.496747188	wago3
pk1673	ctrl	red	21:pk1673:ctrl	n	418.472	272.998	0.652368617	wago3
pk1673	ctrl	red	22:pk1673:ctrl	n	403.498	281.271	0.697081522	wago3
pk1673	ctrl	red	23:pk1673:ctrl	n	348.102	205.806	0.591223262	wago3
pk1673	ctrl	red	24:pk1673:ctrl	n	391.184	254.668	0.651018447	wago3
pk1673	ctrl	red	25:pk1673:ctrl	n	377.541	231.813	0.614007485	wago3
pk1673	ctrl	red	26:pk1673:ctrl	n	387.368	230.897	0.596066273	wago3
pk1673	ctrl	red	27:pk1673:ctrl	n	379.013	209.225	0.55202592	wago3
pk1673	ctrl	red	28:pk1673:ctrl	n	392.468	242.188	0.617089801	wago3
pk1673	ctrl	red	29:pk1673:ctrl	n	385.542	242.147	0.628069056	wago3
pk1673	ctrl	red	30:pk1673:ctrl	n	471.025	265.911	0.564536914	wago3
pk1673	ctrl	red	31:pk1673:ctrl	n	367.62	185.037	0.503337686	wago3
pk1673	ctrl	red	32:pk1673:ctrl	n	394.59	260.606	0.660447553	wago3
pk1673	ctrl	red	33:pk1673:ctrl	n	461.339	314.036	0.680705512	wago3
pk1673	ctrl	red	34:pk1673:ctrl	n	421.991	289.303	0.685566754	wago3
pk1673	ctrl	red	35:pk1673:ctrl	y	365.156	228.173	0.624864441	wago3
pk1673	ctrl	red	36:pk1673:ctrl	n	393.064	276.189	0.702656565	wago3
pk1673	ctrl	red	37:pk1673:ctrl	n	350.431	219.521	0.626431452	wago3
pk1673	ctrl	red	38:pk1673:ctrl	n	409.694	269.605	0.658064311	wago3
pk1673	ctrl	red	39:pk1673:ctrl	n	434.993	306.734	0.705146979	wago3
pk1673	ctrl	red	40:pk1673:ctrl	n	436.292	258.133	0.591651921	wago3
pk1673	ctrl	red	41:pk1673:ctrl	n	438.51	277.869	0.633666279	wago3
pk1673	ctrl	red	42:pk1673:ctrl	n	432.977	263.639	0.608898394	wago3
pk1673	ctrl	red	43:pk1673:ctrl	n	386.302	240.61	0.622854658	wago3
pk1673	ctrl	red	44:pk1673:ctrl	n	366.13	213.774	0.58387458	wago3
pk1673	ctrl	red	45:pk1673:ctrl	n	414.392	255.103	0.615607927	wago3
pk1673	ctrl	red	46:pk1673:ctrl	n	447.02	316.56	0.708156235	wago3
pk1673	ctrl	red	47:pk1673:ctrl	n	392.199	242.819	0.619121925	wago3
pk1673	ctrl	red	48:pk1673:ctrl	n	383.872	246.858	0.643073733	wago3
pk1673	ctrl	red	49:pk1673:ctrl	n	451.128	327.245	0.725392793	wago3
pk1673	ctrl	red	50:pk1673:ctrl	n	435.999	306.806	0.7036851	wago3
pk1673	ctrl	red	51:pk1673:ctrl	n	406.701	264.231	0.649693509	wago3
pk1673	ctrl	red	52:pk1673:ctrl	n	354.014	210.961	0.595911461	wago3
pk1673	ctrl	red	53:pk1673:ctrl	n	388.372	243.368	0.626636318	wago3
pk1673	ctrl	red	54:pk1673:ctrl	n	398.646	278.251	0.697990197	wago3
pk1673	ctrl	red	55:pk1673:ctrl	n	434.933	290.796	0.668599531	wago3
pk1673	ctrl	red	56:pk1673:ctrl	n	412.668	249.649	0.604963312	wago3
pk1673	ctrl	red	57:pk1673:ctrl	n	399.877	257.977	0.645140881	wago3
pk1673	ctrl	red	58:pk1673:ctrl	n	378.046	260.75	0.689730879	wago3
pk1673	ctrl	red	59:pk1673:ctrl	n	378.195	204.007	0.539422785	wago3
pk1673	ctrl	red	60:pk1673:ctrl	n	358.068	187.304	0.523096172	wago3
pk1673	ctrl	red	61:pk1673:ctrl	n	403.909	248.491	0.615215308	wago3
pk1673	ctrl	red	62:pk1673:ctrl	n	454.582	283.955	0.624650778	wago3
wt	gfp	green	1:wt:gfp	n	143.54	27.116	0.188909015	wago3
wt	gfp	green	2:wt:gfp	n	142.202	22.117	0.155532271	wago3
wt	gfp	green	3:wt:gfp	y	148.988	26.337	0.176772626	wago3
wt	gfp	green	4:wt:gfp	n	156.395	26.307	0.168208702	wago3
wt	gfp	green	5:wt:gfp	n	152.545	22.779	0.149326428	wago3
wt	gfp	green	6:wt:gfp	n	144.194	26.9	0.186554226	wago3
wt	gfp	green	7:wt:gfp	n	141.853	20.894	0.147293325	wago3
wt	gfp	green	8:wt:gfp	n	145.298	26.972	0.185632287	wago3
wt	gfp	green	9:wt:gfp	n	142.017	21.372	0.150489026	wago3
wt	gfp	green	10:wt:gfp	n	159.668	32.483	0.20344089	wago3
wt	gfp	green	11:wt:gfp	n	141.088	18.913	0.134051089	wago3
wt	gfp	green	12:wt:gfp	n	193.646	81.664	0.42171798	wago3
wt	gfp	green	13:wt:gfp	n	138.561	20.188	0.145697563	wago3
wt	gfp	green	14:wt:gfp	n	141.885	22.157	0.15616168	wago3
wt	gfp	green	15:wt:gfp	n	147.213	26.78	0.181913282	wago3
wt	gfp	green	16:wt:gfp	n	146.554	23.222	0.158453539	wago3
wt	gfp	green	17:wt:gfp	n	140.177	22.474	0.160325874	wago3
wt	gfp	green	18:wt:gfp	n	141.155	24.446	0.173185505	wago3
wt	gfp	green	19:wt:gfp	n	141.194	25.862	0.183166424	wago3
wt	gfp	green	20:wt:gfp	n	146.917	25.959	0.176691601	wago3
wt	gfp	green	21:wt:gfp	n	135.07	19.119	0.141548827	wago3
wt	gfp	green	22:wt:gfp	n	162.737	31.765	0.195192243	wago3
wt	gfp	green	23:wt:gfp	n	142.175	20.818	0.14642518	wago3
wt	gfp	green	24:wt:gfp	n	141.78	24.301	0.171399351	wago3
wt	gfp	green	25:wt:gfp	n	141.514	23.244	0.1642523	wago3
wt	gfp	green	26:wt:gfp	n	149.523	26.41	0.176628345	wago3
wt	gfp	green	27:wt:gfp	n	131.895	18.775	0.14234808	wago3
wt	gfp	green	28:wt:gfp	n	144.563	25.453	0.176068565	wago3
wt	gfp	green	29:wt:gfp	n	139.967	26.246	0.187515629	wago3
wt	gfp	green	30:wt:gfp	n	138.315	22.836	0.165101399	wago3
wt	gfp	green	31:wt:gfp	n	145.953	23.015	0.157687749	wago3
wt	gfp	green	32:wt:gfp	n	135.109	18.62	0.137814653	wago3
wt	gfp	green	33:wt:gfp	n	141	25.385	0.180035461	wago3
wt	gfp	green	34:wt:gfp	n	145.823	26.189	0.17959444	wago3
wt	gfp	green	35:wt:gfp	n	135.417	23.729	0.175229107	wago3
wt	gfp	green	36:wt:gfp	n	140.585	23.705	0.168616851	wago3
wt	gfp	green	37:wt:gfp	n	139.917	21.12	0.150946633	wago3
wt	gfp	green	38:wt:gfp	n	139.583	24.68	0.176812363	wago3
wt	gfp	green	39:wt:gfp	n	144.286	22.166	0.153625438	wago3
wt	gfp	green	40:wt:gfp	n	139.697	20.262	0.145042485	wago3
wt	gfp	green	41:wt:gfp	n	139.326	20.968	0.150495959	wago3
wt	gfp	green	42:wt:gfp	n	142.556	23.001	0.16134712	wago3
wt	gfp	green	43:wt:gfp	n	142.192	23.722	0.166830764	wago3
wt	gfp	green	44:wt:gfp	n	155.116	27.388	0.176564635	wago3
wt	gfp	green	45:wt:gfp	n	139.06	22.82	0.164101827	wago3
wt	gfp	green	46:wt:gfp	n	141.757	21.552	0.15203482	wago3
wt	gfp	green	47:wt:gfp	n	139.26	18.48	0.132701422	wago3
wt	gfp	green	48:wt:gfp	n	137.528	18.544	0.134837997	wago3
wt	gfp	green	49:wt:gfp	n	148.359	28.296	0.190726548	wago3
wt	gfp	green	50:wt:gfp	n	144.7	27.142	0.187574292	wago3
wt	gfp	green	51:wt:gfp	n	149.217	23.523	0.157642896	wago3
wt	gfp	green	52:wt:gfp	n	143.12	22.651	0.158265791	wago3
wt	gfp	green	53:wt:gfp	n	140.691	24.858	0.176685076	wago3
wt	gfp	green	54:wt:gfp	n	139.96	20.356	0.145441555	wago3
wt	gfp	green	55:wt:gfp	n	138.742	21.987	0.158474002	wago3
wt	gfp	green	56:wt:gfp	n	143.47	24.148	0.168313933	wago3
wt	gfp	green	57:wt:gfp	n	145.238	27.174	0.187099795	wago3
wt	gfp	green	58:wt:gfp	n	135.534	17.933	0.132313663	wago3
wt	gfp	green	59:wt:gfp	n	136.422	18.156	0.133087039	wago3
wt	gfp	green	60:wt:gfp	n	145.878	20.663	0.141645759	wago3
wt	gfp	green	61:wt:gfp	n	133.742	19.15	0.143186134	wago3
wt	gfp	green	62:wt:gfp	n	140.239	22.318	0.159142607	wago3
wt	gfp	green	63:wt:gfp	n	134.583	19.744	0.146705007	wago3
wt	gfp	green	64:wt:gfp	n	142.415	21.058	0.147863638	wago3
wt	gfp	green	65:wt:gfp	n	140.933	21.372	0.151646527	wago3
wt	gfp	green	66:wt:gfp	n	142.244	23.864	0.167768061	wago3
wt	gfp	green	67:wt:gfp	n	142.056	21.884	0.154051923	wago3
wt	gfp	red	1:wt:gfp	n	433.611	326.866	0.753823127	wago3
wt	gfp	red	2:wt:gfp	n	472.026	306.751	0.649860389	wago3
wt	gfp	red	3:wt:gfp	y	469.489	295.157	0.628677136	wago3
wt	gfp	red	4:wt:gfp	n	499.922	351.299	0.702707622	wago3
wt	gfp	red	5:wt:gfp	n	487.97	358.827	0.735346435	wago3
wt	gfp	red	6:wt:gfp	n	468.644	310.441	0.662423929	wago3
wt	gfp	red	7:wt:gfp	n	468.934	341.221	0.727652505	wago3
wt	gfp	red	8:wt:gfp	n	472.345	328.405	0.695265113	wago3
wt	gfp	red	9:wt:gfp	n	446.244	290.98	0.65206479	wago3
wt	gfp	red	10:wt:gfp	n	432.172	289.51	0.669895319	wago3
wt	gfp	red	11:wt:gfp	n	424.821	242.955	0.571899694	wago3
wt	gfp	red	12:wt:gfp	n	476.148	335.797	0.705236607	wago3
wt	gfp	red	13:wt:gfp	n	437.511	278.042	0.635508593	wago3
wt	gfp	red	14:wt:gfp	n	449.618	285.386	0.634729926	wago3
wt	gfp	red	15:wt:gfp	n	465.6	319.605	0.686436856	wago3
wt	gfp	red	16:wt:gfp	n	491.142	327.337	0.666481384	wago3
wt	gfp	red	17:wt:gfp	n	451.82	310.389	0.686974902	wago3
wt	gfp	red	18:wt:gfp	n	462.91	334.595	0.722807889	wago3
wt	gfp	red	19:wt:gfp	n	492.778	308.879	0.626811668	wago3
wt	gfp	red	20:wt:gfp	n	451.387	316.129	0.700350254	wago3
wt	gfp	red	21:wt:gfp	n	446.58	308.519	0.690848224	wago3
wt	gfp	red	22:wt:gfp	n	484.17	348.527	0.71984427	wago3
wt	gfp	red	23:wt:gfp	n	474.104	356.535	0.752018544	wago3
wt	gfp	red	24:wt:gfp	n	482.761	347.242	0.719283455	wago3
wt	gfp	red	25:wt:gfp	n	483.295	363.436	0.751996193	wago3
wt	gfp	red	26:wt:gfp	n	499.21	367.387	0.73593678	wago3
wt	gfp	red	27:wt:gfp	n	456.729	287.329	0.629101721	wago3
wt	gfp	red	28:wt:gfp	n	445.714	343.819	0.771389277	wago3
wt	gfp	red	29:wt:gfp	n	526.938	326.775	0.620139371	wago3
wt	gfp	red	30:wt:gfp	n	424.81	283.978	0.66848238	wago3
wt	gfp	red	31:wt:gfp	n	456.33	351.706	0.770727325	wago3
wt	gfp	red	32:wt:gfp	n	446.482	290.166	0.649894061	wago3
wt	gfp	red	33:wt:gfp	n	432.181	294.319	0.681008651	wago3
wt	gfp	red	34:wt:gfp	n	485.647	333.479	0.686669536	wago3
wt	gfp	red	35:wt:gfp	n	465.576	310.19	0.666249979	wago3
wt	gfp	red	36:wt:gfp	n	453.618	316.977	0.698775181	wago3
wt	gfp	red	37:wt:gfp	n	443.088	275.998	0.62289658	wago3
wt	gfp	red	38:wt:gfp	n	470.658	321.57	0.68323496	wago3
wt	gfp	red	39:wt:gfp	n	493.873	349.593	0.707860118	wago3
wt	gfp	red	40:wt:gfp	n	441.904	313.321	0.709025037	wago3
wt	gfp	red	41:wt:gfp	n	461.693	323.756	0.701236536	wago3
wt	gfp	red	42:wt:gfp	n	498.984	359.359	0.720181409	wago3
wt	gfp	red	43:wt:gfp	n	469.532	334.422	0.712245385	wago3
wt	gfp	red	44:wt:gfp	n	526.627	384.413	0.729953079	wago3
wt	gfp	red	45:wt:gfp	n	493.788	310.346	0.62850049	wago3
wt	gfp	red	46:wt:gfp	n	472.143	295.655	0.626197995	wago3
wt	gfp	red	47:wt:gfp	n	463.797	329.861	0.711218486	wago3
wt	gfp	red	48:wt:gfp	n	482.086	358.196	0.743012657	wago3
wt	gfp	red	49:wt:gfp	n	472.278	338.744	0.717255515	wago3
wt	gfp	red	50:wt:gfp	n	504.117	355.173	0.704544778	wago3
wt	gfp	red	51:wt:gfp	n	530.523	370.398	0.698175197	wago3
wt	gfp	red	52:wt:gfp	n	450.089	297.465	0.660902621	wago3
wt	gfp	red	53:wt:gfp	n	458.319	291.114	0.635177682	wago3
wt	gfp	red	54:wt:gfp	n	478.559	311.117	0.650112107	wago3
wt	gfp	red	55:wt:gfp	n	492.978	341.125	0.691967999	wago3
wt	gfp	red	56:wt:gfp	n	444.282	310.426	0.69871388	wago3
wt	gfp	red	57:wt:gfp	n	526.964	354.122	0.67200416	wago3
wt	gfp	red	58:wt:gfp	n	482.577	335.726	0.695694159	wago3
wt	gfp	red	59:wt:gfp	n	416.772	249.723	0.599183726	wago3
wt	gfp	red	60:wt:gfp	n	474.778	287.759	0.606091689	wago3
wt	gfp	red	61:wt:gfp	n	447.552	292.113	0.652690637	wago3
wt	gfp	red	62:wt:gfp	n	492.733	319.396	0.64821313	wago3
wt	gfp	red	63:wt:gfp	n	443.166	294.796	0.665204461	wago3
wt	gfp	red	64:wt:gfp	n	435.836	285.188	0.654347048	wago3
wt	gfp	red	65:wt:gfp	n	482.856	310.051	0.642118975	wago3
wt	gfp	red	66:wt:gfp	n	436.129	321.965	0.738233413	wago3
wt	gfp	red	67:wt:gfp	n	441.909	250.585	0.567051135	wago3
pk1673	gfp	green	1:pk1673:gfp	n	136.081	18.219	0.133883496	wago3
pk1673	gfp	green	2:pk1673:gfp	n	138.052	20.779	0.150515748	wago3
pk1673	gfp	green	3:pk1673:gfp	n	136.228	20.59	0.151143671	wago3
pk1673	gfp	green	4:pk1673:gfp	n	141.358	21.266	0.150440725	wago3
pk1673	gfp	green	5:pk1673:gfp	n	142.72	24.975	0.174992993	wago3
pk1673	gfp	green	6:pk1673:gfp	n	144.748	24.479	0.169114599	wago3
pk1673	gfp	green	7:pk1673:gfp	n	138.273	19.245	0.139181185	wago3
pk1673	gfp	green	8:pk1673:gfp	n	134.545	16.534	0.122888253	wago3
pk1673	gfp	green	9:pk1673:gfp	n	131.859	12.973	0.098385397	wago3
pk1673	gfp	green	10:pk1673:gfp	n	140.488	19.765	0.140688173	wago3
pk1673	gfp	green	11:pk1673:gfp	n	139.266	18.937	0.135977195	wago3
pk1673	gfp	green	12:pk1673:gfp	n	137.515	18.474	0.134341708	wago3
pk1673	gfp	green	13:pk1673:gfp	n	135.743	18.214	0.134180031	wago3
pk1673	gfp	green	14:pk1673:gfp	n	137.685	19.967	0.145019428	wago3
pk1673	gfp	green	15:pk1673:gfp	n	139.322	21.227	0.152359283	wago3
pk1673	gfp	green	16:pk1673:gfp	n	138.8	19.396	0.139740634	wago3
pk1673	gfp	green	17:pk1673:gfp	n	139.153	22.822	0.164006525	wago3
pk1673	gfp	green	18:pk1673:gfp	n	138.465	16.932	0.12228361	wago3
pk1673	gfp	green	19:pk1673:gfp	n	139.393	20.673	0.148307304	wago3
pk1673	gfp	green	20:pk1673:gfp	n	132.396	16.407	0.123923683	wago3
pk1673	gfp	green	21:pk1673:gfp	n	144.152	21.754	0.15091015	wago3
pk1673	gfp	green	22:pk1673:gfp	n	135.906	20.57	0.151354613	wago3
pk1673	gfp	green	23:pk1673:gfp	n	146.254	24.213	0.165554446	wago3
pk1673	gfp	green	24:pk1673:gfp	n	141.136	20.475	0.145072838	wago3
pk1673	gfp	green	25:pk1673:gfp	n	136.351	25.085	0.183973715	wago3
pk1673	gfp	green	26:pk1673:gfp	n	142.805	20.834	0.14589125	wago3
pk1673	gfp	green	27:pk1673:gfp	n	139.4	19.771	0.141829268	wago3
pk1673	gfp	green	28:pk1673:gfp	n	143.475	24.091	0.167910786	wago3
pk1673	gfp	green	29:pk1673:gfp	n	138.202	17.529	0.126836081	wago3
pk1673	gfp	green	30:pk1673:gfp	n	137.438	17.661	0.128501579	wago3
pk1673	gfp	green	31:pk1673:gfp	n	137.35	19.492	0.141914816	wago3
pk1673	gfp	green	32:pk1673:gfp	n	137.134	19.634	0.14317383	wago3
pk1673	gfp	green	33:pk1673:gfp	n	137.966	18.95	0.137352681	wago3
pk1673	gfp	green	34:pk1673:gfp	n	135.832	20.196	0.148683668	wago3
pk1673	gfp	green	35:pk1673:gfp	n	142.214	23.303	0.163858692	wago3
pk1673	gfp	green	36:pk1673:gfp	n	133.743	18.305	0.136866976	wago3
pk1673	gfp	green	37:pk1673:gfp	n	137.929	21.727	0.157523073	wago3
pk1673	gfp	green	38:pk1673:gfp	n	133.463	19.729	0.147823741	wago3
pk1673	gfp	green	39:pk1673:gfp	n	136.305	17.621	0.129276255	wago3
pk1673	gfp	green	40:pk1673:gfp	n	138.123	16.701	0.120913968	wago3
pk1673	gfp	green	41:pk1673:gfp	n	137.104	17.809	0.129894095	wago3
pk1673	gfp	green	42:pk1673:gfp	n	145.088	22.305	0.153734285	wago3
pk1673	gfp	green	43:pk1673:gfp	n	138.118	20.308	0.147033696	wago3
pk1673	gfp	green	44:pk1673:gfp	n	135.57	16.557	0.12212879	wago3
pk1673	gfp	green	45:pk1673:gfp	y	140.352	19.901	0.141793491	wago3
pk1673	gfp	green	46:pk1673:gfp	n	138.413	19.359	0.13986403	wago3
pk1673	gfp	green	47:pk1673:gfp	n	141.573	22.499	0.158921546	wago3
pk1673	gfp	green	48:pk1673:gfp	n	140.314	20.739	0.147804211	wago3
pk1673	gfp	green	49:pk1673:gfp	n	134.272	16.615	0.123741361	wago3
pk1673	gfp	green	50:pk1673:gfp	n	140.482	22.942	0.163309178	wago3
pk1673	gfp	green	51:pk1673:gfp	n	131.988	16.69	0.126450889	wago3
pk1673	gfp	green	52:pk1673:gfp	n	140.433	21.272	0.151474369	wago3
pk1673	gfp	green	53:pk1673:gfp	n	140.553	20.724	0.147446159	wago3
pk1673	gfp	green	54:pk1673:gfp	n	153.252	23.83	0.155495524	wago3
pk1673	gfp	green	55:pk1673:gfp	n	137.332	20.387	0.14845047	wago3
pk1673	gfp	green	56:pk1673:gfp	n	136.009	18.152	0.133461756	wago3
pk1673	gfp	green	57:pk1673:gfp	n	141.016	20.402	0.144678618	wago3
pk1673	gfp	green	58:pk1673:gfp	n	135.384	18.647	0.137734149	wago3
pk1673	gfp	green	59:pk1673:gfp	n	137.054	20.833	0.152005779	wago3
pk1673	gfp	green	60:pk1673:gfp	n	141.086	22.753	0.161270431	wago3
pk1673	gfp	green	61:pk1673:gfp	n	138.303	18.882	0.136526323	wago3
pk1673	gfp	green	62:pk1673:gfp	n	138.459	22.184	0.160220715	wago3
pk1673	gfp	green	63:pk1673:gfp	n	142.783	23.453	0.164256249	wago3
pk1673	gfp	green	64:pk1673:gfp	n	138.943	19.156	0.137869486	wago3
pk1673	gfp	green	65:pk1673:gfp	n	136.118	17.362	0.127551095	wago3
pk1673	gfp	green	66:pk1673:gfp	n	139.366	20.591	0.147747657	wago3
pk1673	gfp	green	67:pk1673:gfp	n	128.913	13.719	0.106420609	wago3
pk1673	gfp	green	68:pk1673:gfp	n	142.047	22.378	0.157539406	wago3
pk1673	gfp	red	1:pk1673:gfp	n	411.952	268.026	0.650624345	wago3
pk1673	gfp	red	2:pk1673:gfp	n	472.832	320.799	0.678462964	wago3
pk1673	gfp	red	3:pk1673:gfp	n	394.085	237.72	0.603220117	wago3
pk1673	gfp	red	4:pk1673:gfp	n	391.932	211.502	0.539639529	wago3
pk1673	gfp	red	5:pk1673:gfp	n	408.457	271.322	0.664260865	wago3
pk1673	gfp	red	6:pk1673:gfp	n	402.358	273.301	0.679248331	wago3
pk1673	gfp	red	7:pk1673:gfp	n	403.697	269.477	0.667522919	wago3
pk1673	gfp	red	8:pk1673:gfp	n	380.729	215.966	0.567243367	wago3
pk1673	gfp	red	9:pk1673:gfp	n	397.652	270.088	0.679206945	wago3
pk1673	gfp	red	10:pk1673:gfp	n	389.76	279.548	0.717231117	wago3
pk1673	gfp	red	11:pk1673:gfp	n	387.312	258.066	0.666300037	wago3
pk1673	gfp	red	12:pk1673:gfp	n	405.7	277.887	0.684956865	wago3
pk1673	gfp	red	13:pk1673:gfp	n	391.166	274.31	0.70126238	wago3
pk1673	gfp	red	14:pk1673:gfp	n	363.887	203.682	0.559739699	wago3
pk1673	gfp	red	15:pk1673:gfp	n	369.685	224.159	0.606351353	wago3
pk1673	gfp	red	16:pk1673:gfp	n	379.617	232.192	0.611648056	wago3
pk1673	gfp	red	17:pk1673:gfp	n	435.946	288.696	0.662228808	wago3
pk1673	gfp	red	18:pk1673:gfp	n	356.772	203.951	0.571656408	wago3
pk1673	gfp	red	19:pk1673:gfp	n	397.695	275.532	0.692822389	wago3
pk1673	gfp	red	20:pk1673:gfp	n	437.398	258.594	0.591209836	wago3
pk1673	gfp	red	21:pk1673:gfp	n	409.785	268.774	0.655890284	wago3
pk1673	gfp	red	22:pk1673:gfp	n	396.76	253.222	0.638224619	wago3
pk1673	gfp	red	23:pk1673:gfp	n	394.155	277.696	0.704535018	wago3
pk1673	gfp	red	24:pk1673:gfp	n	379.519	231.724	0.610572857	wago3
pk1673	gfp	red	25:pk1673:gfp	n	443.558	289.231	0.652070304	wago3
pk1673	gfp	red	26:pk1673:gfp	n	368.393	253.855	0.689087469	wago3
pk1673	gfp	red	27:pk1673:gfp	n	416.164	300.678	0.722498823	wago3
pk1673	gfp	red	28:pk1673:gfp	n	448.208	332.246	0.741276372	wago3
pk1673	gfp	red	29:pk1673:gfp	n	383.174	260.898	0.68088649	wago3
pk1673	gfp	red	30:pk1673:gfp	n	442.34	309.931	0.700662386	wago3
pk1673	gfp	red	31:pk1673:gfp	n	412.571	297.141	0.720217853	wago3
pk1673	gfp	red	32:pk1673:gfp	n	431.095	322.758	0.748693443	wago3
pk1673	gfp	red	33:pk1673:gfp	n	413.573	278.325	0.672976718	wago3
pk1673	gfp	red	34:pk1673:gfp	n	417.632	275.559	0.659812945	wago3
pk1673	gfp	red	35:pk1673:gfp	n	412.603	286.6	0.694614436	wago3
pk1673	gfp	red	36:pk1673:gfp	n	437.167	295.559	0.676078021	wago3
pk1673	gfp	red	37:pk1673:gfp	n	389.812	263.647	0.676343981	wago3
pk1673	gfp	red	38:pk1673:gfp	n	471.981	290.853	0.616238789	wago3
pk1673	gfp	red	39:pk1673:gfp	n	408.531	278.002	0.680491811	wago3
pk1673	gfp	red	40:pk1673:gfp	n	377.868	232.618	0.615606508	wago3
pk1673	gfp	red	41:pk1673:gfp	n	368.379	222.052	0.602781375	wago3
pk1673	gfp	red	42:pk1673:gfp	n	431.78	314.453	0.728271342	wago3
pk1673	gfp	red	43:pk1673:gfp	n	448.234	281.672	0.628403914	wago3
pk1673	gfp	red	44:pk1673:gfp	n	402.988	268.151	0.66540691	wago3
pk1673	gfp	red	45:pk1673:gfp	y	400.12	265.81	0.664325702	wago3
pk1673	gfp	red	46:pk1673:gfp	n	412.275	280.586	0.68057971	wago3
pk1673	gfp	red	47:pk1673:gfp	n	400.504	257.662	0.643344386	wago3
pk1673	gfp	red	48:pk1673:gfp	n	410.194	298.289	0.727190061	wago3
pk1673	gfp	red	49:pk1673:gfp	n	406.279	285.042	0.701591763	wago3
pk1673	gfp	red	50:pk1673:gfp	n	436.402	319.329	0.731731294	wago3
pk1673	gfp	red	51:pk1673:gfp	n	414.653	254.721	0.614299185	wago3
pk1673	gfp	red	52:pk1673:gfp	n	418.561	303.247	0.724498938	wago3
pk1673	gfp	red	53:pk1673:gfp	n	434.447	304.277	0.700377722	wago3
pk1673	gfp	red	54:pk1673:gfp	n	485.764	355.156	0.731128696	wago3
pk1673	gfp	red	55:pk1673:gfp	n	425.391	283.875	0.667327235	wago3
pk1673	gfp	red	56:pk1673:gfp	n	401.316	282.384	0.703645008	wago3
pk1673	gfp	red	57:pk1673:gfp	n	393.878	289.907	0.736032477	wago3
pk1673	gfp	red	58:pk1673:gfp	n	423.576	275.527	0.650478308	wago3
pk1673	gfp	red	59:pk1673:gfp	n	412.421	251.122	0.608897219	wago3
pk1673	gfp	red	60:pk1673:gfp	n	420.446	278.202	0.66168307	wago3
pk1673	gfp	red	61:pk1673:gfp	n	372.373	227.531	0.611029801	wago3
pk1673	gfp	red	62:pk1673:gfp	n	416.171	251.223	0.603653306	wago3
pk1673	gfp	red	63:pk1673:gfp	n	395.469	251.057	0.634833577	wago3
pk1673	gfp	red	64:pk1673:gfp	n	433.354	306.052	0.706240164	wago3
pk1673	gfp	red	65:pk1673:gfp	n	392.673	268.209	0.683033975	wago3
pk1673	gfp	red	66:pk1673:gfp	n	438.74	302.043	0.688432785	wago3
pk1673	gfp	red	67:pk1673:gfp	n	408.207	204.386	0.500692051	wago3
pk1673	gfp	red	68:pk1673:gfp	n	444.712	293.183	0.659264873	wago3
wt	ctrl	green	1:wt:ctrl	n	571.235	270.831	0.474114856	wago4
wt	ctrl	green	2:wt:ctrl	n	510.523	281.502	0.551399251	wago4
wt	ctrl	green	3:wt:ctrl	n	406.966	199.946	0.491308856	wago4
wt	ctrl	green	4:wt:ctrl	n	495.69	225.842	0.45561137	wago4
wt	ctrl	green	5:wt:ctrl	n	672.831	388.188	0.576947257	wago4
wt	ctrl	green	6:wt:ctrl	n	487.017	232.501	0.47739812	wago4
wt	ctrl	green	7:wt:ctrl	n	487.437	239.451	0.491245022	wago4
wt	ctrl	green	8:wt:ctrl	n	507.985	259.005	0.509867417	wago4
wt	ctrl	green	9:wt:ctrl	n	528.255	269.326	0.509840891	wago4
wt	ctrl	green	10:wt:ctrl	n	438.873	177.274	0.403930066	wago4
wt	ctrl	green	11:wt:ctrl	n	433.407	226.224	0.52196665	wago4
wt	ctrl	green	12:wt:ctrl	n	421.996	174.177	0.412745618	wago4
wt	ctrl	green	13:wt:ctrl	n	528.234	288.895	0.546907242	wago4
wt	ctrl	green	14:wt:ctrl	n	510.153	238.97	0.468428099	wago4
wt	ctrl	green	15:wt:ctrl	n	484.218	217.321	0.448808181	wago4
wt	ctrl	green	16:wt:ctrl	n	390.15	193.589	0.496191209	wago4
wt	ctrl	green	17:wt:ctrl	n	520.863	244.803	0.469994989	wago4
wt	ctrl	green	18:wt:ctrl	n	565.17	297.777	0.526880408	wago4
wt	ctrl	green	19:wt:ctrl	n	548.966	292.472	0.532768878	wago4
wt	ctrl	green	20:wt:ctrl	n	558.452	269.545	0.48266458	wago4
wt	ctrl	green	21:wt:ctrl	n	557.466	263.292	0.47230145	wago4
wt	ctrl	green	22:wt:ctrl	n	482.619	261.571	0.541982392	wago4
wt	ctrl	green	23:wt:ctrl	y	480.556	268.557	0.55884642	wago4
wt	ctrl	green	24:wt:ctrl	n	553.997	261.383	0.471813024	wago4
wt	ctrl	green	25:wt:ctrl	n	574.072	328.148	0.57161471	wago4
wt	ctrl	green	26:wt:ctrl	n	504.866	246.005	0.487267909	wago4
wt	ctrl	green	27:wt:ctrl	n	554.656	300.207	0.54124899	wago4
wt	ctrl	green	28:wt:ctrl	n	485.897	289.556	0.595920535	wago4
wt	ctrl	green	29:wt:ctrl	n	478.38	246.447	0.515169949	wago4
wt	ctrl	green	30:wt:ctrl	n	520.051	295.369	0.567961604	wago4
wt	ctrl	green	31:wt:ctrl	n	485.912	241.127	0.496235944	wago4
wt	ctrl	green	32:wt:ctrl	n	487.754	261.094	0.535298532	wago4
wt	ctrl	green	33:wt:ctrl	n	460.732	205.937	0.446977853	wago4
wt	ctrl	green	34:wt:ctrl	n	402.34	186.037	0.462387533	wago4
wt	ctrl	green	35:wt:ctrl	n	401.3	204.977	0.510782457	wago4
wt	ctrl	green	36:wt:ctrl	n	471.327	242.332	0.514148351	wago4
wt	ctrl	green	37:wt:ctrl	n	372.047	168.358	0.452518096	wago4
wt	ctrl	green	38:wt:ctrl	n	518.084	281.22	0.54280773	wago4
wt	ctrl	green	39:wt:ctrl	n	432.368	214.164	0.495328054	wago4
wt	ctrl	green	40:wt:ctrl	n	532.242	274.733	0.51618061	wago4
wt	ctrl	green	41:wt:ctrl	n	495.075	249.919	0.504810382	wago4
wt	ctrl	green	42:wt:ctrl	n	470.468	198.443	0.421799145	wago4
wt	ctrl	green	43:wt:ctrl	n	560.142	305.846	0.546015118	wago4
wt	ctrl	green	44:wt:ctrl	n	504.701	235.459	0.466531669	wago4
wt	ctrl	green	45:wt:ctrl	n	392.613	188.229	0.479426305	wago4
wt	ctrl	green	46:wt:ctrl	n	317.038	132.553	0.418098146	wago4
wt	ctrl	green	47:wt:ctrl	n	479.849	239.983	0.500121913	wago4
wt	ctrl	green	48:wt:ctrl	n	493.69	251.477	0.509382406	wago4
wt	ctrl	green	49:wt:ctrl	n	300.117	117.676	0.392100414	wago4
wt	ctrl	green	50:wt:ctrl	n	484.769	239.8	0.494668595	wago4
wt	ctrl	green	51:wt:ctrl	n	609.195	318.038	0.522062722	wago4
wt	ctrl	green	52:wt:ctrl	n	526.1	289.199	0.549703478	wago4
wt	ctrl	green	53:wt:ctrl	n	460.13	230.233	0.500365114	wago4
wt	ctrl	green	54:wt:ctrl	n	503.855	241.658	0.479618144	wago4
wt	ctrl	green	55:wt:ctrl	n	468.738	225.143	0.480317363	wago4
wt	ctrl	green	56:wt:ctrl	n	462.353	275.709	0.5963171	wago4
wt	ctrl	green	57:wt:ctrl	n	551.913	269.652	0.488577004	wago4
wt	ctrl	green	58:wt:ctrl	n	412.921	192.68	0.466626788	wago4
wt	ctrl	green	59:wt:ctrl	n	630.95	399.01	0.632395594	wago4
wt	ctrl	green	60:wt:ctrl	n	394.615	165.663	0.419809181	wago4
wt	ctrl	green	61:wt:ctrl	n	487.031	219.784	0.451273122	wago4
wt	ctrl	green	62:wt:ctrl	n	502.362	249.076	0.495809795	wago4
wt	gfp	green	1:wt:gfp	n	156.2	31.625	0.202464789	wago4
wt	gfp	green	2:wt:gfp	n	139.436	22.857	0.163924668	wago4
wt	gfp	green	3:wt:gfp	n	140.284	17.211	0.122686835	wago4
wt	gfp	green	4:wt:gfp	n	137.434	21.279	0.154830682	wago4
wt	gfp	green	5:wt:gfp	n	139.013	20.963	0.150798846	wago4
wt	gfp	green	6:wt:gfp	n	140.469	19.663	0.139981063	wago4
wt	gfp	green	7:wt:gfp	n	140.677	22.932	0.163011722	wago4
wt	gfp	green	8:wt:gfp	n	140.554	23.42	0.16662635	wago4
wt	gfp	green	9:wt:gfp	n	138.439	18.811	0.13587934	wago4
wt	gfp	green	10:wt:gfp	n	144.374	22.118	0.15319933	wago4
wt	gfp	green	11:wt:gfp	n	138.393	19.167	0.138496889	wago4
wt	gfp	green	12:wt:gfp	n	157.842	31.002	0.196411601	wago4
wt	gfp	green	13:wt:gfp	n	145.469	24.024	0.165148588	wago4
wt	gfp	green	14:wt:gfp	n	141.409	24.626	0.174147331	wago4
wt	gfp	green	15:wt:gfp	n	140.502	23.763	0.169129265	wago4
wt	gfp	green	16:wt:gfp	n	155.468	27.161	0.174704762	wago4
wt	gfp	green	17:wt:gfp	n	151.524	24.264	0.160133048	wago4
wt	gfp	green	18:wt:gfp	n	144.125	22.805	0.158230703	wago4
wt	gfp	green	19:wt:gfp	n	143.231	22.837	0.159441741	wago4
wt	gfp	green	20:wt:gfp	n	143.489	22.492	0.156750692	wago4
wt	gfp	green	21:wt:gfp	n	136.088	19.188	0.140997002	wago4
wt	gfp	green	22:wt:gfp	n	136.259	21.723	0.159424332	wago4
wt	gfp	green	23:wt:gfp	n	136.921	22.213	0.162232236	wago4
wt	gfp	green	24:wt:gfp	n	137.58	20.313	0.147645007	wago4
wt	gfp	green	25:wt:gfp	n	139.531	21.162	0.151665221	wago4
wt	gfp	green	26:wt:gfp	n	129.539	16.911	0.130547557	wago4
wt	gfp	green	27:wt:gfp	n	136.994	22.005	0.160627473	wago4
wt	gfp	green	28:wt:gfp	n	136.6	23.668	0.173265007	wago4
wt	gfp	green	29:wt:gfp	n	140.741	25.226	0.179237038	wago4
wt	gfp	green	30:wt:gfp	n	136.279	21.897	0.160677727	wago4
wt	gfp	green	31:wt:gfp	n	144.547	22.079	0.152746166	wago4
wt	gfp	green	32:wt:gfp	n	138.745	19.561	0.140985261	wago4
wt	gfp	green	33:wt:gfp	n	135.679	18.613	0.137184089	wago4
wt	gfp	green	34:wt:gfp	n	142.283	22.579	0.158690778	wago4
wt	gfp	green	35:wt:gfp	n	138.428	25.134	0.181567313	wago4
wt	gfp	green	36:wt:gfp	n	141.95	23.285	0.164036633	wago4
wt	gfp	green	37:wt:gfp	n	137.509	21.951	0.159633188	wago4
wt	gfp	green	38:wt:gfp	n	138.672	23.516	0.169580016	wago4
wt	gfp	green	39:wt:gfp	n	139.785	19.688	0.140844869	wago4
wt	gfp	green	40:wt:gfp	n	139.691	22.488	0.160983886	wago4
wt	gfp	green	41:wt:gfp	n	133.807	17.926	0.133969075	wago4
wt	gfp	green	42:wt:gfp	n	149.891	26.44	0.176394847	wago4
wt	gfp	green	43:wt:gfp	n	136.019	19.352	0.142274241	wago4
wt	gfp	green	44:wt:gfp	n	142.11	22.718	0.159862079	wago4
wt	gfp	green	45:wt:gfp	n	138.44	19.789	0.142942791	wago4
wt	gfp	green	46:wt:gfp	n	138.846	21.205	0.152723161	wago4
wt	gfp	green	47:wt:gfp	n	142.691	22.094	0.154838077	wago4
wt	gfp	green	48:wt:gfp	n	139.695	19.65	0.140663589	wago4
wt	gfp	green	49:wt:gfp	n	141.863	22.421	0.158046848	wago4
wt	gfp	green	50:wt:gfp	n	143.555	23.119	0.161046289	wago4
wt	gfp	green	51:wt:gfp	n	143.233	21.753	0.151871426	wago4
wt	gfp	green	52:wt:gfp	n	138.066	19.881	0.14399635	wago4
wt	gfp	green	53:wt:gfp	n	139.571	18.664	0.133724054	wago4
wt	gfp	green	54:wt:gfp	n	142.168	19.685	0.138462945	wago4
wt	gfp	green	55:wt:gfp	n	134.744	19.812	0.147034376	wago4
wt	gfp	green	56:wt:gfp	n	147.712	28.064	0.189991334	wago4
wt	gfp	green	57:wt:gfp	n	139.365	20.763	0.148982887	wago4
wt	gfp	green	58:wt:gfp	y	135.737	19.151	0.141089018	wago4
wt	gfp	green	59:wt:gfp	n	148.62	25.127	0.169068766	wago4
wt	gfp	green	60:wt:gfp	n	137.936	22.535	0.163372869	wago4
wt	gfp	green	61:wt:gfp	n	139.325	23.144	0.166115198	wago4
wt	gfp	green	62:wt:gfp	n	134.139	22.159	0.165194313	wago4
wt	gfp	green	63:wt:gfp	n	146.146	25.337	0.173367728	wago4
wt	gfp	green	64:wt:gfp	n	136.462	19.419	0.142303352	wago4
wt	gfp	green	65:wt:gfp	n	134.343	18.066	0.134476675	wago4
wt	gfp	green	66:wt:gfp	n	132.701	17.302	0.130383343	wago4
wt	gfp	green	67:wt:gfp	n	142.761	21.809	0.152765811	wago4
wt	gfp	green	68:wt:gfp	n	139.69	22.366	0.160111676	wago4
tm1019	ctrl	green	1:tm1019:ctrl	n	422.125	183.896	0.435643471	wago4
tm1019	ctrl	green	2:tm1019:ctrl	n	534.61	274.994	0.514382447	wago4
tm1019	ctrl	green	3:tm1019:ctrl	n	494.547	247.399	0.500253768	wago4
tm1019	ctrl	green	4:tm1019:ctrl	n	703.192	449.801	0.639656026	wago4
tm1019	ctrl	green	5:tm1019:ctrl	n	675.439	435.968	0.645458731	wago4
tm1019	ctrl	green	6:tm1019:ctrl	n	711.131	451.915	0.635487695	wago4
tm1019	ctrl	green	7:tm1019:ctrl	n	602.932	362.48	0.601195491	wago4
tm1019	ctrl	green	8:tm1019:ctrl	n	382.764	159.759	0.417382512	wago4
tm1019	ctrl	green	9:tm1019:ctrl	n	660.832	401.895	0.608165161	wago4
tm1019	ctrl	green	10:tm1019:ctrl	n	530.712	399.79	0.753308763	wago4
tm1019	ctrl	green	11:tm1019:ctrl	n	646.617	408.096	0.631124762	wago4
tm1019	ctrl	green	12:tm1019:ctrl	n	741.503	405.86	0.547347752	wago4
tm1019	ctrl	green	13:tm1019:ctrl	n	622.73	392.43	0.630176802	wago4
tm1019	ctrl	green	14:tm1019:ctrl	n	377.113	178.029	0.472083964	wago4
tm1019	ctrl	green	15:tm1019:ctrl	n	452.893	214.523	0.473672589	wago4
tm1019	ctrl	green	16:tm1019:ctrl	n	657.752	412.459	0.62707373	wago4
tm1019	ctrl	green	17:tm1019:ctrl	n	601.735	353.024	0.586676859	wago4
tm1019	ctrl	green	18:tm1019:ctrl	n	386.284	144.124	0.373103727	wago4
tm1019	ctrl	green	19:tm1019:ctrl	n	456.123	183.854	0.403079871	wago4
tm1019	ctrl	green	20:tm1019:ctrl	n	445.302	247.474	0.555744192	wago4
tm1019	ctrl	green	21:tm1019:ctrl	n	672.997	473.502	0.70357223	wago4
tm1019	ctrl	green	22:tm1019:ctrl	n	465.091	262.209	0.563779991	wago4
tm1019	ctrl	green	23:tm1019:ctrl	y	530.81	398.01	0.749816318	wago4
tm1019	ctrl	green	24:tm1019:ctrl	n	444.496	198.985	0.447664321	wago4
tm1019	ctrl	green	25:tm1019:ctrl	n	536.863	376.596	0.70147505	wago4
tm1019	ctrl	green	26:tm1019:ctrl	n	662.198	431.251	0.651241774	wago4
tm1019	ctrl	green	27:tm1019:ctrl	n	466.008	243.741	0.523040377	wago4
tm1019	ctrl	green	28:tm1019:ctrl	n	473.25	239.979	0.507087163	wago4
tm1019	ctrl	green	29:tm1019:ctrl	n	485.984	230.213	0.473704896	wago4
tm1019	ctrl	green	30:tm1019:ctrl	n	466.417	228.871	0.490700382	wago4
tm1019	ctrl	green	31:tm1019:ctrl	n	781.807	479.515	0.613341912	wago4
tm1019	ctrl	green	32:tm1019:ctrl	n	650.713	414.393	0.63682914	wago4
tm1019	ctrl	green	33:tm1019:ctrl	n	746.743	598.017	0.800833754	wago4
tm1019	ctrl	green	34:tm1019:ctrl	n	464.776	202.231	0.43511498	wago4
tm1019	ctrl	green	35:tm1019:ctrl	n	397.737	172.877	0.434651541	wago4
tm1019	ctrl	green	36:tm1019:ctrl	n	442.602	207.375	0.468536066	wago4
tm1019	ctrl	green	37:tm1019:ctrl	n	631.114	357.578	0.566582266	wago4
tm1019	ctrl	green	38:tm1019:ctrl	n	689.117	381.925	0.554223738	wago4
tm1019	ctrl	green	39:tm1019:ctrl	n	624.996	417.461	0.667941875	wago4
tm1019	ctrl	green	40:tm1019:ctrl	n	665.318	407.744	0.612855807	wago4
tm1019	ctrl	green	41:tm1019:ctrl	n	535.173	425.679	0.795404477	wago4
tm1019	ctrl	green	42:tm1019:ctrl	n	541.108	321.307	0.593794584	wago4
tm1019	ctrl	green	43:tm1019:ctrl	n	505.513	332.198	0.657150261	wago4
tm1019	ctrl	green	44:tm1019:ctrl	n	500.184	267.458	0.534719223	wago4
tm1019	ctrl	green	45:tm1019:ctrl	n	506.302	232.668	0.459543909	wago4
tm1019	ctrl	green	46:tm1019:ctrl	n	519.067	332.084	0.639770974	wago4
tm1019	ctrl	green	47:tm1019:ctrl	n	769.285	493.487	0.641487875	wago4
tm1019	ctrl	green	48:tm1019:ctrl	n	384.241	171.529	0.446409935	wago4
tm1019	ctrl	green	49:tm1019:ctrl	n	513.247	315.61	0.614928095	wago4
tm1019	ctrl	green	50:tm1019:ctrl	n	589.326	325.607	0.552507441	wago4
tm1019	ctrl	green	51:tm1019:ctrl	n	445.384	237.215	0.532607817	wago4
tm1019	ctrl	green	52:tm1019:ctrl	n	443.657	205.453	0.463089729	wago4
tm1019	ctrl	green	53:tm1019:ctrl	n	581.004	319.333	0.549622722	wago4
tm1019	ctrl	green	54:tm1019:ctrl	n	705.989	477.992	0.677053042	wago4
tm1019	ctrl	green	55:tm1019:ctrl	n	704.065	519.24	0.737488726	wago4
tm1019	ctrl	green	56:tm1019:ctrl	n	665.46	423.627	0.636592733	wago4
tm1019	ctrl	green	57:tm1019:ctrl	n	546.367	275.576	0.504378925	wago4
tm1019	ctrl	green	58:tm1019:ctrl	n	519.256	308.599	0.594309936	wago4
tm1019	ctrl	green	59:tm1019:ctrl	n	565.547	342.315	0.605281259	wago4
tm1019	ctrl	green	60:tm1019:ctrl	n	712.241	561.568	0.788452223	wago4
tm1019	ctrl	green	61:tm1019:ctrl	n	466.543	254.537	0.545581008	wago4
tm1019	gfp	green	1:tm1019:gfp	n	291.963	152.627	0.522761446	wago4
tm1019	gfp	green	2:tm1019:gfp	n	274.497	154.416	0.562541667	wago4
tm1019	gfp	green	3:tm1019:gfp	n	348.915	168.181	0.482011378	wago4
tm1019	gfp	green	4:tm1019:gfp	n	483.371	290.232	0.600433208	wago4
tm1019	gfp	green	5:tm1019:gfp	n	233.968	108.686	0.464533611	wago4
tm1019	gfp	green	6:tm1019:gfp	n	186.188	55.271	0.296855866	wago4
tm1019	gfp	green	7:tm1019:gfp	n	266.72	173.892	0.651964607	wago4
tm1019	gfp	green	8:tm1019:gfp	n	246.84	136.243	0.551948631	wago4
tm1019	gfp	green	9:tm1019:gfp	n	422.398	219.843	0.520464112	wago4
tm1019	gfp	green	10:tm1019:gfp	y	359.119	180.501	0.502621694	wago4
tm1019	gfp	green	11:tm1019:gfp	n	446.974	292.421	0.654223736	wago4
tm1019	gfp	green	12:tm1019:gfp	n	523.619	425.764	0.813117935	wago4
tm1019	gfp	green	13:tm1019:gfp	n	331.179	116.768	0.352582742	wago4
tm1019	gfp	green	14:tm1019:gfp	n	350.538	238.414	0.680137389	wago4
tm1019	gfp	green	15:tm1019:gfp	n	230.107	110.829	0.48164115	wago4
tm1019	gfp	green	16:tm1019:gfp	n	263.539	223.493	0.848045261	wago4
tm1019	gfp	green	17:tm1019:gfp	n	262.777	133.331	0.507392199	wago4
tm1019	gfp	green	18:tm1019:gfp	n	325.011	174.117	0.535726483	wago4
tm1019	gfp	green	19:tm1019:gfp	n	497.288	276.096	0.555203423	wago4
tm1019	gfp	green	20:tm1019:gfp	n	433.785	251.492	0.579761864	wago4
tm1019	gfp	green	21:tm1019:gfp	n	375.999	292.3	0.777395685	wago4
tm1019	gfp	green	22:tm1019:gfp	n	422.719	198.962	0.470672007	wago4
tm1019	gfp	green	23:tm1019:gfp	n	574.089	334.646	0.582916586	wago4
tm1019	gfp	green	24:tm1019:gfp	n	360.91	181.499	0.502892688	wago4
tm1019	gfp	green	25:tm1019:gfp	n	314.634	142.388	0.452551218	wago4
tm1019	gfp	green	26:tm1019:gfp	n	285.502	151.085	0.529190689	wago4
tm1019	gfp	green	27:tm1019:gfp	n	517.124	233.773	0.452063722	wago4
tm1019	gfp	green	28:tm1019:gfp	n	294.113	130.403	0.443377205	wago4
tm1019	gfp	green	29:tm1019:gfp	n	618.179	407.857	0.659771684	wago4
tm1019	gfp	green	30:tm1019:gfp	n	501.43	262.854	0.524208763	wago4
tm1019	gfp	green	31:tm1019:gfp	y	173.137	43.682	0.252297314	wago4
tm1019	gfp	green	32:tm1019:gfp	n	454.398	216.685	0.476861694	wago4
tm1019	gfp	green	33:tm1019:gfp	n	266.807	140.561	0.526826508	wago4
tm1019	gfp	green	34:tm1019:gfp	n	359.925	175.454	0.487473779	wago4
tm1019	gfp	green	35:tm1019:gfp	n	376.091	179.666	0.477719488	wago4
tm1019	gfp	green	36:tm1019:gfp	n	251.59	99.262	0.394538734	wago4
tm1019	gfp	green	37:tm1019:gfp	n	647.283	435.606	0.672976117	wago4
tm1019	gfp	green	38:tm1019:gfp	n	448.566	223.475	0.498198704	wago4
tm1019	gfp	green	39:tm1019:gfp	n	282.808	128.095	0.452939804	wago4
tm1019	gfp	green	40:tm1019:gfp	n	272.376	104.83	0.384872382	wago4
tm1019	gfp	green	41:tm1019:gfp	n	212.573	101.099	0.475596619	wago4
tm1019	gfp	green	42:tm1019:gfp	n	227.555	89.618	0.393830063	wago4
tm1019	gfp	green	43:tm1019:gfp	n	450.78	208.921	0.463465549	wago4
tm1019	gfp	green	44:tm1019:gfp	n	289.781	172.392	0.594904428	wago4
tm1019	gfp	green	45:tm1019:gfp	n	265.004	139.06	0.524746796	wago4
tm1019	gfp	green	46:tm1019:gfp	n	292.129	176.877	0.605475663	wago4
tm1019	gfp	green	47:tm1019:gfp	n	227.089	117.286	0.516475919	wago4
tm1019	gfp	green	48:tm1019:gfp	n	419.521	282.629	0.673694523	wago4
tm1019	gfp	green	49:tm1019:gfp	n	460.188	276.522	0.600889202	wago4
tm1019	gfp	green	50:tm1019:gfp	n	349.061	161.974	0.464027777	wago4
tm1019	gfp	green	51:tm1019:gfp	n	347.078	221.846	0.639181971	wago4
tm1019	gfp	green	52:tm1019:gfp	n	293.572	150.939	0.514146444	wago4
tm1019	gfp	green	53:tm1019:gfp	n	501.769	254.489	0.507183584	wago4
tm1019	gfp	green	54:tm1019:gfp	n	481.5	222.175	0.461422638	wago4
tm1019	gfp	green	55:tm1019:gfp	n	238.196	119.99	0.503744815	wago4
tm1019	gfp	green	56:tm1019:gfp	n	297.585	148.851	0.500196582	wago4
tm1019	gfp	green	57:tm1019:gfp	n	193.509	92.59	0.478479037	wago4
tm1019	gfp	green	58:tm1019:gfp	n	364.139	180.329	0.495220232	wago4
tm1019	gfp	green	59:tm1019:gfp	n	251.524	122.038	0.485194256	wago4
tm1019	gfp	green	60:tm1019:gfp	n	382.381	234.43	0.613079625	wago4
tm1019	gfp	green	61:tm1019:gfp	n	463.673	311.623	0.672074932	wago4
tm1019	gfp	green	62:tm1019:gfp	n	616.082	389.758	0.632639811	wago4
tm1019	gfp	green	63:tm1019:gfp	n	233.128	87.223	0.374142102	wago4
tm1019	gfp	green	64:tm1019:gfp	n	243.426	118.277	0.485884827	wago4
tm1019	gfp	green	65:tm1019:gfp	n	409.697	398.254	0.972069603	wago4
tm1019	gfp	green	66:tm1019:gfp	n	583.466	296.961	0.508960248	wago4
tm1019	gfp	green	67:tm1019:gfp	n	290.998	147.9	0.508250916	wago4
tm1019	gfp	green	68:tm1019:gfp	n	295.921	136.313	0.460639833	wago4
wt	ctrl	red	1:wt:ctrl	n	481.633	312.646	0.649137414	wago4
wt	ctrl	red	2:wt:ctrl	n	475.283	345.011	0.72590646	wago4
wt	ctrl	red	3:wt:ctrl	n	461.289	299.033	0.648255215	wago4
wt	ctrl	red	4:wt:ctrl	n	481.383	293.496	0.609693321	wago4
wt	ctrl	red	5:wt:ctrl	n	529.329	316.403	0.597743558	wago4
wt	ctrl	red	6:wt:ctrl	n	439.205	266.77	0.607392903	wago4
wt	ctrl	red	7:wt:ctrl	n	417.614	237.004	0.567519288	wago4
wt	ctrl	red	8:wt:ctrl	n	460.799	281.353	0.610576412	wago4
wt	ctrl	red	9:wt:ctrl	n	447.727	298.357	0.666381523	wago4
wt	ctrl	red	10:wt:ctrl	n	463.996	318.745	0.686956353	wago4
wt	ctrl	red	11:wt:ctrl	n	462.662	274.475	0.593251661	wago4
wt	ctrl	red	12:wt:ctrl	n	513.247	291.778	0.568494312	wago4
wt	ctrl	red	13:wt:ctrl	n	439.932	282.793	0.642810707	wago4
wt	ctrl	red	14:wt:ctrl	n	472.027	326.926	0.692600211	wago4
wt	ctrl	red	15:wt:ctrl	n	503.857	350.714	0.696058604	wago4
wt	ctrl	red	16:wt:ctrl	n	425.215	243.523	0.572705572	wago4
wt	ctrl	red	17:wt:ctrl	n	475.309	325.095	0.683965589	wago4
wt	ctrl	red	18:wt:ctrl	n	510.666	346.722	0.678960416	wago4
wt	ctrl	red	19:wt:ctrl	n	473.098	287.775	0.608277778	wago4
wt	ctrl	red	20:wt:ctrl	n	505.477	316.628	0.626394475	wago4
wt	ctrl	red	21:wt:ctrl	n	489.932	335.898	0.685601267	wago4
wt	ctrl	red	22:wt:ctrl	n	448.25	299.743	0.66869604	wago4
wt	ctrl	red	23:wt:ctrl	y	432.034	281.194	0.650860812	wago4
wt	ctrl	red	24:wt:ctrl	n	455.784	251.021	0.550745529	wago4
wt	ctrl	red	25:wt:ctrl	n	494.323	288.776	0.584184835	wago4
wt	ctrl	red	26:wt:ctrl	n	416.244	274.25	0.658868356	wago4
wt	ctrl	red	27:wt:ctrl	n	464.156	272.142	0.586315808	wago4
wt	ctrl	red	28:wt:ctrl	n	542.109	419.508	0.773844374	wago4
wt	ctrl	red	29:wt:ctrl	n	454.669	318.284	0.700034531	wago4
wt	ctrl	red	30:wt:ctrl	n	445.432	287.667	0.645815747	wago4
wt	ctrl	red	31:wt:ctrl	n	458.202	279.47	0.609927499	wago4
wt	ctrl	red	32:wt:ctrl	n	437.117	294.92	0.674693503	wago4
wt	ctrl	red	33:wt:ctrl	n	448.856	269.581	0.600595737	wago4
wt	ctrl	red	34:wt:ctrl	n	449.664	284.819	0.633404053	wago4
wt	ctrl	red	35:wt:ctrl	n	452.571	302.639	0.668710545	wago4
wt	ctrl	red	36:wt:ctrl	n	462.786	293.037	0.633201955	wago4
wt	ctrl	red	37:wt:ctrl	n	498.722	309.819	0.621225853	wago4
wt	ctrl	red	38:wt:ctrl	n	448.069	308.934	0.689478629	wago4
wt	ctrl	red	39:wt:ctrl	n	501.978	338.112	0.673559399	wago4
wt	ctrl	red	40:wt:ctrl	n	426.102	291.251	0.683524133	wago4
wt	ctrl	red	41:wt:ctrl	n	483.012	342.659	0.709421298	wago4
wt	ctrl	red	42:wt:ctrl	n	435.193	282.536	0.649220001	wago4
wt	ctrl	red	43:wt:ctrl	n	508.047	314.218	0.618482148	wago4
wt	ctrl	red	44:wt:ctrl	n	509.672	299.933	0.588482397	wago4
wt	ctrl	red	45:wt:ctrl	n	440.571	283.913	0.644420536	wago4
wt	ctrl	red	46:wt:ctrl	n	444.687	271.014	0.609448893	wago4
wt	ctrl	red	47:wt:ctrl	n	454.12	276.706	0.609323527	wago4
wt	ctrl	red	48:wt:ctrl	n	521.249	349.712	0.670911599	wago4
wt	ctrl	red	49:wt:ctrl	n	417.764	193.952	0.464262119	wago4
wt	ctrl	red	50:wt:ctrl	n	455.429	307.693	0.675611347	wago4
wt	ctrl	red	51:wt:ctrl	n	454.599	272.212	0.598795862	wago4
wt	ctrl	red	52:wt:ctrl	n	458.07	317.173	0.69241164	wago4
wt	ctrl	red	53:wt:ctrl	n	444.043	303.455	0.683391023	wago4
wt	ctrl	red	54:wt:ctrl	n	480.075	265.302	0.552626152	wago4
wt	ctrl	red	55:wt:ctrl	n	462.828	270.201	0.583804351	wago4
wt	ctrl	red	56:wt:ctrl	n	416.416	272.227	0.653738089	wago4
wt	ctrl	red	57:wt:ctrl	n	498.913	297.502	0.596300357	wago4
wt	ctrl	red	58:wt:ctrl	n	453.847	311.357	0.686039568	wago4
wt	ctrl	red	59:wt:ctrl	n	510.223	368.214	0.72167268	wago4
wt	ctrl	red	60:wt:ctrl	n	481.308	285.883	0.593971012	wago4
wt	ctrl	red	61:wt:ctrl	n	446.672	233.949	0.523760164	wago4
wt	ctrl	red	62:wt:ctrl	n	477.533	313.901	0.657338865	wago4
wt	gfp	red	1:wt:gfp	n	438.695	270.986	0.617709342	wago4
wt	gfp	red	2:wt:gfp	n	485.017	323.078	0.666116858	wago4
wt	gfp	red	3:wt:gfp	n	481.739	348.037	0.722459672	wago4
wt	gfp	red	4:wt:gfp	n	488.001	306.375	0.627816336	wago4
wt	gfp	red	5:wt:gfp	n	457.039	335.543	0.734167106	wago4
wt	gfp	red	6:wt:gfp	n	443.979	325.295	0.73268105	wago4
wt	gfp	red	7:wt:gfp	n	458.301	298.196	0.650655355	wago4
wt	gfp	red	8:wt:gfp	n	445.682	313.198	0.702738724	wago4
wt	gfp	red	9:wt:gfp	n	437.709	299.906	0.685172112	wago4
wt	gfp	red	10:wt:gfp	n	480.621	319.481	0.664725428	wago4
wt	gfp	red	11:wt:gfp	n	441.882	308.058	0.697149918	wago4
wt	gfp	red	12:wt:gfp	n	484.606	340.709	0.703063932	wago4
wt	gfp	red	13:wt:gfp	n	446.629	335.111	0.75031178	wago4
wt	gfp	red	14:wt:gfp	n	474.046	329.042	0.694114073	wago4
wt	gfp	red	15:wt:gfp	n	441.172	283.053	0.641593301	wago4
wt	gfp	red	16:wt:gfp	n	470.394	325.587	0.692158063	wago4
wt	gfp	red	17:wt:gfp	n	485.755	334.095	0.687784994	wago4
wt	gfp	red	18:wt:gfp	n	441.021	309.669	0.702163843	wago4
wt	gfp	red	19:wt:gfp	n	439.685	301.731	0.686243561	wago4
wt	gfp	red	20:wt:gfp	n	443.153	300.766	0.67869562	wago4
wt	gfp	red	21:wt:gfp	n	468.835	332.294	0.708765344	wago4
wt	gfp	red	22:wt:gfp	n	432.407	298.248	0.689739065	wago4
wt	gfp	red	23:wt:gfp	n	445.324	317.667	0.713339052	wago4
wt	gfp	red	24:wt:gfp	n	447.058	317.026	0.709138412	wago4
wt	gfp	red	25:wt:gfp	n	448.817	303.629	0.67650958	wago4
wt	gfp	red	26:wt:gfp	n	437.428	330.022	0.754460163	wago4
wt	gfp	red	27:wt:gfp	n	444.073	311.836	0.702217879	wago4
wt	gfp	red	28:wt:gfp	n	469.664	300.513	0.639846784	wago4
wt	gfp	red	29:wt:gfp	n	470.214	311.099	0.661611522	wago4
wt	gfp	red	30:wt:gfp	n	433.594	312.238	0.720116053	wago4
wt	gfp	red	31:wt:gfp	n	443.307	295.437	0.666438834	wago4
wt	gfp	red	32:wt:gfp	n	485.941	350.235	0.720735645	wago4
wt	gfp	red	33:wt:gfp	n	439.702	302.25	0.687397374	wago4
wt	gfp	red	34:wt:gfp	n	419.934	291.143	0.693306567	wago4
wt	gfp	red	35:wt:gfp	n	465.779	291.053	0.624873599	wago4
wt	gfp	red	36:wt:gfp	n	458.764	314.803	0.686198132	wago4
wt	gfp	red	37:wt:gfp	n	429.956	265.388	0.617244555	wago4
wt	gfp	red	38:wt:gfp	n	433.456	281.676	0.649837584	wago4
wt	gfp	red	39:wt:gfp	n	455.245	330.668	0.726351745	wago4
wt	gfp	red	40:wt:gfp	n	463.81	322.181	0.694640047	wago4
wt	gfp	red	41:wt:gfp	n	457.626	291.869	0.637789374	wago4
wt	gfp	red	42:wt:gfp	n	463.463	328.025	0.707769552	wago4
wt	gfp	red	43:wt:gfp	n	448.555	327.526	0.730180245	wago4
wt	gfp	red	44:wt:gfp	n	412.839	277.06	0.671109076	wago4
wt	gfp	red	45:wt:gfp	n	473.705	350.944	0.740849263	wago4
wt	gfp	red	46:wt:gfp	n	438.486	249.621	0.569279293	wago4
wt	gfp	red	47:wt:gfp	n	432.823	308.274	0.712240338	wago4
wt	gfp	red	48:wt:gfp	n	425.615	284.779	0.669100008	wago4
wt	gfp	red	49:wt:gfp	n	445.505	299.817	0.672982346	wago4
wt	gfp	red	50:wt:gfp	n	464.418	324.466	0.698650784	wago4
wt	gfp	red	51:wt:gfp	n	443.161	315.064	0.710947037	wago4
wt	gfp	red	52:wt:gfp	n	442.126	305.88	0.691838978	wago4
wt	gfp	red	53:wt:gfp	n	419.531	243.918	0.58140638	wago4
wt	gfp	red	54:wt:gfp	n	465.731	313.886	0.673964155	wago4
wt	gfp	red	55:wt:gfp	n	461.957	294.529	0.637567999	wago4
wt	gfp	red	56:wt:gfp	n	483.524	327.682	0.677695419	wago4
wt	gfp	red	57:wt:gfp	n	460.775	320.658	0.695910151	wago4
wt	gfp	red	58:wt:gfp	y	468.572	340.424	0.726513748	wago4
wt	gfp	red	59:wt:gfp	n	453.671	327.747	0.722433217	wago4
wt	gfp	red	60:wt:gfp	n	398.42	229.583	0.576233623	wago4
wt	gfp	red	61:wt:gfp	n	486.7	349.212	0.71750976	wago4
wt	gfp	red	62:wt:gfp	n	484.747	318.592	0.657233567	wago4
wt	gfp	red	63:wt:gfp	n	462.665	311.67	0.673640755	wago4
wt	gfp	red	64:wt:gfp	n	456.281	335.564	0.735432771	wago4
wt	gfp	red	65:wt:gfp	n	414.817	249.892	0.602415041	wago4
wt	gfp	red	66:wt:gfp	n	460.29	320.488	0.696274088	wago4
wt	gfp	red	67:wt:gfp	n	425.962	253.997	0.596290279	wago4
wt	gfp	red	68:wt:gfp	n	449.688	313.262	0.696620768	wago4
tm1019	ctrl	red	1:tm1019:ctrl	n	420.784	250.287	0.594811114	wago4
tm1019	ctrl	red	2:tm1019:ctrl	n	375.662	279.286	0.743450229	wago4
tm1019	ctrl	red	3:tm1019:ctrl	n	438.001	305.385	0.697224436	wago4
tm1019	ctrl	red	4:tm1019:ctrl	n	424.484	253.581	0.597386474	wago4
tm1019	ctrl	red	5:tm1019:ctrl	n	448.288	290.968	0.649064887	wago4
tm1019	ctrl	red	6:tm1019:ctrl	n	393.32	230.196	0.585263907	wago4
tm1019	ctrl	red	7:tm1019:ctrl	n	430.745	273.586	0.635146084	wago4
tm1019	ctrl	red	8:tm1019:ctrl	n	373.24	233.239	0.624903547	wago4
tm1019	ctrl	red	9:tm1019:ctrl	n	420.459	247.3	0.588166742	wago4
tm1019	ctrl	red	10:tm1019:ctrl	n	406.852	273.809	0.672994111	wago4
tm1019	ctrl	red	11:tm1019:ctrl	n	453.317	277.012	0.611077899	wago4
tm1019	ctrl	red	12:tm1019:ctrl	n	464.025	267.649	0.576798664	wago4
tm1019	ctrl	red	13:tm1019:ctrl	n	404.96	241.777	0.597039214	wago4
tm1019	ctrl	red	14:tm1019:ctrl	n	371.97	218.871	0.588410356	wago4
tm1019	ctrl	red	15:tm1019:ctrl	n	419.295	250.851	0.598268522	wago4
tm1019	ctrl	red	16:tm1019:ctrl	n	439.438	262.342	0.596994343	wago4
tm1019	ctrl	red	17:tm1019:ctrl	n	434.513	269.261	0.619684566	wago4
tm1019	ctrl	red	18:tm1019:ctrl	n	407.36	232.481	0.570701591	wago4
tm1019	ctrl	red	19:tm1019:ctrl	n	415.554	214.226	0.515519042	wago4
tm1019	ctrl	red	20:tm1019:ctrl	n	465.126	310.564	0.667698645	wago4
tm1019	ctrl	red	21:tm1019:ctrl	n	436.438	308.186	0.706139245	wago4
tm1019	ctrl	red	22:tm1019:ctrl	n	395.767	251.549	0.635598723	wago4
tm1019	ctrl	red	23:tm1019:ctrl	y	555.981	392.559	0.706065495	wago4
tm1019	ctrl	red	24:tm1019:ctrl	n	419.576	257.743	0.614293954	wago4
tm1019	ctrl	red	25:tm1019:ctrl	n	409.926	263.108	0.641842674	wago4
tm1019	ctrl	red	26:tm1019:ctrl	n	441.977	260.943	0.5903995	wago4
tm1019	ctrl	red	27:tm1019:ctrl	n	405.033	264.982	0.654223236	wago4
tm1019	ctrl	red	28:tm1019:ctrl	n	435.688	274.496	0.630028828	wago4
tm1019	ctrl	red	29:tm1019:ctrl	n	415.149	242.319	0.583691638	wago4
tm1019	ctrl	red	30:tm1019:ctrl	n	393.803	230.58	0.585521187	wago4
tm1019	ctrl	red	31:tm1019:ctrl	n	406.097	240.121	0.591289766	wago4
tm1019	ctrl	red	32:tm1019:ctrl	n	400.745	247.089	0.616574131	wago4
tm1019	ctrl	red	33:tm1019:ctrl	n	465.629	315.133	0.676789891	wago4
tm1019	ctrl	red	34:tm1019:ctrl	n	447.581	245.536	0.548584502	wago4
tm1019	ctrl	red	35:tm1019:ctrl	n	427.143	288.137	0.674568002	wago4
tm1019	ctrl	red	36:tm1019:ctrl	n	375.84	234.896	0.624989357	wago4
tm1019	ctrl	red	37:tm1019:ctrl	n	473.911	335.225	0.707358555	wago4
tm1019	ctrl	red	38:tm1019:ctrl	n	428.656	235.478	0.549340264	wago4
tm1019	ctrl	red	39:tm1019:ctrl	n	495.222	344.347	0.695338656	wago4
tm1019	ctrl	red	40:tm1019:ctrl	n	392.426	242.266	0.61735461	wago4
tm1019	ctrl	red	41:tm1019:ctrl	n	514.163	349.435	0.679619109	wago4
tm1019	ctrl	red	42:tm1019:ctrl	n	440.431	302.134	0.685996217	wago4
tm1019	ctrl	red	43:tm1019:ctrl	n	467.4	328.074	0.701912709	wago4
tm1019	ctrl	red	44:tm1019:ctrl	n	414.028	231.707	0.559640894	wago4
tm1019	ctrl	red	45:tm1019:ctrl	n	457.03	289.553	0.633553596	wago4
tm1019	ctrl	red	46:tm1019:ctrl	n	442.114	282.023	0.637896561	wago4
tm1019	ctrl	red	47:tm1019:ctrl	n	571.146	425.37	0.744765787	wago4
tm1019	ctrl	red	48:tm1019:ctrl	n	424.865	231.803	0.545592129	wago4
tm1019	ctrl	red	49:tm1019:ctrl	n	461.436	302.666	0.655921948	wago4
tm1019	ctrl	red	50:tm1019:ctrl	n	452.551	265.679	0.587069745	wago4
tm1019	ctrl	red	51:tm1019:ctrl	n	402.263	246.077	0.611731628	wago4
tm1019	ctrl	red	52:tm1019:ctrl	n	436.089	256.249	0.587607117	wago4
tm1019	ctrl	red	53:tm1019:ctrl	n	422.348	305.895	0.724272401	wago4
tm1019	ctrl	red	54:tm1019:ctrl	n	413.017	259.599	0.628543135	wago4
tm1019	ctrl	red	55:tm1019:ctrl	n	499.232	298.782	0.59848327	wago4
tm1019	ctrl	red	56:tm1019:ctrl	n	460.555	313.902	0.681573319	wago4
tm1019	ctrl	red	57:tm1019:ctrl	n	442.548	267.715	0.604940029	wago4
tm1019	ctrl	red	58:tm1019:ctrl	n	505.646	328.049	0.648772066	wago4
tm1019	ctrl	red	59:tm1019:ctrl	n	422.291	264.324	0.625928566	wago4
tm1019	ctrl	red	60:tm1019:ctrl	n	396.627	267.164	0.673590048	wago4
tm1019	ctrl	red	61:tm1019:ctrl	n	428.279	253.184	0.591166039	wago4
tm1019	gfp	red	1:tm1019:gfp	n	459.749	295.769	0.64332712	wago4
tm1019	gfp	red	2:tm1019:gfp	n	510.323	316.697	0.620581475	wago4
tm1019	gfp	red	3:tm1019:gfp	n	470.673	295.612	0.62806237	wago4
tm1019	gfp	red	4:tm1019:gfp	n	538.515	356.791	0.662546076	wago4
tm1019	gfp	red	5:tm1019:gfp	n	428.639	297.229	0.693425003	wago4
tm1019	gfp	red	6:tm1019:gfp	n	430.508	272.506	0.632987076	wago4
tm1019	gfp	red	7:tm1019:gfp	n	445.956	307.775	0.690146562	wago4
tm1019	gfp	red	8:tm1019:gfp	n	469.231	333.175	0.710044733	wago4
tm1019	gfp	red	9:tm1019:gfp	n	422.471	249.115	0.589661776	wago4
tm1019	gfp	red	10:tm1019:gfp	y	431.665	284.074	0.658089027	wago4
tm1019	gfp	red	11:tm1019:gfp	n	587.815	409.938	0.697392887	wago4
tm1019	gfp	red	12:tm1019:gfp	n	532.942	387.011	0.726178458	wago4
tm1019	gfp	red	13:tm1019:gfp	n	424.745	288.471	0.679162792	wago4
tm1019	gfp	red	14:tm1019:gfp	n	577.344	455.334	0.788670186	wago4
tm1019	gfp	red	15:tm1019:gfp	n	446.29	246.77	0.552936431	wago4
tm1019	gfp	red	16:tm1019:gfp	n	464.422	288.659	0.62154463	wago4
tm1019	gfp	red	17:tm1019:gfp	n	392.384	239.424	0.610177785	wago4
tm1019	gfp	red	18:tm1019:gfp	n	459.436	301.129	0.655431877	wago4
tm1019	gfp	red	19:tm1019:gfp	n	478.348	320.754	0.670545293	wago4
tm1019	gfp	red	20:tm1019:gfp	n	433.824	297.593	0.685976341	wago4
tm1019	gfp	red	21:tm1019:gfp	n	473.605	328.965	0.694597819	wago4
tm1019	gfp	red	22:tm1019:gfp	n	440.543	262.863	0.596679552	wago4
tm1019	gfp	red	23:tm1019:gfp	n	454.302	309.31	0.680846661	wago4
tm1019	gfp	red	24:tm1019:gfp	n	403.502	243.702	0.603967267	wago4
tm1019	gfp	red	25:tm1019:gfp	n	451.644	283.187	0.627013754	wago4
tm1019	gfp	red	26:tm1019:gfp	n	424.119	241.299	0.568941736	wago4
tm1019	gfp	red	27:tm1019:gfp	n	446.151	244.796	0.54868419	wago4
tm1019	gfp	red	28:tm1019:gfp	n	427.466	255.322	0.597291948	wago4
tm1019	gfp	red	29:tm1019:gfp	n	490.633	325.645	0.663724209	wago4
tm1019	gfp	red	30:tm1019:gfp	n	471.993	331.71	0.702785846	wago4
tm1019	gfp	red	31:tm1019:gfp	y	425.933	268.29	0.629887799	wago4
tm1019	gfp	red	32:tm1019:gfp	n	447.997	281.523	0.628403762	wago4
tm1019	gfp	red	33:tm1019:gfp	n	445.524	255.253	0.572927609	wago4
tm1019	gfp	red	34:tm1019:gfp	n	446.524	236.16	0.528885345	wago4
tm1019	gfp	red	35:tm1019:gfp	n	443.792	301.881	0.680230829	wago4
tm1019	gfp	red	36:tm1019:gfp	n	443.177	273.907	0.618053283	wago4
tm1019	gfp	red	37:tm1019:gfp	n	439.41	281.584	0.640822922	wago4
tm1019	gfp	red	38:tm1019:gfp	n	425.544	278.815	0.655196642	wago4
tm1019	gfp	red	39:tm1019:gfp	n	450.263	308.852	0.685936886	wago4
tm1019	gfp	red	40:tm1019:gfp	n	493.794	282.794	0.572696307	wago4
tm1019	gfp	red	41:tm1019:gfp	n	454.143	293.024	0.645224081	wago4
tm1019	gfp	red	42:tm1019:gfp	n	448.582	294.706	0.656972415	wago4
tm1019	gfp	red	43:tm1019:gfp	n	437.545	281.747	0.64392691	wago4
tm1019	gfp	red	44:tm1019:gfp	n	466.045	324.489	0.696261091	wago4
tm1019	gfp	red	45:tm1019:gfp	n	504.139	279.16	0.553736172	wago4
tm1019	gfp	red	46:tm1019:gfp	n	519.128	339.114	0.653237737	wago4
tm1019	gfp	red	47:tm1019:gfp	n	534.372	371.177	0.694604133	wago4
tm1019	gfp	red	48:tm1019:gfp	n	400.806	261.926	0.653498201	wago4
tm1019	gfp	red	49:tm1019:gfp	n	518.163	404.105	0.779880076	wago4
tm1019	gfp	red	50:tm1019:gfp	n	413.827	244.251	0.590224901	wago4
tm1019	gfp	red	51:tm1019:gfp	n	525.689	383.171	0.728892939	wago4
tm1019	gfp	red	52:tm1019:gfp	n	408.143	249.033	0.610161145	wago4
tm1019	gfp	red	53:tm1019:gfp	n	459.137	315.747	0.687696701	wago4
tm1019	gfp	red	54:tm1019:gfp	n	449.076	281.318	0.626437396	wago4
tm1019	gfp	red	55:tm1019:gfp	n	510.095	347.03	0.680324253	wago4
tm1019	gfp	red	56:tm1019:gfp	n	397.665	273.696	0.688257704	wago4
tm1019	gfp	red	57:tm1019:gfp	n	489.631	347.307	0.70932396	wago4
tm1019	gfp	red	58:tm1019:gfp	n	428.66	285.716	0.666532917	wago4
tm1019	gfp	red	59:tm1019:gfp	n	483.852	319.812	0.66097071	wago4
tm1019	gfp	red	60:tm1019:gfp	n	531.385	363.251	0.683592875	wago4
tm1019	gfp	red	61:tm1019:gfp	n	549.059	390.344	0.710932705	wago4
tm1019	gfp	red	62:tm1019:gfp	n	435.825	232.686	0.53389778	wago4
tm1019	gfp	red	63:tm1019:gfp	n	485.508	311.19	0.640957513	wago4
tm1019	gfp	red	64:tm1019:gfp	n	427.294	274.859	0.643254995	wago4
tm1019	gfp	red	65:tm1019:gfp	n	607.754	437.508	0.719876792	wago4
tm1019	gfp	red	66:tm1019:gfp	n	439.483	288.492	0.656434947	wago4
tm1019	gfp	red	67:tm1019:gfp	n	485.624	303.535	0.625041184	wago4
tm1019	gfp	red	68:tm1019:gfp	n	431.378	287.517	0.66650826	wago4
wt	ctrl	green	1:wt:ctrl	n	462.408	204.383	0.441997111	hrde1
wt	ctrl	green	2:wt:ctrl	n	384.909	177.433	0.460973893	hrde1
wt	ctrl	green	3:wt:ctrl	n	435.615	217.63	0.49959253	hrde1
wt	ctrl	green	4:wt:ctrl	n	474.604	238.553	0.502635882	hrde1
wt	ctrl	green	5:wt:ctrl	n	392.783	185.961	0.473444625	hrde1
wt	ctrl	green	6:wt:ctrl	n	425.682	202.505	0.475718964	hrde1
wt	ctrl	green	7:wt:ctrl	n	365.786	182.688	0.499439563	hrde1
wt	ctrl	green	8:wt:ctrl	n	366.724	171.646	0.468052268	hrde1
wt	ctrl	green	9:wt:ctrl	n	352.254	151.943	0.431344995	hrde1
wt	ctrl	green	10:wt:ctrl	n	284.793	106.209	0.372934026	hrde1
wt	ctrl	green	11:wt:ctrl	n	371.423	156.135	0.420369767	hrde1
wt	ctrl	green	12:wt:ctrl	n	415.012	178.473	0.430042987	hrde1
wt	ctrl	green	13:wt:ctrl	n	406.657	211.135	0.519196768	hrde1
wt	ctrl	green	14:wt:ctrl	n	406.894	183.642	0.45132639	hrde1
wt	ctrl	green	15:wt:ctrl	n	508.018	267.423	0.526404576	hrde1
wt	ctrl	green	16:wt:ctrl	n	498.61	272.312	0.546142276	hrde1
wt	ctrl	green	17:wt:ctrl	n	328.451	140.493	0.427744169	hrde1
wt	ctrl	green	18:wt:ctrl	n	459.87	230.856	0.50200274	hrde1
wt	ctrl	green	19:wt:ctrl	n	366.544	183.674	0.501096731	hrde1
wt	ctrl	green	20:wt:ctrl	n	437.917	224.703	0.513117783	hrde1
wt	ctrl	green	21:wt:ctrl	n	400.907	197.888	0.49360076	hrde1
wt	ctrl	green	22:wt:ctrl	n	393.858	163.283	0.414573273	hrde1
wt	ctrl	green	23:wt:ctrl	n	390.832	179.27	0.458688132	hrde1
wt	ctrl	green	24:wt:ctrl	n	379.597	177.528	0.467674929	hrde1
wt	ctrl	green	25:wt:ctrl	n	417.991	208.356	0.498470063	hrde1
wt	ctrl	green	26:wt:ctrl	n	366.708	177.316	0.483534583	hrde1
wt	ctrl	green	27:wt:ctrl	n	488.187	249.838	0.511767007	hrde1
wt	ctrl	green	28:wt:ctrl	n	410.843	220.748	0.537305005	hrde1
wt	ctrl	green	29:wt:ctrl	n	285.903	92.278	0.322759817	hrde1
wt	ctrl	green	30:wt:ctrl	n	554.016	302.901	0.546736917	hrde1
wt	ctrl	green	31:wt:ctrl	n	410.143	212.833	0.518923888	hrde1
wt	ctrl	green	32:wt:ctrl	n	445.403	258.685	0.580788634	hrde1
wt	ctrl	green	33:wt:ctrl	n	354.014	171.281	0.483825498	hrde1
wt	ctrl	green	34:wt:ctrl	n	341.783	157.178	0.459876588	hrde1
wt	ctrl	green	35:wt:ctrl	n	369.987	172.672	0.466697479	hrde1
wt	ctrl	green	36:wt:ctrl	n	484.097	246.317	0.508817448	hrde1
wt	ctrl	green	37:wt:ctrl	n	376.653	199.706	0.530212158	hrde1
wt	ctrl	green	38:wt:ctrl	n	419.955	237.58	0.56572728	hrde1
wt	ctrl	green	39:wt:ctrl	n	416.05	210.057	0.504884028	hrde1
wt	ctrl	green	40:wt:ctrl	n	413.642	188.25	0.455103689	hrde1
wt	ctrl	green	41:wt:ctrl	y	453.549	259.129	0.571336283	hrde1
wt	ctrl	green	42:wt:ctrl	n	554.066	295.381	0.533115188	hrde1
wt	ctrl	green	43:wt:ctrl	n	426.451	209.761	0.491875972	hrde1
wt	ctrl	green	44:wt:ctrl	n	445.13	248.025	0.557196774	hrde1
wt	ctrl	green	45:wt:ctrl	n	598.051	348.424	0.582599143	hrde1
wt	ctrl	green	46:wt:ctrl	n	397.318	206.452	0.519614012	hrde1
wt	ctrl	green	47:wt:ctrl	n	448.497	228.178	0.508761486	hrde1
wt	ctrl	green	48:wt:ctrl	n	477.114	233.492	0.489384088	hrde1
wt	ctrl	green	49:wt:ctrl	n	383.032	163.268	0.426251593	hrde1
wt	ctrl	green	50:wt:ctrl	n	396.517	210.969	0.532055372	hrde1
wt	ctrl	green	51:wt:ctrl	n	505.814	297.578	0.588315072	hrde1
wt	ctrl	green	52:wt:ctrl	n	566.984	306.16	0.539979964	hrde1
wt	ctrl	green	53:wt:ctrl	n	280.561	89.579	0.319285289	hrde1
wt	ctrl	green	54:wt:ctrl	n	291.261	104.623	0.359207034	hrde1
wt	ctrl	green	55:wt:ctrl	n	385.485	184.636	0.478970647	hrde1
wt	ctrl	green	56:wt:ctrl	n	311.569	116.038	0.372431147	hrde1
wt	ctrl	green	57:wt:ctrl	n	427.247	206.792	0.48401042	hrde1
wt	ctrl	green	58:wt:ctrl	n	398.658	209.989	0.526739712	hrde1
wt	ctrl	green	59:wt:ctrl	n	360.636	156.026	0.432641223	hrde1
wt	ctrl	green	60:wt:ctrl	n	245.773	82.909	0.33733974	hrde1
wt	ctrl	green	61:wt:ctrl	n	331.997	176.709	0.532260834	hrde1
wt	ctrl	green	62:wt:ctrl	n	348.328	158.823	0.455958177	hrde1
wt	ctrl	green	63:wt:ctrl	n	292.306	111.897	0.382807743	hrde1
wt	ctrl	green	64:wt:ctrl	n	380.187	180.493	0.474747953	hrde1
wt	ctrl	green	65:wt:ctrl	n	266.64	99.029	0.37139589	hrde1
wt	ctrl	green	66:wt:ctrl	n	242.066	78.265	0.323320912	hrde1
wt	ctrl	green	67:wt:ctrl	n	347.421	179.399	0.516373506	hrde1
wt	ctrl	green	68:wt:ctrl	n	338.474	143.667	0.424455054	hrde1
wt	gfp	green	1:wt:gfp	n	150.404	22.929	0.152449403	hrde1
wt	gfp	green	2:wt:gfp	n	139.83	21.573	0.154280197	hrde1
wt	gfp	green	3:wt:gfp	n	147.401	25.394	0.172278343	hrde1
wt	gfp	green	4:wt:gfp	n	142.563	20.995	0.147268225	hrde1
wt	gfp	green	5:wt:gfp	n	137.735	20.513	0.148930918	hrde1
wt	gfp	green	6:wt:gfp	n	165.389	37.985	0.229670655	hrde1
wt	gfp	green	7:wt:gfp	n	135.318	18.278	0.135074417	hrde1
wt	gfp	green	8:wt:gfp	n	138.01	19.717	0.142866459	hrde1
wt	gfp	green	9:wt:gfp	n	138.387	24.261	0.17531271	hrde1
wt	gfp	green	10:wt:gfp	n	142.367	25.665	0.180273518	hrde1
wt	gfp	green	11:wt:gfp	n	137.57	16.718	0.121523588	hrde1
wt	gfp	green	12:wt:gfp	n	136.212	19.914	0.146198573	hrde1
wt	gfp	green	13:wt:gfp	n	165.801	51.861	0.312790635	hrde1
wt	gfp	green	14:wt:gfp	n	138.612	23.57	0.170042998	hrde1
wt	gfp	green	15:wt:gfp	n	139.373	19.536	0.140170621	hrde1
wt	gfp	green	16:wt:gfp	n	142.75	25.618	0.179460595	hrde1
wt	gfp	green	17:wt:gfp	n	137.413	20.435	0.148712276	hrde1
wt	gfp	green	18:wt:gfp	n	135.147	20.263	0.149933036	hrde1
wt	gfp	green	19:wt:gfp	n	140.651	24.056	0.171033267	hrde1
wt	gfp	green	20:wt:gfp	y	141.126	23.987	0.16996868	hrde1
wt	gfp	green	21:wt:gfp	n	146.011	24.674	0.168987268	hrde1
wt	gfp	green	22:wt:gfp	n	141.257	22.299	0.157861203	hrde1
wt	gfp	green	23:wt:gfp	n	144.213	21.214	0.147101856	hrde1
wt	gfp	green	24:wt:gfp	n	145.468	25.655	0.176361812	hrde1
wt	gfp	green	25:wt:gfp	n	139.783	21.102	0.150962563	hrde1
wt	gfp	green	26:wt:gfp	n	142.259	24.927	0.175222657	hrde1
wt	gfp	green	27:wt:gfp	n	160.785	40.488	0.251814535	hrde1
wt	gfp	green	28:wt:gfp	n	145.195	24.006	0.165336272	hrde1
wt	gfp	green	29:wt:gfp	n	145.799	23.5	0.161180804	hrde1
wt	gfp	green	30:wt:gfp	n	144.346	24.561	0.170153659	hrde1
wt	gfp	green	31:wt:gfp	n	150.633	19.722	0.130927486	hrde1
wt	gfp	green	32:wt:gfp	n	152.917	25.816	0.16882361	hrde1
wt	gfp	green	33:wt:gfp	n	144.714	25.239	0.17440607	hrde1
wt	gfp	green	34:wt:gfp	n	146.809	25.443	0.173306814	hrde1
wt	gfp	green	35:wt:gfp	n	149.654	27.003	0.180436206	hrde1
wt	gfp	green	36:wt:gfp	n	140.914	19.434	0.137913905	hrde1
wt	gfp	green	37:wt:gfp	n	143.493	22.791	0.158830047	hrde1
wt	gfp	green	38:wt:gfp	n	139.497	21.39	0.153336631	hrde1
wt	gfp	green	39:wt:gfp	n	140.646	21.823	0.155162607	hrde1
wt	gfp	green	40:wt:gfp	n	141.122	23.016	0.163092927	hrde1
wt	gfp	green	41:wt:gfp	n	147.65	22.666	0.153511683	hrde1
wt	gfp	green	42:wt:gfp	n	159.123	27.768	0.174506514	hrde1
wt	gfp	green	43:wt:gfp	n	171.525	41.231	0.240378954	hrde1
wt	gfp	green	44:wt:gfp	n	145.472	22.677	0.155885669	hrde1
wt	gfp	green	45:wt:gfp	n	146.725	22.225	0.151473846	hrde1
wt	gfp	green	46:wt:gfp	n	144.994	21.763	0.150095866	hrde1
wt	gfp	green	47:wt:gfp	n	142.792	25.441	0.178168245	hrde1
wt	gfp	green	48:wt:gfp	n	140.617	24.787	0.176273139	hrde1
wt	gfp	green	49:wt:gfp	n	140.619	23.212	0.165070154	hrde1
wt	gfp	green	50:wt:gfp	n	136.936	20.284	0.148127592	hrde1
wt	gfp	green	51:wt:gfp	n	142.26	23.15	0.162730212	hrde1
wt	gfp	green	52:wt:gfp	n	136.698	20.801	0.152167552	hrde1
wt	gfp	green	53:wt:gfp	n	138.127	21.709	0.157166955	hrde1
wt	gfp	green	54:wt:gfp	n	152.347	27.468	0.180298923	hrde1
wt	gfp	green	55:wt:gfp	n	138.611	21.035	0.151755633	hrde1
wt	gfp	green	56:wt:gfp	n	145.129	24.783	0.170765319	hrde1
wt	gfp	green	57:wt:gfp	n	151.51	24.95	0.164675599	hrde1
wt	gfp	green	58:wt:gfp	n	138.012	19.486	0.141190621	hrde1
wt	gfp	green	59:wt:gfp	n	142.418	21.684	0.152256035	hrde1
wt	gfp	green	60:wt:gfp	n	141.869	21.357	0.150540287	hrde1
wt	gfp	green	61:wt:gfp	n	134.205	17.069	0.127186021	hrde1
wt	gfp	green	62:wt:gfp	n	141.59	21.804	0.153993926	hrde1
wt	gfp	green	63:wt:gfp	n	138.003	22.663	0.164221068	hrde1
tm1200	ctrl	green	1:tm1200:ctrl	n	525.322	262.218	0.499156708	hrde1
tm1200	ctrl	green	2:tm1200:ctrl	n	537.63	243.912	0.45368004	hrde1
tm1200	ctrl	green	3:tm1200:ctrl	n	537.624	285.551	0.531135143	hrde1
tm1200	ctrl	green	4:tm1200:ctrl	n	499.806	240.236	0.480658495	hrde1
tm1200	ctrl	green	5:tm1200:ctrl	n	491.932	200.294	0.4071579	hrde1
tm1200	ctrl	green	6:tm1200:ctrl	n	590.215	331.705	0.562007065	hrde1
tm1200	ctrl	green	7:tm1200:ctrl	n	582.17	270.627	0.464859062	hrde1
tm1200	ctrl	green	8:tm1200:ctrl	n	523.795	235.726	0.450034842	hrde1
tm1200	ctrl	green	9:tm1200:ctrl	n	384.808	165.629	0.430419846	hrde1
tm1200	ctrl	green	10:tm1200:ctrl	n	518.18	241.726	0.466490409	hrde1
tm1200	ctrl	green	11:tm1200:ctrl	n	510.917	265.882	0.520401553	hrde1
tm1200	ctrl	green	12:tm1200:ctrl	n	512.804	304.396	0.593591314	hrde1
tm1200	ctrl	green	13:tm1200:ctrl	n	493.928	254.66	0.515581218	hrde1
tm1200	ctrl	green	14:tm1200:ctrl	n	463.298	231.528	0.499738829	hrde1
tm1200	ctrl	green	15:tm1200:ctrl	n	495.374	282.142	0.569553509	hrde1
tm1200	ctrl	green	16:tm1200:ctrl	n	521.013	263.561	0.505862618	hrde1
tm1200	ctrl	green	17:tm1200:ctrl	n	443.952	204.853	0.461430515	hrde1
tm1200	ctrl	green	18:tm1200:ctrl	n	480.685	218.09	0.453706689	hrde1
tm1200	ctrl	green	19:tm1200:ctrl	n	514.272	226.125	0.439699225	hrde1
tm1200	ctrl	green	20:tm1200:ctrl	n	522.433	256.94	0.491814261	hrde1
tm1200	ctrl	green	21:tm1200:ctrl	n	522.972	225.431	0.431057494	hrde1
tm1200	ctrl	green	22:tm1200:ctrl	n	462.516	215.217	0.465317957	hrde1
tm1200	ctrl	green	23:tm1200:ctrl	n	456.393	184.29	0.403796728	hrde1
tm1200	ctrl	green	24:tm1200:ctrl	n	483.947	229.42	0.474060176	hrde1
tm1200	ctrl	green	25:tm1200:ctrl	n	529.735	283.312	0.534818353	hrde1
tm1200	ctrl	green	26:tm1200:ctrl	n	481.844	203.864	0.423091291	hrde1
tm1200	ctrl	green	27:tm1200:ctrl	n	439.014	240.83	0.548570205	hrde1
tm1200	ctrl	green	28:tm1200:ctrl	n	521.703	283.393	0.543207534	hrde1
tm1200	ctrl	green	29:tm1200:ctrl	n	464.262	247.751	0.533644795	hrde1
tm1200	ctrl	green	30:tm1200:ctrl	n	517.895	260.021	0.502072814	hrde1
tm1200	ctrl	green	31:tm1200:ctrl	n	496.526	257.48	0.518562976	hrde1
tm1200	ctrl	green	32:tm1200:ctrl	n	512.982	230.72	0.44976237	hrde1
tm1200	ctrl	green	33:tm1200:ctrl	n	466.491	217.922	0.467151563	hrde1
tm1200	ctrl	green	34:tm1200:ctrl	n	464.183	235.665	0.507698472	hrde1
tm1200	ctrl	green	35:tm1200:ctrl	n	557.799	278.6	0.499463068	hrde1
tm1200	ctrl	green	36:tm1200:ctrl	n	515.672	274.282	0.531892366	hrde1
tm1200	ctrl	green	37:tm1200:ctrl	n	505.883	262.596	0.519084452	hrde1
tm1200	ctrl	green	38:tm1200:ctrl	n	546.514	259.495	0.474818577	hrde1
tm1200	ctrl	green	39:tm1200:ctrl	n	545.516	242.87	0.445211506	hrde1
tm1200	ctrl	green	40:tm1200:ctrl	n	504.855	247.794	0.490822117	hrde1
tm1200	ctrl	green	41:tm1200:ctrl	n	583.003	259.18	0.44456032	hrde1
tm1200	ctrl	green	42:tm1200:ctrl	n	516.848	260.785	0.504568074	hrde1
tm1200	ctrl	green	43:tm1200:ctrl	n	546.56	270.834	0.495524737	hrde1
tm1200	ctrl	green	44:tm1200:ctrl	n	471.224	253.87	0.538745904	hrde1
tm1200	ctrl	green	45:tm1200:ctrl	y	484.843	230.812	0.476055135	hrde1
tm1200	ctrl	green	46:tm1200:ctrl	n	471.539	247.046	0.523914247	hrde1
tm1200	ctrl	green	47:tm1200:ctrl	n	468.895	242.756	0.517719319	hrde1
tm1200	ctrl	green	48:tm1200:ctrl	n	519.039	222.692	0.429046758	hrde1
tm1200	ctrl	green	49:tm1200:ctrl	n	464.489	220.73	0.475210392	hrde1
tm1200	ctrl	green	50:tm1200:ctrl	n	555.242	263.612	0.47476956	hrde1
tm1200	ctrl	green	51:tm1200:ctrl	n	478.282	199.254	0.416603594	hrde1
tm1200	ctrl	green	52:tm1200:ctrl	n	509.334	240.388	0.471965351	hrde1
tm1200	ctrl	green	53:tm1200:ctrl	n	475.555	235.477	0.495162494	hrde1
tm1200	ctrl	green	54:tm1200:ctrl	n	509.236	240.715	0.472698317	hrde1
tm1200	ctrl	green	55:tm1200:ctrl	n	501.794	267.8	0.533685138	hrde1
tm1200	ctrl	green	56:tm1200:ctrl	n	446.188	235.88	0.528656082	hrde1
tm1200	ctrl	green	57:tm1200:ctrl	n	528.794	306.505	0.579630253	hrde1
tm1200	ctrl	green	58:tm1200:ctrl	n	479.814	254.07	0.529517688	hrde1
tm1200	ctrl	green	59:tm1200:ctrl	n	522.89	271.547	0.519319551	hrde1
tm1200	ctrl	green	60:tm1200:ctrl	n	472.67	258.266	0.546398121	hrde1
tm1200	ctrl	green	61:tm1200:ctrl	n	438.298	212.665	0.485206412	hrde1
tm1200	ctrl	green	62:tm1200:ctrl	n	455.243	218.718	0.480442313	hrde1
tm1200	ctrl	green	63:tm1200:ctrl	n	478.011	212.032	0.443571382	hrde1
tm1200	ctrl	green	64:tm1200:ctrl	n	513.273	282.063	0.549537965	hrde1
tm1200	ctrl	green	65:tm1200:ctrl	n	483.208	240.986	0.498721048	hrde1
tm1200	ctrl	green	66:tm1200:ctrl	n	492.225	249.908	0.507710905	hrde1
tm1200	ctrl	green	67:tm1200:ctrl	n	496.679	253.229	0.509844386	hrde1
tm1200	ctrl	green	68:tm1200:ctrl	n	488.94	258.772	0.529251033	hrde1
tm1200	ctrl	green	69:tm1200:ctrl	n	524.602	259.053	0.49380864	hrde1
tm1200	gfp	green	1:tm1200:gfp	n	265.244	153.948	0.580401442	hrde1
tm1200	gfp	green	2:tm1200:gfp	n	252.436	152.06	0.602370502	hrde1
tm1200	gfp	green	3:tm1200:gfp	y	231.178	125.49	0.54282847	hrde1
tm1200	gfp	green	4:tm1200:gfp	n	260.983	135.824	0.520432365	hrde1
tm1200	gfp	green	5:tm1200:gfp	n	225.231	94.838	0.421069924	hrde1
tm1200	gfp	green	6:tm1200:gfp	n	308.554	186.578	0.604685079	hrde1
tm1200	gfp	green	7:tm1200:gfp	n	273.521	170.514	0.623403687	hrde1
tm1200	gfp	green	8:tm1200:gfp	n	284.485	161.262	0.566855897	hrde1
tm1200	gfp	green	9:tm1200:gfp	n	246.846	148.536	0.601735495	hrde1
tm1200	gfp	green	10:tm1200:gfp	n	236.863	112.155	0.47350156	hrde1
tm1200	gfp	green	11:tm1200:gfp	n	216.046	106.882	0.494718717	hrde1
tm1200	gfp	green	12:tm1200:gfp	n	236.488	139.968	0.591860898	hrde1
tm1200	gfp	green	13:tm1200:gfp	n	254.18	168.983	0.664816272	hrde1
tm1200	gfp	green	14:tm1200:gfp	n	209.823	118.033	0.562536042	hrde1
tm1200	gfp	green	15:tm1200:gfp	n	297.875	195.099	0.654969366	hrde1
tm1200	gfp	green	16:tm1200:gfp	n	276.64	169.802	0.61380133	hrde1
tm1200	gfp	green	17:tm1200:gfp	n	245.676	147.892	0.601979843	hrde1
tm1200	gfp	green	18:tm1200:gfp	n	227.164	106.222	0.4676005	hrde1
tm1200	gfp	green	19:tm1200:gfp	n	316.834	157.702	0.497743298	hrde1
tm1200	gfp	green	20:tm1200:gfp	n	253.508	159.391	0.628741499	hrde1
tm1200	gfp	green	21:tm1200:gfp	n	335.608	198.408	0.591189721	hrde1
tm1200	gfp	green	22:tm1200:gfp	n	222.992	116.661	0.523162266	hrde1
tm1200	gfp	green	23:tm1200:gfp	n	197.614	66.499	0.336509559	hrde1
tm1200	gfp	green	24:tm1200:gfp	n	213.117	99.949	0.468986519	hrde1
tm1200	gfp	green	25:tm1200:gfp	n	251.231	138.111	0.549737095	hrde1
tm1200	gfp	green	26:tm1200:gfp	n	262.466	157.711	0.600881638	hrde1
tm1200	gfp	green	27:tm1200:gfp	n	190.342	80.653	0.423726766	hrde1
tm1200	gfp	green	28:tm1200:gfp	n	195.915	78.692	0.401663987	hrde1
tm1200	gfp	green	29:tm1200:gfp	n	212.179	106.234	0.500681029	hrde1
tm1200	gfp	green	30:tm1200:gfp	n	237.097	136.174	0.574338773	hrde1
tm1200	gfp	green	31:tm1200:gfp	n	242.282	139.424	0.575461652	hrde1
tm1200	gfp	green	32:tm1200:gfp	n	238.364	141.465	0.593483076	hrde1
tm1200	gfp	green	33:tm1200:gfp	n	199.102	80.878	0.4062139	hrde1
tm1200	gfp	green	34:tm1200:gfp	n	215.451	119.37	0.554047092	hrde1
tm1200	gfp	green	35:tm1200:gfp	n	220.576	126.659	0.574219317	hrde1
tm1200	gfp	green	36:tm1200:gfp	n	278.375	199.664	0.717248316	hrde1
tm1200	gfp	green	37:tm1200:gfp	n	263.761	141.374	0.535992812	hrde1
tm1200	gfp	green	38:tm1200:gfp	n	241.827	133.008	0.550013026	hrde1
tm1200	gfp	green	39:tm1200:gfp	n	219.793	108.019	0.491457872	hrde1
tm1200	gfp	green	40:tm1200:gfp	n	352.263	204.813	0.5814207	hrde1
tm1200	gfp	green	41:tm1200:gfp	n	341.802	219.739	0.642883892	hrde1
tm1200	gfp	green	42:tm1200:gfp	n	329.097	218.835	0.664955925	hrde1
tm1200	gfp	green	43:tm1200:gfp	n	194.081	48.461	0.249694715	hrde1
tm1200	gfp	green	44:tm1200:gfp	n	187.92	66.561	0.354198595	hrde1
tm1200	gfp	green	45:tm1200:gfp	n	265.339	151.636	0.571480257	hrde1
tm1200	gfp	green	46:tm1200:gfp	n	328.851	169.626	0.515814153	hrde1
tm1200	gfp	green	47:tm1200:gfp	n	254.802	144.987	0.569018297	hrde1
tm1200	gfp	green	48:tm1200:gfp	n	293.971	199.879	0.679927612	hrde1
tm1200	gfp	green	49:tm1200:gfp	n	478.981	272.965	0.569886906	hrde1
tm1200	gfp	green	50:tm1200:gfp	n	310.095	191.955	0.619019978	hrde1
tm1200	gfp	green	51:tm1200:gfp	n	282.909	174.626	0.617251484	hrde1
tm1200	gfp	green	52:tm1200:gfp	n	208.061	83.818	0.402853009	hrde1
tm1200	gfp	green	53:tm1200:gfp	n	236.474	132.556	0.560552111	hrde1
tm1200	gfp	green	54:tm1200:gfp	n	324.055	246.492	0.760648655	hrde1
tm1200	gfp	green	55:tm1200:gfp	n	279.082	174.554	0.625457751	hrde1
tm1200	gfp	green	56:tm1200:gfp	n	227.114	106.997	0.471115827	hrde1
tm1200	gfp	green	57:tm1200:gfp	n	210.339	106.322	0.50547925	hrde1
tm1200	gfp	green	58:tm1200:gfp	n	334.879	214.668	0.641031537	hrde1
tm1200	gfp	green	59:tm1200:gfp	n	258.393	170.054	0.658121544	hrde1
tm1200	gfp	green	60:tm1200:gfp	n	320.754	210.518	0.656322291	hrde1
tm1200	gfp	green	61:tm1200:gfp	n	232.118	129.792	0.559163874	hrde1
tm1200	gfp	green	62:tm1200:gfp	n	264.025	157.2	0.595398163	hrde1
tm1200	gfp	green	63:tm1200:gfp	n	196.404	81.628	0.415612717	hrde1
tm1200	gfp	green	64:tm1200:gfp	n	246.516	147.575	0.598642684	hrde1
tm1200	gfp	green	65:tm1200:gfp	n	229.855	113.273	0.492801984	hrde1
tm1200	gfp	green	66:tm1200:gfp	n	229.541	135.49	0.59026492	hrde1
tm1200	gfp	green	67:tm1200:gfp	n	351.672	248.883	0.707713438	hrde1
wt	ctrl	red	1:wt:ctrl	n	526.199	333.358	0.633520778	hrde1
wt	ctrl	red	2:wt:ctrl	n	463.608	310.951	0.67071966	hrde1
wt	ctrl	red	3:wt:ctrl	n	490.931	348.34	0.709549815	hrde1
wt	ctrl	red	4:wt:ctrl	n	488.306	328.572	0.672881349	hrde1
wt	ctrl	red	5:wt:ctrl	n	485.008	352.389	0.726563273	hrde1
wt	ctrl	red	6:wt:ctrl	n	489.491	334.652	0.683673449	hrde1
wt	ctrl	red	7:wt:ctrl	n	493.334	349.68	0.708809853	hrde1
wt	ctrl	red	8:wt:ctrl	n	469.918	328.502	0.69906239	hrde1
wt	ctrl	red	9:wt:ctrl	n	505.325	341.742	0.676281601	hrde1
wt	ctrl	red	10:wt:ctrl	n	436.288	279.968	0.641704562	hrde1
wt	ctrl	red	11:wt:ctrl	n	497.244	347.037	0.69792094	hrde1
wt	ctrl	red	12:wt:ctrl	n	459.393	321.642	0.700145627	hrde1
wt	ctrl	red	13:wt:ctrl	n	485.456	332.01	0.683913681	hrde1
wt	ctrl	red	14:wt:ctrl	n	535.297	379.542	0.709030688	hrde1
wt	ctrl	red	15:wt:ctrl	n	457.189	292.352	0.639455455	hrde1
wt	ctrl	red	16:wt:ctrl	n	453.556	313.435	0.691061302	hrde1
wt	ctrl	red	17:wt:ctrl	n	477.077	345.37	0.723929261	hrde1
wt	ctrl	red	18:wt:ctrl	n	455.708	291.969	0.640693163	hrde1
wt	ctrl	red	19:wt:ctrl	n	474.684	338.719	0.713567342	hrde1
wt	ctrl	red	20:wt:ctrl	n	493.43	356.571	0.722637456	hrde1
wt	ctrl	red	21:wt:ctrl	n	471.554	320.037	0.678685792	hrde1
wt	ctrl	red	22:wt:ctrl	n	512.274	360.484	0.703693726	hrde1
wt	ctrl	red	23:wt:ctrl	n	402.367	282.5	0.702095351	hrde1
wt	ctrl	red	24:wt:ctrl	n	482.777	348.907	0.722708414	hrde1
wt	ctrl	red	25:wt:ctrl	n	472.636	309.442	0.654715257	hrde1
wt	ctrl	red	26:wt:ctrl	n	474.065	349.766	0.737801778	hrde1
wt	ctrl	red	27:wt:ctrl	n	530.89	314.226	0.591885325	hrde1
wt	ctrl	red	28:wt:ctrl	n	478.06	311.104	0.650763502	hrde1
wt	ctrl	red	29:wt:ctrl	n	369.559	209.236	0.566177525	hrde1
wt	ctrl	red	30:wt:ctrl	n	463.38	334.012	0.720816608	hrde1
wt	ctrl	red	31:wt:ctrl	n	510.002	367.999	0.721563837	hrde1
wt	ctrl	red	32:wt:ctrl	n	499.919	366.324	0.732766708	hrde1
wt	ctrl	red	33:wt:ctrl	n	485.14	316.376	0.652133405	hrde1
wt	ctrl	red	34:wt:ctrl	n	490.445	371.844	0.758176758	hrde1
wt	ctrl	red	35:wt:ctrl	n	485.721	339.423	0.698802399	hrde1
wt	ctrl	red	36:wt:ctrl	n	502.983	373.785	0.743136448	hrde1
wt	ctrl	red	37:wt:ctrl	n	478.747	329.355	0.687952092	hrde1
wt	ctrl	red	38:wt:ctrl	n	445.012	303.036	0.680961412	hrde1
wt	ctrl	red	39:wt:ctrl	n	472.009	301.809	0.639413655	hrde1
wt	ctrl	red	40:wt:ctrl	n	448.946	292.9	0.652416994	hrde1
wt	ctrl	red	41:wt:ctrl	y	466.792	307.469	0.658685239	hrde1
wt	ctrl	red	42:wt:ctrl	n	512.195	345.375	0.674303732	hrde1
wt	ctrl	red	43:wt:ctrl	n	474.729	335.396	0.706499919	hrde1
wt	ctrl	red	44:wt:ctrl	n	519.573	379.211	0.729851243	hrde1
wt	ctrl	red	45:wt:ctrl	n	492.457	393.847	0.799759167	hrde1
wt	ctrl	red	46:wt:ctrl	n	465.612	334.816	0.719087996	hrde1
wt	ctrl	red	47:wt:ctrl	n	531.133	408.044	0.76825202	hrde1
wt	ctrl	red	48:wt:ctrl	n	490.057	325.098	0.663388136	hrde1
wt	ctrl	red	49:wt:ctrl	n	459.043	329.981	0.718845511	hrde1
wt	ctrl	red	50:wt:ctrl	n	477.474	338.656	0.709265845	hrde1
wt	ctrl	red	51:wt:ctrl	n	497.208	352.253	0.708462052	hrde1
wt	ctrl	red	52:wt:ctrl	n	490.901	357.55	0.728354597	hrde1
wt	ctrl	red	53:wt:ctrl	n	429.829	268.027	0.623566581	hrde1
wt	ctrl	red	54:wt:ctrl	n	441.833	255.48	0.57822752	hrde1
wt	ctrl	red	55:wt:ctrl	n	464.091	301.41	0.649463144	hrde1
wt	ctrl	red	56:wt:ctrl	n	503.226	325.083	0.645998021	hrde1
wt	ctrl	red	57:wt:ctrl	n	569.823	396.637	0.696070534	hrde1
wt	ctrl	red	58:wt:ctrl	n	530.099	356.634	0.672768672	hrde1
wt	ctrl	red	59:wt:ctrl	n	535.239	382.382	0.714413561	hrde1
wt	ctrl	red	60:wt:ctrl	n	413.223	221.91	0.537022383	hrde1
wt	ctrl	red	61:wt:ctrl	n	438.53	284.548	0.648867808	hrde1
wt	ctrl	red	62:wt:ctrl	n	469.532	314.933	0.670738097	hrde1
wt	ctrl	red	63:wt:ctrl	n	380.632	200.672	0.527207381	hrde1
wt	ctrl	red	64:wt:ctrl	n	430.387	262.82	0.610659709	hrde1
wt	ctrl	red	65:wt:ctrl	n	412.22	247.63	0.600722915	hrde1
wt	ctrl	red	66:wt:ctrl	n	365.211	162.767	0.445679347	hrde1
wt	ctrl	red	67:wt:ctrl	n	485.487	329.328	0.678345661	hrde1
wt	ctrl	red	68:wt:ctrl	n	384.504	197.177	0.512808709	hrde1
wt	gfp	red	1:wt:gfp	n	509.472	403.539	0.79207297	hrde1
wt	gfp	red	2:wt:gfp	n	435.191	273.233	0.627846164	hrde1
wt	gfp	red	3:wt:gfp	n	429.197	274.671	0.639964865	hrde1
wt	gfp	red	4:wt:gfp	n	451.706	312.175	0.691102177	hrde1
wt	gfp	red	5:wt:gfp	n	445.565	323.586	0.726237474	hrde1
wt	gfp	red	6:wt:gfp	n	536.535	363.11	0.676768524	hrde1
wt	gfp	red	7:wt:gfp	n	434.308	289.001	0.665428682	hrde1
wt	gfp	red	8:wt:gfp	n	452.86	305.077	0.673667359	hrde1
wt	gfp	red	9:wt:gfp	n	471.997	322.223	0.682680187	hrde1
wt	gfp	red	10:wt:gfp	n	499.984	393.576	0.78717719	hrde1
wt	gfp	red	11:wt:gfp	n	433.304	318.493	0.735033602	hrde1
wt	gfp	red	12:wt:gfp	n	465.687	344.615	0.740014216	hrde1
wt	gfp	red	13:wt:gfp	n	444.357	329.457	0.741424125	hrde1
wt	gfp	red	14:wt:gfp	n	435.668	280.711	0.6443232	hrde1
wt	gfp	red	15:wt:gfp	n	442.304	309.434	0.699595753	hrde1
wt	gfp	red	16:wt:gfp	n	487.817	385.663	0.790589504	hrde1
wt	gfp	red	17:wt:gfp	n	453.456	355.791	0.784620779	hrde1
wt	gfp	red	18:wt:gfp	n	433.921	307.062	0.70764494	hrde1
wt	gfp	red	19:wt:gfp	n	481.981	336.664	0.698500563	hrde1
wt	gfp	red	20:wt:gfp	y	450.015	318.845	0.708520827	hrde1
wt	gfp	red	21:wt:gfp	n	484.914	348.902	0.719513151	hrde1
wt	gfp	red	22:wt:gfp	n	490.866	370.841	0.755483166	hrde1
wt	gfp	red	23:wt:gfp	n	489.913	367.112	0.74934121	hrde1
wt	gfp	red	24:wt:gfp	n	490.664	371.551	0.757241208	hrde1
wt	gfp	red	25:wt:gfp	n	472.753	345.346	0.730499859	hrde1
wt	gfp	red	26:wt:gfp	n	475.628	338.999	0.712739788	hrde1
wt	gfp	red	27:wt:gfp	n	489.416	359.721	0.73500049	hrde1
wt	gfp	red	28:wt:gfp	n	465.542	336.491	0.722794077	hrde1
wt	gfp	red	29:wt:gfp	n	462.619	320.861	0.693575059	hrde1
wt	gfp	red	30:wt:gfp	n	498.846	378.589	0.75892961	hrde1
wt	gfp	red	31:wt:gfp	n	411.458	293.879	0.714238148	hrde1
wt	gfp	red	32:wt:gfp	n	440.955	319.823	0.725296232	hrde1
wt	gfp	red	33:wt:gfp	n	456.151	331.401	0.726516	hrde1
wt	gfp	red	34:wt:gfp	n	516.072	402.871	0.780648824	hrde1
wt	gfp	red	35:wt:gfp	n	475.558	371.588	0.781372619	hrde1
wt	gfp	red	36:wt:gfp	n	435.151	290.219	0.666938603	hrde1
wt	gfp	red	37:wt:gfp	n	477.86	371.236	0.776871887	hrde1
wt	gfp	red	38:wt:gfp	n	462.962	316.617	0.683894142	hrde1
wt	gfp	red	39:wt:gfp	n	490.083	386.987	0.789635633	hrde1
wt	gfp	red	40:wt:gfp	n	453.38	351.351	0.774959195	hrde1
wt	gfp	red	41:wt:gfp	n	454.73	342.348	0.752859939	hrde1
wt	gfp	red	42:wt:gfp	n	501.489	337.939	0.673871212	hrde1
wt	gfp	red	43:wt:gfp	n	474.414	334.967	0.706064745	hrde1
wt	gfp	red	44:wt:gfp	n	463.644	331.479	0.71494293	hrde1
wt	gfp	red	45:wt:gfp	n	411.571	275.786	0.670081225	hrde1
wt	gfp	red	46:wt:gfp	n	482.566	357.448	0.740723549	hrde1
wt	gfp	red	47:wt:gfp	n	453.314	320.285	0.706541161	hrde1
wt	gfp	red	48:wt:gfp	n	429.872	304.281	0.707840939	hrde1
wt	gfp	red	49:wt:gfp	n	484.767	361.429	0.745572615	hrde1
wt	gfp	red	50:wt:gfp	n	434.086	328.827	0.757515792	hrde1
wt	gfp	red	51:wt:gfp	n	481.521	367.207	0.762598101	hrde1
wt	gfp	red	52:wt:gfp	n	448.498	332.124	0.740525041	hrde1
wt	gfp	red	53:wt:gfp	n	476.286	353.886	0.743011552	hrde1
wt	gfp	red	54:wt:gfp	n	451.579	308.853	0.68394013	hrde1
wt	gfp	red	55:wt:gfp	n	479.433	338.955	0.706991384	hrde1
wt	gfp	red	56:wt:gfp	n	498.909	383.813	0.769304623	hrde1
wt	gfp	red	57:wt:gfp	n	470.475	346.74	0.736999841	hrde1
wt	gfp	red	58:wt:gfp	n	437.41	314.956	0.720047553	hrde1
wt	gfp	red	59:wt:gfp	n	446.782	343.186	0.768128528	hrde1
wt	gfp	red	60:wt:gfp	n	471.722	333.597	0.707189828	hrde1
wt	gfp	red	61:wt:gfp	n	452.789	302.52	0.668125772	hrde1
wt	gfp	red	62:wt:gfp	n	490.348	376.316	0.767446793	hrde1
wt	gfp	red	63:wt:gfp	n	477.874	347.44	0.727053575	hrde1
tm1200	ctrl	red	1:tm1200:ctrl	n	529.74	366.673	0.692175407	hrde1
tm1200	ctrl	red	2:tm1200:ctrl	n	544.008	364.911	0.670782415	hrde1
tm1200	ctrl	red	3:tm1200:ctrl	n	521.071	365.108	0.700687622	hrde1
tm1200	ctrl	red	4:tm1200:ctrl	n	500.991	297.174	0.593172332	hrde1
tm1200	ctrl	red	5:tm1200:ctrl	n	536.072	325.228	0.606687161	hrde1
tm1200	ctrl	red	6:tm1200:ctrl	n	615.704	430.675	0.699483843	hrde1
tm1200	ctrl	red	7:tm1200:ctrl	n	689.545	468.142	0.678914357	hrde1
tm1200	ctrl	red	8:tm1200:ctrl	n	549.588	348.025	0.633247087	hrde1
tm1200	ctrl	red	9:tm1200:ctrl	n	479.945	292.02	0.608444718	hrde1
tm1200	ctrl	red	10:tm1200:ctrl	n	535.937	356.337	0.664885985	hrde1
tm1200	ctrl	red	11:tm1200:ctrl	n	621.455	421.782	0.678700791	hrde1
tm1200	ctrl	red	12:tm1200:ctrl	n	552.895	361.799	0.654371987	hrde1
tm1200	ctrl	red	13:tm1200:ctrl	n	592.514	395.56	0.66759604	hrde1
tm1200	ctrl	red	14:tm1200:ctrl	n	506.23	319.154	0.630452561	hrde1
tm1200	ctrl	red	15:tm1200:ctrl	n	558.815	360.461	0.645045319	hrde1
tm1200	ctrl	red	16:tm1200:ctrl	n	590.824	380.169	0.643455581	hrde1
tm1200	ctrl	red	17:tm1200:ctrl	n	541.106	329.087	0.608174738	hrde1
tm1200	ctrl	red	18:tm1200:ctrl	n	598.84	400.148	0.668205197	hrde1
tm1200	ctrl	red	19:tm1200:ctrl	n	535.138	331.587	0.619628956	hrde1
tm1200	ctrl	red	20:tm1200:ctrl	n	600.062	386.491	0.644085111	hrde1
tm1200	ctrl	red	21:tm1200:ctrl	n	582.768	368.896	0.633006617	hrde1
tm1200	ctrl	red	22:tm1200:ctrl	n	563.526	383.5	0.680536479	hrde1
tm1200	ctrl	red	23:tm1200:ctrl	n	487.468	291.743	0.598486465	hrde1
tm1200	ctrl	red	24:tm1200:ctrl	n	564.016	384.554	0.681813991	hrde1
tm1200	ctrl	red	25:tm1200:ctrl	n	618.166	411.117	0.665059224	hrde1
tm1200	ctrl	red	26:tm1200:ctrl	n	537.529	340.531	0.633511866	hrde1
tm1200	ctrl	red	27:tm1200:ctrl	n	540.275	354.836	0.656769238	hrde1
tm1200	ctrl	red	28:tm1200:ctrl	n	529.422	348.967	0.659147145	hrde1
tm1200	ctrl	red	29:tm1200:ctrl	n	527.407	329.952	0.625611719	hrde1
tm1200	ctrl	red	30:tm1200:ctrl	n	559.778	359.223	0.641724041	hrde1
tm1200	ctrl	red	31:tm1200:ctrl	n	563.076	404.463	0.718309784	hrde1
tm1200	ctrl	red	32:tm1200:ctrl	n	533.166	378.976	0.710803014	hrde1
tm1200	ctrl	red	33:tm1200:ctrl	n	504.035	287.095	0.569593381	hrde1
tm1200	ctrl	red	34:tm1200:ctrl	n	555.993	360.51	0.648407444	hrde1
tm1200	ctrl	red	35:tm1200:ctrl	n	560.458	365.1	0.651431508	hrde1
tm1200	ctrl	red	36:tm1200:ctrl	n	565.557	395.519	0.699344186	hrde1
tm1200	ctrl	red	37:tm1200:ctrl	n	543.036	372.879	0.686656133	hrde1
[truncated: 621 more rows]
