# Supplementary material for: A genetic framework for RNAi inheritance in Caenorhabditis elegans
Source: EMBO Rep. 2025 Jul 7;26(16):4072–99. doi: 10.1038/s44319-025-00512-7 (PMC12373942; doi:10.1038/s44319-025-00512-7)
Supplement: Supplementary file 11 — Figure EV4 Source Data [file 44319_2025_512_MOESM11_ESM.zip › Figure_EV4/EV4D/F1_hermaphrodites_MFI.csv]

genotype	RNAi	channel	id	image	Mean_Intensity	gene	sex
wt	ctrl	green	1:wt:ctrl	n	515.651	wago1	herma
wt	ctrl	green	2:wt:ctrl	n	451.232	wago1	herma
wt	ctrl	green	3:wt:ctrl	n	558.7	wago1	herma
wt	ctrl	green	4:wt:ctrl	n	498.213	wago1	herma
wt	ctrl	green	5:wt:ctrl	n	389.563	wago1	herma
wt	ctrl	green	6:wt:ctrl	n	419.903	wago1	herma
wt	ctrl	green	7:wt:ctrl	n	403.819	wago1	herma
wt	ctrl	green	8:wt:ctrl	n	451.713	wago1	herma
wt	ctrl	green	9:wt:ctrl	n	499.016	wago1	herma
wt	ctrl	green	10:wt:ctrl	n	522.149	wago1	herma
wt	ctrl	green	11:wt:ctrl	n	458.223	wago1	herma
wt	ctrl	green	12:wt:ctrl	n	419.974	wago1	herma
wt	ctrl	green	13:wt:ctrl	n	529.719	wago1	herma
wt	ctrl	green	14:wt:ctrl	n	461.617	wago1	herma
wt	ctrl	green	15:wt:ctrl	n	387.317	wago1	herma
wt	ctrl	green	16:wt:ctrl	n	504.381	wago1	herma
wt	ctrl	green	17:wt:ctrl	n	453.233	wago1	herma
wt	ctrl	green	18:wt:ctrl	n	443.574	wago1	herma
wt	ctrl	green	19:wt:ctrl	n	515.261	wago1	herma
wt	ctrl	green	20:wt:ctrl	n	541.314	wago1	herma
wt	ctrl	green	21:wt:ctrl	n	467.523	wago1	herma
wt	ctrl	green	22:wt:ctrl	n	543.911	wago1	herma
wt	ctrl	green	23:wt:ctrl	n	491.777	wago1	herma
wt	ctrl	green	24:wt:ctrl	n	443.098	wago1	herma
wt	ctrl	green	25:wt:ctrl	n	476.151	wago1	herma
wt	ctrl	green	26:wt:ctrl	n	497.763	wago1	herma
wt	ctrl	green	27:wt:ctrl	n	481.525	wago1	herma
wt	ctrl	green	28:wt:ctrl	n	496.272	wago1	herma
wt	ctrl	green	29:wt:ctrl	n	423.539	wago1	herma
wt	ctrl	green	30:wt:ctrl	n	479.111	wago1	herma
wt	ctrl	green	31:wt:ctrl	n	486.692	wago1	herma
wt	ctrl	green	32:wt:ctrl	n	505.92	wago1	herma
wt	ctrl	green	33:wt:ctrl	n	467.712	wago1	herma
wt	ctrl	green	34:wt:ctrl	n	447.847	wago1	herma
wt	ctrl	green	35:wt:ctrl	n	490.228	wago1	herma
wt	ctrl	green	36:wt:ctrl	n	462.658	wago1	herma
wt	ctrl	green	37:wt:ctrl	n	420.51	wago1	herma
wt	ctrl	green	38:wt:ctrl	n	368.442	wago1	herma
wt	ctrl	green	39:wt:ctrl	n	418.656	wago1	herma
wt	ctrl	green	40:wt:ctrl	n	380.326	wago1	herma
wt	ctrl	green	41:wt:ctrl	n	426.512	wago1	herma
wt	ctrl	green	42:wt:ctrl	n	420.224	wago1	herma
wt	ctrl	green	43:wt:ctrl	n	450.79	wago1	herma
wt	ctrl	green	44:wt:ctrl	n	426.888	wago1	herma
wt	ctrl	green	45:wt:ctrl	n	423.904	wago1	herma
wt	ctrl	green	46:wt:ctrl	n	423.322	wago1	herma
wt	ctrl	green	47:wt:ctrl	n	516.576	wago1	herma
wt	ctrl	green	48:wt:ctrl	n	441.888	wago1	herma
wt	ctrl	green	49:wt:ctrl	n	460.214	wago1	herma
wt	ctrl	green	50:wt:ctrl	n	446.939	wago1	herma
wt	ctrl	green	51:wt:ctrl	n	498.791	wago1	herma
wt	ctrl	green	52:wt:ctrl	y	424.262	wago1	herma
wt	ctrl	green	53:wt:ctrl	n	410.924	wago1	herma
wt	ctrl	green	54:wt:ctrl	n	403.796	wago1	herma
wt	ctrl	green	55:wt:ctrl	n	422.027	wago1	herma
wt	ctrl	green	56:wt:ctrl	n	484.502	wago1	herma
wt	ctrl	green	57:wt:ctrl	n	503.943	wago1	herma
wt	ctrl	green	58:wt:ctrl	n	483.549	wago1	herma
wt	ctrl	green	59:wt:ctrl	n	551.012	wago1	herma
wt	ctrl	green	60:wt:ctrl	n	488.723	wago1	herma
wt	ctrl	green	61:wt:ctrl	n	430.226	wago1	herma
wt	ctrl	green	62:wt:ctrl	n	423.243	wago1	herma
wt	ctrl	green	63:wt:ctrl	n	413.186	wago1	herma
wt	ctrl	green	64:wt:ctrl	n	437.615	wago1	herma
wt	ctrl	green	65:wt:ctrl	n	472.322	wago1	herma
wt	ctrl	green	66:wt:ctrl	n	491.748	wago1	herma
wt	ctrl	green	67:wt:ctrl	n	442.286	wago1	herma
wt	gfp	green	1:wt:gfp	n	195.106	wago1	herma
wt	gfp	green	2:wt:gfp	n	200.545	wago1	herma
wt	gfp	green	3:wt:gfp	n	245.38	wago1	herma
wt	gfp	green	4:wt:gfp	n	180.586	wago1	herma
wt	gfp	green	5:wt:gfp	n	196.127	wago1	herma
wt	gfp	green	6:wt:gfp	n	248.826	wago1	herma
wt	gfp	green	7:wt:gfp	n	225.177	wago1	herma
wt	gfp	green	8:wt:gfp	n	248.714	wago1	herma
wt	gfp	green	9:wt:gfp	n	218.862	wago1	herma
wt	gfp	green	10:wt:gfp	n	260.61	wago1	herma
wt	gfp	green	11:wt:gfp	n	206.254	wago1	herma
wt	gfp	green	12:wt:gfp	n	286.986	wago1	herma
wt	gfp	green	13:wt:gfp	n	193.552	wago1	herma
wt	gfp	green	14:wt:gfp	n	316.437	wago1	herma
wt	gfp	green	15:wt:gfp	n	204.636	wago1	herma
wt	gfp	green	16:wt:gfp	n	202.479	wago1	herma
wt	gfp	green	17:wt:gfp	n	196.715	wago1	herma
wt	gfp	green	18:wt:gfp	n	189.831	wago1	herma
wt	gfp	green	19:wt:gfp	n	178.953	wago1	herma
wt	gfp	green	20:wt:gfp	n	275.462	wago1	herma
wt	gfp	green	21:wt:gfp	n	195.76	wago1	herma
wt	gfp	green	22:wt:gfp	n	206.679	wago1	herma
wt	gfp	green	23:wt:gfp	n	219.404	wago1	herma
wt	gfp	green	24:wt:gfp	n	219.515	wago1	herma
wt	gfp	green	25:wt:gfp	n	251.407	wago1	herma
wt	gfp	green	26:wt:gfp	n	167.918	wago1	herma
wt	gfp	green	27:wt:gfp	n	177.396	wago1	herma
wt	gfp	green	28:wt:gfp	n	221.126	wago1	herma
wt	gfp	green	29:wt:gfp	n	204.515	wago1	herma
wt	gfp	green	30:wt:gfp	n	180.866	wago1	herma
wt	gfp	green	31:wt:gfp	n	190.82	wago1	herma
wt	gfp	green	32:wt:gfp	n	330.286	wago1	herma
wt	gfp	green	33:wt:gfp	n	331.136	wago1	herma
wt	gfp	green	34:wt:gfp	n	221.143	wago1	herma
wt	gfp	green	35:wt:gfp	n	196.928	wago1	herma
wt	gfp	green	36:wt:gfp	n	227.713	wago1	herma
wt	gfp	green	37:wt:gfp	y	191.568	wago1	herma
wt	gfp	green	38:wt:gfp	n	175.792	wago1	herma
wt	gfp	green	39:wt:gfp	n	187.244	wago1	herma
wt	gfp	green	40:wt:gfp	n	229.238	wago1	herma
wt	gfp	green	41:wt:gfp	n	181.162	wago1	herma
wt	gfp	green	42:wt:gfp	n	279.053	wago1	herma
wt	gfp	green	43:wt:gfp	n	183.303	wago1	herma
wt	gfp	green	44:wt:gfp	n	220.975	wago1	herma
wt	gfp	green	45:wt:gfp	n	278.469	wago1	herma
wt	gfp	green	46:wt:gfp	n	255.645	wago1	herma
wt	gfp	green	47:wt:gfp	n	167.84	wago1	herma
wt	gfp	green	48:wt:gfp	n	194.465	wago1	herma
wt	gfp	green	49:wt:gfp	n	217.516	wago1	herma
wt	gfp	green	50:wt:gfp	n	176.581	wago1	herma
wt	gfp	green	51:wt:gfp	n	180.635	wago1	herma
wt	gfp	green	52:wt:gfp	n	221.517	wago1	herma
wt	gfp	green	53:wt:gfp	n	188.509	wago1	herma
wt	gfp	green	54:wt:gfp	n	222.055	wago1	herma
wt	gfp	green	55:wt:gfp	n	207.346	wago1	herma
wt	gfp	green	56:wt:gfp	n	276.169	wago1	herma
wt	gfp	green	57:wt:gfp	n	203.199	wago1	herma
wt	gfp	green	58:wt:gfp	n	230.878	wago1	herma
wt	gfp	green	59:wt:gfp	n	209.045	wago1	herma
wt	gfp	green	60:wt:gfp	n	236.321	wago1	herma
wt	gfp	green	61:wt:gfp	n	236.845	wago1	herma
wt	gfp	green	62:wt:gfp	n	265.258	wago1	herma
wt	gfp	green	63:wt:gfp	n	178.562	wago1	herma
wt	gfp	green	64:wt:gfp	n	187.231	wago1	herma
ok1074	ctrl	green	1:ok1074:ctrl	n	546.611	wago1	herma
ok1074	ctrl	green	2:ok1074:ctrl	n	548.327	wago1	herma
ok1074	ctrl	green	3:ok1074:ctrl	n	599.564	wago1	herma
ok1074	ctrl	green	4:ok1074:ctrl	n	443.957	wago1	herma
ok1074	ctrl	green	5:ok1074:ctrl	n	681.17	wago1	herma
ok1074	ctrl	green	6:ok1074:ctrl	n	501.801	wago1	herma
ok1074	ctrl	green	7:ok1074:ctrl	n	570.918	wago1	herma
ok1074	ctrl	green	8:ok1074:ctrl	n	574.781	wago1	herma
ok1074	ctrl	green	9:ok1074:ctrl	n	672.303	wago1	herma
ok1074	ctrl	green	10:ok1074:ctrl	n	771.907	wago1	herma
ok1074	ctrl	green	11:ok1074:ctrl	n	621.095	wago1	herma
ok1074	ctrl	green	12:ok1074:ctrl	n	617.55	wago1	herma
ok1074	ctrl	green	13:ok1074:ctrl	n	515.768	wago1	herma
ok1074	ctrl	green	14:ok1074:ctrl	n	741.379	wago1	herma
ok1074	ctrl	green	15:ok1074:ctrl	n	559.094	wago1	herma
ok1074	ctrl	green	16:ok1074:ctrl	n	579.618	wago1	herma
ok1074	ctrl	green	17:ok1074:ctrl	n	580.801	wago1	herma
ok1074	ctrl	green	18:ok1074:ctrl	n	580.572	wago1	herma
ok1074	ctrl	green	19:ok1074:ctrl	n	596.446	wago1	herma
ok1074	ctrl	green	20:ok1074:ctrl	n	462.384	wago1	herma
ok1074	ctrl	green	21:ok1074:ctrl	n	461.678	wago1	herma
ok1074	ctrl	green	22:ok1074:ctrl	n	846.139	wago1	herma
ok1074	ctrl	green	23:ok1074:ctrl	n	749.96	wago1	herma
ok1074	ctrl	green	24:ok1074:ctrl	n	600.308	wago1	herma
ok1074	ctrl	green	25:ok1074:ctrl	n	617.161	wago1	herma
ok1074	ctrl	green	26:ok1074:ctrl	n	522.698	wago1	herma
ok1074	ctrl	green	27:ok1074:ctrl	n	491.944	wago1	herma
ok1074	ctrl	green	28:ok1074:ctrl	n	779.074	wago1	herma
ok1074	ctrl	green	29:ok1074:ctrl	n	592.964	wago1	herma
ok1074	ctrl	green	30:ok1074:ctrl	n	693.964	wago1	herma
ok1074	ctrl	green	31:ok1074:ctrl	n	592.137	wago1	herma
ok1074	ctrl	green	32:ok1074:ctrl	n	549.966	wago1	herma
ok1074	ctrl	green	33:ok1074:ctrl	n	614.918	wago1	herma
ok1074	ctrl	green	34:ok1074:ctrl	y	673.763	wago1	herma
ok1074	ctrl	green	35:ok1074:ctrl	n	722.834	wago1	herma
ok1074	ctrl	green	36:ok1074:ctrl	n	571.014	wago1	herma
ok1074	ctrl	green	37:ok1074:ctrl	n	556.322	wago1	herma
ok1074	ctrl	green	38:ok1074:ctrl	n	596.88	wago1	herma
ok1074	ctrl	green	39:ok1074:ctrl	n	567.995	wago1	herma
ok1074	ctrl	green	40:ok1074:ctrl	n	542.315	wago1	herma
ok1074	ctrl	green	41:ok1074:ctrl	n	523.502	wago1	herma
ok1074	ctrl	green	42:ok1074:ctrl	n	572.093	wago1	herma
ok1074	ctrl	green	43:ok1074:ctrl	n	704.59	wago1	herma
ok1074	ctrl	green	44:ok1074:ctrl	n	573.041	wago1	herma
ok1074	ctrl	green	45:ok1074:ctrl	n	628.971	wago1	herma
ok1074	ctrl	green	46:ok1074:ctrl	n	550.151	wago1	herma
ok1074	ctrl	green	47:ok1074:ctrl	n	502.912	wago1	herma
ok1074	ctrl	green	48:ok1074:ctrl	n	687.15	wago1	herma
ok1074	ctrl	green	49:ok1074:ctrl	n	514.866	wago1	herma
ok1074	ctrl	green	50:ok1074:ctrl	n	810.325	wago1	herma
ok1074	ctrl	green	51:ok1074:ctrl	n	605.625	wago1	herma
ok1074	ctrl	green	52:ok1074:ctrl	n	520.325	wago1	herma
ok1074	ctrl	green	53:ok1074:ctrl	n	528.128	wago1	herma
ok1074	ctrl	green	54:ok1074:ctrl	n	579.877	wago1	herma
ok1074	ctrl	green	55:ok1074:ctrl	n	509.744	wago1	herma
ok1074	ctrl	green	56:ok1074:ctrl	n	674.197	wago1	herma
ok1074	ctrl	green	57:ok1074:ctrl	n	624.747	wago1	herma
ok1074	ctrl	green	58:ok1074:ctrl	n	481.681	wago1	herma
ok1074	ctrl	green	59:ok1074:ctrl	n	558.884	wago1	herma
ok1074	ctrl	green	60:ok1074:ctrl	n	561.487	wago1	herma
ok1074	ctrl	green	61:ok1074:ctrl	n	635.558	wago1	herma
ok1074	ctrl	green	62:ok1074:ctrl	n	607.456	wago1	herma
ok1074	ctrl	green	63:ok1074:ctrl	n	603.925	wago1	herma
ok1074	ctrl	green	64:ok1074:ctrl	n	784.27	wago1	herma
ok1074	ctrl	green	65:ok1074:ctrl	n	572.979	wago1	herma
ok1074	ctrl	green	66:ok1074:ctrl	n	530.912	wago1	herma
ok1074	ctrl	green	67:ok1074:ctrl	n	568.319	wago1	herma
ok1074	ctrl	green	68:ok1074:ctrl	n	482.197	wago1	herma
ok1074	ctrl	green	69:ok1074:ctrl	n	464.166	wago1	herma
ok1074	gfp	green	1:ok1074:gfp	n	291.234	wago1	herma
ok1074	gfp	green	2:ok1074:gfp	n	201.774	wago1	herma
ok1074	gfp	green	3:ok1074:gfp	n	271.052	wago1	herma
ok1074	gfp	green	4:ok1074:gfp	n	271.278	wago1	herma
ok1074	gfp	green	5:ok1074:gfp	n	248.974	wago1	herma
ok1074	gfp	green	6:ok1074:gfp	n	342.481	wago1	herma
ok1074	gfp	green	7:ok1074:gfp	n	239.602	wago1	herma
ok1074	gfp	green	8:ok1074:gfp	n	201.722	wago1	herma
ok1074	gfp	green	9:ok1074:gfp	n	286.051	wago1	herma
ok1074	gfp	green	10:ok1074:gfp	n	141.332	wago1	herma
ok1074	gfp	green	11:ok1074:gfp	n	192.586	wago1	herma
ok1074	gfp	green	12:ok1074:gfp	n	180.319	wago1	herma
ok1074	gfp	green	13:ok1074:gfp	n	239.244	wago1	herma
ok1074	gfp	green	14:ok1074:gfp	n	176.867	wago1	herma
ok1074	gfp	green	15:ok1074:gfp	n	240.435	wago1	herma
ok1074	gfp	green	16:ok1074:gfp	y	191.641	wago1	herma
ok1074	gfp	green	17:ok1074:gfp	n	187.654	wago1	herma
ok1074	gfp	green	18:ok1074:gfp	n	280.026	wago1	herma
ok1074	gfp	green	19:ok1074:gfp	n	237.493	wago1	herma
ok1074	gfp	green	20:ok1074:gfp	n	209.669	wago1	herma
ok1074	gfp	green	21:ok1074:gfp	n	210.049	wago1	herma
ok1074	gfp	green	22:ok1074:gfp	n	279.749	wago1	herma
ok1074	gfp	green	23:ok1074:gfp	n	166.759	wago1	herma
ok1074	gfp	green	24:ok1074:gfp	n	187.341	wago1	herma
ok1074	gfp	green	25:ok1074:gfp	n	239.44	wago1	herma
ok1074	gfp	green	26:ok1074:gfp	n	223.734	wago1	herma
ok1074	gfp	green	27:ok1074:gfp	n	169.332	wago1	herma
ok1074	gfp	green	28:ok1074:gfp	n	158.633	wago1	herma
ok1074	gfp	green	29:ok1074:gfp	n	254.378	wago1	herma
ok1074	gfp	green	30:ok1074:gfp	n	192.337	wago1	herma
ok1074	gfp	green	31:ok1074:gfp	n	243.575	wago1	herma
ok1074	gfp	green	32:ok1074:gfp	n	284.841	wago1	herma
ok1074	gfp	green	33:ok1074:gfp	n	191.801	wago1	herma
ok1074	gfp	green	34:ok1074:gfp	n	169.921	wago1	herma
ok1074	gfp	green	35:ok1074:gfp	n	241.291	wago1	herma
ok1074	gfp	green	36:ok1074:gfp	n	209.164	wago1	herma
ok1074	gfp	green	37:ok1074:gfp	n	214.539	wago1	herma
ok1074	gfp	green	38:ok1074:gfp	n	205.86	wago1	herma
ok1074	gfp	green	39:ok1074:gfp	n	268.993	wago1	herma
ok1074	gfp	green	40:ok1074:gfp	n	175.43	wago1	herma
ok1074	gfp	green	41:ok1074:gfp	n	173.921	wago1	herma
ok1074	gfp	green	42:ok1074:gfp	n	188.859	wago1	herma
ok1074	gfp	green	43:ok1074:gfp	n	276.145	wago1	herma
ok1074	gfp	green	44:ok1074:gfp	n	173.674	wago1	herma
ok1074	gfp	green	45:ok1074:gfp	n	159.473	wago1	herma
ok1074	gfp	green	46:ok1074:gfp	n	245.031	wago1	herma
ok1074	gfp	green	47:ok1074:gfp	n	199.115	wago1	herma
ok1074	gfp	green	48:ok1074:gfp	n	284.716	wago1	herma
ok1074	gfp	green	49:ok1074:gfp	n	215.271	wago1	herma
ok1074	gfp	green	50:ok1074:gfp	n	207.53	wago1	herma
ok1074	gfp	green	51:ok1074:gfp	n	167.683	wago1	herma
ok1074	gfp	green	52:ok1074:gfp	n	231.974	wago1	herma
ok1074	gfp	green	53:ok1074:gfp	n	217.285	wago1	herma
ok1074	gfp	green	54:ok1074:gfp	n	197.437	wago1	herma
ok1074	gfp	green	55:ok1074:gfp	n	182.976	wago1	herma
ok1074	gfp	green	56:ok1074:gfp	n	214.333	wago1	herma
ok1074	gfp	green	57:ok1074:gfp	n	189.46	wago1	herma
ok1074	gfp	green	58:ok1074:gfp	n	201.185	wago1	herma
ok1074	gfp	green	59:ok1074:gfp	n	260.089	wago1	herma
ok1074	gfp	green	60:ok1074:gfp	n	161.819	wago1	herma
ok1074	gfp	green	61:ok1074:gfp	n	190.178	wago1	herma
ok1074	gfp	green	62:ok1074:gfp	n	189.42	wago1	herma
ok1074	gfp	green	63:ok1074:gfp	n	168.015	wago1	herma
ok1074	gfp	green	64:ok1074:gfp	n	234.289	wago1	herma
ok1074	gfp	green	65:ok1074:gfp	n	180.113	wago1	herma
ok1074	gfp	green	66:ok1074:gfp	n	212.701	wago1	herma
ok1074	gfp	green	67:ok1074:gfp	n	214.621	wago1	herma
wt	ctrl	red	1:wt:ctrl	n	257.028	wago1	herma
wt	ctrl	red	2:wt:ctrl	n	253.396	wago1	herma
wt	ctrl	red	3:wt:ctrl	n	255.476	wago1	herma
wt	ctrl	red	4:wt:ctrl	n	245.245	wago1	herma
wt	ctrl	red	5:wt:ctrl	n	239.666	wago1	herma
wt	ctrl	red	6:wt:ctrl	n	238.215	wago1	herma
wt	ctrl	red	7:wt:ctrl	n	242.437	wago1	herma
wt	ctrl	red	8:wt:ctrl	n	240.114	wago1	herma
wt	ctrl	red	9:wt:ctrl	n	254.542	wago1	herma
wt	ctrl	red	10:wt:ctrl	n	250.061	wago1	herma
wt	ctrl	red	11:wt:ctrl	n	246.955	wago1	herma
wt	ctrl	red	12:wt:ctrl	n	224.106	wago1	herma
wt	ctrl	red	13:wt:ctrl	n	251.56	wago1	herma
wt	ctrl	red	14:wt:ctrl	n	244.201	wago1	herma
wt	ctrl	red	15:wt:ctrl	n	230.513	wago1	herma
wt	ctrl	red	16:wt:ctrl	n	240.42	wago1	herma
wt	ctrl	red	17:wt:ctrl	n	231.962	wago1	herma
wt	ctrl	red	18:wt:ctrl	n	246.643	wago1	herma
wt	ctrl	red	19:wt:ctrl	n	261.164	wago1	herma
wt	ctrl	red	20:wt:ctrl	n	248.3	wago1	herma
wt	ctrl	red	21:wt:ctrl	n	237.624	wago1	herma
wt	ctrl	red	22:wt:ctrl	n	262.507	wago1	herma
wt	ctrl	red	23:wt:ctrl	n	229.016	wago1	herma
wt	ctrl	red	24:wt:ctrl	n	233.933	wago1	herma
wt	ctrl	red	25:wt:ctrl	n	233.591	wago1	herma
wt	ctrl	red	26:wt:ctrl	n	259.22	wago1	herma
wt	ctrl	red	27:wt:ctrl	n	245.269	wago1	herma
wt	ctrl	red	28:wt:ctrl	n	254.939	wago1	herma
wt	ctrl	red	29:wt:ctrl	n	239.684	wago1	herma
wt	ctrl	red	30:wt:ctrl	n	239.008	wago1	herma
wt	ctrl	red	31:wt:ctrl	n	244.599	wago1	herma
wt	ctrl	red	32:wt:ctrl	n	255.947	wago1	herma
wt	ctrl	red	33:wt:ctrl	n	244.838	wago1	herma
wt	ctrl	red	34:wt:ctrl	n	256.576	wago1	herma
wt	ctrl	red	35:wt:ctrl	n	254.438	wago1	herma
wt	ctrl	red	36:wt:ctrl	n	281.012	wago1	herma
wt	ctrl	red	37:wt:ctrl	n	231.17	wago1	herma
wt	ctrl	red	38:wt:ctrl	n	207.637	wago1	herma
wt	ctrl	red	39:wt:ctrl	n	227.671	wago1	herma
wt	ctrl	red	40:wt:ctrl	n	235.203	wago1	herma
wt	ctrl	red	41:wt:ctrl	n	246.204	wago1	herma
wt	ctrl	red	42:wt:ctrl	n	224.762	wago1	herma
wt	ctrl	red	43:wt:ctrl	n	228.813	wago1	herma
wt	ctrl	red	44:wt:ctrl	n	224.866	wago1	herma
wt	ctrl	red	45:wt:ctrl	n	229.817	wago1	herma
wt	ctrl	red	46:wt:ctrl	n	230.845	wago1	herma
wt	ctrl	red	47:wt:ctrl	n	239.298	wago1	herma
wt	ctrl	red	48:wt:ctrl	n	226.928	wago1	herma
wt	ctrl	red	49:wt:ctrl	n	231.922	wago1	herma
wt	ctrl	red	50:wt:ctrl	n	239.442	wago1	herma
wt	ctrl	red	51:wt:ctrl	n	245.927	wago1	herma
wt	ctrl	red	52:wt:ctrl	y	225.873	wago1	herma
wt	ctrl	red	53:wt:ctrl	n	230.201	wago1	herma
wt	ctrl	red	54:wt:ctrl	n	244.206	wago1	herma
wt	ctrl	red	55:wt:ctrl	n	223.665	wago1	herma
wt	ctrl	red	56:wt:ctrl	n	217.326	wago1	herma
wt	ctrl	red	57:wt:ctrl	n	255.363	wago1	herma
wt	ctrl	red	58:wt:ctrl	n	231.982	wago1	herma
wt	ctrl	red	59:wt:ctrl	n	250.856	wago1	herma
wt	ctrl	red	60:wt:ctrl	n	242.395	wago1	herma
wt	ctrl	red	61:wt:ctrl	n	234.733	wago1	herma
wt	ctrl	red	62:wt:ctrl	n	217.377	wago1	herma
wt	ctrl	red	63:wt:ctrl	n	221.976	wago1	herma
wt	ctrl	red	64:wt:ctrl	n	245.262	wago1	herma
wt	ctrl	red	65:wt:ctrl	n	221.607	wago1	herma
wt	ctrl	red	66:wt:ctrl	n	233.378	wago1	herma
wt	ctrl	red	67:wt:ctrl	n	235.333	wago1	herma
wt	gfp	red	1:wt:gfp	n	252.619	wago1	herma
wt	gfp	red	2:wt:gfp	n	266.474	wago1	herma
wt	gfp	red	3:wt:gfp	n	249.754	wago1	herma
wt	gfp	red	4:wt:gfp	n	237.628	wago1	herma
wt	gfp	red	5:wt:gfp	n	242.48	wago1	herma
wt	gfp	red	6:wt:gfp	n	255.326	wago1	herma
wt	gfp	red	7:wt:gfp	n	244.848	wago1	herma
wt	gfp	red	8:wt:gfp	n	256.426	wago1	herma
wt	gfp	red	9:wt:gfp	n	253.53	wago1	herma
wt	gfp	red	10:wt:gfp	n	266.499	wago1	herma
wt	gfp	red	11:wt:gfp	n	270.954	wago1	herma
wt	gfp	red	12:wt:gfp	n	264.843	wago1	herma
wt	gfp	red	13:wt:gfp	n	249.014	wago1	herma
wt	gfp	red	14:wt:gfp	n	256.488	wago1	herma
wt	gfp	red	15:wt:gfp	n	248.803	wago1	herma
wt	gfp	red	16:wt:gfp	n	247.172	wago1	herma
wt	gfp	red	17:wt:gfp	n	266.362	wago1	herma
wt	gfp	red	18:wt:gfp	n	235.661	wago1	herma
wt	gfp	red	19:wt:gfp	n	232.058	wago1	herma
wt	gfp	red	20:wt:gfp	n	239.28	wago1	herma
wt	gfp	red	21:wt:gfp	n	247.97	wago1	herma
wt	gfp	red	22:wt:gfp	n	242.039	wago1	herma
wt	gfp	red	23:wt:gfp	n	247.652	wago1	herma
wt	gfp	red	24:wt:gfp	n	255.452	wago1	herma
wt	gfp	red	25:wt:gfp	n	226.823	wago1	herma
wt	gfp	red	26:wt:gfp	n	229.432	wago1	herma
wt	gfp	red	27:wt:gfp	n	241.236	wago1	herma
wt	gfp	red	28:wt:gfp	n	240.07	wago1	herma
wt	gfp	red	29:wt:gfp	n	239.941	wago1	herma
wt	gfp	red	30:wt:gfp	n	252.489	wago1	herma
wt	gfp	red	31:wt:gfp	n	231.787	wago1	herma
wt	gfp	red	32:wt:gfp	n	243.391	wago1	herma
wt	gfp	red	33:wt:gfp	n	253.059	wago1	herma
wt	gfp	red	34:wt:gfp	n	249.81	wago1	herma
wt	gfp	red	35:wt:gfp	n	249.704	wago1	herma
wt	gfp	red	36:wt:gfp	n	244.034	wago1	herma
wt	gfp	red	37:wt:gfp	y	233.173	wago1	herma
wt	gfp	red	38:wt:gfp	n	232.278	wago1	herma
wt	gfp	red	39:wt:gfp	n	247.352	wago1	herma
wt	gfp	red	40:wt:gfp	n	259.736	wago1	herma
wt	gfp	red	41:wt:gfp	n	252.801	wago1	herma
wt	gfp	red	42:wt:gfp	n	240.186	wago1	herma
wt	gfp	red	43:wt:gfp	n	237.113	wago1	herma
wt	gfp	red	44:wt:gfp	n	233.445	wago1	herma
wt	gfp	red	45:wt:gfp	n	269.968	wago1	herma
wt	gfp	red	46:wt:gfp	n	251.512	wago1	herma
wt	gfp	red	47:wt:gfp	n	242.082	wago1	herma
wt	gfp	red	48:wt:gfp	n	240.487	wago1	herma
wt	gfp	red	49:wt:gfp	n	245.249	wago1	herma
wt	gfp	red	50:wt:gfp	n	243.589	wago1	herma
wt	gfp	red	51:wt:gfp	n	259.584	wago1	herma
wt	gfp	red	52:wt:gfp	n	226.487	wago1	herma
wt	gfp	red	53:wt:gfp	n	249.482	wago1	herma
wt	gfp	red	54:wt:gfp	n	238.144	wago1	herma
wt	gfp	red	55:wt:gfp	n	240.943	wago1	herma
wt	gfp	red	56:wt:gfp	n	249.96	wago1	herma
wt	gfp	red	57:wt:gfp	n	227.032	wago1	herma
wt	gfp	red	58:wt:gfp	n	245.75	wago1	herma
wt	gfp	red	59:wt:gfp	n	231.266	wago1	herma
wt	gfp	red	60:wt:gfp	n	235.913	wago1	herma
wt	gfp	red	61:wt:gfp	n	235.415	wago1	herma
wt	gfp	red	62:wt:gfp	n	233.139	wago1	herma
wt	gfp	red	63:wt:gfp	n	225.268	wago1	herma
wt	gfp	red	64:wt:gfp	n	223.743	wago1	herma
ok1074	ctrl	red	1:ok1074:ctrl	n	278.021	wago1	herma
ok1074	ctrl	red	2:ok1074:ctrl	n	301.859	wago1	herma
ok1074	ctrl	red	3:ok1074:ctrl	n	276.957	wago1	herma
ok1074	ctrl	red	4:ok1074:ctrl	n	282.252	wago1	herma
ok1074	ctrl	red	5:ok1074:ctrl	n	295.896	wago1	herma
ok1074	ctrl	red	6:ok1074:ctrl	n	284.743	wago1	herma
ok1074	ctrl	red	7:ok1074:ctrl	n	277.322	wago1	herma
ok1074	ctrl	red	8:ok1074:ctrl	n	298.299	wago1	herma
ok1074	ctrl	red	9:ok1074:ctrl	n	288.534	wago1	herma
ok1074	ctrl	red	10:ok1074:ctrl	n	287.759	wago1	herma
ok1074	ctrl	red	11:ok1074:ctrl	n	291.158	wago1	herma
ok1074	ctrl	red	12:ok1074:ctrl	n	288.82	wago1	herma
ok1074	ctrl	red	13:ok1074:ctrl	n	287.071	wago1	herma
ok1074	ctrl	red	14:ok1074:ctrl	n	267.788	wago1	herma
ok1074	ctrl	red	15:ok1074:ctrl	n	268.502	wago1	herma
ok1074	ctrl	red	16:ok1074:ctrl	n	275.631	wago1	herma
ok1074	ctrl	red	17:ok1074:ctrl	n	273.432	wago1	herma
ok1074	ctrl	red	18:ok1074:ctrl	n	284.241	wago1	herma
ok1074	ctrl	red	19:ok1074:ctrl	n	294.872	wago1	herma
ok1074	ctrl	red	20:ok1074:ctrl	n	252.001	wago1	herma
ok1074	ctrl	red	21:ok1074:ctrl	n	256.376	wago1	herma
ok1074	ctrl	red	22:ok1074:ctrl	n	304.662	wago1	herma
ok1074	ctrl	red	23:ok1074:ctrl	n	276.382	wago1	herma
ok1074	ctrl	red	24:ok1074:ctrl	n	286.213	wago1	herma
ok1074	ctrl	red	25:ok1074:ctrl	n	273.35	wago1	herma
ok1074	ctrl	red	26:ok1074:ctrl	n	284.773	wago1	herma
ok1074	ctrl	red	27:ok1074:ctrl	n	289.275	wago1	herma
ok1074	ctrl	red	28:ok1074:ctrl	n	301.075	wago1	herma
ok1074	ctrl	red	29:ok1074:ctrl	n	274.844	wago1	herma
ok1074	ctrl	red	30:ok1074:ctrl	n	272.915	wago1	herma
ok1074	ctrl	red	31:ok1074:ctrl	n	301.889	wago1	herma
ok1074	ctrl	red	32:ok1074:ctrl	n	253.711	wago1	herma
ok1074	ctrl	red	33:ok1074:ctrl	n	314.201	wago1	herma
ok1074	ctrl	red	34:ok1074:ctrl	y	319.946	wago1	herma
ok1074	ctrl	red	35:ok1074:ctrl	n	291.247	wago1	herma
ok1074	ctrl	red	36:ok1074:ctrl	n	261.523	wago1	herma
ok1074	ctrl	red	37:ok1074:ctrl	n	271.429	wago1	herma
ok1074	ctrl	red	38:ok1074:ctrl	n	283.452	wago1	herma
ok1074	ctrl	red	39:ok1074:ctrl	n	293.871	wago1	herma
ok1074	ctrl	red	40:ok1074:ctrl	n	316.393	wago1	herma
ok1074	ctrl	red	41:ok1074:ctrl	n	266.863	wago1	herma
ok1074	ctrl	red	42:ok1074:ctrl	n	280.033	wago1	herma
ok1074	ctrl	red	43:ok1074:ctrl	n	299.024	wago1	herma
ok1074	ctrl	red	44:ok1074:ctrl	n	299.825	wago1	herma
ok1074	ctrl	red	45:ok1074:ctrl	n	282.293	wago1	herma
ok1074	ctrl	red	46:ok1074:ctrl	n	281.341	wago1	herma
ok1074	ctrl	red	47:ok1074:ctrl	n	268.408	wago1	herma
ok1074	ctrl	red	48:ok1074:ctrl	n	320.41	wago1	herma
ok1074	ctrl	red	49:ok1074:ctrl	n	280.103	wago1	herma
ok1074	ctrl	red	50:ok1074:ctrl	n	272.654	wago1	herma
ok1074	ctrl	red	51:ok1074:ctrl	n	294.396	wago1	herma
ok1074	ctrl	red	52:ok1074:ctrl	n	285.343	wago1	herma
ok1074	ctrl	red	53:ok1074:ctrl	n	268.483	wago1	herma
ok1074	ctrl	red	54:ok1074:ctrl	n	296.132	wago1	herma
ok1074	ctrl	red	55:ok1074:ctrl	n	259.773	wago1	herma
ok1074	ctrl	red	56:ok1074:ctrl	n	304.949	wago1	herma
ok1074	ctrl	red	57:ok1074:ctrl	n	283.333	wago1	herma
ok1074	ctrl	red	58:ok1074:ctrl	n	274.781	wago1	herma
ok1074	ctrl	red	59:ok1074:ctrl	n	291.297	wago1	herma
ok1074	ctrl	red	60:ok1074:ctrl	n	275.175	wago1	herma
ok1074	ctrl	red	61:ok1074:ctrl	n	270.525	wago1	herma
ok1074	ctrl	red	62:ok1074:ctrl	n	315.556	wago1	herma
ok1074	ctrl	red	63:ok1074:ctrl	n	283.544	wago1	herma
ok1074	ctrl	red	64:ok1074:ctrl	n	265.919	wago1	herma
ok1074	ctrl	red	65:ok1074:ctrl	n	265.029	wago1	herma
ok1074	ctrl	red	66:ok1074:ctrl	n	278.299	wago1	herma
ok1074	ctrl	red	67:ok1074:ctrl	n	264.765	wago1	herma
ok1074	ctrl	red	68:ok1074:ctrl	n	259.441	wago1	herma
ok1074	ctrl	red	69:ok1074:ctrl	n	244.899	wago1	herma
ok1074	gfp	red	1:ok1074:gfp	n	258.258	wago1	herma
ok1074	gfp	red	2:ok1074:gfp	n	277.215	wago1	herma
ok1074	gfp	red	3:ok1074:gfp	n	261.531	wago1	herma
ok1074	gfp	red	4:ok1074:gfp	n	267.383	wago1	herma
ok1074	gfp	red	5:ok1074:gfp	n	254.022	wago1	herma
ok1074	gfp	red	6:ok1074:gfp	n	262.458	wago1	herma
ok1074	gfp	red	7:ok1074:gfp	n	254.648	wago1	herma
ok1074	gfp	red	8:ok1074:gfp	n	265.793	wago1	herma
ok1074	gfp	red	9:ok1074:gfp	n	241.135	wago1	herma
ok1074	gfp	red	10:ok1074:gfp	n	248.765	wago1	herma
ok1074	gfp	red	11:ok1074:gfp	n	252.088	wago1	herma
ok1074	gfp	red	12:ok1074:gfp	n	250.741	wago1	herma
ok1074	gfp	red	13:ok1074:gfp	n	232.418	wago1	herma
ok1074	gfp	red	14:ok1074:gfp	n	268.193	wago1	herma
ok1074	gfp	red	15:ok1074:gfp	n	249.142	wago1	herma
ok1074	gfp	red	16:ok1074:gfp	y	256.258	wago1	herma
ok1074	gfp	red	17:ok1074:gfp	n	251.725	wago1	herma
ok1074	gfp	red	18:ok1074:gfp	n	253.544	wago1	herma
ok1074	gfp	red	19:ok1074:gfp	n	252.293	wago1	herma
ok1074	gfp	red	20:ok1074:gfp	n	254.371	wago1	herma
ok1074	gfp	red	21:ok1074:gfp	n	249.64	wago1	herma
ok1074	gfp	red	22:ok1074:gfp	n	258.752	wago1	herma
ok1074	gfp	red	23:ok1074:gfp	n	229.001	wago1	herma
ok1074	gfp	red	24:ok1074:gfp	n	252.316	wago1	herma
ok1074	gfp	red	25:ok1074:gfp	n	245.491	wago1	herma
ok1074	gfp	red	26:ok1074:gfp	n	241.147	wago1	herma
ok1074	gfp	red	27:ok1074:gfp	n	262.69	wago1	herma
ok1074	gfp	red	28:ok1074:gfp	n	261.159	wago1	herma
ok1074	gfp	red	29:ok1074:gfp	n	268.767	wago1	herma
ok1074	gfp	red	30:ok1074:gfp	n	239.226	wago1	herma
ok1074	gfp	red	31:ok1074:gfp	n	242.43	wago1	herma
ok1074	gfp	red	32:ok1074:gfp	n	245.365	wago1	herma
ok1074	gfp	red	33:ok1074:gfp	n	224.858	wago1	herma
ok1074	gfp	red	34:ok1074:gfp	n	237.709	wago1	herma
ok1074	gfp	red	35:ok1074:gfp	n	259.125	wago1	herma
ok1074	gfp	red	36:ok1074:gfp	n	254.982	wago1	herma
ok1074	gfp	red	37:ok1074:gfp	n	244.088	wago1	herma
ok1074	gfp	red	38:ok1074:gfp	n	269.711	wago1	herma
ok1074	gfp	red	39:ok1074:gfp	n	243.784	wago1	herma
ok1074	gfp	red	40:ok1074:gfp	n	263.325	wago1	herma
ok1074	gfp	red	41:ok1074:gfp	n	239.085	wago1	herma
ok1074	gfp	red	42:ok1074:gfp	n	245.084	wago1	herma
ok1074	gfp	red	43:ok1074:gfp	n	256.404	wago1	herma
ok1074	gfp	red	44:ok1074:gfp	n	249.014	wago1	herma
ok1074	gfp	red	45:ok1074:gfp	n	257.052	wago1	herma
ok1074	gfp	red	46:ok1074:gfp	n	255.967	wago1	herma
ok1074	gfp	red	47:ok1074:gfp	n	250.021	wago1	herma
ok1074	gfp	red	48:ok1074:gfp	n	250.674	wago1	herma
ok1074	gfp	red	49:ok1074:gfp	n	237.041	wago1	herma
ok1074	gfp	red	50:ok1074:gfp	n	282.429	wago1	herma
ok1074	gfp	red	51:ok1074:gfp	n	248.724	wago1	herma
ok1074	gfp	red	52:ok1074:gfp	n	230.894	wago1	herma
ok1074	gfp	red	53:ok1074:gfp	n	239.648	wago1	herma
ok1074	gfp	red	54:ok1074:gfp	n	259.778	wago1	herma
ok1074	gfp	red	55:ok1074:gfp	n	235.514	wago1	herma
ok1074	gfp	red	56:ok1074:gfp	n	250.901	wago1	herma
ok1074	gfp	red	57:ok1074:gfp	n	246.161	wago1	herma
ok1074	gfp	red	58:ok1074:gfp	n	247.064	wago1	herma
ok1074	gfp	red	59:ok1074:gfp	n	249.458	wago1	herma
ok1074	gfp	red	60:ok1074:gfp	n	229.2	wago1	herma
ok1074	gfp	red	61:ok1074:gfp	n	250.031	wago1	herma
ok1074	gfp	red	62:ok1074:gfp	n	236.154	wago1	herma
ok1074	gfp	red	63:ok1074:gfp	n	244.845	wago1	herma
ok1074	gfp	red	64:ok1074:gfp	n	237.102	wago1	herma
ok1074	gfp	red	65:ok1074:gfp	n	263.723	wago1	herma
ok1074	gfp	red	66:ok1074:gfp	n	253.997	wago1	herma
ok1074	gfp	red	67:ok1074:gfp	n	249.965	wago1	herma
wt	ctrl	green	1:wt:ctrl	n	441.579	wago3	herma
wt	ctrl	green	2:wt:ctrl	n	394.605	wago3	herma
wt	ctrl	green	3:wt:ctrl	n	393.847	wago3	herma
wt	ctrl	green	4:wt:ctrl	n	412.662	wago3	herma
wt	ctrl	green	5:wt:ctrl	n	415.275	wago3	herma
wt	ctrl	green	6:wt:ctrl	n	416.972	wago3	herma
wt	ctrl	green	7:wt:ctrl	n	457.804	wago3	herma
wt	ctrl	green	8:wt:ctrl	n	410.384	wago3	herma
wt	ctrl	green	9:wt:ctrl	n	410.347	wago3	herma
wt	ctrl	green	10:wt:ctrl	n	468.426	wago3	herma
wt	ctrl	green	11:wt:ctrl	n	424.586	wago3	herma
wt	ctrl	green	12:wt:ctrl	n	419.224	wago3	herma
wt	ctrl	green	13:wt:ctrl	n	408.439	wago3	herma
wt	ctrl	green	14:wt:ctrl	n	409.707	wago3	herma
wt	ctrl	green	15:wt:ctrl	n	452.109	wago3	herma
wt	ctrl	green	16:wt:ctrl	n	423.86	wago3	herma
wt	ctrl	green	17:wt:ctrl	n	411.111	wago3	herma
wt	ctrl	green	18:wt:ctrl	n	430.737	wago3	herma
wt	ctrl	green	19:wt:ctrl	n	442.747	wago3	herma
wt	ctrl	green	20:wt:ctrl	n	483.357	wago3	herma
wt	ctrl	green	21:wt:ctrl	y	443.351	wago3	herma
wt	ctrl	green	22:wt:ctrl	n	443.032	wago3	herma
wt	ctrl	green	23:wt:ctrl	n	419.079	wago3	herma
wt	ctrl	green	24:wt:ctrl	n	434.667	wago3	herma
wt	ctrl	green	25:wt:ctrl	n	444.776	wago3	herma
wt	ctrl	green	26:wt:ctrl	n	377.163	wago3	herma
wt	ctrl	green	27:wt:ctrl	n	443.336	wago3	herma
wt	ctrl	green	28:wt:ctrl	n	455.384	wago3	herma
wt	ctrl	green	29:wt:ctrl	n	477.704	wago3	herma
wt	ctrl	green	30:wt:ctrl	n	397.859	wago3	herma
wt	ctrl	green	31:wt:ctrl	n	426.994	wago3	herma
wt	ctrl	green	32:wt:ctrl	n	420.456	wago3	herma
wt	ctrl	green	33:wt:ctrl	n	408.053	wago3	herma
wt	ctrl	green	34:wt:ctrl	n	443.656	wago3	herma
wt	ctrl	green	35:wt:ctrl	n	485.63	wago3	herma
wt	ctrl	green	36:wt:ctrl	n	431.72	wago3	herma
wt	ctrl	green	37:wt:ctrl	n	445.693	wago3	herma
wt	ctrl	green	38:wt:ctrl	n	410.959	wago3	herma
wt	ctrl	green	39:wt:ctrl	n	440.919	wago3	herma
wt	ctrl	green	40:wt:ctrl	n	502.372	wago3	herma
wt	ctrl	green	41:wt:ctrl	n	427.459	wago3	herma
wt	ctrl	green	42:wt:ctrl	n	387.536	wago3	herma
wt	ctrl	green	43:wt:ctrl	n	432.131	wago3	herma
wt	ctrl	green	44:wt:ctrl	n	400.615	wago3	herma
wt	ctrl	green	45:wt:ctrl	n	421.689	wago3	herma
wt	ctrl	green	46:wt:ctrl	n	451.215	wago3	herma
wt	ctrl	green	47:wt:ctrl	n	460.053	wago3	herma
wt	ctrl	green	48:wt:ctrl	n	429.632	wago3	herma
wt	ctrl	green	49:wt:ctrl	n	436.943	wago3	herma
wt	ctrl	green	50:wt:ctrl	n	396.608	wago3	herma
wt	ctrl	green	51:wt:ctrl	n	398.178	wago3	herma
wt	ctrl	green	52:wt:ctrl	n	400.723	wago3	herma
wt	ctrl	green	53:wt:ctrl	n	418.531	wago3	herma
wt	ctrl	green	54:wt:ctrl	n	454.001	wago3	herma
wt	ctrl	green	55:wt:ctrl	n	396.267	wago3	herma
wt	ctrl	green	56:wt:ctrl	n	365.048	wago3	herma
wt	ctrl	green	57:wt:ctrl	n	403.344	wago3	herma
wt	ctrl	green	58:wt:ctrl	n	443.297	wago3	herma
wt	ctrl	green	59:wt:ctrl	n	436.559	wago3	herma
wt	ctrl	green	60:wt:ctrl	n	405.584	wago3	herma
wt	ctrl	green	61:wt:ctrl	n	380.112	wago3	herma
wt	ctrl	green	62:wt:ctrl	n	380.923	wago3	herma
wt	ctrl	green	63:wt:ctrl	n	392.674	wago3	herma
wt	ctrl	green	64:wt:ctrl	n	411.148	wago3	herma
wt	ctrl	green	65:wt:ctrl	n	417.66	wago3	herma
wt	ctrl	green	66:wt:ctrl	n	429.003	wago3	herma
pk1673	gfp	green	1:pk1673:gfp	n	472.218	wago3	herma
pk1673	gfp	green	2:pk1673:gfp	n	444.665	wago3	herma
pk1673	gfp	green	3:pk1673:gfp	n	416.416	wago3	herma
pk1673	gfp	green	4:pk1673:gfp	n	442.763	wago3	herma
pk1673	gfp	green	5:pk1673:gfp	n	420.839	wago3	herma
pk1673	gfp	green	6:pk1673:gfp	n	479.332	wago3	herma
pk1673	gfp	green	7:pk1673:gfp	n	406.945	wago3	herma
pk1673	gfp	green	8:pk1673:gfp	n	404.41	wago3	herma
pk1673	gfp	green	9:pk1673:gfp	n	464.587	wago3	herma
pk1673	gfp	green	10:pk1673:gfp	n	625.287	wago3	herma
pk1673	gfp	green	11:pk1673:gfp	n	489.941	wago3	herma
pk1673	gfp	green	12:pk1673:gfp	n	451.943	wago3	herma
pk1673	gfp	green	13:pk1673:gfp	n	438.237	wago3	herma
pk1673	gfp	green	14:pk1673:gfp	n	423.989	wago3	herma
pk1673	gfp	green	15:pk1673:gfp	n	540.862	wago3	herma
pk1673	gfp	green	16:pk1673:gfp	n	467.467	wago3	herma
pk1673	gfp	green	17:pk1673:gfp	n	435.883	wago3	herma
pk1673	gfp	green	18:pk1673:gfp	n	445.103	wago3	herma
pk1673	gfp	green	19:pk1673:gfp	n	468.324	wago3	herma
pk1673	gfp	green	20:pk1673:gfp	n	423.031	wago3	herma
pk1673	gfp	green	21:pk1673:gfp	n	381.085	wago3	herma
pk1673	gfp	green	22:pk1673:gfp	n	389.027	wago3	herma
pk1673	gfp	green	23:pk1673:gfp	n	410.403	wago3	herma
pk1673	gfp	green	24:pk1673:gfp	n	499.804	wago3	herma
pk1673	gfp	green	25:pk1673:gfp	n	429.365	wago3	herma
pk1673	gfp	green	26:pk1673:gfp	n	485.798	wago3	herma
pk1673	gfp	green	27:pk1673:gfp	n	419.3	wago3	herma
pk1673	gfp	green	28:pk1673:gfp	n	383.126	wago3	herma
pk1673	gfp	green	29:pk1673:gfp	n	432.319	wago3	herma
pk1673	gfp	green	30:pk1673:gfp	n	456.17	wago3	herma
pk1673	gfp	green	31:pk1673:gfp	n	551.429	wago3	herma
pk1673	gfp	green	32:pk1673:gfp	n	394.918	wago3	herma
pk1673	gfp	green	33:pk1673:gfp	n	446.917	wago3	herma
pk1673	gfp	green	34:pk1673:gfp	n	423.991	wago3	herma
pk1673	gfp	green	35:pk1673:gfp	n	432.575	wago3	herma
pk1673	gfp	green	36:pk1673:gfp	n	424.432	wago3	herma
pk1673	gfp	green	37:pk1673:gfp	n	427.927	wago3	herma
pk1673	gfp	green	38:pk1673:gfp	n	640.697	wago3	herma
pk1673	gfp	green	39:pk1673:gfp	n	413.29	wago3	herma
pk1673	gfp	green	40:pk1673:gfp	n	417.616	wago3	herma
pk1673	gfp	green	41:pk1673:gfp	n	416.274	wago3	herma
pk1673	gfp	green	42:pk1673:gfp	n	509.987	wago3	herma
pk1673	gfp	green	43:pk1673:gfp	n	435.59	wago3	herma
pk1673	gfp	green	44:pk1673:gfp	n	458.329	wago3	herma
pk1673	gfp	green	45:pk1673:gfp	n	438.513	wago3	herma
pk1673	gfp	green	46:pk1673:gfp	n	462.659	wago3	herma
pk1673	gfp	green	47:pk1673:gfp	n	477.397	wago3	herma
pk1673	gfp	green	48:pk1673:gfp	n	519.836	wago3	herma
pk1673	gfp	green	49:pk1673:gfp	n	366.564	wago3	herma
pk1673	gfp	green	50:pk1673:gfp	n	447.225	wago3	herma
pk1673	gfp	green	51:pk1673:gfp	n	416.775	wago3	herma
pk1673	gfp	green	52:pk1673:gfp	y	538.087	wago3	herma
pk1673	gfp	green	53:pk1673:gfp	n	478.426	wago3	herma
pk1673	gfp	green	54:pk1673:gfp	n	431.871	wago3	herma
pk1673	gfp	green	55:pk1673:gfp	n	406.152	wago3	herma
pk1673	gfp	green	56:pk1673:gfp	n	370.37	wago3	herma
pk1673	ctrl	green	1:pk1673:ctrl	n	671.024	wago3	herma
pk1673	ctrl	green	2:pk1673:ctrl	n	647.188	wago3	herma
pk1673	ctrl	green	3:pk1673:ctrl	n	556.88	wago3	herma
pk1673	ctrl	green	4:pk1673:ctrl	n	490.716	wago3	herma
pk1673	ctrl	green	5:pk1673:ctrl	n	463.337	wago3	herma
pk1673	ctrl	green	6:pk1673:ctrl	n	451.176	wago3	herma
pk1673	ctrl	green	7:pk1673:ctrl	n	492.277	wago3	herma
pk1673	ctrl	green	8:pk1673:ctrl	y	697.181	wago3	herma
pk1673	ctrl	green	9:pk1673:ctrl	n	655.307	wago3	herma
pk1673	ctrl	green	10:pk1673:ctrl	n	588.316	wago3	herma
pk1673	ctrl	green	11:pk1673:ctrl	n	645.313	wago3	herma
pk1673	ctrl	green	12:pk1673:ctrl	n	437.408	wago3	herma
pk1673	ctrl	green	13:pk1673:ctrl	n	495.1	wago3	herma
pk1673	ctrl	green	14:pk1673:ctrl	n	444.826	wago3	herma
pk1673	ctrl	green	15:pk1673:ctrl	n	503.812	wago3	herma
pk1673	ctrl	green	16:pk1673:ctrl	n	618.95	wago3	herma
pk1673	ctrl	green	17:pk1673:ctrl	n	425.767	wago3	herma
pk1673	ctrl	green	18:pk1673:ctrl	n	451.386	wago3	herma
pk1673	ctrl	green	19:pk1673:ctrl	n	502.407	wago3	herma
pk1673	ctrl	green	20:pk1673:ctrl	n	493.329	wago3	herma
pk1673	ctrl	green	21:pk1673:ctrl	n	817.552	wago3	herma
pk1673	ctrl	green	22:pk1673:ctrl	n	485.841	wago3	herma
pk1673	ctrl	green	23:pk1673:ctrl	n	540.342	wago3	herma
pk1673	ctrl	green	24:pk1673:ctrl	n	487.745	wago3	herma
pk1673	ctrl	green	25:pk1673:ctrl	n	439.575	wago3	herma
pk1673	ctrl	green	26:pk1673:ctrl	n	429.254	wago3	herma
pk1673	ctrl	green	27:pk1673:ctrl	n	707.059	wago3	herma
pk1673	ctrl	green	28:pk1673:ctrl	n	664.997	wago3	herma
pk1673	ctrl	green	29:pk1673:ctrl	n	841.067	wago3	herma
pk1673	ctrl	green	30:pk1673:ctrl	n	438.07	wago3	herma
pk1673	ctrl	green	31:pk1673:ctrl	n	426.897	wago3	herma
pk1673	ctrl	green	32:pk1673:ctrl	n	500.292	wago3	herma
pk1673	ctrl	green	33:pk1673:ctrl	n	651.862	wago3	herma
pk1673	ctrl	green	34:pk1673:ctrl	n	487.881	wago3	herma
pk1673	ctrl	green	35:pk1673:ctrl	n	920.958	wago3	herma
pk1673	ctrl	green	36:pk1673:ctrl	n	536.584	wago3	herma
pk1673	ctrl	green	37:pk1673:ctrl	n	583.003	wago3	herma
pk1673	ctrl	green	38:pk1673:ctrl	n	475.418	wago3	herma
pk1673	ctrl	green	39:pk1673:ctrl	n	516.741	wago3	herma
pk1673	ctrl	green	40:pk1673:ctrl	n	706.384	wago3	herma
pk1673	ctrl	green	41:pk1673:ctrl	n	714.933	wago3	herma
pk1673	ctrl	green	42:pk1673:ctrl	n	675.013	wago3	herma
pk1673	ctrl	green	43:pk1673:ctrl	n	850.897	wago3	herma
pk1673	ctrl	green	44:pk1673:ctrl	n	802.806	wago3	herma
pk1673	ctrl	green	45:pk1673:ctrl	n	449.594	wago3	herma
pk1673	ctrl	green	46:pk1673:ctrl	n	766.042	wago3	herma
pk1673	ctrl	green	47:pk1673:ctrl	n	597.754	wago3	herma
pk1673	ctrl	green	48:pk1673:ctrl	n	444.53	wago3	herma
pk1673	ctrl	green	49:pk1673:ctrl	n	674.01	wago3	herma
pk1673	ctrl	green	50:pk1673:ctrl	n	589.756	wago3	herma
pk1673	ctrl	green	51:pk1673:ctrl	n	464.322	wago3	herma
pk1673	ctrl	green	52:pk1673:ctrl	n	436.865	wago3	herma
pk1673	ctrl	green	53:pk1673:ctrl	n	652.364	wago3	herma
pk1673	ctrl	green	54:pk1673:ctrl	n	651.126	wago3	herma
pk1673	ctrl	green	55:pk1673:ctrl	n	588.625	wago3	herma
pk1673	ctrl	green	56:pk1673:ctrl	n	542.996	wago3	herma
pk1673	ctrl	green	57:pk1673:ctrl	n	536.685	wago3	herma
pk1673	ctrl	green	58:pk1673:ctrl	n	849.224	wago3	herma
pk1673	ctrl	green	59:pk1673:ctrl	n	475.376	wago3	herma
pk1673	ctrl	green	60:pk1673:ctrl	n	700.113	wago3	herma
pk1673	ctrl	green	61:pk1673:ctrl	n	545.025	wago3	herma
pk1673	ctrl	green	62:pk1673:ctrl	n	508.66	wago3	herma
pk1673	ctrl	green	63:pk1673:ctrl	n	484.488	wago3	herma
pk1673	ctrl	green	64:pk1673:ctrl	n	847.859	wago3	herma
pk1673	ctrl	green	65:pk1673:ctrl	n	698.171	wago3	herma
wt	gfp	green	1:wt:gfp	n	230.532	wago3	herma
wt	gfp	green	2:wt:gfp	n	192.568	wago3	herma
wt	gfp	green	3:wt:gfp	n	370.6	wago3	herma
wt	gfp	green	4:wt:gfp	n	306.473	wago3	herma
wt	gfp	green	5:wt:gfp	n	239.65	wago3	herma
wt	gfp	green	6:wt:gfp	n	254.532	wago3	herma
wt	gfp	green	7:wt:gfp	n	349.373	wago3	herma
wt	gfp	green	8:wt:gfp	n	236.552	wago3	herma
wt	gfp	green	9:wt:gfp	n	377.578	wago3	herma
wt	gfp	green	10:wt:gfp	n	254.41	wago3	herma
wt	gfp	green	11:wt:gfp	n	207.43	wago3	herma
wt	gfp	green	12:wt:gfp	n	224.298	wago3	herma
wt	gfp	green	13:wt:gfp	n	232.974	wago3	herma
wt	gfp	green	14:wt:gfp	n	197.848	wago3	herma
wt	gfp	green	15:wt:gfp	n	213.819	wago3	herma
wt	gfp	green	16:wt:gfp	n	313.176	wago3	herma
wt	gfp	green	17:wt:gfp	n	229.958	wago3	herma
wt	gfp	green	18:wt:gfp	n	357.744	wago3	herma
wt	gfp	green	19:wt:gfp	y	223.125	wago3	herma
wt	gfp	green	20:wt:gfp	n	210.073	wago3	herma
wt	gfp	green	21:wt:gfp	n	336.597	wago3	herma
wt	gfp	green	22:wt:gfp	n	211.069	wago3	herma
wt	gfp	green	23:wt:gfp	n	341.713	wago3	herma
wt	gfp	green	24:wt:gfp	n	189.647	wago3	herma
wt	gfp	green	25:wt:gfp	n	202.166	wago3	herma
wt	gfp	green	26:wt:gfp	n	233.751	wago3	herma
wt	gfp	green	27:wt:gfp	n	242.617	wago3	herma
wt	gfp	green	28:wt:gfp	n	298.448	wago3	herma
wt	gfp	green	29:wt:gfp	n	224.874	wago3	herma
wt	gfp	green	30:wt:gfp	n	223.612	wago3	herma
wt	gfp	green	31:wt:gfp	n	182.716	wago3	herma
wt	gfp	green	32:wt:gfp	n	183	wago3	herma
wt	gfp	green	33:wt:gfp	n	175.987	wago3	herma
wt	gfp	green	34:wt:gfp	n	243.824	wago3	herma
wt	gfp	green	35:wt:gfp	n	185.777	wago3	herma
wt	gfp	green	36:wt:gfp	n	256.273	wago3	herma
wt	gfp	green	37:wt:gfp	n	284.765	wago3	herma
wt	gfp	green	38:wt:gfp	n	202.456	wago3	herma
wt	gfp	green	39:wt:gfp	n	328.869	wago3	herma
wt	gfp	green	40:wt:gfp	n	195.402	wago3	herma
wt	gfp	green	41:wt:gfp	n	276.807	wago3	herma
wt	gfp	green	42:wt:gfp	n	204.026	wago3	herma
wt	gfp	green	43:wt:gfp	n	267.334	wago3	herma
wt	gfp	green	44:wt:gfp	n	370.759	wago3	herma
wt	gfp	green	45:wt:gfp	n	329.574	wago3	herma
wt	gfp	green	46:wt:gfp	n	287.837	wago3	herma
wt	gfp	green	47:wt:gfp	n	205.859	wago3	herma
wt	gfp	green	48:wt:gfp	n	199.742	wago3	herma
wt	gfp	green	49:wt:gfp	n	254.787	wago3	herma
wt	gfp	green	50:wt:gfp	n	306.266	wago3	herma
wt	gfp	green	51:wt:gfp	n	163.654	wago3	herma
wt	gfp	green	52:wt:gfp	n	187.042	wago3	herma
wt	gfp	green	53:wt:gfp	n	234.874	wago3	herma
wt	gfp	green	54:wt:gfp	n	243.305	wago3	herma
wt	gfp	green	55:wt:gfp	n	286.341	wago3	herma
wt	gfp	green	56:wt:gfp	n	354.032	wago3	herma
wt	gfp	green	57:wt:gfp	n	236.721	wago3	herma
wt	gfp	green	58:wt:gfp	n	324.51	wago3	herma
wt	gfp	green	59:wt:gfp	n	276.252	wago3	herma
wt	gfp	green	60:wt:gfp	n	240.463	wago3	herma
wt	gfp	green	61:wt:gfp	n	381.397	wago3	herma
wt	gfp	green	62:wt:gfp	n	293.312	wago3	herma
wt	gfp	green	63:wt:gfp	n	253.436	wago3	herma
wt	ctrl	red	1:wt:ctrl	n	232.874	wago3	herma
wt	ctrl	red	2:wt:ctrl	n	223.443	wago3	herma
wt	ctrl	red	3:wt:ctrl	n	219.643	wago3	herma
wt	ctrl	red	4:wt:ctrl	n	217.813	wago3	herma
wt	ctrl	red	5:wt:ctrl	n	217.011	wago3	herma
wt	ctrl	red	6:wt:ctrl	n	213.456	wago3	herma
wt	ctrl	red	7:wt:ctrl	n	236.386	wago3	herma
wt	ctrl	red	8:wt:ctrl	n	236.119	wago3	herma
wt	ctrl	red	9:wt:ctrl	n	227.431	wago3	herma
wt	ctrl	red	10:wt:ctrl	n	224.076	wago3	herma
wt	ctrl	red	11:wt:ctrl	n	236.776	wago3	herma
wt	ctrl	red	12:wt:ctrl	n	223.042	wago3	herma
wt	ctrl	red	13:wt:ctrl	n	233.016	wago3	herma
wt	ctrl	red	14:wt:ctrl	n	218.532	wago3	herma
wt	ctrl	red	15:wt:ctrl	n	227.813	wago3	herma
wt	ctrl	red	16:wt:ctrl	n	237.361	wago3	herma
wt	ctrl	red	17:wt:ctrl	n	236.413	wago3	herma
wt	ctrl	red	18:wt:ctrl	n	226.479	wago3	herma
wt	ctrl	red	19:wt:ctrl	n	241.041	wago3	herma
wt	ctrl	red	20:wt:ctrl	n	257.889	wago3	herma
wt	ctrl	red	21:wt:ctrl	y	229.445	wago3	herma
wt	ctrl	red	22:wt:ctrl	n	235.76	wago3	herma
wt	ctrl	red	23:wt:ctrl	n	232.866	wago3	herma
wt	ctrl	red	24:wt:ctrl	n	228.39	wago3	herma
wt	ctrl	red	25:wt:ctrl	n	225.562	wago3	herma
wt	ctrl	red	26:wt:ctrl	n	213.378	wago3	herma
wt	ctrl	red	27:wt:ctrl	n	243.583	wago3	herma
wt	ctrl	red	28:wt:ctrl	n	237.556	wago3	herma
wt	ctrl	red	29:wt:ctrl	n	250.308	wago3	herma
wt	ctrl	red	30:wt:ctrl	n	221.035	wago3	herma
wt	ctrl	red	31:wt:ctrl	n	245.62	wago3	herma
wt	ctrl	red	32:wt:ctrl	n	223.676	wago3	herma
wt	ctrl	red	33:wt:ctrl	n	237.921	wago3	herma
wt	ctrl	red	34:wt:ctrl	n	238.728	wago3	herma
wt	ctrl	red	35:wt:ctrl	n	241.819	wago3	herma
wt	ctrl	red	36:wt:ctrl	n	238.981	wago3	herma
wt	ctrl	red	37:wt:ctrl	n	239.194	wago3	herma
wt	ctrl	red	38:wt:ctrl	n	237.029	wago3	herma
wt	ctrl	red	39:wt:ctrl	n	228.249	wago3	herma
wt	ctrl	red	40:wt:ctrl	n	235.259	wago3	herma
wt	ctrl	red	41:wt:ctrl	n	236.339	wago3	herma
wt	ctrl	red	42:wt:ctrl	n	227.981	wago3	herma
wt	ctrl	red	43:wt:ctrl	n	226.767	wago3	herma
wt	ctrl	red	44:wt:ctrl	n	236.403	wago3	herma
wt	ctrl	red	45:wt:ctrl	n	243.277	wago3	herma
wt	ctrl	red	46:wt:ctrl	n	242.645	wago3	herma
wt	ctrl	red	47:wt:ctrl	n	238.876	wago3	herma
wt	ctrl	red	48:wt:ctrl	n	227.219	wago3	herma
wt	ctrl	red	49:wt:ctrl	n	226.151	wago3	herma
wt	ctrl	red	50:wt:ctrl	n	222.485	wago3	herma
wt	ctrl	red	51:wt:ctrl	n	226.404	wago3	herma
wt	ctrl	red	52:wt:ctrl	n	233.037	wago3	herma
wt	ctrl	red	53:wt:ctrl	n	234.432	wago3	herma
wt	ctrl	red	54:wt:ctrl	n	259.818	wago3	herma
wt	ctrl	red	55:wt:ctrl	n	236.466	wago3	herma
wt	ctrl	red	56:wt:ctrl	n	232.646	wago3	herma
wt	ctrl	red	57:wt:ctrl	n	233.36	wago3	herma
wt	ctrl	red	58:wt:ctrl	n	251.068	wago3	herma
wt	ctrl	red	59:wt:ctrl	n	240.631	wago3	herma
wt	ctrl	red	60:wt:ctrl	n	235.46	wago3	herma
wt	ctrl	red	61:wt:ctrl	n	240.444	wago3	herma
wt	ctrl	red	62:wt:ctrl	n	224.838	wago3	herma
wt	ctrl	red	63:wt:ctrl	n	233.342	wago3	herma
wt	ctrl	red	64:wt:ctrl	n	235.617	wago3	herma
wt	ctrl	red	65:wt:ctrl	n	228.305	wago3	herma
wt	ctrl	red	66:wt:ctrl	n	229.354	wago3	herma
pk1673	gfp	red	1:pk1673:gfp	n	262.507	wago3	herma
pk1673	gfp	red	2:pk1673:gfp	n	272.155	wago3	herma
pk1673	gfp	red	3:pk1673:gfp	n	232.515	wago3	herma
pk1673	gfp	red	4:pk1673:gfp	n	258.58	wago3	herma
pk1673	gfp	red	5:pk1673:gfp	n	267.428	wago3	herma
pk1673	gfp	red	6:pk1673:gfp	n	250.123	wago3	herma
pk1673	gfp	red	7:pk1673:gfp	n	243.867	wago3	herma
pk1673	gfp	red	8:pk1673:gfp	n	234.189	wago3	herma
pk1673	gfp	red	9:pk1673:gfp	n	244.333	wago3	herma
pk1673	gfp	red	10:pk1673:gfp	n	269.57	wago3	herma
pk1673	gfp	red	11:pk1673:gfp	n	272.228	wago3	herma
pk1673	gfp	red	12:pk1673:gfp	n	257.172	wago3	herma
pk1673	gfp	red	13:pk1673:gfp	n	259.131	wago3	herma
pk1673	gfp	red	14:pk1673:gfp	n	235.212	wago3	herma
pk1673	gfp	red	15:pk1673:gfp	n	276.373	wago3	herma
pk1673	gfp	red	16:pk1673:gfp	n	246.961	wago3	herma
pk1673	gfp	red	17:pk1673:gfp	n	245.415	wago3	herma
pk1673	gfp	red	18:pk1673:gfp	n	229.19	wago3	herma
pk1673	gfp	red	19:pk1673:gfp	n	229.919	wago3	herma
pk1673	gfp	red	20:pk1673:gfp	n	250.131	wago3	herma
pk1673	gfp	red	21:pk1673:gfp	n	262.343	wago3	herma
pk1673	gfp	red	22:pk1673:gfp	n	227.414	wago3	herma
pk1673	gfp	red	23:pk1673:gfp	n	242.102	wago3	herma
pk1673	gfp	red	24:pk1673:gfp	n	264.278	wago3	herma
pk1673	gfp	red	25:pk1673:gfp	n	247.994	wago3	herma
pk1673	gfp	red	26:pk1673:gfp	n	240.619	wago3	herma
pk1673	gfp	red	27:pk1673:gfp	n	242.683	wago3	herma
pk1673	gfp	red	28:pk1673:gfp	n	259.098	wago3	herma
pk1673	gfp	red	29:pk1673:gfp	n	254.311	wago3	herma
pk1673	gfp	red	30:pk1673:gfp	n	266.603	wago3	herma
pk1673	gfp	red	31:pk1673:gfp	n	236.914	wago3	herma
pk1673	gfp	red	32:pk1673:gfp	n	230.361	wago3	herma
pk1673	gfp	red	33:pk1673:gfp	n	247.816	wago3	herma
pk1673	gfp	red	34:pk1673:gfp	n	243.926	wago3	herma
pk1673	gfp	red	35:pk1673:gfp	n	275.812	wago3	herma
pk1673	gfp	red	36:pk1673:gfp	n	242.008	wago3	herma
pk1673	gfp	red	37:pk1673:gfp	n	252.21	wago3	herma
pk1673	gfp	red	38:pk1673:gfp	n	253.071	wago3	herma
pk1673	gfp	red	39:pk1673:gfp	n	241.352	wago3	herma
pk1673	gfp	red	40:pk1673:gfp	n	256.628	wago3	herma
pk1673	gfp	red	41:pk1673:gfp	n	261.696	wago3	herma
pk1673	gfp	red	42:pk1673:gfp	n	250.849	wago3	herma
pk1673	gfp	red	43:pk1673:gfp	n	238.816	wago3	herma
pk1673	gfp	red	44:pk1673:gfp	n	295.46	wago3	herma
pk1673	gfp	red	45:pk1673:gfp	n	243.487	wago3	herma
pk1673	gfp	red	46:pk1673:gfp	n	248.348	wago3	herma
pk1673	gfp	red	47:pk1673:gfp	n	263.771	wago3	herma
pk1673	gfp	red	48:pk1673:gfp	n	319.208	wago3	herma
pk1673	gfp	red	49:pk1673:gfp	n	242	wago3	herma
pk1673	gfp	red	50:pk1673:gfp	n	245.239	wago3	herma
pk1673	gfp	red	51:pk1673:gfp	n	268.926	wago3	herma
pk1673	gfp	red	52:pk1673:gfp	y	283.357	wago3	herma
pk1673	gfp	red	53:pk1673:gfp	n	237.433	wago3	herma
pk1673	gfp	red	54:pk1673:gfp	n	248.477	wago3	herma
pk1673	gfp	red	55:pk1673:gfp	n	252.041	wago3	herma
pk1673	gfp	red	56:pk1673:gfp	n	234.643	wago3	herma
pk1673	ctrl	red	1:pk1673:ctrl	n	297.882	wago3	herma
pk1673	ctrl	red	2:pk1673:ctrl	n	293.134	wago3	herma
pk1673	ctrl	red	3:pk1673:ctrl	n	291.818	wago3	herma
pk1673	ctrl	red	4:pk1673:ctrl	n	248.972	wago3	herma
pk1673	ctrl	red	5:pk1673:ctrl	n	250.896	wago3	herma
pk1673	ctrl	red	6:pk1673:ctrl	n	275.666	wago3	herma
pk1673	ctrl	red	7:pk1673:ctrl	n	253.993	wago3	herma
pk1673	ctrl	red	8:pk1673:ctrl	y	301.499	wago3	herma
pk1673	ctrl	red	9:pk1673:ctrl	n	265.771	wago3	herma
pk1673	ctrl	red	10:pk1673:ctrl	n	300.914	wago3	herma
pk1673	ctrl	red	11:pk1673:ctrl	n	287.972	wago3	herma
pk1673	ctrl	red	12:pk1673:ctrl	n	264.955	wago3	herma
pk1673	ctrl	red	13:pk1673:ctrl	n	305.556	wago3	herma
pk1673	ctrl	red	14:pk1673:ctrl	n	248.171	wago3	herma
pk1673	ctrl	red	15:pk1673:ctrl	n	284.872	wago3	herma
pk1673	ctrl	red	16:pk1673:ctrl	n	258.557	wago3	herma
pk1673	ctrl	red	17:pk1673:ctrl	n	231.732	wago3	herma
pk1673	ctrl	red	18:pk1673:ctrl	n	268.193	wago3	herma
pk1673	ctrl	red	19:pk1673:ctrl	n	256.624	wago3	herma
pk1673	ctrl	red	20:pk1673:ctrl	n	266.124	wago3	herma
pk1673	ctrl	red	21:pk1673:ctrl	n	292.001	wago3	herma
pk1673	ctrl	red	22:pk1673:ctrl	n	257.939	wago3	herma
pk1673	ctrl	red	23:pk1673:ctrl	n	270.328	wago3	herma
pk1673	ctrl	red	24:pk1673:ctrl	n	296.907	wago3	herma
pk1673	ctrl	red	25:pk1673:ctrl	n	251.507	wago3	herma
pk1673	ctrl	red	26:pk1673:ctrl	n	268.717	wago3	herma
pk1673	ctrl	red	27:pk1673:ctrl	n	261.861	wago3	herma
pk1673	ctrl	red	28:pk1673:ctrl	n	285.166	wago3	herma
pk1673	ctrl	red	29:pk1673:ctrl	n	288.243	wago3	herma
pk1673	ctrl	red	30:pk1673:ctrl	n	267.023	wago3	herma
pk1673	ctrl	red	31:pk1673:ctrl	n	269.529	wago3	herma
pk1673	ctrl	red	32:pk1673:ctrl	n	263.165	wago3	herma
pk1673	ctrl	red	33:pk1673:ctrl	n	268.453	wago3	herma
pk1673	ctrl	red	34:pk1673:ctrl	n	239.367	wago3	herma
pk1673	ctrl	red	35:pk1673:ctrl	n	296.569	wago3	herma
pk1673	ctrl	red	36:pk1673:ctrl	n	275.283	wago3	herma
pk1673	ctrl	red	37:pk1673:ctrl	n	285.977	wago3	herma
pk1673	ctrl	red	38:pk1673:ctrl	n	256.502	wago3	herma
pk1673	ctrl	red	39:pk1673:ctrl	n	256.554	wago3	herma
pk1673	ctrl	red	40:pk1673:ctrl	n	285.32	wago3	herma
pk1673	ctrl	red	41:pk1673:ctrl	n	263.454	wago3	herma
pk1673	ctrl	red	42:pk1673:ctrl	n	280.286	wago3	herma
pk1673	ctrl	red	43:pk1673:ctrl	n	292.9	wago3	herma
pk1673	ctrl	red	44:pk1673:ctrl	n	288.025	wago3	herma
pk1673	ctrl	red	45:pk1673:ctrl	n	263.885	wago3	herma
pk1673	ctrl	red	46:pk1673:ctrl	n	309.632	wago3	herma
pk1673	ctrl	red	47:pk1673:ctrl	n	273.41	wago3	herma
pk1673	ctrl	red	48:pk1673:ctrl	n	258.228	wago3	herma
pk1673	ctrl	red	49:pk1673:ctrl	n	279.378	wago3	herma
pk1673	ctrl	red	50:pk1673:ctrl	n	276.087	wago3	herma
pk1673	ctrl	red	51:pk1673:ctrl	n	272.684	wago3	herma
pk1673	ctrl	red	52:pk1673:ctrl	n	297.49	wago3	herma
pk1673	ctrl	red	53:pk1673:ctrl	n	272.078	wago3	herma
pk1673	ctrl	red	54:pk1673:ctrl	n	272.962	wago3	herma
pk1673	ctrl	red	55:pk1673:ctrl	n	278.732	wago3	herma
pk1673	ctrl	red	56:pk1673:ctrl	n	279.65	wago3	herma
pk1673	ctrl	red	57:pk1673:ctrl	n	301.416	wago3	herma
pk1673	ctrl	red	58:pk1673:ctrl	n	283.418	wago3	herma
pk1673	ctrl	red	59:pk1673:ctrl	n	244.568	wago3	herma
pk1673	ctrl	red	60:pk1673:ctrl	n	272.032	wago3	herma
pk1673	ctrl	red	61:pk1673:ctrl	n	286.252	wago3	herma
pk1673	ctrl	red	62:pk1673:ctrl	n	293.613	wago3	herma
pk1673	ctrl	red	63:pk1673:ctrl	n	283.163	wago3	herma
pk1673	ctrl	red	64:pk1673:ctrl	n	278.681	wago3	herma
pk1673	ctrl	red	65:pk1673:ctrl	n	299.727	wago3	herma
wt	gfp	red	1:wt:gfp	n	259.118	wago3	herma
wt	gfp	red	2:wt:gfp	n	236.589	wago3	herma
wt	gfp	red	3:wt:gfp	n	241.042	wago3	herma
wt	gfp	red	4:wt:gfp	n	235.16	wago3	herma
wt	gfp	red	5:wt:gfp	n	233.076	wago3	herma
wt	gfp	red	6:wt:gfp	n	230.987	wago3	herma
wt	gfp	red	7:wt:gfp	n	231.88	wago3	herma
wt	gfp	red	8:wt:gfp	n	238.217	wago3	herma
wt	gfp	red	9:wt:gfp	n	250.497	wago3	herma
wt	gfp	red	10:wt:gfp	n	248.869	wago3	herma
wt	gfp	red	11:wt:gfp	n	235.882	wago3	herma
wt	gfp	red	12:wt:gfp	n	254.856	wago3	herma
wt	gfp	red	13:wt:gfp	n	225.1	wago3	herma
wt	gfp	red	14:wt:gfp	n	233.011	wago3	herma
wt	gfp	red	15:wt:gfp	n	241.494	wago3	herma
wt	gfp	red	16:wt:gfp	n	230.892	wago3	herma
wt	gfp	red	17:wt:gfp	n	233.414	wago3	herma
wt	gfp	red	18:wt:gfp	n	230.947	wago3	herma
wt	gfp	red	19:wt:gfp	y	225.117	wago3	herma
wt	gfp	red	20:wt:gfp	n	241.967	wago3	herma
wt	gfp	red	21:wt:gfp	n	226.109	wago3	herma
wt	gfp	red	22:wt:gfp	n	225.391	wago3	herma
wt	gfp	red	23:wt:gfp	n	241.673	wago3	herma
wt	gfp	red	24:wt:gfp	n	236.04	wago3	herma
wt	gfp	red	25:wt:gfp	n	222.117	wago3	herma
wt	gfp	red	26:wt:gfp	n	234.458	wago3	herma
wt	gfp	red	27:wt:gfp	n	241.032	wago3	herma
wt	gfp	red	28:wt:gfp	n	228.972	wago3	herma
wt	gfp	red	29:wt:gfp	n	225.669	wago3	herma
wt	gfp	red	30:wt:gfp	n	220.756	wago3	herma
wt	gfp	red	31:wt:gfp	n	223.217	wago3	herma
wt	gfp	red	32:wt:gfp	n	237.593	wago3	herma
wt	gfp	red	33:wt:gfp	n	237.951	wago3	herma
wt	gfp	red	34:wt:gfp	n	241.6	wago3	herma
wt	gfp	red	35:wt:gfp	n	241.726	wago3	herma
wt	gfp	red	36:wt:gfp	n	225.846	wago3	herma
wt	gfp	red	37:wt:gfp	n	223.749	wago3	herma
wt	gfp	red	38:wt:gfp	n	235.705	wago3	herma
wt	gfp	red	39:wt:gfp	n	220.636	wago3	herma
wt	gfp	red	40:wt:gfp	n	241.317	wago3	herma
wt	gfp	red	41:wt:gfp	n	220.231	wago3	herma
wt	gfp	red	42:wt:gfp	n	226.729	wago3	herma
wt	gfp	red	43:wt:gfp	n	227.002	wago3	herma
wt	gfp	red	44:wt:gfp	n	235.246	wago3	herma
wt	gfp	red	45:wt:gfp	n	218.533	wago3	herma
wt	gfp	red	46:wt:gfp	n	256.794	wago3	herma
wt	gfp	red	47:wt:gfp	n	224.877	wago3	herma
wt	gfp	red	48:wt:gfp	n	236.03	wago3	herma
wt	gfp	red	49:wt:gfp	n	218.792	wago3	herma
wt	gfp	red	50:wt:gfp	n	240.891	wago3	herma
wt	gfp	red	51:wt:gfp	n	222.85	wago3	herma
wt	gfp	red	52:wt:gfp	n	228.703	wago3	herma
wt	gfp	red	53:wt:gfp	n	226.702	wago3	herma
wt	gfp	red	54:wt:gfp	n	236.044	wago3	herma
wt	gfp	red	55:wt:gfp	n	229.677	wago3	herma
wt	gfp	red	56:wt:gfp	n	236.633	wago3	herma
wt	gfp	red	57:wt:gfp	n	239.087	wago3	herma
wt	gfp	red	58:wt:gfp	n	243.258	wago3	herma
wt	gfp	red	59:wt:gfp	n	218.335	wago3	herma
wt	gfp	red	60:wt:gfp	n	224.117	wago3	herma
wt	gfp	red	61:wt:gfp	n	237.129	wago3	herma
wt	gfp	red	62:wt:gfp	n	223.531	wago3	herma
wt	gfp	red	63:wt:gfp	n	226.542	wago3	herma
wt	ctrl	green	1:wt:ctrl	y	508.925	wago4	herma
wt	ctrl	green	2:wt:ctrl	n	444.219	wago4	herma
wt	ctrl	green	3:wt:ctrl	n	499.343	wago4	herma
wt	ctrl	green	4:wt:ctrl	n	458.309	wago4	herma
wt	ctrl	green	5:wt:ctrl	n	421.701	wago4	herma
wt	ctrl	green	6:wt:ctrl	n	501.908	wago4	herma
wt	ctrl	green	7:wt:ctrl	n	497.212	wago4	herma
wt	ctrl	green	8:wt:ctrl	n	454.928	wago4	herma
wt	ctrl	green	9:wt:ctrl	n	467.007	wago4	herma
wt	ctrl	green	10:wt:ctrl	n	440.088	wago4	herma
wt	ctrl	green	11:wt:ctrl	n	422.068	wago4	herma
wt	ctrl	green	12:wt:ctrl	n	492.247	wago4	herma
wt	ctrl	green	13:wt:ctrl	n	473.026	wago4	herma
wt	ctrl	green	14:wt:ctrl	n	447.111	wago4	herma
wt	ctrl	green	15:wt:ctrl	n	486.883	wago4	herma
wt	ctrl	green	16:wt:ctrl	n	480.914	wago4	herma
wt	ctrl	green	17:wt:ctrl	n	487.56	wago4	herma
wt	ctrl	green	18:wt:ctrl	n	495.378	wago4	herma
wt	ctrl	green	19:wt:ctrl	n	451.278	wago4	herma
wt	ctrl	green	20:wt:ctrl	n	508.024	wago4	herma
wt	ctrl	green	21:wt:ctrl	n	417.59	wago4	herma
wt	ctrl	green	22:wt:ctrl	n	483.771	wago4	herma
wt	ctrl	green	23:wt:ctrl	n	447.944	wago4	herma
wt	ctrl	green	24:wt:ctrl	n	509.495	wago4	herma
wt	ctrl	green	25:wt:ctrl	n	476.923	wago4	herma
wt	ctrl	green	26:wt:ctrl	n	511.769	wago4	herma
wt	ctrl	green	27:wt:ctrl	n	514.302	wago4	herma
wt	ctrl	green	28:wt:ctrl	n	477.34	wago4	herma
wt	ctrl	green	29:wt:ctrl	n	709.886	wago4	herma
wt	ctrl	green	30:wt:ctrl	n	562.025	wago4	herma
wt	ctrl	green	31:wt:ctrl	n	527.839	wago4	herma
wt	ctrl	green	32:wt:ctrl	n	567.117	wago4	herma
wt	ctrl	green	33:wt:ctrl	n	447.29	wago4	herma
wt	ctrl	green	34:wt:ctrl	n	471.071	wago4	herma
wt	ctrl	green	35:wt:ctrl	n	451.767	wago4	herma
wt	ctrl	green	36:wt:ctrl	n	493.648	wago4	herma
wt	ctrl	green	37:wt:ctrl	n	515.217	wago4	herma
wt	ctrl	green	38:wt:ctrl	n	481.346	wago4	herma
wt	ctrl	green	39:wt:ctrl	n	484.449	wago4	herma
wt	ctrl	green	40:wt:ctrl	n	498.456	wago4	herma
wt	ctrl	green	41:wt:ctrl	n	450.81	wago4	herma
wt	ctrl	green	42:wt:ctrl	n	480.551	wago4	herma
wt	ctrl	green	43:wt:ctrl	n	413.79	wago4	herma
wt	ctrl	green	44:wt:ctrl	n	592.975	wago4	herma
wt	ctrl	green	45:wt:ctrl	n	522.97	wago4	herma
wt	ctrl	green	46:wt:ctrl	n	508.439	wago4	herma
wt	ctrl	green	47:wt:ctrl	n	483.823	wago4	herma
wt	ctrl	green	48:wt:ctrl	n	473.844	wago4	herma
wt	ctrl	green	49:wt:ctrl	n	438.643	wago4	herma
wt	ctrl	green	50:wt:ctrl	n	474.373	wago4	herma
wt	ctrl	green	51:wt:ctrl	n	510.216	wago4	herma
wt	ctrl	green	52:wt:ctrl	n	535.786	wago4	herma
wt	ctrl	green	53:wt:ctrl	n	510.634	wago4	herma
wt	ctrl	green	54:wt:ctrl	n	500.823	wago4	herma
wt	ctrl	green	55:wt:ctrl	n	516.464	wago4	herma
wt	ctrl	green	56:wt:ctrl	n	409.979	wago4	herma
wt	ctrl	green	57:wt:ctrl	n	455.627	wago4	herma
wt	ctrl	green	58:wt:ctrl	n	534.725	wago4	herma
wt	ctrl	green	59:wt:ctrl	n	561.649	wago4	herma
wt	gfp	green	1:wt:gfp	n	355.11	wago4	herma
wt	gfp	green	2:wt:gfp	n	370.86	wago4	herma
wt	gfp	green	3:wt:gfp	n	295.984	wago4	herma
wt	gfp	green	4:wt:gfp	n	292.352	wago4	herma
wt	gfp	green	5:wt:gfp	n	343.153	wago4	herma
wt	gfp	green	6:wt:gfp	n	393.982	wago4	herma
wt	gfp	green	7:wt:gfp	n	296.551	wago4	herma
wt	gfp	green	8:wt:gfp	n	395.509	wago4	herma
wt	gfp	green	9:wt:gfp	n	228.354	wago4	herma
wt	gfp	green	10:wt:gfp	y	279.036	wago4	herma
wt	gfp	green	11:wt:gfp	n	359.809	wago4	herma
wt	gfp	green	12:wt:gfp	n	241.519	wago4	herma
wt	gfp	green	13:wt:gfp	n	367.189	wago4	herma
wt	gfp	green	14:wt:gfp	n	356.612	wago4	herma
wt	gfp	green	15:wt:gfp	n	307.706	wago4	herma
wt	gfp	green	16:wt:gfp	n	389.318	wago4	herma
wt	gfp	green	17:wt:gfp	n	426.721	wago4	herma
wt	gfp	green	18:wt:gfp	n	240.85	wago4	herma
wt	gfp	green	19:wt:gfp	n	315.986	wago4	herma
wt	gfp	green	20:wt:gfp	n	309.023	wago4	herma
wt	gfp	green	21:wt:gfp	n	299.01	wago4	herma
wt	gfp	green	22:wt:gfp	n	307.624	wago4	herma
wt	gfp	green	23:wt:gfp	n	290.768	wago4	herma
wt	gfp	green	24:wt:gfp	n	189.627	wago4	herma
wt	gfp	green	25:wt:gfp	n	255.202	wago4	herma
wt	gfp	green	26:wt:gfp	n	351.356	wago4	herma
wt	gfp	green	27:wt:gfp	n	235.797	wago4	herma
wt	gfp	green	28:wt:gfp	n	288.415	wago4	herma
wt	gfp	green	29:wt:gfp	n	247.202	wago4	herma
wt	gfp	green	30:wt:gfp	n	293.255	wago4	herma
wt	gfp	green	31:wt:gfp	n	251.633	wago4	herma
wt	gfp	green	32:wt:gfp	n	272.532	wago4	herma
wt	gfp	green	33:wt:gfp	n	250.377	wago4	herma
wt	gfp	green	34:wt:gfp	n	357.707	wago4	herma
wt	gfp	green	35:wt:gfp	n	229.37	wago4	herma
wt	gfp	green	36:wt:gfp	n	336.055	wago4	herma
wt	gfp	green	37:wt:gfp	n	353.549	wago4	herma
wt	gfp	green	38:wt:gfp	n	264.443	wago4	herma
wt	gfp	green	39:wt:gfp	n	261.879	wago4	herma
wt	gfp	green	40:wt:gfp	n	215.632	wago4	herma
wt	gfp	green	41:wt:gfp	n	331.199	wago4	herma
wt	gfp	green	42:wt:gfp	n	322.701	wago4	herma
wt	gfp	green	43:wt:gfp	n	358.977	wago4	herma
wt	gfp	green	44:wt:gfp	n	372.691	wago4	herma
wt	gfp	green	45:wt:gfp	n	253.101	wago4	herma
wt	gfp	green	46:wt:gfp	n	274.452	wago4	herma
wt	gfp	green	47:wt:gfp	n	301.463	wago4	herma
wt	gfp	green	48:wt:gfp	n	302.689	wago4	herma
wt	gfp	green	49:wt:gfp	n	220.941	wago4	herma
wt	gfp	green	50:wt:gfp	n	298.956	wago4	herma
wt	gfp	green	51:wt:gfp	n	252.387	wago4	herma
wt	gfp	green	52:wt:gfp	n	226.864	wago4	herma
wt	gfp	green	53:wt:gfp	n	373.526	wago4	herma
wt	gfp	green	54:wt:gfp	n	246.805	wago4	herma
wt	gfp	green	55:wt:gfp	n	324.204	wago4	herma
wt	gfp	green	56:wt:gfp	n	331.854	wago4	herma
wt	gfp	green	57:wt:gfp	n	290.08	wago4	herma
wt	gfp	green	58:wt:gfp	n	290.455	wago4	herma
wt	gfp	green	59:wt:gfp	n	248.372	wago4	herma
wt	gfp	green	60:wt:gfp	n	207.63	wago4	herma
wt	gfp	green	61:wt:gfp	n	245.765	wago4	herma
wt	gfp	green	62:wt:gfp	n	220.708	wago4	herma
tm1019	ctrl	green	1:tm1019:ctrl	n	490.176	wago4	herma
tm1019	ctrl	green	2:tm1019:ctrl	n	442.442	wago4	herma
tm1019	ctrl	green	3:tm1019:ctrl	n	416.092	wago4	herma
tm1019	ctrl	green	4:tm1019:ctrl	n	406.839	wago4	herma
tm1019	ctrl	green	5:tm1019:ctrl	n	409.861	wago4	herma
tm1019	ctrl	green	6:tm1019:ctrl	n	433.974	wago4	herma
tm1019	ctrl	green	7:tm1019:ctrl	n	541.162	wago4	herma
tm1019	ctrl	green	8:tm1019:ctrl	n	459.25	wago4	herma
tm1019	ctrl	green	9:tm1019:ctrl	n	452.206	wago4	herma
tm1019	ctrl	green	10:tm1019:ctrl	n	500.65	wago4	herma
tm1019	ctrl	green	11:tm1019:ctrl	n	705.791	wago4	herma
tm1019	ctrl	green	12:tm1019:ctrl	n	707.223	wago4	herma
tm1019	ctrl	green	13:tm1019:ctrl	n	499.204	wago4	herma
tm1019	ctrl	green	14:tm1019:ctrl	n	388.667	wago4	herma
tm1019	ctrl	green	15:tm1019:ctrl	n	497.5	wago4	herma
tm1019	ctrl	green	16:tm1019:ctrl	n	445.914	wago4	herma
tm1019	ctrl	green	17:tm1019:ctrl	n	547.841	wago4	herma
tm1019	ctrl	green	18:tm1019:ctrl	n	448.641	wago4	herma
tm1019	ctrl	green	19:tm1019:ctrl	n	466.698	wago4	herma
tm1019	ctrl	green	20:tm1019:ctrl	n	439.076	wago4	herma
tm1019	ctrl	green	21:tm1019:ctrl	n	459.038	wago4	herma
tm1019	ctrl	green	22:tm1019:ctrl	n	444.042	wago4	herma
tm1019	ctrl	green	23:tm1019:ctrl	n	509.21	wago4	herma
tm1019	ctrl	green	24:tm1019:ctrl	n	469.55	wago4	herma
tm1019	ctrl	green	25:tm1019:ctrl	n	450.662	wago4	herma
tm1019	ctrl	green	26:tm1019:ctrl	n	428.923	wago4	herma
tm1019	ctrl	green	27:tm1019:ctrl	n	411.87	wago4	herma
tm1019	ctrl	green	28:tm1019:ctrl	n	732.248	wago4	herma
tm1019	ctrl	green	29:tm1019:ctrl	n	446.645	wago4	herma
tm1019	ctrl	green	30:tm1019:ctrl	n	499.488	wago4	herma
tm1019	ctrl	green	31:tm1019:ctrl	n	435.709	wago4	herma
tm1019	ctrl	green	32:tm1019:ctrl	n	497.495	wago4	herma
tm1019	ctrl	green	33:tm1019:ctrl	y	687.635	wago4	herma
tm1019	ctrl	green	34:tm1019:ctrl	n	395.905	wago4	herma
tm1019	ctrl	green	35:tm1019:ctrl	n	544.252	wago4	herma
tm1019	ctrl	green	36:tm1019:ctrl	n	468.764	wago4	herma
tm1019	ctrl	green	37:tm1019:ctrl	n	541.015	wago4	herma
tm1019	ctrl	green	38:tm1019:ctrl	n	593.041	wago4	herma
tm1019	ctrl	green	39:tm1019:ctrl	n	726.997	wago4	herma
tm1019	ctrl	green	40:tm1019:ctrl	n	555.176	wago4	herma
tm1019	ctrl	green	41:tm1019:ctrl	n	494.108	wago4	herma
tm1019	ctrl	green	42:tm1019:ctrl	n	466.386	wago4	herma
tm1019	ctrl	green	43:tm1019:ctrl	n	455.493	wago4	herma
tm1019	ctrl	green	44:tm1019:ctrl	n	396.872	wago4	herma
tm1019	ctrl	green	45:tm1019:ctrl	n	441.997	wago4	herma
tm1019	ctrl	green	46:tm1019:ctrl	n	461.222	wago4	herma
tm1019	ctrl	green	47:tm1019:ctrl	n	409.441	wago4	herma
tm1019	ctrl	green	48:tm1019:ctrl	n	389.419	wago4	herma
tm1019	ctrl	green	49:tm1019:ctrl	n	483.742	wago4	herma
tm1019	ctrl	green	50:tm1019:ctrl	n	425.017	wago4	herma
tm1019	ctrl	green	51:tm1019:ctrl	n	494.585	wago4	herma
tm1019	ctrl	green	52:tm1019:ctrl	n	452.652	wago4	herma
tm1019	ctrl	green	53:tm1019:ctrl	n	467.138	wago4	herma
tm1019	ctrl	green	54:tm1019:ctrl	n	468.971	wago4	herma
tm1019	ctrl	green	55:tm1019:ctrl	n	471.927	wago4	herma
tm1019	ctrl	green	56:tm1019:ctrl	n	423.625	wago4	herma
tm1019	ctrl	green	57:tm1019:ctrl	n	450.723	wago4	herma
tm1019	ctrl	green	58:tm1019:ctrl	n	478.763	wago4	herma
tm1019	ctrl	green	59:tm1019:ctrl	n	428.055	wago4	herma
tm1019	ctrl	green	60:tm1019:ctrl	n	443.986	wago4	herma
tm1019	ctrl	green	61:tm1019:ctrl	n	451.761	wago4	herma
tm1019	ctrl	green	62:tm1019:ctrl	n	450.129	wago4	herma
tm1019	ctrl	green	63:tm1019:ctrl	n	443.437	wago4	herma
tm1019	ctrl	green	64:tm1019:ctrl	n	454.384	wago4	herma
tm1019	ctrl	green	65:tm1019:ctrl	n	458.207	wago4	herma
tm1019	ctrl	green	66:tm1019:ctrl	n	362.623	wago4	herma
tm1019	ctrl	green	67:tm1019:ctrl	n	419.543	wago4	herma
tm1019	ctrl	green	68:tm1019:ctrl	n	473.327	wago4	herma
tm1019	gfp	green	1:tm1019:gfp	n	436.436	wago4	herma
tm1019	gfp	green	2:tm1019:gfp	n	411.801	wago4	herma
tm1019	gfp	green	3:tm1019:gfp	n	432.745	wago4	herma
tm1019	gfp	green	4:tm1019:gfp	n	335.073	wago4	herma
tm1019	gfp	green	5:tm1019:gfp	n	355.884	wago4	herma
tm1019	gfp	green	6:tm1019:gfp	n	441.602	wago4	herma
tm1019	gfp	green	7:tm1019:gfp	n	411.634	wago4	herma
tm1019	gfp	green	8:tm1019:gfp	n	414.142	wago4	herma
tm1019	gfp	green	9:tm1019:gfp	n	377.423	wago4	herma
tm1019	gfp	green	10:tm1019:gfp	n	392.056	wago4	herma
tm1019	gfp	green	11:tm1019:gfp	y	582.427	wago4	herma
tm1019	gfp	green	12:tm1019:gfp	n	426.852	wago4	herma
tm1019	gfp	green	13:tm1019:gfp	n	403.795	wago4	herma
tm1019	gfp	green	14:tm1019:gfp	n	359.348	wago4	herma
tm1019	gfp	green	15:tm1019:gfp	n	418.791	wago4	herma
tm1019	gfp	green	16:tm1019:gfp	n	353.331	wago4	herma
tm1019	gfp	green	17:tm1019:gfp	n	391.923	wago4	herma
tm1019	gfp	green	18:tm1019:gfp	n	443.881	wago4	herma
tm1019	gfp	green	19:tm1019:gfp	n	406.267	wago4	herma
tm1019	gfp	green	20:tm1019:gfp	n	408.948	wago4	herma
tm1019	gfp	green	21:tm1019:gfp	n	395.722	wago4	herma
tm1019	gfp	green	22:tm1019:gfp	n	382.656	wago4	herma
tm1019	gfp	green	23:tm1019:gfp	n	579.682	wago4	herma
tm1019	gfp	green	24:tm1019:gfp	n	420.472	wago4	herma
tm1019	gfp	green	25:tm1019:gfp	n	455.636	wago4	herma
tm1019	gfp	green	26:tm1019:gfp	n	393.364	wago4	herma
tm1019	gfp	green	27:tm1019:gfp	n	420.178	wago4	herma
tm1019	gfp	green	28:tm1019:gfp	n	430.876	wago4	herma
tm1019	gfp	green	29:tm1019:gfp	n	381.585	wago4	herma
tm1019	gfp	green	30:tm1019:gfp	n	371.052	wago4	herma
tm1019	gfp	green	31:tm1019:gfp	n	417.422	wago4	herma
tm1019	gfp	green	32:tm1019:gfp	n	370.823	wago4	herma
tm1019	gfp	green	33:tm1019:gfp	n	378.337	wago4	herma
tm1019	gfp	green	34:tm1019:gfp	n	502.83	wago4	herma
tm1019	gfp	green	35:tm1019:gfp	n	361.328	wago4	herma
tm1019	gfp	green	36:tm1019:gfp	n	401.919	wago4	herma
tm1019	gfp	green	37:tm1019:gfp	n	419.712	wago4	herma
tm1019	gfp	green	38:tm1019:gfp	n	403.35	wago4	herma
tm1019	gfp	green	39:tm1019:gfp	n	371.501	wago4	herma
tm1019	gfp	green	40:tm1019:gfp	n	374.441	wago4	herma
tm1019	gfp	green	41:tm1019:gfp	n	396.8	wago4	herma
tm1019	gfp	green	42:tm1019:gfp	n	393.495	wago4	herma
tm1019	gfp	green	43:tm1019:gfp	n	385.861	wago4	herma
tm1019	gfp	green	44:tm1019:gfp	n	473.416	wago4	herma
tm1019	gfp	green	45:tm1019:gfp	n	359.475	wago4	herma
tm1019	gfp	green	46:tm1019:gfp	n	392.389	wago4	herma
tm1019	gfp	green	47:tm1019:gfp	n	405.647	wago4	herma
tm1019	gfp	green	48:tm1019:gfp	n	435.958	wago4	herma
tm1019	gfp	green	49:tm1019:gfp	n	424.048	wago4	herma
tm1019	gfp	green	50:tm1019:gfp	n	403.659	wago4	herma
tm1019	gfp	green	51:tm1019:gfp	n	402.247	wago4	herma
tm1019	gfp	green	52:tm1019:gfp	n	406.99	wago4	herma
tm1019	gfp	green	53:tm1019:gfp	n	438.999	wago4	herma
tm1019	gfp	green	54:tm1019:gfp	n	438.739	wago4	herma
tm1019	gfp	green	55:tm1019:gfp	n	426.563	wago4	herma
tm1019	gfp	green	56:tm1019:gfp	n	430.319	wago4	herma
tm1019	gfp	green	57:tm1019:gfp	n	643.197	wago4	herma
tm1019	gfp	green	58:tm1019:gfp	n	420.816	wago4	herma
tm1019	gfp	green	59:tm1019:gfp	n	402.353	wago4	herma
tm1019	gfp	green	60:tm1019:gfp	n	393.361	wago4	herma
tm1019	gfp	green	61:tm1019:gfp	n	434.163	wago4	herma
tm1019	gfp	green	62:tm1019:gfp	n	465.238	wago4	herma
tm1019	gfp	green	63:tm1019:gfp	n	393.434	wago4	herma
tm1019	gfp	green	64:tm1019:gfp	n	452.213	wago4	herma
tm1019	gfp	green	65:tm1019:gfp	n	395.666	wago4	herma
tm1019	gfp	green	66:tm1019:gfp	n	406.29	wago4	herma
tm1019	gfp	green	67:tm1019:gfp	n	462.452	wago4	herma
tm1019	gfp	green	68:tm1019:gfp	n	390.245	wago4	herma
tm1019	gfp	green	69:tm1019:gfp	n	299.319	wago4	herma
wt	ctrl	red	1:wt:ctrl	y	234.818	wago4	herma
wt	ctrl	red	2:wt:ctrl	n	230.74	wago4	herma
wt	ctrl	red	3:wt:ctrl	n	231.835	wago4	herma
wt	ctrl	red	4:wt:ctrl	n	223.348	wago4	herma
wt	ctrl	red	5:wt:ctrl	n	225.959	wago4	herma
wt	ctrl	red	6:wt:ctrl	n	225.842	wago4	herma
wt	ctrl	red	7:wt:ctrl	n	230.713	wago4	herma
wt	ctrl	red	8:wt:ctrl	n	236.037	wago4	herma
wt	ctrl	red	9:wt:ctrl	n	225.343	wago4	herma
wt	ctrl	red	10:wt:ctrl	n	228.265	wago4	herma
wt	ctrl	red	11:wt:ctrl	n	234.071	wago4	herma
wt	ctrl	red	12:wt:ctrl	n	208.222	wago4	herma
wt	ctrl	red	13:wt:ctrl	n	222.161	wago4	herma
wt	ctrl	red	14:wt:ctrl	n	227.867	wago4	herma
wt	ctrl	red	15:wt:ctrl	n	235.756	wago4	herma
wt	ctrl	red	16:wt:ctrl	n	238.606	wago4	herma
wt	ctrl	red	17:wt:ctrl	n	229.395	wago4	herma
wt	ctrl	red	18:wt:ctrl	n	231.337	wago4	herma
wt	ctrl	red	19:wt:ctrl	n	242.022	wago4	herma
wt	ctrl	red	20:wt:ctrl	n	232.825	wago4	herma
wt	ctrl	red	21:wt:ctrl	n	230.431	wago4	herma
wt	ctrl	red	22:wt:ctrl	n	236.846	wago4	herma
wt	ctrl	red	23:wt:ctrl	n	232.427	wago4	herma
wt	ctrl	red	24:wt:ctrl	n	219.904	wago4	herma
wt	ctrl	red	25:wt:ctrl	n	228.606	wago4	herma
wt	ctrl	red	26:wt:ctrl	n	225.217	wago4	herma
wt	ctrl	red	27:wt:ctrl	n	229.217	wago4	herma
wt	ctrl	red	28:wt:ctrl	n	229.743	wago4	herma
wt	ctrl	red	29:wt:ctrl	n	326.496	wago4	herma
wt	ctrl	red	30:wt:ctrl	n	248.103	wago4	herma
wt	ctrl	red	31:wt:ctrl	n	245.777	wago4	herma
wt	ctrl	red	32:wt:ctrl	n	272.438	wago4	herma
wt	ctrl	red	33:wt:ctrl	n	245.773	wago4	herma
wt	ctrl	red	34:wt:ctrl	n	225.682	wago4	herma
wt	ctrl	red	35:wt:ctrl	n	229.651	wago4	herma
wt	ctrl	red	36:wt:ctrl	n	249.181	wago4	herma
wt	ctrl	red	37:wt:ctrl	n	238.172	wago4	herma
wt	ctrl	red	38:wt:ctrl	n	248.318	wago4	herma
wt	ctrl	red	39:wt:ctrl	n	242.956	wago4	herma
wt	ctrl	red	40:wt:ctrl	n	242.226	wago4	herma
wt	ctrl	red	41:wt:ctrl	n	222.417	wago4	herma
wt	ctrl	red	42:wt:ctrl	n	225.409	wago4	herma
wt	ctrl	red	43:wt:ctrl	n	225.045	wago4	herma
wt	ctrl	red	44:wt:ctrl	n	253.185	wago4	herma
wt	ctrl	red	45:wt:ctrl	n	226.289	wago4	herma
wt	ctrl	red	46:wt:ctrl	n	231.57	wago4	herma
wt	ctrl	red	47:wt:ctrl	n	248.08	wago4	herma
wt	ctrl	red	48:wt:ctrl	n	213.592	wago4	herma
wt	ctrl	red	49:wt:ctrl	n	223.464	wago4	herma
wt	ctrl	red	50:wt:ctrl	n	219.994	wago4	herma
wt	ctrl	red	51:wt:ctrl	n	231.077	wago4	herma
wt	ctrl	red	52:wt:ctrl	n	238.22	wago4	herma
wt	ctrl	red	53:wt:ctrl	n	231.265	wago4	herma
wt	ctrl	red	54:wt:ctrl	n	233.017	wago4	herma
wt	ctrl	red	55:wt:ctrl	n	246.918	wago4	herma
wt	ctrl	red	56:wt:ctrl	n	226.464	wago4	herma
wt	ctrl	red	57:wt:ctrl	n	220.819	wago4	herma
wt	ctrl	red	58:wt:ctrl	n	253.291	wago4	herma
wt	ctrl	red	59:wt:ctrl	n	241.385	wago4	herma
wt	gfp	red	1:wt:gfp	n	246.385	wago4	herma
wt	gfp	red	2:wt:gfp	n	233.313	wago4	herma
wt	gfp	red	3:wt:gfp	n	232.598	wago4	herma
wt	gfp	red	4:wt:gfp	n	226.76	wago4	herma
wt	gfp	red	5:wt:gfp	n	222.358	wago4	herma
wt	gfp	red	6:wt:gfp	n	227.611	wago4	herma
wt	gfp	red	7:wt:gfp	n	233.928	wago4	herma
wt	gfp	red	8:wt:gfp	n	233.906	wago4	herma
wt	gfp	red	9:wt:gfp	n	226.937	wago4	herma
wt	gfp	red	10:wt:gfp	y	219.604	wago4	herma
wt	gfp	red	11:wt:gfp	n	215.878	wago4	herma
wt	gfp	red	12:wt:gfp	n	236.035	wago4	herma
wt	gfp	red	13:wt:gfp	n	233.786	wago4	herma
wt	gfp	red	14:wt:gfp	n	243.522	wago4	herma
wt	gfp	red	15:wt:gfp	n	232.582	wago4	herma
wt	gfp	red	16:wt:gfp	n	240.08	wago4	herma
wt	gfp	red	17:wt:gfp	n	232.579	wago4	herma
wt	gfp	red	18:wt:gfp	n	232.127	wago4	herma
wt	gfp	red	19:wt:gfp	n	211.241	wago4	herma
wt	gfp	red	20:wt:gfp	n	235.814	wago4	herma
wt	gfp	red	21:wt:gfp	n	231.202	wago4	herma
wt	gfp	red	22:wt:gfp	n	228.106	wago4	herma
wt	gfp	red	23:wt:gfp	n	218.907	wago4	herma
wt	gfp	red	24:wt:gfp	n	235.709	wago4	herma
wt	gfp	red	25:wt:gfp	n	225.706	wago4	herma
wt	gfp	red	26:wt:gfp	n	217.835	wago4	herma
wt	gfp	red	27:wt:gfp	n	230.718	wago4	herma
wt	gfp	red	28:wt:gfp	n	219.65	wago4	herma
wt	gfp	red	29:wt:gfp	n	232.816	wago4	herma
wt	gfp	red	30:wt:gfp	n	224.807	wago4	herma
wt	gfp	red	31:wt:gfp	n	216.085	wago4	herma
wt	gfp	red	32:wt:gfp	n	236.904	wago4	herma
wt	gfp	red	33:wt:gfp	n	248.779	wago4	herma
wt	gfp	red	34:wt:gfp	n	222.032	wago4	herma
wt	gfp	red	35:wt:gfp	n	227.921	wago4	herma
wt	gfp	red	36:wt:gfp	n	229.977	wago4	herma
wt	gfp	red	37:wt:gfp	n	219.118	wago4	herma
wt	gfp	red	38:wt:gfp	n	226.327	wago4	herma
wt	gfp	red	39:wt:gfp	n	240.092	wago4	herma
wt	gfp	red	40:wt:gfp	n	223.447	wago4	herma
wt	gfp	red	41:wt:gfp	n	251.875	wago4	herma
wt	gfp	red	42:wt:gfp	n	220.762	wago4	herma
wt	gfp	red	43:wt:gfp	n	231.783	wago4	herma
wt	gfp	red	44:wt:gfp	n	232.219	wago4	herma
wt	gfp	red	45:wt:gfp	n	215.717	wago4	herma
wt	gfp	red	46:wt:gfp	n	236.497	wago4	herma
wt	gfp	red	47:wt:gfp	n	220.269	wago4	herma
wt	gfp	red	48:wt:gfp	n	234.703	wago4	herma
wt	gfp	red	49:wt:gfp	n	212.707	wago4	herma
wt	gfp	red	50:wt:gfp	n	213.808	wago4	herma
wt	gfp	red	51:wt:gfp	n	214.861	wago4	herma
wt	gfp	red	52:wt:gfp	n	223.385	wago4	herma
wt	gfp	red	53:wt:gfp	n	216.252	wago4	herma
wt	gfp	red	54:wt:gfp	n	206.593	wago4	herma
wt	gfp	red	55:wt:gfp	n	211.02	wago4	herma
wt	gfp	red	56:wt:gfp	n	227.154	wago4	herma
wt	gfp	red	57:wt:gfp	n	202.999	wago4	herma
wt	gfp	red	58:wt:gfp	n	219.745	wago4	herma
wt	gfp	red	59:wt:gfp	n	203.71	wago4	herma
wt	gfp	red	60:wt:gfp	n	212.838	wago4	herma
wt	gfp	red	61:wt:gfp	n	231.271	wago4	herma
wt	gfp	red	62:wt:gfp	n	212.366	wago4	herma
tm1019	ctrl	red	1:tm1019:ctrl	n	246.809	wago4	herma
tm1019	ctrl	red	2:tm1019:ctrl	n	246.947	wago4	herma
tm1019	ctrl	red	3:tm1019:ctrl	n	266.917	wago4	herma
tm1019	ctrl	red	4:tm1019:ctrl	n	243.813	wago4	herma
tm1019	ctrl	red	5:tm1019:ctrl	n	284.047	wago4	herma
tm1019	ctrl	red	6:tm1019:ctrl	n	234.159	wago4	herma
tm1019	ctrl	red	7:tm1019:ctrl	n	217.384	wago4	herma
tm1019	ctrl	red	8:tm1019:ctrl	n	284.477	wago4	herma
tm1019	ctrl	red	9:tm1019:ctrl	n	231.616	wago4	herma
tm1019	ctrl	red	10:tm1019:ctrl	n	263.045	wago4	herma
tm1019	ctrl	red	11:tm1019:ctrl	n	246.635	wago4	herma
tm1019	ctrl	red	12:tm1019:ctrl	n	276.666	wago4	herma
tm1019	ctrl	red	13:tm1019:ctrl	n	226.025	wago4	herma
tm1019	ctrl	red	14:tm1019:ctrl	n	274.035	wago4	herma
tm1019	ctrl	red	15:tm1019:ctrl	n	242.368	wago4	herma
tm1019	ctrl	red	16:tm1019:ctrl	n	247.211	wago4	herma
tm1019	ctrl	red	17:tm1019:ctrl	n	249.308	wago4	herma
tm1019	ctrl	red	18:tm1019:ctrl	n	237.486	wago4	herma
tm1019	ctrl	red	19:tm1019:ctrl	n	213.495	wago4	herma
tm1019	ctrl	red	20:tm1019:ctrl	n	226.329	wago4	herma
tm1019	ctrl	red	21:tm1019:ctrl	n	234.715	wago4	herma
tm1019	ctrl	red	22:tm1019:ctrl	n	241.704	wago4	herma
tm1019	ctrl	red	23:tm1019:ctrl	n	232.098	wago4	herma
tm1019	ctrl	red	24:tm1019:ctrl	n	243.133	wago4	herma
tm1019	ctrl	red	25:tm1019:ctrl	n	237.933	wago4	herma
tm1019	ctrl	red	26:tm1019:ctrl	n	233.458	wago4	herma
tm1019	ctrl	red	27:tm1019:ctrl	n	247.942	wago4	herma
tm1019	ctrl	red	28:tm1019:ctrl	n	273.937	wago4	herma
tm1019	ctrl	red	29:tm1019:ctrl	n	238.908	wago4	herma
tm1019	ctrl	red	30:tm1019:ctrl	n	255.818	wago4	herma
tm1019	ctrl	red	31:tm1019:ctrl	n	241.315	wago4	herma
tm1019	ctrl	red	32:tm1019:ctrl	n	256.367	wago4	herma
tm1019	ctrl	red	33:tm1019:ctrl	y	257.836	wago4	herma
tm1019	ctrl	red	34:tm1019:ctrl	n	239.021	wago4	herma
tm1019	ctrl	red	35:tm1019:ctrl	n	248.81	wago4	herma
tm1019	ctrl	red	36:tm1019:ctrl	n	296.383	wago4	herma
tm1019	ctrl	red	37:tm1019:ctrl	n	254.406	wago4	herma
tm1019	ctrl	red	38:tm1019:ctrl	n	244.716	wago4	herma
tm1019	ctrl	red	39:tm1019:ctrl	n	276.548	wago4	herma
tm1019	ctrl	red	40:tm1019:ctrl	n	269.181	wago4	herma
tm1019	ctrl	red	41:tm1019:ctrl	n	246.186	wago4	herma
tm1019	ctrl	red	42:tm1019:ctrl	n	245.7	wago4	herma
tm1019	ctrl	red	43:tm1019:ctrl	n	237.907	wago4	herma
tm1019	ctrl	red	44:tm1019:ctrl	n	231.041	wago4	herma
tm1019	ctrl	red	45:tm1019:ctrl	n	286.205	wago4	herma
tm1019	ctrl	red	46:tm1019:ctrl	n	238.209	wago4	herma
tm1019	ctrl	red	47:tm1019:ctrl	n	238.545	wago4	herma
tm1019	ctrl	red	48:tm1019:ctrl	n	274.679	wago4	herma
tm1019	ctrl	red	49:tm1019:ctrl	n	234.633	wago4	herma
tm1019	ctrl	red	50:tm1019:ctrl	n	233.421	wago4	herma
tm1019	ctrl	red	51:tm1019:ctrl	n	263.979	wago4	herma
tm1019	ctrl	red	52:tm1019:ctrl	n	247.649	wago4	herma
tm1019	ctrl	red	53:tm1019:ctrl	n	273.912	wago4	herma
tm1019	ctrl	red	54:tm1019:ctrl	n	250.193	wago4	herma
tm1019	ctrl	red	55:tm1019:ctrl	n	291.655	wago4	herma
tm1019	ctrl	red	56:tm1019:ctrl	n	213.777	wago4	herma
tm1019	ctrl	red	57:tm1019:ctrl	n	229.805	wago4	herma
tm1019	ctrl	red	58:tm1019:ctrl	n	249.46	wago4	herma
tm1019	ctrl	red	59:tm1019:ctrl	n	255.008	wago4	herma
tm1019	ctrl	red	60:tm1019:ctrl	n	224.849	wago4	herma
tm1019	ctrl	red	61:tm1019:ctrl	n	223.49	wago4	herma
tm1019	ctrl	red	62:tm1019:ctrl	n	247.879	wago4	herma
tm1019	ctrl	red	63:tm1019:ctrl	n	290.782	wago4	herma
tm1019	ctrl	red	64:tm1019:ctrl	n	306.702	wago4	herma
tm1019	ctrl	red	65:tm1019:ctrl	n	250.437	wago4	herma
tm1019	ctrl	red	66:tm1019:ctrl	n	219.319	wago4	herma
tm1019	ctrl	red	67:tm1019:ctrl	n	237.35	wago4	herma
tm1019	ctrl	red	68:tm1019:ctrl	n	226.523	wago4	herma
tm1019	gfp	red	1:tm1019:gfp	n	236.623	wago4	herma
tm1019	gfp	red	2:tm1019:gfp	n	223.957	wago4	herma
tm1019	gfp	red	3:tm1019:gfp	n	274.618	wago4	herma
tm1019	gfp	red	4:tm1019:gfp	n	224.396	wago4	herma
tm1019	gfp	red	5:tm1019:gfp	n	235.613	wago4	herma
tm1019	gfp	red	6:tm1019:gfp	n	253.573	wago4	herma
tm1019	gfp	red	7:tm1019:gfp	n	255.508	wago4	herma
tm1019	gfp	red	8:tm1019:gfp	n	253.886	wago4	herma
tm1019	gfp	red	9:tm1019:gfp	n	242.231	wago4	herma
tm1019	gfp	red	10:tm1019:gfp	n	237.233	wago4	herma
tm1019	gfp	red	11:tm1019:gfp	y	252.132	wago4	herma
tm1019	gfp	red	12:tm1019:gfp	n	231.115	wago4	herma
tm1019	gfp	red	13:tm1019:gfp	n	210.174	wago4	herma
tm1019	gfp	red	14:tm1019:gfp	n	221.571	wago4	herma
tm1019	gfp	red	15:tm1019:gfp	n	223.784	wago4	herma
tm1019	gfp	red	16:tm1019:gfp	n	236.548	wago4	herma
tm1019	gfp	red	17:tm1019:gfp	n	238.109	wago4	herma
tm1019	gfp	red	18:tm1019:gfp	n	216.413	wago4	herma
tm1019	gfp	red	19:tm1019:gfp	n	210.919	wago4	herma
tm1019	gfp	red	20:tm1019:gfp	n	254.22	wago4	herma
tm1019	gfp	red	21:tm1019:gfp	n	208.731	wago4	herma
tm1019	gfp	red	22:tm1019:gfp	n	224.371	wago4	herma
tm1019	gfp	red	23:tm1019:gfp	n	252.196	wago4	herma
tm1019	gfp	red	24:tm1019:gfp	n	224.557	wago4	herma
tm1019	gfp	red	25:tm1019:gfp	n	229.821	wago4	herma
tm1019	gfp	red	26:tm1019:gfp	n	235.983	wago4	herma
tm1019	gfp	red	27:tm1019:gfp	n	222.076	wago4	herma
tm1019	gfp	red	28:tm1019:gfp	n	225.276	wago4	herma
tm1019	gfp	red	29:tm1019:gfp	n	216.517	wago4	herma
tm1019	gfp	red	30:tm1019:gfp	n	233.746	wago4	herma
tm1019	gfp	red	31:tm1019:gfp	n	233.74	wago4	herma
tm1019	gfp	red	32:tm1019:gfp	n	230.367	wago4	herma
tm1019	gfp	red	33:tm1019:gfp	n	225.529	wago4	herma
tm1019	gfp	red	34:tm1019:gfp	n	277.108	wago4	herma
tm1019	gfp	red	35:tm1019:gfp	n	237.727	wago4	herma
tm1019	gfp	red	36:tm1019:gfp	n	227.937	wago4	herma
tm1019	gfp	red	37:tm1019:gfp	n	246.716	wago4	herma
tm1019	gfp	red	38:tm1019:gfp	n	252.628	wago4	herma
tm1019	gfp	red	39:tm1019:gfp	n	277.41	wago4	herma
tm1019	gfp	red	40:tm1019:gfp	n	234.513	wago4	herma
tm1019	gfp	red	41:tm1019:gfp	n	223.476	wago4	herma
tm1019	gfp	red	42:tm1019:gfp	n	230.756	wago4	herma
tm1019	gfp	red	43:tm1019:gfp	n	219.827	wago4	herma
tm1019	gfp	red	44:tm1019:gfp	n	248.599	wago4	herma
tm1019	gfp	red	45:tm1019:gfp	n	237.669	wago4	herma
tm1019	gfp	red	46:tm1019:gfp	n	229.389	wago4	herma
tm1019	gfp	red	47:tm1019:gfp	n	227.477	wago4	herma
tm1019	gfp	red	48:tm1019:gfp	n	225.401	wago4	herma
tm1019	gfp	red	49:tm1019:gfp	n	229.145	wago4	herma
tm1019	gfp	red	50:tm1019:gfp	n	254.45	wago4	herma
tm1019	gfp	red	51:tm1019:gfp	n	230.9	wago4	herma
tm1019	gfp	red	52:tm1019:gfp	n	234.931	wago4	herma
tm1019	gfp	red	53:tm1019:gfp	n	237.248	wago4	herma
tm1019	gfp	red	54:tm1019:gfp	n	244.701	wago4	herma
tm1019	gfp	red	55:tm1019:gfp	n	230.762	wago4	herma
tm1019	gfp	red	56:tm1019:gfp	n	216.949	wago4	herma
tm1019	gfp	red	57:tm1019:gfp	n	277.212	wago4	herma
tm1019	gfp	red	58:tm1019:gfp	n	240.105	wago4	herma
tm1019	gfp	red	59:tm1019:gfp	n	231.444	wago4	herma
tm1019	gfp	red	60:tm1019:gfp	n	233.07	wago4	herma
tm1019	gfp	red	61:tm1019:gfp	n	256.443	wago4	herma
tm1019	gfp	red	62:tm1019:gfp	n	212.569	wago4	herma
tm1019	gfp	red	63:tm1019:gfp	n	233.111	wago4	herma
tm1019	gfp	red	64:tm1019:gfp	n	228.117	wago4	herma
tm1019	gfp	red	65:tm1019:gfp	n	237.425	wago4	herma
tm1019	gfp	red	66:tm1019:gfp	n	234.753	wago4	herma
tm1019	gfp	red	67:tm1019:gfp	n	250.34	wago4	herma
tm1019	gfp	red	68:tm1019:gfp	n	252.622	wago4	herma
tm1019	gfp	red	69:tm1019:gfp	n	232	wago4	herma
wt	ctrl	green	1:wt:ctrl	n	474.682	hrde1	herma
wt	ctrl	green	2:wt:ctrl	n	440.945	hrde1	herma
wt	ctrl	green	3:wt:ctrl	n	549.008	hrde1	herma
wt	ctrl	green	4:wt:ctrl	n	464.368	hrde1	herma
wt	ctrl	green	5:wt:ctrl	n	501.337	hrde1	herma
wt	ctrl	green	6:wt:ctrl	n	470.384	hrde1	herma
wt	ctrl	green	7:wt:ctrl	n	483.937	hrde1	herma
wt	ctrl	green	8:wt:ctrl	n	489.368	hrde1	herma
wt	ctrl	green	9:wt:ctrl	n	461.565	hrde1	herma
wt	ctrl	green	10:wt:ctrl	n	447.41	hrde1	herma
wt	ctrl	green	11:wt:ctrl	y	426.51	hrde1	herma
wt	ctrl	green	12:wt:ctrl	n	448.21	hrde1	herma
wt	ctrl	green	13:wt:ctrl	n	530.711	hrde1	herma
wt	ctrl	green	14:wt:ctrl	n	420.473	hrde1	herma
wt	ctrl	green	15:wt:ctrl	n	450.017	hrde1	herma
wt	ctrl	green	16:wt:ctrl	n	454.426	hrde1	herma
wt	ctrl	green	17:wt:ctrl	n	457.103	hrde1	herma
wt	ctrl	green	18:wt:ctrl	n	560.329	hrde1	herma
wt	ctrl	green	19:wt:ctrl	n	484.123	hrde1	herma
wt	ctrl	green	20:wt:ctrl	n	460.717	hrde1	herma
wt	ctrl	green	21:wt:ctrl	n	438.74	hrde1	herma
wt	ctrl	green	22:wt:ctrl	n	495.856	hrde1	herma
wt	ctrl	green	23:wt:ctrl	n	427.865	hrde1	herma
wt	ctrl	green	24:wt:ctrl	n	463.257	hrde1	herma
wt	ctrl	green	25:wt:ctrl	n	561.692	hrde1	herma
wt	ctrl	green	26:wt:ctrl	n	442.488	hrde1	herma
wt	ctrl	green	27:wt:ctrl	n	431.81	hrde1	herma
wt	ctrl	green	28:wt:ctrl	n	428.537	hrde1	herma
wt	ctrl	green	29:wt:ctrl	n	462.381	hrde1	herma
wt	ctrl	green	30:wt:ctrl	n	480.808	hrde1	herma
wt	ctrl	green	31:wt:ctrl	n	530.271	hrde1	herma
wt	ctrl	green	32:wt:ctrl	n	523.435	hrde1	herma
wt	ctrl	green	33:wt:ctrl	n	425.067	hrde1	herma
wt	ctrl	green	34:wt:ctrl	n	485.659	hrde1	herma
wt	ctrl	green	35:wt:ctrl	n	474.747	hrde1	herma
wt	ctrl	green	36:wt:ctrl	n	523.795	hrde1	herma
wt	ctrl	green	37:wt:ctrl	n	472.793	hrde1	herma
wt	ctrl	green	38:wt:ctrl	n	418.931	hrde1	herma
wt	ctrl	green	39:wt:ctrl	n	503.04	hrde1	herma
wt	ctrl	green	40:wt:ctrl	n	430.749	hrde1	herma
wt	ctrl	green	41:wt:ctrl	n	435.596	hrde1	herma
wt	ctrl	green	42:wt:ctrl	n	423.094	hrde1	herma
wt	ctrl	green	43:wt:ctrl	n	451.223	hrde1	herma
wt	ctrl	green	44:wt:ctrl	n	449.092	hrde1	herma
wt	ctrl	green	45:wt:ctrl	n	436.517	hrde1	herma
wt	ctrl	green	46:wt:ctrl	n	428.721	hrde1	herma
wt	ctrl	green	47:wt:ctrl	n	446.246	hrde1	herma
wt	ctrl	green	48:wt:ctrl	n	441.892	hrde1	herma
wt	ctrl	green	49:wt:ctrl	n	436.412	hrde1	herma
wt	ctrl	green	50:wt:ctrl	n	496.884	hrde1	herma
wt	ctrl	green	51:wt:ctrl	n	473.214	hrde1	herma
wt	ctrl	green	52:wt:ctrl	n	441.767	hrde1	herma
wt	ctrl	green	53:wt:ctrl	n	455.049	hrde1	herma
wt	ctrl	green	54:wt:ctrl	n	485	hrde1	herma
wt	ctrl	green	55:wt:ctrl	n	423.584	hrde1	herma
wt	ctrl	green	56:wt:ctrl	n	481.77	hrde1	herma
wt	ctrl	green	57:wt:ctrl	n	459.582	hrde1	herma
wt	ctrl	green	58:wt:ctrl	n	451.477	hrde1	herma
wt	ctrl	green	59:wt:ctrl	n	436.11	hrde1	herma
wt	ctrl	green	60:wt:ctrl	n	403.684	hrde1	herma
wt	ctrl	green	61:wt:ctrl	n	460.658	hrde1	herma
wt	ctrl	green	62:wt:ctrl	n	424.349	hrde1	herma
wt	ctrl	green	63:wt:ctrl	n	462.076	hrde1	herma
wt	ctrl	green	64:wt:ctrl	n	426.269	hrde1	herma
wt	ctrl	green	65:wt:ctrl	n	430.839	hrde1	herma
wt	gfp	green	1:wt:gfp	n	272.335	hrde1	herma
wt	gfp	green	2:wt:gfp	n	296.166	hrde1	herma
wt	gfp	green	3:wt:gfp	n	318.882	hrde1	herma
wt	gfp	green	4:wt:gfp	n	222.6	hrde1	herma
wt	gfp	green	5:wt:gfp	n	382.751	hrde1	herma
wt	gfp	green	6:wt:gfp	y	309.429	hrde1	herma
wt	gfp	green	7:wt:gfp	n	285.676	hrde1	herma
wt	gfp	green	8:wt:gfp	n	355.99	hrde1	herma
wt	gfp	green	9:wt:gfp	n	348.946	hrde1	herma
wt	gfp	green	10:wt:gfp	n	275.178	hrde1	herma
wt	gfp	green	11:wt:gfp	n	262.793	hrde1	herma
wt	gfp	green	12:wt:gfp	n	219.508	hrde1	herma
wt	gfp	green	13:wt:gfp	n	206.649	hrde1	herma
wt	gfp	green	14:wt:gfp	n	299.437	hrde1	herma
wt	gfp	green	15:wt:gfp	n	306.342	hrde1	herma
wt	gfp	green	16:wt:gfp	n	373.512	hrde1	herma
wt	gfp	green	17:wt:gfp	n	266.247	hrde1	herma
wt	gfp	green	18:wt:gfp	n	390.926	hrde1	herma
wt	gfp	green	19:wt:gfp	n	352.698	hrde1	herma
wt	gfp	green	20:wt:gfp	n	307.094	hrde1	herma
wt	gfp	green	21:wt:gfp	n	298.043	hrde1	herma
wt	gfp	green	22:wt:gfp	n	228.877	hrde1	herma
wt	gfp	green	23:wt:gfp	n	245.278	hrde1	herma
wt	gfp	green	24:wt:gfp	n	302.767	hrde1	herma
wt	gfp	green	25:wt:gfp	n	349.352	hrde1	herma
wt	gfp	green	26:wt:gfp	n	359.3	hrde1	herma
wt	gfp	green	27:wt:gfp	n	219.598	hrde1	herma
wt	gfp	green	28:wt:gfp	n	238.371	hrde1	herma
wt	gfp	green	29:wt:gfp	n	302.761	hrde1	herma
wt	gfp	green	30:wt:gfp	n	262.121	hrde1	herma
wt	gfp	green	31:wt:gfp	n	330.169	hrde1	herma
wt	gfp	green	32:wt:gfp	n	260.446	hrde1	herma
wt	gfp	green	33:wt:gfp	n	276.894	hrde1	herma
wt	gfp	green	34:wt:gfp	n	323.031	hrde1	herma
wt	gfp	green	35:wt:gfp	n	264.424	hrde1	herma
wt	gfp	green	36:wt:gfp	n	250.346	hrde1	herma
wt	gfp	green	37:wt:gfp	n	310.106	hrde1	herma
wt	gfp	green	38:wt:gfp	n	357.183	hrde1	herma
wt	gfp	green	39:wt:gfp	n	261.211	hrde1	herma
wt	gfp	green	40:wt:gfp	n	328.125	hrde1	herma
wt	gfp	green	41:wt:gfp	n	365.617	hrde1	herma
wt	gfp	green	42:wt:gfp	n	379.781	hrde1	herma
wt	gfp	green	43:wt:gfp	n	316.044	hrde1	herma
wt	gfp	green	44:wt:gfp	n	218.739	hrde1	herma
wt	gfp	green	45:wt:gfp	n	287.876	hrde1	herma
wt	gfp	green	46:wt:gfp	n	339.088	hrde1	herma
wt	gfp	green	47:wt:gfp	n	247.233	hrde1	herma
wt	gfp	green	48:wt:gfp	n	350.168	hrde1	herma
wt	gfp	green	49:wt:gfp	n	328.484	hrde1	herma
wt	gfp	green	50:wt:gfp	n	294.201	hrde1	herma
wt	gfp	green	51:wt:gfp	n	332.79	hrde1	herma
wt	gfp	green	52:wt:gfp	n	284.093	hrde1	herma
wt	gfp	green	53:wt:gfp	n	277.645	hrde1	herma
wt	gfp	green	54:wt:gfp	n	356.199	hrde1	herma
wt	gfp	green	55:wt:gfp	n	218.403	hrde1	herma
wt	gfp	green	56:wt:gfp	n	235.314	hrde1	herma
wt	gfp	green	57:wt:gfp	n	413.243	hrde1	herma
wt	gfp	green	58:wt:gfp	n	298.304	hrde1	herma
wt	gfp	green	59:wt:gfp	n	344.662	hrde1	herma
wt	gfp	green	60:wt:gfp	n	245.555	hrde1	herma
tm1200	ctrl	green	1:tm1200:ctrl	n	422.276	hrde1	herma
tm1200	ctrl	green	2:tm1200:ctrl	n	378.498	hrde1	herma
tm1200	ctrl	green	3:tm1200:ctrl	n	497.073	hrde1	herma
tm1200	ctrl	green	4:tm1200:ctrl	n	343.133	hrde1	herma
tm1200	ctrl	green	5:tm1200:ctrl	n	457.855	hrde1	herma
tm1200	ctrl	green	6:tm1200:ctrl	n	504.86	hrde1	herma
tm1200	ctrl	green	7:tm1200:ctrl	n	365.77	hrde1	herma
tm1200	ctrl	green	8:tm1200:ctrl	n	276.044	hrde1	herma
tm1200	ctrl	green	9:tm1200:ctrl	n	338.105	hrde1	herma
tm1200	ctrl	green	10:tm1200:ctrl	n	303.297	hrde1	herma
tm1200	ctrl	green	11:tm1200:ctrl	n	440.565	hrde1	herma
tm1200	ctrl	green	12:tm1200:ctrl	n	458.176	hrde1	herma
tm1200	ctrl	green	13:tm1200:ctrl	n	416.863	hrde1	herma
tm1200	ctrl	green	14:tm1200:ctrl	n	455.559	hrde1	herma
tm1200	ctrl	green	15:tm1200:ctrl	n	326.172	hrde1	herma
tm1200	ctrl	green	16:tm1200:ctrl	n	437.718	hrde1	herma
tm1200	ctrl	green	17:tm1200:ctrl	n	362.75	hrde1	herma
tm1200	ctrl	green	18:tm1200:ctrl	n	436.741	hrde1	herma
tm1200	ctrl	green	19:tm1200:ctrl	n	420.947	hrde1	herma
tm1200	ctrl	green	20:tm1200:ctrl	n	376.017	hrde1	herma
tm1200	ctrl	green	21:tm1200:ctrl	n	362.595	hrde1	herma
tm1200	ctrl	green	22:tm1200:ctrl	n	464.893	hrde1	herma
tm1200	ctrl	green	23:tm1200:ctrl	n	450.27	hrde1	herma
tm1200	ctrl	green	24:tm1200:ctrl	n	438.409	hrde1	herma
tm1200	ctrl	green	25:tm1200:ctrl	n	454.813	hrde1	herma
tm1200	ctrl	green	26:tm1200:ctrl	n	483.843	hrde1	herma
tm1200	ctrl	green	27:tm1200:ctrl	n	443.343	hrde1	herma
tm1200	ctrl	green	28:tm1200:ctrl	n	263.981	hrde1	herma
tm1200	ctrl	green	29:tm1200:ctrl	n	327.915	hrde1	herma
tm1200	ctrl	green	30:tm1200:ctrl	n	372.702	hrde1	herma
tm1200	ctrl	green	31:tm1200:ctrl	n	487.872	hrde1	herma
tm1200	ctrl	green	32:tm1200:ctrl	n	331.807	hrde1	herma
tm1200	ctrl	green	33:tm1200:ctrl	n	433.824	hrde1	herma
tm1200	ctrl	green	34:tm1200:ctrl	n	419.655	hrde1	herma
tm1200	ctrl	green	35:tm1200:ctrl	n	403.716	hrde1	herma
tm1200	ctrl	green	36:tm1200:ctrl	n	419.895	hrde1	herma
tm1200	ctrl	green	37:tm1200:ctrl	n	417.894	hrde1	herma
tm1200	ctrl	green	38:tm1200:ctrl	n	448.233	hrde1	herma
tm1200	ctrl	green	39:tm1200:ctrl	n	463.46	hrde1	herma
tm1200	ctrl	green	40:tm1200:ctrl	n	403.2	hrde1	herma
tm1200	ctrl	green	41:tm1200:ctrl	n	356.696	hrde1	herma
tm1200	ctrl	green	42:tm1200:ctrl	n	485.098	hrde1	herma
tm1200	ctrl	green	43:tm1200:ctrl	n	395.864	hrde1	herma
tm1200	ctrl	green	44:tm1200:ctrl	n	422.324	hrde1	herma
tm1200	ctrl	green	45:tm1200:ctrl	n	443.677	hrde1	herma
tm1200	ctrl	green	46:tm1200:ctrl	n	474.299	hrde1	herma
tm1200	ctrl	green	47:tm1200:ctrl	n	407.327	hrde1	herma
tm1200	ctrl	green	48:tm1200:ctrl	n	425.684	hrde1	herma
tm1200	ctrl	green	49:tm1200:ctrl	n	438.234	hrde1	herma
tm1200	ctrl	green	50:tm1200:ctrl	n	423.419	hrde1	herma
tm1200	ctrl	green	51:tm1200:ctrl	n	496.955	hrde1	herma
tm1200	ctrl	green	52:tm1200:ctrl	n	423.921	hrde1	herma
tm1200	ctrl	green	53:tm1200:ctrl	n	444.199	hrde1	herma
tm1200	ctrl	green	54:tm1200:ctrl	n	402.734	hrde1	herma
tm1200	ctrl	green	55:tm1200:ctrl	n	386.562	hrde1	herma
tm1200	ctrl	green	56:tm1200:ctrl	n	399.057	hrde1	herma
tm1200	ctrl	green	57:tm1200:ctrl	n	484.23	hrde1	herma
tm1200	ctrl	green	58:tm1200:ctrl	n	509.625	hrde1	herma
tm1200	ctrl	green	59:tm1200:ctrl	n	266.875	hrde1	herma
tm1200	ctrl	green	60:tm1200:ctrl	n	453.984	hrde1	herma
tm1200	ctrl	green	61:tm1200:ctrl	y	425.912	hrde1	herma
tm1200	ctrl	green	62:tm1200:ctrl	n	438.151	hrde1	herma
tm1200	ctrl	green	63:tm1200:ctrl	n	459.187	hrde1	herma
tm1200	ctrl	green	64:tm1200:ctrl	n	516.601	hrde1	herma
tm1200	gfp	green	1:tm1200:gfp	n	292.771	hrde1	herma
tm1200	gfp	green	2:tm1200:gfp	n	338.794	hrde1	herma
tm1200	gfp	green	3:tm1200:gfp	n	298.786	hrde1	herma
tm1200	gfp	green	4:tm1200:gfp	n	248.062	hrde1	herma
tm1200	gfp	green	5:tm1200:gfp	n	419.246	hrde1	herma
tm1200	gfp	green	6:tm1200:gfp	n	318.796	hrde1	herma
tm1200	gfp	green	7:tm1200:gfp	n	220.815	hrde1	herma
tm1200	gfp	green	8:tm1200:gfp	n	366.958	hrde1	herma
tm1200	gfp	green	9:tm1200:gfp	n	272.693	hrde1	herma
tm1200	gfp	green	10:tm1200:gfp	n	315.728	hrde1	herma
tm1200	gfp	green	11:tm1200:gfp	n	241.848	hrde1	herma
tm1200	gfp	green	12:tm1200:gfp	n	290.409	hrde1	herma
tm1200	gfp	green	13:tm1200:gfp	n	361.311	hrde1	herma
tm1200	gfp	green	14:tm1200:gfp	n	279.588	hrde1	herma
tm1200	gfp	green	15:tm1200:gfp	n	280.19	hrde1	herma
tm1200	gfp	green	16:tm1200:gfp	n	253.818	hrde1	herma
tm1200	gfp	green	17:tm1200:gfp	n	254.428	hrde1	herma
tm1200	gfp	green	18:tm1200:gfp	n	330.545	hrde1	herma
tm1200	gfp	green	19:tm1200:gfp	n	315.605	hrde1	herma
tm1200	gfp	green	20:tm1200:gfp	n	326.508	hrde1	herma
tm1200	gfp	green	21:tm1200:gfp	n	360.15	hrde1	herma
tm1200	gfp	green	22:tm1200:gfp	n	276.105	hrde1	herma
tm1200	gfp	green	23:tm1200:gfp	n	297.309	hrde1	herma
tm1200	gfp	green	24:tm1200:gfp	n	270.506	hrde1	herma
tm1200	gfp	green	25:tm1200:gfp	n	373.829	hrde1	herma
tm1200	gfp	green	26:tm1200:gfp	n	213.739	hrde1	herma
tm1200	gfp	green	27:tm1200:gfp	n	347.317	hrde1	herma
tm1200	gfp	green	28:tm1200:gfp	n	304.086	hrde1	herma
tm1200	gfp	green	29:tm1200:gfp	n	342.619	hrde1	herma
tm1200	gfp	green	30:tm1200:gfp	n	319.766	hrde1	herma
tm1200	gfp	green	31:tm1200:gfp	n	194.036	hrde1	herma
tm1200	gfp	green	32:tm1200:gfp	y	278.024	hrde1	herma
tm1200	gfp	green	33:tm1200:gfp	n	212.967	hrde1	herma
tm1200	gfp	green	34:tm1200:gfp	n	324.197	hrde1	herma
tm1200	gfp	green	35:tm1200:gfp	n	400.35	hrde1	herma
tm1200	gfp	green	36:tm1200:gfp	n	327.799	hrde1	herma
tm1200	gfp	green	37:tm1200:gfp	n	282.147	hrde1	herma
tm1200	gfp	green	38:tm1200:gfp	n	348.894	hrde1	herma
tm1200	gfp	green	39:tm1200:gfp	n	369.074	hrde1	herma
tm1200	gfp	green	40:tm1200:gfp	n	331.432	hrde1	herma
tm1200	gfp	green	41:tm1200:gfp	n	265.761	hrde1	herma
tm1200	gfp	green	42:tm1200:gfp	n	330.485	hrde1	herma
tm1200	gfp	green	43:tm1200:gfp	n	188.554	hrde1	herma
tm1200	gfp	green	44:tm1200:gfp	n	195.154	hrde1	herma
tm1200	gfp	green	45:tm1200:gfp	n	308.003	hrde1	herma
tm1200	gfp	green	46:tm1200:gfp	n	333.495	hrde1	herma
tm1200	gfp	green	47:tm1200:gfp	n	314.786	hrde1	herma
tm1200	gfp	green	48:tm1200:gfp	n	357.109	hrde1	herma
tm1200	gfp	green	49:tm1200:gfp	n	330.244	hrde1	herma
tm1200	gfp	green	50:tm1200:gfp	n	227.464	hrde1	herma
tm1200	gfp	green	51:tm1200:gfp	n	257.694	hrde1	herma
tm1200	gfp	green	52:tm1200:gfp	n	290.712	hrde1	herma
tm1200	gfp	green	53:tm1200:gfp	n	329.692	hrde1	herma
tm1200	gfp	green	54:tm1200:gfp	n	267.909	hrde1	herma
tm1200	gfp	green	55:tm1200:gfp	n	326.49	hrde1	herma
tm1200	gfp	green	56:tm1200:gfp	n	237.646	hrde1	herma
tm1200	gfp	green	57:tm1200:gfp	n	268.23	hrde1	herma
tm1200	gfp	green	58:tm1200:gfp	n	250.092	hrde1	herma
tm1200	gfp	green	59:tm1200:gfp	n	258.624	hrde1	herma
tm1200	gfp	green	60:tm1200:gfp	n	154.252	hrde1	herma
tm1200	gfp	green	61:tm1200:gfp	n	252.062	hrde1	herma
tm1200	gfp	green	62:tm1200:gfp	n	270.722	hrde1	herma
tm1200	gfp	green	63:tm1200:gfp	n	202.312	hrde1	herma
tm1200	gfp	green	64:tm1200:gfp	n	186.378	hrde1	herma
tm1200	gfp	green	65:tm1200:gfp	n	311.328	hrde1	herma
wt	ctrl	red	1:wt:ctrl	n	250.451	hrde1	herma
wt	ctrl	red	2:wt:ctrl	n	240.228	hrde1	herma
wt	ctrl	red	3:wt:ctrl	n	251.782	hrde1	herma
wt	ctrl	red	4:wt:ctrl	n	239.041	hrde1	herma
wt	ctrl	red	5:wt:ctrl	n	252.653	hrde1	herma
wt	ctrl	red	6:wt:ctrl	n	244.222	hrde1	herma
wt	ctrl	red	7:wt:ctrl	n	254.186	hrde1	herma
wt	ctrl	red	8:wt:ctrl	n	240.62	hrde1	herma
wt	ctrl	red	9:wt:ctrl	n	233.264	hrde1	herma
wt	ctrl	red	10:wt:ctrl	n	239.109	hrde1	herma
wt	ctrl	red	11:wt:ctrl	y	231.851	hrde1	herma
wt	ctrl	red	12:wt:ctrl	n	234.795	hrde1	herma
wt	ctrl	red	13:wt:ctrl	n	260.643	hrde1	herma
wt	ctrl	red	14:wt:ctrl	n	239.793	hrde1	herma
wt	ctrl	red	15:wt:ctrl	n	240.066	hrde1	herma
wt	ctrl	red	16:wt:ctrl	n	239.671	hrde1	herma
wt	ctrl	red	17:wt:ctrl	n	249.547	hrde1	herma
wt	ctrl	red	18:wt:ctrl	n	258.494	hrde1	herma
wt	ctrl	red	19:wt:ctrl	n	244.085	hrde1	herma
wt	ctrl	red	20:wt:ctrl	n	243.722	hrde1	herma
wt	ctrl	red	21:wt:ctrl	n	238.168	hrde1	herma
wt	ctrl	red	22:wt:ctrl	n	248.848	hrde1	herma
wt	ctrl	red	23:wt:ctrl	n	233.876	hrde1	herma
wt	ctrl	red	24:wt:ctrl	n	240.871	hrde1	herma
wt	ctrl	red	25:wt:ctrl	n	279.821	hrde1	herma
wt	ctrl	red	26:wt:ctrl	n	223.701	hrde1	herma
wt	ctrl	red	27:wt:ctrl	n	228.774	hrde1	herma
wt	ctrl	red	28:wt:ctrl	n	240.16	hrde1	herma
wt	ctrl	red	29:wt:ctrl	n	228.3	hrde1	herma
wt	ctrl	red	30:wt:ctrl	n	264.206	hrde1	herma
wt	ctrl	red	31:wt:ctrl	n	233.469	hrde1	herma
wt	ctrl	red	32:wt:ctrl	n	240.649	hrde1	herma
wt	ctrl	red	33:wt:ctrl	n	244.881	hrde1	herma
wt	ctrl	red	34:wt:ctrl	n	242.683	hrde1	herma
wt	ctrl	red	35:wt:ctrl	n	243.673	hrde1	herma
wt	ctrl	red	36:wt:ctrl	n	238.713	hrde1	herma
wt	ctrl	red	37:wt:ctrl	n	247.919	hrde1	herma
wt	ctrl	red	38:wt:ctrl	n	236.554	hrde1	herma
wt	ctrl	red	39:wt:ctrl	n	234.876	hrde1	herma
wt	ctrl	red	40:wt:ctrl	n	231.357	hrde1	herma
wt	ctrl	red	41:wt:ctrl	n	230.022	hrde1	herma
wt	ctrl	red	42:wt:ctrl	n	221.377	hrde1	herma
wt	ctrl	red	43:wt:ctrl	n	245.531	hrde1	herma
wt	ctrl	red	44:wt:ctrl	n	244.357	hrde1	herma
wt	ctrl	red	45:wt:ctrl	n	243.199	hrde1	herma
wt	ctrl	red	46:wt:ctrl	n	237.987	hrde1	herma
wt	ctrl	red	47:wt:ctrl	n	226.058	hrde1	herma
wt	ctrl	red	48:wt:ctrl	n	234.503	hrde1	herma
wt	ctrl	red	49:wt:ctrl	n	237.763	hrde1	herma
wt	ctrl	red	50:wt:ctrl	n	250.738	hrde1	herma
wt	ctrl	red	51:wt:ctrl	n	254.371	hrde1	herma
wt	ctrl	red	52:wt:ctrl	n	238.615	hrde1	herma
wt	ctrl	red	53:wt:ctrl	n	230.577	hrde1	herma
wt	ctrl	red	54:wt:ctrl	n	237.151	hrde1	herma
wt	ctrl	red	55:wt:ctrl	n	231.456	hrde1	herma
wt	ctrl	red	56:wt:ctrl	n	234.915	hrde1	herma
wt	ctrl	red	57:wt:ctrl	n	225.562	hrde1	herma
wt	ctrl	red	58:wt:ctrl	n	241.171	hrde1	herma
wt	ctrl	red	59:wt:ctrl	n	230.812	hrde1	herma
wt	ctrl	red	60:wt:ctrl	n	236.341	hrde1	herma
wt	ctrl	red	61:wt:ctrl	n	234.665	hrde1	herma
wt	ctrl	red	62:wt:ctrl	n	245.036	hrde1	herma
wt	ctrl	red	63:wt:ctrl	n	244.544	hrde1	herma
wt	ctrl	red	64:wt:ctrl	n	238.253	hrde1	herma
wt	ctrl	red	65:wt:ctrl	n	247.747	hrde1	herma
wt	gfp	red	1:wt:gfp	n	227.066	hrde1	herma
wt	gfp	red	2:wt:gfp	n	237.333	hrde1	herma
wt	gfp	red	3:wt:gfp	n	239.42	hrde1	herma
wt	gfp	red	4:wt:gfp	n	250.218	hrde1	herma
wt	gfp	red	5:wt:gfp	n	231.503	hrde1	herma
wt	gfp	red	6:wt:gfp	y	243.053	hrde1	herma
wt	gfp	red	7:wt:gfp	n	241.097	hrde1	herma
wt	gfp	red	8:wt:gfp	n	243.891	hrde1	herma
wt	gfp	red	9:wt:gfp	n	238.806	hrde1	herma
wt	gfp	red	10:wt:gfp	n	235.449	hrde1	herma
wt	gfp	red	11:wt:gfp	n	251.325	hrde1	herma
wt	gfp	red	12:wt:gfp	n	239.029	hrde1	herma
wt	gfp	red	13:wt:gfp	n	260.728	hrde1	herma
wt	gfp	red	14:wt:gfp	n	234.311	hrde1	herma
wt	gfp	red	15:wt:gfp	n	226.397	hrde1	herma
wt	gfp	red	16:wt:gfp	n	235.927	hrde1	herma
wt	gfp	red	17:wt:gfp	n	228.07	hrde1	herma
wt	gfp	red	18:wt:gfp	n	241.388	hrde1	herma
wt	gfp	red	19:wt:gfp	n	238.66	hrde1	herma
wt	gfp	red	20:wt:gfp	n	236.68	hrde1	herma
wt	gfp	red	21:wt:gfp	n	248.727	hrde1	herma
wt	gfp	red	22:wt:gfp	n	248.612	hrde1	herma
wt	gfp	red	23:wt:gfp	n	240.215	hrde1	herma
wt	gfp	red	24:wt:gfp	n	240.352	hrde1	herma
wt	gfp	red	25:wt:gfp	n	239.095	hrde1	herma
wt	gfp	red	26:wt:gfp	n	246.648	hrde1	herma
wt	gfp	red	27:wt:gfp	n	244.948	hrde1	herma
wt	gfp	red	28:wt:gfp	n	240.373	hrde1	herma
wt	gfp	red	29:wt:gfp	n	244.542	hrde1	herma
wt	gfp	red	30:wt:gfp	n	241.339	hrde1	herma
wt	gfp	red	31:wt:gfp	n	250.87	hrde1	herma
wt	gfp	red	32:wt:gfp	n	235.978	hrde1	herma
wt	gfp	red	33:wt:gfp	n	241.496	hrde1	herma
wt	gfp	red	34:wt:gfp	n	228.867	hrde1	herma
wt	gfp	red	35:wt:gfp	n	234.406	hrde1	herma
wt	gfp	red	36:wt:gfp	n	229.173	hrde1	herma
wt	gfp	red	37:wt:gfp	n	242.079	hrde1	herma
wt	gfp	red	38:wt:gfp	n	233.403	hrde1	herma
wt	gfp	red	39:wt:gfp	n	240.541	hrde1	herma
wt	gfp	red	40:wt:gfp	n	252.687	hrde1	herma
wt	gfp	red	41:wt:gfp	n	245.731	hrde1	herma
wt	gfp	red	42:wt:gfp	n	250.177	hrde1	herma
wt	gfp	red	43:wt:gfp	n	236.409	hrde1	herma
wt	gfp	red	44:wt:gfp	n	244.502	hrde1	herma
wt	gfp	red	45:wt:gfp	n	231.236	hrde1	herma
wt	gfp	red	46:wt:gfp	n	241.233	hrde1	herma
wt	gfp	red	47:wt:gfp	n	250.409	hrde1	herma
wt	gfp	red	48:wt:gfp	n	255.498	hrde1	herma
wt	gfp	red	49:wt:gfp	n	235.917	hrde1	herma
wt	gfp	red	50:wt:gfp	n	231.725	hrde1	herma
wt	gfp	red	51:wt:gfp	n	239.837	hrde1	herma
wt	gfp	red	52:wt:gfp	n	235.737	hrde1	herma
wt	gfp	red	53:wt:gfp	n	239.523	hrde1	herma
wt	gfp	red	54:wt:gfp	n	260.753	hrde1	herma
wt	gfp	red	55:wt:gfp	n	236.874	hrde1	herma
wt	gfp	red	56:wt:gfp	n	257.327	hrde1	herma
wt	gfp	red	57:wt:gfp	n	252.193	hrde1	herma
wt	gfp	red	58:wt:gfp	n	225.072	hrde1	herma
wt	gfp	red	59:wt:gfp	n	242.24	hrde1	herma
wt	gfp	red	60:wt:gfp	n	241.498	hrde1	herma
tm1200	ctrl	red	1:tm1200:ctrl	n	246.515	hrde1	herma
tm1200	ctrl	red	2:tm1200:ctrl	n	241.883	hrde1	herma
tm1200	ctrl	red	3:tm1200:ctrl	n	278.125	hrde1	herma
tm1200	ctrl	red	4:tm1200:ctrl	n	247.732	hrde1	herma
tm1200	ctrl	red	5:tm1200:ctrl	n	256.294	hrde1	herma
tm1200	ctrl	red	6:tm1200:ctrl	n	257.533	hrde1	herma
tm1200	ctrl	red	7:tm1200:ctrl	n	259.781	hrde1	herma
tm1200	ctrl	red	8:tm1200:ctrl	n	224.905	hrde1	herma
tm1200	ctrl	red	9:tm1200:ctrl	n	262.054	hrde1	herma
tm1200	ctrl	red	10:tm1200:ctrl	n	244.437	hrde1	herma
tm1200	ctrl	red	11:tm1200:ctrl	n	252.725	hrde1	herma
tm1200	ctrl	red	12:tm1200:ctrl	n	259.126	hrde1	herma
tm1200	ctrl	red	13:tm1200:ctrl	n	258.95	hrde1	herma
tm1200	ctrl	red	14:tm1200:ctrl	n	236.366	hrde1	herma
tm1200	ctrl	red	15:tm1200:ctrl	n	235.294	hrde1	herma
tm1200	ctrl	red	16:tm1200:ctrl	n	249.65	hrde1	herma
tm1200	ctrl	red	17:tm1200:ctrl	n	256.887	hrde1	herma
tm1200	ctrl	red	18:tm1200:ctrl	n	251.644	hrde1	herma
tm1200	ctrl	red	19:tm1200:ctrl	n	251.503	hrde1	herma
tm1200	ctrl	red	20:tm1200:ctrl	n	245.936	hrde1	herma
tm1200	ctrl	red	21:tm1200:ctrl	n	258.765	hrde1	herma
tm1200	ctrl	red	22:tm1200:ctrl	n	230.496	hrde1	herma
tm1200	ctrl	red	23:tm1200:ctrl	n	251.035	hrde1	herma
tm1200	ctrl	red	24:tm1200:ctrl	n	241.616	hrde1	herma
tm1200	ctrl	red	25:tm1200:ctrl	n	246.775	hrde1	herma
tm1200	ctrl	red	26:tm1200:ctrl	n	244.269	hrde1	herma
tm1200	ctrl	red	27:tm1200:ctrl	n	255.731	hrde1	herma
tm1200	ctrl	red	28:tm1200:ctrl	n	241.177	hrde1	herma
tm1200	ctrl	red	29:tm1200:ctrl	n	238.979	hrde1	herma
tm1200	ctrl	red	30:tm1200:ctrl	n	252.39	hrde1	herma
tm1200	ctrl	red	31:tm1200:ctrl	n	262.382	hrde1	herma
tm1200	ctrl	red	32:tm1200:ctrl	n	236.424	hrde1	herma
tm1200	ctrl	red	33:tm1200:ctrl	n	271.822	hrde1	herma
tm1200	ctrl	red	34:tm1200:ctrl	n	252.188	hrde1	herma
tm1200	ctrl	red	35:tm1200:ctrl	n	235.886	hrde1	herma
tm1200	ctrl	red	36:tm1200:ctrl	n	240.632	hrde1	herma
tm1200	ctrl	red	37:tm1200:ctrl	n	262.487	hrde1	herma
tm1200	ctrl	red	38:tm1200:ctrl	n	241.708	hrde1	herma
tm1200	ctrl	red	39:tm1200:ctrl	n	252.625	hrde1	herma
tm1200	ctrl	red	40:tm1200:ctrl	n	248.063	hrde1	herma
tm1200	ctrl	red	41:tm1200:ctrl	n	253.803	hrde1	herma
tm1200	ctrl	red	42:tm1200:ctrl	n	247.63	hrde1	herma
tm1200	ctrl	red	43:tm1200:ctrl	n	253.633	hrde1	herma
tm1200	ctrl	red	44:tm1200:ctrl	n	277.002	hrde1	herma
tm1200	ctrl	red	45:tm1200:ctrl	n	249.592	hrde1	herma
tm1200	ctrl	red	46:tm1200:ctrl	n	244.649	hrde1	herma
tm1200	ctrl	red	47:tm1200:ctrl	n	232.549	hrde1	herma
tm1200	ctrl	red	48:tm1200:ctrl	n	248.847	hrde1	herma
tm1200	ctrl	red	49:tm1200:ctrl	n	250.491	hrde1	herma
tm1200	ctrl	red	50:tm1200:ctrl	n	263.045	hrde1	herma
tm1200	ctrl	red	51:tm1200:ctrl	n	271.225	hrde1	herma
tm1200	ctrl	red	52:tm1200:ctrl	n	250.274	hrde1	herma
tm1200	ctrl	red	53:tm1200:ctrl	n	242.85	hrde1	herma
tm1200	ctrl	red	54:tm1200:ctrl	n	274.166	hrde1	herma
tm1200	ctrl	red	55:tm1200:ctrl	n	267.836	hrde1	herma
tm1200	ctrl	red	56:tm1200:ctrl	n	270.09	hrde1	herma
tm1200	ctrl	red	57:tm1200:ctrl	n	252.78	hrde1	herma
tm1200	ctrl	red	58:tm1200:ctrl	n	273.049	hrde1	herma
tm1200	ctrl	red	59:tm1200:ctrl	n	242.564	hrde1	herma
tm1200	ctrl	red	60:tm1200:ctrl	n	269.333	hrde1	herma
tm1200	ctrl	red	61:tm1200:ctrl	y	249.086	hrde1	herma
tm1200	ctrl	red	62:tm1200:ctrl	n	260.897	hrde1	herma
tm1200	ctrl	red	63:tm1200:ctrl	n	255.317	hrde1	herma
tm1200	ctrl	red	64:tm1200:ctrl	n	265.215	hrde1	herma
tm1200	gfp	red	1:tm1200:gfp	n	263.424	hrde1	herma
tm1200	gfp	red	2:tm1200:gfp	n	254.122	hrde1	herma
tm1200	gfp	red	3:tm1200:gfp	n	247.344	hrde1	herma
tm1200	gfp	red	4:tm1200:gfp	n	244.682	hrde1	herma
tm1200	gfp	red	5:tm1200:gfp	n	263.426	hrde1	herma
tm1200	gfp	red	6:tm1200:gfp	n	255.176	hrde1	herma
[truncated: 601 more rows]
