# Supplementary material for: A genetic framework for RNAi inheritance in Caenorhabditis elegans
Source: EMBO Rep. 2025 Jul 7;26(16):4072–99. doi: 10.1038/s44319-025-00512-7 (PMC12373942; doi:10.1038/s44319-025-00512-7)
Supplement: Supplementary file 11 — Figure EV4 Source Data [file 44319_2025_512_MOESM11_ESM.zip › Figure_EV4/EV4D/F1_males_MFI.csv]

genotype	RNAi	channel	id	image	Mean_Intensity	gene	sex
wt	ctrl	green	1:wt:ctrl	n	386.045	wago1	male
wt	ctrl	green	2:wt:ctrl	n	266.829	wago1	male
wt	ctrl	green	3:wt:ctrl	n	294.811	wago1	male
wt	ctrl	green	4:wt:ctrl	n	314.776	wago1	male
wt	ctrl	green	5:wt:ctrl	n	299.346	wago1	male
wt	ctrl	green	6:wt:ctrl	n	334.758	wago1	male
wt	ctrl	green	7:wt:ctrl	n	349.787	wago1	male
wt	ctrl	green	8:wt:ctrl	n	285.77	wago1	male
wt	ctrl	green	9:wt:ctrl	n	343.199	wago1	male
wt	ctrl	green	10:wt:ctrl	n	305.482	wago1	male
wt	ctrl	green	11:wt:ctrl	n	269.924	wago1	male
wt	ctrl	green	12:wt:ctrl	n	404.348	wago1	male
wt	ctrl	green	13:wt:ctrl	n	289.575	wago1	male
wt	ctrl	green	14:wt:ctrl	n	375.135	wago1	male
wt	ctrl	green	15:wt:ctrl	n	206.719	wago1	male
wt	ctrl	green	16:wt:ctrl	n	291.732	wago1	male
wt	ctrl	green	17:wt:ctrl	n	294.93	wago1	male
wt	ctrl	green	18:wt:ctrl	n	295.795	wago1	male
wt	ctrl	green	19:wt:ctrl	n	317.376	wago1	male
wt	ctrl	green	20:wt:ctrl	n	275.823	wago1	male
wt	ctrl	green	21:wt:ctrl	n	282.881	wago1	male
wt	ctrl	green	22:wt:ctrl	n	293.284	wago1	male
wt	ctrl	green	23:wt:ctrl	n	267.75	wago1	male
wt	ctrl	green	24:wt:ctrl	n	291.097	wago1	male
wt	ctrl	green	25:wt:ctrl	n	277.97	wago1	male
wt	ctrl	green	26:wt:ctrl	n	283.051	wago1	male
wt	ctrl	green	27:wt:ctrl	n	281.42	wago1	male
wt	ctrl	green	28:wt:ctrl	n	258.564	wago1	male
wt	ctrl	green	29:wt:ctrl	n	299.733	wago1	male
wt	ctrl	green	30:wt:ctrl	n	387.519	wago1	male
wt	ctrl	green	31:wt:ctrl	n	271.174	wago1	male
wt	ctrl	green	32:wt:ctrl	n	256.461	wago1	male
wt	ctrl	green	33:wt:ctrl	n	332.348	wago1	male
wt	ctrl	green	34:wt:ctrl	n	259.991	wago1	male
wt	ctrl	green	35:wt:ctrl	n	258.571	wago1	male
wt	ctrl	green	36:wt:ctrl	n	333.595	wago1	male
wt	ctrl	green	37:wt:ctrl	n	314.788	wago1	male
wt	ctrl	green	38:wt:ctrl	n	324.362	wago1	male
wt	ctrl	green	39:wt:ctrl	n	264.668	wago1	male
wt	ctrl	green	40:wt:ctrl	n	385.301	wago1	male
wt	ctrl	green	41:wt:ctrl	n	326.61	wago1	male
wt	ctrl	green	42:wt:ctrl	n	412.462	wago1	male
wt	ctrl	green	43:wt:ctrl	n	275.368	wago1	male
wt	ctrl	green	44:wt:ctrl	n	339.996	wago1	male
wt	ctrl	green	45:wt:ctrl	n	266.178	wago1	male
wt	ctrl	green	46:wt:ctrl	n	291.722	wago1	male
wt	ctrl	green	47:wt:ctrl	n	387.244	wago1	male
wt	ctrl	green	48:wt:ctrl	n	328.773	wago1	male
wt	ctrl	green	49:wt:ctrl	n	249.574	wago1	male
wt	ctrl	green	50:wt:ctrl	n	236.316	wago1	male
wt	ctrl	green	51:wt:ctrl	n	325.248	wago1	male
wt	ctrl	green	52:wt:ctrl	n	273.769	wago1	male
wt	ctrl	green	53:wt:ctrl	n	341.616	wago1	male
wt	ctrl	green	54:wt:ctrl	n	340.555	wago1	male
wt	ctrl	green	55:wt:ctrl	n	282.25	wago1	male
wt	ctrl	green	56:wt:ctrl	n	269.61	wago1	male
wt	ctrl	green	57:wt:ctrl	n	277.475	wago1	male
wt	ctrl	green	58:wt:ctrl	n	290.782	wago1	male
wt	ctrl	green	59:wt:ctrl	n	274.825	wago1	male
wt	ctrl	green	60:wt:ctrl	n	290.117	wago1	male
wt	ctrl	green	61:wt:ctrl	n	298.284	wago1	male
wt	ctrl	green	62:wt:ctrl	n	275.032	wago1	male
wt	ctrl	green	63:wt:ctrl	n	306.671	wago1	male
wt	ctrl	green	64:wt:ctrl	n	374.937	wago1	male
wt	ctrl	green	65:wt:ctrl	n	239.022	wago1	male
wt	ctrl	green	66:wt:ctrl	n	260.068	wago1	male
wt	ctrl	green	67:wt:ctrl	n	302.024	wago1	male
wt	gfp	green	1:wt:gfp	n	133.973	wago1	male
wt	gfp	green	2:wt:gfp	n	152.851	wago1	male
wt	gfp	green	3:wt:gfp	n	151.565	wago1	male
wt	gfp	green	4:wt:gfp	n	128.741	wago1	male
wt	gfp	green	5:wt:gfp	n	146.303	wago1	male
wt	gfp	green	6:wt:gfp	n	150.382	wago1	male
wt	gfp	green	7:wt:gfp	n	140.166	wago1	male
wt	gfp	green	8:wt:gfp	n	128.885	wago1	male
wt	gfp	green	9:wt:gfp	n	140.067	wago1	male
wt	gfp	green	10:wt:gfp	n	134.943	wago1	male
wt	gfp	green	11:wt:gfp	n	145.238	wago1	male
wt	gfp	green	12:wt:gfp	n	126.184	wago1	male
wt	gfp	green	13:wt:gfp	n	131.398	wago1	male
wt	gfp	green	14:wt:gfp	n	149.004	wago1	male
wt	gfp	green	15:wt:gfp	n	154.97	wago1	male
wt	gfp	green	16:wt:gfp	n	132.867	wago1	male
wt	gfp	green	17:wt:gfp	n	129.727	wago1	male
wt	gfp	green	18:wt:gfp	n	137.18	wago1	male
wt	gfp	green	19:wt:gfp	n	132.248	wago1	male
wt	gfp	green	20:wt:gfp	n	153.4	wago1	male
wt	gfp	green	21:wt:gfp	n	150.526	wago1	male
wt	gfp	green	22:wt:gfp	n	146.094	wago1	male
wt	gfp	green	23:wt:gfp	n	131.32	wago1	male
wt	gfp	green	24:wt:gfp	n	129.726	wago1	male
wt	gfp	green	25:wt:gfp	n	142.331	wago1	male
wt	gfp	green	26:wt:gfp	n	156.785	wago1	male
wt	gfp	green	27:wt:gfp	n	128.538	wago1	male
wt	gfp	green	28:wt:gfp	n	138.978	wago1	male
wt	gfp	green	29:wt:gfp	n	150.673	wago1	male
wt	gfp	green	30:wt:gfp	n	189.706	wago1	male
wt	gfp	green	31:wt:gfp	n	148.43	wago1	male
wt	gfp	green	32:wt:gfp	n	134.036	wago1	male
wt	gfp	green	33:wt:gfp	n	139.722	wago1	male
wt	gfp	green	34:wt:gfp	n	136.97	wago1	male
wt	gfp	green	35:wt:gfp	n	135.126	wago1	male
wt	gfp	green	36:wt:gfp	n	131.396	wago1	male
wt	gfp	green	37:wt:gfp	n	147.422	wago1	male
wt	gfp	green	38:wt:gfp	n	131.298	wago1	male
wt	gfp	green	39:wt:gfp	n	143.948	wago1	male
wt	gfp	green	40:wt:gfp	n	141.152	wago1	male
wt	gfp	green	41:wt:gfp	n	136.427	wago1	male
wt	gfp	green	42:wt:gfp	n	168.561	wago1	male
wt	gfp	green	43:wt:gfp	n	133.515	wago1	male
wt	gfp	green	44:wt:gfp	n	134.787	wago1	male
wt	gfp	green	45:wt:gfp	n	137.729	wago1	male
wt	gfp	green	46:wt:gfp	n	135.64	wago1	male
wt	gfp	green	47:wt:gfp	n	130.974	wago1	male
wt	gfp	green	48:wt:gfp	n	129.192	wago1	male
wt	gfp	green	49:wt:gfp	n	148.213	wago1	male
wt	gfp	green	50:wt:gfp	n	136.204	wago1	male
wt	gfp	green	51:wt:gfp	n	129.635	wago1	male
wt	gfp	green	52:wt:gfp	n	229.22	wago1	male
wt	gfp	green	53:wt:gfp	n	149.812	wago1	male
wt	gfp	green	54:wt:gfp	n	154.672	wago1	male
wt	gfp	green	55:wt:gfp	n	134.995	wago1	male
wt	gfp	green	56:wt:gfp	n	150.629	wago1	male
wt	gfp	green	57:wt:gfp	n	143.049	wago1	male
wt	gfp	green	58:wt:gfp	n	137.414	wago1	male
wt	gfp	green	59:wt:gfp	n	134.277	wago1	male
wt	gfp	green	60:wt:gfp	n	128.492	wago1	male
wt	gfp	green	61:wt:gfp	n	146.471	wago1	male
wt	gfp	green	62:wt:gfp	n	175.435	wago1	male
wt	gfp	green	63:wt:gfp	n	168.079	wago1	male
wt	gfp	green	64:wt:gfp	n	128.334	wago1	male
wt	gfp	green	65:wt:gfp	n	147.763	wago1	male
wt	gfp	green	66:wt:gfp	n	131.87	wago1	male
wt	gfp	green	67:wt:gfp	n	125.135	wago1	male
wt	gfp	green	68:wt:gfp	n	166.918	wago1	male
wt	gfp	green	69:wt:gfp	n	123.654	wago1	male
wt	gfp	green	70:wt:gfp	n	154.299	wago1	male
wt	gfp	green	71:wt:gfp	n	190.919	wago1	male
ok1074	ctrl	green	1:ok1074:ctrl	n	275.018	wago1	male
ok1074	ctrl	green	2:ok1074:ctrl	n	404.929	wago1	male
ok1074	ctrl	green	3:ok1074:ctrl	n	248.029	wago1	male
ok1074	ctrl	green	4:ok1074:ctrl	n	305.297	wago1	male
ok1074	ctrl	green	5:ok1074:ctrl	n	270.88	wago1	male
ok1074	ctrl	green	6:ok1074:ctrl	n	326.153	wago1	male
ok1074	ctrl	green	7:ok1074:ctrl	n	364.729	wago1	male
ok1074	ctrl	green	8:ok1074:ctrl	n	274.771	wago1	male
ok1074	ctrl	green	9:ok1074:ctrl	n	296.66	wago1	male
ok1074	ctrl	green	10:ok1074:ctrl	n	359.235	wago1	male
ok1074	ctrl	green	11:ok1074:ctrl	n	353.306	wago1	male
ok1074	ctrl	green	12:ok1074:ctrl	n	424.894	wago1	male
ok1074	ctrl	green	13:ok1074:ctrl	n	418.835	wago1	male
ok1074	ctrl	green	14:ok1074:ctrl	n	259.156	wago1	male
ok1074	ctrl	green	15:ok1074:ctrl	n	283.341	wago1	male
ok1074	ctrl	green	16:ok1074:ctrl	n	258.655	wago1	male
ok1074	ctrl	green	17:ok1074:ctrl	n	461.166	wago1	male
ok1074	ctrl	green	18:ok1074:ctrl	n	376.845	wago1	male
ok1074	ctrl	green	19:ok1074:ctrl	n	276.524	wago1	male
ok1074	ctrl	green	20:ok1074:ctrl	n	496.829	wago1	male
ok1074	ctrl	green	21:ok1074:ctrl	n	232.408	wago1	male
ok1074	ctrl	green	22:ok1074:ctrl	n	243.076	wago1	male
ok1074	ctrl	green	23:ok1074:ctrl	n	285.962	wago1	male
ok1074	ctrl	green	24:ok1074:ctrl	n	376.904	wago1	male
ok1074	ctrl	green	25:ok1074:ctrl	n	468.858	wago1	male
ok1074	ctrl	green	26:ok1074:ctrl	n	446.204	wago1	male
ok1074	ctrl	green	27:ok1074:ctrl	n	282.565	wago1	male
ok1074	ctrl	green	28:ok1074:ctrl	n	360.231	wago1	male
ok1074	ctrl	green	29:ok1074:ctrl	n	285.518	wago1	male
ok1074	ctrl	green	30:ok1074:ctrl	n	397.814	wago1	male
ok1074	ctrl	green	31:ok1074:ctrl	n	342.243	wago1	male
ok1074	ctrl	green	32:ok1074:ctrl	n	264.373	wago1	male
ok1074	ctrl	green	33:ok1074:ctrl	n	234.833	wago1	male
ok1074	ctrl	green	34:ok1074:ctrl	n	305.012	wago1	male
ok1074	ctrl	green	35:ok1074:ctrl	n	319.374	wago1	male
ok1074	ctrl	green	36:ok1074:ctrl	n	333.654	wago1	male
ok1074	ctrl	green	37:ok1074:ctrl	n	568.87	wago1	male
ok1074	ctrl	green	38:ok1074:ctrl	n	275.971	wago1	male
ok1074	ctrl	green	39:ok1074:ctrl	n	307.515	wago1	male
ok1074	ctrl	green	40:ok1074:ctrl	n	368.18	wago1	male
ok1074	ctrl	green	41:ok1074:ctrl	n	216.446	wago1	male
ok1074	ctrl	green	42:ok1074:ctrl	n	252.351	wago1	male
ok1074	ctrl	green	43:ok1074:ctrl	n	281.509	wago1	male
ok1074	ctrl	green	44:ok1074:ctrl	n	376.182	wago1	male
ok1074	ctrl	green	45:ok1074:ctrl	n	276.606	wago1	male
ok1074	ctrl	green	46:ok1074:ctrl	n	300.397	wago1	male
ok1074	ctrl	green	47:ok1074:ctrl	n	301.15	wago1	male
ok1074	ctrl	green	48:ok1074:ctrl	n	404.511	wago1	male
ok1074	ctrl	green	49:ok1074:ctrl	n	356.011	wago1	male
ok1074	ctrl	green	50:ok1074:ctrl	n	317.605	wago1	male
ok1074	ctrl	green	51:ok1074:ctrl	n	342.586	wago1	male
ok1074	ctrl	green	52:ok1074:ctrl	n	324.582	wago1	male
ok1074	ctrl	green	53:ok1074:ctrl	n	375.585	wago1	male
ok1074	ctrl	green	54:ok1074:ctrl	n	366.303	wago1	male
ok1074	ctrl	green	55:ok1074:ctrl	n	259.79	wago1	male
ok1074	ctrl	green	56:ok1074:ctrl	n	375.65	wago1	male
ok1074	ctrl	green	57:ok1074:ctrl	n	354.105	wago1	male
ok1074	ctrl	green	58:ok1074:ctrl	n	271.891	wago1	male
ok1074	ctrl	green	59:ok1074:ctrl	n	432.427	wago1	male
ok1074	ctrl	green	60:ok1074:ctrl	n	285.512	wago1	male
ok1074	ctrl	green	61:ok1074:ctrl	n	310.472	wago1	male
ok1074	ctrl	green	62:ok1074:ctrl	n	422.405	wago1	male
ok1074	ctrl	green	63:ok1074:ctrl	n	273.383	wago1	male
ok1074	ctrl	green	64:ok1074:ctrl	n	277.746	wago1	male
ok1074	ctrl	green	65:ok1074:ctrl	n	270.493	wago1	male
ok1074	ctrl	green	66:ok1074:ctrl	n	275.79	wago1	male
ok1074	gfp	green	1:ok1074:gfp	n	134.243	wago1	male
ok1074	gfp	green	2:ok1074:gfp	n	139.83	wago1	male
ok1074	gfp	green	3:ok1074:gfp	n	148.072	wago1	male
ok1074	gfp	green	4:ok1074:gfp	n	168.693	wago1	male
ok1074	gfp	green	5:ok1074:gfp	n	135.257	wago1	male
ok1074	gfp	green	6:ok1074:gfp	n	124.787	wago1	male
ok1074	gfp	green	7:ok1074:gfp	n	161.149	wago1	male
ok1074	gfp	green	8:ok1074:gfp	n	166.965	wago1	male
ok1074	gfp	green	9:ok1074:gfp	n	134.856	wago1	male
ok1074	gfp	green	10:ok1074:gfp	n	145.705	wago1	male
ok1074	gfp	green	11:ok1074:gfp	n	124.443	wago1	male
ok1074	gfp	green	12:ok1074:gfp	n	156.997	wago1	male
ok1074	gfp	green	13:ok1074:gfp	n	140.772	wago1	male
ok1074	gfp	green	14:ok1074:gfp	n	145.344	wago1	male
ok1074	gfp	green	15:ok1074:gfp	n	196.286	wago1	male
ok1074	gfp	green	16:ok1074:gfp	n	125.622	wago1	male
ok1074	gfp	green	17:ok1074:gfp	n	131.48	wago1	male
ok1074	gfp	green	18:ok1074:gfp	n	149.911	wago1	male
ok1074	gfp	green	19:ok1074:gfp	n	147.947	wago1	male
ok1074	gfp	green	20:ok1074:gfp	n	137.535	wago1	male
ok1074	gfp	green	21:ok1074:gfp	n	134.925	wago1	male
ok1074	gfp	green	22:ok1074:gfp	n	129.511	wago1	male
ok1074	gfp	green	23:ok1074:gfp	n	128.917	wago1	male
ok1074	gfp	green	24:ok1074:gfp	n	126.298	wago1	male
ok1074	gfp	green	25:ok1074:gfp	n	140.747	wago1	male
ok1074	gfp	green	26:ok1074:gfp	n	122.695	wago1	male
ok1074	gfp	green	27:ok1074:gfp	n	151.884	wago1	male
ok1074	gfp	green	28:ok1074:gfp	n	127.002	wago1	male
ok1074	gfp	green	29:ok1074:gfp	n	122.471	wago1	male
ok1074	gfp	green	30:ok1074:gfp	n	136.26	wago1	male
ok1074	gfp	green	31:ok1074:gfp	n	126.132	wago1	male
ok1074	gfp	green	32:ok1074:gfp	n	162.05	wago1	male
ok1074	gfp	green	33:ok1074:gfp	n	131.915	wago1	male
ok1074	gfp	green	34:ok1074:gfp	n	148.03	wago1	male
ok1074	gfp	green	35:ok1074:gfp	n	128.357	wago1	male
ok1074	gfp	green	36:ok1074:gfp	n	124.984	wago1	male
ok1074	gfp	green	37:ok1074:gfp	n	146.385	wago1	male
ok1074	gfp	green	38:ok1074:gfp	n	127.444	wago1	male
ok1074	gfp	green	39:ok1074:gfp	n	125.707	wago1	male
ok1074	gfp	green	40:ok1074:gfp	n	191.934	wago1	male
ok1074	gfp	green	41:ok1074:gfp	n	145.093	wago1	male
ok1074	gfp	green	42:ok1074:gfp	n	139.574	wago1	male
ok1074	gfp	green	43:ok1074:gfp	n	132.354	wago1	male
ok1074	gfp	green	44:ok1074:gfp	n	130.481	wago1	male
ok1074	gfp	green	45:ok1074:gfp	n	134.422	wago1	male
ok1074	gfp	green	46:ok1074:gfp	n	148.729	wago1	male
ok1074	gfp	green	47:ok1074:gfp	n	122.637	wago1	male
ok1074	gfp	green	48:ok1074:gfp	n	125.755	wago1	male
ok1074	gfp	green	49:ok1074:gfp	n	136.57	wago1	male
ok1074	gfp	green	50:ok1074:gfp	n	120.742	wago1	male
ok1074	gfp	green	51:ok1074:gfp	n	142.18	wago1	male
ok1074	gfp	green	52:ok1074:gfp	n	127.408	wago1	male
ok1074	gfp	green	53:ok1074:gfp	n	137.157	wago1	male
ok1074	gfp	green	54:ok1074:gfp	n	125.037	wago1	male
ok1074	gfp	green	55:ok1074:gfp	n	135.068	wago1	male
ok1074	gfp	green	56:ok1074:gfp	n	137.233	wago1	male
ok1074	gfp	green	57:ok1074:gfp	n	127.505	wago1	male
ok1074	gfp	green	58:ok1074:gfp	n	181.176	wago1	male
ok1074	gfp	green	59:ok1074:gfp	n	137.982	wago1	male
ok1074	gfp	green	60:ok1074:gfp	n	133.334	wago1	male
ok1074	gfp	green	61:ok1074:gfp	n	177.55	wago1	male
ok1074	gfp	green	62:ok1074:gfp	n	130.125	wago1	male
ok1074	gfp	green	63:ok1074:gfp	n	144.432	wago1	male
ok1074	gfp	green	64:ok1074:gfp	n	126.294	wago1	male
ok1074	gfp	green	65:ok1074:gfp	n	179.172	wago1	male
ok1074	gfp	green	66:ok1074:gfp	n	152.789	wago1	male
ok1074	gfp	green	67:ok1074:gfp	n	121.58	wago1	male
ok1074	gfp	green	68:ok1074:gfp	n	127.353	wago1	male
ok1074	gfp	green	69:ok1074:gfp	n	145.62	wago1	male
ok1074	gfp	green	70:ok1074:gfp	n	134.056	wago1	male
ok1074	gfp	green	71:ok1074:gfp	n	139.229	wago1	male
ok1074	gfp	green	72:ok1074:gfp	n	131.757	wago1	male
wt	ctrl	red	1:wt:ctrl	n	213.151	wago1	male
wt	ctrl	red	2:wt:ctrl	n	191.061	wago1	male
wt	ctrl	red	3:wt:ctrl	n	189.909	wago1	male
wt	ctrl	red	4:wt:ctrl	n	208.358	wago1	male
wt	ctrl	red	5:wt:ctrl	n	189.641	wago1	male
wt	ctrl	red	6:wt:ctrl	n	192.669	wago1	male
wt	ctrl	red	7:wt:ctrl	n	201.791	wago1	male
wt	ctrl	red	8:wt:ctrl	n	190.822	wago1	male
wt	ctrl	red	9:wt:ctrl	n	219.676	wago1	male
wt	ctrl	red	10:wt:ctrl	n	191.306	wago1	male
wt	ctrl	red	11:wt:ctrl	n	193.246	wago1	male
wt	ctrl	red	12:wt:ctrl	n	223.605	wago1	male
wt	ctrl	red	13:wt:ctrl	n	190.604	wago1	male
wt	ctrl	red	14:wt:ctrl	n	212.589	wago1	male
wt	ctrl	red	15:wt:ctrl	n	187.734	wago1	male
wt	ctrl	red	16:wt:ctrl	n	193.813	wago1	male
wt	ctrl	red	17:wt:ctrl	n	196.175	wago1	male
wt	ctrl	red	18:wt:ctrl	n	182.075	wago1	male
wt	ctrl	red	19:wt:ctrl	n	193.038	wago1	male
wt	ctrl	red	20:wt:ctrl	n	181.016	wago1	male
wt	ctrl	red	21:wt:ctrl	n	182.896	wago1	male
wt	ctrl	red	22:wt:ctrl	n	193.022	wago1	male
wt	ctrl	red	23:wt:ctrl	n	184.715	wago1	male
wt	ctrl	red	24:wt:ctrl	n	189.799	wago1	male
wt	ctrl	red	25:wt:ctrl	n	195.173	wago1	male
wt	ctrl	red	26:wt:ctrl	n	186.698	wago1	male
wt	ctrl	red	27:wt:ctrl	n	188.83	wago1	male
wt	ctrl	red	28:wt:ctrl	n	181.399	wago1	male
wt	ctrl	red	29:wt:ctrl	n	183.446	wago1	male
wt	ctrl	red	30:wt:ctrl	n	230.375	wago1	male
wt	ctrl	red	31:wt:ctrl	n	201.471	wago1	male
wt	ctrl	red	32:wt:ctrl	n	184.252	wago1	male
wt	ctrl	red	33:wt:ctrl	n	213.838	wago1	male
wt	ctrl	red	34:wt:ctrl	n	186.615	wago1	male
wt	ctrl	red	35:wt:ctrl	n	181.215	wago1	male
wt	ctrl	red	36:wt:ctrl	n	184.204	wago1	male
wt	ctrl	red	37:wt:ctrl	n	190.226	wago1	male
wt	ctrl	red	38:wt:ctrl	n	190.249	wago1	male
wt	ctrl	red	39:wt:ctrl	n	188.258	wago1	male
wt	ctrl	red	40:wt:ctrl	n	207.836	wago1	male
wt	ctrl	red	41:wt:ctrl	n	207.21	wago1	male
wt	ctrl	red	42:wt:ctrl	n	232.203	wago1	male
wt	ctrl	red	43:wt:ctrl	n	191.184	wago1	male
wt	ctrl	red	44:wt:ctrl	n	230.491	wago1	male
wt	ctrl	red	45:wt:ctrl	n	174.809	wago1	male
wt	ctrl	red	46:wt:ctrl	n	189.391	wago1	male
wt	ctrl	red	47:wt:ctrl	n	234.508	wago1	male
wt	ctrl	red	48:wt:ctrl	n	197.622	wago1	male
wt	ctrl	red	49:wt:ctrl	n	173.599	wago1	male
wt	ctrl	red	50:wt:ctrl	n	186.153	wago1	male
wt	ctrl	red	51:wt:ctrl	n	198.738	wago1	male
wt	ctrl	red	52:wt:ctrl	n	174.537	wago1	male
wt	ctrl	red	53:wt:ctrl	n	197.154	wago1	male
wt	ctrl	red	54:wt:ctrl	n	212.863	wago1	male
wt	ctrl	red	55:wt:ctrl	n	185.787	wago1	male
wt	ctrl	red	56:wt:ctrl	n	176.349	wago1	male
wt	ctrl	red	57:wt:ctrl	n	183.856	wago1	male
wt	ctrl	red	58:wt:ctrl	n	193.479	wago1	male
wt	ctrl	red	59:wt:ctrl	n	188.016	wago1	male
wt	ctrl	red	60:wt:ctrl	n	189.473	wago1	male
wt	ctrl	red	61:wt:ctrl	n	195.485	wago1	male
wt	ctrl	red	62:wt:ctrl	n	186.238	wago1	male
wt	ctrl	red	63:wt:ctrl	n	191.886	wago1	male
wt	ctrl	red	64:wt:ctrl	n	210.225	wago1	male
wt	ctrl	red	65:wt:ctrl	n	176.3	wago1	male
wt	ctrl	red	66:wt:ctrl	n	188.451	wago1	male
wt	ctrl	red	67:wt:ctrl	n	195.311	wago1	male
wt	gfp	red	1:wt:gfp	n	200.321	wago1	male
wt	gfp	red	2:wt:gfp	n	180.884	wago1	male
wt	gfp	red	3:wt:gfp	n	191.793	wago1	male
wt	gfp	red	4:wt:gfp	n	221.066	wago1	male
wt	gfp	red	5:wt:gfp	n	187.588	wago1	male
wt	gfp	red	6:wt:gfp	n	207.874	wago1	male
wt	gfp	red	7:wt:gfp	n	208.661	wago1	male
wt	gfp	red	8:wt:gfp	n	209.399	wago1	male
wt	gfp	red	9:wt:gfp	n	195.424	wago1	male
wt	gfp	red	10:wt:gfp	n	197.175	wago1	male
wt	gfp	red	11:wt:gfp	n	193.654	wago1	male
wt	gfp	red	12:wt:gfp	n	182.327	wago1	male
wt	gfp	red	13:wt:gfp	n	184.677	wago1	male
wt	gfp	red	14:wt:gfp	n	177.059	wago1	male
wt	gfp	red	15:wt:gfp	n	178.772	wago1	male
wt	gfp	red	16:wt:gfp	n	177.913	wago1	male
wt	gfp	red	17:wt:gfp	n	178.918	wago1	male
wt	gfp	red	18:wt:gfp	n	191.965	wago1	male
wt	gfp	red	19:wt:gfp	n	189.707	wago1	male
wt	gfp	red	20:wt:gfp	n	202.48	wago1	male
wt	gfp	red	21:wt:gfp	n	183.444	wago1	male
wt	gfp	red	22:wt:gfp	n	178.671	wago1	male
wt	gfp	red	23:wt:gfp	n	211.147	wago1	male
wt	gfp	red	24:wt:gfp	n	192.882	wago1	male
wt	gfp	red	25:wt:gfp	n	184.847	wago1	male
wt	gfp	red	26:wt:gfp	n	179.455	wago1	male
wt	gfp	red	27:wt:gfp	n	191.835	wago1	male
wt	gfp	red	28:wt:gfp	n	191.353	wago1	male
wt	gfp	red	29:wt:gfp	n	176.293	wago1	male
wt	gfp	red	30:wt:gfp	n	218.096	wago1	male
wt	gfp	red	31:wt:gfp	n	176.626	wago1	male
wt	gfp	red	32:wt:gfp	n	182.378	wago1	male
wt	gfp	red	33:wt:gfp	n	191.402	wago1	male
wt	gfp	red	34:wt:gfp	n	162.608	wago1	male
wt	gfp	red	35:wt:gfp	n	178.249	wago1	male
wt	gfp	red	36:wt:gfp	n	184.036	wago1	male
wt	gfp	red	37:wt:gfp	n	187.272	wago1	male
wt	gfp	red	38:wt:gfp	n	179.564	wago1	male
wt	gfp	red	39:wt:gfp	n	211.869	wago1	male
wt	gfp	red	40:wt:gfp	n	174.578	wago1	male
wt	gfp	red	41:wt:gfp	n	184.289	wago1	male
wt	gfp	red	42:wt:gfp	n	204.423	wago1	male
wt	gfp	red	43:wt:gfp	n	168.87	wago1	male
wt	gfp	red	44:wt:gfp	n	188.859	wago1	male
wt	gfp	red	45:wt:gfp	n	173.461	wago1	male
wt	gfp	red	46:wt:gfp	n	176.598	wago1	male
wt	gfp	red	47:wt:gfp	n	186.223	wago1	male
wt	gfp	red	48:wt:gfp	n	176.945	wago1	male
wt	gfp	red	49:wt:gfp	n	188.589	wago1	male
wt	gfp	red	50:wt:gfp	n	184.988	wago1	male
wt	gfp	red	51:wt:gfp	n	194.232	wago1	male
wt	gfp	red	52:wt:gfp	n	209.481	wago1	male
wt	gfp	red	53:wt:gfp	n	204.016	wago1	male
wt	gfp	red	54:wt:gfp	n	180.745	wago1	male
wt	gfp	red	55:wt:gfp	n	192.916	wago1	male
wt	gfp	red	56:wt:gfp	n	213.447	wago1	male
wt	gfp	red	57:wt:gfp	n	189.528	wago1	male
wt	gfp	red	58:wt:gfp	n	215.607	wago1	male
wt	gfp	red	59:wt:gfp	n	184.668	wago1	male
wt	gfp	red	60:wt:gfp	n	189.166	wago1	male
wt	gfp	red	61:wt:gfp	n	179.218	wago1	male
wt	gfp	red	62:wt:gfp	n	206.506	wago1	male
wt	gfp	red	63:wt:gfp	n	186.015	wago1	male
wt	gfp	red	64:wt:gfp	n	186.697	wago1	male
wt	gfp	red	65:wt:gfp	n	172.909	wago1	male
wt	gfp	red	66:wt:gfp	n	197.586	wago1	male
wt	gfp	red	67:wt:gfp	n	175.186	wago1	male
wt	gfp	red	68:wt:gfp	n	198.153	wago1	male
wt	gfp	red	69:wt:gfp	n	179.998	wago1	male
wt	gfp	red	70:wt:gfp	n	178.391	wago1	male
wt	gfp	red	71:wt:gfp	n	191.683	wago1	male
ok1074	ctrl	red	1:ok1074:ctrl	n	189.736	wago1	male
ok1074	ctrl	red	2:ok1074:ctrl	n	222.229	wago1	male
ok1074	ctrl	red	3:ok1074:ctrl	n	185.143	wago1	male
ok1074	ctrl	red	4:ok1074:ctrl	n	205.046	wago1	male
ok1074	ctrl	red	5:ok1074:ctrl	n	205.009	wago1	male
ok1074	ctrl	red	6:ok1074:ctrl	n	202.504	wago1	male
ok1074	ctrl	red	7:ok1074:ctrl	n	212.036	wago1	male
ok1074	ctrl	red	8:ok1074:ctrl	n	188.638	wago1	male
ok1074	ctrl	red	9:ok1074:ctrl	n	198.159	wago1	male
ok1074	ctrl	red	10:ok1074:ctrl	n	202.053	wago1	male
ok1074	ctrl	red	11:ok1074:ctrl	n	204.646	wago1	male
ok1074	ctrl	red	12:ok1074:ctrl	n	190.453	wago1	male
ok1074	ctrl	red	13:ok1074:ctrl	n	216.172	wago1	male
ok1074	ctrl	red	14:ok1074:ctrl	n	179.924	wago1	male
ok1074	ctrl	red	15:ok1074:ctrl	n	194.808	wago1	male
ok1074	ctrl	red	16:ok1074:ctrl	n	210.66	wago1	male
ok1074	ctrl	red	17:ok1074:ctrl	n	239.829	wago1	male
ok1074	ctrl	red	18:ok1074:ctrl	n	196.116	wago1	male
ok1074	ctrl	red	19:ok1074:ctrl	n	191.37	wago1	male
ok1074	ctrl	red	20:ok1074:ctrl	n	194.815	wago1	male
ok1074	ctrl	red	21:ok1074:ctrl	n	186.793	wago1	male
ok1074	ctrl	red	22:ok1074:ctrl	n	179.439	wago1	male
ok1074	ctrl	red	23:ok1074:ctrl	n	186.241	wago1	male
ok1074	ctrl	red	24:ok1074:ctrl	n	204.455	wago1	male
ok1074	ctrl	red	25:ok1074:ctrl	n	194.46	wago1	male
ok1074	ctrl	red	26:ok1074:ctrl	n	227.174	wago1	male
ok1074	ctrl	red	27:ok1074:ctrl	n	192.776	wago1	male
ok1074	ctrl	red	28:ok1074:ctrl	n	201.188	wago1	male
ok1074	ctrl	red	29:ok1074:ctrl	n	197.661	wago1	male
ok1074	ctrl	red	30:ok1074:ctrl	n	197.334	wago1	male
ok1074	ctrl	red	31:ok1074:ctrl	n	196.994	wago1	male
ok1074	ctrl	red	32:ok1074:ctrl	n	180.058	wago1	male
ok1074	ctrl	red	33:ok1074:ctrl	n	168.53	wago1	male
ok1074	ctrl	red	34:ok1074:ctrl	n	192.54	wago1	male
ok1074	ctrl	red	35:ok1074:ctrl	n	186.724	wago1	male
ok1074	ctrl	red	36:ok1074:ctrl	n	206.576	wago1	male
ok1074	ctrl	red	37:ok1074:ctrl	n	220.239	wago1	male
ok1074	ctrl	red	38:ok1074:ctrl	n	196.822	wago1	male
ok1074	ctrl	red	39:ok1074:ctrl	n	191.354	wago1	male
ok1074	ctrl	red	40:ok1074:ctrl	n	198.766	wago1	male
ok1074	ctrl	red	41:ok1074:ctrl	n	175.76	wago1	male
ok1074	ctrl	red	42:ok1074:ctrl	n	192.401	wago1	male
ok1074	ctrl	red	43:ok1074:ctrl	n	180.876	wago1	male
ok1074	ctrl	red	44:ok1074:ctrl	n	202.257	wago1	male
ok1074	ctrl	red	45:ok1074:ctrl	n	212.81	wago1	male
ok1074	ctrl	red	46:ok1074:ctrl	n	215.555	wago1	male
ok1074	ctrl	red	47:ok1074:ctrl	n	203.39	wago1	male
ok1074	ctrl	red	48:ok1074:ctrl	n	208.343	wago1	male
ok1074	ctrl	red	49:ok1074:ctrl	n	213.483	wago1	male
ok1074	ctrl	red	50:ok1074:ctrl	n	190.408	wago1	male
ok1074	ctrl	red	51:ok1074:ctrl	n	195.382	wago1	male
ok1074	ctrl	red	52:ok1074:ctrl	n	187.517	wago1	male
ok1074	ctrl	red	53:ok1074:ctrl	n	215.133	wago1	male
ok1074	ctrl	red	54:ok1074:ctrl	n	199.656	wago1	male
ok1074	ctrl	red	55:ok1074:ctrl	n	179.548	wago1	male
ok1074	ctrl	red	56:ok1074:ctrl	n	212.445	wago1	male
ok1074	ctrl	red	57:ok1074:ctrl	n	216.827	wago1	male
ok1074	ctrl	red	58:ok1074:ctrl	n	191.91	wago1	male
ok1074	ctrl	red	59:ok1074:ctrl	n	194.9	wago1	male
ok1074	ctrl	red	60:ok1074:ctrl	n	182.37	wago1	male
ok1074	ctrl	red	61:ok1074:ctrl	n	201.323	wago1	male
ok1074	ctrl	red	62:ok1074:ctrl	n	202.783	wago1	male
ok1074	ctrl	red	63:ok1074:ctrl	n	185.744	wago1	male
ok1074	ctrl	red	64:ok1074:ctrl	n	189.51	wago1	male
ok1074	ctrl	red	65:ok1074:ctrl	n	178.954	wago1	male
ok1074	ctrl	red	66:ok1074:ctrl	n	213.52	wago1	male
ok1074	gfp	red	1:ok1074:gfp	n	195.686	wago1	male
ok1074	gfp	red	2:ok1074:gfp	n	194.363	wago1	male
ok1074	gfp	red	3:ok1074:gfp	n	186.382	wago1	male
ok1074	gfp	red	4:ok1074:gfp	n	195.08	wago1	male
ok1074	gfp	red	5:ok1074:gfp	n	192.528	wago1	male
ok1074	gfp	red	6:ok1074:gfp	n	186.063	wago1	male
ok1074	gfp	red	7:ok1074:gfp	n	212.88	wago1	male
ok1074	gfp	red	8:ok1074:gfp	n	214.423	wago1	male
ok1074	gfp	red	9:ok1074:gfp	n	203.565	wago1	male
ok1074	gfp	red	10:ok1074:gfp	n	234.74	wago1	male
ok1074	gfp	red	11:ok1074:gfp	n	198.778	wago1	male
ok1074	gfp	red	12:ok1074:gfp	n	196.5	wago1	male
ok1074	gfp	red	13:ok1074:gfp	n	221.293	wago1	male
ok1074	gfp	red	14:ok1074:gfp	n	185.909	wago1	male
ok1074	gfp	red	15:ok1074:gfp	n	203.628	wago1	male
ok1074	gfp	red	16:ok1074:gfp	n	176.339	wago1	male
ok1074	gfp	red	17:ok1074:gfp	n	189.115	wago1	male
ok1074	gfp	red	18:ok1074:gfp	n	204.372	wago1	male
ok1074	gfp	red	19:ok1074:gfp	n	199.418	wago1	male
ok1074	gfp	red	20:ok1074:gfp	n	188.79	wago1	male
ok1074	gfp	red	21:ok1074:gfp	n	196.838	wago1	male
ok1074	gfp	red	22:ok1074:gfp	n	191.014	wago1	male
ok1074	gfp	red	23:ok1074:gfp	n	239.899	wago1	male
ok1074	gfp	red	24:ok1074:gfp	n	209.756	wago1	male
ok1074	gfp	red	25:ok1074:gfp	n	204.847	wago1	male
ok1074	gfp	red	26:ok1074:gfp	n	195.287	wago1	male
ok1074	gfp	red	27:ok1074:gfp	n	209.254	wago1	male
ok1074	gfp	red	28:ok1074:gfp	n	205.44	wago1	male
ok1074	gfp	red	29:ok1074:gfp	n	222.902	wago1	male
ok1074	gfp	red	30:ok1074:gfp	n	187.492	wago1	male
ok1074	gfp	red	31:ok1074:gfp	n	182.552	wago1	male
ok1074	gfp	red	32:ok1074:gfp	n	213.764	wago1	male
ok1074	gfp	red	33:ok1074:gfp	n	194.526	wago1	male
ok1074	gfp	red	34:ok1074:gfp	n	196.306	wago1	male
ok1074	gfp	red	35:ok1074:gfp	n	199.843	wago1	male
ok1074	gfp	red	36:ok1074:gfp	n	163.683	wago1	male
ok1074	gfp	red	37:ok1074:gfp	n	216.318	wago1	male
ok1074	gfp	red	38:ok1074:gfp	n	216.214	wago1	male
ok1074	gfp	red	39:ok1074:gfp	n	199.091	wago1	male
ok1074	gfp	red	40:ok1074:gfp	n	227.377	wago1	male
ok1074	gfp	red	41:ok1074:gfp	n	195.132	wago1	male
ok1074	gfp	red	42:ok1074:gfp	n	214.907	wago1	male
ok1074	gfp	red	43:ok1074:gfp	n	193.87	wago1	male
ok1074	gfp	red	44:ok1074:gfp	n	231.43	wago1	male
ok1074	gfp	red	45:ok1074:gfp	n	197.315	wago1	male
ok1074	gfp	red	46:ok1074:gfp	n	199.669	wago1	male
ok1074	gfp	red	47:ok1074:gfp	n	209.081	wago1	male
ok1074	gfp	red	48:ok1074:gfp	n	198.228	wago1	male
ok1074	gfp	red	49:ok1074:gfp	n	179.303	wago1	male
ok1074	gfp	red	50:ok1074:gfp	n	229.745	wago1	male
ok1074	gfp	red	51:ok1074:gfp	n	238.824	wago1	male
ok1074	gfp	red	52:ok1074:gfp	n	188.781	wago1	male
ok1074	gfp	red	53:ok1074:gfp	n	201.658	wago1	male
ok1074	gfp	red	54:ok1074:gfp	n	193.586	wago1	male
ok1074	gfp	red	55:ok1074:gfp	n	201.356	wago1	male
ok1074	gfp	red	56:ok1074:gfp	n	202.928	wago1	male
ok1074	gfp	red	57:ok1074:gfp	n	227.268	wago1	male
ok1074	gfp	red	58:ok1074:gfp	n	196.751	wago1	male
ok1074	gfp	red	59:ok1074:gfp	n	221.114	wago1	male
ok1074	gfp	red	60:ok1074:gfp	n	187.003	wago1	male
ok1074	gfp	red	61:ok1074:gfp	n	223.752	wago1	male
ok1074	gfp	red	62:ok1074:gfp	n	205.363	wago1	male
ok1074	gfp	red	63:ok1074:gfp	n	199.421	wago1	male
ok1074	gfp	red	64:ok1074:gfp	n	204.546	wago1	male
ok1074	gfp	red	65:ok1074:gfp	n	242.626	wago1	male
ok1074	gfp	red	66:ok1074:gfp	n	208.299	wago1	male
ok1074	gfp	red	67:ok1074:gfp	n	177.868	wago1	male
ok1074	gfp	red	68:ok1074:gfp	n	186.976	wago1	male
ok1074	gfp	red	69:ok1074:gfp	n	213.66	wago1	male
ok1074	gfp	red	70:ok1074:gfp	n	202.26	wago1	male
ok1074	gfp	red	71:ok1074:gfp	n	184.644	wago1	male
ok1074	gfp	red	72:ok1074:gfp	n	198.654	wago1	male
pk1673	ctrl	green	1:pk1673:ctrl	n	460.171	wago3	male
pk1673	ctrl	green	2:pk1673:ctrl	n	317.834	wago3	male
pk1673	ctrl	green	3:pk1673:ctrl	n	313.831	wago3	male
pk1673	ctrl	green	4:pk1673:ctrl	n	360.284	wago3	male
pk1673	ctrl	green	5:pk1673:ctrl	n	432.772	wago3	male
pk1673	ctrl	green	6:pk1673:ctrl	n	303.769	wago3	male
pk1673	ctrl	green	7:pk1673:ctrl	n	285.838	wago3	male
pk1673	ctrl	green	8:pk1673:ctrl	n	350.037	wago3	male
pk1673	ctrl	green	9:pk1673:ctrl	n	578.426	wago3	male
pk1673	ctrl	green	10:pk1673:ctrl	n	418.158	wago3	male
pk1673	ctrl	green	11:pk1673:ctrl	n	334.861	wago3	male
pk1673	ctrl	green	12:pk1673:ctrl	n	370.091	wago3	male
pk1673	ctrl	green	13:pk1673:ctrl	n	435.596	wago3	male
pk1673	ctrl	green	14:pk1673:ctrl	n	259.616	wago3	male
pk1673	ctrl	green	15:pk1673:ctrl	n	259.841	wago3	male
pk1673	ctrl	green	16:pk1673:ctrl	n	573.963	wago3	male
pk1673	ctrl	green	17:pk1673:ctrl	n	398.097	wago3	male
pk1673	ctrl	green	18:pk1673:ctrl	n	332.625	wago3	male
pk1673	ctrl	green	19:pk1673:ctrl	n	350.695	wago3	male
pk1673	ctrl	green	20:pk1673:ctrl	n	537.369	wago3	male
pk1673	ctrl	green	21:pk1673:ctrl	n	297.918	wago3	male
pk1673	ctrl	green	22:pk1673:ctrl	n	408.634	wago3	male
pk1673	ctrl	green	23:pk1673:ctrl	n	419.249	wago3	male
pk1673	ctrl	green	24:pk1673:ctrl	n	235.404	wago3	male
pk1673	ctrl	green	25:pk1673:ctrl	n	378.084	wago3	male
pk1673	ctrl	green	26:pk1673:ctrl	n	560.824	wago3	male
pk1673	ctrl	green	27:pk1673:ctrl	n	534.059	wago3	male
pk1673	ctrl	green	28:pk1673:ctrl	n	354.249	wago3	male
pk1673	ctrl	green	29:pk1673:ctrl	n	334.704	wago3	male
pk1673	ctrl	green	30:pk1673:ctrl	n	465.637	wago3	male
pk1673	ctrl	green	31:pk1673:ctrl	n	315.17	wago3	male
pk1673	ctrl	green	32:pk1673:ctrl	n	278.407	wago3	male
pk1673	ctrl	green	33:pk1673:ctrl	n	307.054	wago3	male
pk1673	ctrl	green	34:pk1673:ctrl	n	406.139	wago3	male
pk1673	ctrl	green	35:pk1673:ctrl	n	266.105	wago3	male
pk1673	ctrl	green	36:pk1673:ctrl	n	351.999	wago3	male
pk1673	ctrl	green	37:pk1673:ctrl	n	240.635	wago3	male
pk1673	ctrl	green	38:pk1673:ctrl	n	523.735	wago3	male
pk1673	ctrl	green	39:pk1673:ctrl	n	339.504	wago3	male
pk1673	ctrl	green	40:pk1673:ctrl	n	403.964	wago3	male
pk1673	ctrl	green	41:pk1673:ctrl	n	289.239	wago3	male
pk1673	ctrl	green	42:pk1673:ctrl	n	291.378	wago3	male
pk1673	ctrl	green	43:pk1673:ctrl	n	408.993	wago3	male
pk1673	ctrl	green	44:pk1673:ctrl	n	395.416	wago3	male
pk1673	ctrl	green	45:pk1673:ctrl	n	322.439	wago3	male
pk1673	ctrl	green	46:pk1673:ctrl	n	397.274	wago3	male
pk1673	ctrl	green	47:pk1673:ctrl	n	550.163	wago3	male
pk1673	ctrl	green	48:pk1673:ctrl	n	330.847	wago3	male
pk1673	ctrl	green	49:pk1673:ctrl	n	266.163	wago3	male
pk1673	ctrl	green	50:pk1673:ctrl	n	311.605	wago3	male
pk1673	ctrl	green	51:pk1673:ctrl	n	361.824	wago3	male
pk1673	ctrl	green	52:pk1673:ctrl	n	404.912	wago3	male
pk1673	ctrl	green	53:pk1673:ctrl	n	599.109	wago3	male
pk1673	ctrl	green	54:pk1673:ctrl	n	259.192	wago3	male
pk1673	ctrl	green	55:pk1673:ctrl	n	284.828	wago3	male
pk1673	ctrl	green	56:pk1673:ctrl	n	295.437	wago3	male
pk1673	ctrl	green	57:pk1673:ctrl	n	347.114	wago3	male
pk1673	ctrl	green	58:pk1673:ctrl	n	329.433	wago3	male
pk1673	ctrl	green	59:pk1673:ctrl	n	403.862	wago3	male
pk1673	ctrl	green	60:pk1673:ctrl	n	328.081	wago3	male
pk1673	ctrl	green	61:pk1673:ctrl	n	537.375	wago3	male
pk1673	ctrl	green	62:pk1673:ctrl	n	263.586	wago3	male
pk1673	ctrl	green	63:pk1673:ctrl	n	536.899	wago3	male
pk1673	ctrl	green	64:pk1673:ctrl	n	556.365	wago3	male
wt	ctrl	green	1:wt:ctrl	n	280.909	wago3	male
wt	ctrl	green	2:wt:ctrl	n	304.229	wago3	male
wt	ctrl	green	3:wt:ctrl	n	275.168	wago3	male
wt	ctrl	green	4:wt:ctrl	n	349.394	wago3	male
wt	ctrl	green	5:wt:ctrl	n	267.138	wago3	male
wt	ctrl	green	6:wt:ctrl	n	280.31	wago3	male
wt	ctrl	green	7:wt:ctrl	n	389.317	wago3	male
wt	ctrl	green	8:wt:ctrl	n	294.289	wago3	male
wt	ctrl	green	9:wt:ctrl	n	317.562	wago3	male
wt	ctrl	green	10:wt:ctrl	n	288.293	wago3	male
wt	ctrl	green	11:wt:ctrl	n	294.475	wago3	male
wt	ctrl	green	12:wt:ctrl	n	347.607	wago3	male
wt	ctrl	green	13:wt:ctrl	n	279.519	wago3	male
wt	ctrl	green	14:wt:ctrl	n	293.959	wago3	male
wt	ctrl	green	15:wt:ctrl	n	305.895	wago3	male
wt	ctrl	green	16:wt:ctrl	n	271.365	wago3	male
wt	ctrl	green	17:wt:ctrl	n	379.232	wago3	male
wt	ctrl	green	18:wt:ctrl	n	271.652	wago3	male
wt	ctrl	green	19:wt:ctrl	n	356.722	wago3	male
wt	ctrl	green	20:wt:ctrl	n	285.834	wago3	male
wt	ctrl	green	21:wt:ctrl	n	324.152	wago3	male
wt	ctrl	green	22:wt:ctrl	n	322.88	wago3	male
wt	ctrl	green	23:wt:ctrl	n	365.373	wago3	male
wt	ctrl	green	24:wt:ctrl	n	306.26	wago3	male
wt	ctrl	green	25:wt:ctrl	n	359.143	wago3	male
wt	ctrl	green	26:wt:ctrl	n	279.129	wago3	male
wt	ctrl	green	27:wt:ctrl	n	333.642	wago3	male
wt	ctrl	green	28:wt:ctrl	n	245.685	wago3	male
wt	ctrl	green	29:wt:ctrl	n	264.219	wago3	male
wt	ctrl	green	30:wt:ctrl	n	338.077	wago3	male
wt	ctrl	green	31:wt:ctrl	n	311.84	wago3	male
wt	ctrl	green	32:wt:ctrl	n	389.646	wago3	male
wt	ctrl	green	33:wt:ctrl	n	267.664	wago3	male
wt	ctrl	green	34:wt:ctrl	n	262.164	wago3	male
wt	ctrl	green	35:wt:ctrl	n	352.868	wago3	male
wt	ctrl	green	36:wt:ctrl	n	317.179	wago3	male
wt	ctrl	green	37:wt:ctrl	n	383.562	wago3	male
wt	ctrl	green	38:wt:ctrl	n	293.276	wago3	male
wt	ctrl	green	39:wt:ctrl	n	283.738	wago3	male
wt	ctrl	green	40:wt:ctrl	n	295.706	wago3	male
wt	ctrl	green	41:wt:ctrl	n	232.749	wago3	male
wt	ctrl	green	42:wt:ctrl	n	358.256	wago3	male
wt	ctrl	green	43:wt:ctrl	n	315.544	wago3	male
wt	ctrl	green	44:wt:ctrl	n	299.991	wago3	male
wt	ctrl	green	45:wt:ctrl	n	309.791	wago3	male
wt	ctrl	green	46:wt:ctrl	n	321.041	wago3	male
wt	ctrl	green	47:wt:ctrl	n	225.438	wago3	male
wt	ctrl	green	48:wt:ctrl	n	249.768	wago3	male
wt	ctrl	green	49:wt:ctrl	n	267.207	wago3	male
wt	ctrl	green	50:wt:ctrl	n	291.845	wago3	male
wt	ctrl	green	51:wt:ctrl	n	311.983	wago3	male
wt	ctrl	green	52:wt:ctrl	n	344.668	wago3	male
wt	ctrl	green	53:wt:ctrl	n	323.036	wago3	male
wt	ctrl	green	54:wt:ctrl	n	361.983	wago3	male
wt	ctrl	green	55:wt:ctrl	n	240.673	wago3	male
wt	ctrl	green	56:wt:ctrl	n	310.161	wago3	male
wt	ctrl	green	57:wt:ctrl	n	340.916	wago3	male
wt	ctrl	green	58:wt:ctrl	n	290.376	wago3	male
wt	ctrl	green	59:wt:ctrl	n	330.102	wago3	male
wt	ctrl	green	60:wt:ctrl	n	331.517	wago3	male
wt	ctrl	green	61:wt:ctrl	n	285.927	wago3	male
wt	ctrl	green	62:wt:ctrl	n	259.384	wago3	male
wt	ctrl	green	63:wt:ctrl	n	252.731	wago3	male
wt	ctrl	green	64:wt:ctrl	n	235.652	wago3	male
pk1673	gfp	green	1:pk1673:gfp	n	296.104	wago3	male
pk1673	gfp	green	2:pk1673:gfp	n	231.149	wago3	male
pk1673	gfp	green	3:pk1673:gfp	n	389.431	wago3	male
pk1673	gfp	green	4:pk1673:gfp	n	384.119	wago3	male
pk1673	gfp	green	5:pk1673:gfp	n	426.841	wago3	male
pk1673	gfp	green	6:pk1673:gfp	n	346.048	wago3	male
pk1673	gfp	green	7:pk1673:gfp	n	393.591	wago3	male
pk1673	gfp	green	8:pk1673:gfp	n	377.243	wago3	male
pk1673	gfp	green	9:pk1673:gfp	n	381.057	wago3	male
pk1673	gfp	green	10:pk1673:gfp	n	337.367	wago3	male
pk1673	gfp	green	11:pk1673:gfp	n	278.348	wago3	male
pk1673	gfp	green	12:pk1673:gfp	n	389.777	wago3	male
pk1673	gfp	green	13:pk1673:gfp	n	311.271	wago3	male
pk1673	gfp	green	14:pk1673:gfp	n	296.282	wago3	male
pk1673	gfp	green	15:pk1673:gfp	n	361.983	wago3	male
pk1673	gfp	green	16:pk1673:gfp	n	442.33	wago3	male
pk1673	gfp	green	17:pk1673:gfp	n	262.586	wago3	male
pk1673	gfp	green	18:pk1673:gfp	n	326.034	wago3	male
pk1673	gfp	green	19:pk1673:gfp	n	357.501	wago3	male
pk1673	gfp	green	20:pk1673:gfp	n	274.518	wago3	male
pk1673	gfp	green	21:pk1673:gfp	n	266.022	wago3	male
pk1673	gfp	green	22:pk1673:gfp	n	348.373	wago3	male
pk1673	gfp	green	23:pk1673:gfp	n	291.59	wago3	male
pk1673	gfp	green	24:pk1673:gfp	n	279.582	wago3	male
pk1673	gfp	green	25:pk1673:gfp	n	330.092	wago3	male
pk1673	gfp	green	26:pk1673:gfp	n	290.911	wago3	male
pk1673	gfp	green	27:pk1673:gfp	n	403.451	wago3	male
pk1673	gfp	green	28:pk1673:gfp	n	381.122	wago3	male
pk1673	gfp	green	29:pk1673:gfp	n	504.016	wago3	male
pk1673	gfp	green	30:pk1673:gfp	n	346.348	wago3	male
pk1673	gfp	green	31:pk1673:gfp	n	259.116	wago3	male
pk1673	gfp	green	32:pk1673:gfp	n	364.717	wago3	male
pk1673	gfp	green	33:pk1673:gfp	n	325.541	wago3	male
pk1673	gfp	green	34:pk1673:gfp	n	385.536	wago3	male
pk1673	gfp	green	35:pk1673:gfp	n	260.986	wago3	male
pk1673	gfp	green	36:pk1673:gfp	n	565.014	wago3	male
pk1673	gfp	green	37:pk1673:gfp	n	261.774	wago3	male
pk1673	gfp	green	38:pk1673:gfp	n	324.198	wago3	male
pk1673	gfp	green	39:pk1673:gfp	n	292.921	wago3	male
pk1673	gfp	green	40:pk1673:gfp	n	372.871	wago3	male
pk1673	gfp	green	41:pk1673:gfp	n	341.767	wago3	male
pk1673	gfp	green	42:pk1673:gfp	n	377.394	wago3	male
pk1673	gfp	green	43:pk1673:gfp	n	309.837	wago3	male
pk1673	gfp	green	44:pk1673:gfp	n	407.852	wago3	male
pk1673	gfp	green	45:pk1673:gfp	n	613.235	wago3	male
pk1673	gfp	green	46:pk1673:gfp	n	335.499	wago3	male
pk1673	gfp	green	47:pk1673:gfp	n	345.422	wago3	male
pk1673	gfp	green	48:pk1673:gfp	n	301.977	wago3	male
pk1673	gfp	green	49:pk1673:gfp	n	319.116	wago3	male
pk1673	gfp	green	50:pk1673:gfp	n	306.757	wago3	male
pk1673	gfp	green	51:pk1673:gfp	n	395.514	wago3	male
pk1673	gfp	green	52:pk1673:gfp	n	375.015	wago3	male
pk1673	gfp	green	53:pk1673:gfp	n	309.177	wago3	male
pk1673	gfp	green	54:pk1673:gfp	n	298.3	wago3	male
pk1673	gfp	green	55:pk1673:gfp	n	341.56	wago3	male
pk1673	gfp	green	56:pk1673:gfp	n	285.761	wago3	male
pk1673	gfp	green	57:pk1673:gfp	n	396.897	wago3	male
pk1673	gfp	green	58:pk1673:gfp	n	345.979	wago3	male
pk1673	gfp	green	59:pk1673:gfp	n	435.297	wago3	male
pk1673	gfp	green	60:pk1673:gfp	n	332	wago3	male
pk1673	gfp	green	61:pk1673:gfp	n	372.754	wago3	male
pk1673	gfp	green	62:pk1673:gfp	n	285.646	wago3	male
pk1673	gfp	green	63:pk1673:gfp	n	285.865	wago3	male
pk1673	gfp	green	64:pk1673:gfp	n	281.449	wago3	male
pk1673	gfp	green	65:pk1673:gfp	n	349.857	wago3	male
pk1673	gfp	green	66:pk1673:gfp	n	288.201	wago3	male
pk1673	gfp	green	67:pk1673:gfp	n	367.955	wago3	male
pk1673	gfp	green	68:pk1673:gfp	n	402.079	wago3	male
wt	gfp	green	1:wt:gfp	n	142.913	wago3	male
wt	gfp	green	2:wt:gfp	n	169.012	wago3	male
wt	gfp	green	3:wt:gfp	n	132.755	wago3	male
wt	gfp	green	4:wt:gfp	n	158.074	wago3	male
wt	gfp	green	5:wt:gfp	n	178.214	wago3	male
wt	gfp	green	6:wt:gfp	n	182.818	wago3	male
wt	gfp	green	7:wt:gfp	n	139.942	wago3	male
wt	gfp	green	8:wt:gfp	n	232.727	wago3	male
wt	gfp	green	9:wt:gfp	n	156.44	wago3	male
wt	gfp	green	10:wt:gfp	n	148.965	wago3	male
wt	gfp	green	11:wt:gfp	n	214.78	wago3	male
wt	gfp	green	12:wt:gfp	n	171.084	wago3	male
wt	gfp	green	13:wt:gfp	n	159.531	wago3	male
wt	gfp	green	14:wt:gfp	n	166.516	wago3	male
wt	gfp	green	15:wt:gfp	n	146.486	wago3	male
wt	gfp	green	16:wt:gfp	n	161.082	wago3	male
wt	gfp	green	17:wt:gfp	n	194.451	wago3	male
wt	gfp	green	18:wt:gfp	n	298.555	wago3	male
wt	gfp	green	19:wt:gfp	n	205.662	wago3	male
wt	gfp	green	20:wt:gfp	n	131.422	wago3	male
wt	gfp	green	21:wt:gfp	n	177.366	wago3	male
wt	gfp	green	22:wt:gfp	n	235.5	wago3	male
wt	gfp	green	23:wt:gfp	n	211.378	wago3	male
wt	gfp	green	24:wt:gfp	n	139.444	wago3	male
wt	gfp	green	25:wt:gfp	n	194.59	wago3	male
wt	gfp	green	26:wt:gfp	n	157.223	wago3	male
wt	gfp	green	27:wt:gfp	n	147.784	wago3	male
wt	gfp	green	28:wt:gfp	n	154.136	wago3	male
wt	gfp	green	29:wt:gfp	n	136.179	wago3	male
wt	gfp	green	30:wt:gfp	n	137.114	wago3	male
wt	gfp	green	31:wt:gfp	n	138.743	wago3	male
wt	gfp	green	32:wt:gfp	n	151.692	wago3	male
wt	gfp	green	33:wt:gfp	n	195.449	wago3	male
wt	gfp	green	34:wt:gfp	n	140.294	wago3	male
wt	gfp	green	35:wt:gfp	n	156.926	wago3	male
wt	gfp	green	36:wt:gfp	n	185.174	wago3	male
wt	gfp	green	37:wt:gfp	n	211.874	wago3	male
wt	gfp	green	38:wt:gfp	n	233.965	wago3	male
wt	gfp	green	39:wt:gfp	n	138.366	wago3	male
wt	gfp	green	40:wt:gfp	n	172.128	wago3	male
wt	gfp	green	41:wt:gfp	n	185.117	wago3	male
wt	gfp	green	42:wt:gfp	n	188.982	wago3	male
wt	gfp	green	43:wt:gfp	n	166.202	wago3	male
wt	gfp	green	44:wt:gfp	n	142.783	wago3	male
wt	gfp	green	45:wt:gfp	n	157.96	wago3	male
wt	gfp	green	46:wt:gfp	n	202.092	wago3	male
wt	gfp	green	47:wt:gfp	n	201.832	wago3	male
wt	gfp	green	48:wt:gfp	n	172.271	wago3	male
wt	gfp	green	49:wt:gfp	n	134.963	wago3	male
wt	gfp	green	50:wt:gfp	n	149.234	wago3	male
wt	gfp	green	51:wt:gfp	n	141.877	wago3	male
wt	gfp	green	52:wt:gfp	n	217.895	wago3	male
wt	gfp	green	53:wt:gfp	n	143.57	wago3	male
wt	gfp	green	54:wt:gfp	n	198.621	wago3	male
wt	gfp	green	55:wt:gfp	n	138.404	wago3	male
wt	gfp	green	56:wt:gfp	n	215.73	wago3	male
wt	gfp	green	57:wt:gfp	n	213.725	wago3	male
wt	gfp	green	58:wt:gfp	n	189.893	wago3	male
wt	gfp	green	59:wt:gfp	n	197.528	wago3	male
wt	gfp	green	60:wt:gfp	n	203.89	wago3	male
wt	gfp	green	61:wt:gfp	n	159.671	wago3	male
wt	gfp	green	62:wt:gfp	n	266.134	wago3	male
wt	gfp	green	63:wt:gfp	n	136.58	wago3	male
wt	gfp	green	64:wt:gfp	n	180.832	wago3	male
wt	gfp	green	65:wt:gfp	n	277.707	wago3	male
wt	gfp	green	66:wt:gfp	n	174.187	wago3	male
pk1673	ctrl	red	1:pk1673:ctrl	n	188.857	wago3	male
pk1673	ctrl	red	2:pk1673:ctrl	n	190.662	wago3	male
pk1673	ctrl	red	3:pk1673:ctrl	n	222.879	wago3	male
pk1673	ctrl	red	4:pk1673:ctrl	n	186.864	wago3	male
pk1673	ctrl	red	5:pk1673:ctrl	n	187.904	wago3	male
pk1673	ctrl	red	6:pk1673:ctrl	n	179.42	wago3	male
pk1673	ctrl	red	7:pk1673:ctrl	n	183.209	wago3	male
pk1673	ctrl	red	8:pk1673:ctrl	n	193.2	wago3	male
pk1673	ctrl	red	9:pk1673:ctrl	n	209.94	wago3	male
pk1673	ctrl	red	10:pk1673:ctrl	n	196.181	wago3	male
pk1673	ctrl	red	11:pk1673:ctrl	n	209.992	wago3	male
pk1673	ctrl	red	12:pk1673:ctrl	n	198.512	wago3	male
pk1673	ctrl	red	13:pk1673:ctrl	n	213.079	wago3	male
pk1673	ctrl	red	14:pk1673:ctrl	n	189.345	wago3	male
pk1673	ctrl	red	15:pk1673:ctrl	n	178.601	wago3	male
pk1673	ctrl	red	16:pk1673:ctrl	n	193.445	wago3	male
pk1673	ctrl	red	17:pk1673:ctrl	n	202.107	wago3	male
pk1673	ctrl	red	18:pk1673:ctrl	n	203.557	wago3	male
pk1673	ctrl	red	19:pk1673:ctrl	n	190.342	wago3	male
pk1673	ctrl	red	20:pk1673:ctrl	n	248.191	wago3	male
pk1673	ctrl	red	21:pk1673:ctrl	n	197.599	wago3	male
pk1673	ctrl	red	22:pk1673:ctrl	n	187.063	wago3	male
pk1673	ctrl	red	23:pk1673:ctrl	n	186.697	wago3	male
pk1673	ctrl	red	24:pk1673:ctrl	n	181.923	wago3	male
pk1673	ctrl	red	25:pk1673:ctrl	n	194.146	wago3	male
pk1673	ctrl	red	26:pk1673:ctrl	n	199.836	wago3	male
pk1673	ctrl	red	27:pk1673:ctrl	n	199.609	wago3	male
pk1673	ctrl	red	28:pk1673:ctrl	n	193.338	wago3	male
pk1673	ctrl	red	29:pk1673:ctrl	n	192.147	wago3	male
pk1673	ctrl	red	30:pk1673:ctrl	n	202.551	wago3	male
pk1673	ctrl	red	31:pk1673:ctrl	n	182.675	wago3	male
pk1673	ctrl	red	32:pk1673:ctrl	n	177.473	wago3	male
pk1673	ctrl	red	33:pk1673:ctrl	n	182.145	wago3	male
pk1673	ctrl	red	34:pk1673:ctrl	n	195.42	wago3	male
pk1673	ctrl	red	35:pk1673:ctrl	n	203.447	wago3	male
pk1673	ctrl	red	36:pk1673:ctrl	n	183.961	wago3	male
pk1673	ctrl	red	37:pk1673:ctrl	n	191.154	wago3	male
pk1673	ctrl	red	38:pk1673:ctrl	n	189.869	wago3	male
pk1673	ctrl	red	39:pk1673:ctrl	n	182.286	wago3	male
pk1673	ctrl	red	40:pk1673:ctrl	n	200.172	wago3	male
pk1673	ctrl	red	41:pk1673:ctrl	n	192.477	wago3	male
pk1673	ctrl	red	42:pk1673:ctrl	n	200.531	wago3	male
pk1673	ctrl	red	43:pk1673:ctrl	n	240.29	wago3	male
pk1673	ctrl	red	44:pk1673:ctrl	n	199.663	wago3	male
pk1673	ctrl	red	45:pk1673:ctrl	n	186.364	wago3	male
pk1673	ctrl	red	46:pk1673:ctrl	n	194.886	wago3	male
pk1673	ctrl	red	47:pk1673:ctrl	n	211.164	wago3	male
pk1673	ctrl	red	48:pk1673:ctrl	n	186.29	wago3	male
pk1673	ctrl	red	49:pk1673:ctrl	n	176.406	wago3	male
pk1673	ctrl	red	50:pk1673:ctrl	n	186.281	wago3	male
pk1673	ctrl	red	51:pk1673:ctrl	n	194.329	wago3	male
pk1673	ctrl	red	52:pk1673:ctrl	n	195.303	wago3	male
pk1673	ctrl	red	53:pk1673:ctrl	n	199.901	wago3	male
pk1673	ctrl	red	54:pk1673:ctrl	n	173.754	wago3	male
pk1673	ctrl	red	55:pk1673:ctrl	n	178.946	wago3	male
pk1673	ctrl	red	56:pk1673:ctrl	n	192.695	wago3	male
pk1673	ctrl	red	57:pk1673:ctrl	n	187.244	wago3	male
pk1673	ctrl	red	58:pk1673:ctrl	n	199.954	wago3	male
pk1673	ctrl	red	59:pk1673:ctrl	n	201.135	wago3	male
pk1673	ctrl	red	60:pk1673:ctrl	n	216.106	wago3	male
pk1673	ctrl	red	61:pk1673:ctrl	n	223.305	wago3	male
pk1673	ctrl	red	62:pk1673:ctrl	n	173.439	wago3	male
pk1673	ctrl	red	63:pk1673:ctrl	n	211.844	wago3	male
pk1673	ctrl	red	64:pk1673:ctrl	n	206.849	wago3	male
wt	ctrl	red	1:wt:ctrl	n	174.298	wago3	male
wt	ctrl	red	2:wt:ctrl	n	176.177	wago3	male
wt	ctrl	red	3:wt:ctrl	n	176.22	wago3	male
wt	ctrl	red	4:wt:ctrl	n	197.222	wago3	male
wt	ctrl	red	5:wt:ctrl	n	178.52	wago3	male
wt	ctrl	red	6:wt:ctrl	n	183.242	wago3	male
wt	ctrl	red	7:wt:ctrl	n	226.244	wago3	male
wt	ctrl	red	8:wt:ctrl	n	181.421	wago3	male
wt	ctrl	red	9:wt:ctrl	n	188.186	wago3	male
wt	ctrl	red	10:wt:ctrl	n	179.379	wago3	male
wt	ctrl	red	11:wt:ctrl	n	182.328	wago3	male
wt	ctrl	red	12:wt:ctrl	n	194.281	wago3	male
wt	ctrl	red	13:wt:ctrl	n	172.07	wago3	male
wt	ctrl	red	14:wt:ctrl	n	175.452	wago3	male
wt	ctrl	red	15:wt:ctrl	n	180.668	wago3	male
wt	ctrl	red	16:wt:ctrl	n	170.248	wago3	male
wt	ctrl	red	17:wt:ctrl	n	198.036	wago3	male
wt	ctrl	red	18:wt:ctrl	n	177.668	wago3	male
wt	ctrl	red	19:wt:ctrl	n	191.529	wago3	male
wt	ctrl	red	20:wt:ctrl	n	180.937	wago3	male
wt	ctrl	red	21:wt:ctrl	n	176.689	wago3	male
wt	ctrl	red	22:wt:ctrl	n	186.499	wago3	male
wt	ctrl	red	23:wt:ctrl	n	198.224	wago3	male
wt	ctrl	red	24:wt:ctrl	n	175.998	wago3	male
wt	ctrl	red	25:wt:ctrl	n	190.818	wago3	male
wt	ctrl	red	26:wt:ctrl	n	171.947	wago3	male
wt	ctrl	red	27:wt:ctrl	n	186.51	wago3	male
wt	ctrl	red	28:wt:ctrl	n	158.999	wago3	male
wt	ctrl	red	29:wt:ctrl	n	176.195	wago3	male
wt	ctrl	red	30:wt:ctrl	n	195.336	wago3	male
wt	ctrl	red	31:wt:ctrl	n	183.062	wago3	male
wt	ctrl	red	32:wt:ctrl	n	207.863	wago3	male
wt	ctrl	red	33:wt:ctrl	n	181.582	wago3	male
wt	ctrl	red	34:wt:ctrl	n	178.301	wago3	male
wt	ctrl	red	35:wt:ctrl	n	218.192	wago3	male
wt	ctrl	red	36:wt:ctrl	n	183.204	wago3	male
wt	ctrl	red	37:wt:ctrl	n	201.736	wago3	male
wt	ctrl	red	38:wt:ctrl	n	181.86	wago3	male
wt	ctrl	red	39:wt:ctrl	n	182.75	wago3	male
wt	ctrl	red	40:wt:ctrl	n	188.911	wago3	male
wt	ctrl	red	41:wt:ctrl	n	161.733	wago3	male
wt	ctrl	red	42:wt:ctrl	n	184.303	wago3	male
wt	ctrl	red	43:wt:ctrl	n	185.172	wago3	male
wt	ctrl	red	44:wt:ctrl	n	167.441	wago3	male
wt	ctrl	red	45:wt:ctrl	n	186.883	wago3	male
wt	ctrl	red	46:wt:ctrl	n	177.723	wago3	male
wt	ctrl	red	47:wt:ctrl	n	170.342	wago3	male
wt	ctrl	red	48:wt:ctrl	n	168.897	wago3	male
wt	ctrl	red	49:wt:ctrl	n	178.487	wago3	male
wt	ctrl	red	50:wt:ctrl	n	176.77	wago3	male
wt	ctrl	red	51:wt:ctrl	n	182.793	wago3	male
wt	ctrl	red	52:wt:ctrl	n	183.594	wago3	male
wt	ctrl	red	53:wt:ctrl	n	184.694	wago3	male
wt	ctrl	red	54:wt:ctrl	n	187.249	wago3	male
wt	ctrl	red	55:wt:ctrl	n	162.4	wago3	male
wt	ctrl	red	56:wt:ctrl	n	173.113	wago3	male
wt	ctrl	red	57:wt:ctrl	n	199.762	wago3	male
wt	ctrl	red	58:wt:ctrl	n	172.628	wago3	male
wt	ctrl	red	59:wt:ctrl	n	196.656	wago3	male
wt	ctrl	red	60:wt:ctrl	n	182.914	wago3	male
wt	ctrl	red	61:wt:ctrl	n	173.392	wago3	male
wt	ctrl	red	62:wt:ctrl	n	160.261	wago3	male
wt	ctrl	red	63:wt:ctrl	n	161.754	wago3	male
wt	ctrl	red	64:wt:ctrl	n	163.343	wago3	male
pk1673	gfp	red	1:pk1673:gfp	n	190.706	wago3	male
pk1673	gfp	red	2:pk1673:gfp	n	186.482	wago3	male
pk1673	gfp	red	3:pk1673:gfp	n	187.836	wago3	male
pk1673	gfp	red	4:pk1673:gfp	n	191.254	wago3	male
pk1673	gfp	red	5:pk1673:gfp	n	201.367	wago3	male
pk1673	gfp	red	6:pk1673:gfp	n	204.679	wago3	male
pk1673	gfp	red	7:pk1673:gfp	n	207.673	wago3	male
pk1673	gfp	red	8:pk1673:gfp	n	190.999	wago3	male
pk1673	gfp	red	9:pk1673:gfp	n	196.27	wago3	male
pk1673	gfp	red	10:pk1673:gfp	n	188.479	wago3	male
pk1673	gfp	red	11:pk1673:gfp	n	177.13	wago3	male
pk1673	gfp	red	12:pk1673:gfp	n	204.231	wago3	male
pk1673	gfp	red	13:pk1673:gfp	n	183.016	wago3	male
pk1673	gfp	red	14:pk1673:gfp	n	180.48	wago3	male
pk1673	gfp	red	15:pk1673:gfp	n	198.38	wago3	male
pk1673	gfp	red	16:pk1673:gfp	n	200.22	wago3	male
pk1673	gfp	red	17:pk1673:gfp	n	177.698	wago3	male
pk1673	gfp	red	18:pk1673:gfp	n	201.66	wago3	male
pk1673	gfp	red	19:pk1673:gfp	n	180.606	wago3	male
pk1673	gfp	red	20:pk1673:gfp	n	174.728	wago3	male
pk1673	gfp	red	21:pk1673:gfp	n	179.434	wago3	male
pk1673	gfp	red	22:pk1673:gfp	n	188.798	wago3	male
pk1673	gfp	red	23:pk1673:gfp	n	188.992	wago3	male
pk1673	gfp	red	24:pk1673:gfp	n	188.842	wago3	male
pk1673	gfp	red	25:pk1673:gfp	n	180.918	wago3	male
pk1673	gfp	red	26:pk1673:gfp	n	179.495	wago3	male
pk1673	gfp	red	27:pk1673:gfp	n	193.302	wago3	male
pk1673	gfp	red	28:pk1673:gfp	n	196.898	wago3	male
pk1673	gfp	red	29:pk1673:gfp	n	204.455	wago3	male
pk1673	gfp	red	30:pk1673:gfp	n	178.748	wago3	male
pk1673	gfp	red	31:pk1673:gfp	n	192.833	wago3	male
pk1673	gfp	red	32:pk1673:gfp	n	198.375	wago3	male
pk1673	gfp	red	33:pk1673:gfp	n	204.881	wago3	male
pk1673	gfp	red	34:pk1673:gfp	n	190.439	wago3	male
pk1673	gfp	red	35:pk1673:gfp	n	206.328	wago3	male
pk1673	gfp	red	36:pk1673:gfp	n	211.249	wago3	male
pk1673	gfp	red	37:pk1673:gfp	n	179.959	wago3	male
pk1673	gfp	red	38:pk1673:gfp	n	184.337	wago3	male
pk1673	gfp	red	39:pk1673:gfp	n	179.91	wago3	male
pk1673	gfp	red	40:pk1673:gfp	n	191.707	wago3	male
pk1673	gfp	red	41:pk1673:gfp	n	180.091	wago3	male
pk1673	gfp	red	42:pk1673:gfp	n	192.727	wago3	male
pk1673	gfp	red	43:pk1673:gfp	n	194.751	wago3	male
pk1673	gfp	red	44:pk1673:gfp	n	187.658	wago3	male
pk1673	gfp	red	45:pk1673:gfp	n	197.184	wago3	male
pk1673	gfp	red	46:pk1673:gfp	n	205.404	wago3	male
pk1673	gfp	red	47:pk1673:gfp	n	195.174	wago3	male
pk1673	gfp	red	48:pk1673:gfp	n	189.106	wago3	male
pk1673	gfp	red	49:pk1673:gfp	n	185.205	wago3	male
pk1673	gfp	red	50:pk1673:gfp	n	181.188	wago3	male
pk1673	gfp	red	51:pk1673:gfp	n	196.9	wago3	male
pk1673	gfp	red	52:pk1673:gfp	n	158.523	wago3	male
pk1673	gfp	red	53:pk1673:gfp	n	190.081	wago3	male
pk1673	gfp	red	54:pk1673:gfp	n	181.087	wago3	male
pk1673	gfp	red	55:pk1673:gfp	n	183.043	wago3	male
pk1673	gfp	red	56:pk1673:gfp	n	169.256	wago3	male
pk1673	gfp	red	57:pk1673:gfp	n	220.887	wago3	male
pk1673	gfp	red	58:pk1673:gfp	n	191.011	wago3	male
pk1673	gfp	red	59:pk1673:gfp	n	192.107	wago3	male
pk1673	gfp	red	60:pk1673:gfp	n	193.659	wago3	male
pk1673	gfp	red	61:pk1673:gfp	n	199.65	wago3	male
pk1673	gfp	red	62:pk1673:gfp	n	187.574	wago3	male
pk1673	gfp	red	63:pk1673:gfp	n	185.236	wago3	male
pk1673	gfp	red	64:pk1673:gfp	n	174.636	wago3	male
pk1673	gfp	red	65:pk1673:gfp	n	181.504	wago3	male
pk1673	gfp	red	66:pk1673:gfp	n	176.581	wago3	male
pk1673	gfp	red	67:pk1673:gfp	n	190.588	wago3	male
pk1673	gfp	red	68:pk1673:gfp	n	188.958	wago3	male
wt	gfp	red	1:wt:gfp	n	181.524	wago3	male
wt	gfp	red	2:wt:gfp	n	169.558	wago3	male
wt	gfp	red	3:wt:gfp	n	185.947	wago3	male
wt	gfp	red	4:wt:gfp	n	171.613	wago3	male
wt	gfp	red	5:wt:gfp	n	185.986	wago3	male
wt	gfp	red	6:wt:gfp	n	180.274	wago3	male
wt	gfp	red	7:wt:gfp	n	175.556	wago3	male
wt	gfp	red	8:wt:gfp	n	184.551	wago3	male
wt	gfp	red	9:wt:gfp	n	193.219	wago3	male
wt	gfp	red	10:wt:gfp	n	177.677	wago3	male
wt	gfp	red	11:wt:gfp	n	172.859	wago3	male
wt	gfp	red	12:wt:gfp	n	209.316	wago3	male
wt	gfp	red	13:wt:gfp	n	177.314	wago3	male
wt	gfp	red	14:wt:gfp	n	172.187	wago3	male
wt	gfp	red	15:wt:gfp	n	191.476	wago3	male
wt	gfp	red	16:wt:gfp	n	175.678	wago3	male
wt	gfp	red	17:wt:gfp	n	197.775	wago3	male
wt	gfp	red	18:wt:gfp	n	201.968	wago3	male
wt	gfp	red	19:wt:gfp	n	200.755	wago3	male
wt	gfp	red	20:wt:gfp	n	188.44	wago3	male
wt	gfp	red	21:wt:gfp	n	180.803	wago3	male
wt	gfp	red	22:wt:gfp	n	180.551	wago3	male
wt	gfp	red	23:wt:gfp	n	210.903	wago3	male
wt	gfp	red	24:wt:gfp	n	175.41	wago3	male
wt	gfp	red	25:wt:gfp	n	173.146	wago3	male
wt	gfp	red	26:wt:gfp	n	177.523	wago3	male
wt	gfp	red	27:wt:gfp	n	171.599	wago3	male
wt	gfp	red	28:wt:gfp	n	171.176	wago3	male
wt	gfp	red	29:wt:gfp	n	172.859	wago3	male
wt	gfp	red	30:wt:gfp	n	179.342	wago3	male
wt	gfp	red	31:wt:gfp	n	168.995	wago3	male
wt	gfp	red	32:wt:gfp	n	168.615	wago3	male
wt	gfp	red	33:wt:gfp	n	203.312	wago3	male
wt	gfp	red	34:wt:gfp	n	172.805	wago3	male
wt	gfp	red	35:wt:gfp	n	164.117	wago3	male
wt	gfp	red	36:wt:gfp	n	164.082	wago3	male
wt	gfp	red	37:wt:gfp	n	170.523	wago3	male
wt	gfp	red	38:wt:gfp	n	177.32	wago3	male
wt	gfp	red	39:wt:gfp	n	172.005	wago3	male
wt	gfp	red	40:wt:gfp	n	194.681	wago3	male
wt	gfp	red	41:wt:gfp	n	204.954	wago3	male
wt	gfp	red	42:wt:gfp	n	193.981	wago3	male
wt	gfp	red	43:wt:gfp	n	177.522	wago3	male
wt	gfp	red	44:wt:gfp	n	187.286	wago3	male
wt	gfp	red	45:wt:gfp	n	177.579	wago3	male
wt	gfp	red	46:wt:gfp	n	192.045	wago3	male
wt	gfp	red	47:wt:gfp	n	220.655	wago3	male
wt	gfp	red	48:wt:gfp	n	190.276	wago3	male
wt	gfp	red	49:wt:gfp	n	166.86	wago3	male
wt	gfp	red	50:wt:gfp	n	169.116	wago3	male
wt	gfp	red	51:wt:gfp	n	163.733	wago3	male
wt	gfp	red	52:wt:gfp	n	176.215	wago3	male
wt	gfp	red	53:wt:gfp	n	171.397	wago3	male
wt	gfp	red	54:wt:gfp	n	164.33	wago3	male
wt	gfp	red	55:wt:gfp	n	182.272	wago3	male
wt	gfp	red	56:wt:gfp	n	176.064	wago3	male
wt	gfp	red	57:wt:gfp	n	178.902	wago3	male
wt	gfp	red	58:wt:gfp	n	170.127	wago3	male
wt	gfp	red	59:wt:gfp	n	191.551	wago3	male
wt	gfp	red	60:wt:gfp	n	187.528	wago3	male
wt	gfp	red	61:wt:gfp	n	175.07	wago3	male
wt	gfp	red	62:wt:gfp	n	197.108	wago3	male
wt	gfp	red	63:wt:gfp	n	164.979	wago3	male
wt	gfp	red	64:wt:gfp	n	174.114	wago3	male
wt	gfp	red	65:wt:gfp	n	194.761	wago3	male
wt	gfp	red	66:wt:gfp	n	168.163	wago3	male
wt	ctrl	green	1:wt:ctrl	n	304.458	wago4	male
wt	ctrl	green	2:wt:ctrl	n	366.052	wago4	male
wt	ctrl	green	3:wt:ctrl	n	289.49	wago4	male
wt	ctrl	green	4:wt:ctrl	n	333.583	wago4	male
wt	ctrl	green	5:wt:ctrl	n	272.721	wago4	male
wt	ctrl	green	6:wt:ctrl	n	425.837	wago4	male
wt	ctrl	green	7:wt:ctrl	n	300.851	wago4	male
wt	ctrl	green	8:wt:ctrl	n	271.975	wago4	male
wt	ctrl	green	9:wt:ctrl	n	409.982	wago4	male
wt	ctrl	green	10:wt:ctrl	n	357.756	wago4	male
wt	ctrl	green	11:wt:ctrl	n	208.091	wago4	male
wt	ctrl	green	12:wt:ctrl	n	309.043	wago4	male
wt	ctrl	green	13:wt:ctrl	n	385.301	wago4	male
wt	ctrl	green	14:wt:ctrl	n	310.346	wago4	male
wt	ctrl	green	15:wt:ctrl	n	294.932	wago4	male
wt	ctrl	green	16:wt:ctrl	n	280.937	wago4	male
wt	ctrl	green	17:wt:ctrl	n	305.228	wago4	male
wt	ctrl	green	18:wt:ctrl	n	253.483	wago4	male
wt	ctrl	green	19:wt:ctrl	n	252.051	wago4	male
wt	ctrl	green	20:wt:ctrl	n	257.323	wago4	male
wt	ctrl	green	21:wt:ctrl	n	316.806	wago4	male
wt	ctrl	green	22:wt:ctrl	n	269.314	wago4	male
wt	ctrl	green	23:wt:ctrl	n	344.92	wago4	male
wt	ctrl	green	24:wt:ctrl	n	264.556	wago4	male
wt	ctrl	green	25:wt:ctrl	n	258.179	wago4	male
wt	ctrl	green	26:wt:ctrl	n	314.111	wago4	male
wt	ctrl	green	27:wt:ctrl	n	357.728	wago4	male
wt	ctrl	green	28:wt:ctrl	n	259.458	wago4	male
wt	ctrl	green	29:wt:ctrl	n	364.641	wago4	male
wt	ctrl	green	30:wt:ctrl	n	277.894	wago4	male
wt	ctrl	green	31:wt:ctrl	n	387.941	wago4	male
wt	ctrl	green	32:wt:ctrl	n	342.151	wago4	male
wt	ctrl	green	33:wt:ctrl	n	320.251	wago4	male
wt	ctrl	green	34:wt:ctrl	n	257.626	wago4	male
wt	ctrl	green	35:wt:ctrl	n	374.855	wago4	male
wt	ctrl	green	36:wt:ctrl	n	272.279	wago4	male
wt	ctrl	green	37:wt:ctrl	n	296.05	wago4	male
wt	ctrl	green	38:wt:ctrl	n	342.633	wago4	male
wt	ctrl	green	39:wt:ctrl	n	264.213	wago4	male
wt	ctrl	green	40:wt:ctrl	n	312.489	wago4	male
wt	ctrl	green	41:wt:ctrl	n	291.503	wago4	male
wt	ctrl	green	42:wt:ctrl	n	330.885	wago4	male
wt	ctrl	green	43:wt:ctrl	n	302.865	wago4	male
wt	ctrl	green	44:wt:ctrl	n	349.965	wago4	male
wt	ctrl	green	45:wt:ctrl	n	280	wago4	male
wt	ctrl	green	46:wt:ctrl	n	290.405	wago4	male
wt	ctrl	green	47:wt:ctrl	n	297.64	wago4	male
wt	ctrl	green	48:wt:ctrl	n	273.006	wago4	male
wt	ctrl	green	49:wt:ctrl	n	349.254	wago4	male
wt	ctrl	green	50:wt:ctrl	n	292.519	wago4	male
wt	ctrl	green	51:wt:ctrl	n	285.205	wago4	male
wt	ctrl	green	52:wt:ctrl	n	430.897	wago4	male
wt	ctrl	green	53:wt:ctrl	n	295.475	wago4	male
wt	ctrl	green	54:wt:ctrl	n	313.009	wago4	male
wt	ctrl	green	55:wt:ctrl	n	340.939	wago4	male
wt	ctrl	green	56:wt:ctrl	n	272.352	wago4	male
wt	gfp	green	1:wt:gfp	n	210.076	wago4	male
wt	gfp	green	2:wt:gfp	n	167.421	wago4	male
wt	gfp	green	3:wt:gfp	n	188.39	wago4	male
wt	gfp	green	4:wt:gfp	n	139.15	wago4	male
wt	gfp	green	5:wt:gfp	n	207.103	wago4	male
wt	gfp	green	6:wt:gfp	n	201.298	wago4	male
wt	gfp	green	7:wt:gfp	n	173.402	wago4	male
wt	gfp	green	8:wt:gfp	n	167.081	wago4	male
wt	gfp	green	9:wt:gfp	n	148.435	wago4	male
wt	gfp	green	10:wt:gfp	n	183.937	wago4	male
wt	gfp	green	11:wt:gfp	n	159.516	wago4	male
wt	gfp	green	12:wt:gfp	n	148.831	wago4	male
wt	gfp	green	13:wt:gfp	n	177.39	wago4	male
wt	gfp	green	14:wt:gfp	n	172.172	wago4	male
wt	gfp	green	15:wt:gfp	n	154.835	wago4	male
wt	gfp	green	16:wt:gfp	n	187.111	wago4	male
wt	gfp	green	17:wt:gfp	n	136.251	wago4	male
wt	gfp	green	18:wt:gfp	n	172.002	wago4	male
wt	gfp	green	19:wt:gfp	n	183.9	wago4	male
wt	gfp	green	20:wt:gfp	n	231.781	wago4	male
wt	gfp	green	21:wt:gfp	n	142.484	wago4	male
wt	gfp	green	22:wt:gfp	n	169.211	wago4	male
wt	gfp	green	23:wt:gfp	n	150.547	wago4	male
wt	gfp	green	24:wt:gfp	n	134.008	wago4	male
wt	gfp	green	25:wt:gfp	n	167.261	wago4	male
wt	gfp	green	26:wt:gfp	n	251.461	wago4	male
wt	gfp	green	27:wt:gfp	n	165.269	wago4	male
wt	gfp	green	28:wt:gfp	n	146.78	wago4	male
wt	gfp	green	29:wt:gfp	n	169.232	wago4	male
wt	gfp	green	30:wt:gfp	n	140.194	wago4	male
wt	gfp	green	31:wt:gfp	n	158.338	wago4	male
wt	gfp	green	32:wt:gfp	n	200.876	wago4	male
wt	gfp	green	33:wt:gfp	n	186.765	wago4	male
wt	gfp	green	34:wt:gfp	n	139.221	wago4	male
wt	gfp	green	35:wt:gfp	n	167.855	wago4	male
wt	gfp	green	36:wt:gfp	n	186.351	wago4	male
wt	gfp	green	37:wt:gfp	n	163.218	wago4	male
wt	gfp	green	38:wt:gfp	n	163.963	wago4	male
wt	gfp	green	39:wt:gfp	n	156.357	wago4	male
wt	gfp	green	40:wt:gfp	n	203.524	wago4	male
wt	gfp	green	41:wt:gfp	n	140.344	wago4	male
wt	gfp	green	42:wt:gfp	n	174.725	wago4	male
wt	gfp	green	43:wt:gfp	n	149.691	wago4	male
wt	gfp	green	44:wt:gfp	n	221.004	wago4	male
wt	gfp	green	45:wt:gfp	n	152.973	wago4	male
wt	gfp	green	46:wt:gfp	n	248.307	wago4	male
wt	gfp	green	47:wt:gfp	n	210.244	wago4	male
wt	gfp	green	48:wt:gfp	n	238.244	wago4	male
wt	gfp	green	49:wt:gfp	n	258.818	wago4	male
wt	gfp	green	50:wt:gfp	n	184.361	wago4	male
wt	gfp	green	51:wt:gfp	n	138.179	wago4	male
wt	gfp	green	52:wt:gfp	n	132.68	wago4	male
wt	gfp	green	53:wt:gfp	n	161.406	wago4	male
wt	gfp	green	54:wt:gfp	n	180.54	wago4	male
wt	gfp	green	55:wt:gfp	n	255.242	wago4	male
wt	gfp	green	56:wt:gfp	n	157.154	wago4	male
wt	gfp	green	57:wt:gfp	n	136.969	wago4	male
wt	gfp	green	58:wt:gfp	n	146.615	wago4	male
wt	gfp	green	59:wt:gfp	n	170.107	wago4	male
wt	gfp	green	60:wt:gfp	n	214.288	wago4	male
wt	gfp	green	61:wt:gfp	n	195.367	wago4	male
wt	gfp	green	62:wt:gfp	n	162.171	wago4	male
wt	gfp	green	63:wt:gfp	n	181.198	wago4	male
wt	gfp	green	64:wt:gfp	n	225.67	wago4	male
wt	gfp	green	65:wt:gfp	n	239.451	wago4	male
wt	gfp	green	66:wt:gfp	n	171.425	wago4	male
wt	gfp	green	67:wt:gfp	n	154.173	wago4	male
wt	gfp	green	68:wt:gfp	n	184.57	wago4	male
tm1019	ctrl	green	1:tm1019:ctrl	n	492.091	wago4	male
tm1019	ctrl	green	2:tm1019:ctrl	n	263.633	wago4	male
tm1019	ctrl	green	3:tm1019:ctrl	n	532.933	wago4	male
tm1019	ctrl	green	4:tm1019:ctrl	n	365.677	wago4	male
tm1019	ctrl	green	5:tm1019:ctrl	n	347.549	wago4	male
tm1019	ctrl	green	6:tm1019:ctrl	n	502.234	wago4	male
tm1019	ctrl	green	7:tm1019:ctrl	n	297.084	wago4	male
tm1019	ctrl	green	8:tm1019:ctrl	n	460.784	wago4	male
tm1019	ctrl	green	9:tm1019:ctrl	n	495.45	wago4	male
tm1019	ctrl	green	10:tm1019:ctrl	n	238.638	wago4	male
tm1019	ctrl	green	11:tm1019:ctrl	n	263.255	wago4	male
tm1019	ctrl	green	12:tm1019:ctrl	n	291.126	wago4	male
tm1019	ctrl	green	13:tm1019:ctrl	n	317.393	wago4	male
tm1019	ctrl	green	14:tm1019:ctrl	n	236.116	wago4	male
tm1019	ctrl	green	15:tm1019:ctrl	n	306.551	wago4	male
tm1019	ctrl	green	16:tm1019:ctrl	n	476.64	wago4	male
tm1019	ctrl	green	17:tm1019:ctrl	n	256.64	wago4	male
tm1019	ctrl	green	18:tm1019:ctrl	n	332.145	wago4	male
tm1019	ctrl	green	19:tm1019:ctrl	n	286.168	wago4	male
tm1019	ctrl	green	20:tm1019:ctrl	n	701.681	wago4	male
tm1019	ctrl	green	21:tm1019:ctrl	n	618.325	wago4	male
tm1019	ctrl	green	22:tm1019:ctrl	n	469.097	wago4	male
tm1019	ctrl	green	23:tm1019:ctrl	n	323.118	wago4	male
tm1019	ctrl	green	24:tm1019:ctrl	n	455.215	wago4	male
tm1019	ctrl	green	25:tm1019:ctrl	n	546.917	wago4	male
tm1019	ctrl	green	26:tm1019:ctrl	n	330.634	wago4	male
tm1019	ctrl	green	27:tm1019:ctrl	n	294.002	wago4	male
tm1019	ctrl	green	28:tm1019:ctrl	n	659.63	wago4	male
tm1019	ctrl	green	29:tm1019:ctrl	n	289.207	wago4	male
tm1019	ctrl	green	30:tm1019:ctrl	n	274.598	wago4	male
tm1019	ctrl	green	31:tm1019:ctrl	n	780.51	wago4	male
tm1019	ctrl	green	32:tm1019:ctrl	n	442.975	wago4	male
tm1019	ctrl	green	33:tm1019:ctrl	n	265.361	wago4	male
tm1019	ctrl	green	34:tm1019:ctrl	n	409.145	wago4	male
tm1019	ctrl	green	35:tm1019:ctrl	n	438.44	wago4	male
tm1019	ctrl	green	36:tm1019:ctrl	n	468.338	wago4	male
tm1019	ctrl	green	37:tm1019:ctrl	n	238.224	wago4	male
tm1019	ctrl	green	38:tm1019:ctrl	n	404.362	wago4	male
tm1019	ctrl	green	39:tm1019:ctrl	n	614.142	wago4	male
tm1019	ctrl	green	40:tm1019:ctrl	n	254.15	wago4	male
tm1019	ctrl	green	41:tm1019:ctrl	n	311.515	wago4	male
tm1019	ctrl	green	42:tm1019:ctrl	n	475.253	wago4	male
tm1019	ctrl	green	43:tm1019:ctrl	n	255.291	wago4	male
tm1019	ctrl	green	44:tm1019:ctrl	n	329.718	wago4	male
tm1019	ctrl	green	45:tm1019:ctrl	n	364.362	wago4	male
tm1019	ctrl	green	46:tm1019:ctrl	n	516.076	wago4	male
tm1019	ctrl	green	47:tm1019:ctrl	n	427.358	wago4	male
tm1019	ctrl	green	48:tm1019:ctrl	n	273.77	wago4	male
tm1019	ctrl	green	49:tm1019:ctrl	n	532.018	wago4	male
tm1019	ctrl	green	50:tm1019:ctrl	n	310.719	wago4	male
tm1019	ctrl	green	51:tm1019:ctrl	n	527.402	wago4	male
tm1019	ctrl	green	52:tm1019:ctrl	n	558.966	wago4	male
tm1019	ctrl	green	53:tm1019:ctrl	n	536.902	wago4	male
tm1019	ctrl	green	54:tm1019:ctrl	n	547.629	wago4	male
tm1019	ctrl	green	55:tm1019:ctrl	n	310.37	wago4	male
tm1019	ctrl	green	56:tm1019:ctrl	n	330.184	wago4	male
tm1019	ctrl	green	57:tm1019:ctrl	n	361.972	wago4	male
tm1019	gfp	green	1:tm1019:gfp	n	264.161	wago4	male
tm1019	gfp	green	2:tm1019:gfp	n	297.792	wago4	male
tm1019	gfp	green	3:tm1019:gfp	n	286.941	wago4	male
tm1019	gfp	green	4:tm1019:gfp	n	242.765	wago4	male
tm1019	gfp	green	5:tm1019:gfp	n	282.398	wago4	male
tm1019	gfp	green	6:tm1019:gfp	n	244.368	wago4	male
tm1019	gfp	green	7:tm1019:gfp	n	524.562	wago4	male
tm1019	gfp	green	8:tm1019:gfp	n	362.286	wago4	male
tm1019	gfp	green	9:tm1019:gfp	n	297.863	wago4	male
tm1019	gfp	green	10:tm1019:gfp	n	205.233	wago4	male
tm1019	gfp	green	11:tm1019:gfp	n	230.837	wago4	male
tm1019	gfp	green	12:tm1019:gfp	n	290.239	wago4	male
tm1019	gfp	green	13:tm1019:gfp	n	353.255	wago4	male
tm1019	gfp	green	14:tm1019:gfp	n	290.964	wago4	male
tm1019	gfp	green	15:tm1019:gfp	n	251.965	wago4	male
tm1019	gfp	green	16:tm1019:gfp	n	216.936	wago4	male
tm1019	gfp	green	17:tm1019:gfp	n	218.928	wago4	male
tm1019	gfp	green	18:tm1019:gfp	n	219.448	wago4	male
tm1019	gfp	green	19:tm1019:gfp	n	171.758	wago4	male
tm1019	gfp	green	20:tm1019:gfp	n	449.894	wago4	male
tm1019	gfp	green	21:tm1019:gfp	n	245.202	wago4	male
tm1019	gfp	green	22:tm1019:gfp	n	304.77	wago4	male
tm1019	gfp	green	23:tm1019:gfp	n	281.564	wago4	male
tm1019	gfp	green	24:tm1019:gfp	n	249.532	wago4	male
tm1019	gfp	green	25:tm1019:gfp	n	163.671	wago4	male
tm1019	gfp	green	26:tm1019:gfp	n	275.572	wago4	male
tm1019	gfp	green	27:tm1019:gfp	n	145.489	wago4	male
tm1019	gfp	green	28:tm1019:gfp	n	298.437	wago4	male
tm1019	gfp	green	29:tm1019:gfp	n	330.129	wago4	male
tm1019	gfp	green	30:tm1019:gfp	n	345.825	wago4	male
tm1019	gfp	green	31:tm1019:gfp	n	247.204	wago4	male
tm1019	gfp	green	32:tm1019:gfp	n	257.799	wago4	male
tm1019	gfp	green	33:tm1019:gfp	n	411.055	wago4	male
tm1019	gfp	green	34:tm1019:gfp	n	292.871	wago4	male
tm1019	gfp	green	35:tm1019:gfp	n	323.846	wago4	male
tm1019	gfp	green	36:tm1019:gfp	n	275.253	wago4	male
tm1019	gfp	green	37:tm1019:gfp	n	282.223	wago4	male
tm1019	gfp	green	38:tm1019:gfp	n	224.913	wago4	male
tm1019	gfp	green	39:tm1019:gfp	n	201.392	wago4	male
tm1019	gfp	green	40:tm1019:gfp	n	254.016	wago4	male
tm1019	gfp	green	41:tm1019:gfp	n	321.16	wago4	male
tm1019	gfp	green	42:tm1019:gfp	n	357.333	wago4	male
tm1019	gfp	green	43:tm1019:gfp	n	237.09	wago4	male
tm1019	gfp	green	44:tm1019:gfp	n	264.044	wago4	male
tm1019	gfp	green	45:tm1019:gfp	n	226.736	wago4	male
tm1019	gfp	green	46:tm1019:gfp	n	216.389	wago4	male
tm1019	gfp	green	47:tm1019:gfp	n	285.262	wago4	male
tm1019	gfp	green	48:tm1019:gfp	n	233.49	wago4	male
tm1019	gfp	green	49:tm1019:gfp	n	234.52	wago4	male
tm1019	gfp	green	50:tm1019:gfp	n	203.305	wago4	male
tm1019	gfp	green	51:tm1019:gfp	n	230.714	wago4	male
tm1019	gfp	green	52:tm1019:gfp	n	267.545	wago4	male
tm1019	gfp	green	53:tm1019:gfp	n	348.53	wago4	male
tm1019	gfp	green	54:tm1019:gfp	n	278.822	wago4	male
tm1019	gfp	green	55:tm1019:gfp	n	319.08	wago4	male
tm1019	gfp	green	56:tm1019:gfp	n	265.156	wago4	male
tm1019	gfp	green	57:tm1019:gfp	n	186.172	wago4	male
wt	ctrl	red	1:wt:ctrl	n	212.56	wago4	male
wt	ctrl	red	2:wt:ctrl	n	230.119	wago4	male
wt	ctrl	red	3:wt:ctrl	n	187.682	wago4	male
wt	ctrl	red	4:wt:ctrl	n	203.939	wago4	male
wt	ctrl	red	5:wt:ctrl	n	187.701	wago4	male
wt	ctrl	red	6:wt:ctrl	n	260.137	wago4	male
wt	ctrl	red	7:wt:ctrl	n	187.225	wago4	male
wt	ctrl	red	8:wt:ctrl	n	196.617	wago4	male
wt	ctrl	red	9:wt:ctrl	n	228.373	wago4	male
wt	ctrl	red	10:wt:ctrl	n	213.455	wago4	male
wt	ctrl	red	11:wt:ctrl	n	177.686	wago4	male
wt	ctrl	red	12:wt:ctrl	n	199.584	wago4	male
wt	ctrl	red	13:wt:ctrl	n	237.802	wago4	male
wt	ctrl	red	14:wt:ctrl	n	200.619	wago4	male
wt	ctrl	red	15:wt:ctrl	n	219.561	wago4	male
wt	ctrl	red	16:wt:ctrl	n	206.521	wago4	male
wt	ctrl	red	17:wt:ctrl	n	192.968	wago4	male
wt	ctrl	red	18:wt:ctrl	n	196.202	wago4	male
wt	ctrl	red	19:wt:ctrl	n	191.336	wago4	male
wt	ctrl	red	20:wt:ctrl	n	191.187	wago4	male
wt	ctrl	red	21:wt:ctrl	n	193.424	wago4	male
wt	ctrl	red	22:wt:ctrl	n	204.63	wago4	male
wt	ctrl	red	23:wt:ctrl	n	213.365	wago4	male
wt	ctrl	red	24:wt:ctrl	n	187.89	wago4	male
wt	ctrl	red	25:wt:ctrl	n	194.844	wago4	male
wt	ctrl	red	26:wt:ctrl	n	200.256	wago4	male
wt	ctrl	red	27:wt:ctrl	n	224.669	wago4	male
wt	ctrl	red	28:wt:ctrl	n	192.461	wago4	male
wt	ctrl	red	29:wt:ctrl	n	225.736	wago4	male
wt	ctrl	red	30:wt:ctrl	n	184.908	wago4	male
wt	ctrl	red	31:wt:ctrl	n	240.394	wago4	male
wt	ctrl	red	32:wt:ctrl	n	211.378	wago4	male
wt	ctrl	red	33:wt:ctrl	n	206.191	wago4	male
wt	ctrl	red	34:wt:ctrl	n	204.686	wago4	male
wt	ctrl	red	35:wt:ctrl	n	208.453	wago4	male
wt	ctrl	red	36:wt:ctrl	n	200.163	wago4	male
wt	ctrl	red	37:wt:ctrl	n	227.662	wago4	male
wt	ctrl	red	38:wt:ctrl	n	217.1	wago4	male
wt	ctrl	red	39:wt:ctrl	n	201.375	wago4	male
wt	ctrl	red	40:wt:ctrl	n	196.269	wago4	male
wt	ctrl	red	41:wt:ctrl	n	194.739	wago4	male
wt	ctrl	red	42:wt:ctrl	n	188.767	wago4	male
wt	ctrl	red	43:wt:ctrl	n	200.535	wago4	male
wt	ctrl	red	44:wt:ctrl	n	203.69	wago4	male
wt	ctrl	red	45:wt:ctrl	n	199.826	wago4	male
wt	ctrl	red	46:wt:ctrl	n	191.081	wago4	male
wt	ctrl	red	47:wt:ctrl	n	211.354	wago4	male
wt	ctrl	red	48:wt:ctrl	n	185.488	wago4	male
wt	ctrl	red	49:wt:ctrl	n	208.817	wago4	male
wt	ctrl	red	50:wt:ctrl	n	204.834	wago4	male
wt	ctrl	red	51:wt:ctrl	n	193.723	wago4	male
wt	ctrl	red	52:wt:ctrl	n	236.905	wago4	male
wt	ctrl	red	53:wt:ctrl	n	195.091	wago4	male
wt	ctrl	red	54:wt:ctrl	n	203.371	wago4	male
wt	ctrl	red	55:wt:ctrl	n	210.65	wago4	male
wt	ctrl	red	56:wt:ctrl	n	194.925	wago4	male
wt	gfp	red	1:wt:gfp	n	194.536	wago4	male
wt	gfp	red	2:wt:gfp	n	196.95	wago4	male
wt	gfp	red	3:wt:gfp	n	208.966	wago4	male
wt	gfp	red	4:wt:gfp	n	191.129	wago4	male
wt	gfp	red	5:wt:gfp	n	196.217	wago4	male
wt	gfp	red	6:wt:gfp	n	199.076	wago4	male
wt	gfp	red	7:wt:gfp	n	201.52	wago4	male
wt	gfp	red	8:wt:gfp	n	182.655	wago4	male
wt	gfp	red	9:wt:gfp	n	193.059	wago4	male
wt	gfp	red	10:wt:gfp	n	229.121	wago4	male
wt	gfp	red	11:wt:gfp	n	192.156	wago4	male
wt	gfp	red	12:wt:gfp	n	190.835	wago4	male
wt	gfp	red	13:wt:gfp	n	200.81	wago4	male
wt	gfp	red	14:wt:gfp	n	192.736	wago4	male
wt	gfp	red	15:wt:gfp	n	195.716	wago4	male
wt	gfp	red	16:wt:gfp	n	193.95	wago4	male
wt	gfp	red	17:wt:gfp	n	193.736	wago4	male
wt	gfp	red	18:wt:gfp	n	192.887	wago4	male
wt	gfp	red	19:wt:gfp	n	199.276	wago4	male
wt	gfp	red	20:wt:gfp	n	190.781	wago4	male
wt	gfp	red	21:wt:gfp	n	194.58	wago4	male
wt	gfp	red	22:wt:gfp	n	197.33	wago4	male
wt	gfp	red	23:wt:gfp	n	181.103	wago4	male
wt	gfp	red	24:wt:gfp	n	187.515	wago4	male
wt	gfp	red	25:wt:gfp	n	194.335	wago4	male
wt	gfp	red	26:wt:gfp	n	188.644	wago4	male
wt	gfp	red	27:wt:gfp	n	191.551	wago4	male
wt	gfp	red	28:wt:gfp	n	196.356	wago4	male
wt	gfp	red	29:wt:gfp	n	198.74	wago4	male
wt	gfp	red	30:wt:gfp	n	194.172	wago4	male
wt	gfp	red	31:wt:gfp	n	195.311	wago4	male
wt	gfp	red	32:wt:gfp	n	191.803	wago4	male
wt	gfp	red	33:wt:gfp	n	200.171	wago4	male
wt	gfp	red	34:wt:gfp	n	181.33	wago4	male
wt	gfp	red	35:wt:gfp	n	192.24	wago4	male
wt	gfp	red	36:wt:gfp	n	194.629	wago4	male
wt	gfp	red	37:wt:gfp	n	184.658	wago4	male
wt	gfp	red	38:wt:gfp	n	190.88	wago4	male
wt	gfp	red	39:wt:gfp	n	185.716	wago4	male
wt	gfp	red	40:wt:gfp	n	198.756	wago4	male
wt	gfp	red	41:wt:gfp	n	187.334	wago4	male
wt	gfp	red	42:wt:gfp	n	196.337	wago4	male
wt	gfp	red	43:wt:gfp	n	191.437	wago4	male
wt	gfp	red	44:wt:gfp	n	242.863	wago4	male
wt	gfp	red	45:wt:gfp	n	203.935	wago4	male
wt	gfp	red	46:wt:gfp	n	186.277	wago4	male
wt	gfp	red	47:wt:gfp	n	209.442	wago4	male
wt	gfp	red	48:wt:gfp	n	194.914	wago4	male
wt	gfp	red	49:wt:gfp	n	213.26	wago4	male
wt	gfp	red	50:wt:gfp	n	195.872	wago4	male
wt	gfp	red	51:wt:gfp	n	208.533	wago4	male
wt	gfp	red	52:wt:gfp	n	184.279	wago4	male
wt	gfp	red	53:wt:gfp	n	193.254	wago4	male
wt	gfp	red	54:wt:gfp	n	199.786	wago4	male
wt	gfp	red	55:wt:gfp	n	205.925	wago4	male
wt	gfp	red	56:wt:gfp	n	207.934	wago4	male
wt	gfp	red	57:wt:gfp	n	197.789	wago4	male
wt	gfp	red	58:wt:gfp	n	197.12	wago4	male
wt	gfp	red	59:wt:gfp	n	214.207	wago4	male
wt	gfp	red	60:wt:gfp	n	202.344	wago4	male
wt	gfp	red	61:wt:gfp	n	206.267	wago4	male
wt	gfp	red	62:wt:gfp	n	199.457	wago4	male
wt	gfp	red	63:wt:gfp	n	186.822	wago4	male
wt	gfp	red	64:wt:gfp	n	198.435	wago4	male
wt	gfp	red	65:wt:gfp	n	181.173	wago4	male
wt	gfp	red	66:wt:gfp	n	182.345	wago4	male
wt	gfp	red	67:wt:gfp	n	195.173	wago4	male
wt	gfp	red	68:wt:gfp	n	194.309	wago4	male
tm1019	ctrl	red	1:tm1019:ctrl	n	209.959	wago4	male
tm1019	ctrl	red	2:tm1019:ctrl	n	183.758	wago4	male
tm1019	ctrl	red	3:tm1019:ctrl	n	221.193	wago4	male
tm1019	ctrl	red	4:tm1019:ctrl	n	195.648	wago4	male
tm1019	ctrl	red	5:tm1019:ctrl	n	198.898	wago4	male
tm1019	ctrl	red	6:tm1019:ctrl	n	222.096	wago4	male
tm1019	ctrl	red	7:tm1019:ctrl	n	180.963	wago4	male
tm1019	ctrl	red	8:tm1019:ctrl	n	239.702	wago4	male
tm1019	ctrl	red	9:tm1019:ctrl	n	216.889	wago4	male
tm1019	ctrl	red	10:tm1019:ctrl	n	191.338	wago4	male
tm1019	ctrl	red	11:tm1019:ctrl	n	192.734	wago4	male
tm1019	ctrl	red	12:tm1019:ctrl	n	192.903	wago4	male
tm1019	ctrl	red	13:tm1019:ctrl	n	202.373	wago4	male
tm1019	ctrl	red	14:tm1019:ctrl	n	184.209	wago4	male
tm1019	ctrl	red	15:tm1019:ctrl	n	194.966	wago4	male
tm1019	ctrl	red	16:tm1019:ctrl	n	218.757	wago4	male
tm1019	ctrl	red	17:tm1019:ctrl	n	189.018	wago4	male
tm1019	ctrl	red	18:tm1019:ctrl	n	200.766	wago4	male
tm1019	ctrl	red	19:tm1019:ctrl	n	195.388	wago4	male
tm1019	ctrl	red	20:tm1019:ctrl	n	241.015	wago4	male
tm1019	ctrl	red	21:tm1019:ctrl	n	226.912	wago4	male
tm1019	ctrl	red	22:tm1019:ctrl	n	196.605	wago4	male
tm1019	ctrl	red	23:tm1019:ctrl	n	235.77	wago4	male
tm1019	ctrl	red	24:tm1019:ctrl	n	224.53	wago4	male
tm1019	ctrl	red	25:tm1019:ctrl	n	203.056	wago4	male
tm1019	ctrl	red	26:tm1019:ctrl	n	245.981	wago4	male
tm1019	ctrl	red	27:tm1019:ctrl	n	201.319	wago4	male
tm1019	ctrl	red	28:tm1019:ctrl	n	210.317	wago4	male
tm1019	ctrl	red	29:tm1019:ctrl	n	224.123	wago4	male
tm1019	ctrl	red	30:tm1019:ctrl	n	188.896	wago4	male
tm1019	ctrl	red	31:tm1019:ctrl	n	248.345	wago4	male
tm1019	ctrl	red	32:tm1019:ctrl	n	214.498	wago4	male
tm1019	ctrl	red	33:tm1019:ctrl	n	209.428	wago4	male
tm1019	ctrl	red	34:tm1019:ctrl	n	193.663	wago4	male
tm1019	ctrl	red	35:tm1019:ctrl	n	202.268	wago4	male
tm1019	ctrl	red	36:tm1019:ctrl	n	198.062	wago4	male
tm1019	ctrl	red	37:tm1019:ctrl	n	181.765	wago4	male
tm1019	ctrl	red	38:tm1019:ctrl	n	220.299	wago4	male
tm1019	ctrl	red	39:tm1019:ctrl	n	230.564	wago4	male
tm1019	ctrl	red	40:tm1019:ctrl	n	187.702	wago4	male
tm1019	ctrl	red	41:tm1019:ctrl	n	199.526	wago4	male
tm1019	ctrl	red	42:tm1019:ctrl	n	212.737	wago4	male
tm1019	ctrl	red	43:tm1019:ctrl	n	191.948	wago4	male
tm1019	ctrl	red	44:tm1019:ctrl	n	196.514	wago4	male
tm1019	ctrl	red	45:tm1019:ctrl	n	243.446	wago4	male
tm1019	ctrl	red	46:tm1019:ctrl	n	207.556	wago4	male
tm1019	ctrl	red	47:tm1019:ctrl	n	205.595	wago4	male
tm1019	ctrl	red	48:tm1019:ctrl	n	193.039	wago4	male
tm1019	ctrl	red	49:tm1019:ctrl	n	226.758	wago4	male
tm1019	ctrl	red	50:tm1019:ctrl	n	194.081	wago4	male
tm1019	ctrl	red	51:tm1019:ctrl	n	239.279	wago4	male
tm1019	ctrl	red	52:tm1019:ctrl	n	211.511	wago4	male
tm1019	ctrl	red	53:tm1019:ctrl	n	209.07	wago4	male
tm1019	ctrl	red	54:tm1019:ctrl	n	219.138	wago4	male
tm1019	ctrl	red	55:tm1019:ctrl	n	215.339	wago4	male
tm1019	ctrl	red	56:tm1019:ctrl	n	201.269	wago4	male
tm1019	ctrl	red	57:tm1019:ctrl	n	200.394	wago4	male
tm1019	gfp	red	1:tm1019:gfp	n	202.19	wago4	male
tm1019	gfp	red	2:tm1019:gfp	n	210.609	wago4	male
tm1019	gfp	red	3:tm1019:gfp	n	203.435	wago4	male
tm1019	gfp	red	4:tm1019:gfp	n	191.696	wago4	male
tm1019	gfp	red	5:tm1019:gfp	n	198.041	wago4	male
tm1019	gfp	red	6:tm1019:gfp	n	199.703	wago4	male
tm1019	gfp	red	7:tm1019:gfp	n	217.327	wago4	male
tm1019	gfp	red	8:tm1019:gfp	n	225.514	wago4	male
tm1019	gfp	red	9:tm1019:gfp	n	207.424	wago4	male
tm1019	gfp	red	10:tm1019:gfp	n	176.939	wago4	male
tm1019	gfp	red	11:tm1019:gfp	n	181.233	wago4	male
tm1019	gfp	red	12:tm1019:gfp	n	211.982	wago4	male
tm1019	gfp	red	13:tm1019:gfp	n	229.412	wago4	male
tm1019	gfp	red	14:tm1019:gfp	n	195.548	wago4	male
tm1019	gfp	red	15:tm1019:gfp	n	189.668	wago4	male
tm1019	gfp	red	16:tm1019:gfp	n	199.936	wago4	male
tm1019	gfp	red	17:tm1019:gfp	n	197.908	wago4	male
tm1019	gfp	red	18:tm1019:gfp	n	202.906	wago4	male
tm1019	gfp	red	19:tm1019:gfp	n	190.92	wago4	male
tm1019	gfp	red	20:tm1019:gfp	n	214.189	wago4	male
tm1019	gfp	red	21:tm1019:gfp	n	188.861	wago4	male
tm1019	gfp	red	22:tm1019:gfp	n	199.17	wago4	male
tm1019	gfp	red	23:tm1019:gfp	n	194.781	wago4	male
tm1019	gfp	red	24:tm1019:gfp	n	196.175	wago4	male
tm1019	gfp	red	25:tm1019:gfp	n	190.121	wago4	male
tm1019	gfp	red	26:tm1019:gfp	n	221.441	wago4	male
tm1019	gfp	red	27:tm1019:gfp	n	190.595	wago4	male
tm1019	gfp	red	28:tm1019:gfp	n	207.272	wago4	male
tm1019	gfp	red	29:tm1019:gfp	n	198.416	wago4	male
tm1019	gfp	red	30:tm1019:gfp	n	237.499	wago4	male
tm1019	gfp	red	31:tm1019:gfp	n	199.685	wago4	male
tm1019	gfp	red	32:tm1019:gfp	n	186.058	wago4	male
tm1019	gfp	red	33:tm1019:gfp	n	225.163	wago4	male
tm1019	gfp	red	34:tm1019:gfp	n	193.576	wago4	male
tm1019	gfp	red	35:tm1019:gfp	n	197.318	wago4	male
tm1019	gfp	red	36:tm1019:gfp	n	197.253	wago4	male
tm1019	gfp	red	37:tm1019:gfp	n	181.41	wago4	male
tm1019	gfp	red	38:tm1019:gfp	n	201.515	wago4	male
tm1019	gfp	red	39:tm1019:gfp	n	179.351	wago4	male
tm1019	gfp	red	40:tm1019:gfp	n	198.458	wago4	male
tm1019	gfp	red	41:tm1019:gfp	n	202.696	wago4	male
tm1019	gfp	red	42:tm1019:gfp	n	217.717	wago4	male
tm1019	gfp	red	43:tm1019:gfp	n	196.094	wago4	male
tm1019	gfp	red	44:tm1019:gfp	n	174.706	wago4	male
tm1019	gfp	red	45:tm1019:gfp	n	184.626	wago4	male
tm1019	gfp	red	46:tm1019:gfp	n	173.494	wago4	male
tm1019	gfp	red	47:tm1019:gfp	n	186	wago4	male
tm1019	gfp	red	48:tm1019:gfp	n	193.173	wago4	male
tm1019	gfp	red	49:tm1019:gfp	n	183.467	wago4	male
tm1019	gfp	red	50:tm1019:gfp	n	204.917	wago4	male
tm1019	gfp	red	51:tm1019:gfp	n	198.14	wago4	male
tm1019	gfp	red	52:tm1019:gfp	n	208.721	wago4	male
tm1019	gfp	red	53:tm1019:gfp	n	200.033	wago4	male
tm1019	gfp	red	54:tm1019:gfp	n	201.869	wago4	male
tm1019	gfp	red	55:tm1019:gfp	n	216.647	wago4	male
tm1019	gfp	red	56:tm1019:gfp	n	194.864	wago4	male
tm1019	gfp	red	57:tm1019:gfp	n	193.67	wago4	male
wt	ctrl	green	1:wt:ctrl	n	275.885	hrde1	male
wt	ctrl	green	2:wt:ctrl	n	281.27	hrde1	male
wt	ctrl	green	3:wt:ctrl	n	327.635	hrde1	male
wt	ctrl	green	4:wt:ctrl	n	334.623	hrde1	male
wt	ctrl	green	5:wt:ctrl	n	356.628	hrde1	male
wt	ctrl	green	6:wt:ctrl	n	325.418	hrde1	male
wt	ctrl	green	7:wt:ctrl	n	290.538	hrde1	male
wt	ctrl	green	8:wt:ctrl	n	349.384	hrde1	male
wt	ctrl	green	9:wt:ctrl	n	278.966	hrde1	male
wt	ctrl	green	10:wt:ctrl	n	300.789	hrde1	male
wt	ctrl	green	11:wt:ctrl	n	304.189	hrde1	male
wt	ctrl	green	12:wt:ctrl	n	335.288	hrde1	male
wt	ctrl	green	13:wt:ctrl	n	344.038	hrde1	male
wt	ctrl	green	14:wt:ctrl	n	336.978	hrde1	male
wt	ctrl	green	15:wt:ctrl	n	326.087	hrde1	male
wt	ctrl	green	16:wt:ctrl	n	293.579	hrde1	male
wt	ctrl	green	17:wt:ctrl	n	292.681	hrde1	male
wt	ctrl	green	18:wt:ctrl	n	322.022	hrde1	male
wt	ctrl	green	19:wt:ctrl	n	272.224	hrde1	male
wt	ctrl	green	20:wt:ctrl	n	329.8	hrde1	male
wt	ctrl	green	21:wt:ctrl	n	334.592	hrde1	male
wt	ctrl	green	22:wt:ctrl	n	315.355	hrde1	male
wt	ctrl	green	23:wt:ctrl	n	401.96	hrde1	male
wt	ctrl	green	24:wt:ctrl	n	282.181	hrde1	male
wt	ctrl	green	25:wt:ctrl	n	326.359	hrde1	male
wt	ctrl	green	26:wt:ctrl	n	311.39	hrde1	male
wt	ctrl	green	27:wt:ctrl	n	289.423	hrde1	male
wt	ctrl	green	28:wt:ctrl	n	306.842	hrde1	male
wt	ctrl	green	29:wt:ctrl	n	305.825	hrde1	male
wt	ctrl	green	30:wt:ctrl	n	327.807	hrde1	male
wt	ctrl	green	31:wt:ctrl	n	357.603	hrde1	male
wt	ctrl	green	32:wt:ctrl	n	299.319	hrde1	male
wt	ctrl	green	33:wt:ctrl	n	335.264	hrde1	male
wt	ctrl	green	34:wt:ctrl	n	399.067	hrde1	male
wt	ctrl	green	35:wt:ctrl	n	261.36	hrde1	male
wt	ctrl	green	36:wt:ctrl	n	345.805	hrde1	male
wt	ctrl	green	37:wt:ctrl	n	328.49	hrde1	male
wt	ctrl	green	38:wt:ctrl	n	299.325	hrde1	male
wt	ctrl	green	39:wt:ctrl	n	337.651	hrde1	male
wt	ctrl	green	40:wt:ctrl	n	326.003	hrde1	male
wt	ctrl	green	41:wt:ctrl	n	362.24	hrde1	male
wt	ctrl	green	42:wt:ctrl	n	297.584	hrde1	male
wt	ctrl	green	43:wt:ctrl	n	291.39	hrde1	male
wt	ctrl	green	44:wt:ctrl	n	332.566	hrde1	male
wt	ctrl	green	45:wt:ctrl	n	316.539	hrde1	male
wt	ctrl	green	46:wt:ctrl	n	302.525	hrde1	male
wt	ctrl	green	47:wt:ctrl	n	322.989	hrde1	male
wt	ctrl	green	48:wt:ctrl	n	352.693	hrde1	male
wt	ctrl	green	49:wt:ctrl	n	293.126	hrde1	male
wt	ctrl	green	50:wt:ctrl	n	337.98	hrde1	male
wt	ctrl	green	51:wt:ctrl	n	273.232	hrde1	male
wt	ctrl	green	52:wt:ctrl	n	327.114	hrde1	male
wt	ctrl	green	53:wt:ctrl	n	358.379	hrde1	male
wt	ctrl	green	54:wt:ctrl	n	243.542	hrde1	male
wt	ctrl	green	55:wt:ctrl	n	303.782	hrde1	male
wt	ctrl	green	56:wt:ctrl	n	307.307	hrde1	male
wt	ctrl	green	57:wt:ctrl	n	302.389	hrde1	male
wt	ctrl	green	58:wt:ctrl	n	291.022	hrde1	male
wt	ctrl	green	59:wt:ctrl	n	355.928	hrde1	male
wt	ctrl	green	60:wt:ctrl	n	295.153	hrde1	male
wt	ctrl	green	61:wt:ctrl	n	259.404	hrde1	male
wt	ctrl	green	62:wt:ctrl	n	324.568	hrde1	male
wt	ctrl	green	63:wt:ctrl	n	321.558	hrde1	male
wt	ctrl	green	64:wt:ctrl	n	262.145	hrde1	male
wt	ctrl	green	65:wt:ctrl	n	391.419	hrde1	male
wt	gfp	green	1:wt:gfp	n	200.236	hrde1	male
wt	gfp	green	2:wt:gfp	n	184.466	hrde1	male
wt	gfp	green	3:wt:gfp	n	230.036	hrde1	male
wt	gfp	green	4:wt:gfp	n	174.046	hrde1	male
wt	gfp	green	5:wt:gfp	n	216.931	hrde1	male
wt	gfp	green	6:wt:gfp	n	237.623	hrde1	male
wt	gfp	green	7:wt:gfp	n	183.745	hrde1	male
wt	gfp	green	8:wt:gfp	n	219.73	hrde1	male
wt	gfp	green	9:wt:gfp	n	191.11	hrde1	male
wt	gfp	green	10:wt:gfp	n	277.453	hrde1	male
wt	gfp	green	11:wt:gfp	n	258.387	hrde1	male
wt	gfp	green	12:wt:gfp	n	170.866	hrde1	male
wt	gfp	green	13:wt:gfp	n	174.589	hrde1	male
wt	gfp	green	14:wt:gfp	n	196.173	hrde1	male
wt	gfp	green	15:wt:gfp	n	239.287	hrde1	male
wt	gfp	green	16:wt:gfp	n	214.59	hrde1	male
wt	gfp	green	17:wt:gfp	n	161.471	hrde1	male
wt	gfp	green	18:wt:gfp	n	179.18	hrde1	male
wt	gfp	green	19:wt:gfp	n	163.537	hrde1	male
wt	gfp	green	20:wt:gfp	n	184.098	hrde1	male
wt	gfp	green	21:wt:gfp	n	183.664	hrde1	male
wt	gfp	green	22:wt:gfp	n	172.524	hrde1	male
wt	gfp	green	23:wt:gfp	n	194.454	hrde1	male
wt	gfp	green	24:wt:gfp	n	151.1	hrde1	male
wt	gfp	green	25:wt:gfp	n	207.192	hrde1	male
wt	gfp	green	26:wt:gfp	n	175.446	hrde1	male
wt	gfp	green	27:wt:gfp	n	166.502	hrde1	male
wt	gfp	green	28:wt:gfp	n	224.451	hrde1	male
wt	gfp	green	29:wt:gfp	n	167.317	hrde1	male
wt	gfp	green	30:wt:gfp	n	231.328	hrde1	male
wt	gfp	green	31:wt:gfp	n	226.839	hrde1	male
wt	gfp	green	32:wt:gfp	n	193.203	hrde1	male
wt	gfp	green	33:wt:gfp	n	205.218	hrde1	male
wt	gfp	green	34:wt:gfp	n	228.07	hrde1	male
wt	gfp	green	35:wt:gfp	n	177.376	hrde1	male
wt	gfp	green	36:wt:gfp	n	156.111	hrde1	male
wt	gfp	green	37:wt:gfp	n	215.795	hrde1	male
wt	gfp	green	38:wt:gfp	n	185.195	hrde1	male
wt	gfp	green	39:wt:gfp	n	213.568	hrde1	male
wt	gfp	green	40:wt:gfp	n	145.955	hrde1	male
wt	gfp	green	41:wt:gfp	n	161.252	hrde1	male
wt	gfp	green	42:wt:gfp	n	149.867	hrde1	male
wt	gfp	green	43:wt:gfp	n	204.313	hrde1	male
wt	gfp	green	44:wt:gfp	n	180.772	hrde1	male
wt	gfp	green	45:wt:gfp	n	152.658	hrde1	male
wt	gfp	green	46:wt:gfp	n	222.004	hrde1	male
wt	gfp	green	47:wt:gfp	n	226.985	hrde1	male
wt	gfp	green	48:wt:gfp	n	205.242	hrde1	male
wt	gfp	green	49:wt:gfp	n	263.7	hrde1	male
wt	gfp	green	50:wt:gfp	n	236.075	hrde1	male
wt	gfp	green	51:wt:gfp	n	230.385	hrde1	male
wt	gfp	green	52:wt:gfp	n	208.559	hrde1	male
wt	gfp	green	53:wt:gfp	n	163.5	hrde1	male
wt	gfp	green	54:wt:gfp	n	171.79	hrde1	male
wt	gfp	green	55:wt:gfp	n	178.364	hrde1	male
wt	gfp	green	56:wt:gfp	n	222.333	hrde1	male
wt	gfp	green	57:wt:gfp	n	178.402	hrde1	male
wt	gfp	green	58:wt:gfp	n	165.088	hrde1	male
wt	gfp	green	59:wt:gfp	n	217.021	hrde1	male
wt	gfp	green	60:wt:gfp	n	152.298	hrde1	male
wt	gfp	green	61:wt:gfp	n	165.899	hrde1	male
wt	gfp	green	62:wt:gfp	n	165.703	hrde1	male
wt	gfp	green	63:wt:gfp	n	198.271	hrde1	male
wt	gfp	green	64:wt:gfp	n	208.511	hrde1	male
wt	gfp	green	65:wt:gfp	n	157.518	hrde1	male
wt	gfp	green	66:wt:gfp	n	226.198	hrde1	male
wt	gfp	green	67:wt:gfp	n	216.309	hrde1	male
tm1200	ctrl	green	1:tm1200:ctrl	n	298.784	hrde1	male
tm1200	ctrl	green	2:tm1200:ctrl	n	235.737	hrde1	male
tm1200	ctrl	green	3:tm1200:ctrl	n	274.054	hrde1	male
tm1200	ctrl	green	4:tm1200:ctrl	n	259.967	hrde1	male
tm1200	ctrl	green	5:tm1200:ctrl	n	267.923	hrde1	male
tm1200	ctrl	green	6:tm1200:ctrl	n	320.192	hrde1	male
tm1200	ctrl	green	7:tm1200:ctrl	n	297.253	hrde1	male
tm1200	ctrl	green	8:tm1200:ctrl	n	277.627	hrde1	male
tm1200	ctrl	green	9:tm1200:ctrl	n	197.289	hrde1	male
tm1200	ctrl	green	10:tm1200:ctrl	n	304.222	hrde1	male
tm1200	ctrl	green	11:tm1200:ctrl	n	304.794	hrde1	male
tm1200	ctrl	green	12:tm1200:ctrl	n	194.555	hrde1	male
tm1200	ctrl	green	13:tm1200:ctrl	n	345.8	hrde1	male
tm1200	ctrl	green	14:tm1200:ctrl	n	247.611	hrde1	male
tm1200	ctrl	green	15:tm1200:ctrl	n	193.365	hrde1	male
tm1200	ctrl	green	16:tm1200:ctrl	n	153.976	hrde1	male
tm1200	ctrl	green	17:tm1200:ctrl	n	177.637	hrde1	male
tm1200	ctrl	green	18:tm1200:ctrl	n	252.373	hrde1	male
tm1200	ctrl	green	19:tm1200:ctrl	n	243.091	hrde1	male
tm1200	ctrl	green	20:tm1200:ctrl	n	212.111	hrde1	male
tm1200	ctrl	green	21:tm1200:ctrl	n	241.69	hrde1	male
tm1200	ctrl	green	22:tm1200:ctrl	n	323.699	hrde1	male
tm1200	ctrl	green	23:tm1200:ctrl	n	340.777	hrde1	male
tm1200	ctrl	green	24:tm1200:ctrl	n	292.808	hrde1	male
tm1200	ctrl	green	25:tm1200:ctrl	n	172.84	hrde1	male
tm1200	ctrl	green	26:tm1200:ctrl	n	259.7	hrde1	male
tm1200	ctrl	green	27:tm1200:ctrl	n	191.131	hrde1	male
tm1200	ctrl	green	28:tm1200:ctrl	n	309.251	hrde1	male
tm1200	ctrl	green	29:tm1200:ctrl	n	277.166	hrde1	male
tm1200	ctrl	green	30:tm1200:ctrl	n	296.173	hrde1	male
tm1200	ctrl	green	31:tm1200:ctrl	n	256.25	hrde1	male
tm1200	ctrl	green	32:tm1200:ctrl	n	193.483	hrde1	male
tm1200	ctrl	green	33:tm1200:ctrl	n	258.839	hrde1	male
tm1200	ctrl	green	34:tm1200:ctrl	n	195.563	hrde1	male
tm1200	ctrl	green	35:tm1200:ctrl	n	310.412	hrde1	male
tm1200	ctrl	green	36:tm1200:ctrl	n	219.188	hrde1	male
tm1200	ctrl	green	37:tm1200:ctrl	n	257.399	hrde1	male
tm1200	ctrl	green	38:tm1200:ctrl	n	263.411	hrde1	male
tm1200	ctrl	green	39:tm1200:ctrl	n	319.297	hrde1	male
tm1200	ctrl	green	40:tm1200:ctrl	n	246.185	hrde1	male
tm1200	ctrl	green	41:tm1200:ctrl	n	345.875	hrde1	male
tm1200	ctrl	green	42:tm1200:ctrl	n	218.339	hrde1	male
tm1200	ctrl	green	43:tm1200:ctrl	n	237.214	hrde1	male
tm1200	ctrl	green	44:tm1200:ctrl	n	275.881	hrde1	male
tm1200	ctrl	green	45:tm1200:ctrl	n	219.789	hrde1	male
tm1200	ctrl	green	46:tm1200:ctrl	n	239.619	hrde1	male
tm1200	ctrl	green	47:tm1200:ctrl	n	290.724	hrde1	male
tm1200	ctrl	green	48:tm1200:ctrl	n	243.598	hrde1	male
tm1200	ctrl	green	49:tm1200:ctrl	n	289.242	hrde1	male
tm1200	ctrl	green	50:tm1200:ctrl	n	264.724	hrde1	male
tm1200	ctrl	green	51:tm1200:ctrl	n	256.095	hrde1	male
tm1200	ctrl	green	52:tm1200:ctrl	n	250.51	hrde1	male
tm1200	ctrl	green	53:tm1200:ctrl	n	255.797	hrde1	male
tm1200	ctrl	green	54:tm1200:ctrl	n	315.406	hrde1	male
tm1200	ctrl	green	55:tm1200:ctrl	n	215.506	hrde1	male
tm1200	ctrl	green	56:tm1200:ctrl	n	208.336	hrde1	male
tm1200	ctrl	green	57:tm1200:ctrl	n	266.331	hrde1	male
tm1200	ctrl	green	58:tm1200:ctrl	n	274.219	hrde1	male
tm1200	ctrl	green	59:tm1200:ctrl	n	336.411	hrde1	male
tm1200	ctrl	green	60:tm1200:ctrl	n	215.116	hrde1	male
tm1200	ctrl	green	61:tm1200:ctrl	n	233.588	hrde1	male
tm1200	gfp	green	1:tm1200:gfp	n	261.154	hrde1	male
tm1200	gfp	green	2:tm1200:gfp	n	209.6	hrde1	male
tm1200	gfp	green	3:tm1200:gfp	n	242.432	hrde1	male
tm1200	gfp	green	4:tm1200:gfp	n	190.311	hrde1	male
tm1200	gfp	green	5:tm1200:gfp	n	157.116	hrde1	male
tm1200	gfp	green	6:tm1200:gfp	n	302.606	hrde1	male
tm1200	gfp	green	7:tm1200:gfp	n	147.753	hrde1	male
tm1200	gfp	green	8:tm1200:gfp	n	192.507	hrde1	male
tm1200	gfp	green	9:tm1200:gfp	n	258.673	hrde1	male
tm1200	gfp	green	10:tm1200:gfp	n	187.061	hrde1	male
tm1200	gfp	green	11:tm1200:gfp	n	256.033	hrde1	male
tm1200	gfp	green	12:tm1200:gfp	n	224.417	hrde1	male
tm1200	gfp	green	13:tm1200:gfp	n	284.722	hrde1	male
tm1200	gfp	green	14:tm1200:gfp	n	234.409	hrde1	male
tm1200	gfp	green	15:tm1200:gfp	n	248.496	hrde1	male
tm1200	gfp	green	16:tm1200:gfp	n	274.884	hrde1	male
tm1200	gfp	green	17:tm1200:gfp	n	235.05	hrde1	male
tm1200	gfp	green	18:tm1200:gfp	n	181.095	hrde1	male
tm1200	gfp	green	19:tm1200:gfp	n	298.53	hrde1	male
tm1200	gfp	green	20:tm1200:gfp	n	143.859	hrde1	male
tm1200	gfp	green	21:tm1200:gfp	n	133.041	hrde1	male
tm1200	gfp	green	22:tm1200:gfp	n	159.021	hrde1	male
tm1200	gfp	green	23:tm1200:gfp	n	218.621	hrde1	male
tm1200	gfp	green	24:tm1200:gfp	n	184.357	hrde1	male
tm1200	gfp	green	25:tm1200:gfp	n	224.991	hrde1	male
tm1200	gfp	green	26:tm1200:gfp	n	217.743	hrde1	male
tm1200	gfp	green	27:tm1200:gfp	n	216.14	hrde1	male
tm1200	gfp	green	28:tm1200:gfp	n	245.844	hrde1	male
tm1200	gfp	green	29:tm1200:gfp	n	235.035	hrde1	male
tm1200	gfp	green	30:tm1200:gfp	n	193.07	hrde1	male
tm1200	gfp	green	31:tm1200:gfp	n	212.727	hrde1	male
tm1200	gfp	green	32:tm1200:gfp	n	232.729	hrde1	male
tm1200	gfp	green	33:tm1200:gfp	n	184.782	hrde1	male
tm1200	gfp	green	34:tm1200:gfp	n	142.743	hrde1	male
tm1200	gfp	green	35:tm1200:gfp	n	200.424	hrde1	male
tm1200	gfp	green	36:tm1200:gfp	n	253.063	hrde1	male
tm1200	gfp	green	37:tm1200:gfp	n	178.646	hrde1	male
tm1200	gfp	green	38:tm1200:gfp	n	175.957	hrde1	male
tm1200	gfp	green	39:tm1200:gfp	n	256.829	hrde1	male
tm1200	gfp	green	40:tm1200:gfp	n	159.783	hrde1	male
tm1200	gfp	green	41:tm1200:gfp	n	151.22	hrde1	male
tm1200	gfp	green	42:tm1200:gfp	n	176.462	hrde1	male
tm1200	gfp	green	43:tm1200:gfp	n	153.919	hrde1	male
tm1200	gfp	green	44:tm1200:gfp	n	177.52	hrde1	male
tm1200	gfp	green	45:tm1200:gfp	n	241.366	hrde1	male
tm1200	gfp	green	46:tm1200:gfp	n	178.572	hrde1	male
tm1200	gfp	green	47:tm1200:gfp	n	160.538	hrde1	male
tm1200	gfp	green	48:tm1200:gfp	n	162.497	hrde1	male
tm1200	gfp	green	49:tm1200:gfp	n	214.248	hrde1	male
tm1200	gfp	green	50:tm1200:gfp	n	138.184	hrde1	male
tm1200	gfp	green	51:tm1200:gfp	n	238.482	hrde1	male
tm1200	gfp	green	52:tm1200:gfp	n	210.06	hrde1	male
tm1200	gfp	green	53:tm1200:gfp	n	175.217	hrde1	male
tm1200	gfp	green	54:tm1200:gfp	n	255.95	hrde1	male
tm1200	gfp	green	55:tm1200:gfp	n	173.991	hrde1	male
tm1200	gfp	green	56:tm1200:gfp	n	159.7	hrde1	male
tm1200	gfp	green	57:tm1200:gfp	n	170.757	hrde1	male
tm1200	gfp	green	58:tm1200:gfp	n	252.371	hrde1	male
tm1200	gfp	green	59:tm1200:gfp	n	227.031	hrde1	male
tm1200	gfp	green	60:tm1200:gfp	n	189.349	hrde1	male
tm1200	gfp	green	61:tm1200:gfp	n	200.67	hrde1	male
tm1200	gfp	green	62:tm1200:gfp	n	182.419	hrde1	male
tm1200	gfp	green	63:tm1200:gfp	n	167.894	hrde1	male
tm1200	gfp	green	64:tm1200:gfp	n	165.337	hrde1	male
wt	ctrl	red	1:wt:ctrl	n	186.736	hrde1	male
wt	ctrl	red	2:wt:ctrl	n	189.599	hrde1	male
wt	ctrl	red	3:wt:ctrl	n	195.013	hrde1	male
wt	ctrl	red	4:wt:ctrl	n	196.764	hrde1	male
wt	ctrl	red	5:wt:ctrl	n	218.336	hrde1	male
wt	ctrl	red	6:wt:ctrl	n	201.872	hrde1	male
wt	ctrl	red	7:wt:ctrl	n	186.307	hrde1	male
wt	ctrl	red	8:wt:ctrl	n	191.792	hrde1	male
wt	ctrl	red	9:wt:ctrl	n	185.551	hrde1	male
wt	ctrl	red	10:wt:ctrl	n	188.102	hrde1	male
wt	ctrl	red	11:wt:ctrl	n	206.927	hrde1	male
wt	ctrl	red	12:wt:ctrl	n	198.386	hrde1	male
wt	ctrl	red	13:wt:ctrl	n	196.392	hrde1	male
wt	ctrl	red	14:wt:ctrl	n	199.054	hrde1	male
wt	ctrl	red	15:wt:ctrl	n	199.945	hrde1	male
wt	ctrl	red	16:wt:ctrl	n	183.199	hrde1	male
wt	ctrl	red	17:wt:ctrl	n	188.666	hrde1	male
wt	ctrl	red	18:wt:ctrl	n	196.115	hrde1	male
wt	ctrl	red	19:wt:ctrl	n	194.091	hrde1	male
wt	ctrl	red	20:wt:ctrl	n	202.762	hrde1	male
wt	ctrl	red	21:wt:ctrl	n	202.926	hrde1	male
wt	ctrl	red	22:wt:ctrl	n	196.61	hrde1	male
wt	ctrl	red	23:wt:ctrl	n	212.506	hrde1	male
wt	ctrl	red	24:wt:ctrl	n	183.954	hrde1	male
wt	ctrl	red	25:wt:ctrl	n	198.773	hrde1	male
wt	ctrl	red	26:wt:ctrl	n	188.138	hrde1	male
wt	ctrl	red	27:wt:ctrl	n	198.388	hrde1	male
wt	ctrl	red	28:wt:ctrl	n	192.203	hrde1	male
wt	ctrl	red	29:wt:ctrl	n	182.84	hrde1	male
wt	ctrl	red	30:wt:ctrl	n	185.275	hrde1	male
wt	ctrl	red	31:wt:ctrl	n	195.698	hrde1	male
wt	ctrl	red	32:wt:ctrl	n	191.472	hrde1	male
wt	ctrl	red	33:wt:ctrl	n	201.993	hrde1	male
wt	ctrl	red	34:wt:ctrl	n	216.243	hrde1	male
wt	ctrl	red	35:wt:ctrl	n	179.448	hrde1	male
wt	ctrl	red	36:wt:ctrl	n	194.637	hrde1	male
wt	ctrl	red	37:wt:ctrl	n	202.427	hrde1	male
wt	ctrl	red	38:wt:ctrl	n	185.619	hrde1	male
wt	ctrl	red	39:wt:ctrl	n	198.371	hrde1	male
wt	ctrl	red	40:wt:ctrl	n	193.266	hrde1	male
wt	ctrl	red	41:wt:ctrl	n	225.372	hrde1	male
wt	ctrl	red	42:wt:ctrl	n	187.684	hrde1	male
wt	ctrl	red	43:wt:ctrl	n	198.869	hrde1	male
wt	ctrl	red	44:wt:ctrl	n	194.162	hrde1	male
wt	ctrl	red	45:wt:ctrl	n	191.558	hrde1	male
wt	ctrl	red	46:wt:ctrl	n	183.008	hrde1	male
wt	ctrl	red	47:wt:ctrl	n	199.079	hrde1	male
wt	ctrl	red	48:wt:ctrl	n	217.907	hrde1	male
wt	ctrl	red	49:wt:ctrl	n	194.401	hrde1	male
wt	ctrl	red	50:wt:ctrl	n	194.496	hrde1	male
wt	ctrl	red	51:wt:ctrl	n	189.554	hrde1	male
wt	ctrl	red	52:wt:ctrl	n	193.65	hrde1	male
wt	ctrl	red	53:wt:ctrl	n	198.455	hrde1	male
wt	ctrl	red	54:wt:ctrl	n	189.263	hrde1	male
wt	ctrl	red	55:wt:ctrl	n	200.989	hrde1	male
wt	ctrl	red	56:wt:ctrl	n	186.274	hrde1	male
wt	ctrl	red	57:wt:ctrl	n	203.572	hrde1	male
wt	ctrl	red	58:wt:ctrl	n	206.679	hrde1	male
wt	ctrl	red	59:wt:ctrl	n	188.461	hrde1	male
wt	ctrl	red	60:wt:ctrl	n	188.457	hrde1	male
wt	ctrl	red	61:wt:ctrl	n	176.461	hrde1	male
wt	ctrl	red	62:wt:ctrl	n	205.235	hrde1	male
wt	ctrl	red	63:wt:ctrl	n	196.58	hrde1	male
wt	ctrl	red	64:wt:ctrl	n	186.919	hrde1	male
wt	ctrl	red	65:wt:ctrl	n	208.053	hrde1	male
wt	gfp	red	1:wt:gfp	n	171.987	hrde1	male
wt	gfp	red	2:wt:gfp	n	178.607	hrde1	male
wt	gfp	red	3:wt:gfp	n	188.986	hrde1	male
wt	gfp	red	4:wt:gfp	n	196.997	hrde1	male
wt	gfp	red	5:wt:gfp	n	204.484	hrde1	male
wt	gfp	red	6:wt:gfp	n	177.344	hrde1	male
wt	gfp	red	7:wt:gfp	n	185.704	hrde1	male
wt	gfp	red	8:wt:gfp	n	181.849	hrde1	male
wt	gfp	red	9:wt:gfp	n	191.629	hrde1	male
wt	gfp	red	10:wt:gfp	n	193.933	hrde1	male
wt	gfp	red	11:wt:gfp	n	191.907	hrde1	male
wt	gfp	red	12:wt:gfp	n	180.773	hrde1	male
wt	gfp	red	13:wt:gfp	n	193.345	hrde1	male
wt	gfp	red	14:wt:gfp	n	172.875	hrde1	male
wt	gfp	red	15:wt:gfp	n	190.829	hrde1	male
wt	gfp	red	16:wt:gfp	n	198.434	hrde1	male
wt	gfp	red	17:wt:gfp	n	180.548	hrde1	male
wt	gfp	red	18:wt:gfp	n	183.047	hrde1	male
wt	gfp	red	19:wt:gfp	n	181.313	hrde1	male
wt	gfp	red	20:wt:gfp	n	191.347	hrde1	male
wt	gfp	red	21:wt:gfp	n	190.273	hrde1	male
wt	gfp	red	22:wt:gfp	n	185.424	hrde1	male
wt	gfp	red	23:wt:gfp	n	186.381	hrde1	male
wt	gfp	red	24:wt:gfp	n	187.486	hrde1	male
wt	gfp	red	25:wt:gfp	n	181.627	hrde1	male
wt	gfp	red	26:wt:gfp	n	179.688	hrde1	male
wt	gfp	red	27:wt:gfp	n	182.175	hrde1	male
wt	gfp	red	28:wt:gfp	n	195.528	hrde1	male
wt	gfp	red	29:wt:gfp	n	190.996	hrde1	male
wt	gfp	red	30:wt:gfp	n	185.296	hrde1	male
wt	gfp	red	31:wt:gfp	n	182.972	hrde1	male
wt	gfp	red	32:wt:gfp	n	197.819	hrde1	male
wt	gfp	red	33:wt:gfp	n	208.453	hrde1	male
wt	gfp	red	34:wt:gfp	n	190.787	hrde1	male
wt	gfp	red	35:wt:gfp	n	178.373	hrde1	male
wt	gfp	red	36:wt:gfp	n	180.482	hrde1	male
wt	gfp	red	37:wt:gfp	n	215.526	hrde1	male
wt	gfp	red	38:wt:gfp	n	186.104	hrde1	male
wt	gfp	red	39:wt:gfp	n	190.247	hrde1	male
wt	gfp	red	40:wt:gfp	n	178.459	hrde1	male
wt	gfp	red	41:wt:gfp	n	177.395	hrde1	male
wt	gfp	red	42:wt:gfp	n	187.753	hrde1	male
wt	gfp	red	43:wt:gfp	n	189.485	hrde1	male
wt	gfp	red	44:wt:gfp	n	192.021	hrde1	male
wt	gfp	red	45:wt:gfp	n	182.843	hrde1	male
wt	gfp	red	46:wt:gfp	n	178.901	hrde1	male
wt	gfp	red	47:wt:gfp	n	196.308	hrde1	male
wt	gfp	red	48:wt:gfp	n	183.695	hrde1	male
wt	gfp	red	49:wt:gfp	n	190.233	hrde1	male
wt	gfp	red	50:wt:gfp	n	190.028	hrde1	male
wt	gfp	red	51:wt:gfp	n	183.067	hrde1	male
wt	gfp	red	52:wt:gfp	n	171.299	hrde1	male
wt	gfp	red	53:wt:gfp	n	184.896	hrde1	male
wt	gfp	red	54:wt:gfp	n	193.145	hrde1	male
wt	gfp	red	55:wt:gfp	n	193.294	hrde1	male
wt	gfp	red	56:wt:gfp	n	187.083	hrde1	male
wt	gfp	red	57:wt:gfp	n	184.056	hrde1	male
wt	gfp	red	58:wt:gfp	n	194.862	hrde1	male
wt	gfp	red	59:wt:gfp	n	187.181	hrde1	male
wt	gfp	red	60:wt:gfp	n	186.869	hrde1	male
wt	gfp	red	61:wt:gfp	n	184.362	hrde1	male
wt	gfp	red	62:wt:gfp	n	167.883	hrde1	male
wt	gfp	red	63:wt:gfp	n	175.681	hrde1	male
wt	gfp	red	64:wt:gfp	n	196.389	hrde1	male
wt	gfp	red	65:wt:gfp	n	172.887	hrde1	male
wt	gfp	red	66:wt:gfp	n	177.735	hrde1	male
wt	gfp	red	67:wt:gfp	n	185.249	hrde1	male
tm1200	ctrl	red	1:tm1200:ctrl	n	198.064	hrde1	male
tm1200	ctrl	red	2:tm1200:ctrl	n	185.183	hrde1	male
tm1200	ctrl	red	3:tm1200:ctrl	n	171.983	hrde1	male
tm1200	ctrl	red	4:tm1200:ctrl	n	178.186	hrde1	male
tm1200	ctrl	red	5:tm1200:ctrl	n	191.479	hrde1	male
tm1200	ctrl	red	6:tm1200:ctrl	n	192.927	hrde1	male
tm1200	ctrl	red	7:tm1200:ctrl	n	177.675	hrde1	male
tm1200	ctrl	red	8:tm1200:ctrl	n	190.871	hrde1	male
tm1200	ctrl	red	9:tm1200:ctrl	n	175.746	hrde1	male
tm1200	ctrl	red	10:tm1200:ctrl	n	195.217	hrde1	male
tm1200	ctrl	red	11:tm1200:ctrl	n	185.02	hrde1	male
tm1200	ctrl	red	12:tm1200:ctrl	n	193.328	hrde1	male
tm1200	ctrl	red	13:tm1200:ctrl	n	201.093	hrde1	male
tm1200	ctrl	red	14:tm1200:ctrl	n	171.835	hrde1	male
tm1200	ctrl	red	15:tm1200:ctrl	n	187.032	hrde1	male
tm1200	ctrl	red	16:tm1200:ctrl	n	174.228	hrde1	male
tm1200	ctrl	red	17:tm1200:ctrl	n	175.399	hrde1	male
tm1200	ctrl	red	18:tm1200:ctrl	n	176.67	hrde1	male
tm1200	ctrl	red	19:tm1200:ctrl	n	181.6	hrde1	male
tm1200	ctrl	red	20:tm1200:ctrl	n	183.02	hrde1	male
tm1200	ctrl	red	21:tm1200:ctrl	n	171.098	hrde1	male
tm1200	ctrl	red	22:tm1200:ctrl	n	190.856	hrde1	male
tm1200	ctrl	red	23:tm1200:ctrl	n	204.649	hrde1	male
tm1200	ctrl	red	24:tm1200:ctrl	n	176.579	hrde1	male
tm1200	ctrl	red	25:tm1200:ctrl	n	169.333	hrde1	male
tm1200	ctrl	red	26:tm1200:ctrl	n	185.318	hrde1	male
tm1200	ctrl	red	27:tm1200:ctrl	n	171.27	hrde1	male
tm1200	ctrl	red	28:tm1200:ctrl	n	196.396	hrde1	male
tm1200	ctrl	red	29:tm1200:ctrl	n	182.933	hrde1	male
tm1200	ctrl	red	30:tm1200:ctrl	n	184.583	hrde1	male
tm1200	ctrl	red	31:tm1200:ctrl	n	178.385	hrde1	male
tm1200	ctrl	red	32:tm1200:ctrl	n	181.29	hrde1	male
tm1200	ctrl	red	33:tm1200:ctrl	n	181.915	hrde1	male
tm1200	ctrl	red	34:tm1200:ctrl	n	184.569	hrde1	male
tm1200	ctrl	red	35:tm1200:ctrl	n	195.385	hrde1	male
tm1200	ctrl	red	36:tm1200:ctrl	n	201.02	hrde1	male
tm1200	ctrl	red	37:tm1200:ctrl	n	174.937	hrde1	male
tm1200	ctrl	red	38:tm1200:ctrl	n	195.573	hrde1	male
tm1200	ctrl	red	39:tm1200:ctrl	n	198.418	hrde1	male
tm1200	ctrl	red	40:tm1200:ctrl	n	183.394	hrde1	male
tm1200	ctrl	red	41:tm1200:ctrl	n	213.31	hrde1	male
tm1200	ctrl	red	42:tm1200:ctrl	n	167.837	hrde1	male
tm1200	ctrl	red	43:tm1200:ctrl	n	175.094	hrde1	male
tm1200	ctrl	red	44:tm1200:ctrl	n	180.947	hrde1	male
tm1200	ctrl	red	45:tm1200:ctrl	n	186.003	hrde1	male
tm1200	ctrl	red	46:tm1200:ctrl	n	181.776	hrde1	male
tm1200	ctrl	red	47:tm1200:ctrl	n	177.773	hrde1	male
tm1200	ctrl	red	48:tm1200:ctrl	n	184.23	hrde1	male
tm1200	ctrl	red	49:tm1200:ctrl	n	175.054	hrde1	male
tm1200	ctrl	red	50:tm1200:ctrl	n	176.161	hrde1	male
tm1200	ctrl	red	51:tm1200:ctrl	n	194.234	hrde1	male
tm1200	ctrl	red	52:tm1200:ctrl	n	198.064	hrde1	male
tm1200	ctrl	red	53:tm1200:ctrl	n	176.858	hrde1	male
tm1200	ctrl	red	54:tm1200:ctrl	n	189.544	hrde1	male
tm1200	ctrl	red	55:tm1200:ctrl	n	163.175	hrde1	male
tm1200	ctrl	red	56:tm1200:ctrl	n	167.95	hrde1	male
tm1200	ctrl	red	57:tm1200:ctrl	n	169.987	hrde1	male
tm1200	ctrl	red	58:tm1200:ctrl	n	188.1	hrde1	male
[truncated: 605 more rows]
