# Supplementary material for: A genetic framework for RNAi inheritance in Caenorhabditis elegans
Source: EMBO Rep. 2025 Jul 7;26(16):4072–99. doi: 10.1038/s44319-025-00512-7 (PMC12373942; doi:10.1038/s44319-025-00512-7)
Supplement: Supplementary file 11 — Figure EV4 Source Data [file 44319_2025_512_MOESM11_ESM.zip › Figure_EV4/EV4E/F1_hermaphrodites_CV.csv]

genotype	RNAi	channel	id	image	mean	stddev	CV	gene	sex
wt	ctrl	green	1:wt:ctrl	n	515.651	271.612	0.526736106	wago1	herma
wt	ctrl	green	2:wt:ctrl	n	451.232	244.297	0.541399989	wago1	herma
wt	ctrl	green	3:wt:ctrl	n	558.7	318.105	0.569366386	wago1	herma
wt	ctrl	green	4:wt:ctrl	n	498.213	266.266	0.534442096	wago1	herma
wt	ctrl	green	5:wt:ctrl	n	389.563	191.595	0.491820322	wago1	herma
wt	ctrl	green	6:wt:ctrl	n	419.903	182.996	0.435805412	wago1	herma
wt	ctrl	green	7:wt:ctrl	n	403.819	224.398	0.555689554	wago1	herma
wt	ctrl	green	8:wt:ctrl	n	451.713	272.611	0.60350488	wago1	herma
wt	ctrl	green	9:wt:ctrl	n	499.016	329.075	0.659447793	wago1	herma
wt	ctrl	green	10:wt:ctrl	n	522.149	313.092	0.599621947	wago1	herma
wt	ctrl	green	11:wt:ctrl	n	458.223	223.724	0.488242624	wago1	herma
wt	ctrl	green	12:wt:ctrl	n	419.974	224.436	0.534404511	wago1	herma
wt	ctrl	green	13:wt:ctrl	n	529.719	364.868	0.68879538	wago1	herma
wt	ctrl	green	14:wt:ctrl	n	461.617	241.59	0.523355942	wago1	herma
wt	ctrl	green	15:wt:ctrl	n	387.317	195.893	0.505769176	wago1	herma
wt	ctrl	green	16:wt:ctrl	n	504.381	290.063	0.575087087	wago1	herma
wt	ctrl	green	17:wt:ctrl	n	453.233	262.501	0.579174508	wago1	herma
wt	ctrl	green	18:wt:ctrl	n	443.574	251.009	0.565878523	wago1	herma
wt	ctrl	green	19:wt:ctrl	n	515.261	330.053	0.640554981	wago1	herma
wt	ctrl	green	20:wt:ctrl	n	541.314	374.563	0.691951437	wago1	herma
wt	ctrl	green	21:wt:ctrl	n	467.523	243.375	0.520562625	wago1	herma
wt	ctrl	green	22:wt:ctrl	n	543.911	306.55	0.563603237	wago1	herma
wt	ctrl	green	23:wt:ctrl	n	491.777	248.431	0.505170026	wago1	herma
wt	ctrl	green	24:wt:ctrl	n	443.098	257.444	0.581009167	wago1	herma
wt	ctrl	green	25:wt:ctrl	n	476.151	254.058	0.533566033	wago1	herma
wt	ctrl	green	26:wt:ctrl	n	497.763	276.89	0.556268746	wago1	herma
wt	ctrl	green	27:wt:ctrl	n	481.525	268.959	0.558556669	wago1	herma
wt	ctrl	green	28:wt:ctrl	n	496.272	268.823	0.541684802	wago1	herma
wt	ctrl	green	29:wt:ctrl	n	423.539	227.731	0.537686022	wago1	herma
wt	ctrl	green	30:wt:ctrl	n	479.111	243.876	0.509017743	wago1	herma
wt	ctrl	green	31:wt:ctrl	n	486.692	257.577	0.529240259	wago1	herma
wt	ctrl	green	32:wt:ctrl	n	505.92	306.344	0.605518659	wago1	herma
wt	ctrl	green	33:wt:ctrl	n	467.712	227.574	0.486568658	wago1	herma
wt	ctrl	green	34:wt:ctrl	n	447.847	235.734	0.52637173	wago1	herma
wt	ctrl	green	35:wt:ctrl	n	490.228	254.803	0.519764273	wago1	herma
wt	ctrl	green	36:wt:ctrl	n	462.658	229.291	0.495595018	wago1	herma
wt	ctrl	green	37:wt:ctrl	n	420.51	202.947	0.482621103	wago1	herma
wt	ctrl	green	38:wt:ctrl	n	368.442	186.04	0.504937005	wago1	herma
wt	ctrl	green	39:wt:ctrl	n	418.656	234.518	0.56016873	wago1	herma
wt	ctrl	green	40:wt:ctrl	n	380.326	188.793	0.496397827	wago1	herma
wt	ctrl	green	41:wt:ctrl	n	426.512	250.193	0.586602487	wago1	herma
wt	ctrl	green	42:wt:ctrl	n	420.224	242.595	0.57729925	wago1	herma
wt	ctrl	green	43:wt:ctrl	n	450.79	261.862	0.580895761	wago1	herma
wt	ctrl	green	44:wt:ctrl	n	426.888	245.726	0.575621709	wago1	herma
wt	ctrl	green	45:wt:ctrl	n	423.904	238.647	0.562974164	wago1	herma
wt	ctrl	green	46:wt:ctrl	n	423.322	245.914	0.580914765	wago1	herma
wt	ctrl	green	47:wt:ctrl	n	516.576	287.346	0.556251161	wago1	herma
wt	ctrl	green	48:wt:ctrl	n	441.888	250.625	0.567168604	wago1	herma
wt	ctrl	green	49:wt:ctrl	n	460.214	290.059	0.630269831	wago1	herma
wt	ctrl	green	50:wt:ctrl	n	446.939	250.168	0.55973634	wago1	herma
wt	ctrl	green	51:wt:ctrl	n	498.791	309.433	0.620366045	wago1	herma
wt	ctrl	green	52:wt:ctrl	y	424.262	256.294	0.604093697	wago1	herma
wt	ctrl	green	53:wt:ctrl	n	410.924	208.165	0.506577859	wago1	herma
wt	ctrl	green	54:wt:ctrl	n	403.796	203.058	0.502872738	wago1	herma
wt	ctrl	green	55:wt:ctrl	n	422.027	219.75	0.520701282	wago1	herma
wt	ctrl	green	56:wt:ctrl	n	484.502	207.685	0.428656641	wago1	herma
wt	ctrl	green	57:wt:ctrl	n	503.943	336.279	0.667295706	wago1	herma
wt	ctrl	green	58:wt:ctrl	n	483.549	276.44	0.571689736	wago1	herma
wt	ctrl	green	59:wt:ctrl	n	551.012	269.42	0.488954868	wago1	herma
wt	ctrl	green	60:wt:ctrl	n	488.723	268.95	0.550311731	wago1	herma
wt	ctrl	green	61:wt:ctrl	n	430.226	250.36	0.581926708	wago1	herma
wt	ctrl	green	62:wt:ctrl	n	423.243	254.529	0.601377932	wago1	herma
wt	ctrl	green	63:wt:ctrl	n	413.186	250.497	0.60625723	wago1	herma
wt	ctrl	green	64:wt:ctrl	n	437.615	220.969	0.504939273	wago1	herma
wt	ctrl	green	65:wt:ctrl	n	472.322	244.713	0.518106292	wago1	herma
wt	ctrl	green	66:wt:ctrl	n	491.748	273.475	0.556128342	wago1	herma
wt	ctrl	green	67:wt:ctrl	n	442.286	223.224	0.5047051	wago1	herma
wt	gfp	green	1:wt:gfp	n	195.106	60.555	0.310369748	wago1	herma
wt	gfp	green	2:wt:gfp	n	200.545	73.789	0.367942357	wago1	herma
wt	gfp	green	3:wt:gfp	n	245.38	88.244	0.359621811	wago1	herma
wt	gfp	green	4:wt:gfp	n	180.586	61.265	0.339256642	wago1	herma
wt	gfp	green	5:wt:gfp	n	196.127	71.679	0.365472372	wago1	herma
wt	gfp	green	6:wt:gfp	n	248.826	101.262	0.40695908	wago1	herma
wt	gfp	green	7:wt:gfp	n	225.177	109.671	0.487043526	wago1	herma
wt	gfp	green	8:wt:gfp	n	248.714	85.903	0.345388679	wago1	herma
wt	gfp	green	9:wt:gfp	n	218.862	88.855	0.405986421	wago1	herma
wt	gfp	green	10:wt:gfp	n	260.61	117.852	0.452215955	wago1	herma
wt	gfp	green	11:wt:gfp	n	206.254	75.45	0.365811087	wago1	herma
wt	gfp	green	12:wt:gfp	n	286.986	161.102	0.561358394	wago1	herma
wt	gfp	green	13:wt:gfp	n	193.552	71.288	0.368314458	wago1	herma
wt	gfp	green	14:wt:gfp	n	316.437	201.041	0.635327095	wago1	herma
wt	gfp	green	15:wt:gfp	n	204.636	77.92	0.380773666	wago1	herma
wt	gfp	green	16:wt:gfp	n	202.479	63.379	0.313015177	wago1	herma
wt	gfp	green	17:wt:gfp	n	196.715	77.12	0.392039245	wago1	herma
wt	gfp	green	18:wt:gfp	n	189.831	72.389	0.381333923	wago1	herma
wt	gfp	green	19:wt:gfp	n	178.953	60.738	0.339407554	wago1	herma
wt	gfp	green	20:wt:gfp	n	275.462	136.999	0.497342646	wago1	herma
wt	gfp	green	21:wt:gfp	n	195.76	76.597	0.391280139	wago1	herma
wt	gfp	green	22:wt:gfp	n	206.679	86.445	0.418257298	wago1	herma
wt	gfp	green	23:wt:gfp	n	219.404	70.765	0.322532862	wago1	herma
wt	gfp	green	24:wt:gfp	n	219.515	77.64	0.353688814	wago1	herma
wt	gfp	green	25:wt:gfp	n	251.407	109.12	0.434037238	wago1	herma
wt	gfp	green	26:wt:gfp	n	167.918	52.894	0.314998988	wago1	herma
wt	gfp	green	27:wt:gfp	n	177.396	53.272	0.300299894	wago1	herma
wt	gfp	green	28:wt:gfp	n	221.126	91.071	0.411851162	wago1	herma
wt	gfp	green	29:wt:gfp	n	204.515	80.603	0.394117791	wago1	herma
wt	gfp	green	30:wt:gfp	n	180.866	48.471	0.267993984	wago1	herma
wt	gfp	green	31:wt:gfp	n	190.82	64.794	0.339555602	wago1	herma
wt	gfp	green	32:wt:gfp	n	330.286	183.913	0.556829536	wago1	herma
wt	gfp	green	33:wt:gfp	n	331.136	141.004	0.425818999	wago1	herma
wt	gfp	green	34:wt:gfp	n	221.143	86.9	0.392958402	wago1	herma
wt	gfp	green	35:wt:gfp	n	196.928	55.785	0.283276121	wago1	herma
wt	gfp	green	36:wt:gfp	n	227.713	89.061	0.39111074	wago1	herma
wt	gfp	green	37:wt:gfp	y	191.568	66.054	0.344807066	wago1	herma
wt	gfp	green	38:wt:gfp	n	175.792	60.688	0.345226176	wago1	herma
wt	gfp	green	39:wt:gfp	n	187.244	59	0.315096879	wago1	herma
wt	gfp	green	40:wt:gfp	n	229.238	81.921	0.357362217	wago1	herma
wt	gfp	green	41:wt:gfp	n	181.162	49.508	0.273280268	wago1	herma
wt	gfp	green	42:wt:gfp	n	279.053	138.09	0.494852232	wago1	herma
wt	gfp	green	43:wt:gfp	n	183.303	48.167	0.262772568	wago1	herma
wt	gfp	green	44:wt:gfp	n	220.975	87.078	0.394062677	wago1	herma
wt	gfp	green	45:wt:gfp	n	278.469	120.469	0.432611889	wago1	herma
wt	gfp	green	46:wt:gfp	n	255.645	116.461	0.455557511	wago1	herma
wt	gfp	green	47:wt:gfp	n	167.84	41.427	0.246824357	wago1	herma
wt	gfp	green	48:wt:gfp	n	194.465	77.724	0.399681177	wago1	herma
wt	gfp	green	49:wt:gfp	n	217.516	95.047	0.436965557	wago1	herma
wt	gfp	green	50:wt:gfp	n	176.581	48.515	0.274746434	wago1	herma
wt	gfp	green	51:wt:gfp	n	180.635	49.577	0.274459545	wago1	herma
wt	gfp	green	52:wt:gfp	n	221.517	84.345	0.380760845	wago1	herma
wt	gfp	green	53:wt:gfp	n	188.509	58.037	0.307873895	wago1	herma
wt	gfp	green	54:wt:gfp	n	222.055	89.833	0.404552926	wago1	herma
wt	gfp	green	55:wt:gfp	n	207.346	83.113	0.400842071	wago1	herma
wt	gfp	green	56:wt:gfp	n	276.169	129.483	0.468854216	wago1	herma
wt	gfp	green	57:wt:gfp	n	203.199	68.821	0.33868769	wago1	herma
wt	gfp	green	58:wt:gfp	n	230.878	90.428	0.39167006	wago1	herma
wt	gfp	green	59:wt:gfp	n	209.045	79.231	0.379014088	wago1	herma
wt	gfp	green	60:wt:gfp	n	236.321	98.668	0.417516852	wago1	herma
wt	gfp	green	61:wt:gfp	n	236.845	74.179	0.313196394	wago1	herma
wt	gfp	green	62:wt:gfp	n	265.258	105.938	0.39937721	wago1	herma
wt	gfp	green	63:wt:gfp	n	178.562	49.015	0.274498494	wago1	herma
wt	gfp	green	64:wt:gfp	n	187.231	58.677	0.313393615	wago1	herma
ok1074	ctrl	green	1:ok1074:ctrl	n	546.611	295.842	0.541229503	wago1	herma
ok1074	ctrl	green	2:ok1074:ctrl	n	548.327	312.992	0.570812672	wago1	herma
ok1074	ctrl	green	3:ok1074:ctrl	n	599.564	411.184	0.685805018	wago1	herma
ok1074	ctrl	green	4:ok1074:ctrl	n	443.957	216.155	0.486882739	wago1	herma
ok1074	ctrl	green	5:ok1074:ctrl	n	681.17	421.703	0.619086278	wago1	herma
ok1074	ctrl	green	6:ok1074:ctrl	n	501.801	318.84	0.63539132	wago1	herma
ok1074	ctrl	green	7:ok1074:ctrl	n	570.918	295.412	0.517433327	wago1	herma
ok1074	ctrl	green	8:ok1074:ctrl	n	574.781	378.2	0.657989739	wago1	herma
ok1074	ctrl	green	9:ok1074:ctrl	n	672.303	544.275	0.809568007	wago1	herma
ok1074	ctrl	green	10:ok1074:ctrl	n	771.907	620.118	0.803358436	wago1	herma
ok1074	ctrl	green	11:ok1074:ctrl	n	621.095	415.79	0.669446703	wago1	herma
ok1074	ctrl	green	12:ok1074:ctrl	n	617.55	435.506	0.705215772	wago1	herma
ok1074	ctrl	green	13:ok1074:ctrl	n	515.768	345.544	0.669960137	wago1	herma
ok1074	ctrl	green	14:ok1074:ctrl	n	741.379	607.886	0.819939599	wago1	herma
ok1074	ctrl	green	15:ok1074:ctrl	n	559.094	339.218	0.606728028	wago1	herma
ok1074	ctrl	green	16:ok1074:ctrl	n	579.618	384.339	0.663090173	wago1	herma
ok1074	ctrl	green	17:ok1074:ctrl	n	580.801	397.737	0.684807705	wago1	herma
ok1074	ctrl	green	18:ok1074:ctrl	n	580.572	398.011	0.685549768	wago1	herma
ok1074	ctrl	green	19:ok1074:ctrl	n	596.446	463.298	0.776764368	wago1	herma
ok1074	ctrl	green	20:ok1074:ctrl	n	462.384	254.875	0.551219333	wago1	herma
ok1074	ctrl	green	21:ok1074:ctrl	n	461.678	342.28	0.741382522	wago1	herma
ok1074	ctrl	green	22:ok1074:ctrl	n	846.139	725.182	0.85704831	wago1	herma
ok1074	ctrl	green	23:ok1074:ctrl	n	749.96	603.504	0.804714918	wago1	herma
ok1074	ctrl	green	24:ok1074:ctrl	n	600.308	407.992	0.679637786	wago1	herma
ok1074	ctrl	green	25:ok1074:ctrl	n	617.161	494.127	0.800645213	wago1	herma
ok1074	ctrl	green	26:ok1074:ctrl	n	522.698	322.485	0.616962376	wago1	herma
ok1074	ctrl	green	27:ok1074:ctrl	n	491.944	343.353	0.697951393	wago1	herma
ok1074	ctrl	green	28:ok1074:ctrl	n	779.074	614.689	0.788999505	wago1	herma
ok1074	ctrl	green	29:ok1074:ctrl	n	592.964	340.603	0.574407553	wago1	herma
ok1074	ctrl	green	30:ok1074:ctrl	n	693.964	499.029	0.719099262	wago1	herma
ok1074	ctrl	green	31:ok1074:ctrl	n	592.137	342.433	0.578300292	wago1	herma
ok1074	ctrl	green	32:ok1074:ctrl	n	549.966	312.405	0.568044206	wago1	herma
ok1074	ctrl	green	33:ok1074:ctrl	n	614.918	397.971	0.64719361	wago1	herma
ok1074	ctrl	green	34:ok1074:ctrl	y	673.763	583.095	0.865430426	wago1	herma
ok1074	ctrl	green	35:ok1074:ctrl	n	722.834	555.459	0.768446144	wago1	herma
ok1074	ctrl	green	36:ok1074:ctrl	n	571.014	404.883	0.709059673	wago1	herma
ok1074	ctrl	green	37:ok1074:ctrl	n	556.322	321.173	0.577314936	wago1	herma
ok1074	ctrl	green	38:ok1074:ctrl	n	596.88	415.612	0.696307465	wago1	herma
ok1074	ctrl	green	39:ok1074:ctrl	n	567.995	360.709	0.635056647	wago1	herma
ok1074	ctrl	green	40:ok1074:ctrl	n	542.315	339.19	0.62544831	wago1	herma
ok1074	ctrl	green	41:ok1074:ctrl	n	523.502	274.789	0.524905349	wago1	herma
ok1074	ctrl	green	42:ok1074:ctrl	n	572.093	329.015	0.575107544	wago1	herma
ok1074	ctrl	green	43:ok1074:ctrl	n	704.59	404.196	0.573661278	wago1	herma
ok1074	ctrl	green	44:ok1074:ctrl	n	573.041	370.24	0.646096876	wago1	herma
ok1074	ctrl	green	45:ok1074:ctrl	n	628.971	360.279	0.572807013	wago1	herma
ok1074	ctrl	green	46:ok1074:ctrl	n	550.151	340.264	0.618492014	wago1	herma
ok1074	ctrl	green	47:ok1074:ctrl	n	502.912	259.095	0.515189536	wago1	herma
ok1074	ctrl	green	48:ok1074:ctrl	n	687.15	388.913	0.565979772	wago1	herma
ok1074	ctrl	green	49:ok1074:ctrl	n	514.866	338.515	0.657481753	wago1	herma
ok1074	ctrl	green	50:ok1074:ctrl	n	810.325	567.436	0.700257304	wago1	herma
ok1074	ctrl	green	51:ok1074:ctrl	n	605.625	363.119	0.599577296	wago1	herma
ok1074	ctrl	green	52:ok1074:ctrl	n	520.325	340.442	0.654287224	wago1	herma
ok1074	ctrl	green	53:ok1074:ctrl	n	528.128	349.458	0.661691863	wago1	herma
ok1074	ctrl	green	54:ok1074:ctrl	n	579.877	452.399	0.780163724	wago1	herma
ok1074	ctrl	green	55:ok1074:ctrl	n	509.744	293.602	0.575979315	wago1	herma
ok1074	ctrl	green	56:ok1074:ctrl	n	674.197	453.345	0.672422156	wago1	herma
ok1074	ctrl	green	57:ok1074:ctrl	n	624.747	472.912	0.75696562	wago1	herma
ok1074	ctrl	green	58:ok1074:ctrl	n	481.681	282.226	0.585918897	wago1	herma
ok1074	ctrl	green	59:ok1074:ctrl	n	558.884	318.061	0.569100207	wago1	herma
ok1074	ctrl	green	60:ok1074:ctrl	n	561.487	417.796	0.744088465	wago1	herma
ok1074	ctrl	green	61:ok1074:ctrl	n	635.558	402.709	0.633630605	wago1	herma
ok1074	ctrl	green	62:ok1074:ctrl	n	607.456	391.422	0.644362719	wago1	herma
ok1074	ctrl	green	63:ok1074:ctrl	n	603.925	418.524	0.693006582	wago1	herma
ok1074	ctrl	green	64:ok1074:ctrl	n	784.27	597.197	0.761468627	wago1	herma
ok1074	ctrl	green	65:ok1074:ctrl	n	572.979	304.435	0.531319647	wago1	herma
ok1074	ctrl	green	66:ok1074:ctrl	n	530.912	345.587	0.650930851	wago1	herma
ok1074	ctrl	green	67:ok1074:ctrl	n	568.319	394.607	0.694340678	wago1	herma
ok1074	ctrl	green	68:ok1074:ctrl	n	482.197	289.185	0.599723764	wago1	herma
ok1074	ctrl	green	69:ok1074:ctrl	n	464.166	328.004	0.706652361	wago1	herma
ok1074	gfp	green	1:ok1074:gfp	n	291.234	170.803	0.586480287	wago1	herma
ok1074	gfp	green	2:ok1074:gfp	n	201.774	73.76	0.365557505	wago1	herma
ok1074	gfp	green	3:ok1074:gfp	n	271.052	123.998	0.457469415	wago1	herma
ok1074	gfp	green	4:ok1074:gfp	n	271.278	126.606	0.466702055	wago1	herma
ok1074	gfp	green	5:ok1074:gfp	n	248.974	110.395	0.443399712	wago1	herma
ok1074	gfp	green	6:ok1074:gfp	n	342.481	225.015	0.65701455	wago1	herma
ok1074	gfp	green	7:ok1074:gfp	n	239.602	109.094	0.455313395	wago1	herma
ok1074	gfp	green	8:ok1074:gfp	n	201.722	83.216	0.412528133	wago1	herma
ok1074	gfp	green	9:ok1074:gfp	n	286.051	148.466	0.519019336	wago1	herma
ok1074	gfp	green	10:ok1074:gfp	n	141.332	20.152	0.142586251	wago1	herma
ok1074	gfp	green	11:ok1074:gfp	n	192.586	71.916	0.373422783	wago1	herma
ok1074	gfp	green	12:ok1074:gfp	n	180.319	46.423	0.257449298	wago1	herma
ok1074	gfp	green	13:ok1074:gfp	n	239.244	87.838	0.367148183	wago1	herma
ok1074	gfp	green	14:ok1074:gfp	n	176.867	50.274	0.284247485	wago1	herma
ok1074	gfp	green	15:ok1074:gfp	n	240.435	120.685	0.501944392	wago1	herma
ok1074	gfp	green	16:ok1074:gfp	y	191.641	72.674	0.379219478	wago1	herma
ok1074	gfp	green	17:ok1074:gfp	n	187.654	54.575	0.2908278	wago1	herma
ok1074	gfp	green	18:ok1074:gfp	n	280.026	149.587	0.534189682	wago1	herma
ok1074	gfp	green	19:ok1074:gfp	n	237.493	90.105	0.379400656	wago1	herma
ok1074	gfp	green	20:ok1074:gfp	n	209.669	100.29	0.47832536	wago1	herma
ok1074	gfp	green	21:ok1074:gfp	n	210.049	71.621	0.340972821	wago1	herma
ok1074	gfp	green	22:ok1074:gfp	n	279.749	151.608	0.541942956	wago1	herma
ok1074	gfp	green	23:ok1074:gfp	n	166.759	43.456	0.260591632	wago1	herma
ok1074	gfp	green	24:ok1074:gfp	n	187.341	51.617	0.275524311	wago1	herma
ok1074	gfp	green	25:ok1074:gfp	n	239.44	135.596	0.566304711	wago1	herma
ok1074	gfp	green	26:ok1074:gfp	n	223.734	85.402	0.381712212	wago1	herma
ok1074	gfp	green	27:ok1074:gfp	n	169.332	41.872	0.247277538	wago1	herma
ok1074	gfp	green	28:ok1074:gfp	n	158.633	35.611	0.224486708	wago1	herma
ok1074	gfp	green	29:ok1074:gfp	n	254.378	129.529	0.509198909	wago1	herma
ok1074	gfp	green	30:ok1074:gfp	n	192.337	74.209	0.385828	wago1	herma
ok1074	gfp	green	31:ok1074:gfp	n	243.575	92.41	0.379390332	wago1	herma
ok1074	gfp	green	32:ok1074:gfp	n	284.841	142.592	0.50060209	wago1	herma
ok1074	gfp	green	33:ok1074:gfp	n	191.801	75.011	0.391087638	wago1	herma
ok1074	gfp	green	34:ok1074:gfp	n	169.921	38.795	0.22831198	wago1	herma
ok1074	gfp	green	35:ok1074:gfp	n	241.291	116.219	0.481654931	wago1	herma
ok1074	gfp	green	36:ok1074:gfp	n	209.164	82.539	0.394613796	wago1	herma
ok1074	gfp	green	37:ok1074:gfp	n	214.539	93.387	0.435291485	wago1	herma
ok1074	gfp	green	38:ok1074:gfp	n	205.86	79.833	0.38780239	wago1	herma
ok1074	gfp	green	39:ok1074:gfp	n	268.993	130.884	0.486570282	wago1	herma
ok1074	gfp	green	40:ok1074:gfp	n	175.43	54.566	0.311041441	wago1	herma
ok1074	gfp	green	41:ok1074:gfp	n	173.921	53.453	0.307340689	wago1	herma
ok1074	gfp	green	42:ok1074:gfp	n	188.859	43.896	0.232427366	wago1	herma
ok1074	gfp	green	43:ok1074:gfp	n	276.145	99.569	0.360567818	wago1	herma
ok1074	gfp	green	44:ok1074:gfp	n	173.674	49.2	0.283289381	wago1	herma
ok1074	gfp	green	45:ok1074:gfp	n	159.473	36.515	0.22897293	wago1	herma
ok1074	gfp	green	46:ok1074:gfp	n	245.031	106.564	0.434900074	wago1	herma
ok1074	gfp	green	47:ok1074:gfp	n	199.115	63.194	0.317374382	wago1	herma
ok1074	gfp	green	48:ok1074:gfp	n	284.716	115.615	0.406071313	wago1	herma
ok1074	gfp	green	49:ok1074:gfp	n	215.271	76.654	0.356081404	wago1	herma
ok1074	gfp	green	50:ok1074:gfp	n	207.53	70.131	0.337931865	wago1	herma
ok1074	gfp	green	51:ok1074:gfp	n	167.683	44.868	0.26757632	wago1	herma
ok1074	gfp	green	52:ok1074:gfp	n	231.974	122.853	0.529598145	wago1	herma
ok1074	gfp	green	53:ok1074:gfp	n	217.285	91.409	0.420687116	wago1	herma
ok1074	gfp	green	54:ok1074:gfp	n	197.437	62.408	0.316090702	wago1	herma
ok1074	gfp	green	55:ok1074:gfp	n	182.976	49.206	0.268920514	wago1	herma
ok1074	gfp	green	56:ok1074:gfp	n	214.333	86.213	0.402238573	wago1	herma
ok1074	gfp	green	57:ok1074:gfp	n	189.46	60.792	0.320869841	wago1	herma
ok1074	gfp	green	58:ok1074:gfp	n	201.185	71.914	0.357452096	wago1	herma
ok1074	gfp	green	59:ok1074:gfp	n	260.089	119.98	0.461303631	wago1	herma
ok1074	gfp	green	60:ok1074:gfp	n	161.819	36.299	0.224318529	wago1	herma
ok1074	gfp	green	61:ok1074:gfp	n	190.178	56.303	0.296054223	wago1	herma
ok1074	gfp	green	62:ok1074:gfp	n	189.42	63.194	0.333618414	wago1	herma
ok1074	gfp	green	63:ok1074:gfp	n	168.015	30.157	0.179489926	wago1	herma
ok1074	gfp	green	64:ok1074:gfp	n	234.289	100.732	0.429947629	wago1	herma
ok1074	gfp	green	65:ok1074:gfp	n	180.113	53.003	0.294276371	wago1	herma
ok1074	gfp	green	66:ok1074:gfp	n	212.701	68.665	0.322824058	wago1	herma
ok1074	gfp	green	67:ok1074:gfp	n	214.621	74.184	0.345651171	wago1	herma
wt	ctrl	red	1:wt:ctrl	n	257.028	133.139	0.517994148	wago1	herma
wt	ctrl	red	2:wt:ctrl	n	253.396	139.339	0.549886344	wago1	herma
wt	ctrl	red	3:wt:ctrl	n	255.476	138.501	0.542129202	wago1	herma
wt	ctrl	red	4:wt:ctrl	n	245.245	126.809	0.517070684	wago1	herma
wt	ctrl	red	5:wt:ctrl	n	239.666	121.726	0.507898492	wago1	herma
wt	ctrl	red	6:wt:ctrl	n	238.215	109.51	0.459710765	wago1	herma
wt	ctrl	red	7:wt:ctrl	n	242.437	129.951	0.536019667	wago1	herma
wt	ctrl	red	8:wt:ctrl	n	240.114	127.796	0.532230524	wago1	herma
wt	ctrl	red	9:wt:ctrl	n	254.542	142.214	0.55870544	wago1	herma
wt	ctrl	red	10:wt:ctrl	n	250.061	142.942	0.571628523	wago1	herma
wt	ctrl	red	11:wt:ctrl	n	246.955	132.11	0.534955761	wago1	herma
wt	ctrl	red	12:wt:ctrl	n	224.106	112.827	0.503453723	wago1	herma
wt	ctrl	red	13:wt:ctrl	n	251.56	137.212	0.545444427	wago1	herma
wt	ctrl	red	14:wt:ctrl	n	244.201	124.379	0.509330429	wago1	herma
wt	ctrl	red	15:wt:ctrl	n	230.513	113.371	0.491820418	wago1	herma
wt	ctrl	red	16:wt:ctrl	n	240.42	132.398	0.550694618	wago1	herma
wt	ctrl	red	17:wt:ctrl	n	231.962	123.515	0.532479458	wago1	herma
wt	ctrl	red	18:wt:ctrl	n	246.643	127.887	0.51851056	wago1	herma
wt	ctrl	red	19:wt:ctrl	n	261.164	156.255	0.598302216	wago1	herma
wt	ctrl	red	20:wt:ctrl	n	248.3	135.092	0.54406766	wago1	herma
wt	ctrl	red	21:wt:ctrl	n	237.624	117.394	0.494032589	wago1	herma
wt	ctrl	red	22:wt:ctrl	n	262.507	147.889	0.563371643	wago1	herma
wt	ctrl	red	23:wt:ctrl	n	229.016	118.294	0.516531596	wago1	herma
wt	ctrl	red	24:wt:ctrl	n	233.933	133.246	0.569590438	wago1	herma
wt	ctrl	red	25:wt:ctrl	n	233.591	123.15	0.527203531	wago1	herma
wt	ctrl	red	26:wt:ctrl	n	259.22	150.304	0.579831803	wago1	herma
wt	ctrl	red	27:wt:ctrl	n	245.269	137.439	0.560360258	wago1	herma
wt	ctrl	red	28:wt:ctrl	n	254.939	138.705	0.544071327	wago1	herma
wt	ctrl	red	29:wt:ctrl	n	239.684	123.452	0.515061498	wago1	herma
wt	ctrl	red	30:wt:ctrl	n	239.008	122.161	0.511116783	wago1	herma
wt	ctrl	red	31:wt:ctrl	n	244.599	135.215	0.552802751	wago1	herma
wt	ctrl	red	32:wt:ctrl	n	255.947	149.999	0.586054925	wago1	herma
wt	ctrl	red	33:wt:ctrl	n	244.838	121.351	0.495637932	wago1	herma
wt	ctrl	red	34:wt:ctrl	n	256.576	129.419	0.504408051	wago1	herma
wt	ctrl	red	35:wt:ctrl	n	254.438	130.665	0.513543574	wago1	herma
wt	ctrl	red	36:wt:ctrl	n	281.012	117.989	0.419871749	wago1	herma
wt	ctrl	red	37:wt:ctrl	n	231.17	116.908	0.505723061	wago1	herma
wt	ctrl	red	38:wt:ctrl	n	207.637	109.342	0.526601714	wago1	herma
wt	ctrl	red	39:wt:ctrl	n	227.671	125.443	0.550983656	wago1	herma
wt	ctrl	red	40:wt:ctrl	n	235.203	130.463	0.554682551	wago1	herma
wt	ctrl	red	41:wt:ctrl	n	246.204	130.217	0.528898799	wago1	herma
wt	ctrl	red	42:wt:ctrl	n	224.762	121.596	0.540998923	wago1	herma
wt	ctrl	red	43:wt:ctrl	n	228.813	118.344	0.517208375	wago1	herma
wt	ctrl	red	44:wt:ctrl	n	224.866	126.825	0.564002562	wago1	herma
wt	ctrl	red	45:wt:ctrl	n	229.817	127.621	0.555315751	wago1	herma
wt	ctrl	red	46:wt:ctrl	n	230.845	132.087	0.572189131	wago1	herma
wt	ctrl	red	47:wt:ctrl	n	239.298	137.533	0.574735267	wago1	herma
wt	ctrl	red	48:wt:ctrl	n	226.928	116.538	0.513546147	wago1	herma
wt	ctrl	red	49:wt:ctrl	n	231.922	127.835	0.551198248	wago1	herma
wt	ctrl	red	50:wt:ctrl	n	239.442	142.305	0.594319292	wago1	herma
wt	ctrl	red	51:wt:ctrl	n	245.927	144.222	0.586442318	wago1	herma
wt	ctrl	red	52:wt:ctrl	y	225.873	127.514	0.56453848	wago1	herma
wt	ctrl	red	53:wt:ctrl	n	230.201	110.411	0.479628672	wago1	herma
wt	ctrl	red	54:wt:ctrl	n	244.206	128.524	0.526293375	wago1	herma
wt	ctrl	red	55:wt:ctrl	n	223.665	112.577	0.503328639	wago1	herma
wt	ctrl	red	56:wt:ctrl	n	217.326	108.903	0.501104332	wago1	herma
wt	ctrl	red	57:wt:ctrl	n	255.363	145.33	0.569111422	wago1	herma
wt	ctrl	red	58:wt:ctrl	n	231.982	121.707	0.524639843	wago1	herma
wt	ctrl	red	59:wt:ctrl	n	250.856	145.554	0.580229295	wago1	herma
wt	ctrl	red	60:wt:ctrl	n	242.395	144.171	0.59477712	wago1	herma
wt	ctrl	red	61:wt:ctrl	n	234.733	118.948	0.506737442	wago1	herma
wt	ctrl	red	62:wt:ctrl	n	217.377	118.081	0.543208343	wago1	herma
wt	ctrl	red	63:wt:ctrl	n	221.976	124.148	0.559285689	wago1	herma
wt	ctrl	red	64:wt:ctrl	n	245.262	134.104	0.546778547	wago1	herma
wt	ctrl	red	65:wt:ctrl	n	221.607	119.786	0.540533467	wago1	herma
wt	ctrl	red	66:wt:ctrl	n	233.378	125.707	0.538641174	wago1	herma
wt	ctrl	red	67:wt:ctrl	n	235.333	128.283	0.54511267	wago1	herma
wt	gfp	red	1:wt:gfp	n	252.619	128.863	0.510108107	wago1	herma
wt	gfp	red	2:wt:gfp	n	266.474	164.779	0.618368021	wago1	herma
wt	gfp	red	3:wt:gfp	n	249.754	144.995	0.580551262	wago1	herma
wt	gfp	red	4:wt:gfp	n	237.628	131.227	0.55223711	wago1	herma
wt	gfp	red	5:wt:gfp	n	242.48	135.668	0.559501815	wago1	herma
wt	gfp	red	6:wt:gfp	n	255.326	145.34	0.569233059	wago1	herma
wt	gfp	red	7:wt:gfp	n	244.848	140.691	0.57460547	wago1	herma
wt	gfp	red	8:wt:gfp	n	256.426	148.451	0.578923354	wago1	herma
wt	gfp	red	9:wt:gfp	n	253.53	149.035	0.587839703	wago1	herma
wt	gfp	red	10:wt:gfp	n	266.499	166.157	0.623480764	wago1	herma
wt	gfp	red	11:wt:gfp	n	270.954	160.742	0.59324461	wago1	herma
wt	gfp	red	12:wt:gfp	n	264.843	165.831	0.626148322	wago1	herma
wt	gfp	red	13:wt:gfp	n	249.014	139.926	0.561920213	wago1	herma
wt	gfp	red	14:wt:gfp	n	256.488	151.87	0.592113471	wago1	herma
wt	gfp	red	15:wt:gfp	n	248.803	139.805	0.561910427	wago1	herma
wt	gfp	red	16:wt:gfp	n	247.172	130.846	0.529372259	wago1	herma
wt	gfp	red	17:wt:gfp	n	266.362	170.026	0.638326788	wago1	herma
wt	gfp	red	18:wt:gfp	n	235.661	127.566	0.54131146	wago1	herma
wt	gfp	red	19:wt:gfp	n	232.058	123.54	0.532366908	wago1	herma
wt	gfp	red	20:wt:gfp	n	239.28	121.483	0.507702273	wago1	herma
wt	gfp	red	21:wt:gfp	n	247.97	143.978	0.580626689	wago1	herma
wt	gfp	red	22:wt:gfp	n	242.039	124.352	0.513768442	wago1	herma
wt	gfp	red	23:wt:gfp	n	247.652	140.9	0.568943518	wago1	herma
wt	gfp	red	24:wt:gfp	n	255.452	146.087	0.571876517	wago1	herma
wt	gfp	red	25:wt:gfp	n	226.823	116.967	0.515675218	wago1	herma
wt	gfp	red	26:wt:gfp	n	229.432	121.885	0.531246731	wago1	herma
wt	gfp	red	27:wt:gfp	n	241.236	137.504	0.569997844	wago1	herma
wt	gfp	red	28:wt:gfp	n	240.07	135.154	0.562977465	wago1	herma
wt	gfp	red	29:wt:gfp	n	239.941	138.452	0.577025185	wago1	herma
wt	gfp	red	30:wt:gfp	n	252.489	144.397	0.571894221	wago1	herma
wt	gfp	red	31:wt:gfp	n	231.787	122.237	0.527367799	wago1	herma
wt	gfp	red	32:wt:gfp	n	243.391	143.293	0.58873582	wago1	herma
wt	gfp	red	33:wt:gfp	n	253.059	126.54	0.500041492	wago1	herma
wt	gfp	red	34:wt:gfp	n	249.81	133.649	0.535002602	wago1	herma
wt	gfp	red	35:wt:gfp	n	249.704	125.193	0.501365617	wago1	herma
wt	gfp	red	36:wt:gfp	n	244.034	140.976	0.577689994	wago1	herma
wt	gfp	red	37:wt:gfp	y	233.173	124.929	0.535778156	wago1	herma
wt	gfp	red	38:wt:gfp	n	232.278	126.569	0.54490309	wago1	herma
wt	gfp	red	39:wt:gfp	n	247.352	146.464	0.592127818	wago1	herma
wt	gfp	red	40:wt:gfp	n	259.736	133.059	0.512285551	wago1	herma
wt	gfp	red	41:wt:gfp	n	252.801	135.293	0.535175889	wago1	herma
wt	gfp	red	42:wt:gfp	n	240.186	135.206	0.562922069	wago1	herma
wt	gfp	red	43:wt:gfp	n	237.113	122.155	0.515176308	wago1	herma
wt	gfp	red	44:wt:gfp	n	233.445	127.174	0.544770717	wago1	herma
wt	gfp	red	45:wt:gfp	n	269.968	158.529	0.58721404	wago1	herma
wt	gfp	red	46:wt:gfp	n	251.512	138.494	0.550645695	wago1	herma
wt	gfp	red	47:wt:gfp	n	242.082	139.693	0.577048273	wago1	herma
wt	gfp	red	48:wt:gfp	n	240.487	124.584	0.518048793	wago1	herma
wt	gfp	red	49:wt:gfp	n	245.249	143.669	0.585808709	wago1	herma
wt	gfp	red	50:wt:gfp	n	243.589	134.039	0.550267048	wago1	herma
wt	gfp	red	51:wt:gfp	n	259.584	140.588	0.54158962	wago1	herma
wt	gfp	red	52:wt:gfp	n	226.487	122.608	0.541346744	wago1	herma
wt	gfp	red	53:wt:gfp	n	249.482	130.091	0.521444433	wago1	herma
wt	gfp	red	54:wt:gfp	n	238.144	125.574	0.527302808	wago1	herma
wt	gfp	red	55:wt:gfp	n	240.943	136.398	0.566100696	wago1	herma
wt	gfp	red	56:wt:gfp	n	249.96	131.691	0.526848296	wago1	herma
wt	gfp	red	57:wt:gfp	n	227.032	115.695	0.509597766	wago1	herma
wt	gfp	red	58:wt:gfp	n	245.75	139.368	0.56711292	wago1	herma
wt	gfp	red	59:wt:gfp	n	231.266	109.366	0.472901334	wago1	herma
wt	gfp	red	60:wt:gfp	n	235.913	126.542	0.536392653	wago1	herma
wt	gfp	red	61:wt:gfp	n	235.415	121.374	0.515574624	wago1	herma
wt	gfp	red	62:wt:gfp	n	233.139	113.289	0.485928995	wago1	herma
wt	gfp	red	63:wt:gfp	n	225.268	110.639	0.491143882	wago1	herma
wt	gfp	red	64:wt:gfp	n	223.743	120.37	0.537983311	wago1	herma
ok1074	ctrl	red	1:ok1074:ctrl	n	278.021	160.413	0.576981595	wago1	herma
ok1074	ctrl	red	2:ok1074:ctrl	n	301.859	180.492	0.597934797	wago1	herma
ok1074	ctrl	red	3:ok1074:ctrl	n	276.957	156.248	0.564159779	wago1	herma
ok1074	ctrl	red	4:ok1074:ctrl	n	282.252	159.561	0.565313975	wago1	herma
ok1074	ctrl	red	5:ok1074:ctrl	n	295.896	175.766	0.594012761	wago1	herma
ok1074	ctrl	red	6:ok1074:ctrl	n	284.743	158.431	0.556399982	wago1	herma
ok1074	ctrl	red	7:ok1074:ctrl	n	277.322	150.692	0.543382782	wago1	herma
ok1074	ctrl	red	8:ok1074:ctrl	n	298.299	185.027	0.620273618	wago1	herma
ok1074	ctrl	red	9:ok1074:ctrl	n	288.534	159.492	0.552766745	wago1	herma
ok1074	ctrl	red	10:ok1074:ctrl	n	287.759	169.544	0.58918748	wago1	herma
ok1074	ctrl	red	11:ok1074:ctrl	n	291.158	164.467	0.564871994	wago1	herma
ok1074	ctrl	red	12:ok1074:ctrl	n	288.82	177.38	0.614154144	wago1	herma
ok1074	ctrl	red	13:ok1074:ctrl	n	287.071	174.378	0.607438578	wago1	herma
ok1074	ctrl	red	14:ok1074:ctrl	n	267.788	158.45	0.591699404	wago1	herma
ok1074	ctrl	red	15:ok1074:ctrl	n	268.502	151.049	0.562561918	wago1	herma
ok1074	ctrl	red	16:ok1074:ctrl	n	275.631	159.002	0.576865447	wago1	herma
ok1074	ctrl	red	17:ok1074:ctrl	n	273.432	152.831	0.558936043	wago1	herma
ok1074	ctrl	red	18:ok1074:ctrl	n	284.241	159.004	0.559398539	wago1	herma
ok1074	ctrl	red	19:ok1074:ctrl	n	294.872	176.687	0.599198974	wago1	herma
ok1074	ctrl	red	20:ok1074:ctrl	n	252.001	128.841	0.511271781	wago1	herma
ok1074	ctrl	red	21:ok1074:ctrl	n	256.376	148.447	0.579020657	wago1	herma
ok1074	ctrl	red	22:ok1074:ctrl	n	304.662	185.43	0.608641708	wago1	herma
ok1074	ctrl	red	23:ok1074:ctrl	n	276.382	164.819	0.596344914	wago1	herma
ok1074	ctrl	red	24:ok1074:ctrl	n	286.213	163.462	0.57112011	wago1	herma
ok1074	ctrl	red	25:ok1074:ctrl	n	273.35	168.611	0.6168319	wago1	herma
ok1074	ctrl	red	26:ok1074:ctrl	n	284.773	156.465	0.549437622	wago1	herma
ok1074	ctrl	red	27:ok1074:ctrl	n	289.275	184.474	0.63771152	wago1	herma
ok1074	ctrl	red	28:ok1074:ctrl	n	301.075	179.67	0.596761604	wago1	herma
ok1074	ctrl	red	29:ok1074:ctrl	n	274.844	156.34	0.568831774	wago1	herma
ok1074	ctrl	red	30:ok1074:ctrl	n	272.915	152.66	0.559368301	wago1	herma
ok1074	ctrl	red	31:ok1074:ctrl	n	301.889	167.58	0.555104691	wago1	herma
ok1074	ctrl	red	32:ok1074:ctrl	n	253.711	138.066	0.544186102	wago1	herma
ok1074	ctrl	red	33:ok1074:ctrl	n	314.201	174.798	0.55632541	wago1	herma
ok1074	ctrl	red	34:ok1074:ctrl	y	319.946	221.879	0.693488901	wago1	herma
ok1074	ctrl	red	35:ok1074:ctrl	n	291.247	172.288	0.591552874	wago1	herma
ok1074	ctrl	red	36:ok1074:ctrl	n	261.523	150.849	0.576809688	wago1	herma
ok1074	ctrl	red	37:ok1074:ctrl	n	271.429	155.96	0.574588566	wago1	herma
ok1074	ctrl	red	38:ok1074:ctrl	n	283.452	161.058	0.568202024	wago1	herma
ok1074	ctrl	red	39:ok1074:ctrl	n	293.871	175.054	0.59568314	wago1	herma
ok1074	ctrl	red	40:ok1074:ctrl	n	316.393	178.358	0.563722965	wago1	herma
ok1074	ctrl	red	41:ok1074:ctrl	n	266.863	142.702	0.534738799	wago1	herma
ok1074	ctrl	red	42:ok1074:ctrl	n	280.033	157.645	0.562951509	wago1	herma
ok1074	ctrl	red	43:ok1074:ctrl	n	299.024	155.655	0.520543502	wago1	herma
ok1074	ctrl	red	44:ok1074:ctrl	n	299.825	173.707	0.579361294	wago1	herma
ok1074	ctrl	red	45:ok1074:ctrl	n	282.293	157.977	0.559620678	wago1	herma
ok1074	ctrl	red	46:ok1074:ctrl	n	281.341	162.149	0.576343299	wago1	herma
ok1074	ctrl	red	47:ok1074:ctrl	n	268.408	150.964	0.562442252	wago1	herma
ok1074	ctrl	red	48:ok1074:ctrl	n	320.41	187.816	0.586173965	wago1	herma
ok1074	ctrl	red	49:ok1074:ctrl	n	280.103	163.545	0.583874503	wago1	herma
ok1074	ctrl	red	50:ok1074:ctrl	n	272.654	149.159	0.547063311	wago1	herma
ok1074	ctrl	red	51:ok1074:ctrl	n	294.396	162.254	0.551141999	wago1	herma
ok1074	ctrl	red	52:ok1074:ctrl	n	285.343	152.133	0.533158339	wago1	herma
ok1074	ctrl	red	53:ok1074:ctrl	n	268.483	154.423	0.575168633	wago1	herma
ok1074	ctrl	red	54:ok1074:ctrl	n	296.132	181.999	0.614587414	wago1	herma
ok1074	ctrl	red	55:ok1074:ctrl	n	259.773	138.607	0.533569694	wago1	herma
ok1074	ctrl	red	56:ok1074:ctrl	n	304.949	168.568	0.552774398	wago1	herma
ok1074	ctrl	red	57:ok1074:ctrl	n	283.333	164.012	0.578866563	wago1	herma
ok1074	ctrl	red	58:ok1074:ctrl	n	274.781	168.284	0.612429535	wago1	herma
ok1074	ctrl	red	59:ok1074:ctrl	n	291.297	163.764	0.562189106	wago1	herma
ok1074	ctrl	red	60:ok1074:ctrl	n	275.175	158.532	0.576113382	wago1	herma
ok1074	ctrl	red	61:ok1074:ctrl	n	270.525	157.196	0.581077534	wago1	herma
ok1074	ctrl	red	62:ok1074:ctrl	n	315.556	180.661	0.572516447	wago1	herma
ok1074	ctrl	red	63:ok1074:ctrl	n	283.544	177.021	0.624315803	wago1	herma
ok1074	ctrl	red	64:ok1074:ctrl	n	265.919	152.616	0.573919126	wago1	herma
ok1074	ctrl	red	65:ok1074:ctrl	n	265.029	142.915	0.539242875	wago1	herma
ok1074	ctrl	red	66:ok1074:ctrl	n	278.299	173.584	0.623732029	wago1	herma
ok1074	ctrl	red	67:ok1074:ctrl	n	264.765	144.157	0.544471512	wago1	herma
ok1074	ctrl	red	68:ok1074:ctrl	n	259.441	140.729	0.542431613	wago1	herma
ok1074	ctrl	red	69:ok1074:ctrl	n	244.899	139.783	0.570778158	wago1	herma
ok1074	gfp	red	1:ok1074:gfp	n	258.258	143.548	0.555831765	wago1	herma
ok1074	gfp	red	2:ok1074:gfp	n	277.215	180.282	0.650332774	wago1	herma
ok1074	gfp	red	3:ok1074:gfp	n	261.531	143.146	0.547338556	wago1	herma
ok1074	gfp	red	4:ok1074:gfp	n	267.383	155.7	0.582310768	wago1	herma
ok1074	gfp	red	5:ok1074:gfp	n	254.022	129.095	0.508204014	wago1	herma
ok1074	gfp	red	6:ok1074:gfp	n	262.458	159.073	0.606089355	wago1	herma
ok1074	gfp	red	7:ok1074:gfp	n	254.648	147.25	0.578249191	wago1	herma
ok1074	gfp	red	8:ok1074:gfp	n	265.793	165.296	0.621897492	wago1	herma
ok1074	gfp	red	9:ok1074:gfp	n	241.135	130.16	0.539780621	wago1	herma
ok1074	gfp	red	10:ok1074:gfp	n	248.765	123.383	0.495982152	wago1	herma
ok1074	gfp	red	11:ok1074:gfp	n	252.088	140.016	0.55542509	wago1	herma
ok1074	gfp	red	12:ok1074:gfp	n	250.741	144.04	0.574457309	wago1	herma
ok1074	gfp	red	13:ok1074:gfp	n	232.418	124.196	0.534364808	wago1	herma
ok1074	gfp	red	14:ok1074:gfp	n	268.193	158.111	0.58954186	wago1	herma
ok1074	gfp	red	15:ok1074:gfp	n	249.142	122.76	0.492731053	wago1	herma
ok1074	gfp	red	16:ok1074:gfp	y	256.258	135.677	0.52945469	wago1	herma
ok1074	gfp	red	17:ok1074:gfp	n	251.725	137.031	0.544367862	wago1	herma
ok1074	gfp	red	18:ok1074:gfp	n	253.544	154.364	0.608825293	wago1	herma
ok1074	gfp	red	19:ok1074:gfp	n	252.293	128.245	0.50831771	wago1	herma
ok1074	gfp	red	20:ok1074:gfp	n	254.371	147.549	0.58005433	wago1	herma
ok1074	gfp	red	21:ok1074:gfp	n	249.64	139.424	0.55850024	wago1	herma
ok1074	gfp	red	22:ok1074:gfp	n	258.752	159.062	0.614727616	wago1	herma
ok1074	gfp	red	23:ok1074:gfp	n	229.001	122.484	0.534862293	wago1	herma
ok1074	gfp	red	24:ok1074:gfp	n	252.316	136.827	0.542284278	wago1	herma
ok1074	gfp	red	25:ok1074:gfp	n	245.491	143.464	0.584396169	wago1	herma
ok1074	gfp	red	26:ok1074:gfp	n	241.147	132.305	0.54864875	wago1	herma
ok1074	gfp	red	27:ok1074:gfp	n	262.69	157.108	0.598073775	wago1	herma
ok1074	gfp	red	28:ok1074:gfp	n	261.159	149.241	0.571456469	wago1	herma
ok1074	gfp	red	29:ok1074:gfp	n	268.767	149.875	0.557639145	wago1	herma
ok1074	gfp	red	30:ok1074:gfp	n	239.226	127.901	0.534645064	wago1	herma
ok1074	gfp	red	31:ok1074:gfp	n	242.43	121.846	0.502602813	wago1	herma
ok1074	gfp	red	32:ok1074:gfp	n	245.365	122.697	0.500059096	wago1	herma
ok1074	gfp	red	33:ok1074:gfp	n	224.858	118.94	0.528956052	wago1	herma
ok1074	gfp	red	34:ok1074:gfp	n	237.709	129.371	0.544241068	wago1	herma
ok1074	gfp	red	35:ok1074:gfp	n	259.125	140.057	0.540499759	wago1	herma
ok1074	gfp	red	36:ok1074:gfp	n	254.982	147.115	0.576962295	wago1	herma
ok1074	gfp	red	37:ok1074:gfp	n	244.088	132.338	0.542173315	wago1	herma
ok1074	gfp	red	38:ok1074:gfp	n	269.711	143.726	0.532888907	wago1	herma
ok1074	gfp	red	39:ok1074:gfp	n	243.784	132.066	0.541733666	wago1	herma
ok1074	gfp	red	40:ok1074:gfp	n	263.325	165.4	0.628121143	wago1	herma
ok1074	gfp	red	41:ok1074:gfp	n	239.085	132.034	0.552247109	wago1	herma
ok1074	gfp	red	42:ok1074:gfp	n	245.084	143.576	0.585823636	wago1	herma
ok1074	gfp	red	43:ok1074:gfp	n	256.404	150.645	0.587529836	wago1	herma
ok1074	gfp	red	44:ok1074:gfp	n	249.014	142.42	0.571935714	wago1	herma
ok1074	gfp	red	45:ok1074:gfp	n	257.052	149.06	0.57988267	wago1	herma
ok1074	gfp	red	46:ok1074:gfp	n	255.967	140.686	0.549625538	wago1	herma
ok1074	gfp	red	47:ok1074:gfp	n	250.021	133.086	0.532299287	wago1	herma
ok1074	gfp	red	48:ok1074:gfp	n	250.674	142.547	0.568654906	wago1	herma
ok1074	gfp	red	49:ok1074:gfp	n	237.041	126.5	0.533662953	wago1	herma
ok1074	gfp	red	50:ok1074:gfp	n	282.429	166.285	0.588767442	wago1	herma
ok1074	gfp	red	51:ok1074:gfp	n	248.724	145.835	0.586332642	wago1	herma
ok1074	gfp	red	52:ok1074:gfp	n	230.894	121.863	0.527787643	wago1	herma
ok1074	gfp	red	53:ok1074:gfp	n	239.648	121.186	0.505683336	wago1	herma
ok1074	gfp	red	54:ok1074:gfp	n	259.778	146.893	0.565455889	wago1	herma
ok1074	gfp	red	55:ok1074:gfp	n	235.514	118.833	0.504568731	wago1	herma
ok1074	gfp	red	56:ok1074:gfp	n	250.901	145.753	0.58091837	wago1	herma
ok1074	gfp	red	57:ok1074:gfp	n	246.161	133.764	0.543400457	wago1	herma
ok1074	gfp	red	58:ok1074:gfp	n	247.064	131.841	0.533630962	wago1	herma
ok1074	gfp	red	59:ok1074:gfp	n	249.458	137.859	0.552634111	wago1	herma
ok1074	gfp	red	60:ok1074:gfp	n	229.2	111.167	0.485021815	wago1	herma
ok1074	gfp	red	61:ok1074:gfp	n	250.031	142.384	0.569465386	wago1	herma
ok1074	gfp	red	62:ok1074:gfp	n	236.154	119.612	0.506499996	wago1	herma
ok1074	gfp	red	63:ok1074:gfp	n	244.845	120.49	0.492107252	wago1	herma
ok1074	gfp	red	64:ok1074:gfp	n	237.102	127.159	0.53630505	wago1	herma
ok1074	gfp	red	65:ok1074:gfp	n	263.723	150.023	0.568865818	wago1	herma
ok1074	gfp	red	66:ok1074:gfp	n	253.997	136.88	0.538904003	wago1	herma
ok1074	gfp	red	67:ok1074:gfp	n	249.965	138.105	0.55249735	wago1	herma
wt	ctrl	green	1:wt:ctrl	n	441.579	248.97	0.563817573	wago3	herma
wt	ctrl	green	2:wt:ctrl	n	394.605	183.108	0.464028586	wago3	herma
wt	ctrl	green	3:wt:ctrl	n	393.847	207.977	0.528065467	wago3	herma
wt	ctrl	green	4:wt:ctrl	n	412.662	201.537	0.488382744	wago3	herma
wt	ctrl	green	5:wt:ctrl	n	415.275	227.271	0.54727831	wago3	herma
wt	ctrl	green	6:wt:ctrl	n	416.972	213.145	0.511173412	wago3	herma
wt	ctrl	green	7:wt:ctrl	n	457.804	235.373	0.51413487	wago3	herma
wt	ctrl	green	8:wt:ctrl	n	410.384	243.416	0.593142033	wago3	herma
wt	ctrl	green	9:wt:ctrl	n	410.347	189.333	0.461397305	wago3	herma
wt	ctrl	green	10:wt:ctrl	n	468.426	244.514	0.521990667	wago3	herma
wt	ctrl	green	11:wt:ctrl	n	424.586	234.085	0.551325291	wago3	herma
wt	ctrl	green	12:wt:ctrl	n	419.224	215.568	0.514207202	wago3	herma
wt	ctrl	green	13:wt:ctrl	n	408.439	181.294	0.443870443	wago3	herma
wt	ctrl	green	14:wt:ctrl	n	409.707	199.722	0.487475196	wago3	herma
wt	ctrl	green	15:wt:ctrl	n	452.109	223.047	0.493347843	wago3	herma
wt	ctrl	green	16:wt:ctrl	n	423.86	209.337	0.493882414	wago3	herma
wt	ctrl	green	17:wt:ctrl	n	411.111	208.45	0.507040678	wago3	herma
wt	ctrl	green	18:wt:ctrl	n	430.737	255.791	0.593844968	wago3	herma
wt	ctrl	green	19:wt:ctrl	n	442.747	271.104	0.612322613	wago3	herma
wt	ctrl	green	20:wt:ctrl	n	483.357	244.591	0.506025567	wago3	herma
wt	ctrl	green	21:wt:ctrl	y	443.351	217.798	0.491254108	wago3	herma
wt	ctrl	green	22:wt:ctrl	n	443.032	240.331	0.542468716	wago3	herma
wt	ctrl	green	23:wt:ctrl	n	419.079	198.175	0.472882201	wago3	herma
wt	ctrl	green	24:wt:ctrl	n	434.667	209.42	0.481794109	wago3	herma
wt	ctrl	green	25:wt:ctrl	n	444.776	239.386	0.53821699	wago3	herma
wt	ctrl	green	26:wt:ctrl	n	377.163	188.178	0.498930171	wago3	herma
wt	ctrl	green	27:wt:ctrl	n	443.336	237.287	0.535230615	wago3	herma
wt	ctrl	green	28:wt:ctrl	n	455.384	275.35	0.604654533	wago3	herma
wt	ctrl	green	29:wt:ctrl	n	477.704	258.971	0.542116038	wago3	herma
wt	ctrl	green	30:wt:ctrl	n	397.859	192.74	0.484442981	wago3	herma
wt	ctrl	green	31:wt:ctrl	n	426.994	227.2	0.532091786	wago3	herma
wt	ctrl	green	32:wt:ctrl	n	420.456	234.761	0.558348555	wago3	herma
wt	ctrl	green	33:wt:ctrl	n	408.053	203.263	0.49812892	wago3	herma
wt	ctrl	green	34:wt:ctrl	n	443.656	245.538	0.553442307	wago3	herma
wt	ctrl	green	35:wt:ctrl	n	485.63	264.75	0.545168132	wago3	herma
wt	ctrl	green	36:wt:ctrl	n	431.72	242.769	0.562329751	wago3	herma
wt	ctrl	green	37:wt:ctrl	n	445.693	231.088	0.518491428	wago3	herma
wt	ctrl	green	38:wt:ctrl	n	410.959	189.796	0.461836826	wago3	herma
wt	ctrl	green	39:wt:ctrl	n	440.919	215.794	0.489418691	wago3	herma
wt	ctrl	green	40:wt:ctrl	n	502.372	252.706	0.503025646	wago3	herma
wt	ctrl	green	41:wt:ctrl	n	427.459	231.389	0.541312734	wago3	herma
wt	ctrl	green	42:wt:ctrl	n	387.536	228.813	0.590430308	wago3	herma
wt	ctrl	green	43:wt:ctrl	n	432.131	213.265	0.493519326	wago3	herma
wt	ctrl	green	44:wt:ctrl	n	400.615	217.319	0.542463462	wago3	herma
wt	ctrl	green	45:wt:ctrl	n	421.689	228.454	0.541759448	wago3	herma
wt	ctrl	green	46:wt:ctrl	n	451.215	258.136	0.57209091	wago3	herma
wt	ctrl	green	47:wt:ctrl	n	460.053	238.61	0.518657633	wago3	herma
wt	ctrl	green	48:wt:ctrl	n	429.632	213.947	0.497977339	wago3	herma
wt	ctrl	green	49:wt:ctrl	n	436.943	211.35	0.483701535	wago3	herma
wt	ctrl	green	50:wt:ctrl	n	396.608	186.566	0.470404026	wago3	herma
wt	ctrl	green	51:wt:ctrl	n	398.178	207.468	0.521043352	wago3	herma
wt	ctrl	green	52:wt:ctrl	n	400.723	213.315	0.532325322	wago3	herma
wt	ctrl	green	53:wt:ctrl	n	418.531	216.185	0.516532826	wago3	herma
wt	ctrl	green	54:wt:ctrl	n	454.001	246.9	0.543831401	wago3	herma
wt	ctrl	green	55:wt:ctrl	n	396.267	204.067	0.51497349	wago3	herma
wt	ctrl	green	56:wt:ctrl	n	365.048	165.196	0.45253227	wago3	herma
wt	ctrl	green	57:wt:ctrl	n	403.344	181.638	0.450330239	wago3	herma
wt	ctrl	green	58:wt:ctrl	n	443.297	246.69	0.556489216	wago3	herma
wt	ctrl	green	59:wt:ctrl	n	436.559	250.992	0.574932598	wago3	herma
wt	ctrl	green	60:wt:ctrl	n	405.584	240.606	0.593233461	wago3	herma
wt	ctrl	green	61:wt:ctrl	n	380.112	205.724	0.54121943	wago3	herma
wt	ctrl	green	62:wt:ctrl	n	380.923	190.47	0.500022314	wago3	herma
wt	ctrl	green	63:wt:ctrl	n	392.674	192.226	0.489530756	wago3	herma
wt	ctrl	green	64:wt:ctrl	n	411.148	218.074	0.530402677	wago3	herma
wt	ctrl	green	65:wt:ctrl	n	417.66	221.915	0.531329311	wago3	herma
wt	ctrl	green	66:wt:ctrl	n	429.003	226.639	0.528292343	wago3	herma
pk1673	gfp	green	1:pk1673:gfp	n	472.218	235.229	0.498136454	wago3	herma
pk1673	gfp	green	2:pk1673:gfp	n	444.665	247.805	0.557284697	wago3	herma
pk1673	gfp	green	3:pk1673:gfp	n	416.416	232.732	0.55889303	wago3	herma
pk1673	gfp	green	4:pk1673:gfp	n	442.763	243.609	0.550201801	wago3	herma
pk1673	gfp	green	5:pk1673:gfp	n	420.839	258.973	0.6153731	wago3	herma
pk1673	gfp	green	6:pk1673:gfp	n	479.332	268.997	0.561191408	wago3	herma
pk1673	gfp	green	7:pk1673:gfp	n	406.945	280.017	0.688095443	wago3	herma
pk1673	gfp	green	8:pk1673:gfp	n	404.41	214.334	0.52999184	wago3	herma
pk1673	gfp	green	9:pk1673:gfp	n	464.587	305.173	0.656869435	wago3	herma
pk1673	gfp	green	10:pk1673:gfp	n	625.287	511.943	0.818732838	wago3	herma
pk1673	gfp	green	11:pk1673:gfp	n	489.941	311.364	0.635513256	wago3	herma
pk1673	gfp	green	12:pk1673:gfp	n	451.943	243.224	0.538174062	wago3	herma
pk1673	gfp	green	13:pk1673:gfp	n	438.237	222.525	0.507773191	wago3	herma
pk1673	gfp	green	14:pk1673:gfp	n	423.989	254.334	0.599859902	wago3	herma
pk1673	gfp	green	15:pk1673:gfp	n	540.862	389.553	0.72024472	wago3	herma
pk1673	gfp	green	16:pk1673:gfp	n	467.467	306.1	0.65480558	wago3	herma
pk1673	gfp	green	17:pk1673:gfp	n	435.883	243.689	0.55906975	wago3	herma
pk1673	gfp	green	18:pk1673:gfp	n	445.103	262.596	0.589966817	wago3	herma
pk1673	gfp	green	19:pk1673:gfp	n	468.324	260.41	0.556046669	wago3	herma
pk1673	gfp	green	20:pk1673:gfp	n	423.031	272.116	0.643253095	wago3	herma
pk1673	gfp	green	21:pk1673:gfp	n	381.085	208.133	0.546158993	wago3	herma
pk1673	gfp	green	22:pk1673:gfp	n	389.027	197.636	0.508026435	wago3	herma
pk1673	gfp	green	23:pk1673:gfp	n	410.403	255.043	0.621445262	wago3	herma
pk1673	gfp	green	24:pk1673:gfp	n	499.804	334.777	0.669816568	wago3	herma
pk1673	gfp	green	25:pk1673:gfp	n	429.365	282.399	0.657713135	wago3	herma
pk1673	gfp	green	26:pk1673:gfp	n	485.798	293.483	0.604125583	wago3	herma
pk1673	gfp	green	27:pk1673:gfp	n	419.3	244.365	0.58279275	wago3	herma
pk1673	gfp	green	28:pk1673:gfp	n	383.126	229.013	0.597748521	wago3	herma
pk1673	gfp	green	29:pk1673:gfp	n	432.319	223.914	0.517936986	wago3	herma
pk1673	gfp	green	30:pk1673:gfp	n	456.17	308.205	0.675636276	wago3	herma
pk1673	gfp	green	31:pk1673:gfp	n	551.429	384.715	0.697669147	wago3	herma
pk1673	gfp	green	32:pk1673:gfp	n	394.918	235.473	0.596257957	wago3	herma
pk1673	gfp	green	33:pk1673:gfp	n	446.917	274.453	0.614102842	wago3	herma
pk1673	gfp	green	34:pk1673:gfp	n	423.991	219.388	0.517435512	wago3	herma
pk1673	gfp	green	35:pk1673:gfp	n	432.575	258.052	0.596548575	wago3	herma
pk1673	gfp	green	36:pk1673:gfp	n	424.432	263.465	0.620747258	wago3	herma
pk1673	gfp	green	37:pk1673:gfp	n	427.927	245.618	0.573971729	wago3	herma
pk1673	gfp	green	38:pk1673:gfp	n	640.697	483.459	0.7545829	wago3	herma
pk1673	gfp	green	39:pk1673:gfp	n	413.29	240.005	0.58071814	wago3	herma
pk1673	gfp	green	40:pk1673:gfp	n	417.616	243.877	0.583974273	wago3	herma
pk1673	gfp	green	41:pk1673:gfp	n	416.274	302.13	0.72579599	wago3	herma
pk1673	gfp	green	42:pk1673:gfp	n	509.987	298.365	0.585044325	wago3	herma
pk1673	gfp	green	43:pk1673:gfp	n	435.59	237.984	0.546348631	wago3	herma
pk1673	gfp	green	44:pk1673:gfp	n	458.329	299.547	0.65356327	wago3	herma
pk1673	gfp	green	45:pk1673:gfp	n	438.513	256.552	0.58504993	wago3	herma
pk1673	gfp	green	46:pk1673:gfp	n	462.659	251.668	0.543960022	wago3	herma
pk1673	gfp	green	47:pk1673:gfp	n	477.397	301.871	0.632326973	wago3	herma
pk1673	gfp	green	48:pk1673:gfp	n	519.836	314.688	0.605360152	wago3	herma
pk1673	gfp	green	49:pk1673:gfp	n	366.564	199.807	0.545080804	wago3	herma
pk1673	gfp	green	50:pk1673:gfp	n	447.225	231.819	0.518349824	wago3	herma
pk1673	gfp	green	51:pk1673:gfp	n	416.775	221.483	0.531421031	wago3	herma
pk1673	gfp	green	52:pk1673:gfp	y	538.087	487.84	0.90661919	wago3	herma
pk1673	gfp	green	53:pk1673:gfp	n	478.426	289.294	0.604678675	wago3	herma
pk1673	gfp	green	54:pk1673:gfp	n	431.871	266.864	0.61792526	wago3	herma
pk1673	gfp	green	55:pk1673:gfp	n	406.152	225.902	0.556200634	wago3	herma
pk1673	gfp	green	56:pk1673:gfp	n	370.37	205.425	0.554648055	wago3	herma
pk1673	ctrl	green	1:pk1673:ctrl	n	671.024	553.11	0.824277522	wago3	herma
pk1673	ctrl	green	2:pk1673:ctrl	n	647.188	450.517	0.696114576	wago3	herma
pk1673	ctrl	green	3:pk1673:ctrl	n	556.88	459.637	0.825378897	wago3	herma
pk1673	ctrl	green	4:pk1673:ctrl	n	490.716	257.093	0.523914036	wago3	herma
pk1673	ctrl	green	5:pk1673:ctrl	n	463.337	202.689	0.437454812	wago3	herma
pk1673	ctrl	green	6:pk1673:ctrl	n	451.176	249.703	0.553449208	wago3	herma
pk1673	ctrl	green	7:pk1673:ctrl	n	492.277	267.092	0.542564451	wago3	herma
pk1673	ctrl	green	8:pk1673:ctrl	y	697.181	511.284	0.733359056	wago3	herma
pk1673	ctrl	green	9:pk1673:ctrl	n	655.307	547.062	0.834817879	wago3	herma
pk1673	ctrl	green	10:pk1673:ctrl	n	588.316	537.363	0.913391783	wago3	herma
pk1673	ctrl	green	11:pk1673:ctrl	n	645.313	618.585	0.95858134	wago3	herma
pk1673	ctrl	green	12:pk1673:ctrl	n	437.408	258.634	0.591287768	wago3	herma
pk1673	ctrl	green	13:pk1673:ctrl	n	495.1	402.211	0.812383357	wago3	herma
pk1673	ctrl	green	14:pk1673:ctrl	n	444.826	257.051	0.57786865	wago3	herma
pk1673	ctrl	green	15:pk1673:ctrl	n	503.812	359.482	0.713524092	wago3	herma
pk1673	ctrl	green	16:pk1673:ctrl	n	618.95	467.588	0.755453591	wago3	herma
pk1673	ctrl	green	17:pk1673:ctrl	n	425.767	206.398	0.48476749	wago3	herma
pk1673	ctrl	green	18:pk1673:ctrl	n	451.386	262.645	0.581863416	wago3	herma
pk1673	ctrl	green	19:pk1673:ctrl	n	502.407	297.03	0.591213896	wago3	herma
pk1673	ctrl	green	20:pk1673:ctrl	n	493.329	293.134	0.59419576	wago3	herma
pk1673	ctrl	green	21:pk1673:ctrl	n	817.552	704.331	0.861512173	wago3	herma
pk1673	ctrl	green	22:pk1673:ctrl	n	485.841	252.443	0.519600034	wago3	herma
pk1673	ctrl	green	23:pk1673:ctrl	n	540.342	354.801	0.656623028	wago3	herma
pk1673	ctrl	green	24:pk1673:ctrl	n	487.745	354.201	0.726201191	wago3	herma
pk1673	ctrl	green	25:pk1673:ctrl	n	439.575	240.676	0.547519763	wago3	herma
pk1673	ctrl	green	26:pk1673:ctrl	n	429.254	256.358	0.597217498	wago3	herma
pk1673	ctrl	green	27:pk1673:ctrl	n	707.059	640.327	0.905620323	wago3	herma
pk1673	ctrl	green	28:pk1673:ctrl	n	664.997	592.851	0.891509285	wago3	herma
pk1673	ctrl	green	29:pk1673:ctrl	n	841.067	694.791	0.826082821	wago3	herma
pk1673	ctrl	green	30:pk1673:ctrl	n	438.07	272.702	0.622507818	wago3	herma
pk1673	ctrl	green	31:pk1673:ctrl	n	426.897	263.373	0.616947414	wago3	herma
pk1673	ctrl	green	32:pk1673:ctrl	n	500.292	273.878	0.547436297	wago3	herma
pk1673	ctrl	green	33:pk1673:ctrl	n	651.862	507.713	0.778865772	wago3	herma
pk1673	ctrl	green	34:pk1673:ctrl	n	487.881	220.814	0.452598072	wago3	herma
pk1673	ctrl	green	35:pk1673:ctrl	n	920.958	756.245	0.821150367	wago3	herma
pk1673	ctrl	green	36:pk1673:ctrl	n	536.584	415.079	0.773558287	wago3	herma
pk1673	ctrl	green	37:pk1673:ctrl	n	583.003	434.57	0.745399252	wago3	herma
pk1673	ctrl	green	38:pk1673:ctrl	n	475.418	293.085	0.616478552	wago3	herma
pk1673	ctrl	green	39:pk1673:ctrl	n	516.741	304.304	0.58889076	wago3	herma
pk1673	ctrl	green	40:pk1673:ctrl	n	706.384	577.815	0.817989932	wago3	herma
pk1673	ctrl	green	41:pk1673:ctrl	n	714.933	457.379	0.639750858	wago3	herma
pk1673	ctrl	green	42:pk1673:ctrl	n	675.013	601.65	0.891316167	wago3	herma
pk1673	ctrl	green	43:pk1673:ctrl	n	850.897	643.079	0.755765974	wago3	herma
pk1673	ctrl	green	44:pk1673:ctrl	n	802.806	714.84	0.890426828	wago3	herma
pk1673	ctrl	green	45:pk1673:ctrl	n	449.594	247.893	0.551370792	wago3	herma
pk1673	ctrl	green	46:pk1673:ctrl	n	766.042	697.718	0.910809068	wago3	herma
pk1673	ctrl	green	47:pk1673:ctrl	n	597.754	494.157	0.826689575	wago3	herma
pk1673	ctrl	green	48:pk1673:ctrl	n	444.53	225.469	0.507207613	wago3	herma
pk1673	ctrl	green	49:pk1673:ctrl	n	674.01	547.6	0.812450854	wago3	herma
pk1673	ctrl	green	50:pk1673:ctrl	n	589.756	453.631	0.769184205	wago3	herma
pk1673	ctrl	green	51:pk1673:ctrl	n	464.322	300.314	0.646779606	wago3	herma
pk1673	ctrl	green	52:pk1673:ctrl	n	436.865	266.265	0.609490346	wago3	herma
pk1673	ctrl	green	53:pk1673:ctrl	n	652.364	525.485	0.805508888	wago3	herma
pk1673	ctrl	green	54:pk1673:ctrl	n	651.126	482.705	0.74133885	wago3	herma
pk1673	ctrl	green	55:pk1673:ctrl	n	588.625	569.203	0.96700446	wago3	herma
pk1673	ctrl	green	56:pk1673:ctrl	n	542.996	493.087	0.908085879	wago3	herma
pk1673	ctrl	green	57:pk1673:ctrl	n	536.685	367.493	0.684746173	wago3	herma
pk1673	ctrl	green	58:pk1673:ctrl	n	849.224	720.493	0.848413375	wago3	herma
pk1673	ctrl	green	59:pk1673:ctrl	n	475.376	275.348	0.5792215	wago3	herma
pk1673	ctrl	green	60:pk1673:ctrl	n	700.113	598.868	0.85538763	wago3	herma
pk1673	ctrl	green	61:pk1673:ctrl	n	545.025	380.294	0.697755149	wago3	herma
pk1673	ctrl	green	62:pk1673:ctrl	n	508.66	376.994	0.74115126	wago3	herma
pk1673	ctrl	green	63:pk1673:ctrl	n	484.488	345.6	0.713330361	wago3	herma
pk1673	ctrl	green	64:pk1673:ctrl	n	847.859	773.188	0.911929932	wago3	herma
pk1673	ctrl	green	65:pk1673:ctrl	n	698.171	618.211	0.885472184	wago3	herma
wt	gfp	green	1:wt:gfp	n	230.532	95.512	0.414311245	wago3	herma
wt	gfp	green	2:wt:gfp	n	192.568	55.969	0.290645382	wago3	herma
wt	gfp	green	3:wt:gfp	n	370.6	184.629	0.498189423	wago3	herma
wt	gfp	green	4:wt:gfp	n	306.473	153.463	0.500739054	wago3	herma
wt	gfp	green	5:wt:gfp	n	239.65	99.978	0.417183392	wago3	herma
wt	gfp	green	6:wt:gfp	n	254.532	120.127	0.471952446	wago3	herma
wt	gfp	green	7:wt:gfp	n	349.373	208.696	0.597344386	wago3	herma
wt	gfp	green	8:wt:gfp	n	236.552	96.576	0.408265413	wago3	herma
wt	gfp	green	9:wt:gfp	n	377.578	173.007	0.458202014	wago3	herma
wt	gfp	green	10:wt:gfp	n	254.41	121.488	0.477528399	wago3	herma
wt	gfp	green	11:wt:gfp	n	207.43	65.334	0.314968905	wago3	herma
wt	gfp	green	12:wt:gfp	n	224.298	75.148	0.335036425	wago3	herma
wt	gfp	green	13:wt:gfp	n	232.974	90.992	0.390567188	wago3	herma
wt	gfp	green	14:wt:gfp	n	197.848	72.867	0.368297885	wago3	herma
wt	gfp	green	15:wt:gfp	n	213.819	67.922	0.317661199	wago3	herma
wt	gfp	green	16:wt:gfp	n	313.176	155.885	0.497755256	wago3	herma
wt	gfp	green	17:wt:gfp	n	229.958	99.148	0.431156994	wago3	herma
wt	gfp	green	18:wt:gfp	n	357.744	200.366	0.56008207	wago3	herma
wt	gfp	green	19:wt:gfp	y	223.125	88.632	0.397230252	wago3	herma
wt	gfp	green	20:wt:gfp	n	210.073	69.641	0.331508571	wago3	herma
wt	gfp	green	21:wt:gfp	n	336.597	160.657	0.477297777	wago3	herma
wt	gfp	green	22:wt:gfp	n	211.069	67.42	0.319421611	wago3	herma
wt	gfp	green	23:wt:gfp	n	341.713	198.333	0.58040812	wago3	herma
wt	gfp	green	24:wt:gfp	n	189.647	50.789	0.267808086	wago3	herma
wt	gfp	green	25:wt:gfp	n	202.166	71.028	0.351335042	wago3	herma
wt	gfp	green	26:wt:gfp	n	233.751	85.052	0.363857267	wago3	herma
wt	gfp	green	27:wt:gfp	n	242.617	106.228	0.437842361	wago3	herma
wt	gfp	green	28:wt:gfp	n	298.448	149.528	0.501018603	wago3	herma
wt	gfp	green	29:wt:gfp	n	224.874	92.44	0.411074646	wago3	herma
wt	gfp	green	30:wt:gfp	n	223.612	113.995	0.509789278	wago3	herma
wt	gfp	green	31:wt:gfp	n	182.716	54.817	0.300012041	wago3	herma
wt	gfp	green	32:wt:gfp	n	183	60.218	0.329060109	wago3	herma
wt	gfp	green	33:wt:gfp	n	175.987	46.375	0.263513782	wago3	herma
wt	gfp	green	34:wt:gfp	n	243.824	103.721	0.425392906	wago3	herma
wt	gfp	green	35:wt:gfp	n	185.777	45.432	0.244551263	wago3	herma
wt	gfp	green	36:wt:gfp	n	256.273	119.459	0.466139625	wago3	herma
wt	gfp	green	37:wt:gfp	n	284.765	142.936	0.501943708	wago3	herma
wt	gfp	green	38:wt:gfp	n	202.456	67.256	0.332200577	wago3	herma
wt	gfp	green	39:wt:gfp	n	328.869	173.67	0.52808261	wago3	herma
wt	gfp	green	40:wt:gfp	n	195.402	58.289	0.298302986	wago3	herma
wt	gfp	green	41:wt:gfp	n	276.807	123.992	0.447936649	wago3	herma
wt	gfp	green	42:wt:gfp	n	204.026	70.298	0.344554125	wago3	herma
wt	gfp	green	43:wt:gfp	n	267.334	117.282	0.438709629	wago3	herma
wt	gfp	green	44:wt:gfp	n	370.759	180.342	0.486413007	wago3	herma
wt	gfp	green	45:wt:gfp	n	329.574	153.964	0.467160638	wago3	herma
wt	gfp	green	46:wt:gfp	n	287.837	154.116	0.535428037	wago3	herma
wt	gfp	green	47:wt:gfp	n	205.859	72.675	0.353032901	wago3	herma
wt	gfp	green	48:wt:gfp	n	199.742	70.052	0.350712419	wago3	herma
wt	gfp	green	49:wt:gfp	n	254.787	114.391	0.448967177	wago3	herma
wt	gfp	green	50:wt:gfp	n	306.266	148.52	0.48493793	wago3	herma
wt	gfp	green	51:wt:gfp	n	163.654	37.275	0.227767118	wago3	herma
wt	gfp	green	52:wt:gfp	n	187.042	60.943	0.325825216	wago3	herma
wt	gfp	green	53:wt:gfp	n	234.874	77.503	0.329976924	wago3	herma
wt	gfp	green	54:wt:gfp	n	243.305	109.443	0.44981813	wago3	herma
wt	gfp	green	55:wt:gfp	n	286.341	137.401	0.479850947	wago3	herma
wt	gfp	green	56:wt:gfp	n	354.032	169.747	0.479467958	wago3	herma
wt	gfp	green	57:wt:gfp	n	236.721	90.823	0.383671073	wago3	herma
wt	gfp	green	58:wt:gfp	n	324.51	191.842	0.591174386	wago3	herma
wt	gfp	green	59:wt:gfp	n	276.252	125.522	0.454374991	wago3	herma
wt	gfp	green	60:wt:gfp	n	240.463	109.366	0.454814254	wago3	herma
wt	gfp	green	61:wt:gfp	n	381.397	189.812	0.49767565	wago3	herma
wt	gfp	green	62:wt:gfp	n	293.312	139.617	0.476001664	wago3	herma
wt	gfp	green	63:wt:gfp	n	253.436	113.404	0.447466027	wago3	herma
wt	ctrl	red	1:wt:ctrl	n	232.874	127.145	0.545981947	wago3	herma
wt	ctrl	red	2:wt:ctrl	n	223.443	114.461	0.512260398	wago3	herma
wt	ctrl	red	3:wt:ctrl	n	219.643	104.114	0.474014651	wago3	herma
wt	ctrl	red	4:wt:ctrl	n	217.813	108.185	0.496687526	wago3	herma
wt	ctrl	red	5:wt:ctrl	n	217.011	99.601	0.458967518	wago3	herma
wt	ctrl	red	6:wt:ctrl	n	213.456	105.532	0.494396972	wago3	herma
wt	ctrl	red	7:wt:ctrl	n	236.386	123.87	0.524015805	wago3	herma
wt	ctrl	red	8:wt:ctrl	n	236.119	124.613	0.527755073	wago3	herma
wt	ctrl	red	9:wt:ctrl	n	227.431	112.507	0.4946863	wago3	herma
wt	ctrl	red	10:wt:ctrl	n	224.076	121.943	0.544203752	wago3	herma
wt	ctrl	red	11:wt:ctrl	n	236.776	136.621	0.577005271	wago3	herma
wt	ctrl	red	12:wt:ctrl	n	223.042	112.338	0.503662987	wago3	herma
wt	ctrl	red	13:wt:ctrl	n	233.016	111.864	0.480070038	wago3	herma
wt	ctrl	red	14:wt:ctrl	n	218.532	95.19	0.435588381	wago3	herma
wt	ctrl	red	15:wt:ctrl	n	227.813	123.373	0.541553818	wago3	herma
wt	ctrl	red	16:wt:ctrl	n	237.361	112.639	0.474547209	wago3	herma
wt	ctrl	red	17:wt:ctrl	n	236.413	120.411	0.509324783	wago3	herma
wt	ctrl	red	18:wt:ctrl	n	226.479	106.578	0.470586677	wago3	herma
wt	ctrl	red	19:wt:ctrl	n	241.041	137.989	0.572471073	wago3	herma
wt	ctrl	red	20:wt:ctrl	n	257.889	129.122	0.500688281	wago3	herma
wt	ctrl	red	21:wt:ctrl	y	229.445	118.252	0.515382771	wago3	herma
wt	ctrl	red	22:wt:ctrl	n	235.76	123.225	0.522671361	wago3	herma
wt	ctrl	red	23:wt:ctrl	n	232.866	123.244	0.529248581	wago3	herma
wt	ctrl	red	24:wt:ctrl	n	228.39	113.347	0.496287053	wago3	herma
wt	ctrl	red	25:wt:ctrl	n	225.562	112.485	0.498687722	wago3	herma
wt	ctrl	red	26:wt:ctrl	n	213.378	101.109	0.473849225	wago3	herma
wt	ctrl	red	27:wt:ctrl	n	243.583	129.424	0.531334289	wago3	herma
wt	ctrl	red	28:wt:ctrl	n	237.556	126.705	0.533368974	wago3	herma
wt	ctrl	red	29:wt:ctrl	n	250.308	136.161	0.543973824	wago3	herma
wt	ctrl	red	30:wt:ctrl	n	221.035	113.156	0.511937024	wago3	herma
wt	ctrl	red	31:wt:ctrl	n	245.62	131.934	0.537146812	wago3	herma
wt	ctrl	red	32:wt:ctrl	n	223.676	111.144	0.496897298	wago3	herma
wt	ctrl	red	33:wt:ctrl	n	237.921	129.01	0.54223881	wago3	herma
wt	ctrl	red	34:wt:ctrl	n	238.728	121.76	0.510036527	wago3	herma
wt	ctrl	red	35:wt:ctrl	n	241.819	133.488	0.552016177	wago3	herma
wt	ctrl	red	36:wt:ctrl	n	238.981	121.617	0.508898197	wago3	herma
wt	ctrl	red	37:wt:ctrl	n	239.194	98.866	0.413329766	wago3	herma
wt	ctrl	red	38:wt:ctrl	n	237.029	122.194	0.515523417	wago3	herma
wt	ctrl	red	39:wt:ctrl	n	228.249	110.179	0.482714054	wago3	herma
wt	ctrl	red	40:wt:ctrl	n	235.259	124.139	0.527669505	wago3	herma
wt	ctrl	red	41:wt:ctrl	n	236.339	123.107	0.520891601	wago3	herma
wt	ctrl	red	42:wt:ctrl	n	227.981	116.951	0.512985731	wago3	herma
wt	ctrl	red	43:wt:ctrl	n	226.767	116.628	0.514307637	wago3	herma
wt	ctrl	red	44:wt:ctrl	n	236.403	121.992	0.51603406	wago3	herma
wt	ctrl	red	45:wt:ctrl	n	243.277	105.055	0.431832849	wago3	herma
wt	ctrl	red	46:wt:ctrl	n	242.645	135.987	0.560436028	wago3	herma
wt	ctrl	red	47:wt:ctrl	n	238.876	137.821	0.576956245	wago3	herma
wt	ctrl	red	48:wt:ctrl	n	227.219	116.022	0.51061751	wago3	herma
wt	ctrl	red	49:wt:ctrl	n	226.151	111.981	0.495160313	wago3	herma
wt	ctrl	red	50:wt:ctrl	n	222.485	106.107	0.476917545	wago3	herma
wt	ctrl	red	51:wt:ctrl	n	226.404	110.071	0.486170739	wago3	herma
wt	ctrl	red	52:wt:ctrl	n	233.037	113.147	0.48553234	wago3	herma
wt	ctrl	red	53:wt:ctrl	n	234.432	115.272	0.491707617	wago3	herma
wt	ctrl	red	54:wt:ctrl	n	259.818	112.996	0.434904433	wago3	herma
wt	ctrl	red	55:wt:ctrl	n	236.466	126.477	0.534863363	wago3	herma
wt	ctrl	red	56:wt:ctrl	n	232.646	96.754	0.415885079	wago3	herma
wt	ctrl	red	57:wt:ctrl	n	233.36	97.452	0.417603702	wago3	herma
wt	ctrl	red	58:wt:ctrl	n	251.068	127.907	0.509451623	wago3	herma
wt	ctrl	red	59:wt:ctrl	n	240.631	124.195	0.516122195	wago3	herma
wt	ctrl	red	60:wt:ctrl	n	235.46	126.457	0.53706362	wago3	herma
wt	ctrl	red	61:wt:ctrl	n	240.444	94.594	0.393413851	wago3	herma
wt	ctrl	red	62:wt:ctrl	n	224.838	106.594	0.474092458	wago3	herma
wt	ctrl	red	63:wt:ctrl	n	233.342	100.67	0.431426833	wago3	herma
wt	ctrl	red	64:wt:ctrl	n	235.617	102.017	0.432978096	wago3	herma
wt	ctrl	red	65:wt:ctrl	n	228.305	120.722	0.528775103	wago3	herma
wt	ctrl	red	66:wt:ctrl	n	229.354	117.645	0.512940694	wago3	herma
pk1673	gfp	red	1:pk1673:gfp	n	262.507	153.713	0.585557718	wago3	herma
pk1673	gfp	red	2:pk1673:gfp	n	272.155	164.618	0.604868549	wago3	herma
pk1673	gfp	red	3:pk1673:gfp	n	232.515	121.051	0.520615874	wago3	herma
pk1673	gfp	red	4:pk1673:gfp	n	258.58	128.384	0.496496249	wago3	herma
pk1673	gfp	red	5:pk1673:gfp	n	267.428	147.183	0.550364958	wago3	herma
pk1673	gfp	red	6:pk1673:gfp	n	250.123	145.813	0.582965181	wago3	herma
pk1673	gfp	red	7:pk1673:gfp	n	243.867	133.29	0.546568416	wago3	herma
pk1673	gfp	red	8:pk1673:gfp	n	234.189	122.978	0.525122871	wago3	herma
pk1673	gfp	red	9:pk1673:gfp	n	244.333	136.147	0.557219041	wago3	herma
pk1673	gfp	red	10:pk1673:gfp	n	269.57	156.073	0.578970212	wago3	herma
pk1673	gfp	red	11:pk1673:gfp	n	272.228	170.087	0.624796127	wago3	herma
pk1673	gfp	red	12:pk1673:gfp	n	257.172	135.616	0.527335791	wago3	herma
pk1673	gfp	red	13:pk1673:gfp	n	259.131	139.809	0.539530199	wago3	herma
pk1673	gfp	red	14:pk1673:gfp	n	235.212	125.108	0.531894631	wago3	herma
pk1673	gfp	red	15:pk1673:gfp	n	276.373	166.23	0.601469753	wago3	herma
pk1673	gfp	red	16:pk1673:gfp	n	246.961	130.223	0.527301882	wago3	herma
pk1673	gfp	red	17:pk1673:gfp	n	245.415	134.931	0.549807469	wago3	herma
pk1673	gfp	red	18:pk1673:gfp	n	229.19	113.592	0.495623718	wago3	herma
pk1673	gfp	red	19:pk1673:gfp	n	229.919	118.863	0.516977718	wago3	herma
pk1673	gfp	red	20:pk1673:gfp	n	250.131	141.223	0.564596152	wago3	herma
pk1673	gfp	red	21:pk1673:gfp	n	262.343	150.956	0.575414629	wago3	herma
pk1673	gfp	red	22:pk1673:gfp	n	227.414	108.831	0.478558928	wago3	herma
pk1673	gfp	red	23:pk1673:gfp	n	242.102	121.181	0.500536964	wago3	herma
pk1673	gfp	red	24:pk1673:gfp	n	264.278	150.869	0.570872339	wago3	herma
pk1673	gfp	red	25:pk1673:gfp	n	247.994	148.479	0.59872013	wago3	herma
pk1673	gfp	red	26:pk1673:gfp	n	240.619	127.644	0.530481799	wago3	herma
pk1673	gfp	red	27:pk1673:gfp	n	242.683	133.259	0.549107272	wago3	herma
pk1673	gfp	red	28:pk1673:gfp	n	259.098	146.446	0.565214706	wago3	herma
pk1673	gfp	red	29:pk1673:gfp	n	254.311	137.477	0.540586133	wago3	herma
pk1673	gfp	red	30:pk1673:gfp	n	266.603	156.878	0.588432988	wago3	herma
pk1673	gfp	red	31:pk1673:gfp	n	236.914	125.718	0.530648252	wago3	herma
pk1673	gfp	red	32:pk1673:gfp	n	230.361	118.346	0.513741475	wago3	herma
pk1673	gfp	red	33:pk1673:gfp	n	247.816	125.339	0.505774446	wago3	herma
pk1673	gfp	red	34:pk1673:gfp	n	243.926	132.561	0.543447603	wago3	herma
pk1673	gfp	red	35:pk1673:gfp	n	275.812	167.227	0.60630792	wago3	herma
pk1673	gfp	red	36:pk1673:gfp	n	242.008	136.639	0.564605302	wago3	herma
pk1673	gfp	red	37:pk1673:gfp	n	252.21	143.328	0.568288331	wago3	herma
pk1673	gfp	red	38:pk1673:gfp	n	253.071	145.381	0.574467244	wago3	herma
pk1673	gfp	red	39:pk1673:gfp	n	241.352	134.797	0.558507905	wago3	herma
pk1673	gfp	red	40:pk1673:gfp	n	256.628	118.022	0.459895257	wago3	herma
pk1673	gfp	red	41:pk1673:gfp	n	261.696	158.675	0.606333303	wago3	herma
pk1673	gfp	red	42:pk1673:gfp	n	250.849	134.056	0.534409147	wago3	herma
pk1673	gfp	red	43:pk1673:gfp	n	238.816	123.528	0.517251775	wago3	herma
pk1673	gfp	red	44:pk1673:gfp	n	295.46	169.117	0.572385433	wago3	herma
pk1673	gfp	red	45:pk1673:gfp	n	243.487	133.565	0.548550847	wago3	herma
pk1673	gfp	red	46:pk1673:gfp	n	248.348	144.544	0.582022001	wago3	herma
pk1673	gfp	red	47:pk1673:gfp	n	263.771	151.061	0.572697529	wago3	herma
pk1673	gfp	red	48:pk1673:gfp	n	319.208	188.896	0.591764617	wago3	herma
pk1673	gfp	red	49:pk1673:gfp	n	242	135.693	0.560714876	wago3	herma
pk1673	gfp	red	50:pk1673:gfp	n	245.239	128.61	0.524427191	wago3	herma
pk1673	gfp	red	51:pk1673:gfp	n	268.926	165.529	0.615518767	wago3	herma
pk1673	gfp	red	52:pk1673:gfp	y	283.357	177.323	0.62579361	wago3	herma
pk1673	gfp	red	53:pk1673:gfp	n	237.433	131.621	0.554350069	wago3	herma
pk1673	gfp	red	54:pk1673:gfp	n	248.477	136.679	0.550067008	wago3	herma
pk1673	gfp	red	55:pk1673:gfp	n	252.041	124.986	0.495895509	wago3	herma
pk1673	gfp	red	56:pk1673:gfp	n	234.643	118.732	0.50601126	wago3	herma
pk1673	ctrl	red	1:pk1673:ctrl	n	297.882	181.601	0.60964073	wago3	herma
pk1673	ctrl	red	2:pk1673:ctrl	n	293.134	169.963	0.579813328	wago3	herma
pk1673	ctrl	red	3:pk1673:ctrl	n	291.818	184.378	0.631825316	wago3	herma
pk1673	ctrl	red	4:pk1673:ctrl	n	248.972	128.666	0.516789037	wago3	herma
pk1673	ctrl	red	5:pk1673:ctrl	n	250.896	137.594	0.548410497	wago3	herma
pk1673	ctrl	red	6:pk1673:ctrl	n	275.666	149.682	0.542983175	wago3	herma
pk1673	ctrl	red	7:pk1673:ctrl	n	253.993	131.7	0.518518227	wago3	herma
pk1673	ctrl	red	8:pk1673:ctrl	y	301.499	178.107	0.590738278	wago3	herma
pk1673	ctrl	red	9:pk1673:ctrl	n	265.771	160.294	0.603128257	wago3	herma
pk1673	ctrl	red	10:pk1673:ctrl	n	300.914	190.183	0.632017786	wago3	herma
pk1673	ctrl	red	11:pk1673:ctrl	n	287.972	185.467	0.644045254	wago3	herma
pk1673	ctrl	red	12:pk1673:ctrl	n	264.955	145.187	0.547968523	wago3	herma
pk1673	ctrl	red	13:pk1673:ctrl	n	305.556	175.288	0.573668984	wago3	herma
pk1673	ctrl	red	14:pk1673:ctrl	n	248.171	129.027	0.519911674	wago3	herma
pk1673	ctrl	red	15:pk1673:ctrl	n	284.872	168.426	0.591233958	wago3	herma
pk1673	ctrl	red	16:pk1673:ctrl	n	258.557	130.463	0.504581195	wago3	herma
pk1673	ctrl	red	17:pk1673:ctrl	n	231.732	115.436	0.498144408	wago3	herma
pk1673	ctrl	red	18:pk1673:ctrl	n	268.193	154.626	0.576547486	wago3	herma
pk1673	ctrl	red	19:pk1673:ctrl	n	256.624	126.254	0.491980485	wago3	herma
pk1673	ctrl	red	20:pk1673:ctrl	n	266.124	149.888	0.563226165	wago3	herma
pk1673	ctrl	red	21:pk1673:ctrl	n	292.001	174.055	0.596076726	wago3	herma
pk1673	ctrl	red	22:pk1673:ctrl	n	257.939	142.378	0.551983221	wago3	herma
pk1673	ctrl	red	23:pk1673:ctrl	n	270.328	157.589	0.582954781	wago3	herma
pk1673	ctrl	red	24:pk1673:ctrl	n	296.907	191.845	0.646145089	wago3	herma
pk1673	ctrl	red	25:pk1673:ctrl	n	251.507	132.629	0.527337211	wago3	herma
pk1673	ctrl	red	26:pk1673:ctrl	n	268.717	150.593	0.56041486	wago3	herma
pk1673	ctrl	red	27:pk1673:ctrl	n	261.861	149.651	0.571490218	wago3	herma
pk1673	ctrl	red	28:pk1673:ctrl	n	285.166	163.942	0.574900234	wago3	herma
pk1673	ctrl	red	29:pk1673:ctrl	n	288.243	171.029	0.593350055	wago3	herma
pk1673	ctrl	red	30:pk1673:ctrl	n	267.023	147.585	0.552705198	wago3	herma
pk1673	ctrl	red	31:pk1673:ctrl	n	269.529	153.174	0.568302483	wago3	herma
pk1673	ctrl	red	32:pk1673:ctrl	n	263.165	138.661	0.526897574	wago3	herma
pk1673	ctrl	red	33:pk1673:ctrl	n	268.453	147.942	0.55109088	wago3	herma
pk1673	ctrl	red	34:pk1673:ctrl	n	239.367	118.042	0.49314233	wago3	herma
pk1673	ctrl	red	35:pk1673:ctrl	n	296.569	171.591	0.578587108	wago3	herma
pk1673	ctrl	red	36:pk1673:ctrl	n	275.283	170.766	0.620328898	wago3	herma
pk1673	ctrl	red	37:pk1673:ctrl	n	285.977	172.132	0.601908545	wago3	herma
pk1673	ctrl	red	38:pk1673:ctrl	n	256.502	137.586	0.536393478	wago3	herma
pk1673	ctrl	red	39:pk1673:ctrl	n	256.554	145.138	0.565721057	wago3	herma
pk1673	ctrl	red	40:pk1673:ctrl	n	285.32	178.97	0.62726062	wago3	herma
pk1673	ctrl	red	41:pk1673:ctrl	n	263.454	117.836	0.447273528	wago3	herma
pk1673	ctrl	red	42:pk1673:ctrl	n	280.286	191.693	0.683919282	wago3	herma
pk1673	ctrl	red	43:pk1673:ctrl	n	292.9	163.191	0.557156026	wago3	herma
pk1673	ctrl	red	44:pk1673:ctrl	n	288.025	176.278	0.612023262	wago3	herma
pk1673	ctrl	red	45:pk1673:ctrl	n	263.885	146.19	0.553991322	wago3	herma
pk1673	ctrl	red	46:pk1673:ctrl	n	309.632	200.249	0.64673225	wago3	herma
pk1673	ctrl	red	47:pk1673:ctrl	n	273.41	174.759	0.639182912	wago3	herma
pk1673	ctrl	red	48:pk1673:ctrl	n	258.228	128.151	0.496270737	wago3	herma
pk1673	ctrl	red	49:pk1673:ctrl	n	279.378	170.777	0.611275763	wago3	herma
pk1673	ctrl	red	50:pk1673:ctrl	n	276.087	151.697	0.549453614	wago3	herma
pk1673	ctrl	red	51:pk1673:ctrl	n	272.684	151.468	0.555470801	wago3	herma
pk1673	ctrl	red	52:pk1673:ctrl	n	297.49	189.669	0.637564288	wago3	herma
pk1673	ctrl	red	53:pk1673:ctrl	n	272.078	142.583	0.524051926	wago3	herma
pk1673	ctrl	red	54:pk1673:ctrl	n	272.962	158.324	0.580022128	wago3	herma
pk1673	ctrl	red	55:pk1673:ctrl	n	278.732	181.8	0.652239427	wago3	herma
pk1673	ctrl	red	56:pk1673:ctrl	n	279.65	195.127	0.697754336	wago3	herma
pk1673	ctrl	red	57:pk1673:ctrl	n	301.416	196.201	0.650930939	wago3	herma
pk1673	ctrl	red	58:pk1673:ctrl	n	283.418	160.106	0.564911191	wago3	herma
pk1673	ctrl	red	59:pk1673:ctrl	n	244.568	121.879	0.498344019	wago3	herma
pk1673	ctrl	red	60:pk1673:ctrl	n	272.032	145.989	0.536661128	wago3	herma
pk1673	ctrl	red	61:pk1673:ctrl	n	286.252	163.823	0.572303425	wago3	herma
pk1673	ctrl	red	62:pk1673:ctrl	n	293.613	182.543	0.621712935	wago3	herma
pk1673	ctrl	red	63:pk1673:ctrl	n	283.163	187.113	0.660796079	wago3	herma
pk1673	ctrl	red	64:pk1673:ctrl	n	278.681	162.324	0.582472433	wago3	herma
pk1673	ctrl	red	65:pk1673:ctrl	n	299.727	193.028	0.644012718	wago3	herma
wt	gfp	red	1:wt:gfp	n	259.118	150.981	0.582672759	wago3	herma
wt	gfp	red	2:wt:gfp	n	236.589	124.534	0.526372739	wago3	herma
wt	gfp	red	3:wt:gfp	n	241.042	147.544	0.612109093	wago3	herma
wt	gfp	red	4:wt:gfp	n	235.16	125.715	0.534593468	wago3	herma
wt	gfp	red	5:wt:gfp	n	233.076	125.349	0.53780312	wago3	herma
wt	gfp	red	6:wt:gfp	n	230.987	119.096	0.515596116	wago3	herma
wt	gfp	red	7:wt:gfp	n	231.88	122.1	0.526565465	wago3	herma
wt	gfp	red	8:wt:gfp	n	238.217	129.559	0.543869665	wago3	herma
wt	gfp	red	9:wt:gfp	n	250.497	141.845	0.566254286	wago3	herma
wt	gfp	red	10:wt:gfp	n	248.869	139.449	0.560330937	wago3	herma
wt	gfp	red	11:wt:gfp	n	235.882	126.25	0.53522524	wago3	herma
wt	gfp	red	12:wt:gfp	n	254.856	147.642	0.579315378	wago3	herma
wt	gfp	red	13:wt:gfp	n	225.1	120.949	0.537312306	wago3	herma
wt	gfp	red	14:wt:gfp	n	233.011	128.808	0.552797937	wago3	herma
wt	gfp	red	15:wt:gfp	n	241.494	144.326	0.597638037	wago3	herma
wt	gfp	red	16:wt:gfp	n	230.892	130.578	0.565537134	wago3	herma
wt	gfp	red	17:wt:gfp	n	233.414	113.996	0.488385444	wago3	herma
wt	gfp	red	18:wt:gfp	n	230.947	116.846	0.505942922	wago3	herma
wt	gfp	red	19:wt:gfp	y	225.117	116.58	0.517864044	wago3	herma
wt	gfp	red	20:wt:gfp	n	241.967	135.805	0.561254221	wago3	herma
wt	gfp	red	21:wt:gfp	n	226.109	115.343	0.510121225	wago3	herma
wt	gfp	red	22:wt:gfp	n	225.391	120.065	0.532696514	wago3	herma
wt	gfp	red	23:wt:gfp	n	241.673	131.339	0.543457482	wago3	herma
wt	gfp	red	24:wt:gfp	n	236.04	128.057	0.542522454	wago3	herma
wt	gfp	red	25:wt:gfp	n	222.117	111.475	0.501875138	wago3	herma
wt	gfp	red	26:wt:gfp	n	234.458	126.24	0.538433323	wago3	herma
wt	gfp	red	27:wt:gfp	n	241.032	122.713	0.509114972	wago3	herma
wt	gfp	red	28:wt:gfp	n	228.972	107.671	0.470236535	wago3	herma
wt	gfp	red	29:wt:gfp	n	225.669	105.629	0.468070493	wago3	herma
wt	gfp	red	30:wt:gfp	n	220.756	113.756	0.515301962	wago3	herma
wt	gfp	red	31:wt:gfp	n	223.217	106.729	0.478140106	wago3	herma
wt	gfp	red	32:wt:gfp	n	237.593	130.016	0.547221509	wago3	herma
wt	gfp	red	33:wt:gfp	n	237.951	127.332	0.535118575	wago3	herma
wt	gfp	red	34:wt:gfp	n	241.6	112.677	0.466378311	wago3	herma
wt	gfp	red	35:wt:gfp	n	241.726	124.802	0.51629531	wago3	herma
wt	gfp	red	36:wt:gfp	n	225.846	108.823	0.481846037	wago3	herma
wt	gfp	red	37:wt:gfp	n	223.749	110.861	0.495470371	wago3	herma
wt	gfp	red	38:wt:gfp	n	235.705	116.352	0.493633992	wago3	herma
wt	gfp	red	39:wt:gfp	n	220.636	110.191	0.499424391	wago3	herma
wt	gfp	red	40:wt:gfp	n	241.317	129.29	0.535768305	wago3	herma
wt	gfp	red	41:wt:gfp	n	220.231	119.762	0.543801735	wago3	herma
wt	gfp	red	42:wt:gfp	n	226.729	107.422	0.473790296	wago3	herma
wt	gfp	red	43:wt:gfp	n	227.002	108.123	0.476308579	wago3	herma
wt	gfp	red	44:wt:gfp	n	235.246	126.684	0.538517127	wago3	herma
wt	gfp	red	45:wt:gfp	n	218.533	115.639	0.529160356	wago3	herma
wt	gfp	red	46:wt:gfp	n	256.794	153.093	0.596170471	wago3	herma
wt	gfp	red	47:wt:gfp	n	224.877	113.453	0.504511355	wago3	herma
wt	gfp	red	48:wt:gfp	n	236.03	120.018	0.508486209	wago3	herma
wt	gfp	red	49:wt:gfp	n	218.792	107.924	0.493272149	wago3	herma
wt	gfp	red	50:wt:gfp	n	240.891	104.076	0.432046029	wago3	herma
wt	gfp	red	51:wt:gfp	n	222.85	98.168	0.440511555	wago3	herma
wt	gfp	red	52:wt:gfp	n	228.703	118.269	0.517129203	wago3	herma
wt	gfp	red	53:wt:gfp	n	226.702	113.083	0.498817831	wago3	herma
wt	gfp	red	54:wt:gfp	n	236.044	120.778	0.511675789	wago3	herma
wt	gfp	red	55:wt:gfp	n	229.677	110.316	0.480309304	wago3	herma
wt	gfp	red	56:wt:gfp	n	236.633	135.529	0.572739221	wago3	herma
wt	gfp	red	57:wt:gfp	n	239.087	129.098	0.53996244	wago3	herma
wt	gfp	red	58:wt:gfp	n	243.258	114.888	0.472288681	wago3	herma
wt	gfp	red	59:wt:gfp	n	218.335	103.576	0.474390272	wago3	herma
wt	gfp	red	60:wt:gfp	n	224.117	106.012	0.473020788	wago3	herma
wt	gfp	red	61:wt:gfp	n	237.129	120.787	0.509372536	wago3	herma
wt	gfp	red	62:wt:gfp	n	223.531	119.57	0.53491462	wago3	herma
wt	gfp	red	63:wt:gfp	n	226.542	110.861	0.489361796	wago3	herma
wt	ctrl	green	1:wt:ctrl	y	508.925	264.132	0.518999853	wago4	herma
wt	ctrl	green	2:wt:ctrl	n	444.219	255.342	0.574811073	wago4	herma
wt	ctrl	green	3:wt:ctrl	n	499.343	364.837	0.730634053	wago4	herma
wt	ctrl	green	4:wt:ctrl	n	458.309	221.278	0.482813997	wago4	herma
wt	ctrl	green	5:wt:ctrl	n	421.701	200.399	0.475215852	wago4	herma
wt	ctrl	green	6:wt:ctrl	n	501.908	223.812	0.44592236	wago4	herma
wt	ctrl	green	7:wt:ctrl	n	497.212	286.896	0.577009404	wago4	herma
wt	ctrl	green	8:wt:ctrl	n	454.928	224	0.492385608	wago4	herma
wt	ctrl	green	9:wt:ctrl	n	467.007	237.527	0.508615503	wago4	herma
wt	ctrl	green	10:wt:ctrl	n	440.088	247.431	0.562230736	wago4	herma
wt	ctrl	green	11:wt:ctrl	n	422.068	236.135	0.55947146	wago4	herma
wt	ctrl	green	12:wt:ctrl	n	492.247	250.762	0.509423115	wago4	herma
wt	ctrl	green	13:wt:ctrl	n	473.026	245.352	0.518686076	wago4	herma
wt	ctrl	green	14:wt:ctrl	n	447.111	225.865	0.505165384	wago4	herma
wt	ctrl	green	15:wt:ctrl	n	486.883	289.593	0.594789713	wago4	herma
wt	ctrl	green	16:wt:ctrl	n	480.914	236.656	0.4920963	wago4	herma
wt	ctrl	green	17:wt:ctrl	n	487.56	274.575	0.563161457	wago4	herma
wt	ctrl	green	18:wt:ctrl	n	495.378	284.849	0.575013424	wago4	herma
wt	ctrl	green	19:wt:ctrl	n	451.278	242.992	0.538453016	wago4	herma
wt	ctrl	green	20:wt:ctrl	n	508.024	284.885	0.560770751	wago4	herma
wt	ctrl	green	21:wt:ctrl	n	417.59	206.242	0.493886348	wago4	herma
wt	ctrl	green	22:wt:ctrl	n	483.771	280.805	0.580450254	wago4	herma
wt	ctrl	green	23:wt:ctrl	n	447.944	250.027	0.558165753	wago4	herma
wt	ctrl	green	24:wt:ctrl	n	509.495	295.645	0.58027066	wago4	herma
wt	ctrl	green	25:wt:ctrl	n	476.923	266.282	0.558333316	wago4	herma
wt	ctrl	green	26:wt:ctrl	n	511.769	266.921	0.521565394	wago4	herma
wt	ctrl	green	27:wt:ctrl	n	514.302	260.597	0.506700343	wago4	herma
wt	ctrl	green	28:wt:ctrl	n	477.34	254.319	0.53278376	wago4	herma
wt	ctrl	green	29:wt:ctrl	n	709.886	337.44	0.475343928	wago4	herma
wt	ctrl	green	30:wt:ctrl	n	562.025	356.736	0.63473333	wago4	herma
wt	ctrl	green	31:wt:ctrl	n	527.839	317.301	0.601132163	wago4	herma
wt	ctrl	green	32:wt:ctrl	n	567.117	302.467	0.533341445	wago4	herma
wt	ctrl	green	33:wt:ctrl	n	447.29	263.635	0.589405084	wago4	herma
wt	ctrl	green	34:wt:ctrl	n	471.071	262.692	0.557648422	wago4	herma
wt	ctrl	green	35:wt:ctrl	n	451.767	205.497	0.454873862	wago4	herma
wt	ctrl	green	36:wt:ctrl	n	493.648	267.05	0.540972515	wago4	herma
wt	ctrl	green	37:wt:ctrl	n	515.217	239.953	0.465731915	wago4	herma
wt	ctrl	green	38:wt:ctrl	n	481.346	212.454	0.441374811	wago4	herma
wt	ctrl	green	39:wt:ctrl	n	484.449	261.15	0.539066032	wago4	herma
wt	ctrl	green	40:wt:ctrl	n	498.456	230.511	0.462450046	wago4	herma
wt	ctrl	green	41:wt:ctrl	n	450.81	195.083	0.432738848	wago4	herma
wt	ctrl	green	42:wt:ctrl	n	480.551	268.409	0.558544254	wago4	herma
wt	ctrl	green	43:wt:ctrl	n	413.79	204.322	0.49378187	wago4	herma
wt	ctrl	green	44:wt:ctrl	n	592.975	309.018	0.521131582	wago4	herma
wt	ctrl	green	45:wt:ctrl	n	522.97	272.245	0.520574794	wago4	herma
wt	ctrl	green	46:wt:ctrl	n	508.439	267.971	0.527046509	wago4	herma
wt	ctrl	green	47:wt:ctrl	n	483.823	294.026	0.607713978	wago4	herma
wt	ctrl	green	48:wt:ctrl	n	473.844	248.484	0.524400436	wago4	herma
wt	ctrl	green	49:wt:ctrl	n	438.643	224.5	0.511805728	wago4	herma
wt	ctrl	green	50:wt:ctrl	n	474.373	215.236	0.453727341	wago4	herma
wt	ctrl	green	51:wt:ctrl	n	510.216	258.232	0.506122897	wago4	herma
wt	ctrl	green	52:wt:ctrl	n	535.786	272.219	0.508074119	wago4	herma
wt	ctrl	green	53:wt:ctrl	n	510.634	274.741	0.538038987	wago4	herma
wt	ctrl	green	54:wt:ctrl	n	500.823	236.746	0.472713913	wago4	herma
wt	ctrl	green	55:wt:ctrl	n	516.464	318.585	0.616858097	wago4	herma
wt	ctrl	green	56:wt:ctrl	n	409.979	209.106	0.510040758	wago4	herma
wt	ctrl	green	57:wt:ctrl	n	455.627	224.064	0.491770681	wago4	herma
wt	ctrl	green	58:wt:ctrl	n	534.725	317.223	0.593245126	wago4	herma
wt	ctrl	green	59:wt:ctrl	n	561.649	292.73	0.521197403	wago4	herma
wt	gfp	green	1:wt:gfp	n	355.11	199.763	0.562538368	wago4	herma
wt	gfp	green	2:wt:gfp	n	370.86	170.387	0.459437524	wago4	herma
wt	gfp	green	3:wt:gfp	n	295.984	116.451	0.393436807	wago4	herma
wt	gfp	green	4:wt:gfp	n	292.352	129.05	0.441419932	wago4	herma
wt	gfp	green	5:wt:gfp	n	343.153	172.283	0.502058848	wago4	herma
wt	gfp	green	6:wt:gfp	n	393.982	203.612	0.516805336	wago4	herma
wt	gfp	green	7:wt:gfp	n	296.551	126.652	0.427083368	wago4	herma
wt	gfp	green	8:wt:gfp	n	395.509	192.056	0.485591984	wago4	herma
wt	gfp	green	9:wt:gfp	n	228.354	67.983	0.297708821	wago4	herma
wt	gfp	green	10:wt:gfp	y	279.036	114.925	0.411864419	wago4	herma
wt	gfp	green	11:wt:gfp	n	359.809	151.595	0.421320756	wago4	herma
wt	gfp	green	12:wt:gfp	n	241.519	92.94	0.384814445	wago4	herma
wt	gfp	green	13:wt:gfp	n	367.189	173.25	0.47182786	wago4	herma
wt	gfp	green	14:wt:gfp	n	356.612	213.57	0.598886184	wago4	herma
wt	gfp	green	15:wt:gfp	n	307.706	155.52	0.505417509	wago4	herma
wt	gfp	green	16:wt:gfp	n	389.318	193.864	0.497957968	wago4	herma
wt	gfp	green	17:wt:gfp	n	426.721	225.211	0.527771073	wago4	herma
wt	gfp	green	18:wt:gfp	n	240.85	83.39	0.346232095	wago4	herma
wt	gfp	green	19:wt:gfp	n	315.986	123.473	0.390754654	wago4	herma
wt	gfp	green	20:wt:gfp	n	309.023	143.167	0.46328914	wago4	herma
wt	gfp	green	21:wt:gfp	n	299.01	132.83	0.444232634	wago4	herma
wt	gfp	green	22:wt:gfp	n	307.624	116.065	0.377295009	wago4	herma
wt	gfp	green	23:wt:gfp	n	290.768	117.47	0.403999065	wago4	herma
wt	gfp	green	24:wt:gfp	n	189.627	69.41	0.366034373	wago4	herma
wt	gfp	green	25:wt:gfp	n	255.202	93.214	0.365255758	wago4	herma
wt	gfp	green	26:wt:gfp	n	351.356	159.11	0.452845547	wago4	herma
wt	gfp	green	27:wt:gfp	n	235.797	91.301	0.387201703	wago4	herma
wt	gfp	green	28:wt:gfp	n	288.415	134.086	0.464906472	wago4	herma
wt	gfp	green	29:wt:gfp	n	247.202	92.453	0.373997783	wago4	herma
wt	gfp	green	30:wt:gfp	n	293.255	115.851	0.395052088	wago4	herma
wt	gfp	green	31:wt:gfp	n	251.633	107.57	0.427487651	wago4	herma
wt	gfp	green	32:wt:gfp	n	272.532	114.025	0.418391235	wago4	herma
wt	gfp	green	33:wt:gfp	n	250.377	76.209	0.304376999	wago4	herma
wt	gfp	green	34:wt:gfp	n	357.707	174.142	0.486828606	wago4	herma
wt	gfp	green	35:wt:gfp	n	229.37	99.047	0.431821947	wago4	herma
wt	gfp	green	36:wt:gfp	n	336.055	139.748	0.415848596	wago4	herma
wt	gfp	green	37:wt:gfp	n	353.549	134.248	0.3797154	wago4	herma
wt	gfp	green	38:wt:gfp	n	264.443	97.891	0.370178072	wago4	herma
wt	gfp	green	39:wt:gfp	n	261.879	111.499	0.425765334	wago4	herma
wt	gfp	green	40:wt:gfp	n	215.632	81.819	0.379438117	wago4	herma
wt	gfp	green	41:wt:gfp	n	331.199	132.807	0.40098853	wago4	herma
wt	gfp	green	42:wt:gfp	n	322.701	130.87	0.405545691	wago4	herma
wt	gfp	green	43:wt:gfp	n	358.977	186.523	0.519595963	wago4	herma
wt	gfp	green	44:wt:gfp	n	372.691	182.263	0.489045885	wago4	herma
wt	gfp	green	45:wt:gfp	n	253.101	96.054	0.379508576	wago4	herma
wt	gfp	green	46:wt:gfp	n	274.452	114.275	0.416375177	wago4	herma
wt	gfp	green	47:wt:gfp	n	301.463	128.639	0.426715716	wago4	herma
wt	gfp	green	48:wt:gfp	n	302.689	127.706	0.421904992	wago4	herma
wt	gfp	green	49:wt:gfp	n	220.941	78.055	0.353284361	wago4	herma
wt	gfp	green	50:wt:gfp	n	298.956	131.432	0.439636602	wago4	herma
wt	gfp	green	51:wt:gfp	n	252.387	112.425	0.445446873	wago4	herma
wt	gfp	green	52:wt:gfp	n	226.864	92.613	0.408231363	wago4	herma
wt	gfp	green	53:wt:gfp	n	373.526	196.456	0.525950001	wago4	herma
wt	gfp	green	54:wt:gfp	n	246.805	123.469	0.500269443	wago4	herma
wt	gfp	green	55:wt:gfp	n	324.204	143.644	0.443066711	wago4	herma
wt	gfp	green	56:wt:gfp	n	331.854	186.193	0.561069024	wago4	herma
wt	gfp	green	57:wt:gfp	n	290.08	124.565	0.429416023	wago4	herma
wt	gfp	green	58:wt:gfp	n	290.455	108.266	0.372746209	wago4	herma
wt	gfp	green	59:wt:gfp	n	248.372	100.085	0.402964102	wago4	herma
wt	gfp	green	60:wt:gfp	n	207.63	69.842	0.336377209	wago4	herma
wt	gfp	green	61:wt:gfp	n	245.765	83.651	0.340369866	wago4	herma
wt	gfp	green	62:wt:gfp	n	220.708	76.712	0.347572358	wago4	herma
tm1019	ctrl	green	1:tm1019:ctrl	n	490.176	263.78	0.538133242	wago4	herma
tm1019	ctrl	green	2:tm1019:ctrl	n	442.442	260.772	0.589392508	wago4	herma
tm1019	ctrl	green	3:tm1019:ctrl	n	416.092	279.569	0.671892274	wago4	herma
tm1019	ctrl	green	4:tm1019:ctrl	n	406.839	231.915	0.57004122	wago4	herma
tm1019	ctrl	green	5:tm1019:ctrl	n	409.861	214.197	0.522608884	wago4	herma
tm1019	ctrl	green	6:tm1019:ctrl	n	433.974	322.193	0.742424661	wago4	herma
tm1019	ctrl	green	7:tm1019:ctrl	n	541.162	357.01	0.659710031	wago4	herma
tm1019	ctrl	green	8:tm1019:ctrl	n	459.25	278.778	0.607028851	wago4	herma
tm1019	ctrl	green	9:tm1019:ctrl	n	452.206	224.018	0.495389269	wago4	herma
tm1019	ctrl	green	10:tm1019:ctrl	n	500.65	306.725	0.61265355	wago4	herma
tm1019	ctrl	green	11:tm1019:ctrl	n	705.791	521.747	0.739237253	wago4	herma
tm1019	ctrl	green	12:tm1019:ctrl	n	707.223	539.479	0.762813144	wago4	herma
tm1019	ctrl	green	13:tm1019:ctrl	n	499.204	263.635	0.528110752	wago4	herma
tm1019	ctrl	green	14:tm1019:ctrl	n	388.667	185.935	0.478391528	wago4	herma
tm1019	ctrl	green	15:tm1019:ctrl	n	497.5	307.723	0.618538693	wago4	herma
tm1019	ctrl	green	16:tm1019:ctrl	n	445.914	248.151	0.556499684	wago4	herma
tm1019	ctrl	green	17:tm1019:ctrl	n	547.841	357.362	0.652309703	wago4	herma
tm1019	ctrl	green	18:tm1019:ctrl	n	448.641	206.499	0.460276702	wago4	herma
tm1019	ctrl	green	19:tm1019:ctrl	n	466.698	225.56	0.483310406	wago4	herma
tm1019	ctrl	green	20:tm1019:ctrl	n	439.076	207.251	0.472016234	wago4	herma
tm1019	ctrl	green	21:tm1019:ctrl	n	459.038	222.549	0.484816072	wago4	herma
tm1019	ctrl	green	22:tm1019:ctrl	n	444.042	267.884	0.603285275	wago4	herma
tm1019	ctrl	green	23:tm1019:ctrl	n	509.21	299.065	0.587311718	wago4	herma
tm1019	ctrl	green	24:tm1019:ctrl	n	469.55	342.862	0.730192738	wago4	herma
tm1019	ctrl	green	25:tm1019:ctrl	n	450.662	257.184	0.570680466	wago4	herma
tm1019	ctrl	green	26:tm1019:ctrl	n	428.923	216.066	0.503740765	wago4	herma
tm1019	ctrl	green	27:tm1019:ctrl	n	411.87	252.955	0.614162236	wago4	herma
tm1019	ctrl	green	28:tm1019:ctrl	n	732.248	702.197	0.958960625	wago4	herma
tm1019	ctrl	green	29:tm1019:ctrl	n	446.645	186.892	0.418435223	wago4	herma
tm1019	ctrl	green	30:tm1019:ctrl	n	499.488	288.543	0.577677542	wago4	herma
tm1019	ctrl	green	31:tm1019:ctrl	n	435.709	213.047	0.48896626	wago4	herma
tm1019	ctrl	green	32:tm1019:ctrl	n	497.495	272.847	0.548441693	wago4	herma
tm1019	ctrl	green	33:tm1019:ctrl	y	687.635	558.147	0.811690795	wago4	herma
tm1019	ctrl	green	34:tm1019:ctrl	n	395.905	172.306	0.435220571	wago4	herma
tm1019	ctrl	green	35:tm1019:ctrl	n	544.252	306.265	0.562726458	wago4	herma
tm1019	ctrl	green	36:tm1019:ctrl	n	468.764	349.003	0.744517497	wago4	herma
tm1019	ctrl	green	37:tm1019:ctrl	n	541.015	337.049	0.622993817	wago4	herma
tm1019	ctrl	green	38:tm1019:ctrl	n	593.041	455.616	0.768270659	wago4	herma
tm1019	ctrl	green	39:tm1019:ctrl	n	726.997	719.372	0.989511649	wago4	herma
tm1019	ctrl	green	40:tm1019:ctrl	n	555.176	304.856	0.549115956	wago4	herma
tm1019	ctrl	green	41:tm1019:ctrl	n	494.108	296.294	0.599654327	wago4	herma
tm1019	ctrl	green	42:tm1019:ctrl	n	466.386	239.242	0.512969943	wago4	herma
tm1019	ctrl	green	43:tm1019:ctrl	n	455.493	258.546	0.567617944	wago4	herma
tm1019	ctrl	green	44:tm1019:ctrl	n	396.872	183.81	0.463146808	wago4	herma
tm1019	ctrl	green	45:tm1019:ctrl	n	441.997	228.762	0.517564599	wago4	herma
tm1019	ctrl	green	46:tm1019:ctrl	n	461.222	213.777	0.463501307	wago4	herma
tm1019	ctrl	green	47:tm1019:ctrl	n	409.441	258.536	0.63143652	wago4	herma
tm1019	ctrl	green	48:tm1019:ctrl	n	389.419	187.559	0.48163803	wago4	herma
tm1019	ctrl	green	49:tm1019:ctrl	n	483.742	253.583	0.524211253	wago4	herma
tm1019	ctrl	green	50:tm1019:ctrl	n	425.017	211.269	0.497083646	wago4	herma
tm1019	ctrl	green	51:tm1019:ctrl	n	494.585	403.968	0.816781746	wago4	herma
tm1019	ctrl	green	52:tm1019:ctrl	n	452.652	237.071	0.523737883	wago4	herma
tm1019	ctrl	green	53:tm1019:ctrl	n	467.138	278.478	0.596136474	wago4	herma
tm1019	ctrl	green	54:tm1019:ctrl	n	468.971	268.497	0.572523674	wago4	herma
tm1019	ctrl	green	55:tm1019:ctrl	n	471.927	284.311	0.602446989	wago4	herma
tm1019	ctrl	green	56:tm1019:ctrl	n	423.625	219.575	0.518323989	wago4	herma
tm1019	ctrl	green	57:tm1019:ctrl	n	450.723	232.898	0.516720913	wago4	herma
tm1019	ctrl	green	58:tm1019:ctrl	n	478.763	299.168	0.624877027	wago4	herma
tm1019	ctrl	green	59:tm1019:ctrl	n	428.055	257.737	0.602111878	wago4	herma
tm1019	ctrl	green	60:tm1019:ctrl	n	443.986	257.167	0.579223219	wago4	herma
tm1019	ctrl	green	61:tm1019:ctrl	n	451.761	252.363	0.558620598	wago4	herma
tm1019	ctrl	green	62:tm1019:ctrl	n	450.129	222.348	0.493965063	wago4	herma
tm1019	ctrl	green	63:tm1019:ctrl	n	443.437	324.472	0.731720628	wago4	herma
tm1019	ctrl	green	64:tm1019:ctrl	n	454.384	326.143	0.717769552	wago4	herma
tm1019	ctrl	green	65:tm1019:ctrl	n	458.207	259.656	0.566678379	wago4	herma
tm1019	ctrl	green	66:tm1019:ctrl	n	362.623	168.346	0.464245235	wago4	herma
tm1019	ctrl	green	67:tm1019:ctrl	n	419.543	241.876	0.57652255	wago4	herma
tm1019	ctrl	green	68:tm1019:ctrl	n	473.327	292.177	0.617283612	wago4	herma
tm1019	gfp	green	1:tm1019:gfp	n	436.436	205.434	0.470708191	wago4	herma
tm1019	gfp	green	2:tm1019:gfp	n	411.801	213.429	0.518281889	wago4	herma
tm1019	gfp	green	3:tm1019:gfp	n	432.745	207.568	0.4796543	wago4	herma
tm1019	gfp	green	4:tm1019:gfp	n	335.073	148.894	0.44436287	wago4	herma
tm1019	gfp	green	5:tm1019:gfp	n	355.884	177.242	0.498033067	wago4	herma
tm1019	gfp	green	6:tm1019:gfp	n	441.602	191.617	0.433913343	wago4	herma
tm1019	gfp	green	7:tm1019:gfp	n	411.634	241.824	0.587473338	wago4	herma
tm1019	gfp	green	8:tm1019:gfp	n	414.142	269.927	0.651774029	wago4	herma
tm1019	gfp	green	9:tm1019:gfp	n	377.423	204.832	0.542712023	wago4	herma
tm1019	gfp	green	10:tm1019:gfp	n	392.056	195.548	0.498775685	wago4	herma
tm1019	gfp	green	11:tm1019:gfp	y	582.427	502.079	0.862046231	wago4	herma
tm1019	gfp	green	12:tm1019:gfp	n	426.852	229.275	0.537129965	wago4	herma
tm1019	gfp	green	13:tm1019:gfp	n	403.795	210.391	0.521034188	wago4	herma
tm1019	gfp	green	14:tm1019:gfp	n	359.348	194.612	0.541569732	wago4	herma
tm1019	gfp	green	15:tm1019:gfp	n	418.791	249.452	0.595647948	wago4	herma
tm1019	gfp	green	16:tm1019:gfp	n	353.331	176.085	0.498357065	wago4	herma
tm1019	gfp	green	17:tm1019:gfp	n	391.923	190.004	0.48479931	wago4	herma
tm1019	gfp	green	18:tm1019:gfp	n	443.881	214.977	0.484312237	wago4	herma
tm1019	gfp	green	19:tm1019:gfp	n	406.267	170.878	0.420605169	wago4	herma
tm1019	gfp	green	20:tm1019:gfp	n	408.948	192.804	0.471463365	wago4	herma
tm1019	gfp	green	21:tm1019:gfp	n	395.722	214.73	0.542628411	wago4	herma
tm1019	gfp	green	22:tm1019:gfp	n	382.656	170.847	0.446476731	wago4	herma
tm1019	gfp	green	23:tm1019:gfp	n	579.682	437.731	0.755122636	wago4	herma
tm1019	gfp	green	24:tm1019:gfp	n	420.472	204.699	0.486831466	wago4	herma
tm1019	gfp	green	25:tm1019:gfp	n	455.636	278.377	0.610963576	wago4	herma
tm1019	gfp	green	26:tm1019:gfp	n	393.364	229.843	0.584301054	wago4	herma
tm1019	gfp	green	27:tm1019:gfp	n	420.178	205.645	0.48942353	wago4	herma
tm1019	gfp	green	28:tm1019:gfp	n	430.876	199.942	0.464036057	wago4	herma
tm1019	gfp	green	29:tm1019:gfp	n	381.585	184.709	0.484057287	wago4	herma
tm1019	gfp	green	30:tm1019:gfp	n	371.052	188.755	0.508702284	wago4	herma
tm1019	gfp	green	31:tm1019:gfp	n	417.422	227.366	0.544690984	wago4	herma
tm1019	gfp	green	32:tm1019:gfp	n	370.823	193.569	0.521998366	wago4	herma
tm1019	gfp	green	33:tm1019:gfp	n	378.337	162.563	0.429677774	wago4	herma
tm1019	gfp	green	34:tm1019:gfp	n	502.83	249.449	0.49609013	wago4	herma
tm1019	gfp	green	35:tm1019:gfp	n	361.328	161.005	0.44559237	wago4	herma
tm1019	gfp	green	36:tm1019:gfp	n	401.919	214.572	0.533868765	wago4	herma
tm1019	gfp	green	37:tm1019:gfp	n	419.712	231.856	0.552416895	wago4	herma
tm1019	gfp	green	38:tm1019:gfp	n	403.35	216.38	0.536457171	wago4	herma
tm1019	gfp	green	39:tm1019:gfp	n	371.501	191.136	0.514496596	wago4	herma
tm1019	gfp	green	40:tm1019:gfp	n	374.441	209.297	0.558958554	wago4	herma
tm1019	gfp	green	41:tm1019:gfp	n	396.8	229.97	0.579561492	wago4	herma
tm1019	gfp	green	42:tm1019:gfp	n	393.495	198.887	0.505437172	wago4	herma
tm1019	gfp	green	43:tm1019:gfp	n	385.861	207.925	0.538859848	wago4	herma
tm1019	gfp	green	44:tm1019:gfp	n	473.416	245.653	0.518894587	wago4	herma
tm1019	gfp	green	45:tm1019:gfp	n	359.475	153.834	0.427940747	wago4	herma
tm1019	gfp	green	46:tm1019:gfp	n	392.389	203.791	0.519359615	wago4	herma
tm1019	gfp	green	47:tm1019:gfp	n	405.647	215.667	0.531661765	wago4	herma
tm1019	gfp	green	48:tm1019:gfp	n	435.958	236.297	0.542017809	wago4	herma
tm1019	gfp	green	49:tm1019:gfp	n	424.048	259.456	0.611855262	wago4	herma
tm1019	gfp	green	50:tm1019:gfp	n	403.659	221.44	0.548581848	wago4	herma
tm1019	gfp	green	51:tm1019:gfp	n	402.247	235.079	0.584414551	wago4	herma
tm1019	gfp	green	52:tm1019:gfp	n	406.99	228.342	0.56105064	wago4	herma
tm1019	gfp	green	53:tm1019:gfp	n	438.999	252.131	0.574331604	wago4	herma
tm1019	gfp	green	54:tm1019:gfp	n	438.739	233.63	0.532503379	wago4	herma
tm1019	gfp	green	55:tm1019:gfp	n	426.563	242.173	0.56773091	wago4	herma
tm1019	gfp	green	56:tm1019:gfp	n	430.319	209.87	0.487707956	wago4	herma
tm1019	gfp	green	57:tm1019:gfp	n	643.197	565.292	0.878878477	wago4	herma
tm1019	gfp	green	58:tm1019:gfp	n	420.816	201.927	0.479846299	wago4	herma
tm1019	gfp	green	59:tm1019:gfp	n	402.353	213.468	0.530549045	wago4	herma
tm1019	gfp	green	60:tm1019:gfp	n	393.361	219.193	0.557231144	wago4	herma
tm1019	gfp	green	61:tm1019:gfp	n	434.163	216.672	0.499056806	wago4	herma
tm1019	gfp	green	62:tm1019:gfp	n	465.238	245.322	0.527304304	wago4	herma
tm1019	gfp	green	63:tm1019:gfp	n	393.434	199.751	0.507711586	wago4	herma
tm1019	gfp	green	64:tm1019:gfp	n	452.213	233.546	0.516451318	wago4	herma
tm1019	gfp	green	65:tm1019:gfp	n	395.666	208.731	0.527543433	wago4	herma
tm1019	gfp	green	66:tm1019:gfp	n	406.29	202.371	0.498094957	wago4	herma
tm1019	gfp	green	67:tm1019:gfp	n	462.452	244.858	0.529477654	wago4	herma
tm1019	gfp	green	68:tm1019:gfp	n	390.245	220.888	0.566023908	wago4	herma
tm1019	gfp	green	69:tm1019:gfp	n	299.319	123.366	0.412155593	wago4	herma
wt	ctrl	red	1:wt:ctrl	y	234.818	135.968	0.579035679	wago4	herma
wt	ctrl	red	2:wt:ctrl	n	230.74	122.777	0.532101066	wago4	herma
wt	ctrl	red	3:wt:ctrl	n	231.835	145.358	0.626989022	wago4	herma
wt	ctrl	red	4:wt:ctrl	n	223.348	114.067	0.510714222	wago4	herma
wt	ctrl	red	5:wt:ctrl	n	225.959	120.206	0.531981466	wago4	herma
wt	ctrl	red	6:wt:ctrl	n	225.842	122.695	0.543278044	wago4	herma
wt	ctrl	red	7:wt:ctrl	n	230.713	133.637	0.579234807	wago4	herma
wt	ctrl	red	8:wt:ctrl	n	236.037	119.214	0.505064884	wago4	herma
wt	ctrl	red	9:wt:ctrl	n	225.343	127.7	0.566691666	wago4	herma
wt	ctrl	red	10:wt:ctrl	n	228.265	126.206	0.552892471	wago4	herma
wt	ctrl	red	11:wt:ctrl	n	234.071	122.679	0.524110206	wago4	herma
wt	ctrl	red	12:wt:ctrl	n	208.222	108.919	0.52309074	wago4	herma
wt	ctrl	red	13:wt:ctrl	n	222.161	118.5	0.533396951	wago4	herma
wt	ctrl	red	14:wt:ctrl	n	227.867	115.117	0.505193819	wago4	herma
wt	ctrl	red	15:wt:ctrl	n	235.756	134.011	0.56843092	wago4	herma
wt	ctrl	red	16:wt:ctrl	n	238.606	118.737	0.497627889	wago4	herma
wt	ctrl	red	17:wt:ctrl	n	229.395	122.447	0.533782341	wago4	herma
wt	ctrl	red	18:wt:ctrl	n	231.337	130.759	0.565231675	wago4	herma
wt	ctrl	red	19:wt:ctrl	n	242.022	123.795	0.511503086	wago4	herma
wt	ctrl	red	20:wt:ctrl	n	232.825	129.774	0.557388597	wago4	herma
wt	ctrl	red	21:wt:ctrl	n	230.431	126.013	0.546857845	wago4	herma
wt	ctrl	red	22:wt:ctrl	n	236.846	136.192	0.575023433	wago4	herma
wt	ctrl	red	23:wt:ctrl	n	232.427	125.445	0.539717847	wago4	herma
wt	ctrl	red	24:wt:ctrl	n	219.904	122.153	0.555483302	wago4	herma
wt	ctrl	red	25:wt:ctrl	n	228.606	119.275	0.52174921	wago4	herma
wt	ctrl	red	26:wt:ctrl	n	225.217	119.127	0.528943197	wago4	herma
wt	ctrl	red	27:wt:ctrl	n	229.217	119.047	0.519363747	wago4	herma
wt	ctrl	red	28:wt:ctrl	n	229.743	121.95	0.530810514	wago4	herma
wt	ctrl	red	29:wt:ctrl	n	326.496	183.81	0.562977801	wago4	herma
wt	ctrl	red	30:wt:ctrl	n	248.103	151.421	0.610315071	wago4	herma
wt	ctrl	red	31:wt:ctrl	n	245.777	133.744	0.544168087	wago4	herma
wt	ctrl	red	32:wt:ctrl	n	272.438	161.7	0.593529537	wago4	herma
wt	ctrl	red	33:wt:ctrl	n	245.773	157.68	0.641567625	wago4	herma
wt	ctrl	red	34:wt:ctrl	n	225.682	120.389	0.53344529	wago4	herma
wt	ctrl	red	35:wt:ctrl	n	229.651	119.91	0.522140117	wago4	herma
wt	ctrl	red	36:wt:ctrl	n	249.181	134.356	0.539190388	wago4	herma
wt	ctrl	red	37:wt:ctrl	n	238.172	127.938	0.537166418	wago4	herma
wt	ctrl	red	38:wt:ctrl	n	248.318	137.852	0.555143002	wago4	herma
wt	ctrl	red	39:wt:ctrl	n	242.956	138.052	0.568218114	wago4	herma
wt	ctrl	red	40:wt:ctrl	n	242.226	135.891	0.56100914	wago4	herma
wt	ctrl	red	41:wt:ctrl	n	222.417	114.432	0.514493047	wago4	herma
wt	ctrl	red	42:wt:ctrl	n	225.409	128.172	0.568619709	wago4	herma
wt	ctrl	red	43:wt:ctrl	n	225.045	120.194	0.534088738	wago4	herma
wt	ctrl	red	44:wt:ctrl	n	253.185	142.484	0.562766357	wago4	herma
wt	ctrl	red	45:wt:ctrl	n	226.289	116.275	0.513834079	wago4	herma
wt	ctrl	red	46:wt:ctrl	n	231.57	122.533	0.529140217	wago4	herma
wt	ctrl	red	47:wt:ctrl	n	248.08	140.07	0.564616253	wago4	herma
wt	ctrl	red	48:wt:ctrl	n	213.592	109.058	0.510590284	wago4	herma
wt	ctrl	red	49:wt:ctrl	n	223.464	111.521	0.499055776	wago4	herma
wt	ctrl	red	50:wt:ctrl	n	219.994	118.585	0.539037428	wago4	herma
wt	ctrl	red	51:wt:ctrl	n	231.077	125.522	0.543204213	wago4	herma
wt	ctrl	red	52:wt:ctrl	n	238.22	126.927	0.532814205	wago4	herma
wt	ctrl	red	53:wt:ctrl	n	231.265	132.334	0.572218018	wago4	herma
wt	ctrl	red	54:wt:ctrl	n	233.017	122.894	0.52740358	wago4	herma
wt	ctrl	red	55:wt:ctrl	n	246.918	140.591	0.569383358	wago4	herma
wt	ctrl	red	56:wt:ctrl	n	226.464	130.647	0.57689964	wago4	herma
wt	ctrl	red	57:wt:ctrl	n	220.819	117.536	0.532273038	wago4	herma
wt	ctrl	red	58:wt:ctrl	n	253.291	150.644	0.594746754	wago4	herma
wt	ctrl	red	59:wt:ctrl	n	241.385	138.234	0.572670216	wago4	herma
wt	gfp	red	1:wt:gfp	n	246.385	151.105	0.613288147	wago4	herma
wt	gfp	red	2:wt:gfp	n	233.313	134.53	0.57660739	wago4	herma
wt	gfp	red	3:wt:gfp	n	232.598	125.461	0.539389849	wago4	herma
wt	gfp	red	4:wt:gfp	n	226.76	121.466	0.535658846	wago4	herma
wt	gfp	red	5:wt:gfp	n	222.358	107.925	0.485365941	wago4	herma
wt	gfp	red	6:wt:gfp	n	227.611	121.749	0.534899456	wago4	herma
wt	gfp	red	7:wt:gfp	n	233.928	128.111	0.547651414	wago4	herma
wt	gfp	red	8:wt:gfp	n	233.906	129.268	0.552649355	wago4	herma
wt	gfp	red	9:wt:gfp	n	226.937	122.686	0.540616999	wago4	herma
wt	gfp	red	10:wt:gfp	y	219.604	115.382	0.525409373	wago4	herma
wt	gfp	red	11:wt:gfp	n	215.878	116.155	0.538058533	wago4	herma
wt	gfp	red	12:wt:gfp	n	236.035	129.997	0.550753066	wago4	herma
wt	gfp	red	13:wt:gfp	n	233.786	126.671	0.541824575	wago4	herma
wt	gfp	red	14:wt:gfp	n	243.522	129.146	0.530325802	wago4	herma
wt	gfp	red	15:wt:gfp	n	232.582	127.893	0.549883482	wago4	herma
wt	gfp	red	16:wt:gfp	n	240.08	135.463	0.564241086	wago4	herma
wt	gfp	red	17:wt:gfp	n	232.579	127.601	0.548635087	wago4	herma
wt	gfp	red	18:wt:gfp	n	232.127	117.301	0.505331133	wago4	herma
wt	gfp	red	19:wt:gfp	n	211.241	107.565	0.509205126	wago4	herma
wt	gfp	red	20:wt:gfp	n	235.814	122.575	0.519795262	wago4	herma
wt	gfp	red	21:wt:gfp	n	231.202	121.332	0.524787848	wago4	herma
wt	gfp	red	22:wt:gfp	n	228.106	116.292	0.509815612	wago4	herma
wt	gfp	red	23:wt:gfp	n	218.907	115.465	0.527461433	wago4	herma
wt	gfp	red	24:wt:gfp	n	235.709	134.729	0.571590393	wago4	herma
wt	gfp	red	25:wt:gfp	n	225.706	116.767	0.517341143	wago4	herma
wt	gfp	red	26:wt:gfp	n	217.835	115.983	0.5324351	wago4	herma
wt	gfp	red	27:wt:gfp	n	230.718	118.347	0.512950875	wago4	herma
wt	gfp	red	28:wt:gfp	n	219.65	111.132	0.505950376	wago4	herma
wt	gfp	red	29:wt:gfp	n	232.816	119.85	0.514784207	wago4	herma
wt	gfp	red	30:wt:gfp	n	224.807	116.994	0.520419738	wago4	herma
wt	gfp	red	31:wt:gfp	n	216.085	112.203	0.519253997	wago4	herma
wt	gfp	red	32:wt:gfp	n	236.904	117.997	0.498079391	wago4	herma
wt	gfp	red	33:wt:gfp	n	248.779	148.539	0.5970721	wago4	herma
wt	gfp	red	34:wt:gfp	n	222.032	126.618	0.57026915	wago4	herma
wt	gfp	red	35:wt:gfp	n	227.921	116.264	0.510106572	wago4	herma
wt	gfp	red	36:wt:gfp	n	229.977	128.777	0.559955996	wago4	herma
wt	gfp	red	37:wt:gfp	n	219.118	119.975	0.547536031	wago4	herma
wt	gfp	red	38:wt:gfp	n	226.327	122.663	0.541972456	wago4	herma
wt	gfp	red	39:wt:gfp	n	240.092	126.815	0.528193359	wago4	herma
wt	gfp	red	40:wt:gfp	n	223.447	123.11	0.550958393	wago4	herma
wt	gfp	red	41:wt:gfp	n	251.875	143.135	0.568277916	wago4	herma
wt	gfp	red	42:wt:gfp	n	220.762	100.97	0.457370381	wago4	herma
wt	gfp	red	43:wt:gfp	n	231.783	131.375	0.566801707	wago4	herma
wt	gfp	red	44:wt:gfp	n	232.219	123.25	0.530748991	wago4	herma
wt	gfp	red	45:wt:gfp	n	215.717	112.33	0.520728547	wago4	herma
wt	gfp	red	46:wt:gfp	n	236.497	121.965	0.515714787	wago4	herma
wt	gfp	red	47:wt:gfp	n	220.269	120.963	0.549160345	wago4	herma
wt	gfp	red	48:wt:gfp	n	234.703	129.133	0.550197484	wago4	herma
wt	gfp	red	49:wt:gfp	n	212.707	103.056	0.484497454	wago4	herma
wt	gfp	red	50:wt:gfp	n	213.808	107.086	0.500851231	wago4	herma
wt	gfp	red	51:wt:gfp	n	214.861	100.874	0.469484923	wago4	herma
wt	gfp	red	52:wt:gfp	n	223.385	116.325	0.52073774	wago4	herma
wt	gfp	red	53:wt:gfp	n	216.252	113.379	0.524291105	wago4	herma
wt	gfp	red	54:wt:gfp	n	206.593	101.619	0.49188017	wago4	herma
wt	gfp	red	55:wt:gfp	n	211.02	106.373	0.50408966	wago4	herma
wt	gfp	red	56:wt:gfp	n	227.154	115.799	0.50978191	wago4	herma
wt	gfp	red	57:wt:gfp	n	202.999	103.939	0.512017301	wago4	herma
wt	gfp	red	58:wt:gfp	n	219.745	117.991	0.536945095	wago4	herma
wt	gfp	red	59:wt:gfp	n	203.71	105.111	0.515983506	wago4	herma
wt	gfp	red	60:wt:gfp	n	212.838	110.671	0.519977636	wago4	herma
wt	gfp	red	61:wt:gfp	n	231.271	115.628	0.499967571	wago4	herma
wt	gfp	red	62:wt:gfp	n	212.366	99.512	0.46858725	wago4	herma
tm1019	ctrl	red	1:tm1019:ctrl	n	246.809	134.656	0.545587884	wago4	herma
tm1019	ctrl	red	2:tm1019:ctrl	n	246.947	137.444	0.556572868	wago4	herma
tm1019	ctrl	red	3:tm1019:ctrl	n	266.917	175.696	0.658242075	wago4	herma
tm1019	ctrl	red	4:tm1019:ctrl	n	243.813	134.528	0.551767133	wago4	herma
tm1019	ctrl	red	5:tm1019:ctrl	n	284.047	203.937	0.717969209	wago4	herma
tm1019	ctrl	red	6:tm1019:ctrl	n	234.159	141.285	0.603372068	wago4	herma
tm1019	ctrl	red	7:tm1019:ctrl	n	217.384	108.962	0.501242042	wago4	herma
tm1019	ctrl	red	8:tm1019:ctrl	n	284.477	166.729	0.586089561	wago4	herma
tm1019	ctrl	red	9:tm1019:ctrl	n	231.616	127.103	0.548766061	wago4	herma
tm1019	ctrl	red	10:tm1019:ctrl	n	263.045	149.404	0.567978863	wago4	herma
tm1019	ctrl	red	11:tm1019:ctrl	n	246.635	131.19	0.531919638	wago4	herma
tm1019	ctrl	red	12:tm1019:ctrl	n	276.666	145.545	0.526067533	wago4	herma
tm1019	ctrl	red	13:tm1019:ctrl	n	226.025	109.987	0.486614313	wago4	herma
tm1019	ctrl	red	14:tm1019:ctrl	n	274.035	180.686	0.659353732	wago4	herma
tm1019	ctrl	red	15:tm1019:ctrl	n	242.368	126.482	0.521859321	wago4	herma
tm1019	ctrl	red	16:tm1019:ctrl	n	247.211	131.131	0.530441607	wago4	herma
tm1019	ctrl	red	17:tm1019:ctrl	n	249.308	147.971	0.593526882	wago4	herma
tm1019	ctrl	red	18:tm1019:ctrl	n	237.486	128.894	0.542743572	wago4	herma
tm1019	ctrl	red	19:tm1019:ctrl	n	213.495	99.764	0.467289632	wago4	herma
tm1019	ctrl	red	20:tm1019:ctrl	n	226.329	121.129	0.535189923	wago4	herma
tm1019	ctrl	red	21:tm1019:ctrl	n	234.715	111.051	0.473131244	wago4	herma
tm1019	ctrl	red	22:tm1019:ctrl	n	241.704	143.55	0.593908251	wago4	herma
tm1019	ctrl	red	23:tm1019:ctrl	n	232.098	126.162	0.543572112	wago4	herma
tm1019	ctrl	red	24:tm1019:ctrl	n	243.133	121.857	0.501194819	wago4	herma
tm1019	ctrl	red	25:tm1019:ctrl	n	237.933	134.054	0.563410708	wago4	herma
tm1019	ctrl	red	26:tm1019:ctrl	n	233.458	126.654	0.542513	wago4	herma
tm1019	ctrl	red	27:tm1019:ctrl	n	247.942	148.149	0.597514741	wago4	herma
tm1019	ctrl	red	28:tm1019:ctrl	n	273.937	175.539	0.640800622	wago4	herma
tm1019	ctrl	red	29:tm1019:ctrl	n	238.908	127.172	0.532305323	wago4	herma
tm1019	ctrl	red	30:tm1019:ctrl	n	255.818	137.863	0.538910475	wago4	herma
tm1019	ctrl	red	31:tm1019:ctrl	n	241.315	126.472	0.524095062	wago4	herma
tm1019	ctrl	red	32:tm1019:ctrl	n	256.367	143.16	0.558418205	wago4	herma
tm1019	ctrl	red	33:tm1019:ctrl	y	257.836	147.157	0.570738764	wago4	herma
tm1019	ctrl	red	34:tm1019:ctrl	n	239.021	139.838	0.585044829	wago4	herma
tm1019	ctrl	red	35:tm1019:ctrl	n	248.81	126.551	0.508625055	wago4	herma
tm1019	ctrl	red	36:tm1019:ctrl	n	296.383	193.727	0.653637354	wago4	herma
tm1019	ctrl	red	37:tm1019:ctrl	n	254.406	136.686	0.537275064	wago4	herma
tm1019	ctrl	red	38:tm1019:ctrl	n	244.716	128.956	0.526961866	wago4	herma
tm1019	ctrl	red	39:tm1019:ctrl	n	276.548	188.589	0.681939482	wago4	herma
tm1019	ctrl	red	40:tm1019:ctrl	n	269.181	156.529	0.581500923	wago4	herma
tm1019	ctrl	red	41:tm1019:ctrl	n	246.186	126.815	0.51511865	wago4	herma
tm1019	ctrl	red	42:tm1019:ctrl	n	245.7	126.316	0.514106634	wago4	herma
tm1019	ctrl	red	43:tm1019:ctrl	n	237.907	119.896	0.503961632	wago4	herma
tm1019	ctrl	red	44:tm1019:ctrl	n	231.041	121.909	0.527650936	wago4	herma
tm1019	ctrl	red	45:tm1019:ctrl	n	286.205	174.071	0.60820391	wago4	herma
tm1019	ctrl	red	46:tm1019:ctrl	n	238.209	114.961	0.482605611	wago4	herma
tm1019	ctrl	red	47:tm1019:ctrl	n	238.545	145.991	0.61200612	wago4	herma
tm1019	ctrl	red	48:tm1019:ctrl	n	274.679	163.579	0.595527871	wago4	herma
tm1019	ctrl	red	49:tm1019:ctrl	n	234.633	130.587	0.55655854	wago4	herma
tm1019	ctrl	red	50:tm1019:ctrl	n	233.421	125.839	0.53910745	wago4	herma
tm1019	ctrl	red	51:tm1019:ctrl	n	263.979	154.223	0.584224503	wago4	herma
tm1019	ctrl	red	52:tm1019:ctrl	n	247.649	119.789	0.48370476	wago4	herma
tm1019	ctrl	red	53:tm1019:ctrl	n	273.912	172.989	0.631549549	wago4	herma
tm1019	ctrl	red	54:tm1019:ctrl	n	250.193	133.69	0.534347484	wago4	herma
tm1019	ctrl	red	55:tm1019:ctrl	n	291.655	185.779	0.636982051	wago4	herma
tm1019	ctrl	red	56:tm1019:ctrl	n	213.777	105.31	0.492616137	wago4	herma
tm1019	ctrl	red	57:tm1019:ctrl	n	229.805	133.651	0.581584387	wago4	herma
tm1019	ctrl	red	58:tm1019:ctrl	n	249.46	153.398	0.614920228	wago4	herma
tm1019	ctrl	red	59:tm1019:ctrl	n	255.008	155.682	0.610498494	wago4	herma
tm1019	ctrl	red	60:tm1019:ctrl	n	224.849	113.046	0.502764077	wago4	herma
tm1019	ctrl	red	61:tm1019:ctrl	n	223.49	120.616	0.539693051	wago4	herma
tm1019	ctrl	red	62:tm1019:ctrl	n	247.879	141.171	0.569515772	wago4	herma
tm1019	ctrl	red	63:tm1019:ctrl	n	290.782	209.265	0.71966284	wago4	herma
tm1019	ctrl	red	64:tm1019:ctrl	n	306.702	187.06	0.609907989	wago4	herma
tm1019	ctrl	red	65:tm1019:ctrl	n	250.437	141.537	0.5651601	wago4	herma
tm1019	ctrl	red	66:tm1019:ctrl	n	219.319	121.439	0.553709437	wago4	herma
tm1019	ctrl	red	67:tm1019:ctrl	n	237.35	119.466	0.503332631	wago4	herma
tm1019	ctrl	red	68:tm1019:ctrl	n	226.523	123.959	0.547224785	wago4	herma
tm1019	gfp	red	1:tm1019:gfp	n	236.623	128.377	0.54253813	wago4	herma
tm1019	gfp	red	2:tm1019:gfp	n	223.957	119.854	0.535165233	wago4	herma
tm1019	gfp	red	3:tm1019:gfp	n	274.618	163.112	0.593959609	wago4	herma
tm1019	gfp	red	4:tm1019:gfp	n	224.396	114.436	0.50997344	wago4	herma
tm1019	gfp	red	5:tm1019:gfp	n	235.613	136.491	0.579301651	wago4	herma
tm1019	gfp	red	6:tm1019:gfp	n	253.573	132.034	0.520694238	wago4	herma
tm1019	gfp	red	7:tm1019:gfp	n	255.508	156.526	0.612607042	wago4	herma
tm1019	gfp	red	8:tm1019:gfp	n	253.886	147.299	0.580177718	wago4	herma
tm1019	gfp	red	9:tm1019:gfp	n	242.231	130.397	0.538316731	wago4	herma
tm1019	gfp	red	10:tm1019:gfp	n	237.233	117.835	0.49670577	wago4	herma
tm1019	gfp	red	11:tm1019:gfp	y	252.132	151.552	0.601081973	wago4	herma
tm1019	gfp	red	12:tm1019:gfp	n	231.115	131.656	0.569655799	wago4	herma
tm1019	gfp	red	13:tm1019:gfp	n	210.174	105.871	0.503730243	wago4	herma
tm1019	gfp	red	14:tm1019:gfp	n	221.571	117.956	0.532362087	wago4	herma
tm1019	gfp	red	15:tm1019:gfp	n	223.784	120.307	0.537603225	wago4	herma
tm1019	gfp	red	16:tm1019:gfp	n	236.548	129.038	0.545504506	wago4	herma
tm1019	gfp	red	17:tm1019:gfp	n	238.109	125.135	0.525536624	wago4	herma
tm1019	gfp	red	18:tm1019:gfp	n	216.413	99.619	0.460318927	wago4	herma
tm1019	gfp	red	19:tm1019:gfp	n	210.919	92.747	0.439728047	wago4	herma
tm1019	gfp	red	20:tm1019:gfp	n	254.22	147.703	0.581004642	wago4	herma
tm1019	gfp	red	21:tm1019:gfp	n	208.731	103.027	0.49358744	wago4	herma
tm1019	gfp	red	22:tm1019:gfp	n	224.371	117.478	0.523588164	wago4	herma
tm1019	gfp	red	23:tm1019:gfp	n	252.196	136.502	0.541253628	wago4	herma
tm1019	gfp	red	24:tm1019:gfp	n	224.557	115.118	0.512644896	wago4	herma
tm1019	gfp	red	25:tm1019:gfp	n	229.821	115.79	0.503826891	wago4	herma
tm1019	gfp	red	26:tm1019:gfp	n	235.983	136.89	0.580084159	wago4	herma
tm1019	gfp	red	27:tm1019:gfp	n	222.076	124.09	0.558772672	wago4	herma
tm1019	gfp	red	28:tm1019:gfp	n	225.276	115.217	0.511448179	wago4	herma
tm1019	gfp	red	29:tm1019:gfp	n	216.517	110.565	0.510652743	wago4	herma
tm1019	gfp	red	30:tm1019:gfp	n	233.746	124.172	0.531226203	wago4	herma
tm1019	gfp	red	31:tm1019:gfp	n	233.74	122.059	0.52219988	wago4	herma
tm1019	gfp	red	32:tm1019:gfp	n	230.367	129.478	0.562050988	wago4	herma
tm1019	gfp	red	33:tm1019:gfp	n	225.529	114.582	0.508058831	wago4	herma
tm1019	gfp	red	34:tm1019:gfp	n	277.108	162.909	0.58788992	wago4	herma
tm1019	gfp	red	35:tm1019:gfp	n	237.727	121.565	0.511363875	wago4	herma
tm1019	gfp	red	36:tm1019:gfp	n	227.937	122.535	0.537582753	wago4	herma
tm1019	gfp	red	37:tm1019:gfp	n	246.716	133.646	0.541699768	wago4	herma
tm1019	gfp	red	38:tm1019:gfp	n	252.628	157.039	0.621621515	wago4	herma
tm1019	gfp	red	39:tm1019:gfp	n	277.41	184.124	0.663725172	wago4	herma
tm1019	gfp	red	40:tm1019:gfp	n	234.513	126.286	0.538503196	wago4	herma
tm1019	gfp	red	41:tm1019:gfp	n	223.476	114.808	0.513737493	wago4	herma
tm1019	gfp	red	42:tm1019:gfp	n	230.756	127.867	0.554122103	wago4	herma
tm1019	gfp	red	43:tm1019:gfp	n	219.827	103.808	0.472225887	wago4	herma
tm1019	gfp	red	44:tm1019:gfp	n	248.599	141.654	0.569809211	wago4	herma
tm1019	gfp	red	45:tm1019:gfp	n	237.669	121.638	0.511795817	wago4	herma
tm1019	gfp	red	46:tm1019:gfp	n	229.389	109.358	0.476736025	wago4	herma
tm1019	gfp	red	47:tm1019:gfp	n	227.477	109.985	0.483499431	wago4	herma
tm1019	gfp	red	48:tm1019:gfp	n	225.401	115.75	0.513529221	wago4	herma
tm1019	gfp	red	49:tm1019:gfp	n	229.145	117.51	0.512819394	wago4	herma
tm1019	gfp	red	50:tm1019:gfp	n	254.45	138.635	0.544841816	wago4	herma
tm1019	gfp	red	51:tm1019:gfp	n	230.9	129.548	0.561056735	wago4	herma
tm1019	gfp	red	52:tm1019:gfp	n	234.931	125.568	0.53448885	wago4	herma
tm1019	gfp	red	53:tm1019:gfp	n	237.248	130.511	0.550103689	wago4	herma
tm1019	gfp	red	54:tm1019:gfp	n	244.701	132.96	0.543356995	wago4	herma
tm1019	gfp	red	55:tm1019:gfp	n	230.762	123.05	0.533233375	wago4	herma
tm1019	gfp	red	56:tm1019:gfp	n	216.949	102.497	0.472447442	wago4	herma
tm1019	gfp	red	57:tm1019:gfp	n	277.212	178.349	0.64336681	wago4	herma
tm1019	gfp	red	58:tm1019:gfp	n	240.105	122.677	0.510930635	wago4	herma
tm1019	gfp	red	59:tm1019:gfp	n	231.444	134.236	0.579993433	wago4	herma
tm1019	gfp	red	60:tm1019:gfp	n	233.07	127.473	0.546930107	wago4	herma
tm1019	gfp	red	61:tm1019:gfp	n	256.443	151.034	0.58895739	wago4	herma
tm1019	gfp	red	62:tm1019:gfp	n	212.569	98.628	0.463981107	wago4	herma
tm1019	gfp	red	63:tm1019:gfp	n	233.111	117.602	0.504489278	wago4	herma
tm1019	gfp	red	64:tm1019:gfp	n	228.117	121.965	0.534659846	wago4	herma
tm1019	gfp	red	65:tm1019:gfp	n	237.425	129.945	0.547309677	wago4	herma
tm1019	gfp	red	66:tm1019:gfp	n	234.753	122.89	0.523486388	wago4	herma
tm1019	gfp	red	67:tm1019:gfp	n	250.34	137.9	0.550850843	wago4	herma
tm1019	gfp	red	68:tm1019:gfp	n	252.622	141.158	0.558771603	wago4	herma
tm1019	gfp	red	69:tm1019:gfp	n	232	128.683	0.554668103	wago4	herma
wt	ctrl	green	1:wt:ctrl	n	474.682	264.551	0.557322586	hrde1	herma
wt	ctrl	green	2:wt:ctrl	n	440.945	210.345	0.477032283	hrde1	herma
wt	ctrl	green	3:wt:ctrl	n	549.008	302.893	0.551709629	hrde1	herma
wt	ctrl	green	4:wt:ctrl	n	464.368	236.926	0.510211729	hrde1	herma
wt	ctrl	green	5:wt:ctrl	n	501.337	280.782	0.560066382	hrde1	herma
wt	ctrl	green	6:wt:ctrl	n	470.384	237.999	0.505967465	hrde1	herma
wt	ctrl	green	7:wt:ctrl	n	483.937	244.139	0.504485088	hrde1	herma
wt	ctrl	green	8:wt:ctrl	n	489.368	247.808	0.506383744	hrde1	herma
wt	ctrl	green	9:wt:ctrl	n	461.565	243.706	0.527999307	hrde1	herma
wt	ctrl	green	10:wt:ctrl	n	447.41	247.035	0.552144565	hrde1	herma
wt	ctrl	green	11:wt:ctrl	y	426.51	243.263	0.570357084	hrde1	herma
wt	ctrl	green	12:wt:ctrl	n	448.21	251.363	0.560815243	hrde1	herma
wt	ctrl	green	13:wt:ctrl	n	530.711	336.316	0.633708365	hrde1	herma
wt	ctrl	green	14:wt:ctrl	n	420.473	200.098	0.475887869	hrde1	herma
wt	ctrl	green	15:wt:ctrl	n	450.017	224.193	0.498187846	hrde1	herma
wt	ctrl	green	16:wt:ctrl	n	454.426	287.321	0.632272361	hrde1	herma
wt	ctrl	green	17:wt:ctrl	n	457.103	278.605	0.609501578	hrde1	herma
wt	ctrl	green	18:wt:ctrl	n	560.329	321.635	0.574010983	hrde1	herma
wt	ctrl	green	19:wt:ctrl	n	484.123	268.154	0.553896427	hrde1	herma
wt	ctrl	green	20:wt:ctrl	n	460.717	224.782	0.48789604	hrde1	herma
wt	ctrl	green	21:wt:ctrl	n	438.74	247.182	0.563390619	hrde1	herma
wt	ctrl	green	22:wt:ctrl	n	495.856	254.023	0.512291875	hrde1	herma
wt	ctrl	green	23:wt:ctrl	n	427.865	252.796	0.59083122	hrde1	herma
wt	ctrl	green	24:wt:ctrl	n	463.257	249.547	0.538679394	hrde1	herma
wt	ctrl	green	25:wt:ctrl	n	561.692	303.148	0.539705034	hrde1	herma
wt	ctrl	green	26:wt:ctrl	n	442.488	211.217	0.477339498	hrde1	herma
wt	ctrl	green	27:wt:ctrl	n	431.81	263.444	0.610092402	hrde1	herma
wt	ctrl	green	28:wt:ctrl	n	428.537	231.619	0.540487753	hrde1	herma
wt	ctrl	green	29:wt:ctrl	n	462.381	250.954	0.54274289	hrde1	herma
wt	ctrl	green	30:wt:ctrl	n	480.808	260.464	0.541721436	hrde1	herma
wt	ctrl	green	31:wt:ctrl	n	530.271	258.002	0.486547445	hrde1	herma
wt	ctrl	green	32:wt:ctrl	n	523.435	292.541	0.558886968	hrde1	herma
wt	ctrl	green	33:wt:ctrl	n	425.067	204.731	0.48164407	hrde1	herma
wt	ctrl	green	34:wt:ctrl	n	485.659	246.837	0.508251675	hrde1	herma
wt	ctrl	green	35:wt:ctrl	n	474.747	292.501	0.616119744	hrde1	herma
wt	ctrl	green	36:wt:ctrl	n	523.795	295.303	0.563775905	hrde1	herma
wt	ctrl	green	37:wt:ctrl	n	472.793	252.92	0.534948698	hrde1	herma
wt	ctrl	green	38:wt:ctrl	n	418.931	205.181	0.489772779	hrde1	herma
wt	ctrl	green	39:wt:ctrl	n	503.04	291.359	0.579196485	hrde1	herma
wt	ctrl	green	40:wt:ctrl	n	430.749	206.604	0.479638954	hrde1	herma
wt	ctrl	green	41:wt:ctrl	n	435.596	219.434	0.503755774	hrde1	herma
wt	ctrl	green	42:wt:ctrl	n	423.094	242.534	0.573239044	hrde1	herma
wt	ctrl	green	43:wt:ctrl	n	451.223	215.251	0.477039069	hrde1	herma
wt	ctrl	green	44:wt:ctrl	n	449.092	235.403	0.524175447	hrde1	herma
wt	ctrl	green	45:wt:ctrl	n	436.517	223.842	0.512791025	hrde1	herma
wt	ctrl	green	46:wt:ctrl	n	428.721	246.176	0.574210267	hrde1	herma
wt	ctrl	green	47:wt:ctrl	n	446.246	248.589	0.557067178	hrde1	herma
wt	ctrl	green	48:wt:ctrl	n	441.892	209.393	0.473855603	hrde1	herma
wt	ctrl	green	49:wt:ctrl	n	436.412	243.331	0.557571744	hrde1	herma
wt	ctrl	green	50:wt:ctrl	n	496.884	255.728	0.514663382	hrde1	herma
wt	ctrl	green	51:wt:ctrl	n	473.214	289.013	0.610744822	hrde1	herma
wt	ctrl	green	52:wt:ctrl	n	441.767	207.885	0.470576118	hrde1	herma
wt	ctrl	green	53:wt:ctrl	n	455.049	268.347	0.589710119	hrde1	herma
wt	ctrl	green	54:wt:ctrl	n	485	264.621	0.545610309	hrde1	herma
wt	ctrl	green	55:wt:ctrl	n	423.584	228.77	0.540081778	hrde1	herma
wt	ctrl	green	56:wt:ctrl	n	481.77	281.251	0.583786869	hrde1	herma
wt	ctrl	green	57:wt:ctrl	n	459.582	252.313	0.549005401	hrde1	herma
wt	ctrl	green	58:wt:ctrl	n	451.477	264.433	0.58570647	hrde1	herma
wt	ctrl	green	59:wt:ctrl	n	436.11	251.003	0.575549747	hrde1	herma
wt	ctrl	green	60:wt:ctrl	n	403.684	211.724	0.524479543	hrde1	herma
wt	ctrl	green	61:wt:ctrl	n	460.658	216.549	0.470086268	hrde1	herma
wt	ctrl	green	62:wt:ctrl	n	424.349	200.764	0.473110576	hrde1	herma
wt	ctrl	green	63:wt:ctrl	n	462.076	232.098	0.502293995	hrde1	herma
wt	ctrl	green	64:wt:ctrl	n	426.269	227.748	0.534282343	hrde1	herma
wt	ctrl	green	65:wt:ctrl	n	430.839	203.296	0.471860718	hrde1	herma
wt	gfp	green	1:wt:gfp	n	272.335	126.7	0.465235831	hrde1	herma
wt	gfp	green	2:wt:gfp	n	296.166	125.668	0.424316093	hrde1	herma
wt	gfp	green	3:wt:gfp	n	318.882	125.689	0.394155205	hrde1	herma
wt	gfp	green	4:wt:gfp	n	222.6	67.255	0.302133872	hrde1	herma
wt	gfp	green	5:wt:gfp	n	382.751	205.012	0.535627601	hrde1	herma
wt	gfp	green	6:wt:gfp	y	309.429	175.177	0.566129871	hrde1	herma
wt	gfp	green	7:wt:gfp	n	285.676	126.296	0.442095241	hrde1	herma
wt	gfp	green	8:wt:gfp	n	355.99	163.529	0.459364027	hrde1	herma
wt	gfp	green	9:wt:gfp	n	348.946	155.151	0.444627535	hrde1	herma
wt	gfp	green	10:wt:gfp	n	275.178	110.243	0.400624323	hrde1	herma
wt	gfp	green	11:wt:gfp	n	262.793	100.259	0.381513206	hrde1	herma
wt	gfp	green	12:wt:gfp	n	219.508	70.883	0.322917616	hrde1	herma
wt	gfp	green	13:wt:gfp	n	206.649	67.123	0.324816476	hrde1	herma
wt	gfp	green	14:wt:gfp	n	299.437	119.7	0.399750198	hrde1	herma
wt	gfp	green	15:wt:gfp	n	306.342	161.301	0.526538966	hrde1	herma
wt	gfp	green	16:wt:gfp	n	373.512	207.403	0.55527801	hrde1	herma
wt	gfp	green	17:wt:gfp	n	266.247	109.541	0.411426232	hrde1	herma
wt	gfp	green	18:wt:gfp	n	390.926	198.971	0.508973565	hrde1	herma
wt	gfp	green	19:wt:gfp	n	352.698	199.727	0.566283336	hrde1	herma
wt	gfp	green	20:wt:gfp	n	307.094	140.86	0.458686917	hrde1	herma
wt	gfp	green	21:wt:gfp	n	298.043	139.93	0.469496012	hrde1	herma
wt	gfp	green	22:wt:gfp	n	228.877	78.885	0.344661106	hrde1	herma
wt	gfp	green	23:wt:gfp	n	245.278	94.42	0.384950954	hrde1	herma
wt	gfp	green	24:wt:gfp	n	302.767	114.006	0.376546982	hrde1	herma
wt	gfp	green	25:wt:gfp	n	349.352	162.098	0.463996199	hrde1	herma
wt	gfp	green	26:wt:gfp	n	359.3	167.637	0.466565544	hrde1	herma
wt	gfp	green	27:wt:gfp	n	219.598	73.774	0.335950236	hrde1	herma
wt	gfp	green	28:wt:gfp	n	238.371	90.266	0.378678614	hrde1	herma
wt	gfp	green	29:wt:gfp	n	302.761	158.683	0.524119685	hrde1	herma
wt	gfp	green	30:wt:gfp	n	262.121	116.016	0.442604751	hrde1	herma
wt	gfp	green	31:wt:gfp	n	330.169	167.367	0.506913126	hrde1	herma
wt	gfp	green	32:wt:gfp	n	260.446	127.606	0.489951852	hrde1	herma
wt	gfp	green	33:wt:gfp	n	276.894	133.749	0.483033218	hrde1	herma
wt	gfp	green	34:wt:gfp	n	323.031	170.71	0.528463213	hrde1	herma
wt	gfp	green	35:wt:gfp	n	264.424	116.305	0.439842828	hrde1	herma
wt	gfp	green	36:wt:gfp	n	250.346	108.436	0.433144528	hrde1	herma
wt	gfp	green	37:wt:gfp	n	310.106	134.267	0.432971307	hrde1	herma
wt	gfp	green	38:wt:gfp	n	357.183	176.552	0.494290042	hrde1	herma
wt	gfp	green	39:wt:gfp	n	261.211	122.17	0.467706184	hrde1	herma
wt	gfp	green	40:wt:gfp	n	328.125	153.128	0.46667581	hrde1	herma
wt	gfp	green	41:wt:gfp	n	365.617	162.455	0.44433109	hrde1	herma
wt	gfp	green	42:wt:gfp	n	379.781	201.113	0.529549925	hrde1	herma
wt	gfp	green	43:wt:gfp	n	316.044	132.978	0.420757869	hrde1	herma
wt	gfp	green	44:wt:gfp	n	218.739	85.273	0.389839032	hrde1	herma
wt	gfp	green	45:wt:gfp	n	287.876	119.713	0.415849185	hrde1	herma
wt	gfp	green	46:wt:gfp	n	339.088	173.213	0.5108202	hrde1	herma
wt	gfp	green	47:wt:gfp	n	247.233	96.907	0.391966283	hrde1	herma
wt	gfp	green	48:wt:gfp	n	350.168	168.227	0.480417971	hrde1	herma
wt	gfp	green	49:wt:gfp	n	328.484	179.904	0.547679643	hrde1	herma
wt	gfp	green	50:wt:gfp	n	294.201	113.924	0.387231858	hrde1	herma
wt	gfp	green	51:wt:gfp	n	332.79	191.624	0.575810571	hrde1	herma
wt	gfp	green	52:wt:gfp	n	284.093	133.221	0.468934469	hrde1	herma
wt	gfp	green	53:wt:gfp	n	277.645	118.526	0.426897657	hrde1	herma
wt	gfp	green	54:wt:gfp	n	356.199	208.955	0.586624331	hrde1	herma
wt	gfp	green	55:wt:gfp	n	218.403	94.797	0.434046236	hrde1	herma
wt	gfp	green	56:wt:gfp	n	235.314	90.273	0.383627833	hrde1	herma
wt	gfp	green	57:wt:gfp	n	413.243	194.256	0.470076928	hrde1	herma
wt	gfp	green	58:wt:gfp	n	298.304	147.257	0.49364742	hrde1	herma
wt	gfp	green	59:wt:gfp	n	344.662	165.858	0.481219281	hrde1	herma
wt	gfp	green	60:wt:gfp	n	245.555	90.566	0.368821649	hrde1	herma
tm1200	ctrl	green	1:tm1200:ctrl	n	422.276	217.926	0.516074795	hrde1	herma
tm1200	ctrl	green	2:tm1200:ctrl	n	378.498	188.543	0.498134733	hrde1	herma
tm1200	ctrl	green	3:tm1200:ctrl	n	497.073	260.865	0.524802192	hrde1	herma
tm1200	ctrl	green	4:tm1200:ctrl	n	343.133	182.475	0.53179088	hrde1	herma
tm1200	ctrl	green	5:tm1200:ctrl	n	457.855	230.621	0.503698769	hrde1	herma
tm1200	ctrl	green	6:tm1200:ctrl	n	504.86	318.8	0.631462188	hrde1	herma
tm1200	ctrl	green	7:tm1200:ctrl	n	365.77	183.299	0.501131859	hrde1	herma
tm1200	ctrl	green	8:tm1200:ctrl	n	276.044	109.274	0.395857182	hrde1	herma
tm1200	ctrl	green	9:tm1200:ctrl	n	338.105	188.496	0.557507283	hrde1	herma
tm1200	ctrl	green	10:tm1200:ctrl	n	303.297	166.535	0.549082253	hrde1	herma
tm1200	ctrl	green	11:tm1200:ctrl	n	440.565	224.452	0.509463984	hrde1	herma
tm1200	ctrl	green	12:tm1200:ctrl	n	458.176	224.285	0.489517129	hrde1	herma
tm1200	ctrl	green	13:tm1200:ctrl	n	416.863	204.125	0.489669268	hrde1	herma
tm1200	ctrl	green	14:tm1200:ctrl	n	455.559	290.252	0.637133719	hrde1	herma
tm1200	ctrl	green	15:tm1200:ctrl	n	326.172	177.475	0.544114762	hrde1	herma
tm1200	ctrl	green	16:tm1200:ctrl	n	437.718	226.177	0.516718527	hrde1	herma
tm1200	ctrl	green	17:tm1200:ctrl	n	362.75	177.24	0.488600965	hrde1	herma
tm1200	ctrl	green	18:tm1200:ctrl	n	436.741	271.961	0.622705448	hrde1	herma
tm1200	ctrl	green	19:tm1200:ctrl	n	420.947	240.423	0.571147912	hrde1	herma
tm1200	ctrl	green	20:tm1200:ctrl	n	376.017	236.335	0.628522115	hrde1	herma
tm1200	ctrl	green	21:tm1200:ctrl	n	362.595	181.359	0.500169611	hrde1	herma
tm1200	ctrl	green	22:tm1200:ctrl	n	464.893	234.104	0.503565337	hrde1	herma
tm1200	ctrl	green	23:tm1200:ctrl	n	450.27	256.478	0.569609346	hrde1	herma
tm1200	ctrl	green	24:tm1200:ctrl	n	438.409	259.741	0.592462746	hrde1	herma
tm1200	ctrl	green	25:tm1200:ctrl	n	454.813	229.938	0.505566024	hrde1	herma
tm1200	ctrl	green	26:tm1200:ctrl	n	483.843	255.866	0.528820299	hrde1	herma
tm1200	ctrl	green	27:tm1200:ctrl	n	443.343	225.833	0.509386637	hrde1	herma
tm1200	ctrl	green	28:tm1200:ctrl	n	263.981	114.548	0.433925169	hrde1	herma
tm1200	ctrl	green	29:tm1200:ctrl	n	327.915	183.391	0.559263834	hrde1	herma
tm1200	ctrl	green	30:tm1200:ctrl	n	372.702	205.305	0.550855643	hrde1	herma
tm1200	ctrl	green	31:tm1200:ctrl	n	487.872	279.171	0.572221812	hrde1	herma
tm1200	ctrl	green	32:tm1200:ctrl	n	331.807	166.849	0.502849548	hrde1	herma
tm1200	ctrl	green	33:tm1200:ctrl	n	433.824	223.594	0.51540256	hrde1	herma
tm1200	ctrl	green	34:tm1200:ctrl	n	419.655	240.419	0.572896784	hrde1	herma
tm1200	ctrl	green	35:tm1200:ctrl	n	403.716	209.436	0.518770621	hrde1	herma
tm1200	ctrl	green	36:tm1200:ctrl	n	419.895	230.733	0.549501661	hrde1	herma
tm1200	ctrl	green	37:tm1200:ctrl	n	417.894	207.15	0.495699866	hrde1	herma
tm1200	ctrl	green	38:tm1200:ctrl	n	448.233	253.425	0.565386752	hrde1	herma
tm1200	ctrl	green	39:tm1200:ctrl	n	463.46	233.481	0.503778104	hrde1	herma
tm1200	ctrl	green	40:tm1200:ctrl	n	403.2	223.028	0.553144841	hrde1	herma
tm1200	ctrl	green	41:tm1200:ctrl	n	356.696	183.957	0.515724875	hrde1	herma
tm1200	ctrl	green	42:tm1200:ctrl	n	485.098	279.261	0.575679553	hrde1	herma
tm1200	ctrl	green	43:tm1200:ctrl	n	395.864	219.475	0.554420205	hrde1	herma
tm1200	ctrl	green	44:tm1200:ctrl	n	422.324	211.199	0.50008761	hrde1	herma
tm1200	ctrl	green	45:tm1200:ctrl	n	443.677	258.02	0.58154919	hrde1	herma
tm1200	ctrl	green	46:tm1200:ctrl	n	474.299	251.575	0.530414359	hrde1	herma
tm1200	ctrl	green	47:tm1200:ctrl	n	407.327	211.265	0.51866191	hrde1	herma
tm1200	ctrl	green	48:tm1200:ctrl	n	425.684	227.089	0.533468488	hrde1	herma
tm1200	ctrl	green	49:tm1200:ctrl	n	438.234	227.41	0.51892368	hrde1	herma
tm1200	ctrl	green	50:tm1200:ctrl	n	423.419	226.515	0.534966546	hrde1	herma
tm1200	ctrl	green	51:tm1200:ctrl	n	496.955	280.908	0.565258424	hrde1	herma
tm1200	ctrl	green	52:tm1200:ctrl	n	423.921	218.077	0.514428396	hrde1	herma
tm1200	ctrl	green	53:tm1200:ctrl	n	444.199	221.255	0.498098825	hrde1	herma
tm1200	ctrl	green	54:tm1200:ctrl	n	402.734	189.721	0.47108265	hrde1	herma
tm1200	ctrl	green	55:tm1200:ctrl	n	386.562	218.991	0.566509383	hrde1	herma
tm1200	ctrl	green	56:tm1200:ctrl	n	399.057	205.081	0.513914052	hrde1	herma
tm1200	ctrl	green	57:tm1200:ctrl	n	484.23	282.564	0.583532619	hrde1	herma
tm1200	ctrl	green	58:tm1200:ctrl	n	509.625	272.395	0.534500858	hrde1	herma
tm1200	ctrl	green	59:tm1200:ctrl	n	266.875	102.634	0.384577049	hrde1	herma
tm1200	ctrl	green	60:tm1200:ctrl	n	453.984	262.494	0.578200994	hrde1	herma
tm1200	ctrl	green	61:tm1200:ctrl	y	425.912	236.164	0.554490129	hrde1	herma
tm1200	ctrl	green	62:tm1200:ctrl	n	438.151	269.891	0.61597714	hrde1	herma
tm1200	ctrl	green	63:tm1200:ctrl	n	459.187	227.39	0.495201301	hrde1	herma
tm1200	ctrl	green	64:tm1200:ctrl	n	516.601	314.689	0.609152905	hrde1	herma
tm1200	gfp	green	1:tm1200:gfp	n	292.771	117.858	0.402560363	hrde1	herma
tm1200	gfp	green	2:tm1200:gfp	n	338.794	141.242	0.416896403	hrde1	herma
tm1200	gfp	green	3:tm1200:gfp	n	298.786	151.614	0.507433414	hrde1	herma
tm1200	gfp	green	4:tm1200:gfp	n	248.062	112.194	0.452282091	hrde1	herma
tm1200	gfp	green	5:tm1200:gfp	n	419.246	226.83	0.541042729	hrde1	herma
tm1200	gfp	green	6:tm1200:gfp	n	318.796	155.907	0.489049423	hrde1	herma
tm1200	gfp	green	7:tm1200:gfp	n	220.815	67.432	0.305377805	hrde1	herma
tm1200	gfp	green	8:tm1200:gfp	n	366.958	187.652	0.511371874	hrde1	herma
tm1200	gfp	green	9:tm1200:gfp	n	272.693	119.452	0.438045714	hrde1	herma
tm1200	gfp	green	10:tm1200:gfp	n	315.728	118.192	0.37434754	hrde1	herma
tm1200	gfp	green	11:tm1200:gfp	n	241.848	99.576	0.411729681	hrde1	herma
tm1200	gfp	green	12:tm1200:gfp	n	290.409	123.587	0.42556188	hrde1	herma
tm1200	gfp	green	13:tm1200:gfp	n	361.311	179.618	0.497128513	hrde1	herma
tm1200	gfp	green	14:tm1200:gfp	n	279.588	122.558	0.438352147	hrde1	herma
tm1200	gfp	green	15:tm1200:gfp	n	280.19	132.768	0.473849888	hrde1	herma
tm1200	gfp	green	16:tm1200:gfp	n	253.818	110.207	0.434196944	hrde1	herma
tm1200	gfp	green	17:tm1200:gfp	n	254.428	90.425	0.355405065	hrde1	herma
tm1200	gfp	green	18:tm1200:gfp	n	330.545	181.554	0.549256531	hrde1	herma
tm1200	gfp	green	19:tm1200:gfp	n	315.605	146.34	0.463680867	hrde1	herma
tm1200	gfp	green	20:tm1200:gfp	n	326.508	163.007	0.49924351	hrde1	herma
tm1200	gfp	green	21:tm1200:gfp	n	360.15	164.78	0.457531584	hrde1	herma
tm1200	gfp	green	22:tm1200:gfp	n	276.105	150.874	0.546437044	hrde1	herma
tm1200	gfp	green	23:tm1200:gfp	n	297.309	122.022	0.410421481	hrde1	herma
tm1200	gfp	green	24:tm1200:gfp	n	270.506	124.558	0.460462984	hrde1	herma
tm1200	gfp	green	25:tm1200:gfp	n	373.829	169.88	0.454432374	hrde1	herma
tm1200	gfp	green	26:tm1200:gfp	n	213.739	75.518	0.353318767	hrde1	herma
tm1200	gfp	green	27:tm1200:gfp	n	347.317	184.501	0.531217879	hrde1	herma
tm1200	gfp	green	28:tm1200:gfp	n	304.086	151.6	0.498543175	hrde1	herma
tm1200	gfp	green	29:tm1200:gfp	n	342.619	162.121	0.473181581	hrde1	herma
tm1200	gfp	green	30:tm1200:gfp	n	319.766	150.021	0.469158697	hrde1	herma
tm1200	gfp	green	31:tm1200:gfp	n	194.036	57.525	0.296465604	hrde1	herma
tm1200	gfp	green	32:tm1200:gfp	y	278.024	142.65	0.513085201	hrde1	herma
tm1200	gfp	green	33:tm1200:gfp	n	212.967	89.448	0.420008734	hrde1	herma
tm1200	gfp	green	34:tm1200:gfp	n	324.197	147.652	0.455439131	hrde1	herma
tm1200	gfp	green	35:tm1200:gfp	n	400.35	197.586	0.493533158	hrde1	herma
tm1200	gfp	green	36:tm1200:gfp	n	327.799	158.481	0.483470053	hrde1	herma
tm1200	gfp	green	37:tm1200:gfp	n	282.147	143.736	0.50943657	hrde1	herma
tm1200	gfp	green	38:tm1200:gfp	n	348.894	164.172	0.470549794	hrde1	herma
tm1200	gfp	green	39:tm1200:gfp	n	369.074	170.04	0.460720614	hrde1	herma
tm1200	gfp	green	40:tm1200:gfp	n	331.432	170.86	0.515520529	hrde1	herma
tm1200	gfp	green	41:tm1200:gfp	n	265.761	121.874	0.458584969	hrde1	herma
tm1200	gfp	green	42:tm1200:gfp	n	330.485	187.067	0.566037793	hrde1	herma
tm1200	gfp	green	43:tm1200:gfp	n	188.554	68.904	0.365433775	hrde1	herma
tm1200	gfp	green	44:tm1200:gfp	n	195.154	76.811	0.393591728	hrde1	herma
tm1200	gfp	green	45:tm1200:gfp	n	308.003	164.686	0.534689597	hrde1	herma
tm1200	gfp	green	46:tm1200:gfp	n	333.495	169.763	0.509042115	hrde1	herma
tm1200	gfp	green	47:tm1200:gfp	n	314.786	145.43	0.461996404	hrde1	herma
tm1200	gfp	green	48:tm1200:gfp	n	357.109	189.405	0.53038428	hrde1	herma
tm1200	gfp	green	49:tm1200:gfp	n	330.244	151.379	0.458385315	hrde1	herma
tm1200	gfp	green	50:tm1200:gfp	n	227.464	84.027	0.369407906	hrde1	herma
tm1200	gfp	green	51:tm1200:gfp	n	257.694	113.811	0.441651726	hrde1	herma
tm1200	gfp	green	52:tm1200:gfp	n	290.712	132.188	0.454704312	hrde1	herma
tm1200	gfp	green	53:tm1200:gfp	n	329.692	146.3	0.443747498	hrde1	herma
tm1200	gfp	green	54:tm1200:gfp	n	267.909	112.022	0.418134516	hrde1	herma
tm1200	gfp	green	55:tm1200:gfp	n	326.49	137.269	0.420438605	hrde1	herma
tm1200	gfp	green	56:tm1200:gfp	n	237.646	87.736	0.369187784	hrde1	herma
tm1200	gfp	green	57:tm1200:gfp	n	268.23	123.594	0.4607762	hrde1	herma
tm1200	gfp	green	58:tm1200:gfp	n	250.092	109.608	0.438270716	hrde1	herma
tm1200	gfp	green	59:tm1200:gfp	n	258.624	123.868	0.478950136	hrde1	herma
tm1200	gfp	green	60:tm1200:gfp	n	154.252	38.08	0.24686876	hrde1	herma
tm1200	gfp	green	61:tm1200:gfp	n	252.062	111.581	0.442672834	hrde1	herma
tm1200	gfp	green	62:tm1200:gfp	n	270.722	108.959	0.402475602	hrde1	herma
tm1200	gfp	green	63:tm1200:gfp	n	202.312	82.274	0.406668907	hrde1	herma
tm1200	gfp	green	64:tm1200:gfp	n	186.378	61.348	0.329159021	hrde1	herma
tm1200	gfp	green	65:tm1200:gfp	n	311.328	151.454	0.486477284	hrde1	herma
wt	ctrl	red	1:wt:ctrl	n	250.451	131.734	0.525987119	hrde1	herma
wt	ctrl	red	2:wt:ctrl	n	240.228	130.32	0.54248464	hrde1	herma
wt	ctrl	red	3:wt:ctrl	n	251.782	142.234	0.564909326	hrde1	herma
wt	ctrl	red	4:wt:ctrl	n	239.041	124.856	0.522320439	hrde1	herma
wt	ctrl	red	5:wt:ctrl	n	252.653	133.5	0.528392697	hrde1	herma
wt	ctrl	red	6:wt:ctrl	n	244.222	132.364	0.541982295	hrde1	herma
wt	ctrl	red	7:wt:ctrl	n	254.186	136.263	0.536075944	hrde1	herma
wt	ctrl	red	8:wt:ctrl	n	240.62	127.492	0.529847893	hrde1	herma
wt	ctrl	red	9:wt:ctrl	n	233.264	120.084	0.514798683	hrde1	herma
wt	ctrl	red	10:wt:ctrl	n	239.109	123.987	0.518537571	hrde1	herma
wt	ctrl	red	11:wt:ctrl	y	231.851	118.227	0.509926634	hrde1	herma
wt	ctrl	red	12:wt:ctrl	n	234.795	124.643	0.530858834	hrde1	herma
wt	ctrl	red	13:wt:ctrl	n	260.643	138.652	0.531961342	hrde1	herma
wt	ctrl	red	14:wt:ctrl	n	239.793	117.845	0.491444704	hrde1	herma
wt	ctrl	red	15:wt:ctrl	n	240.066	132.867	0.553460298	hrde1	herma
wt	ctrl	red	16:wt:ctrl	n	239.671	132.156	0.551405886	hrde1	herma
wt	ctrl	red	17:wt:ctrl	n	249.547	148.402	0.59468557	hrde1	herma
wt	ctrl	red	18:wt:ctrl	n	258.494	132.541	0.512743042	hrde1	herma
wt	ctrl	red	19:wt:ctrl	n	244.085	137.876	0.564868796	hrde1	herma
wt	ctrl	red	20:wt:ctrl	n	243.722	135.59	0.556330573	hrde1	herma
wt	ctrl	red	21:wt:ctrl	n	238.168	121.528	0.510261664	hrde1	herma
wt	ctrl	red	22:wt:ctrl	n	248.848	135.885	0.546056227	hrde1	herma
wt	ctrl	red	23:wt:ctrl	n	233.876	124.922	0.534137748	hrde1	herma
wt	ctrl	red	24:wt:ctrl	n	240.871	126.366	0.524621063	hrde1	herma
wt	ctrl	red	25:wt:ctrl	n	279.821	165.459	0.591303012	hrde1	herma
wt	ctrl	red	26:wt:ctrl	n	223.701	107.658	0.481258466	hrde1	herma
wt	ctrl	red	27:wt:ctrl	n	228.774	111.823	0.488792433	hrde1	herma
wt	ctrl	red	28:wt:ctrl	n	240.16	129.628	0.539756829	hrde1	herma
wt	ctrl	red	29:wt:ctrl	n	228.3	116.679	0.51107753	hrde1	herma
wt	ctrl	red	30:wt:ctrl	n	264.206	129.316	0.489451413	hrde1	herma
wt	ctrl	red	31:wt:ctrl	n	233.469	123.377	0.528451315	hrde1	herma
wt	ctrl	red	32:wt:ctrl	n	240.649	129.602	0.538551999	hrde1	herma
wt	ctrl	red	33:wt:ctrl	n	244.881	135.142	0.55186805	hrde1	herma
wt	ctrl	red	34:wt:ctrl	n	242.683	141.148	0.581614699	hrde1	herma
wt	ctrl	red	35:wt:ctrl	n	243.673	135.135	0.554575189	hrde1	herma
wt	ctrl	red	36:wt:ctrl	n	238.713	133.918	0.561000029	hrde1	herma
wt	ctrl	red	37:wt:ctrl	n	247.919	131.645	0.531000044	hrde1	herma
wt	ctrl	red	38:wt:ctrl	n	236.554	123.213	0.520866272	hrde1	herma
wt	ctrl	red	39:wt:ctrl	n	234.876	115.681	0.492519457	hrde1	herma
wt	ctrl	red	40:wt:ctrl	n	231.357	116.6	0.503983022	hrde1	herma
wt	ctrl	red	41:wt:ctrl	n	230.022	116.774	0.507664484	hrde1	herma
wt	ctrl	red	42:wt:ctrl	n	221.377	112.318	0.507360747	hrde1	herma
wt	ctrl	red	43:wt:ctrl	n	245.531	129.938	0.529212197	hrde1	herma
wt	ctrl	red	44:wt:ctrl	n	244.357	136.535	0.558752154	hrde1	herma
wt	ctrl	red	45:wt:ctrl	n	243.199	127.044	0.522387016	hrde1	herma
wt	ctrl	red	46:wt:ctrl	n	237.987	116.795	0.4907621	hrde1	herma
wt	ctrl	red	47:wt:ctrl	n	226.058	114.758	0.50764848	hrde1	herma
wt	ctrl	red	48:wt:ctrl	n	234.503	122.79	0.523618035	hrde1	herma
wt	ctrl	red	49:wt:ctrl	n	237.763	110.103	0.46307878	hrde1	herma
wt	ctrl	red	50:wt:ctrl	n	250.738	132.062	0.526693202	hrde1	herma
wt	ctrl	red	51:wt:ctrl	n	254.371	137.42	0.540234539	hrde1	herma
wt	ctrl	red	52:wt:ctrl	n	238.615	124.22	0.520587557	hrde1	herma
wt	ctrl	red	53:wt:ctrl	n	230.577	121.771	0.528114253	hrde1	herma
wt	ctrl	red	54:wt:ctrl	n	237.151	129.369	0.545513196	hrde1	herma
wt	ctrl	red	55:wt:ctrl	n	231.456	122.61	0.529733513	hrde1	herma
wt	ctrl	red	56:wt:ctrl	n	234.915	125.041	0.532281889	hrde1	herma
wt	ctrl	red	57:wt:ctrl	n	225.562	127.254	0.564164177	hrde1	herma
wt	ctrl	red	58:wt:ctrl	n	241.171	115.986	0.48092847	hrde1	herma
wt	ctrl	red	59:wt:ctrl	n	230.812	112.717	0.488349826	hrde1	herma
wt	ctrl	red	60:wt:ctrl	n	236.341	119.487	0.505570341	hrde1	herma
wt	ctrl	red	61:wt:ctrl	n	234.665	116.314	0.49565977	hrde1	herma
wt	ctrl	red	62:wt:ctrl	n	245.036	126.483	0.516181296	hrde1	herma
wt	ctrl	red	63:wt:ctrl	n	244.544	125.237	0.512124607	hrde1	herma
wt	ctrl	red	64:wt:ctrl	n	238.253	115.168	0.483385309	hrde1	herma
wt	ctrl	red	65:wt:ctrl	n	247.747	113.838	0.45949295	hrde1	herma
wt	gfp	red	1:wt:gfp	n	227.066	117.727	0.518470401	hrde1	herma
wt	gfp	red	2:wt:gfp	n	237.333	122.283	0.515238083	hrde1	herma
wt	gfp	red	3:wt:gfp	n	239.42	119.335	0.498433715	hrde1	herma
wt	gfp	red	4:wt:gfp	n	250.218	130.482	0.521473275	hrde1	herma
wt	gfp	red	5:wt:gfp	n	231.503	121.772	0.526006142	hrde1	herma
wt	gfp	red	6:wt:gfp	y	243.053	125.657	0.516994236	hrde1	herma
wt	gfp	red	7:wt:gfp	n	241.097	128.041	0.531076704	hrde1	herma
wt	gfp	red	8:wt:gfp	n	243.891	128.141	0.525402741	hrde1	herma
wt	gfp	red	9:wt:gfp	n	238.806	127.451	0.533700996	hrde1	herma
wt	gfp	red	10:wt:gfp	n	235.449	128.629	0.546313639	hrde1	herma
wt	gfp	red	11:wt:gfp	n	251.325	137.162	0.545755496	hrde1	herma
wt	gfp	red	12:wt:gfp	n	239.029	115.867	0.484740345	hrde1	herma
wt	gfp	red	13:wt:gfp	n	260.728	120.01	0.460288116	hrde1	herma
wt	gfp	red	14:wt:gfp	n	234.311	108.179	0.461689805	hrde1	herma
wt	gfp	red	15:wt:gfp	n	226.397	111.821	0.493915555	hrde1	herma
wt	gfp	red	16:wt:gfp	n	235.927	127.479	0.540332391	hrde1	herma
wt	gfp	red	17:wt:gfp	n	228.07	111.428	0.488569299	hrde1	herma
wt	gfp	red	18:wt:gfp	n	241.388	120.737	0.500178136	hrde1	herma
wt	gfp	red	19:wt:gfp	n	238.66	129.084	0.540869857	hrde1	herma
wt	gfp	red	20:wt:gfp	n	236.68	127.101	0.537016224	hrde1	herma
wt	gfp	red	21:wt:gfp	n	248.727	113.437	0.45607031	hrde1	herma
wt	gfp	red	22:wt:gfp	n	248.612	132.676	0.533666919	hrde1	herma
wt	gfp	red	23:wt:gfp	n	240.215	120.326	0.500909602	hrde1	herma
wt	gfp	red	24:wt:gfp	n	240.352	121.014	0.503486553	hrde1	herma
wt	gfp	red	25:wt:gfp	n	239.095	120.838	0.505397436	hrde1	herma
wt	gfp	red	26:wt:gfp	n	246.648	122.474	0.496553793	hrde1	herma
wt	gfp	red	27:wt:gfp	n	244.948	115.433	0.471255124	hrde1	herma
wt	gfp	red	28:wt:gfp	n	240.373	119.633	0.497697329	hrde1	herma
wt	gfp	red	29:wt:gfp	n	244.542	133.077	0.544188728	hrde1	herma
wt	gfp	red	30:wt:gfp	n	241.339	128.032	0.53050688	hrde1	herma
wt	gfp	red	31:wt:gfp	n	250.87	133.308	0.531382788	hrde1	herma
wt	gfp	red	32:wt:gfp	n	235.978	115.684	0.49023214	hrde1	herma
wt	gfp	red	33:wt:gfp	n	241.496	119.281	0.493925365	hrde1	herma
wt	gfp	red	34:wt:gfp	n	228.867	106.721	0.466301389	hrde1	herma
wt	gfp	red	35:wt:gfp	n	234.406	130.566	0.557007926	hrde1	herma
wt	gfp	red	36:wt:gfp	n	229.173	109.23	0.476626828	hrde1	herma
wt	gfp	red	37:wt:gfp	n	242.079	126.586	0.522911942	hrde1	herma
wt	gfp	red	38:wt:gfp	n	233.403	114.058	0.488674096	hrde1	herma
wt	gfp	red	39:wt:gfp	n	240.541	129.189	0.537076839	hrde1	herma
wt	gfp	red	40:wt:gfp	n	252.687	135.909	0.537855133	hrde1	herma
wt	gfp	red	41:wt:gfp	n	245.731	129.335	0.52632757	hrde1	herma
wt	gfp	red	42:wt:gfp	n	250.177	124.08	0.495968854	hrde1	herma
wt	gfp	red	43:wt:gfp	n	236.409	129.854	0.549276889	hrde1	herma
wt	gfp	red	44:wt:gfp	n	244.502	131.426	0.537525255	hrde1	herma
wt	gfp	red	45:wt:gfp	n	231.236	119.394	0.516329637	hrde1	herma
wt	gfp	red	46:wt:gfp	n	241.233	126.766	0.525491952	hrde1	herma
wt	gfp	red	47:wt:gfp	n	250.409	130.642	0.521714475	hrde1	herma
wt	gfp	red	48:wt:gfp	n	255.498	125.427	0.490911866	hrde1	herma
wt	gfp	red	49:wt:gfp	n	235.917	123.707	0.52436662	hrde1	herma
wt	gfp	red	50:wt:gfp	n	231.725	105.688	0.456092351	hrde1	herma
wt	gfp	red	51:wt:gfp	n	239.837	115.052	0.479709136	hrde1	herma
wt	gfp	red	52:wt:gfp	n	235.737	121.419	0.515061276	hrde1	herma
wt	gfp	red	53:wt:gfp	n	239.523	123.75	0.516651846	hrde1	herma
wt	gfp	red	54:wt:gfp	n	260.753	124.79	0.47857551	hrde1	herma
wt	gfp	red	55:wt:gfp	n	236.874	122.782	0.518343085	hrde1	herma
wt	gfp	red	56:wt:gfp	n	257.327	125.571	0.487982217	hrde1	herma
wt	gfp	red	57:wt:gfp	n	252.193	134.083	0.531668206	hrde1	herma
wt	gfp	red	58:wt:gfp	n	225.072	104.627	0.464860134	hrde1	herma
wt	gfp	red	59:wt:gfp	n	242.24	120.565	0.497708884	hrde1	herma
wt	gfp	red	60:wt:gfp	n	241.498	122.307	0.506451399	hrde1	herma
tm1200	ctrl	red	1:tm1200:ctrl	n	246.515	136.131	0.552221974	hrde1	herma
tm1200	ctrl	red	2:tm1200:ctrl	n	241.883	122.629	0.506976513	hrde1	herma
tm1200	ctrl	red	3:tm1200:ctrl	n	278.125	151.13	0.543388764	hrde1	herma
tm1200	ctrl	red	4:tm1200:ctrl	n	247.732	122.827	0.495805952	hrde1	herma
tm1200	ctrl	red	5:tm1200:ctrl	n	256.294	122.488	0.477919889	hrde1	herma
tm1200	ctrl	red	6:tm1200:ctrl	n	257.533	138.091	0.53620701	hrde1	herma
tm1200	ctrl	red	7:tm1200:ctrl	n	259.781	134.169	0.516469642	hrde1	herma
tm1200	ctrl	red	8:tm1200:ctrl	n	224.905	112.923	0.502091994	hrde1	herma
tm1200	ctrl	red	9:tm1200:ctrl	n	262.054	142.162	0.542491242	hrde1	herma
tm1200	ctrl	red	10:tm1200:ctrl	n	244.437	109.29	0.447109071	hrde1	herma
tm1200	ctrl	red	11:tm1200:ctrl	n	252.725	123.868	0.490129587	hrde1	herma
tm1200	ctrl	red	12:tm1200:ctrl	n	259.126	116.252	0.448631168	hrde1	herma
tm1200	ctrl	red	13:tm1200:ctrl	n	258.95	144.819	0.559254682	hrde1	herma
tm1200	ctrl	red	14:tm1200:ctrl	n	236.366	124.926	0.528527792	hrde1	herma
tm1200	ctrl	red	15:tm1200:ctrl	n	235.294	118.896	0.505308253	hrde1	herma
tm1200	ctrl	red	16:tm1200:ctrl	n	249.65	119.919	0.480348488	hrde1	herma
tm1200	ctrl	red	17:tm1200:ctrl	n	256.887	146.502	0.570297446	hrde1	herma
tm1200	ctrl	red	18:tm1200:ctrl	n	251.644	123.182	0.489508989	hrde1	herma
tm1200	ctrl	red	19:tm1200:ctrl	n	251.503	126.874	0.504463167	hrde1	herma
tm1200	ctrl	red	20:tm1200:ctrl	n	245.936	122.286	0.497226921	hrde1	herma
tm1200	ctrl	red	21:tm1200:ctrl	n	258.765	124.069	0.479465925	hrde1	herma
tm1200	ctrl	red	22:tm1200:ctrl	n	230.496	113.792	0.493683188	hrde1	herma
tm1200	ctrl	red	23:tm1200:ctrl	n	251.035	133.913	0.533443544	hrde1	herma
tm1200	ctrl	red	24:tm1200:ctrl	n	241.616	144.832	0.599430501	hrde1	herma
tm1200	ctrl	red	25:tm1200:ctrl	n	246.775	133.45	0.540776011	hrde1	herma
tm1200	ctrl	red	26:tm1200:ctrl	n	244.269	117.68	0.481763957	hrde1	herma
tm1200	ctrl	red	27:tm1200:ctrl	n	255.731	125.745	0.491708084	hrde1	herma
tm1200	ctrl	red	28:tm1200:ctrl	n	241.177	121.743	0.504786941	hrde1	herma
tm1200	ctrl	red	29:tm1200:ctrl	n	238.979	128.858	0.539202189	hrde1	herma
tm1200	ctrl	red	30:tm1200:ctrl	n	252.39	134.222	0.531803954	hrde1	herma
tm1200	ctrl	red	31:tm1200:ctrl	n	262.382	136.247	0.519269615	hrde1	herma
tm1200	ctrl	red	32:tm1200:ctrl	n	236.424	127.473	0.53917115	hrde1	herma
tm1200	ctrl	red	33:tm1200:ctrl	n	271.822	147.179	0.541453598	hrde1	herma
tm1200	ctrl	red	34:tm1200:ctrl	n	252.188	140.711	0.557960728	hrde1	herma
tm1200	ctrl	red	35:tm1200:ctrl	n	235.886	110.784	0.469650594	hrde1	herma
tm1200	ctrl	red	36:tm1200:ctrl	n	240.632	123.545	0.51341883	hrde1	herma
tm1200	ctrl	red	37:tm1200:ctrl	n	262.487	135.926	0.517838979	hrde1	herma
tm1200	ctrl	red	38:tm1200:ctrl	n	241.708	120.367	0.497985172	hrde1	herma
tm1200	ctrl	red	39:tm1200:ctrl	n	252.625	131.502	0.520542306	hrde1	herma
tm1200	ctrl	red	40:tm1200:ctrl	n	248.063	129.254	0.52105312	hrde1	herma
tm1200	ctrl	red	41:tm1200:ctrl	n	253.803	135.262	0.532940903	hrde1	herma
tm1200	ctrl	red	42:tm1200:ctrl	n	247.63	128.066	0.517166741	hrde1	herma
tm1200	ctrl	red	43:tm1200:ctrl	n	253.633	141.229	0.55682423	hrde1	herma
tm1200	ctrl	red	44:tm1200:ctrl	n	277.002	167.591	0.605017292	hrde1	herma
tm1200	ctrl	red	45:tm1200:ctrl	n	249.592	121.385	0.486333697	hrde1	herma
tm1200	ctrl	red	46:tm1200:ctrl	n	244.649	121.307	0.49584098	hrde1	herma
tm1200	ctrl	red	47:tm1200:ctrl	n	232.549	113.399	0.487634864	hrde1	herma
tm1200	ctrl	red	48:tm1200:ctrl	n	248.847	123.548	0.496481774	hrde1	herma
tm1200	ctrl	red	49:tm1200:ctrl	n	250.491	118.956	0.474891313	hrde1	herma
tm1200	ctrl	red	50:tm1200:ctrl	n	263.045	143.553	0.545735521	hrde1	herma
tm1200	ctrl	red	51:tm1200:ctrl	n	271.225	155.554	0.573523827	hrde1	herma
tm1200	ctrl	red	52:tm1200:ctrl	n	250.274	128.793	0.51460799	hrde1	herma
tm1200	ctrl	red	53:tm1200:ctrl	n	242.85	125.985	0.518777023	hrde1	herma
tm1200	ctrl	red	54:tm1200:ctrl	n	274.166	139.139	0.507499106	hrde1	herma
tm1200	ctrl	red	55:tm1200:ctrl	n	267.836	152.281	0.568560612	hrde1	herma
tm1200	ctrl	red	56:tm1200:ctrl	n	270.09	146.147	0.541104817	hrde1	herma
tm1200	ctrl	red	57:tm1200:ctrl	n	252.78	123.893	0.490121845	hrde1	herma
tm1200	ctrl	red	58:tm1200:ctrl	n	273.049	128.684	0.471285374	hrde1	herma
tm1200	ctrl	red	59:tm1200:ctrl	n	242.564	106.329	0.438354414	hrde1	herma
tm1200	ctrl	red	60:tm1200:ctrl	n	269.333	147.289	0.546865776	hrde1	herma
tm1200	ctrl	red	61:tm1200:ctrl	y	249.086	121.422	0.487470191	hrde1	herma
tm1200	ctrl	red	62:tm1200:ctrl	n	260.897	129.5	0.496364466	hrde1	herma
tm1200	ctrl	red	63:tm1200:ctrl	n	255.317	126.519	0.495536921	hrde1	herma
tm1200	ctrl	red	64:tm1200:ctrl	n	265.215	136.151	0.513360858	hrde1	herma
tm1200	gfp	red	1:tm1200:gfp	n	263.424	152.537	0.57905506	hrde1	herma
tm1200	gfp	red	2:tm1200:gfp	n	254.122	145.781	0.573665405	hrde1	herma
tm1200	gfp	red	3:tm1200:gfp	n	247.344	128.408	0.519147422	hrde1	herma
tm1200	gfp	red	4:tm1200:gfp	n	244.682	123.684	0.505488757	hrde1	herma
tm1200	gfp	red	5:tm1200:gfp	n	263.426	134.901	0.51210207	hrde1	herma
tm1200	gfp	red	6:tm1200:gfp	n	255.176	133.774	0.524242092	hrde1	herma
[truncated: 601 more rows]
