# Supplementary material for: A genetic framework for RNAi inheritance in Caenorhabditis elegans
Source: EMBO Rep. 2025 Jul 7;26(16):4072–99. doi: 10.1038/s44319-025-00512-7 (PMC12373942; doi:10.1038/s44319-025-00512-7)
Supplement: Supplementary file 11 — Figure EV4 Source Data [file 44319_2025_512_MOESM11_ESM.zip › Figure_EV4/EV4E/F1_males_CV.csv]

genotype	RNAi	channel	id	image	mean	stddev	CV	gene	sex
wt	ctrl	green	1:wt:ctrl	n	386.045	262.671	0.680415496	wago1	male
wt	ctrl	green	2:wt:ctrl	n	266.829	117.844	0.441646148	wago1	male
wt	ctrl	green	3:wt:ctrl	n	294.811	107.954	0.366180366	wago1	male
wt	ctrl	green	4:wt:ctrl	n	314.776	185.462	0.589187232	wago1	male
wt	ctrl	green	5:wt:ctrl	n	299.346	120.298	0.401869409	wago1	male
wt	ctrl	green	6:wt:ctrl	n	334.758	160.903	0.480654682	wago1	male
wt	ctrl	green	7:wt:ctrl	n	349.787	195.106	0.557785166	wago1	male
wt	ctrl	green	8:wt:ctrl	n	285.77	125.366	0.438695454	wago1	male
wt	ctrl	green	9:wt:ctrl	n	343.199	218.008	0.635223296	wago1	male
wt	ctrl	green	10:wt:ctrl	n	305.482	137.29	0.449420915	wago1	male
wt	ctrl	green	11:wt:ctrl	n	269.924	98.625	0.365380626	wago1	male
wt	ctrl	green	12:wt:ctrl	n	404.348	253.921	0.627976397	wago1	male
wt	ctrl	green	13:wt:ctrl	n	289.575	112.619	0.388911336	wago1	male
wt	ctrl	green	14:wt:ctrl	n	375.135	193.309	0.515305157	wago1	male
wt	ctrl	green	15:wt:ctrl	n	206.719	74.978	0.362704928	wago1	male
wt	ctrl	green	16:wt:ctrl	n	291.732	112.998	0.387334951	wago1	male
wt	ctrl	green	17:wt:ctrl	n	294.93	128.437	0.435482996	wago1	male
wt	ctrl	green	18:wt:ctrl	n	295.795	113.524	0.383792829	wago1	male
wt	ctrl	green	19:wt:ctrl	n	317.376	154.66	0.487308429	wago1	male
wt	ctrl	green	20:wt:ctrl	n	275.823	111.935	0.40582185	wago1	male
wt	ctrl	green	21:wt:ctrl	n	282.881	120.719	0.42674835	wago1	male
wt	ctrl	green	22:wt:ctrl	n	293.284	125.974	0.429529057	wago1	male
wt	ctrl	green	23:wt:ctrl	n	267.75	112.641	0.420694678	wago1	male
wt	ctrl	green	24:wt:ctrl	n	291.097	136.454	0.468757837	wago1	male
wt	ctrl	green	25:wt:ctrl	n	277.97	104.357	0.375425406	wago1	male
wt	ctrl	green	26:wt:ctrl	n	283.051	117.993	0.416861272	wago1	male
wt	ctrl	green	27:wt:ctrl	n	281.42	108.764	0.386482837	wago1	male
wt	ctrl	green	28:wt:ctrl	n	258.564	100.237	0.387668044	wago1	male
wt	ctrl	green	29:wt:ctrl	n	299.733	123.286	0.411319408	wago1	male
wt	ctrl	green	30:wt:ctrl	n	387.519	274.682	0.708822019	wago1	male
wt	ctrl	green	31:wt:ctrl	n	271.174	128.343	0.473286525	wago1	male
wt	ctrl	green	32:wt:ctrl	n	256.461	104.97	0.409301999	wago1	male
wt	ctrl	green	33:wt:ctrl	n	332.348	167.369	0.503595629	wago1	male
wt	ctrl	green	34:wt:ctrl	n	259.991	103.315	0.39737914	wago1	male
wt	ctrl	green	35:wt:ctrl	n	258.571	95.317	0.368629893	wago1	male
wt	ctrl	green	36:wt:ctrl	n	333.595	181.694	0.544654446	wago1	male
wt	ctrl	green	37:wt:ctrl	n	314.788	157.499	0.500333558	wago1	male
wt	ctrl	green	38:wt:ctrl	n	324.362	155.769	0.480231963	wago1	male
wt	ctrl	green	39:wt:ctrl	n	264.668	95.541	0.360984328	wago1	male
wt	ctrl	green	40:wt:ctrl	n	385.301	218.564	0.567255211	wago1	male
wt	ctrl	green	41:wt:ctrl	n	326.61	216.535	0.662977251	wago1	male
wt	ctrl	green	42:wt:ctrl	n	412.462	292.428	0.708981676	wago1	male
wt	ctrl	green	43:wt:ctrl	n	275.368	111.321	0.404262659	wago1	male
wt	ctrl	green	44:wt:ctrl	n	339.996	189.974	0.558753632	wago1	male
wt	ctrl	green	45:wt:ctrl	n	266.178	89.971	0.338010655	wago1	male
wt	ctrl	green	46:wt:ctrl	n	291.722	131.76	0.451662885	wago1	male
wt	ctrl	green	47:wt:ctrl	n	387.244	269.12	0.694962349	wago1	male
wt	ctrl	green	48:wt:ctrl	n	328.773	146.869	0.446718557	wago1	male
wt	ctrl	green	49:wt:ctrl	n	249.574	85.694	0.343361087	wago1	male
wt	ctrl	green	50:wt:ctrl	n	236.316	78.247	0.331111732	wago1	male
wt	ctrl	green	51:wt:ctrl	n	325.248	175.182	0.538610537	wago1	male
wt	ctrl	green	52:wt:ctrl	n	273.769	111.046	0.405619336	wago1	male
wt	ctrl	green	53:wt:ctrl	n	341.616	172.265	0.504265023	wago1	male
wt	ctrl	green	54:wt:ctrl	n	340.555	233.662	0.686121185	wago1	male
wt	ctrl	green	55:wt:ctrl	n	282.25	122.21	0.432984942	wago1	male
wt	ctrl	green	56:wt:ctrl	n	269.61	97.361	0.361117911	wago1	male
wt	ctrl	green	57:wt:ctrl	n	277.475	97.286	0.350611767	wago1	male
wt	ctrl	green	58:wt:ctrl	n	290.782	120.77	0.415328322	wago1	male
wt	ctrl	green	59:wt:ctrl	n	274.825	123.811	0.450508505	wago1	male
wt	ctrl	green	60:wt:ctrl	n	290.117	108.565	0.374211094	wago1	male
wt	ctrl	green	61:wt:ctrl	n	298.284	176.418	0.591443054	wago1	male
wt	ctrl	green	62:wt:ctrl	n	275.032	122.201	0.444315571	wago1	male
wt	ctrl	green	63:wt:ctrl	n	306.671	156.346	0.509816709	wago1	male
wt	ctrl	green	64:wt:ctrl	n	374.937	298.479	0.796077741	wago1	male
wt	ctrl	green	65:wt:ctrl	n	239.022	97.603	0.408343165	wago1	male
wt	ctrl	green	66:wt:ctrl	n	260.068	95.074	0.365573619	wago1	male
wt	ctrl	green	67:wt:ctrl	n	302.024	136.193	0.450934363	wago1	male
wt	gfp	green	1:wt:gfp	n	133.973	18.606	0.138878729	wago1	male
wt	gfp	green	2:wt:gfp	n	152.851	25.015	0.16365611	wago1	male
wt	gfp	green	3:wt:gfp	n	151.565	25.172	0.166080559	wago1	male
wt	gfp	green	4:wt:gfp	n	128.741	12.124	0.094173573	wago1	male
wt	gfp	green	5:wt:gfp	n	146.303	23.621	0.161452602	wago1	male
wt	gfp	green	6:wt:gfp	n	150.382	28.799	0.191505632	wago1	male
wt	gfp	green	7:wt:gfp	n	140.166	18.615	0.132806815	wago1	male
wt	gfp	green	8:wt:gfp	n	128.885	13.365	0.103697094	wago1	male
wt	gfp	green	9:wt:gfp	n	140.067	16.463	0.117536607	wago1	male
wt	gfp	green	10:wt:gfp	n	134.943	15.056	0.111573035	wago1	male
wt	gfp	green	11:wt:gfp	n	145.238	22.416	0.154339773	wago1	male
wt	gfp	green	12:wt:gfp	n	126.184	10.904	0.086413491	wago1	male
wt	gfp	green	13:wt:gfp	n	131.398	13.164	0.100184173	wago1	male
wt	gfp	green	14:wt:gfp	n	149.004	26.614	0.178612655	wago1	male
wt	gfp	green	15:wt:gfp	n	154.97	29.34	0.189326967	wago1	male
wt	gfp	green	16:wt:gfp	n	132.867	13.784	0.103742841	wago1	male
wt	gfp	green	17:wt:gfp	n	129.727	12.098	0.093257379	wago1	male
wt	gfp	green	18:wt:gfp	n	137.18	16.801	0.122474122	wago1	male
wt	gfp	green	19:wt:gfp	n	132.248	13.416	0.101445769	wago1	male
wt	gfp	green	20:wt:gfp	n	153.4	28.971	0.188859192	wago1	male
wt	gfp	green	21:wt:gfp	n	150.526	27.02	0.179503873	wago1	male
wt	gfp	green	22:wt:gfp	n	146.094	24.349	0.166666667	wago1	male
wt	gfp	green	23:wt:gfp	n	131.32	14.333	0.109145599	wago1	male
wt	gfp	green	24:wt:gfp	n	129.726	11.913	0.091832015	wago1	male
wt	gfp	green	25:wt:gfp	n	142.331	25.162	0.1767851	wago1	male
wt	gfp	green	26:wt:gfp	n	156.785	31.474	0.200746245	wago1	male
wt	gfp	green	27:wt:gfp	n	128.538	11.958	0.093030855	wago1	male
wt	gfp	green	28:wt:gfp	n	138.978	18.01	0.129588856	wago1	male
wt	gfp	green	29:wt:gfp	n	150.673	24.562	0.163015271	wago1	male
wt	gfp	green	30:wt:gfp	n	189.706	73.544	0.387673558	wago1	male
wt	gfp	green	31:wt:gfp	n	148.43	22.25	0.149902311	wago1	male
wt	gfp	green	32:wt:gfp	n	134.036	13.872	0.103494584	wago1	male
wt	gfp	green	33:wt:gfp	n	139.722	19.879	0.142275375	wago1	male
wt	gfp	green	34:wt:gfp	n	136.97	16.099	0.117536687	wago1	male
wt	gfp	green	35:wt:gfp	n	135.126	13.779	0.101971493	wago1	male
wt	gfp	green	36:wt:gfp	n	131.396	13.566	0.103245152	wago1	male
wt	gfp	green	37:wt:gfp	n	147.422	19.91	0.135054469	wago1	male
wt	gfp	green	38:wt:gfp	n	131.298	13.09	0.099696873	wago1	male
wt	gfp	green	39:wt:gfp	n	143.948	21.815	0.151547781	wago1	male
wt	gfp	green	40:wt:gfp	n	141.152	19.069	0.1350955	wago1	male
wt	gfp	green	41:wt:gfp	n	136.427	16.884	0.123758494	wago1	male
wt	gfp	green	42:wt:gfp	n	168.561	42.732	0.253510599	wago1	male
wt	gfp	green	43:wt:gfp	n	133.515	14.473	0.108399805	wago1	male
wt	gfp	green	44:wt:gfp	n	134.787	15.128	0.112236343	wago1	male
wt	gfp	green	45:wt:gfp	n	137.729	17.955	0.130364702	wago1	male
wt	gfp	green	46:wt:gfp	n	135.64	15.249	0.112422589	wago1	male
wt	gfp	green	47:wt:gfp	n	130.974	13.109	0.100088567	wago1	male
wt	gfp	green	48:wt:gfp	n	129.192	11.69	0.090485479	wago1	male
wt	gfp	green	49:wt:gfp	n	148.213	22.818	0.153954107	wago1	male
wt	gfp	green	50:wt:gfp	n	136.204	18.379	0.1349373	wago1	male
wt	gfp	green	51:wt:gfp	n	129.635	12.052	0.09296872	wago1	male
wt	gfp	green	52:wt:gfp	n	229.22	76.98	0.335834569	wago1	male
wt	gfp	green	53:wt:gfp	n	149.812	22.233	0.148406002	wago1	male
wt	gfp	green	54:wt:gfp	n	154.672	25.149	0.162595686	wago1	male
wt	gfp	green	55:wt:gfp	n	134.995	15.101	0.111863402	wago1	male
wt	gfp	green	56:wt:gfp	n	150.629	31.206	0.207171262	wago1	male
wt	gfp	green	57:wt:gfp	n	143.049	18.903	0.132143531	wago1	male
wt	gfp	green	58:wt:gfp	n	137.414	19.736	0.143624376	wago1	male
wt	gfp	green	59:wt:gfp	n	134.277	18.924	0.14093255	wago1	male
wt	gfp	green	60:wt:gfp	n	128.492	12.822	0.099788314	wago1	male
wt	gfp	green	61:wt:gfp	n	146.471	21.83	0.149039742	wago1	male
wt	gfp	green	62:wt:gfp	n	175.435	50.204	0.286168666	wago1	male
wt	gfp	green	63:wt:gfp	n	168.079	33.847	0.201375544	wago1	male
wt	gfp	green	64:wt:gfp	n	128.334	10.033	0.078178815	wago1	male
wt	gfp	green	65:wt:gfp	n	147.763	20.469	0.138525883	wago1	male
wt	gfp	green	66:wt:gfp	n	131.87	13.023	0.098756351	wago1	male
wt	gfp	green	67:wt:gfp	n	125.135	10.09	0.080632916	wago1	male
wt	gfp	green	68:wt:gfp	n	166.918	39.433	0.236241747	wago1	male
wt	gfp	green	69:wt:gfp	n	123.654	10.246	0.082860239	wago1	male
wt	gfp	green	70:wt:gfp	n	154.299	30.842	0.19988464	wago1	male
wt	gfp	green	71:wt:gfp	n	190.919	61.219	0.320654309	wago1	male
ok1074	ctrl	green	1:ok1074:ctrl	n	275.018	98.406	0.357816579	wago1	male
ok1074	ctrl	green	2:ok1074:ctrl	n	404.929	227.849	0.562688768	wago1	male
ok1074	ctrl	green	3:ok1074:ctrl	n	248.029	96.913	0.390732535	wago1	male
ok1074	ctrl	green	4:ok1074:ctrl	n	305.297	124.434	0.407583435	wago1	male
ok1074	ctrl	green	5:ok1074:ctrl	n	270.88	121.912	0.450059067	wago1	male
ok1074	ctrl	green	6:ok1074:ctrl	n	326.153	168.576	0.516861718	wago1	male
ok1074	ctrl	green	7:ok1074:ctrl	n	364.729	205.108	0.562357257	wago1	male
ok1074	ctrl	green	8:ok1074:ctrl	n	274.771	106.646	0.38812684	wago1	male
ok1074	ctrl	green	9:ok1074:ctrl	n	296.66	123.33	0.415728443	wago1	male
ok1074	ctrl	green	10:ok1074:ctrl	n	359.235	183.522	0.51086893	wago1	male
ok1074	ctrl	green	11:ok1074:ctrl	n	353.306	189.955	0.537650082	wago1	male
ok1074	ctrl	green	12:ok1074:ctrl	n	424.894	193.598	0.455638347	wago1	male
ok1074	ctrl	green	13:ok1074:ctrl	n	418.835	267.055	0.637613857	wago1	male
ok1074	ctrl	green	14:ok1074:ctrl	n	259.156	93.116	0.35930482	wago1	male
ok1074	ctrl	green	15:ok1074:ctrl	n	283.341	115.261	0.406792522	wago1	male
ok1074	ctrl	green	16:ok1074:ctrl	n	258.655	89.251	0.345058089	wago1	male
ok1074	ctrl	green	17:ok1074:ctrl	n	461.166	345.473	0.749129381	wago1	male
ok1074	ctrl	green	18:ok1074:ctrl	n	376.845	189.175	0.501996842	wago1	male
ok1074	ctrl	green	19:ok1074:ctrl	n	276.524	135.069	0.488453082	wago1	male
ok1074	ctrl	green	20:ok1074:ctrl	n	496.829	265.101	0.533586002	wago1	male
ok1074	ctrl	green	21:ok1074:ctrl	n	232.408	86.656	0.372861519	wago1	male
ok1074	ctrl	green	22:ok1074:ctrl	n	243.076	81.286	0.3344057	wago1	male
ok1074	ctrl	green	23:ok1074:ctrl	n	285.962	114.441	0.40019653	wago1	male
ok1074	ctrl	green	24:ok1074:ctrl	n	376.904	193.015	0.512106531	wago1	male
ok1074	ctrl	green	25:ok1074:ctrl	n	468.858	247.057	0.526933528	wago1	male
ok1074	ctrl	green	26:ok1074:ctrl	n	446.204	311.886	0.698976253	wago1	male
ok1074	ctrl	green	27:ok1074:ctrl	n	282.565	133.899	0.473869729	wago1	male
ok1074	ctrl	green	28:ok1074:ctrl	n	360.231	186.972	0.51903362	wago1	male
ok1074	ctrl	green	29:ok1074:ctrl	n	285.518	133.03	0.465925091	wago1	male
ok1074	ctrl	green	30:ok1074:ctrl	n	397.814	201.218	0.505809248	wago1	male
ok1074	ctrl	green	31:ok1074:ctrl	n	342.243	172.409	0.503761947	wago1	male
ok1074	ctrl	green	32:ok1074:ctrl	n	264.373	92.884	0.351336937	wago1	male
ok1074	ctrl	green	33:ok1074:ctrl	n	234.833	79.936	0.340395089	wago1	male
ok1074	ctrl	green	34:ok1074:ctrl	n	305.012	163.285	0.535339593	wago1	male
ok1074	ctrl	green	35:ok1074:ctrl	n	319.374	160.169	0.501509202	wago1	male
ok1074	ctrl	green	36:ok1074:ctrl	n	333.654	175.885	0.527147884	wago1	male
ok1074	ctrl	green	37:ok1074:ctrl	n	568.87	339.64	0.597043261	wago1	male
ok1074	ctrl	green	38:ok1074:ctrl	n	275.971	110.436	0.400172482	wago1	male
ok1074	ctrl	green	39:ok1074:ctrl	n	307.515	142.067	0.461983968	wago1	male
ok1074	ctrl	green	40:ok1074:ctrl	n	368.18	183.846	0.499337281	wago1	male
ok1074	ctrl	green	41:ok1074:ctrl	n	216.446	54.823	0.253287194	wago1	male
ok1074	ctrl	green	42:ok1074:ctrl	n	252.351	108.834	0.431280241	wago1	male
ok1074	ctrl	green	43:ok1074:ctrl	n	281.509	117.671	0.418000845	wago1	male
ok1074	ctrl	green	44:ok1074:ctrl	n	376.182	174.56	0.464030709	wago1	male
ok1074	ctrl	green	45:ok1074:ctrl	n	276.606	145.577	0.526297333	wago1	male
ok1074	ctrl	green	46:ok1074:ctrl	n	300.397	172.992	0.575877922	wago1	male
ok1074	ctrl	green	47:ok1074:ctrl	n	301.15	125.279	0.416001992	wago1	male
ok1074	ctrl	green	48:ok1074:ctrl	n	404.511	222.656	0.550432498	wago1	male
ok1074	ctrl	green	49:ok1074:ctrl	n	356.011	199.73	0.561021991	wago1	male
ok1074	ctrl	green	50:ok1074:ctrl	n	317.605	142.311	0.44807544	wago1	male
ok1074	ctrl	green	51:ok1074:ctrl	n	342.586	176.646	0.515625274	wago1	male
ok1074	ctrl	green	52:ok1074:ctrl	n	324.582	132.237	0.407407065	wago1	male
ok1074	ctrl	green	53:ok1074:ctrl	n	375.585	213.674	0.568909834	wago1	male
ok1074	ctrl	green	54:ok1074:ctrl	n	366.303	160.381	0.437836982	wago1	male
ok1074	ctrl	green	55:ok1074:ctrl	n	259.79	93.199	0.35874745	wago1	male
ok1074	ctrl	green	56:ok1074:ctrl	n	375.65	204.498	0.5443844	wago1	male
ok1074	ctrl	green	57:ok1074:ctrl	n	354.105	218.852	0.618042671	wago1	male
ok1074	ctrl	green	58:ok1074:ctrl	n	271.891	108.607	0.399450515	wago1	male
ok1074	ctrl	green	59:ok1074:ctrl	n	432.427	203.214	0.469938279	wago1	male
ok1074	ctrl	green	60:ok1074:ctrl	n	285.512	124.228	0.435106055	wago1	male
ok1074	ctrl	green	61:ok1074:ctrl	n	310.472	120.146	0.386978536	wago1	male
ok1074	ctrl	green	62:ok1074:ctrl	n	422.405	229.35	0.542962323	wago1	male
ok1074	ctrl	green	63:ok1074:ctrl	n	273.383	97.574	0.356913195	wago1	male
ok1074	ctrl	green	64:ok1074:ctrl	n	277.746	103.117	0.371263673	wago1	male
ok1074	ctrl	green	65:ok1074:ctrl	n	270.493	104.816	0.387499861	wago1	male
ok1074	ctrl	green	66:ok1074:ctrl	n	275.79	114.648	0.415707604	wago1	male
ok1074	gfp	green	1:ok1074:gfp	n	134.243	13.488	0.100474513	wago1	male
ok1074	gfp	green	2:ok1074:gfp	n	139.83	17.002	0.121590503	wago1	male
ok1074	gfp	green	3:ok1074:gfp	n	148.072	22.522	0.15210168	wago1	male
ok1074	gfp	green	4:ok1074:gfp	n	168.693	38.036	0.225474679	wago1	male
ok1074	gfp	green	5:ok1074:gfp	n	135.257	15.059	0.111336197	wago1	male
ok1074	gfp	green	6:ok1074:gfp	n	124.787	9.977	0.079952239	wago1	male
ok1074	gfp	green	7:ok1074:gfp	n	161.149	34.451	0.213783517	wago1	male
ok1074	gfp	green	8:ok1074:gfp	n	166.965	39.208	0.234827658	wago1	male
ok1074	gfp	green	9:ok1074:gfp	n	134.856	14.713	0.10910156	wago1	male
ok1074	gfp	green	10:ok1074:gfp	n	145.705	20.94	0.143715041	wago1	male
ok1074	gfp	green	11:ok1074:gfp	n	124.443	10.503	0.084400087	wago1	male
ok1074	gfp	green	12:ok1074:gfp	n	156.997	26.11	0.16630891	wago1	male
ok1074	gfp	green	13:ok1074:gfp	n	140.772	18.059	0.128285454	wago1	male
ok1074	gfp	green	14:ok1074:gfp	n	145.344	18.538	0.127545685	wago1	male
ok1074	gfp	green	15:ok1074:gfp	n	196.286	59.142	0.301305238	wago1	male
ok1074	gfp	green	16:ok1074:gfp	n	125.622	10.296	0.081960166	wago1	male
ok1074	gfp	green	17:ok1074:gfp	n	131.48	12.391	0.09424247	wago1	male
ok1074	gfp	green	18:ok1074:gfp	n	149.911	23.77	0.158560746	wago1	male
ok1074	gfp	green	19:ok1074:gfp	n	147.947	25.19	0.170263676	wago1	male
ok1074	gfp	green	20:ok1074:gfp	n	137.535	16.5	0.119969462	wago1	male
ok1074	gfp	green	21:ok1074:gfp	n	134.925	13.571	0.100581805	wago1	male
ok1074	gfp	green	22:ok1074:gfp	n	129.511	12.689	0.097976234	wago1	male
ok1074	gfp	green	23:ok1074:gfp	n	128.917	12.256	0.09506892	wago1	male
ok1074	gfp	green	24:ok1074:gfp	n	126.298	10.359	0.082020301	wago1	male
ok1074	gfp	green	25:ok1074:gfp	n	140.747	20.678	0.146916098	wago1	male
ok1074	gfp	green	26:ok1074:gfp	n	122.695	9.018	0.073499328	wago1	male
ok1074	gfp	green	27:ok1074:gfp	n	151.884	25.889	0.170452451	wago1	male
ok1074	gfp	green	28:ok1074:gfp	n	127.002	11.92	0.09385679	wago1	male
ok1074	gfp	green	29:ok1074:gfp	n	122.471	9.384	0.076622221	wago1	male
ok1074	gfp	green	30:ok1074:gfp	n	136.26	15.041	0.110384559	wago1	male
ok1074	gfp	green	31:ok1074:gfp	n	126.132	10.681	0.084681128	wago1	male
ok1074	gfp	green	32:ok1074:gfp	n	162.05	42.915	0.264825671	wago1	male
ok1074	gfp	green	33:ok1074:gfp	n	131.915	13.632	0.103339272	wago1	male
ok1074	gfp	green	34:ok1074:gfp	n	148.03	27.279	0.184280213	wago1	male
ok1074	gfp	green	35:ok1074:gfp	n	128.357	12.091	0.094198213	wago1	male
ok1074	gfp	green	36:ok1074:gfp	n	124.984	12.009	0.096084299	wago1	male
ok1074	gfp	green	37:ok1074:gfp	n	146.385	22.941	0.156716877	wago1	male
ok1074	gfp	green	38:ok1074:gfp	n	127.444	11.65	0.091412699	wago1	male
ok1074	gfp	green	39:ok1074:gfp	n	125.707	11.653	0.092699691	wago1	male
ok1074	gfp	green	40:ok1074:gfp	n	191.934	78.121	0.407020122	wago1	male
ok1074	gfp	green	41:ok1074:gfp	n	145.093	21.117	0.145541136	wago1	male
ok1074	gfp	green	42:ok1074:gfp	n	139.574	17.382	0.124536088	wago1	male
ok1074	gfp	green	43:ok1074:gfp	n	132.354	14.554	0.109962676	wago1	male
ok1074	gfp	green	44:ok1074:gfp	n	130.481	15.686	0.120216737	wago1	male
ok1074	gfp	green	45:ok1074:gfp	n	134.422	17.098	0.127196441	wago1	male
ok1074	gfp	green	46:ok1074:gfp	n	148.729	24.426	0.164231589	wago1	male
ok1074	gfp	green	47:ok1074:gfp	n	122.637	9.201	0.075026297	wago1	male
ok1074	gfp	green	48:ok1074:gfp	n	125.755	10.827	0.08609598	wago1	male
ok1074	gfp	green	49:ok1074:gfp	n	136.57	13.954	0.102174709	wago1	male
ok1074	gfp	green	50:ok1074:gfp	n	120.742	8.994	0.074489407	wago1	male
ok1074	gfp	green	51:ok1074:gfp	n	142.18	17.775	0.125017583	wago1	male
ok1074	gfp	green	52:ok1074:gfp	n	127.408	11.061	0.086815585	wago1	male
ok1074	gfp	green	53:ok1074:gfp	n	137.157	17.971	0.13102503	wago1	male
ok1074	gfp	green	54:ok1074:gfp	n	125.037	10.274	0.082167678	wago1	male
ok1074	gfp	green	55:ok1074:gfp	n	135.068	15.748	0.116593123	wago1	male
ok1074	gfp	green	56:ok1074:gfp	n	137.233	18.936	0.137984304	wago1	male
ok1074	gfp	green	57:ok1074:gfp	n	127.505	10.995	0.086231912	wago1	male
ok1074	gfp	green	58:ok1074:gfp	n	181.176	51.707	0.285396521	wago1	male
ok1074	gfp	green	59:ok1074:gfp	n	137.982	15.291	0.110818802	wago1	male
ok1074	gfp	green	60:ok1074:gfp	n	133.334	14.032	0.105239474	wago1	male
ok1074	gfp	green	61:ok1074:gfp	n	177.55	55.861	0.314621233	wago1	male
ok1074	gfp	green	62:ok1074:gfp	n	130.125	13.694	0.105237272	wago1	male
ok1074	gfp	green	63:ok1074:gfp	n	144.432	22.863	0.158295945	wago1	male
ok1074	gfp	green	64:ok1074:gfp	n	126.294	11.304	0.08950544	wago1	male
ok1074	gfp	green	65:ok1074:gfp	n	179.172	65.247	0.364158462	wago1	male
ok1074	gfp	green	66:ok1074:gfp	n	152.789	33.197	0.217273495	wago1	male
ok1074	gfp	green	67:ok1074:gfp	n	121.58	10.141	0.0834101	wago1	male
ok1074	gfp	green	68:ok1074:gfp	n	127.353	11.313	0.08883183	wago1	male
ok1074	gfp	green	69:ok1074:gfp	n	145.62	22.894	0.157217415	wago1	male
ok1074	gfp	green	70:ok1074:gfp	n	134.056	14.044	0.104762189	wago1	male
ok1074	gfp	green	71:ok1074:gfp	n	139.229	17.246	0.123867872	wago1	male
ok1074	gfp	green	72:ok1074:gfp	n	131.757	13.572	0.10300781	wago1	male
wt	ctrl	red	1:wt:ctrl	n	213.151	72.538	0.340312736	wago1	male
wt	ctrl	red	2:wt:ctrl	n	191.061	42.252	0.221144033	wago1	male
wt	ctrl	red	3:wt:ctrl	n	189.909	33.414	0.175947427	wago1	male
wt	ctrl	red	4:wt:ctrl	n	208.358	66.701	0.320126897	wago1	male
wt	ctrl	red	5:wt:ctrl	n	189.641	40.462	0.213361035	wago1	male
wt	ctrl	red	6:wt:ctrl	n	192.669	36.914	0.191592835	wago1	male
wt	ctrl	red	7:wt:ctrl	n	201.791	44.793	0.221977194	wago1	male
wt	ctrl	red	8:wt:ctrl	n	190.822	43.857	0.22983199	wago1	male
wt	ctrl	red	9:wt:ctrl	n	219.676	76.651	0.348927511	wago1	male
wt	ctrl	red	10:wt:ctrl	n	191.306	40.966	0.214138605	wago1	male
wt	ctrl	red	11:wt:ctrl	n	193.246	34.037	0.176133012	wago1	male
wt	ctrl	red	12:wt:ctrl	n	223.605	76.953	0.344147045	wago1	male
wt	ctrl	red	13:wt:ctrl	n	190.604	40.893	0.214544291	wago1	male
wt	ctrl	red	14:wt:ctrl	n	212.589	49.908	0.234762852	wago1	male
wt	ctrl	red	15:wt:ctrl	n	187.734	38.024	0.202541894	wago1	male
wt	ctrl	red	16:wt:ctrl	n	193.813	45.093	0.232662412	wago1	male
wt	ctrl	red	17:wt:ctrl	n	196.175	46.268	0.235850644	wago1	male
wt	ctrl	red	18:wt:ctrl	n	182.075	34.012	0.186802142	wago1	male
wt	ctrl	red	19:wt:ctrl	n	193.038	45.3	0.234668822	wago1	male
wt	ctrl	red	20:wt:ctrl	n	181.016	36.539	0.201855085	wago1	male
wt	ctrl	red	21:wt:ctrl	n	182.896	30.912	0.169014085	wago1	male
wt	ctrl	red	22:wt:ctrl	n	193.022	36.759	0.190439432	wago1	male
wt	ctrl	red	23:wt:ctrl	n	184.715	37.855	0.204937336	wago1	male
wt	ctrl	red	24:wt:ctrl	n	189.799	39.802	0.209706057	wago1	male
wt	ctrl	red	25:wt:ctrl	n	195.173	44.984	0.2304827	wago1	male
wt	ctrl	red	26:wt:ctrl	n	186.698	31.174	0.166975543	wago1	male
wt	ctrl	red	27:wt:ctrl	n	188.83	37.893	0.200672563	wago1	male
wt	ctrl	red	28:wt:ctrl	n	181.399	32.859	0.181142123	wago1	male
wt	ctrl	red	29:wt:ctrl	n	183.446	29.629	0.16151347	wago1	male
wt	ctrl	red	30:wt:ctrl	n	230.375	89.599	0.38892675	wago1	male
wt	ctrl	red	31:wt:ctrl	n	201.471	50.144	0.248889418	wago1	male
wt	ctrl	red	32:wt:ctrl	n	184.252	32.192	0.174717235	wago1	male
wt	ctrl	red	33:wt:ctrl	n	213.838	70.92	0.331652934	wago1	male
wt	ctrl	red	34:wt:ctrl	n	186.615	35.187	0.188553975	wago1	male
wt	ctrl	red	35:wt:ctrl	n	181.215	28.347	0.156427448	wago1	male
wt	ctrl	red	36:wt:ctrl	n	184.204	48.307	0.262247291	wago1	male
wt	ctrl	red	37:wt:ctrl	n	190.226	41.148	0.216311125	wago1	male
wt	ctrl	red	38:wt:ctrl	n	190.249	39.566	0.207969556	wago1	male
wt	ctrl	red	39:wt:ctrl	n	188.258	39.522	0.209935302	wago1	male
wt	ctrl	red	40:wt:ctrl	n	207.836	43.301	0.208342154	wago1	male
wt	ctrl	red	41:wt:ctrl	n	207.21	70.631	0.340866754	wago1	male
wt	ctrl	red	42:wt:ctrl	n	232.203	88.761	0.382256043	wago1	male
wt	ctrl	red	43:wt:ctrl	n	191.184	41.949	0.219416897	wago1	male
wt	ctrl	red	44:wt:ctrl	n	230.491	67.01	0.290727187	wago1	male
wt	ctrl	red	45:wt:ctrl	n	174.809	29.454	0.168492469	wago1	male
wt	ctrl	red	46:wt:ctrl	n	189.391	32.315	0.170625848	wago1	male
wt	ctrl	red	47:wt:ctrl	n	234.508	89.281	0.380716223	wago1	male
wt	ctrl	red	48:wt:ctrl	n	197.622	37.29	0.188693567	wago1	male
wt	ctrl	red	49:wt:ctrl	n	173.599	25.274	0.145588396	wago1	male
wt	ctrl	red	50:wt:ctrl	n	186.153	30.951	0.166266458	wago1	male
wt	ctrl	red	51:wt:ctrl	n	198.738	48.305	0.2430587	wago1	male
wt	ctrl	red	52:wt:ctrl	n	174.537	27.835	0.159479079	wago1	male
wt	ctrl	red	53:wt:ctrl	n	197.154	38.152	0.1935137	wago1	male
wt	ctrl	red	54:wt:ctrl	n	212.863	68.758	0.323015273	wago1	male
wt	ctrl	red	55:wt:ctrl	n	185.787	34.644	0.186471605	wago1	male
wt	ctrl	red	56:wt:ctrl	n	176.349	26.578	0.150712508	wago1	male
wt	ctrl	red	57:wt:ctrl	n	183.856	31.491	0.171280785	wago1	male
wt	ctrl	red	58:wt:ctrl	n	193.479	36.996	0.19121455	wago1	male
wt	ctrl	red	59:wt:ctrl	n	188.016	32.609	0.173437367	wago1	male
wt	ctrl	red	60:wt:ctrl	n	189.473	39.212	0.20695297	wago1	male
wt	ctrl	red	61:wt:ctrl	n	195.485	53.913	0.275790981	wago1	male
wt	ctrl	red	62:wt:ctrl	n	186.238	33.635	0.18060224	wago1	male
wt	ctrl	red	63:wt:ctrl	n	191.886	43.532	0.226863867	wago1	male
wt	ctrl	red	64:wt:ctrl	n	210.225	83.355	0.396503746	wago1	male
wt	ctrl	red	65:wt:ctrl	n	176.3	34.956	0.198275666	wago1	male
wt	ctrl	red	66:wt:ctrl	n	188.451	38.568	0.204657975	wago1	male
wt	ctrl	red	67:wt:ctrl	n	195.311	39.65	0.203009559	wago1	male
wt	gfp	red	1:wt:gfp	n	200.321	50.595	0.252569626	wago1	male
wt	gfp	red	2:wt:gfp	n	180.884	31.377	0.173464762	wago1	male
wt	gfp	red	3:wt:gfp	n	191.793	37.037	0.193109238	wago1	male
wt	gfp	red	4:wt:gfp	n	221.066	70.985	0.3211032	wago1	male
wt	gfp	red	5:wt:gfp	n	187.588	33.208	0.177026249	wago1	male
wt	gfp	red	6:wt:gfp	n	207.874	67.81	0.326207222	wago1	male
wt	gfp	red	7:wt:gfp	n	208.661	52.326	0.250770388	wago1	male
wt	gfp	red	8:wt:gfp	n	209.399	71.438	0.341157312	wago1	male
wt	gfp	red	9:wt:gfp	n	195.424	41.064	0.210127722	wago1	male
wt	gfp	red	10:wt:gfp	n	197.175	45.5	0.230759478	wago1	male
wt	gfp	red	11:wt:gfp	n	193.654	42.139	0.21759943	wago1	male
wt	gfp	red	12:wt:gfp	n	182.327	33.317	0.182732124	wago1	male
wt	gfp	red	13:wt:gfp	n	184.677	32.996	0.178668703	wago1	male
wt	gfp	red	14:wt:gfp	n	177.059	28.362	0.160183894	wago1	male
wt	gfp	red	15:wt:gfp	n	178.772	33.614	0.188027208	wago1	male
wt	gfp	red	16:wt:gfp	n	177.913	34.467	0.193729519	wago1	male
wt	gfp	red	17:wt:gfp	n	178.918	33.393	0.186638572	wago1	male
wt	gfp	red	18:wt:gfp	n	191.965	45.529	0.237173443	wago1	male
wt	gfp	red	19:wt:gfp	n	189.707	34.584	0.182302182	wago1	male
wt	gfp	red	20:wt:gfp	n	202.48	65.982	0.325869222	wago1	male
wt	gfp	red	21:wt:gfp	n	183.444	32.4	0.176620658	wago1	male
wt	gfp	red	22:wt:gfp	n	178.671	33.464	0.187293965	wago1	male
wt	gfp	red	23:wt:gfp	n	211.147	85.763	0.406176739	wago1	male
wt	gfp	red	24:wt:gfp	n	192.882	42.393	0.219787227	wago1	male
wt	gfp	red	25:wt:gfp	n	184.847	34.787	0.188193479	wago1	male
wt	gfp	red	26:wt:gfp	n	179.455	29.177	0.162586721	wago1	male
wt	gfp	red	27:wt:gfp	n	191.835	36.192	0.188662132	wago1	male
wt	gfp	red	28:wt:gfp	n	191.353	41.161	0.215105068	wago1	male
wt	gfp	red	29:wt:gfp	n	176.293	29.072	0.164907285	wago1	male
wt	gfp	red	30:wt:gfp	n	218.096	85.423	0.391676143	wago1	male
wt	gfp	red	31:wt:gfp	n	176.626	36.913	0.208989616	wago1	male
wt	gfp	red	32:wt:gfp	n	182.378	36.409	0.199634824	wago1	male
wt	gfp	red	33:wt:gfp	n	191.402	44.064	0.23021703	wago1	male
wt	gfp	red	34:wt:gfp	n	162.608	22.598	0.138972252	wago1	male
wt	gfp	red	35:wt:gfp	n	178.249	28.582	0.160348726	wago1	male
wt	gfp	red	36:wt:gfp	n	184.036	39.382	0.213990741	wago1	male
wt	gfp	red	37:wt:gfp	n	187.272	39.004	0.208274595	wago1	male
wt	gfp	red	38:wt:gfp	n	179.564	34.595	0.192661112	wago1	male
wt	gfp	red	39:wt:gfp	n	211.869	51.454	0.242857615	wago1	male
wt	gfp	red	40:wt:gfp	n	174.578	29.461	0.168755513	wago1	male
wt	gfp	red	41:wt:gfp	n	184.289	43.826	0.237811264	wago1	male
wt	gfp	red	42:wt:gfp	n	204.423	42.673	0.208748526	wago1	male
wt	gfp	red	43:wt:gfp	n	168.87	26.192	0.155101557	wago1	male
wt	gfp	red	44:wt:gfp	n	188.859	40.627	0.215118157	wago1	male
wt	gfp	red	45:wt:gfp	n	173.461	27.965	0.161217795	wago1	male
wt	gfp	red	46:wt:gfp	n	176.598	34.559	0.195693043	wago1	male
wt	gfp	red	47:wt:gfp	n	186.223	34.358	0.184499229	wago1	male
wt	gfp	red	48:wt:gfp	n	176.945	30.525	0.172511232	wago1	male
wt	gfp	red	49:wt:gfp	n	188.589	35.086	0.186044785	wago1	male
wt	gfp	red	50:wt:gfp	n	184.988	32.616	0.176314139	wago1	male
wt	gfp	red	51:wt:gfp	n	194.232	43.711	0.225045307	wago1	male
wt	gfp	red	52:wt:gfp	n	209.481	53.123	0.253593405	wago1	male
wt	gfp	red	53:wt:gfp	n	204.016	60.356	0.295839542	wago1	male
wt	gfp	red	54:wt:gfp	n	180.745	34.932	0.193266757	wago1	male
wt	gfp	red	55:wt:gfp	n	192.916	36.97	0.191637811	wago1	male
wt	gfp	red	56:wt:gfp	n	213.447	74.381	0.348475266	wago1	male
wt	gfp	red	57:wt:gfp	n	189.528	39.091	0.206254485	wago1	male
wt	gfp	red	58:wt:gfp	n	215.607	75.4	0.349710353	wago1	male
wt	gfp	red	59:wt:gfp	n	184.668	36.829	0.199433578	wago1	male
wt	gfp	red	60:wt:gfp	n	189.166	41.809	0.221017519	wago1	male
wt	gfp	red	61:wt:gfp	n	179.218	31.587	0.176249037	wago1	male
wt	gfp	red	62:wt:gfp	n	206.506	70.073	0.339326702	wago1	male
wt	gfp	red	63:wt:gfp	n	186.015	30.926	0.16625541	wago1	male
wt	gfp	red	64:wt:gfp	n	186.697	35.353	0.1893603	wago1	male
wt	gfp	red	65:wt:gfp	n	172.909	29.321	0.169574747	wago1	male
wt	gfp	red	66:wt:gfp	n	197.586	43.584	0.22058243	wago1	male
wt	gfp	red	67:wt:gfp	n	175.186	27.723	0.158248947	wago1	male
wt	gfp	red	68:wt:gfp	n	198.153	52.811	0.266516278	wago1	male
wt	gfp	red	69:wt:gfp	n	179.998	31.917	0.177318637	wago1	male
wt	gfp	red	70:wt:gfp	n	178.391	29.629	0.166090218	wago1	male
wt	gfp	red	71:wt:gfp	n	191.683	34.939	0.182274902	wago1	male
ok1074	ctrl	red	1:ok1074:ctrl	n	189.736	41.624	0.219378505	wago1	male
ok1074	ctrl	red	2:ok1074:ctrl	n	222.229	59.553	0.267980327	wago1	male
ok1074	ctrl	red	3:ok1074:ctrl	n	185.143	39.344	0.212506009	wago1	male
ok1074	ctrl	red	4:ok1074:ctrl	n	205.046	54.671	0.266627976	wago1	male
ok1074	ctrl	red	5:ok1074:ctrl	n	205.009	47.065	0.229575287	wago1	male
ok1074	ctrl	red	6:ok1074:ctrl	n	202.504	48.063	0.23734346	wago1	male
ok1074	ctrl	red	7:ok1074:ctrl	n	212.036	55.842	0.263360939	wago1	male
ok1074	ctrl	red	8:ok1074:ctrl	n	188.638	41.307	0.218974968	wago1	male
ok1074	ctrl	red	9:ok1074:ctrl	n	198.159	41.905	0.211471596	wago1	male
ok1074	ctrl	red	10:ok1074:ctrl	n	202.053	41.634	0.206054847	wago1	male
ok1074	ctrl	red	11:ok1074:ctrl	n	204.646	54.76	0.267584023	wago1	male
ok1074	ctrl	red	12:ok1074:ctrl	n	190.453	36.268	0.190430185	wago1	male
ok1074	ctrl	red	13:ok1074:ctrl	n	216.172	62.02	0.286901171	wago1	male
ok1074	ctrl	red	14:ok1074:ctrl	n	179.924	29.6	0.164513906	wago1	male
ok1074	ctrl	red	15:ok1074:ctrl	n	194.808	41.586	0.213471726	wago1	male
ok1074	ctrl	red	16:ok1074:ctrl	n	210.66	53.854	0.255644166	wago1	male
ok1074	ctrl	red	17:ok1074:ctrl	n	239.829	89.178	0.371839936	wago1	male
ok1074	ctrl	red	18:ok1074:ctrl	n	196.116	39.345	0.200621061	wago1	male
ok1074	ctrl	red	19:ok1074:ctrl	n	191.37	42.606	0.222636777	wago1	male
ok1074	ctrl	red	20:ok1074:ctrl	n	194.815	38.662	0.198454944	wago1	male
ok1074	ctrl	red	21:ok1074:ctrl	n	186.793	34.569	0.185065822	wago1	male
ok1074	ctrl	red	22:ok1074:ctrl	n	179.439	29.038	0.161826582	wago1	male
ok1074	ctrl	red	23:ok1074:ctrl	n	186.241	41.182	0.221122094	wago1	male
ok1074	ctrl	red	24:ok1074:ctrl	n	204.455	56.165	0.274705926	wago1	male
ok1074	ctrl	red	25:ok1074:ctrl	n	194.46	37.445	0.192558881	wago1	male
ok1074	ctrl	red	26:ok1074:ctrl	n	227.174	72.936	0.321057868	wago1	male
ok1074	ctrl	red	27:ok1074:ctrl	n	192.776	40.885	0.212085529	wago1	male
ok1074	ctrl	red	28:ok1074:ctrl	n	201.188	40.673	0.202164145	wago1	male
ok1074	ctrl	red	29:ok1074:ctrl	n	197.661	47.274	0.239167059	wago1	male
ok1074	ctrl	red	30:ok1074:ctrl	n	197.334	40.224	0.203837149	wago1	male
ok1074	ctrl	red	31:ok1074:ctrl	n	196.994	37.908	0.192432257	wago1	male
ok1074	ctrl	red	32:ok1074:ctrl	n	180.058	33.893	0.188233791	wago1	male
ok1074	ctrl	red	33:ok1074:ctrl	n	168.53	24.765	0.146947131	wago1	male
ok1074	ctrl	red	34:ok1074:ctrl	n	192.54	36.545	0.189804716	wago1	male
ok1074	ctrl	red	35:ok1074:ctrl	n	186.724	37.718	0.201998672	wago1	male
ok1074	ctrl	red	36:ok1074:ctrl	n	206.576	44.901	0.21735826	wago1	male
ok1074	ctrl	red	37:ok1074:ctrl	n	220.239	59.164	0.268635437	wago1	male
ok1074	ctrl	red	38:ok1074:ctrl	n	196.822	39.591	0.201151294	wago1	male
ok1074	ctrl	red	39:ok1074:ctrl	n	191.354	37.824	0.197665061	wago1	male
ok1074	ctrl	red	40:ok1074:ctrl	n	198.766	46.27	0.232786291	wago1	male
ok1074	ctrl	red	41:ok1074:ctrl	n	175.76	28.94	0.16465635	wago1	male
ok1074	ctrl	red	42:ok1074:ctrl	n	192.401	46.513	0.241750303	wago1	male
ok1074	ctrl	red	43:ok1074:ctrl	n	180.876	34.839	0.192612619	wago1	male
ok1074	ctrl	red	44:ok1074:ctrl	n	202.257	49.286	0.24368007	wago1	male
ok1074	ctrl	red	45:ok1074:ctrl	n	212.81	73.058	0.343301537	wago1	male
ok1074	ctrl	red	46:ok1074:ctrl	n	215.555	69.381	0.321871448	wago1	male
ok1074	ctrl	red	47:ok1074:ctrl	n	203.39	45.689	0.224637396	wago1	male
ok1074	ctrl	red	48:ok1074:ctrl	n	208.343	51.835	0.248796456	wago1	male
ok1074	ctrl	red	49:ok1074:ctrl	n	213.483	57.654	0.270063658	wago1	male
ok1074	ctrl	red	50:ok1074:ctrl	n	190.408	36.376	0.191042393	wago1	male
ok1074	ctrl	red	51:ok1074:ctrl	n	195.382	43.427	0.222267148	wago1	male
ok1074	ctrl	red	52:ok1074:ctrl	n	187.517	39.842	0.212471403	wago1	male
ok1074	ctrl	red	53:ok1074:ctrl	n	215.133	59.062	0.274537147	wago1	male
ok1074	ctrl	red	54:ok1074:ctrl	n	199.656	42.961	0.215175101	wago1	male
ok1074	ctrl	red	55:ok1074:ctrl	n	179.548	29.053	0.161811883	wago1	male
ok1074	ctrl	red	56:ok1074:ctrl	n	212.445	48.734	0.229395844	wago1	male
ok1074	ctrl	red	57:ok1074:ctrl	n	216.827	76.987	0.35506187	wago1	male
ok1074	ctrl	red	58:ok1074:ctrl	n	191.91	40.83	0.212755979	wago1	male
ok1074	ctrl	red	59:ok1074:ctrl	n	194.9	37.548	0.192652642	wago1	male
ok1074	ctrl	red	60:ok1074:ctrl	n	182.37	33.504	0.183714427	wago1	male
ok1074	ctrl	red	61:ok1074:ctrl	n	201.323	45.21	0.224564506	wago1	male
ok1074	ctrl	red	62:ok1074:ctrl	n	202.783	42.678	0.210461429	wago1	male
ok1074	ctrl	red	63:ok1074:ctrl	n	185.744	32.433	0.174611293	wago1	male
ok1074	ctrl	red	64:ok1074:ctrl	n	189.51	37.964	0.20032716	wago1	male
ok1074	ctrl	red	65:ok1074:ctrl	n	178.954	30.909	0.172720364	wago1	male
ok1074	ctrl	red	66:ok1074:ctrl	n	213.52	54.394	0.25474897	wago1	male
ok1074	gfp	red	1:ok1074:gfp	n	195.686	40.768	0.208333759	wago1	male
ok1074	gfp	red	2:ok1074:gfp	n	194.363	39.939	0.205486641	wago1	male
ok1074	gfp	red	3:ok1074:gfp	n	186.382	41.166	0.220868968	wago1	male
ok1074	gfp	red	4:ok1074:gfp	n	195.08	40.739	0.208832274	wago1	male
ok1074	gfp	red	5:ok1074:gfp	n	192.528	44.419	0.230714493	wago1	male
ok1074	gfp	red	6:ok1074:gfp	n	186.063	41.347	0.222220431	wago1	male
ok1074	gfp	red	7:ok1074:gfp	n	212.88	75.775	0.35595171	wago1	male
ok1074	gfp	red	8:ok1074:gfp	n	214.423	51.525	0.24029605	wago1	male
ok1074	gfp	red	9:ok1074:gfp	n	203.565	43.885	0.215582246	wago1	male
ok1074	gfp	red	10:ok1074:gfp	n	234.74	91.521	0.389882423	wago1	male
ok1074	gfp	red	11:ok1074:gfp	n	198.778	49.073	0.246873396	wago1	male
ok1074	gfp	red	12:ok1074:gfp	n	196.5	38.655	0.196717557	wago1	male
ok1074	gfp	red	13:ok1074:gfp	n	221.293	78.018	0.35255521	wago1	male
ok1074	gfp	red	14:ok1074:gfp	n	185.909	36.044	0.193879801	wago1	male
ok1074	gfp	red	15:ok1074:gfp	n	203.628	48.313	0.237261084	wago1	male
ok1074	gfp	red	16:ok1074:gfp	n	176.339	33.191	0.188222685	wago1	male
ok1074	gfp	red	17:ok1074:gfp	n	189.115	35.485	0.187637152	wago1	male
ok1074	gfp	red	18:ok1074:gfp	n	204.372	42.764	0.209245885	wago1	male
ok1074	gfp	red	19:ok1074:gfp	n	199.418	47.546	0.238423813	wago1	male
ok1074	gfp	red	20:ok1074:gfp	n	188.79	38.851	0.205789502	wago1	male
ok1074	gfp	red	21:ok1074:gfp	n	196.838	41.216	0.209390463	wago1	male
ok1074	gfp	red	22:ok1074:gfp	n	191.014	45.756	0.239542651	wago1	male
ok1074	gfp	red	23:ok1074:gfp	n	239.899	68.074	0.283761083	wago1	male
ok1074	gfp	red	24:ok1074:gfp	n	209.756	49.545	0.236203017	wago1	male
ok1074	gfp	red	25:ok1074:gfp	n	204.847	48.234	0.235463541	wago1	male
ok1074	gfp	red	26:ok1074:gfp	n	195.287	44.364	0.22717334	wago1	male
ok1074	gfp	red	27:ok1074:gfp	n	209.254	55.098	0.263306795	wago1	male
ok1074	gfp	red	28:ok1074:gfp	n	205.44	44.321	0.215736955	wago1	male
ok1074	gfp	red	29:ok1074:gfp	n	222.902	64.758	0.290522292	wago1	male
ok1074	gfp	red	30:ok1074:gfp	n	187.492	34.021	0.181453075	wago1	male
ok1074	gfp	red	31:ok1074:gfp	n	182.552	31.645	0.173347868	wago1	male
ok1074	gfp	red	32:ok1074:gfp	n	213.764	68.104	0.318594338	wago1	male
ok1074	gfp	red	33:ok1074:gfp	n	194.526	43.501	0.223625634	wago1	male
ok1074	gfp	red	34:ok1074:gfp	n	196.306	38.518	0.196214074	wago1	male
ok1074	gfp	red	35:ok1074:gfp	n	199.843	38.286	0.191580391	wago1	male
ok1074	gfp	red	36:ok1074:gfp	n	163.683	26.403	0.161305695	wago1	male
ok1074	gfp	red	37:ok1074:gfp	n	216.318	48.094	0.222330088	wago1	male
ok1074	gfp	red	38:ok1074:gfp	n	216.214	60.248	0.278649856	wago1	male
ok1074	gfp	red	39:ok1074:gfp	n	199.091	40.98	0.205835522	wago1	male
ok1074	gfp	red	40:ok1074:gfp	n	227.377	89.764	0.394780475	wago1	male
ok1074	gfp	red	41:ok1074:gfp	n	195.132	37.986	0.194668225	wago1	male
ok1074	gfp	red	42:ok1074:gfp	n	214.907	62.233	0.289581075	wago1	male
ok1074	gfp	red	43:ok1074:gfp	n	193.87	39.237	0.202388198	wago1	male
ok1074	gfp	red	44:ok1074:gfp	n	231.43	84.02	0.363047142	wago1	male
ok1074	gfp	red	45:ok1074:gfp	n	197.315	48.386	0.245222107	wago1	male
ok1074	gfp	red	46:ok1074:gfp	n	199.669	44.118	0.220955682	wago1	male
ok1074	gfp	red	47:ok1074:gfp	n	209.081	50.036	0.23931395	wago1	male
ok1074	gfp	red	48:ok1074:gfp	n	198.228	38.81	0.195784652	wago1	male
ok1074	gfp	red	49:ok1074:gfp	n	179.303	28.64	0.15972962	wago1	male
ok1074	gfp	red	50:ok1074:gfp	n	229.745	93.715	0.407908768	wago1	male
ok1074	gfp	red	51:ok1074:gfp	n	238.824	71.244	0.298311727	wago1	male
ok1074	gfp	red	52:ok1074:gfp	n	188.781	38.045	0.201529815	wago1	male
ok1074	gfp	red	53:ok1074:gfp	n	201.658	42.654	0.211516528	wago1	male
ok1074	gfp	red	54:ok1074:gfp	n	193.586	37.501	0.193717521	wago1	male
ok1074	gfp	red	55:ok1074:gfp	n	201.356	43.071	0.213904726	wago1	male
ok1074	gfp	red	56:ok1074:gfp	n	202.928	45.086	0.222177324	wago1	male
ok1074	gfp	red	57:ok1074:gfp	n	227.268	67.601	0.297450587	wago1	male
ok1074	gfp	red	58:ok1074:gfp	n	196.751	47.627	0.242067385	wago1	male
ok1074	gfp	red	59:ok1074:gfp	n	221.114	53.876	0.243657118	wago1	male
ok1074	gfp	red	60:ok1074:gfp	n	187.003	35.099	0.187692176	wago1	male
ok1074	gfp	red	61:ok1074:gfp	n	223.752	76.159	0.340372377	wago1	male
ok1074	gfp	red	62:ok1074:gfp	n	205.363	48.714	0.237209234	wago1	male
ok1074	gfp	red	63:ok1074:gfp	n	199.421	37.881	0.189954919	wago1	male
ok1074	gfp	red	64:ok1074:gfp	n	204.546	45.181	0.2208843	wago1	male
ok1074	gfp	red	65:ok1074:gfp	n	242.626	94.48	0.389405917	wago1	male
ok1074	gfp	red	66:ok1074:gfp	n	208.299	47.566	0.228354433	wago1	male
ok1074	gfp	red	67:ok1074:gfp	n	177.868	31.193	0.175371624	wago1	male
ok1074	gfp	red	68:ok1074:gfp	n	186.976	34.54	0.184729591	wago1	male
ok1074	gfp	red	69:ok1074:gfp	n	213.66	56.684	0.265300009	wago1	male
ok1074	gfp	red	70:ok1074:gfp	n	202.26	43.173	0.213452981	wago1	male
ok1074	gfp	red	71:ok1074:gfp	n	184.644	32.815	0.17772037	wago1	male
ok1074	gfp	red	72:ok1074:gfp	n	198.654	39.068	0.196663546	wago1	male
pk1673	ctrl	green	1:pk1673:ctrl	n	460.171	218.831	0.475542787	wago3	male
pk1673	ctrl	green	2:pk1673:ctrl	n	317.834	140.092	0.440770968	wago3	male
pk1673	ctrl	green	3:pk1673:ctrl	n	313.831	141.986	0.452428218	wago3	male
pk1673	ctrl	green	4:pk1673:ctrl	n	360.284	174.99	0.48570017	wago3	male
pk1673	ctrl	green	5:pk1673:ctrl	n	432.772	163.802	0.378494912	wago3	male
pk1673	ctrl	green	6:pk1673:ctrl	n	303.769	132.991	0.437803067	wago3	male
pk1673	ctrl	green	7:pk1673:ctrl	n	285.838	111.309	0.389412884	wago3	male
pk1673	ctrl	green	8:pk1673:ctrl	n	350.037	161.716	0.461996875	wago3	male
pk1673	ctrl	green	9:pk1673:ctrl	n	578.426	298.35	0.515796316	wago3	male
pk1673	ctrl	green	10:pk1673:ctrl	n	418.158	194.2	0.464417756	wago3	male
pk1673	ctrl	green	11:pk1673:ctrl	n	334.861	163.998	0.489749478	wago3	male
pk1673	ctrl	green	12:pk1673:ctrl	n	370.091	194.17	0.524654747	wago3	male
pk1673	ctrl	green	13:pk1673:ctrl	n	435.596	282.738	0.649083095	wago3	male
pk1673	ctrl	green	14:pk1673:ctrl	n	259.616	107.141	0.412690281	wago3	male
pk1673	ctrl	green	15:pk1673:ctrl	n	259.841	96.13	0.369957012	wago3	male
pk1673	ctrl	green	16:pk1673:ctrl	n	573.963	265.411	0.462418309	wago3	male
pk1673	ctrl	green	17:pk1673:ctrl	n	398.097	206.747	0.519338252	wago3	male
pk1673	ctrl	green	18:pk1673:ctrl	n	332.625	158.927	0.477796317	wago3	male
pk1673	ctrl	green	19:pk1673:ctrl	n	350.695	176.61	0.503599994	wago3	male
pk1673	ctrl	green	20:pk1673:ctrl	n	537.369	231.313	0.430454678	wago3	male
pk1673	ctrl	green	21:pk1673:ctrl	n	297.918	160.728	0.539504159	wago3	male
pk1673	ctrl	green	22:pk1673:ctrl	n	408.634	207.738	0.508371795	wago3	male
pk1673	ctrl	green	23:pk1673:ctrl	n	419.249	192.445	0.459023158	wago3	male
pk1673	ctrl	green	24:pk1673:ctrl	n	235.404	130.591	0.55475268	wago3	male
pk1673	ctrl	green	25:pk1673:ctrl	n	378.084	176.854	0.467763777	wago3	male
pk1673	ctrl	green	26:pk1673:ctrl	n	560.824	250.94	0.447448754	wago3	male
pk1673	ctrl	green	27:pk1673:ctrl	n	534.059	256.834	0.480909413	wago3	male
pk1673	ctrl	green	28:pk1673:ctrl	n	354.249	165.941	0.468430398	wago3	male
pk1673	ctrl	green	29:pk1673:ctrl	n	334.704	158.445	0.473388427	wago3	male
pk1673	ctrl	green	30:pk1673:ctrl	n	465.637	192.305	0.412993383	wago3	male
pk1673	ctrl	green	31:pk1673:ctrl	n	315.17	153.823	0.488063585	wago3	male
pk1673	ctrl	green	32:pk1673:ctrl	n	278.407	105.553	0.37913199	wago3	male
pk1673	ctrl	green	33:pk1673:ctrl	n	307.054	111.381	0.362740756	wago3	male
pk1673	ctrl	green	34:pk1673:ctrl	n	406.139	214.164	0.527317002	wago3	male
pk1673	ctrl	green	35:pk1673:ctrl	n	266.105	96.448	0.362443396	wago3	male
pk1673	ctrl	green	36:pk1673:ctrl	n	351.999	167.438	0.475677488	wago3	male
pk1673	ctrl	green	37:pk1673:ctrl	n	240.635	111.543	0.463536061	wago3	male
pk1673	ctrl	green	38:pk1673:ctrl	n	523.735	237.704	0.453863118	wago3	male
pk1673	ctrl	green	39:pk1673:ctrl	n	339.504	172.312	0.507540412	wago3	male
pk1673	ctrl	green	40:pk1673:ctrl	n	403.964	252.789	0.625771108	wago3	male
pk1673	ctrl	green	41:pk1673:ctrl	n	289.239	134.885	0.466344442	wago3	male
pk1673	ctrl	green	42:pk1673:ctrl	n	291.378	114.779	0.393917866	wago3	male
pk1673	ctrl	green	43:pk1673:ctrl	n	408.993	168.477	0.411931256	wago3	male
pk1673	ctrl	green	44:pk1673:ctrl	n	395.416	216.182	0.546720416	wago3	male
pk1673	ctrl	green	45:pk1673:ctrl	n	322.439	139.408	0.432354647	wago3	male
pk1673	ctrl	green	46:pk1673:ctrl	n	397.274	152.483	0.383823255	wago3	male
pk1673	ctrl	green	47:pk1673:ctrl	n	550.163	366.55	0.666257091	wago3	male
pk1673	ctrl	green	48:pk1673:ctrl	n	330.847	136.642	0.413006616	wago3	male
pk1673	ctrl	green	49:pk1673:ctrl	n	266.163	96.024	0.360771407	wago3	male
pk1673	ctrl	green	50:pk1673:ctrl	n	311.605	140.567	0.451106369	wago3	male
pk1673	ctrl	green	51:pk1673:ctrl	n	361.824	160.074	0.442408464	wago3	male
pk1673	ctrl	green	52:pk1673:ctrl	n	404.912	202.978	0.501289169	wago3	male
pk1673	ctrl	green	53:pk1673:ctrl	n	599.109	385.136	0.642847963	wago3	male
pk1673	ctrl	green	54:pk1673:ctrl	n	259.192	89.97	0.347117195	wago3	male
pk1673	ctrl	green	55:pk1673:ctrl	n	284.828	126.038	0.442505653	wago3	male
pk1673	ctrl	green	56:pk1673:ctrl	n	295.437	127.419	0.43128992	wago3	male
pk1673	ctrl	green	57:pk1673:ctrl	n	347.114	184.569	0.531724448	wago3	male
pk1673	ctrl	green	58:pk1673:ctrl	n	329.433	157.504	0.478106322	wago3	male
pk1673	ctrl	green	59:pk1673:ctrl	n	403.862	226.246	0.560206209	wago3	male
pk1673	ctrl	green	60:pk1673:ctrl	n	328.081	126.865	0.386688044	wago3	male
pk1673	ctrl	green	61:pk1673:ctrl	n	537.375	395.501	0.735986974	wago3	male
pk1673	ctrl	green	62:pk1673:ctrl	n	263.586	90.829	0.344589622	wago3	male
pk1673	ctrl	green	63:pk1673:ctrl	n	536.899	214.145	0.398855278	wago3	male
pk1673	ctrl	green	64:pk1673:ctrl	n	556.365	310.398	0.557903535	wago3	male
wt	ctrl	green	1:wt:ctrl	n	280.909	126.308	0.449640275	wago3	male
wt	ctrl	green	2:wt:ctrl	n	304.229	115.347	0.379145315	wago3	male
wt	ctrl	green	3:wt:ctrl	n	275.168	102.842	0.373742586	wago3	male
wt	ctrl	green	4:wt:ctrl	n	349.394	170.585	0.488231051	wago3	male
wt	ctrl	green	5:wt:ctrl	n	267.138	98.597	0.36908639	wago3	male
wt	ctrl	green	6:wt:ctrl	n	280.31	97.066	0.346280903	wago3	male
wt	ctrl	green	7:wt:ctrl	n	389.317	212.111	0.544828507	wago3	male
wt	ctrl	green	8:wt:ctrl	n	294.289	96.302	0.327236152	wago3	male
wt	ctrl	green	9:wt:ctrl	n	317.562	97.588	0.307303771	wago3	male
wt	ctrl	green	10:wt:ctrl	n	288.293	97.224	0.337240238	wago3	male
wt	ctrl	green	11:wt:ctrl	n	294.475	106.864	0.362896681	wago3	male
wt	ctrl	green	12:wt:ctrl	n	347.607	177.693	0.51118936	wago3	male
wt	ctrl	green	13:wt:ctrl	n	279.519	103.934	0.371831611	wago3	male
wt	ctrl	green	14:wt:ctrl	n	293.959	110.038	0.374331114	wago3	male
wt	ctrl	green	15:wt:ctrl	n	305.895	119.081	0.389287174	wago3	male
wt	ctrl	green	16:wt:ctrl	n	271.365	85.14	0.313747167	wago3	male
wt	ctrl	green	17:wt:ctrl	n	379.232	185.263	0.488521538	wago3	male
wt	ctrl	green	18:wt:ctrl	n	271.652	91.051	0.335175151	wago3	male
wt	ctrl	green	19:wt:ctrl	n	356.722	184.872	0.518252309	wago3	male
wt	ctrl	green	20:wt:ctrl	n	285.834	106.983	0.374283675	wago3	male
wt	ctrl	green	21:wt:ctrl	n	324.152	142.405	0.439315506	wago3	male
wt	ctrl	green	22:wt:ctrl	n	322.88	120.708	0.373847869	wago3	male
wt	ctrl	green	23:wt:ctrl	n	365.373	160.328	0.43880637	wago3	male
wt	ctrl	green	24:wt:ctrl	n	306.26	110.621	0.361199634	wago3	male
wt	ctrl	green	25:wt:ctrl	n	359.143	158.431	0.44113626	wago3	male
wt	ctrl	green	26:wt:ctrl	n	279.129	102.097	0.365769949	wago3	male
wt	ctrl	green	27:wt:ctrl	n	333.642	152.985	0.458530401	wago3	male
wt	ctrl	green	28:wt:ctrl	n	245.685	88.164	0.358849747	wago3	male
wt	ctrl	green	29:wt:ctrl	n	264.219	88.1	0.333435521	wago3	male
wt	ctrl	green	30:wt:ctrl	n	338.077	156.21	0.462054502	wago3	male
wt	ctrl	green	31:wt:ctrl	n	311.84	146.735	0.470545793	wago3	male
wt	ctrl	green	32:wt:ctrl	n	389.646	221.381	0.568159304	wago3	male
wt	ctrl	green	33:wt:ctrl	n	267.664	98.779	0.369041037	wago3	male
wt	ctrl	green	34:wt:ctrl	n	262.164	90.145	0.343849651	wago3	male
wt	ctrl	green	35:wt:ctrl	n	352.868	186.668	0.529002346	wago3	male
wt	ctrl	green	36:wt:ctrl	n	317.179	134.732	0.424782221	wago3	male
wt	ctrl	green	37:wt:ctrl	n	383.562	231.072	0.602437155	wago3	male
wt	ctrl	green	38:wt:ctrl	n	293.276	114.624	0.390840028	wago3	male
wt	ctrl	green	39:wt:ctrl	n	283.738	122.819	0.432860597	wago3	male
wt	ctrl	green	40:wt:ctrl	n	295.706	156.708	0.529945283	wago3	male
wt	ctrl	green	41:wt:ctrl	n	232.749	84.158	0.361582649	wago3	male
wt	ctrl	green	42:wt:ctrl	n	358.256	237.892	0.664027958	wago3	male
wt	ctrl	green	43:wt:ctrl	n	315.544	147.614	0.467807976	wago3	male
wt	ctrl	green	44:wt:ctrl	n	299.991	144.892	0.482987823	wago3	male
wt	ctrl	green	45:wt:ctrl	n	309.791	119.002	0.384136402	wago3	male
wt	ctrl	green	46:wt:ctrl	n	321.041	150.04	0.467354637	wago3	male
wt	ctrl	green	47:wt:ctrl	n	225.438	91.476	0.405770101	wago3	male
wt	ctrl	green	48:wt:ctrl	n	249.768	103.781	0.415509593	wago3	male
wt	ctrl	green	49:wt:ctrl	n	267.207	101.139	0.378504306	wago3	male
wt	ctrl	green	50:wt:ctrl	n	291.845	131.356	0.450088232	wago3	male
wt	ctrl	green	51:wt:ctrl	n	311.983	198.961	0.637730261	wago3	male
wt	ctrl	green	52:wt:ctrl	n	344.668	189.058	0.548522056	wago3	male
wt	ctrl	green	53:wt:ctrl	n	323.036	176.099	0.545137384	wago3	male
wt	ctrl	green	54:wt:ctrl	n	361.983	246.943	0.68219502	wago3	male
wt	ctrl	green	55:wt:ctrl	n	240.673	84.005	0.349042061	wago3	male
wt	ctrl	green	56:wt:ctrl	n	310.161	161.673	0.52125509	wago3	male
wt	ctrl	green	57:wt:ctrl	n	340.916	226.697	0.66496439	wago3	male
wt	ctrl	green	58:wt:ctrl	n	290.376	123.543	0.425458716	wago3	male
wt	ctrl	green	59:wt:ctrl	n	330.102	186.563	0.565167736	wago3	male
wt	ctrl	green	60:wt:ctrl	n	331.517	172.858	0.521415191	wago3	male
wt	ctrl	green	61:wt:ctrl	n	285.927	125.194	0.437853018	wago3	male
wt	ctrl	green	62:wt:ctrl	n	259.384	112.956	0.435477901	wago3	male
wt	ctrl	green	63:wt:ctrl	n	252.731	99.206	0.392535937	wago3	male
wt	ctrl	green	64:wt:ctrl	n	235.652	78.728	0.334085855	wago3	male
pk1673	gfp	green	1:pk1673:gfp	n	296.104	129.697	0.438011645	wago3	male
pk1673	gfp	green	2:pk1673:gfp	n	231.149	80.48	0.348173689	wago3	male
pk1673	gfp	green	3:pk1673:gfp	n	389.431	191.671	0.492182184	wago3	male
pk1673	gfp	green	4:pk1673:gfp	n	384.119	147.448	0.38386021	wago3	male
pk1673	gfp	green	5:pk1673:gfp	n	426.841	213.407	0.499968372	wago3	male
pk1673	gfp	green	6:pk1673:gfp	n	346.048	152.823	0.441623705	wago3	male
pk1673	gfp	green	7:pk1673:gfp	n	393.591	221.675	0.563211557	wago3	male
pk1673	gfp	green	8:pk1673:gfp	n	377.243	166.702	0.441895542	wago3	male
pk1673	gfp	green	9:pk1673:gfp	n	381.057	199.195	0.522743317	wago3	male
pk1673	gfp	green	10:pk1673:gfp	n	337.367	155.192	0.460009426	wago3	male
pk1673	gfp	green	11:pk1673:gfp	n	278.348	101.355	0.364130513	wago3	male
pk1673	gfp	green	12:pk1673:gfp	n	389.777	189.893	0.487183697	wago3	male
pk1673	gfp	green	13:pk1673:gfp	n	311.271	144.603	0.464556608	wago3	male
pk1673	gfp	green	14:pk1673:gfp	n	296.282	114.074	0.385018327	wago3	male
pk1673	gfp	green	15:pk1673:gfp	n	361.983	181.938	0.502614764	wago3	male
pk1673	gfp	green	16:pk1673:gfp	n	442.33	206.759	0.467431556	wago3	male
pk1673	gfp	green	17:pk1673:gfp	n	262.586	107.057	0.407702619	wago3	male
pk1673	gfp	green	18:pk1673:gfp	n	326.034	172.929	0.530401737	wago3	male
pk1673	gfp	green	19:pk1673:gfp	n	357.501	208.471	0.583134033	wago3	male
pk1673	gfp	green	20:pk1673:gfp	n	274.518	105.096	0.382838284	wago3	male
pk1673	gfp	green	21:pk1673:gfp	n	266.022	85.51	0.32143958	wago3	male
pk1673	gfp	green	22:pk1673:gfp	n	348.373	157.312	0.451561975	wago3	male
pk1673	gfp	green	23:pk1673:gfp	n	291.59	142.393	0.488332933	wago3	male
pk1673	gfp	green	24:pk1673:gfp	n	279.582	104.21	0.372735012	wago3	male
pk1673	gfp	green	25:pk1673:gfp	n	330.092	153.882	0.466179126	wago3	male
pk1673	gfp	green	26:pk1673:gfp	n	290.911	108.547	0.373127864	wago3	male
pk1673	gfp	green	27:pk1673:gfp	n	403.451	174.361	0.43217392	wago3	male
pk1673	gfp	green	28:pk1673:gfp	n	381.122	178.571	0.468540257	wago3	male
pk1673	gfp	green	29:pk1673:gfp	n	504.016	234.157	0.464582474	wago3	male
pk1673	gfp	green	30:pk1673:gfp	n	346.348	161.815	0.467203506	wago3	male
pk1673	gfp	green	31:pk1673:gfp	n	259.116	95.06	0.366862718	wago3	male
pk1673	gfp	green	32:pk1673:gfp	n	364.717	181.841	0.498581092	wago3	male
pk1673	gfp	green	33:pk1673:gfp	n	325.541	144.179	0.44289045	wago3	male
pk1673	gfp	green	34:pk1673:gfp	n	385.536	182.6	0.473626328	wago3	male
pk1673	gfp	green	35:pk1673:gfp	n	260.986	112.136	0.429662894	wago3	male
pk1673	gfp	green	36:pk1673:gfp	n	565.014	239.197	0.423347032	wago3	male
pk1673	gfp	green	37:pk1673:gfp	n	261.774	90.804	0.346879369	wago3	male
pk1673	gfp	green	38:pk1673:gfp	n	324.198	148.597	0.458352612	wago3	male
pk1673	gfp	green	39:pk1673:gfp	n	292.921	133.431	0.455518723	wago3	male
pk1673	gfp	green	40:pk1673:gfp	n	372.871	155.306	0.416514022	wago3	male
pk1673	gfp	green	41:pk1673:gfp	n	341.767	133.032	0.389247645	wago3	male
pk1673	gfp	green	42:pk1673:gfp	n	377.394	171.622	0.454755508	wago3	male
pk1673	gfp	green	43:pk1673:gfp	n	309.837	132.521	0.42771199	wago3	male
pk1673	gfp	green	44:pk1673:gfp	n	407.852	183.68	0.450359444	wago3	male
pk1673	gfp	green	45:pk1673:gfp	n	613.235	260.829	0.425332866	wago3	male
pk1673	gfp	green	46:pk1673:gfp	n	335.499	136.567	0.407056355	wago3	male
pk1673	gfp	green	47:pk1673:gfp	n	345.422	142.521	0.412599661	wago3	male
pk1673	gfp	green	48:pk1673:gfp	n	301.977	116.506	0.38581084	wago3	male
pk1673	gfp	green	49:pk1673:gfp	n	319.116	121.91	0.382024092	wago3	male
pk1673	gfp	green	50:pk1673:gfp	n	306.757	114.161	0.372154507	wago3	male
pk1673	gfp	green	51:pk1673:gfp	n	395.514	188.019	0.475378874	wago3	male
pk1673	gfp	green	52:pk1673:gfp	n	375.015	150.432	0.401135955	wago3	male
pk1673	gfp	green	53:pk1673:gfp	n	309.177	124.95	0.404137436	wago3	male
pk1673	gfp	green	54:pk1673:gfp	n	298.3	112.764	0.378022125	wago3	male
pk1673	gfp	green	55:pk1673:gfp	n	341.56	181.047	0.53005914	wago3	male
pk1673	gfp	green	56:pk1673:gfp	n	285.761	119.488	0.418139634	wago3	male
pk1673	gfp	green	57:pk1673:gfp	n	396.897	230.437	0.580596477	wago3	male
pk1673	gfp	green	58:pk1673:gfp	n	345.979	179.373	0.518450542	wago3	male
pk1673	gfp	green	59:pk1673:gfp	n	435.297	248.435	0.570725275	wago3	male
pk1673	gfp	green	60:pk1673:gfp	n	332	163.778	0.493307229	wago3	male
pk1673	gfp	green	61:pk1673:gfp	n	372.754	208.075	0.558209972	wago3	male
pk1673	gfp	green	62:pk1673:gfp	n	285.646	134.106	0.469483206	wago3	male
pk1673	gfp	green	63:pk1673:gfp	n	285.865	132.525	0.463592955	wago3	male
pk1673	gfp	green	64:pk1673:gfp	n	281.449	98.412	0.349661928	wago3	male
pk1673	gfp	green	65:pk1673:gfp	n	349.857	170.236	0.486587377	wago3	male
pk1673	gfp	green	66:pk1673:gfp	n	288.201	129.159	0.448155974	wago3	male
pk1673	gfp	green	67:pk1673:gfp	n	367.955	189.325	0.514533027	wago3	male
pk1673	gfp	green	68:pk1673:gfp	n	402.079	192.752	0.479388379	wago3	male
wt	gfp	green	1:wt:gfp	n	142.913	20.433	0.142975097	wago3	male
wt	gfp	green	2:wt:gfp	n	169.012	46.786	0.276820581	wago3	male
wt	gfp	green	3:wt:gfp	n	132.755	13.447	0.101291853	wago3	male
wt	gfp	green	4:wt:gfp	n	158.074	25.999	0.164473601	wago3	male
wt	gfp	green	5:wt:gfp	n	178.214	48.133	0.270085403	wago3	male
wt	gfp	green	6:wt:gfp	n	182.818	53.029	0.290064436	wago3	male
wt	gfp	green	7:wt:gfp	n	139.942	15.535	0.111010276	wago3	male
wt	gfp	green	8:wt:gfp	n	232.727	72.768	0.312675366	wago3	male
wt	gfp	green	9:wt:gfp	n	156.44	33.09	0.211518793	wago3	male
wt	gfp	green	10:wt:gfp	n	148.965	23.074	0.154895445	wago3	male
wt	gfp	green	11:wt:gfp	n	214.78	73.6	0.342676227	wago3	male
wt	gfp	green	12:wt:gfp	n	171.084	52.903	0.30922237	wago3	male
wt	gfp	green	13:wt:gfp	n	159.531	32.855	0.205947433	wago3	male
wt	gfp	green	14:wt:gfp	n	166.516	31.521	0.189297125	wago3	male
wt	gfp	green	15:wt:gfp	n	146.486	24.791	0.169238016	wago3	male
wt	gfp	green	16:wt:gfp	n	161.082	26.552	0.164835301	wago3	male
wt	gfp	green	17:wt:gfp	n	194.451	54.286	0.279175731	wago3	male
wt	gfp	green	18:wt:gfp	n	298.555	156.568	0.524419286	wago3	male
wt	gfp	green	19:wt:gfp	n	205.662	57.14	0.277834505	wago3	male
wt	gfp	green	20:wt:gfp	n	131.422	12.585	0.095760223	wago3	male
wt	gfp	green	21:wt:gfp	n	177.366	40.035	0.225719698	wago3	male
wt	gfp	green	22:wt:gfp	n	235.5	78.637	0.333915074	wago3	male
wt	gfp	green	23:wt:gfp	n	211.378	86.091	0.40728458	wago3	male
wt	gfp	green	24:wt:gfp	n	139.444	15.989	0.114662517	wago3	male
wt	gfp	green	25:wt:gfp	n	194.59	51.768	0.266036281	wago3	male
wt	gfp	green	26:wt:gfp	n	157.223	28.383	0.180527022	wago3	male
wt	gfp	green	27:wt:gfp	n	147.784	21.806	0.147553186	wago3	male
wt	gfp	green	28:wt:gfp	n	154.136	27.637	0.179302694	wago3	male
wt	gfp	green	29:wt:gfp	n	136.179	16.716	0.122750204	wago3	male
wt	gfp	green	30:wt:gfp	n	137.114	16.301	0.118886474	wago3	male
wt	gfp	green	31:wt:gfp	n	138.743	18.524	0.133513042	wago3	male
wt	gfp	green	32:wt:gfp	n	151.692	22.726	0.149816734	wago3	male
wt	gfp	green	33:wt:gfp	n	195.449	52.401	0.268105746	wago3	male
wt	gfp	green	34:wt:gfp	n	140.294	16.712	0.119121274	wago3	male
wt	gfp	green	35:wt:gfp	n	156.926	27.841	0.177414832	wago3	male
wt	gfp	green	36:wt:gfp	n	185.174	52.294	0.282404657	wago3	male
wt	gfp	green	37:wt:gfp	n	211.874	64.669	0.305223859	wago3	male
wt	gfp	green	38:wt:gfp	n	233.965	72.618	0.310379758	wago3	male
wt	gfp	green	39:wt:gfp	n	138.366	15.958	0.115331801	wago3	male
wt	gfp	green	40:wt:gfp	n	172.128	46.728	0.271472393	wago3	male
wt	gfp	green	41:wt:gfp	n	185.117	56.375	0.304537131	wago3	male
wt	gfp	green	42:wt:gfp	n	188.982	55.375	0.293017324	wago3	male
wt	gfp	green	43:wt:gfp	n	166.202	32.922	0.198084259	wago3	male
wt	gfp	green	44:wt:gfp	n	142.783	20.574	0.144092784	wago3	male
wt	gfp	green	45:wt:gfp	n	157.96	32.423	0.205260826	wago3	male
wt	gfp	green	46:wt:gfp	n	202.092	61.782	0.30571225	wago3	male
wt	gfp	green	47:wt:gfp	n	201.832	68.069	0.337255737	wago3	male
wt	gfp	green	48:wt:gfp	n	172.271	42.209	0.245015122	wago3	male
wt	gfp	green	49:wt:gfp	n	134.963	13.99	0.10365804	wago3	male
wt	gfp	green	50:wt:gfp	n	149.234	25.119	0.168319552	wago3	male
wt	gfp	green	51:wt:gfp	n	141.877	17.196	0.121203578	wago3	male
wt	gfp	green	52:wt:gfp	n	217.895	63.095	0.289566075	wago3	male
wt	gfp	green	53:wt:gfp	n	143.57	18.503	0.128877899	wago3	male
wt	gfp	green	54:wt:gfp	n	198.621	55.709	0.280478902	wago3	male
wt	gfp	green	55:wt:gfp	n	138.404	16.917	0.122229126	wago3	male
wt	gfp	green	56:wt:gfp	n	215.73	68.382	0.316979558	wago3	male
wt	gfp	green	57:wt:gfp	n	213.725	71.327	0.3337326	wago3	male
wt	gfp	green	58:wt:gfp	n	189.893	49.48	0.260567793	wago3	male
wt	gfp	green	59:wt:gfp	n	197.528	72.03	0.364657163	wago3	male
wt	gfp	green	60:wt:gfp	n	203.89	63.538	0.311628819	wago3	male
wt	gfp	green	61:wt:gfp	n	159.671	31.639	0.198151198	wago3	male
wt	gfp	green	62:wt:gfp	n	266.134	122.269	0.459426454	wago3	male
wt	gfp	green	63:wt:gfp	n	136.58	15.854	0.116078489	wago3	male
wt	gfp	green	64:wt:gfp	n	180.832	52.715	0.29151367	wago3	male
wt	gfp	green	65:wt:gfp	n	277.707	112.017	0.403363977	wago3	male
wt	gfp	green	66:wt:gfp	n	174.187	35.394	0.203195416	wago3	male
pk1673	ctrl	red	1:pk1673:ctrl	n	188.857	33.38	0.176747486	wago3	male
pk1673	ctrl	red	2:pk1673:ctrl	n	190.662	42.52	0.223012451	wago3	male
pk1673	ctrl	red	3:pk1673:ctrl	n	222.879	53.818	0.241467343	wago3	male
pk1673	ctrl	red	4:pk1673:ctrl	n	186.864	32.032	0.171418786	wago3	male
pk1673	ctrl	red	5:pk1673:ctrl	n	187.904	36.837	0.196041596	wago3	male
pk1673	ctrl	red	6:pk1673:ctrl	n	179.42	30.817	0.171759001	wago3	male
pk1673	ctrl	red	7:pk1673:ctrl	n	183.209	30.024	0.163878412	wago3	male
pk1673	ctrl	red	8:pk1673:ctrl	n	193.2	36.065	0.186671843	wago3	male
pk1673	ctrl	red	9:pk1673:ctrl	n	209.94	46.177	0.21995332	wago3	male
pk1673	ctrl	red	10:pk1673:ctrl	n	196.181	35.989	0.183447938	wago3	male
pk1673	ctrl	red	11:pk1673:ctrl	n	209.992	41.424	0.197264658	wago3	male
pk1673	ctrl	red	12:pk1673:ctrl	n	198.512	49.96	0.251672443	wago3	male
pk1673	ctrl	red	13:pk1673:ctrl	n	213.079	67.535	0.316948174	wago3	male
pk1673	ctrl	red	14:pk1673:ctrl	n	189.345	37.968	0.200522855	wago3	male
pk1673	ctrl	red	15:pk1673:ctrl	n	178.601	27.627	0.154685584	wago3	male
pk1673	ctrl	red	16:pk1673:ctrl	n	193.445	33.37	0.172503812	wago3	male
pk1673	ctrl	red	17:pk1673:ctrl	n	202.107	49.231	0.243588792	wago3	male
pk1673	ctrl	red	18:pk1673:ctrl	n	203.557	41.092	0.201869747	wago3	male
pk1673	ctrl	red	19:pk1673:ctrl	n	190.342	40.014	0.210221601	wago3	male
pk1673	ctrl	red	20:pk1673:ctrl	n	248.191	66.83	0.269268426	wago3	male
pk1673	ctrl	red	21:pk1673:ctrl	n	197.599	61.087	0.309146301	wago3	male
pk1673	ctrl	red	22:pk1673:ctrl	n	187.063	36.478	0.195003822	wago3	male
pk1673	ctrl	red	23:pk1673:ctrl	n	186.697	36.249	0.194159521	wago3	male
pk1673	ctrl	red	24:pk1673:ctrl	n	181.923	58.65	0.322389143	wago3	male
pk1673	ctrl	red	25:pk1673:ctrl	n	194.146	36.278	0.186859374	wago3	male
pk1673	ctrl	red	26:pk1673:ctrl	n	199.836	46.041	0.230393923	wago3	male
pk1673	ctrl	red	27:pk1673:ctrl	n	199.609	42.818	0.214509366	wago3	male
pk1673	ctrl	red	28:pk1673:ctrl	n	193.338	35.703	0.184666232	wago3	male
pk1673	ctrl	red	29:pk1673:ctrl	n	192.147	42.751	0.222491114	wago3	male
pk1673	ctrl	red	30:pk1673:ctrl	n	202.551	40.967	0.202255234	wago3	male
pk1673	ctrl	red	31:pk1673:ctrl	n	182.675	42.33	0.231723005	wago3	male
pk1673	ctrl	red	32:pk1673:ctrl	n	177.473	34.975	0.197072231	wago3	male
pk1673	ctrl	red	33:pk1673:ctrl	n	182.145	29.477	0.161832606	wago3	male
pk1673	ctrl	red	34:pk1673:ctrl	n	195.42	39.551	0.202389725	wago3	male
pk1673	ctrl	red	35:pk1673:ctrl	n	203.447	52.262	0.256882628	wago3	male
pk1673	ctrl	red	36:pk1673:ctrl	n	183.961	36.229	0.196938482	wago3	male
pk1673	ctrl	red	37:pk1673:ctrl	n	191.154	73.788	0.386013371	wago3	male
pk1673	ctrl	red	38:pk1673:ctrl	n	189.869	34.666	0.182578515	wago3	male
pk1673	ctrl	red	39:pk1673:ctrl	n	182.286	30.781	0.168861021	wago3	male
pk1673	ctrl	red	40:pk1673:ctrl	n	200.172	55.745	0.278485502	wago3	male
pk1673	ctrl	red	41:pk1673:ctrl	n	192.477	37.738	0.196064984	wago3	male
pk1673	ctrl	red	42:pk1673:ctrl	n	200.531	42.32	0.21103969	wago3	male
pk1673	ctrl	red	43:pk1673:ctrl	n	240.29	59.192	0.246335678	wago3	male
pk1673	ctrl	red	44:pk1673:ctrl	n	199.663	42.781	0.214266038	wago3	male
pk1673	ctrl	red	45:pk1673:ctrl	n	186.364	32.84	0.17621429	wago3	male
pk1673	ctrl	red	46:pk1673:ctrl	n	194.886	42	0.215510606	wago3	male
pk1673	ctrl	red	47:pk1673:ctrl	n	211.164	59.695	0.282694967	wago3	male
pk1673	ctrl	red	48:pk1673:ctrl	n	186.29	34.1	0.183047936	wago3	male
pk1673	ctrl	red	49:pk1673:ctrl	n	176.406	32.444	0.183916647	wago3	male
pk1673	ctrl	red	50:pk1673:ctrl	n	186.281	36.02	0.193363789	wago3	male
pk1673	ctrl	red	51:pk1673:ctrl	n	194.329	39.155	0.201488198	wago3	male
pk1673	ctrl	red	52:pk1673:ctrl	n	195.303	36.741	0.18812307	wago3	male
pk1673	ctrl	red	53:pk1673:ctrl	n	199.901	49.313	0.24668711	wago3	male
pk1673	ctrl	red	54:pk1673:ctrl	n	173.754	27.435	0.157895646	wago3	male
pk1673	ctrl	red	55:pk1673:ctrl	n	178.946	28.676	0.160249461	wago3	male
pk1673	ctrl	red	56:pk1673:ctrl	n	192.695	36.338	0.188577804	wago3	male
pk1673	ctrl	red	57:pk1673:ctrl	n	187.244	33.23	0.177468971	wago3	male
pk1673	ctrl	red	58:pk1673:ctrl	n	199.954	44.68	0.223451394	wago3	male
pk1673	ctrl	red	59:pk1673:ctrl	n	201.135	46.724	0.232301688	wago3	male
pk1673	ctrl	red	60:pk1673:ctrl	n	216.106	48.754	0.225602251	wago3	male
pk1673	ctrl	red	61:pk1673:ctrl	n	223.305	67.928	0.304193816	wago3	male
pk1673	ctrl	red	62:pk1673:ctrl	n	173.439	25.551	0.147319807	wago3	male
pk1673	ctrl	red	63:pk1673:ctrl	n	211.844	49.007	0.231335322	wago3	male
pk1673	ctrl	red	64:pk1673:ctrl	n	206.849	50.855	0.245855672	wago3	male
wt	ctrl	red	1:wt:ctrl	n	174.298	22.853	0.131114528	wago3	male
wt	ctrl	red	2:wt:ctrl	n	176.177	23.802	0.135102766	wago3	male
wt	ctrl	red	3:wt:ctrl	n	176.22	24.084	0.136670072	wago3	male
wt	ctrl	red	4:wt:ctrl	n	197.222	44.025	0.223225604	wago3	male
wt	ctrl	red	5:wt:ctrl	n	178.52	24.416	0.136768989	wago3	male
wt	ctrl	red	6:wt:ctrl	n	183.242	27.859	0.152033922	wago3	male
wt	ctrl	red	7:wt:ctrl	n	226.244	62.743	0.277324482	wago3	male
wt	ctrl	red	8:wt:ctrl	n	181.421	25.7	0.141659455	wago3	male
wt	ctrl	red	9:wt:ctrl	n	188.186	26.753	0.142162541	wago3	male
wt	ctrl	red	10:wt:ctrl	n	179.379	24.754	0.137998316	wago3	male
wt	ctrl	red	11:wt:ctrl	n	182.328	27.049	0.148353517	wago3	male
wt	ctrl	red	12:wt:ctrl	n	194.281	38.416	0.19773421	wago3	male
wt	ctrl	red	13:wt:ctrl	n	172.07	20.515	0.119224734	wago3	male
wt	ctrl	red	14:wt:ctrl	n	175.452	21.749	0.123959829	wago3	male
wt	ctrl	red	15:wt:ctrl	n	180.668	25.109	0.138978679	wago3	male
wt	ctrl	red	16:wt:ctrl	n	170.248	22.023	0.129358348	wago3	male
wt	ctrl	red	17:wt:ctrl	n	198.036	38.875	0.196302692	wago3	male
wt	ctrl	red	18:wt:ctrl	n	177.668	26.011	0.146402278	wago3	male
wt	ctrl	red	19:wt:ctrl	n	191.529	39.107	0.204183179	wago3	male
wt	ctrl	red	20:wt:ctrl	n	180.937	24.515	0.135489148	wago3	male
wt	ctrl	red	21:wt:ctrl	n	176.689	23.912	0.135333835	wago3	male
wt	ctrl	red	22:wt:ctrl	n	186.499	27.726	0.148665676	wago3	male
wt	ctrl	red	23:wt:ctrl	n	198.224	35.843	0.180820688	wago3	male
wt	ctrl	red	24:wt:ctrl	n	175.998	24.169	0.137325424	wago3	male
wt	ctrl	red	25:wt:ctrl	n	190.818	31.643	0.165828171	wago3	male
wt	ctrl	red	26:wt:ctrl	n	171.947	22.036	0.128155769	wago3	male
wt	ctrl	red	27:wt:ctrl	n	186.51	30.671	0.164446947	wago3	male
wt	ctrl	red	28:wt:ctrl	n	158.999	16.599	0.104396883	wago3	male
wt	ctrl	red	29:wt:ctrl	n	176.195	23.798	0.135066262	wago3	male
wt	ctrl	red	30:wt:ctrl	n	195.336	44.511	0.227868903	wago3	male
wt	ctrl	red	31:wt:ctrl	n	183.062	31.181	0.170330271	wago3	male
wt	ctrl	red	32:wt:ctrl	n	207.863	53.308	0.256457378	wago3	male
wt	ctrl	red	33:wt:ctrl	n	181.582	25.686	0.141456752	wago3	male
wt	ctrl	red	34:wt:ctrl	n	178.301	23.839	0.133700877	wago3	male
wt	ctrl	red	35:wt:ctrl	n	218.192	52.278	0.239596319	wago3	male
wt	ctrl	red	36:wt:ctrl	n	183.204	27.494	0.150073143	wago3	male
wt	ctrl	red	37:wt:ctrl	n	201.736	47.966	0.237766189	wago3	male
wt	ctrl	red	38:wt:ctrl	n	181.86	37.446	0.205905642	wago3	male
wt	ctrl	red	39:wt:ctrl	n	182.75	41.133	0.225077975	wago3	male
wt	ctrl	red	40:wt:ctrl	n	188.911	54.049	0.286108273	wago3	male
wt	ctrl	red	41:wt:ctrl	n	161.733	24.1	0.149011024	wago3	male
wt	ctrl	red	42:wt:ctrl	n	184.303	48.669	0.264070579	wago3	male
wt	ctrl	red	43:wt:ctrl	n	185.172	34.174	0.18455274	wago3	male
wt	ctrl	red	44:wt:ctrl	n	167.441	26.473	0.158103451	wago3	male
wt	ctrl	red	45:wt:ctrl	n	186.883	37.534	0.200842238	wago3	male
wt	ctrl	red	46:wt:ctrl	n	177.723	35.687	0.200801247	wago3	male
wt	ctrl	red	47:wt:ctrl	n	170.342	31.837	0.186900471	wago3	male
wt	ctrl	red	48:wt:ctrl	n	168.897	26.766	0.158475284	wago3	male
wt	ctrl	red	49:wt:ctrl	n	178.487	33.819	0.189475984	wago3	male
wt	ctrl	red	50:wt:ctrl	n	176.77	30.53	0.172710302	wago3	male
wt	ctrl	red	51:wt:ctrl	n	182.793	49.992	0.273489685	wago3	male
wt	ctrl	red	52:wt:ctrl	n	183.594	40.728	0.221837315	wago3	male
wt	ctrl	red	53:wt:ctrl	n	184.694	40.87	0.221284936	wago3	male
wt	ctrl	red	54:wt:ctrl	n	187.249	61.668	0.329336872	wago3	male
wt	ctrl	red	55:wt:ctrl	n	162.4	26.837	0.165252463	wago3	male
wt	ctrl	red	56:wt:ctrl	n	173.113	33.581	0.193983121	wago3	male
wt	ctrl	red	57:wt:ctrl	n	199.762	66.297	0.331879937	wago3	male
wt	ctrl	red	58:wt:ctrl	n	172.628	31.229	0.180903446	wago3	male
wt	ctrl	red	59:wt:ctrl	n	196.656	52.424	0.26657717	wago3	male
wt	ctrl	red	60:wt:ctrl	n	182.914	40.974	0.22400691	wago3	male
wt	ctrl	red	61:wt:ctrl	n	173.392	35.605	0.205343961	wago3	male
wt	ctrl	red	62:wt:ctrl	n	160.261	25.708	0.160413326	wago3	male
wt	ctrl	red	63:wt:ctrl	n	161.754	26.041	0.160991382	wago3	male
wt	ctrl	red	64:wt:ctrl	n	163.343	26.839	0.164310684	wago3	male
pk1673	gfp	red	1:pk1673:gfp	n	190.706	38.77	0.203297222	wago3	male
pk1673	gfp	red	2:pk1673:gfp	n	186.482	29.844	0.160036894	wago3	male
pk1673	gfp	red	3:pk1673:gfp	n	187.836	31.386	0.16709257	wago3	male
pk1673	gfp	red	4:pk1673:gfp	n	191.254	34.164	0.178631558	wago3	male
pk1673	gfp	red	5:pk1673:gfp	n	201.367	40.416	0.20070816	wago3	male
pk1673	gfp	red	6:pk1673:gfp	n	204.679	41.059	0.200601918	wago3	male
pk1673	gfp	red	7:pk1673:gfp	n	207.673	50.426	0.242814425	wago3	male
pk1673	gfp	red	8:pk1673:gfp	n	190.999	31.506	0.164953743	wago3	male
pk1673	gfp	red	9:pk1673:gfp	n	196.27	43.48	0.221531564	wago3	male
pk1673	gfp	red	10:pk1673:gfp	n	188.479	36.897	0.195761862	wago3	male
pk1673	gfp	red	11:pk1673:gfp	n	177.13	26	0.146784847	wago3	male
pk1673	gfp	red	12:pk1673:gfp	n	204.231	38.228	0.187180203	wago3	male
pk1673	gfp	red	13:pk1673:gfp	n	183.016	27.778	0.151779079	wago3	male
pk1673	gfp	red	14:pk1673:gfp	n	180.48	28.182	0.156150266	wago3	male
pk1673	gfp	red	15:pk1673:gfp	n	198.38	41.617	0.209784252	wago3	male
pk1673	gfp	red	16:pk1673:gfp	n	200.22	34.652	0.173069623	wago3	male
pk1673	gfp	red	17:pk1673:gfp	n	177.698	26.984	0.151853144	wago3	male
pk1673	gfp	red	18:pk1673:gfp	n	201.66	55.253	0.273990876	wago3	male
pk1673	gfp	red	19:pk1673:gfp	n	180.606	36.572	0.202496041	wago3	male
pk1673	gfp	red	20:pk1673:gfp	n	174.728	24.02	0.137470812	wago3	male
pk1673	gfp	red	21:pk1673:gfp	n	179.434	26.177	0.14588651	wago3	male
pk1673	gfp	red	22:pk1673:gfp	n	188.798	31.269	0.165621458	wago3	male
pk1673	gfp	red	23:pk1673:gfp	n	188.992	45.902	0.242878005	wago3	male
pk1673	gfp	red	24:pk1673:gfp	n	188.842	29.227	0.154769596	wago3	male
pk1673	gfp	red	25:pk1673:gfp	n	180.918	29.065	0.160652892	wago3	male
pk1673	gfp	red	26:pk1673:gfp	n	179.495	29.028	0.161720382	wago3	male
pk1673	gfp	red	27:pk1673:gfp	n	193.302	35.353	0.182889986	wago3	male
pk1673	gfp	red	28:pk1673:gfp	n	196.898	35.889	0.182272039	wago3	male
pk1673	gfp	red	29:pk1673:gfp	n	204.455	38.032	0.186016483	wago3	male
pk1673	gfp	red	30:pk1673:gfp	n	178.748	27.065	0.151414282	wago3	male
pk1673	gfp	red	31:pk1673:gfp	n	192.833	30.883	0.160154123	wago3	male
pk1673	gfp	red	32:pk1673:gfp	n	198.375	40.344	0.203372401	wago3	male
pk1673	gfp	red	33:pk1673:gfp	n	204.881	39.772	0.194122442	wago3	male
pk1673	gfp	red	34:pk1673:gfp	n	190.439	33.628	0.176581478	wago3	male
pk1673	gfp	red	35:pk1673:gfp	n	206.328	38.924	0.18865108	wago3	male
pk1673	gfp	red	36:pk1673:gfp	n	211.249	44.357	0.209974958	wago3	male
pk1673	gfp	red	37:pk1673:gfp	n	179.959	25.439	0.141359976	wago3	male
pk1673	gfp	red	38:pk1673:gfp	n	184.337	31.52	0.170991174	wago3	male
pk1673	gfp	red	39:pk1673:gfp	n	179.91	25.475	0.141598577	wago3	male
pk1673	gfp	red	40:pk1673:gfp	n	191.707	37.231	0.194207828	wago3	male
pk1673	gfp	red	41:pk1673:gfp	n	180.091	27.246	0.151290181	wago3	male
pk1673	gfp	red	42:pk1673:gfp	n	192.727	36.537	0.189579042	wago3	male
pk1673	gfp	red	43:pk1673:gfp	n	194.751	37.701	0.193585656	wago3	male
pk1673	gfp	red	44:pk1673:gfp	n	187.658	29.352	0.156412197	wago3	male
pk1673	gfp	red	45:pk1673:gfp	n	197.184	38.105	0.193245902	wago3	male
pk1673	gfp	red	46:pk1673:gfp	n	205.404	42.982	0.209255905	wago3	male
pk1673	gfp	red	47:pk1673:gfp	n	195.174	33.884	0.17360919	wago3	male
pk1673	gfp	red	48:pk1673:gfp	n	189.106	29.777	0.157461953	wago3	male
pk1673	gfp	red	49:pk1673:gfp	n	185.205	29.657	0.160130666	wago3	male
pk1673	gfp	red	50:pk1673:gfp	n	181.188	27.836	0.153630483	wago3	male
pk1673	gfp	red	51:pk1673:gfp	n	196.9	38.768	0.196891823	wago3	male
pk1673	gfp	red	52:pk1673:gfp	n	158.523	19.886	0.125445519	wago3	male
pk1673	gfp	red	53:pk1673:gfp	n	190.081	36.105	0.189945339	wago3	male
pk1673	gfp	red	54:pk1673:gfp	n	181.087	25.791	0.142423255	wago3	male
pk1673	gfp	red	55:pk1673:gfp	n	183.043	37.046	0.202389602	wago3	male
pk1673	gfp	red	56:pk1673:gfp	n	169.256	29.841	0.176306896	wago3	male
pk1673	gfp	red	57:pk1673:gfp	n	220.887	56.704	0.256710445	wago3	male
pk1673	gfp	red	58:pk1673:gfp	n	191.011	38.671	0.202454309	wago3	male
pk1673	gfp	red	59:pk1673:gfp	n	192.107	44.159	0.229866689	wago3	male
pk1673	gfp	red	60:pk1673:gfp	n	193.659	43.139	0.222757527	wago3	male
pk1673	gfp	red	61:pk1673:gfp	n	199.65	44.564	0.223210619	wago3	male
pk1673	gfp	red	62:pk1673:gfp	n	187.574	41.214	0.219721283	wago3	male
pk1673	gfp	red	63:pk1673:gfp	n	185.236	37.561	0.202773759	wago3	male
pk1673	gfp	red	64:pk1673:gfp	n	174.636	30.018	0.171888958	wago3	male
pk1673	gfp	red	65:pk1673:gfp	n	181.504	37.191	0.204904575	wago3	male
pk1673	gfp	red	66:pk1673:gfp	n	176.581	39.784	0.225301703	wago3	male
pk1673	gfp	red	67:pk1673:gfp	n	190.588	36.311	0.190520914	wago3	male
pk1673	gfp	red	68:pk1673:gfp	n	188.958	34.15	0.180727992	wago3	male
wt	gfp	red	1:wt:gfp	n	181.524	31.698	0.174621538	wago3	male
wt	gfp	red	2:wt:gfp	n	169.558	24.351	0.143614574	wago3	male
wt	gfp	red	3:wt:gfp	n	185.947	35.872	0.192915186	wago3	male
wt	gfp	red	4:wt:gfp	n	171.613	27.573	0.160669646	wago3	male
wt	gfp	red	5:wt:gfp	n	185.986	36.527	0.196396503	wago3	male
wt	gfp	red	6:wt:gfp	n	180.274	34.212	0.189777783	wago3	male
wt	gfp	red	7:wt:gfp	n	175.556	27.107	0.154406571	wago3	male
wt	gfp	red	8:wt:gfp	n	184.551	32.584	0.176558241	wago3	male
wt	gfp	red	9:wt:gfp	n	193.219	47.116	0.243847655	wago3	male
wt	gfp	red	10:wt:gfp	n	177.677	29.293	0.164866584	wago3	male
wt	gfp	red	11:wt:gfp	n	172.859	26.011	0.150475243	wago3	male
wt	gfp	red	12:wt:gfp	n	209.316	58.058	0.277370101	wago3	male
wt	gfp	red	13:wt:gfp	n	177.314	30.361	0.171227314	wago3	male
wt	gfp	red	14:wt:gfp	n	172.187	24.376	0.141567017	wago3	male
wt	gfp	red	15:wt:gfp	n	191.476	48.548	0.253546136	wago3	male
wt	gfp	red	16:wt:gfp	n	175.678	27.327	0.155551634	wago3	male
wt	gfp	red	17:wt:gfp	n	197.775	37.679	0.190514474	wago3	male
wt	gfp	red	18:wt:gfp	n	201.968	50.306	0.249079062	wago3	male
wt	gfp	red	19:wt:gfp	n	200.755	42.628	0.212338422	wago3	male
wt	gfp	red	20:wt:gfp	n	188.44	33.161	0.175976438	wago3	male
wt	gfp	red	21:wt:gfp	n	180.803	29.476	0.163028268	wago3	male
wt	gfp	red	22:wt:gfp	n	180.551	31.206	0.172837592	wago3	male
wt	gfp	red	23:wt:gfp	n	210.903	65.92	0.312560751	wago3	male
wt	gfp	red	24:wt:gfp	n	175.41	26.852	0.153081352	wago3	male
wt	gfp	red	25:wt:gfp	n	173.146	25.429	0.146864496	wago3	male
wt	gfp	red	26:wt:gfp	n	177.523	26.231	0.147761135	wago3	male
wt	gfp	red	27:wt:gfp	n	171.599	28.652	0.16697067	wago3	male
wt	gfp	red	28:wt:gfp	n	171.176	25.05	0.146340608	wago3	male
wt	gfp	red	29:wt:gfp	n	172.859	23.769	0.137505134	wago3	male
wt	gfp	red	30:wt:gfp	n	179.342	30.125	0.167975154	wago3	male
wt	gfp	red	31:wt:gfp	n	168.995	22.975	0.135950768	wago3	male
wt	gfp	red	32:wt:gfp	n	168.615	23.788	0.141078789	wago3	male
wt	gfp	red	33:wt:gfp	n	203.312	47.501	0.233635988	wago3	male
wt	gfp	red	34:wt:gfp	n	172.805	26.477	0.153218946	wago3	male
wt	gfp	red	35:wt:gfp	n	164.117	18.925	0.115314075	wago3	male
wt	gfp	red	36:wt:gfp	n	164.082	21.728	0.132421594	wago3	male
wt	gfp	red	37:wt:gfp	n	170.523	23.794	0.139535429	wago3	male
wt	gfp	red	38:wt:gfp	n	177.32	28.464	0.160523348	wago3	male
wt	gfp	red	39:wt:gfp	n	172.005	23.53	0.136798349	wago3	male
wt	gfp	red	40:wt:gfp	n	194.681	36.734	0.188688162	wago3	male
wt	gfp	red	41:wt:gfp	n	204.954	57.625	0.281160651	wago3	male
wt	gfp	red	42:wt:gfp	n	193.981	45.383	0.233955903	wago3	male
wt	gfp	red	43:wt:gfp	n	177.522	28.296	0.159394329	wago3	male
wt	gfp	red	44:wt:gfp	n	187.286	36.418	0.194451267	wago3	male
wt	gfp	red	45:wt:gfp	n	177.579	25.468	0.143417859	wago3	male
wt	gfp	red	46:wt:gfp	n	192.045	37.648	0.196037387	wago3	male
wt	gfp	red	47:wt:gfp	n	220.655	56.528	0.256182729	wago3	male
wt	gfp	red	48:wt:gfp	n	190.276	40.367	0.212149719	wago3	male
wt	gfp	red	49:wt:gfp	n	166.86	24.69	0.147968357	wago3	male
wt	gfp	red	50:wt:gfp	n	169.116	23.694	0.140105017	wago3	male
wt	gfp	red	51:wt:gfp	n	163.733	19.418	0.118595518	wago3	male
wt	gfp	red	52:wt:gfp	n	176.215	27.255	0.154669012	wago3	male
wt	gfp	red	53:wt:gfp	n	171.397	27.844	0.162453252	wago3	male
wt	gfp	red	54:wt:gfp	n	164.33	21.221	0.129136494	wago3	male
wt	gfp	red	55:wt:gfp	n	182.272	32.75	0.179676527	wago3	male
wt	gfp	red	56:wt:gfp	n	176.064	30.191	0.171477417	wago3	male
wt	gfp	red	57:wt:gfp	n	178.902	28.714	0.16050128	wago3	male
wt	gfp	red	58:wt:gfp	n	170.127	22.635	0.133047664	wago3	male
wt	gfp	red	59:wt:gfp	n	191.551	45.982	0.240050952	wago3	male
wt	gfp	red	60:wt:gfp	n	187.528	38.723	0.206491831	wago3	male
wt	gfp	red	61:wt:gfp	n	175.07	28.701	0.163940138	wago3	male
wt	gfp	red	62:wt:gfp	n	197.108	52.834	0.268045944	wago3	male
wt	gfp	red	63:wt:gfp	n	164.979	28.152	0.1706399	wago3	male
wt	gfp	red	64:wt:gfp	n	174.114	28.52	0.163800728	wago3	male
wt	gfp	red	65:wt:gfp	n	194.761	35.418	0.181853657	wago3	male
wt	gfp	red	66:wt:gfp	n	168.163	21.977	0.130688677	wago3	male
wt	ctrl	green	1:wt:ctrl	n	304.458	135.009	0.443440475	wago4	male
wt	ctrl	green	2:wt:ctrl	n	366.052	248.234	0.678138625	wago4	male
wt	ctrl	green	3:wt:ctrl	n	289.49	104.302	0.360295692	wago4	male
wt	ctrl	green	4:wt:ctrl	n	333.583	139.95	0.419535768	wago4	male
wt	ctrl	green	5:wt:ctrl	n	272.721	103.935	0.381103765	wago4	male
wt	ctrl	green	6:wt:ctrl	n	425.837	228.364	0.536270921	wago4	male
wt	ctrl	green	7:wt:ctrl	n	300.851	122.286	0.406466989	wago4	male
wt	ctrl	green	8:wt:ctrl	n	271.975	104.897	0.385686184	wago4	male
wt	ctrl	green	9:wt:ctrl	n	409.982	288.267	0.703121113	wago4	male
wt	ctrl	green	10:wt:ctrl	n	357.756	178.079	0.497766634	wago4	male
wt	ctrl	green	11:wt:ctrl	n	208.091	62.611	0.300882787	wago4	male
wt	ctrl	green	12:wt:ctrl	n	309.043	143.315	0.463738056	wago4	male
wt	ctrl	green	13:wt:ctrl	n	385.301	240.815	0.625004866	wago4	male
wt	ctrl	green	14:wt:ctrl	n	310.346	129.371	0.416860536	wago4	male
wt	ctrl	green	15:wt:ctrl	n	294.932	129.622	0.439497918	wago4	male
wt	ctrl	green	16:wt:ctrl	n	280.937	147.443	0.524825851	wago4	male
wt	ctrl	green	17:wt:ctrl	n	305.228	122.802	0.402328751	wago4	male
wt	ctrl	green	18:wt:ctrl	n	253.483	98.757	0.389600092	wago4	male
wt	ctrl	green	19:wt:ctrl	n	252.051	91.91	0.364648424	wago4	male
wt	ctrl	green	20:wt:ctrl	n	257.323	101.421	0.394138884	wago4	male
wt	ctrl	green	21:wt:ctrl	n	316.806	148.939	0.470126828	wago4	male
wt	ctrl	green	22:wt:ctrl	n	269.314	112.12	0.416317013	wago4	male
wt	ctrl	green	23:wt:ctrl	n	344.92	190.307	0.551742433	wago4	male
wt	ctrl	green	24:wt:ctrl	n	264.556	119.589	0.45203662	wago4	male
wt	ctrl	green	25:wt:ctrl	n	258.179	102.768	0.398049415	wago4	male
wt	ctrl	green	26:wt:ctrl	n	314.111	152.719	0.486194371	wago4	male
wt	ctrl	green	27:wt:ctrl	n	357.728	204.864	0.57268092	wago4	male
wt	ctrl	green	28:wt:ctrl	n	259.458	110.266	0.424985932	wago4	male
wt	ctrl	green	29:wt:ctrl	n	364.641	180.684	0.495512024	wago4	male
wt	ctrl	green	30:wt:ctrl	n	277.894	103.227	0.37146178	wago4	male
wt	ctrl	green	31:wt:ctrl	n	387.941	204.251	0.526500164	wago4	male
wt	ctrl	green	32:wt:ctrl	n	342.151	160.097	0.46791329	wago4	male
wt	ctrl	green	33:wt:ctrl	n	320.251	176.235	0.550302731	wago4	male
wt	ctrl	green	34:wt:ctrl	n	257.626	105.522	0.409593752	wago4	male
wt	ctrl	green	35:wt:ctrl	n	374.855	179.568	0.479033226	wago4	male
wt	ctrl	green	36:wt:ctrl	n	272.279	121.631	0.446714583	wago4	male
wt	ctrl	green	37:wt:ctrl	n	296.05	174.452	0.589265327	wago4	male
wt	ctrl	green	38:wt:ctrl	n	342.633	173.882	0.507487603	wago4	male
wt	ctrl	green	39:wt:ctrl	n	264.213	84.709	0.320608751	wago4	male
wt	ctrl	green	40:wt:ctrl	n	312.489	147.842	0.473111054	wago4	male
wt	ctrl	green	41:wt:ctrl	n	291.503	121.41	0.416496571	wago4	male
wt	ctrl	green	42:wt:ctrl	n	330.885	147.069	0.444471644	wago4	male
wt	ctrl	green	43:wt:ctrl	n	302.865	142.913	0.471870305	wago4	male
wt	ctrl	green	44:wt:ctrl	n	349.965	165.657	0.47335305	wago4	male
wt	ctrl	green	45:wt:ctrl	n	280	99.751	0.356253571	wago4	male
wt	ctrl	green	46:wt:ctrl	n	290.405	125.154	0.430963654	wago4	male
wt	ctrl	green	47:wt:ctrl	n	297.64	114.422	0.384430856	wago4	male
wt	ctrl	green	48:wt:ctrl	n	273.006	114.197	0.418294836	wago4	male
wt	ctrl	green	49:wt:ctrl	n	349.254	183.848	0.526401988	wago4	male
wt	ctrl	green	50:wt:ctrl	n	292.519	114.919	0.392859951	wago4	male
wt	ctrl	green	51:wt:ctrl	n	285.205	118.165	0.414316018	wago4	male
wt	ctrl	green	52:wt:ctrl	n	430.897	289.178	0.671107016	wago4	male
wt	ctrl	green	53:wt:ctrl	n	295.475	134.402	0.454867586	wago4	male
wt	ctrl	green	54:wt:ctrl	n	313.009	141.066	0.450677137	wago4	male
wt	ctrl	green	55:wt:ctrl	n	340.939	157.008	0.460516397	wago4	male
wt	ctrl	green	56:wt:ctrl	n	272.352	100.636	0.369507108	wago4	male
wt	gfp	green	1:wt:gfp	n	210.076	70.27	0.334497991	wago4	male
wt	gfp	green	2:wt:gfp	n	167.421	30.719	0.183483553	wago4	male
wt	gfp	green	3:wt:gfp	n	188.39	57.418	0.304782632	wago4	male
wt	gfp	green	4:wt:gfp	n	139.15	21.354	0.153460295	wago4	male
wt	gfp	green	5:wt:gfp	n	207.103	60.269	0.291009787	wago4	male
wt	gfp	green	6:wt:gfp	n	201.298	62.012	0.308060686	wago4	male
wt	gfp	green	7:wt:gfp	n	173.402	41.54	0.239558944	wago4	male
wt	gfp	green	8:wt:gfp	n	167.081	41.344	0.247448842	wago4	male
wt	gfp	green	9:wt:gfp	n	148.435	25.203	0.169791491	wago4	male
wt	gfp	green	10:wt:gfp	n	183.937	79.439	0.431881568	wago4	male
wt	gfp	green	11:wt:gfp	n	159.516	33.45	0.209696833	wago4	male
wt	gfp	green	12:wt:gfp	n	148.831	23.671	0.159046166	wago4	male
wt	gfp	green	13:wt:gfp	n	177.39	40.508	0.228355601	wago4	male
wt	gfp	green	14:wt:gfp	n	172.172	44.443	0.258131403	wago4	male
wt	gfp	green	15:wt:gfp	n	154.835	25.002	0.161475119	wago4	male
wt	gfp	green	16:wt:gfp	n	187.111	45.323	0.242225203	wago4	male
wt	gfp	green	17:wt:gfp	n	136.251	15.526	0.113951457	wago4	male
wt	gfp	green	18:wt:gfp	n	172.002	38.94	0.226392716	wago4	male
wt	gfp	green	19:wt:gfp	n	183.9	41.555	0.225965198	wago4	male
wt	gfp	green	20:wt:gfp	n	231.781	99.777	0.430479634	wago4	male
wt	gfp	green	21:wt:gfp	n	142.484	21.088	0.148002583	wago4	male
wt	gfp	green	22:wt:gfp	n	169.211	38.778	0.229169498	wago4	male
wt	gfp	green	23:wt:gfp	n	150.547	26.119	0.173493992	wago4	male
wt	gfp	green	24:wt:gfp	n	134.008	14.474	0.108008477	wago4	male
wt	gfp	green	25:wt:gfp	n	167.261	36.061	0.21559718	wago4	male
wt	gfp	green	26:wt:gfp	n	251.461	85.776	0.34111055	wago4	male
wt	gfp	green	27:wt:gfp	n	165.269	30.094	0.182091015	wago4	male
wt	gfp	green	28:wt:gfp	n	146.78	25.564	0.174165418	wago4	male
wt	gfp	green	29:wt:gfp	n	169.232	34.239	0.202319892	wago4	male
wt	gfp	green	30:wt:gfp	n	140.194	14.479	0.103278314	wago4	male
wt	gfp	green	31:wt:gfp	n	158.338	33.448	0.2112443	wago4	male
wt	gfp	green	32:wt:gfp	n	200.876	61.181	0.304570979	wago4	male
wt	gfp	green	33:wt:gfp	n	186.765	53.405	0.285947581	wago4	male
wt	gfp	green	34:wt:gfp	n	139.221	17.864	0.128313976	wago4	male
wt	gfp	green	35:wt:gfp	n	167.855	38.153	0.22729737	wago4	male
wt	gfp	green	36:wt:gfp	n	186.351	52.155	0.279875074	wago4	male
wt	gfp	green	37:wt:gfp	n	163.218	35.239	0.215901432	wago4	male
wt	gfp	green	38:wt:gfp	n	163.963	30.716	0.187334948	wago4	male
wt	gfp	green	39:wt:gfp	n	156.357	29.247	0.187052706	wago4	male
wt	gfp	green	40:wt:gfp	n	203.524	69.496	0.341463415	wago4	male
wt	gfp	green	41:wt:gfp	n	140.344	17.927	0.127736134	wago4	male
wt	gfp	green	42:wt:gfp	n	174.725	44.871	0.256809272	wago4	male
wt	gfp	green	43:wt:gfp	n	149.691	23.53	0.157190479	wago4	male
wt	gfp	green	44:wt:gfp	n	221.004	98.512	0.445747588	wago4	male
wt	gfp	green	45:wt:gfp	n	152.973	28.209	0.184405091	wago4	male
wt	gfp	green	46:wt:gfp	n	248.307	88.828	0.357734579	wago4	male
wt	gfp	green	47:wt:gfp	n	210.244	65.248	0.310344172	wago4	male
wt	gfp	green	48:wt:gfp	n	238.244	93.256	0.391430634	wago4	male
wt	gfp	green	49:wt:gfp	n	258.818	125.577	0.485194229	wago4	male
wt	gfp	green	50:wt:gfp	n	184.361	55.309	0.300003797	wago4	male
wt	gfp	green	51:wt:gfp	n	138.179	16.702	0.120872202	wago4	male
wt	gfp	green	52:wt:gfp	n	132.68	13.766	0.103753392	wago4	male
wt	gfp	green	53:wt:gfp	n	161.406	32.946	0.204118806	wago4	male
wt	gfp	green	54:wt:gfp	n	180.54	52.325	0.28982497	wago4	male
wt	gfp	green	55:wt:gfp	n	255.242	113.66	0.445302889	wago4	male
wt	gfp	green	56:wt:gfp	n	157.154	23.897	0.152061036	wago4	male
wt	gfp	green	57:wt:gfp	n	136.969	14.585	0.106483949	wago4	male
wt	gfp	green	58:wt:gfp	n	146.615	21.543	0.146935852	wago4	male
wt	gfp	green	59:wt:gfp	n	170.107	49.064	0.288430223	wago4	male
wt	gfp	green	60:wt:gfp	n	214.288	68.135	0.317959942	wago4	male
wt	gfp	green	61:wt:gfp	n	195.367	62.496	0.319890258	wago4	male
wt	gfp	green	62:wt:gfp	n	162.171	32.125	0.198093371	wago4	male
wt	gfp	green	63:wt:gfp	n	181.198	48.966	0.270234771	wago4	male
wt	gfp	green	64:wt:gfp	n	225.67	90.087	0.399197944	wago4	male
wt	gfp	green	65:wt:gfp	n	239.451	91.118	0.380528793	wago4	male
wt	gfp	green	66:wt:gfp	n	171.425	40.008	0.233384862	wago4	male
wt	gfp	green	67:wt:gfp	n	154.173	30.398	0.197168116	wago4	male
wt	gfp	green	68:wt:gfp	n	184.57	54.611	0.295882321	wago4	male
tm1019	ctrl	green	1:tm1019:ctrl	n	492.091	199.755	0.405931017	wago4	male
tm1019	ctrl	green	2:tm1019:ctrl	n	263.633	113.349	0.429949968	wago4	male
tm1019	ctrl	green	3:tm1019:ctrl	n	532.933	273.387	0.512985685	wago4	male
tm1019	ctrl	green	4:tm1019:ctrl	n	365.677	133.025	0.363777323	wago4	male
tm1019	ctrl	green	5:tm1019:ctrl	n	347.549	157.067	0.451927642	wago4	male
tm1019	ctrl	green	6:tm1019:ctrl	n	502.234	181.864	0.362110092	wago4	male
tm1019	ctrl	green	7:tm1019:ctrl	n	297.084	129.874	0.437162553	wago4	male
tm1019	ctrl	green	8:tm1019:ctrl	n	460.784	318.32	0.690822598	wago4	male
tm1019	ctrl	green	9:tm1019:ctrl	n	495.45	268.192	0.54130992	wago4	male
tm1019	ctrl	green	10:tm1019:ctrl	n	238.638	86.088	0.360747241	wago4	male
tm1019	ctrl	green	11:tm1019:ctrl	n	263.255	87.929	0.334006951	wago4	male
tm1019	ctrl	green	12:tm1019:ctrl	n	291.126	139.065	0.477679768	wago4	male
tm1019	ctrl	green	13:tm1019:ctrl	n	317.393	158.283	0.498697199	wago4	male
tm1019	ctrl	green	14:tm1019:ctrl	n	236.116	88.103	0.373134392	wago4	male
tm1019	ctrl	green	15:tm1019:ctrl	n	306.551	128.059	0.417741257	wago4	male
tm1019	ctrl	green	16:tm1019:ctrl	n	476.64	256.098	0.53729859	wago4	male
tm1019	ctrl	green	17:tm1019:ctrl	n	256.64	105.689	0.411818111	wago4	male
tm1019	ctrl	green	18:tm1019:ctrl	n	332.145	179.232	0.539619744	wago4	male
tm1019	ctrl	green	19:tm1019:ctrl	n	286.168	113.79	0.397633558	wago4	male
tm1019	ctrl	green	20:tm1019:ctrl	n	701.681	371.138	0.528926963	wago4	male
tm1019	ctrl	green	21:tm1019:ctrl	n	618.325	425.596	0.688304694	wago4	male
tm1019	ctrl	green	22:tm1019:ctrl	n	469.097	252.945	0.539216836	wago4	male
tm1019	ctrl	green	23:tm1019:ctrl	n	323.118	154.859	0.479264541	wago4	male
tm1019	ctrl	green	24:tm1019:ctrl	n	455.215	347.77	0.763968674	wago4	male
tm1019	ctrl	green	25:tm1019:ctrl	n	546.917	247.814	0.453110801	wago4	male
tm1019	ctrl	green	26:tm1019:ctrl	n	330.634	199.986	0.604856125	wago4	male
tm1019	ctrl	green	27:tm1019:ctrl	n	294.002	126.271	0.429490276	wago4	male
tm1019	ctrl	green	28:tm1019:ctrl	n	659.63	419.035	0.635257644	wago4	male
tm1019	ctrl	green	29:tm1019:ctrl	n	289.207	102.208	0.353407767	wago4	male
tm1019	ctrl	green	30:tm1019:ctrl	n	274.598	137.068	0.49915877	wago4	male
tm1019	ctrl	green	31:tm1019:ctrl	n	780.51	467.197	0.598579134	wago4	male
tm1019	ctrl	green	32:tm1019:ctrl	n	442.975	279.257	0.630412551	wago4	male
tm1019	ctrl	green	33:tm1019:ctrl	n	265.361	93.863	0.353718142	wago4	male
tm1019	ctrl	green	34:tm1019:ctrl	n	409.145	201.691	0.492957265	wago4	male
tm1019	ctrl	green	35:tm1019:ctrl	n	438.44	191.072	0.435799653	wago4	male
tm1019	ctrl	green	36:tm1019:ctrl	n	468.338	250.899	0.535722064	wago4	male
tm1019	ctrl	green	37:tm1019:ctrl	n	238.224	93.838	0.393906575	wago4	male
tm1019	ctrl	green	38:tm1019:ctrl	n	404.362	205.456	0.508099178	wago4	male
tm1019	ctrl	green	39:tm1019:ctrl	n	614.142	391.075	0.636782698	wago4	male
tm1019	ctrl	green	40:tm1019:ctrl	n	254.15	80.511	0.316785363	wago4	male
tm1019	ctrl	green	41:tm1019:ctrl	n	311.515	152.12	0.488323195	wago4	male
tm1019	ctrl	green	42:tm1019:ctrl	n	475.253	280.056	0.589277711	wago4	male
tm1019	ctrl	green	43:tm1019:ctrl	n	255.291	93.085	0.364623116	wago4	male
tm1019	ctrl	green	44:tm1019:ctrl	n	329.718	126.28	0.382993952	wago4	male
tm1019	ctrl	green	45:tm1019:ctrl	n	364.362	172.751	0.474119145	wago4	male
tm1019	ctrl	green	46:tm1019:ctrl	n	516.076	297.934	0.577306443	wago4	male
tm1019	ctrl	green	47:tm1019:ctrl	n	427.358	211.969	0.495998671	wago4	male
tm1019	ctrl	green	48:tm1019:ctrl	n	273.77	116.259	0.424659386	wago4	male
tm1019	ctrl	green	49:tm1019:ctrl	n	532.018	242.967	0.456689435	wago4	male
tm1019	ctrl	green	50:tm1019:ctrl	n	310.719	137.868	0.443706371	wago4	male
tm1019	ctrl	green	51:tm1019:ctrl	n	527.402	352.283	0.667959166	wago4	male
tm1019	ctrl	green	52:tm1019:ctrl	n	558.966	291.727	0.521904731	wago4	male
tm1019	ctrl	green	53:tm1019:ctrl	n	536.902	315.281	0.587222622	wago4	male
tm1019	ctrl	green	54:tm1019:ctrl	n	547.629	354.801	0.647885704	wago4	male
tm1019	ctrl	green	55:tm1019:ctrl	n	310.37	171.109	0.551306505	wago4	male
tm1019	ctrl	green	56:tm1019:ctrl	n	330.184	167.272	0.506602379	wago4	male
tm1019	ctrl	green	57:tm1019:ctrl	n	361.972	171.398	0.473511763	wago4	male
tm1019	gfp	green	1:tm1019:gfp	n	264.161	102.005	0.386147085	wago4	male
tm1019	gfp	green	2:tm1019:gfp	n	297.792	153.49	0.515426875	wago4	male
tm1019	gfp	green	3:tm1019:gfp	n	286.941	121.56	0.423641097	wago4	male
tm1019	gfp	green	4:tm1019:gfp	n	242.765	92.033	0.379103248	wago4	male
tm1019	gfp	green	5:tm1019:gfp	n	282.398	108.095	0.382775374	wago4	male
tm1019	gfp	green	6:tm1019:gfp	n	244.368	101.861	0.416834446	wago4	male
tm1019	gfp	green	7:tm1019:gfp	n	524.562	288.463	0.549912117	wago4	male
tm1019	gfp	green	8:tm1019:gfp	n	362.286	220.513	0.60867105	wago4	male
tm1019	gfp	green	9:tm1019:gfp	n	297.863	118.498	0.397827189	wago4	male
tm1019	gfp	green	10:tm1019:gfp	n	205.233	53.143	0.258939839	wago4	male
tm1019	gfp	green	11:tm1019:gfp	n	230.837	78.916	0.341868938	wago4	male
tm1019	gfp	green	12:tm1019:gfp	n	290.239	137.19	0.472679412	wago4	male
tm1019	gfp	green	13:tm1019:gfp	n	353.255	175.827	0.497733932	wago4	male
tm1019	gfp	green	14:tm1019:gfp	n	290.964	132.065	0.453887766	wago4	male
tm1019	gfp	green	15:tm1019:gfp	n	251.965	90.338	0.358533923	wago4	male
tm1019	gfp	green	16:tm1019:gfp	n	216.936	73.309	0.337929159	wago4	male
tm1019	gfp	green	17:tm1019:gfp	n	218.928	70.551	0.322256632	wago4	male
tm1019	gfp	green	18:tm1019:gfp	n	219.448	64.029	0.291772994	wago4	male
tm1019	gfp	green	19:tm1019:gfp	n	171.758	35.449	0.206389222	wago4	male
tm1019	gfp	green	20:tm1019:gfp	n	449.894	186.396	0.414310927	wago4	male
tm1019	gfp	green	21:tm1019:gfp	n	245.202	86.588	0.353129257	wago4	male
tm1019	gfp	green	22:tm1019:gfp	n	304.77	126.988	0.416668307	wago4	male
tm1019	gfp	green	23:tm1019:gfp	n	281.564	146.561	0.520524641	wago4	male
tm1019	gfp	green	24:tm1019:gfp	n	249.532	99.904	0.400365484	wago4	male
tm1019	gfp	green	25:tm1019:gfp	n	163.671	33.898	0.207110606	wago4	male
tm1019	gfp	green	26:tm1019:gfp	n	275.572	110.356	0.400461585	wago4	male
tm1019	gfp	green	27:tm1019:gfp	n	145.489	24.301	0.16702981	wago4	male
tm1019	gfp	green	28:tm1019:gfp	n	298.437	130.599	0.437609948	wago4	male
tm1019	gfp	green	29:tm1019:gfp	n	330.129	158.605	0.480433406	wago4	male
tm1019	gfp	green	30:tm1019:gfp	n	345.825	150.753	0.435922793	wago4	male
tm1019	gfp	green	31:tm1019:gfp	n	247.204	97.748	0.395414314	wago4	male
tm1019	gfp	green	32:tm1019:gfp	n	257.799	96.263	0.37340331	wago4	male
tm1019	gfp	green	33:tm1019:gfp	n	411.055	302.085	0.734901655	wago4	male
tm1019	gfp	green	34:tm1019:gfp	n	292.871	117.942	0.402709725	wago4	male
tm1019	gfp	green	35:tm1019:gfp	n	323.846	119.002	0.367464783	wago4	male
tm1019	gfp	green	36:tm1019:gfp	n	275.253	104.139	0.378339201	wago4	male
tm1019	gfp	green	37:tm1019:gfp	n	282.223	127.269	0.450951907	wago4	male
tm1019	gfp	green	38:tm1019:gfp	n	224.913	74.287	0.330292157	wago4	male
tm1019	gfp	green	39:tm1019:gfp	n	201.392	65.86	0.327023914	wago4	male
tm1019	gfp	green	40:tm1019:gfp	n	254.016	95.847	0.377326625	wago4	male
tm1019	gfp	green	41:tm1019:gfp	n	321.16	152.163	0.473791879	wago4	male
tm1019	gfp	green	42:tm1019:gfp	n	357.333	181.682	0.508438907	wago4	male
tm1019	gfp	green	43:tm1019:gfp	n	237.09	85.465	0.360474925	wago4	male
tm1019	gfp	green	44:tm1019:gfp	n	264.044	101.257	0.383485328	wago4	male
tm1019	gfp	green	45:tm1019:gfp	n	226.736	75.773	0.334190424	wago4	male
tm1019	gfp	green	46:tm1019:gfp	n	216.389	61.099	0.282357236	wago4	male
tm1019	gfp	green	47:tm1019:gfp	n	285.262	89.119	0.312411047	wago4	male
tm1019	gfp	green	48:tm1019:gfp	n	233.49	82.389	0.352858795	wago4	male
tm1019	gfp	green	49:tm1019:gfp	n	234.52	77.025	0.328436807	wago4	male
tm1019	gfp	green	50:tm1019:gfp	n	203.305	59.512	0.292722756	wago4	male
tm1019	gfp	green	51:tm1019:gfp	n	230.714	83.714	0.362847508	wago4	male
tm1019	gfp	green	52:tm1019:gfp	n	267.545	127.294	0.475785382	wago4	male
tm1019	gfp	green	53:tm1019:gfp	n	348.53	166.445	0.477562907	wago4	male
tm1019	gfp	green	54:tm1019:gfp	n	278.822	115.194	0.413145304	wago4	male
tm1019	gfp	green	55:tm1019:gfp	n	319.08	148.957	0.466832769	wago4	male
tm1019	gfp	green	56:tm1019:gfp	n	265.156	102.676	0.38722865	wago4	male
tm1019	gfp	green	57:tm1019:gfp	n	186.172	51.032	0.274112111	wago4	male
wt	ctrl	red	1:wt:ctrl	n	212.56	52.788	0.248343997	wago4	male
wt	ctrl	red	2:wt:ctrl	n	230.119	85.154	0.370043325	wago4	male
wt	ctrl	red	3:wt:ctrl	n	187.682	30.627	0.163185601	wago4	male
wt	ctrl	red	4:wt:ctrl	n	203.939	38.149	0.187060837	wago4	male
wt	ctrl	red	5:wt:ctrl	n	187.701	35.333	0.188240872	wago4	male
wt	ctrl	red	6:wt:ctrl	n	260.137	87.541	0.336518834	wago4	male
wt	ctrl	red	7:wt:ctrl	n	187.225	34.288	0.183137936	wago4	male
wt	ctrl	red	8:wt:ctrl	n	196.617	40.526	0.20611646	wago4	male
wt	ctrl	red	9:wt:ctrl	n	228.373	72.593	0.317870326	wago4	male
wt	ctrl	red	10:wt:ctrl	n	213.455	49.447	0.231650699	wago4	male
wt	ctrl	red	11:wt:ctrl	n	177.686	25.949	0.146038517	wago4	male
wt	ctrl	red	12:wt:ctrl	n	199.584	37.376	0.187269521	wago4	male
wt	ctrl	red	13:wt:ctrl	n	237.802	88.288	0.371266852	wago4	male
wt	ctrl	red	14:wt:ctrl	n	200.619	44.021	0.219425877	wago4	male
wt	ctrl	red	15:wt:ctrl	n	219.561	55.735	0.25384745	wago4	male
wt	ctrl	red	16:wt:ctrl	n	206.521	51.916	0.251383637	wago4	male
wt	ctrl	red	17:wt:ctrl	n	192.968	41.891	0.217087807	wago4	male
wt	ctrl	red	18:wt:ctrl	n	196.202	37.9	0.193168265	wago4	male
wt	ctrl	red	19:wt:ctrl	n	191.336	33.161	0.173312915	wago4	male
wt	ctrl	red	20:wt:ctrl	n	191.187	32.302	0.168955002	wago4	male
wt	ctrl	red	21:wt:ctrl	n	193.424	36.933	0.190943213	wago4	male
wt	ctrl	red	22:wt:ctrl	n	204.63	44.514	0.217534086	wago4	male
wt	ctrl	red	23:wt:ctrl	n	213.365	49.473	0.231870269	wago4	male
wt	ctrl	red	24:wt:ctrl	n	187.89	32.241	0.171595082	wago4	male
wt	ctrl	red	25:wt:ctrl	n	194.844	35.882	0.184157582	wago4	male
wt	ctrl	red	26:wt:ctrl	n	200.256	48.225	0.240816755	wago4	male
wt	ctrl	red	27:wt:ctrl	n	224.669	79.39	0.353364283	wago4	male
wt	ctrl	red	28:wt:ctrl	n	192.461	32.918	0.171037249	wago4	male
wt	ctrl	red	29:wt:ctrl	n	225.736	54.232	0.240245242	wago4	male
wt	ctrl	red	30:wt:ctrl	n	184.908	29.265	0.158267895	wago4	male
wt	ctrl	red	31:wt:ctrl	n	240.394	55.804	0.232135577	wago4	male
wt	ctrl	red	32:wt:ctrl	n	211.378	40.189	0.190128585	wago4	male
wt	ctrl	red	33:wt:ctrl	n	206.191	44.853	0.217531318	wago4	male
wt	ctrl	red	34:wt:ctrl	n	204.686	43.317	0.211626589	wago4	male
wt	ctrl	red	35:wt:ctrl	n	208.453	44.086	0.211491319	wago4	male
wt	ctrl	red	36:wt:ctrl	n	200.163	39.568	0.197678892	wago4	male
wt	ctrl	red	37:wt:ctrl	n	227.662	73.932	0.324744577	wago4	male
wt	ctrl	red	38:wt:ctrl	n	217.1	45.13	0.207876555	wago4	male
wt	ctrl	red	39:wt:ctrl	n	201.375	39.775	0.19751707	wago4	male
wt	ctrl	red	40:wt:ctrl	n	196.269	38.162	0.194437226	wago4	male
wt	ctrl	red	41:wt:ctrl	n	194.739	37.299	0.191533283	wago4	male
wt	ctrl	red	42:wt:ctrl	n	188.767	38.151	0.2021063	wago4	male
wt	ctrl	red	43:wt:ctrl	n	200.535	41.301	0.205954073	wago4	male
wt	ctrl	red	44:wt:ctrl	n	203.69	39.612	0.194471992	wago4	male
wt	ctrl	red	45:wt:ctrl	n	199.826	49.048	0.245453545	wago4	male
wt	ctrl	red	46:wt:ctrl	n	191.081	33.383	0.174706015	wago4	male
wt	ctrl	red	47:wt:ctrl	n	211.354	46.978	0.222271639	wago4	male
wt	ctrl	red	48:wt:ctrl	n	185.488	31.234	0.168388252	wago4	male
wt	ctrl	red	49:wt:ctrl	n	208.817	48.281	0.231212018	wago4	male
wt	ctrl	red	50:wt:ctrl	n	204.834	37.271	0.181957097	wago4	male
wt	ctrl	red	51:wt:ctrl	n	193.723	36.953	0.190751743	wago4	male
wt	ctrl	red	52:wt:ctrl	n	236.905	65.555	0.276714295	wago4	male
wt	ctrl	red	53:wt:ctrl	n	195.091	35.269	0.180782302	wago4	male
wt	ctrl	red	54:wt:ctrl	n	203.371	41.603	0.204567023	wago4	male
wt	ctrl	red	55:wt:ctrl	n	210.65	41.806	0.198461904	wago4	male
wt	ctrl	red	56:wt:ctrl	n	194.925	34.688	0.177955624	wago4	male
wt	gfp	red	1:wt:gfp	n	194.536	35.983	0.184968335	wago4	male
wt	gfp	red	2:wt:gfp	n	196.95	40.466	0.205463316	wago4	male
wt	gfp	red	3:wt:gfp	n	208.966	50.607	0.242178153	wago4	male
wt	gfp	red	4:wt:gfp	n	191.129	34.44	0.180192435	wago4	male
wt	gfp	red	5:wt:gfp	n	196.217	35.132	0.179046668	wago4	male
wt	gfp	red	6:wt:gfp	n	199.076	43.335	0.217680685	wago4	male
wt	gfp	red	7:wt:gfp	n	201.52	45.955	0.228041882	wago4	male
wt	gfp	red	8:wt:gfp	n	182.655	33.659	0.184276368	wago4	male
wt	gfp	red	9:wt:gfp	n	193.059	37.972	0.196685987	wago4	male
wt	gfp	red	10:wt:gfp	n	229.121	85.337	0.372453856	wago4	male
wt	gfp	red	11:wt:gfp	n	192.156	34.149	0.177714982	wago4	male
wt	gfp	red	12:wt:gfp	n	190.835	32.986	0.172850892	wago4	male
wt	gfp	red	13:wt:gfp	n	200.81	42.182	0.21005926	wago4	male
wt	gfp	red	14:wt:gfp	n	192.736	37.217	0.193098331	wago4	male
wt	gfp	red	15:wt:gfp	n	195.716	36.939	0.188737763	wago4	male
wt	gfp	red	16:wt:gfp	n	193.95	34.678	0.178798659	wago4	male
wt	gfp	red	17:wt:gfp	n	193.736	33.922	0.175093942	wago4	male
wt	gfp	red	18:wt:gfp	n	192.887	36.152	0.187425799	wago4	male
wt	gfp	red	19:wt:gfp	n	199.276	41.865	0.21008551	wago4	male
wt	gfp	red	20:wt:gfp	n	190.781	32.815	0.172003501	wago4	male
wt	gfp	red	21:wt:gfp	n	194.58	36.647	0.188338987	wago4	male
wt	gfp	red	22:wt:gfp	n	197.33	34.159	0.173105965	wago4	male
wt	gfp	red	23:wt:gfp	n	181.103	31.954	0.176441031	wago4	male
wt	gfp	red	24:wt:gfp	n	187.515	31.487	0.167917233	wago4	male
wt	gfp	red	25:wt:gfp	n	194.335	34.173	0.175845833	wago4	male
wt	gfp	red	26:wt:gfp	n	188.644	35.546	0.188428999	wago4	male
wt	gfp	red	27:wt:gfp	n	191.551	35.358	0.184587917	wago4	male
wt	gfp	red	28:wt:gfp	n	196.356	37.369	0.190312494	wago4	male
wt	gfp	red	29:wt:gfp	n	198.74	36.961	0.185976653	wago4	male
wt	gfp	red	30:wt:gfp	n	194.172	34.886	0.179665451	wago4	male
wt	gfp	red	31:wt:gfp	n	195.311	35.358	0.18103435	wago4	male
wt	gfp	red	32:wt:gfp	n	191.803	35.706	0.186159758	wago4	male
wt	gfp	red	33:wt:gfp	n	200.171	38.404	0.191855963	wago4	male
wt	gfp	red	34:wt:gfp	n	181.33	31.102	0.171521535	wago4	male
wt	gfp	red	35:wt:gfp	n	192.24	34.186	0.177829796	wago4	male
wt	gfp	red	36:wt:gfp	n	194.629	42.888	0.220357706	wago4	male
wt	gfp	red	37:wt:gfp	n	184.658	31.16	0.168744382	wago4	male
wt	gfp	red	38:wt:gfp	n	190.88	38.678	0.202629925	wago4	male
wt	gfp	red	39:wt:gfp	n	185.716	32.548	0.175256844	wago4	male
wt	gfp	red	40:wt:gfp	n	198.756	39.534	0.198907203	wago4	male
wt	gfp	red	41:wt:gfp	n	187.334	34.204	0.18258298	wago4	male
wt	gfp	red	42:wt:gfp	n	196.337	39.718	0.202295034	wago4	male
wt	gfp	red	43:wt:gfp	n	191.437	40.661	0.212398857	wago4	male
wt	gfp	red	44:wt:gfp	n	242.863	84.128	0.346401057	wago4	male
wt	gfp	red	45:wt:gfp	n	203.935	45.371	0.22247775	wago4	male
wt	gfp	red	46:wt:gfp	n	186.277	30.952	0.166161147	wago4	male
wt	gfp	red	47:wt:gfp	n	209.442	51.173	0.244330173	wago4	male
wt	gfp	red	48:wt:gfp	n	194.914	38.887	0.199508501	wago4	male
wt	gfp	red	49:wt:gfp	n	213.26	49.024	0.229879021	wago4	male
wt	gfp	red	50:wt:gfp	n	195.872	36.642	0.187071149	wago4	male
wt	gfp	red	51:wt:gfp	n	208.533	40.296	0.193235603	wago4	male
wt	gfp	red	52:wt:gfp	n	184.279	32.248	0.174995523	wago4	male
wt	gfp	red	53:wt:gfp	n	193.254	34.349	0.177740176	wago4	male
wt	gfp	red	54:wt:gfp	n	199.786	40.869	0.204563883	wago4	male
wt	gfp	red	55:wt:gfp	n	205.925	47.188	0.22915139	wago4	male
wt	gfp	red	56:wt:gfp	n	207.934	48.731	0.234358017	wago4	male
wt	gfp	red	57:wt:gfp	n	197.789	35.68	0.180394259	wago4	male
wt	gfp	red	58:wt:gfp	n	197.12	36.772	0.186546266	wago4	male
wt	gfp	red	59:wt:gfp	n	214.207	75.337	0.351701858	wago4	male
wt	gfp	red	60:wt:gfp	n	202.344	40.94	0.202328708	wago4	male
wt	gfp	red	61:wt:gfp	n	206.267	47.703	0.231268211	wago4	male
wt	gfp	red	62:wt:gfp	n	199.457	44.866	0.224940714	wago4	male
wt	gfp	red	63:wt:gfp	n	186.822	35.121	0.187991778	wago4	male
wt	gfp	red	64:wt:gfp	n	198.435	38.812	0.195590496	wago4	male
wt	gfp	red	65:wt:gfp	n	181.173	37.026	0.204368201	wago4	male
wt	gfp	red	66:wt:gfp	n	182.345	32.054	0.175787655	wago4	male
wt	gfp	red	67:wt:gfp	n	195.173	36.952	0.189329467	wago4	male
wt	gfp	red	68:wt:gfp	n	194.309	39.685	0.204236551	wago4	male
tm1019	ctrl	red	1:tm1019:ctrl	n	209.959	46.995	0.223829414	wago4	male
tm1019	ctrl	red	2:tm1019:ctrl	n	183.758	30.999	0.168694696	wago4	male
tm1019	ctrl	red	3:tm1019:ctrl	n	221.193	51.627	0.233402504	wago4	male
tm1019	ctrl	red	4:tm1019:ctrl	n	195.648	31.882	0.162955921	wago4	male
tm1019	ctrl	red	5:tm1019:ctrl	n	198.898	39.516	0.198674698	wago4	male
tm1019	ctrl	red	6:tm1019:ctrl	n	222.096	51.666	0.232629133	wago4	male
tm1019	ctrl	red	7:tm1019:ctrl	n	180.963	33.235	0.183656328	wago4	male
tm1019	ctrl	red	8:tm1019:ctrl	n	239.702	77.004	0.321248884	wago4	male
tm1019	ctrl	red	9:tm1019:ctrl	n	216.889	60.404	0.278501907	wago4	male
tm1019	ctrl	red	10:tm1019:ctrl	n	191.338	35.312	0.18455299	wago4	male
tm1019	ctrl	red	11:tm1019:ctrl	n	192.734	34.235	0.177628234	wago4	male
tm1019	ctrl	red	12:tm1019:ctrl	n	192.903	38.312	0.19860759	wago4	male
tm1019	ctrl	red	13:tm1019:ctrl	n	202.373	38.294	0.189224847	wago4	male
tm1019	ctrl	red	14:tm1019:ctrl	n	184.209	33.004	0.179166056	wago4	male
tm1019	ctrl	red	15:tm1019:ctrl	n	194.966	34.949	0.179256896	wago4	male
tm1019	ctrl	red	16:tm1019:ctrl	n	218.757	63.084	0.288374772	wago4	male
tm1019	ctrl	red	17:tm1019:ctrl	n	189.018	40.567	0.214619772	wago4	male
tm1019	ctrl	red	18:tm1019:ctrl	n	200.766	44.495	0.221626172	wago4	male
tm1019	ctrl	red	19:tm1019:ctrl	n	195.388	40.739	0.208503081	wago4	male
tm1019	ctrl	red	20:tm1019:ctrl	n	241.015	66.568	0.276198577	wago4	male
tm1019	ctrl	red	21:tm1019:ctrl	n	226.912	74.812	0.329696094	wago4	male
tm1019	ctrl	red	22:tm1019:ctrl	n	196.605	37.794	0.192233158	wago4	male
tm1019	ctrl	red	23:tm1019:ctrl	n	235.77	61.52	0.260932264	wago4	male
tm1019	ctrl	red	24:tm1019:ctrl	n	224.53	66.196	0.294820291	wago4	male
tm1019	ctrl	red	25:tm1019:ctrl	n	203.056	39.481	0.194434048	wago4	male
tm1019	ctrl	red	26:tm1019:ctrl	n	245.981	89.835	0.365211134	wago4	male
tm1019	ctrl	red	27:tm1019:ctrl	n	201.319	41.316	0.205226531	wago4	male
tm1019	ctrl	red	28:tm1019:ctrl	n	210.317	48.925	0.232625037	wago4	male
tm1019	ctrl	red	29:tm1019:ctrl	n	224.123	46.664	0.208207101	wago4	male
tm1019	ctrl	red	30:tm1019:ctrl	n	188.896	38.261	0.20255061	wago4	male
tm1019	ctrl	red	31:tm1019:ctrl	n	248.345	74.447	0.299772494	wago4	male
tm1019	ctrl	red	32:tm1019:ctrl	n	214.498	61.061	0.284669321	wago4	male
tm1019	ctrl	red	33:tm1019:ctrl	n	209.428	42.146	0.201243387	wago4	male
tm1019	ctrl	red	34:tm1019:ctrl	n	193.663	38.646	0.199552831	wago4	male
tm1019	ctrl	red	35:tm1019:ctrl	n	202.268	43.133	0.213246781	wago4	male
tm1019	ctrl	red	36:tm1019:ctrl	n	198.062	43.689	0.220582444	wago4	male
tm1019	ctrl	red	37:tm1019:ctrl	n	181.765	41.292	0.227172448	wago4	male
tm1019	ctrl	red	38:tm1019:ctrl	n	220.299	47.751	0.21675541	wago4	male
tm1019	ctrl	red	39:tm1019:ctrl	n	230.564	66.142	0.286870457	wago4	male
tm1019	ctrl	red	40:tm1019:ctrl	n	187.702	31.936	0.170142034	wago4	male
tm1019	ctrl	red	41:tm1019:ctrl	n	199.526	45.508	0.228080551	wago4	male
tm1019	ctrl	red	42:tm1019:ctrl	n	212.737	50.663	0.238148512	wago4	male
tm1019	ctrl	red	43:tm1019:ctrl	n	191.948	34.512	0.179798695	wago4	male
tm1019	ctrl	red	44:tm1019:ctrl	n	196.514	35.718	0.181758043	wago4	male
tm1019	ctrl	red	45:tm1019:ctrl	n	243.446	73.453	0.301721942	wago4	male
tm1019	ctrl	red	46:tm1019:ctrl	n	207.556	60.139	0.289748309	wago4	male
tm1019	ctrl	red	47:tm1019:ctrl	n	205.595	46.18	0.224616357	wago4	male
tm1019	ctrl	red	48:tm1019:ctrl	n	193.039	34.223	0.177285419	wago4	male
tm1019	ctrl	red	49:tm1019:ctrl	n	226.758	59.753	0.263509997	wago4	male
tm1019	ctrl	red	50:tm1019:ctrl	n	194.081	33.942	0.174885744	wago4	male
tm1019	ctrl	red	51:tm1019:ctrl	n	239.279	76.308	0.318908053	wago4	male
tm1019	ctrl	red	52:tm1019:ctrl	n	211.511	45.238	0.213880129	wago4	male
tm1019	ctrl	red	53:tm1019:ctrl	n	209.07	45.438	0.217333907	wago4	male
tm1019	ctrl	red	54:tm1019:ctrl	n	219.138	62.49	0.285162774	wago4	male
tm1019	ctrl	red	55:tm1019:ctrl	n	215.339	60.185	0.279489549	wago4	male
tm1019	ctrl	red	56:tm1019:ctrl	n	201.269	42.722	0.21226319	wago4	male
tm1019	ctrl	red	57:tm1019:ctrl	n	200.394	38.477	0.192006747	wago4	male
tm1019	gfp	red	1:tm1019:gfp	n	202.19	40.128	0.198466789	wago4	male
tm1019	gfp	red	2:tm1019:gfp	n	210.609	51.169	0.242957329	wago4	male
tm1019	gfp	red	3:tm1019:gfp	n	203.435	42.736	0.210072013	wago4	male
tm1019	gfp	red	4:tm1019:gfp	n	191.696	36.865	0.192309699	wago4	male
tm1019	gfp	red	5:tm1019:gfp	n	198.041	39.577	0.199842457	wago4	male
tm1019	gfp	red	6:tm1019:gfp	n	199.703	38.598	0.193277016	wago4	male
tm1019	gfp	red	7:tm1019:gfp	n	217.327	50.807	0.233781353	wago4	male
tm1019	gfp	red	8:tm1019:gfp	n	225.514	59.284	0.262883901	wago4	male
tm1019	gfp	red	9:tm1019:gfp	n	207.424	39.679	0.191294161	wago4	male
tm1019	gfp	red	10:tm1019:gfp	n	176.939	29.702	0.167865762	wago4	male
tm1019	gfp	red	11:tm1019:gfp	n	181.233	32.646	0.180132757	wago4	male
tm1019	gfp	red	12:tm1019:gfp	n	211.982	45.201	0.213230369	wago4	male
tm1019	gfp	red	13:tm1019:gfp	n	229.412	54.686	0.238374627	wago4	male
tm1019	gfp	red	14:tm1019:gfp	n	195.548	37.155	0.1900045	wago4	male
tm1019	gfp	red	15:tm1019:gfp	n	189.668	31.171	0.164345066	wago4	male
tm1019	gfp	red	16:tm1019:gfp	n	199.936	42.309	0.211612716	wago4	male
tm1019	gfp	red	17:tm1019:gfp	n	197.908	34.87	0.176192979	wago4	male
tm1019	gfp	red	18:tm1019:gfp	n	202.906	39.401	0.194183514	wago4	male
tm1019	gfp	red	19:tm1019:gfp	n	190.92	32.286	0.16910748	wago4	male
tm1019	gfp	red	20:tm1019:gfp	n	214.189	45.852	0.214072618	wago4	male
tm1019	gfp	red	21:tm1019:gfp	n	188.861	32.461	0.17187773	wago4	male
tm1019	gfp	red	22:tm1019:gfp	n	199.17	39.476	0.198202541	wago4	male
tm1019	gfp	red	23:tm1019:gfp	n	194.781	44.276	0.227311699	wago4	male
tm1019	gfp	red	24:tm1019:gfp	n	196.175	40.704	0.207488212	wago4	male
tm1019	gfp	red	25:tm1019:gfp	n	190.121	32.829	0.172674244	wago4	male
tm1019	gfp	red	26:tm1019:gfp	n	221.441	51.632	0.233163687	wago4	male
tm1019	gfp	red	27:tm1019:gfp	n	190.595	31.576	0.165670663	wago4	male
tm1019	gfp	red	28:tm1019:gfp	n	207.272	41.453	0.199993246	wago4	male
tm1019	gfp	red	29:tm1019:gfp	n	198.416	36.922	0.186083784	wago4	male
tm1019	gfp	red	30:tm1019:gfp	n	237.499	58.415	0.24595893	wago4	male
tm1019	gfp	red	31:tm1019:gfp	n	199.685	37.523	0.18791096	wago4	male
tm1019	gfp	red	32:tm1019:gfp	n	186.058	31.892	0.171408915	wago4	male
tm1019	gfp	red	33:tm1019:gfp	n	225.163	76.814	0.341148412	wago4	male
tm1019	gfp	red	34:tm1019:gfp	n	193.576	33.925	0.175254164	wago4	male
tm1019	gfp	red	35:tm1019:gfp	n	197.318	38.22	0.193697483	wago4	male
tm1019	gfp	red	36:tm1019:gfp	n	197.253	36.771	0.186415416	wago4	male
tm1019	gfp	red	37:tm1019:gfp	n	181.41	29.171	0.160801499	wago4	male
tm1019	gfp	red	38:tm1019:gfp	n	201.515	39.767	0.197340148	wago4	male
tm1019	gfp	red	39:tm1019:gfp	n	179.351	27.756	0.154757989	wago4	male
tm1019	gfp	red	40:tm1019:gfp	n	198.458	35.132	0.177024862	wago4	male
tm1019	gfp	red	41:tm1019:gfp	n	202.696	43.241	0.213329321	wago4	male
tm1019	gfp	red	42:tm1019:gfp	n	217.717	50.763	0.233160479	wago4	male
tm1019	gfp	red	43:tm1019:gfp	n	196.094	36.326	0.185247891	wago4	male
tm1019	gfp	red	44:tm1019:gfp	n	174.706	28.916	0.165512346	wago4	male
tm1019	gfp	red	45:tm1019:gfp	n	184.626	31.823	0.172364672	wago4	male
tm1019	gfp	red	46:tm1019:gfp	n	173.494	25.698	0.148120396	wago4	male
tm1019	gfp	red	47:tm1019:gfp	n	186	34.433	0.185123656	wago4	male
tm1019	gfp	red	48:tm1019:gfp	n	193.173	36.318	0.188007641	wago4	male
tm1019	gfp	red	49:tm1019:gfp	n	183.467	30.189	0.164547303	wago4	male
tm1019	gfp	red	50:tm1019:gfp	n	204.917	41.603	0.203023663	wago4	male
tm1019	gfp	red	51:tm1019:gfp	n	198.14	37.208	0.187786414	wago4	male
tm1019	gfp	red	52:tm1019:gfp	n	208.721	52.567	0.251852952	wago4	male
tm1019	gfp	red	53:tm1019:gfp	n	200.033	41.494	0.207435773	wago4	male
tm1019	gfp	red	54:tm1019:gfp	n	201.869	43.464	0.215307947	wago4	male
tm1019	gfp	red	55:tm1019:gfp	n	216.647	47.955	0.221350861	wago4	male
tm1019	gfp	red	56:tm1019:gfp	n	194.864	33.902	0.173977749	wago4	male
tm1019	gfp	red	57:tm1019:gfp	n	193.67	33.331	0.172102029	wago4	male
wt	ctrl	green	1:wt:ctrl	n	275.885	86.472	0.313434946	hrde1	male
wt	ctrl	green	2:wt:ctrl	n	281.27	88.009	0.312898638	hrde1	male
wt	ctrl	green	3:wt:ctrl	n	327.635	122.844	0.374941627	hrde1	male
wt	ctrl	green	4:wt:ctrl	n	334.623	95.166	0.284397665	hrde1	male
wt	ctrl	green	5:wt:ctrl	n	356.628	153.888	0.431508463	hrde1	male
wt	ctrl	green	6:wt:ctrl	n	325.418	113.126	0.347632891	hrde1	male
wt	ctrl	green	7:wt:ctrl	n	290.538	106.263	0.365745617	hrde1	male
wt	ctrl	green	8:wt:ctrl	n	349.384	165.754	0.474417833	hrde1	male
wt	ctrl	green	9:wt:ctrl	n	278.966	85.549	0.306664611	hrde1	male
wt	ctrl	green	10:wt:ctrl	n	300.789	96.077	0.319416601	hrde1	male
wt	ctrl	green	11:wt:ctrl	n	304.189	107.406	0.353089691	hrde1	male
wt	ctrl	green	12:wt:ctrl	n	335.288	134.963	0.402528572	hrde1	male
wt	ctrl	green	13:wt:ctrl	n	344.038	138.78	0.403385673	hrde1	male
wt	ctrl	green	14:wt:ctrl	n	336.978	144.101	0.427627323	hrde1	male
wt	ctrl	green	15:wt:ctrl	n	326.087	132.179	0.405348879	hrde1	male
wt	ctrl	green	16:wt:ctrl	n	293.579	107.698	0.36684504	hrde1	male
wt	ctrl	green	17:wt:ctrl	n	292.681	103.566	0.35385283	hrde1	male
wt	ctrl	green	18:wt:ctrl	n	322.022	113.034	0.351013285	hrde1	male
wt	ctrl	green	19:wt:ctrl	n	272.224	77.325	0.284049165	hrde1	male
wt	ctrl	green	20:wt:ctrl	n	329.8	144.557	0.438317162	hrde1	male
wt	ctrl	green	21:wt:ctrl	n	334.592	136.227	0.407143626	hrde1	male
wt	ctrl	green	22:wt:ctrl	n	315.355	118.718	0.376458277	hrde1	male
wt	ctrl	green	23:wt:ctrl	n	401.96	156.999	0.39058364	hrde1	male
wt	ctrl	green	24:wt:ctrl	n	282.181	93.662	0.33192171	hrde1	male
wt	ctrl	green	25:wt:ctrl	n	326.359	135.402	0.414886674	hrde1	male
wt	ctrl	green	26:wt:ctrl	n	311.39	111.715	0.358762324	hrde1	male
wt	ctrl	green	27:wt:ctrl	n	289.423	111.153	0.384050335	hrde1	male
wt	ctrl	green	28:wt:ctrl	n	306.842	128.504	0.418795341	hrde1	male
wt	ctrl	green	29:wt:ctrl	n	305.825	137.555	0.449783373	hrde1	male
wt	ctrl	green	30:wt:ctrl	n	327.807	120.463	0.367481475	hrde1	male
wt	ctrl	green	31:wt:ctrl	n	357.603	153.77	0.430001985	hrde1	male
wt	ctrl	green	32:wt:ctrl	n	299.319	120.028	0.401003612	hrde1	male
wt	ctrl	green	33:wt:ctrl	n	335.264	155.225	0.462993343	hrde1	male
wt	ctrl	green	34:wt:ctrl	n	399.067	239.421	0.599951888	hrde1	male
wt	ctrl	green	35:wt:ctrl	n	261.36	84.086	0.321724824	hrde1	male
wt	ctrl	green	36:wt:ctrl	n	345.805	141.143	0.408157777	hrde1	male
wt	ctrl	green	37:wt:ctrl	n	328.49	125.052	0.380687388	hrde1	male
wt	ctrl	green	38:wt:ctrl	n	299.325	112.004	0.374188591	hrde1	male
wt	ctrl	green	39:wt:ctrl	n	337.651	148.677	0.440327439	hrde1	male
wt	ctrl	green	40:wt:ctrl	n	326.003	132.512	0.406474787	hrde1	male
wt	ctrl	green	41:wt:ctrl	n	362.24	204.189	0.563684298	hrde1	male
wt	ctrl	green	42:wt:ctrl	n	297.584	100.976	0.339319318	hrde1	male
wt	ctrl	green	43:wt:ctrl	n	291.39	108.771	0.373283229	hrde1	male
wt	ctrl	green	44:wt:ctrl	n	332.566	137.578	0.413686306	hrde1	male
wt	ctrl	green	45:wt:ctrl	n	316.539	103.211	0.326060928	hrde1	male
wt	ctrl	green	46:wt:ctrl	n	302.525	115.872	0.38301628	hrde1	male
wt	ctrl	green	47:wt:ctrl	n	322.989	132.533	0.41033286	hrde1	male
wt	ctrl	green	48:wt:ctrl	n	352.693	172.672	0.489581591	hrde1	male
wt	ctrl	green	49:wt:ctrl	n	293.126	104.464	0.356379168	hrde1	male
wt	ctrl	green	50:wt:ctrl	n	337.98	130.678	0.38664418	hrde1	male
wt	ctrl	green	51:wt:ctrl	n	273.232	85.537	0.313056304	hrde1	male
wt	ctrl	green	52:wt:ctrl	n	327.114	139.069	0.425139248	hrde1	male
wt	ctrl	green	53:wt:ctrl	n	358.379	172.151	0.480360177	hrde1	male
wt	ctrl	green	54:wt:ctrl	n	243.542	77.285	0.317337461	hrde1	male
wt	ctrl	green	55:wt:ctrl	n	303.782	120.246	0.395829904	hrde1	male
wt	ctrl	green	56:wt:ctrl	n	307.307	107.231	0.348937707	hrde1	male
wt	ctrl	green	57:wt:ctrl	n	302.389	128.464	0.424830268	hrde1	male
wt	ctrl	green	58:wt:ctrl	n	291.022	103.326	0.355045323	hrde1	male
wt	ctrl	green	59:wt:ctrl	n	355.928	140.097	0.393610505	hrde1	male
wt	ctrl	green	60:wt:ctrl	n	295.153	102.974	0.34888346	hrde1	male
wt	ctrl	green	61:wt:ctrl	n	259.404	88.067	0.339497463	hrde1	male
wt	ctrl	green	62:wt:ctrl	n	324.568	154.331	0.47549666	hrde1	male
wt	ctrl	green	63:wt:ctrl	n	321.558	108.826	0.338433502	hrde1	male
wt	ctrl	green	64:wt:ctrl	n	262.145	85.493	0.326128669	hrde1	male
wt	ctrl	green	65:wt:ctrl	n	391.419	192.076	0.490717109	hrde1	male
wt	gfp	green	1:wt:gfp	n	200.236	50.673	0.253066382	hrde1	male
wt	gfp	green	2:wt:gfp	n	184.466	48.347	0.262091659	hrde1	male
wt	gfp	green	3:wt:gfp	n	230.036	69.631	0.3026961	hrde1	male
wt	gfp	green	4:wt:gfp	n	174.046	45.54	0.261654965	hrde1	male
wt	gfp	green	5:wt:gfp	n	216.931	73.486	0.338752875	hrde1	male
wt	gfp	green	6:wt:gfp	n	237.623	65.732	0.276623054	hrde1	male
wt	gfp	green	7:wt:gfp	n	183.745	57.218	0.31139895	hrde1	male
wt	gfp	green	8:wt:gfp	n	219.73	74.989	0.341277932	hrde1	male
wt	gfp	green	9:wt:gfp	n	191.11	53.366	0.279242321	hrde1	male
wt	gfp	green	10:wt:gfp	n	277.453	113.975	0.410790296	hrde1	male
wt	gfp	green	11:wt:gfp	n	258.387	109.566	0.424038361	hrde1	male
wt	gfp	green	12:wt:gfp	n	170.866	41.108	0.24058619	hrde1	male
wt	gfp	green	13:wt:gfp	n	174.589	36.457	0.208816134	hrde1	male
wt	gfp	green	14:wt:gfp	n	196.173	58.287	0.297120399	hrde1	male
wt	gfp	green	15:wt:gfp	n	239.287	98.954	0.413536882	hrde1	male
wt	gfp	green	16:wt:gfp	n	214.59	67.371	0.313952188	hrde1	male
wt	gfp	green	17:wt:gfp	n	161.471	32.325	0.200190746	hrde1	male
wt	gfp	green	18:wt:gfp	n	179.18	46.258	0.258164974	hrde1	male
wt	gfp	green	19:wt:gfp	n	163.537	42.01	0.256883763	hrde1	male
wt	gfp	green	20:wt:gfp	n	184.098	47.551	0.258291779	hrde1	male
wt	gfp	green	21:wt:gfp	n	183.664	50.36	0.274196359	hrde1	male
wt	gfp	green	22:wt:gfp	n	172.524	33.765	0.195711901	hrde1	male
wt	gfp	green	23:wt:gfp	n	194.454	62.758	0.322739568	hrde1	male
wt	gfp	green	24:wt:gfp	n	151.1	25.42	0.168232958	hrde1	male
wt	gfp	green	25:wt:gfp	n	207.192	64.45	0.311064134	hrde1	male
wt	gfp	green	26:wt:gfp	n	175.446	49.187	0.280354069	hrde1	male
wt	gfp	green	27:wt:gfp	n	166.502	34.385	0.206514036	hrde1	male
wt	gfp	green	28:wt:gfp	n	224.451	93.063	0.414625018	hrde1	male
wt	gfp	green	29:wt:gfp	n	167.317	33.634	0.201019621	hrde1	male
wt	gfp	green	30:wt:gfp	n	231.328	75.273	0.32539511	hrde1	male
wt	gfp	green	31:wt:gfp	n	226.839	84.16	0.371012039	hrde1	male
wt	gfp	green	32:wt:gfp	n	193.203	64.494	0.333814692	hrde1	male
wt	gfp	green	33:wt:gfp	n	205.218	88.485	0.431175628	hrde1	male
wt	gfp	green	34:wt:gfp	n	228.07	79.862	0.350164423	hrde1	male
wt	gfp	green	35:wt:gfp	n	177.376	44.148	0.248895003	hrde1	male
wt	gfp	green	36:wt:gfp	n	156.111	27.136	0.173825035	hrde1	male
wt	gfp	green	37:wt:gfp	n	215.795	65.682	0.304372205	hrde1	male
wt	gfp	green	38:wt:gfp	n	185.195	47.1	0.254326521	hrde1	male
wt	gfp	green	39:wt:gfp	n	213.568	67.959	0.318207784	hrde1	male
wt	gfp	green	40:wt:gfp	n	145.955	20.053	0.137391662	hrde1	male
wt	gfp	green	41:wt:gfp	n	161.252	28.968	0.179644283	hrde1	male
wt	gfp	green	42:wt:gfp	n	149.867	22.839	0.152395124	hrde1	male
wt	gfp	green	43:wt:gfp	n	204.313	70.514	0.345127329	hrde1	male
wt	gfp	green	44:wt:gfp	n	180.772	44.383	0.245519218	hrde1	male
wt	gfp	green	45:wt:gfp	n	152.658	33.47	0.219248254	hrde1	male
wt	gfp	green	46:wt:gfp	n	222.004	78.924	0.355507108	hrde1	male
wt	gfp	green	47:wt:gfp	n	226.985	96.61	0.425622839	hrde1	male
wt	gfp	green	48:wt:gfp	n	205.242	65.245	0.317893024	hrde1	male
wt	gfp	green	49:wt:gfp	n	263.7	100.303	0.380367842	hrde1	male
wt	gfp	green	50:wt:gfp	n	236.075	96.129	0.407196865	hrde1	male
wt	gfp	green	51:wt:gfp	n	230.385	80.326	0.348659852	hrde1	male
wt	gfp	green	52:wt:gfp	n	208.559	61.378	0.294295619	hrde1	male
wt	gfp	green	53:wt:gfp	n	163.5	38.468	0.235278287	hrde1	male
wt	gfp	green	54:wt:gfp	n	171.79	40.738	0.237138367	hrde1	male
wt	gfp	green	55:wt:gfp	n	178.364	46.17	0.258852683	hrde1	male
wt	gfp	green	56:wt:gfp	n	222.333	84.801	0.381414365	hrde1	male
wt	gfp	green	57:wt:gfp	n	178.402	46.327	0.259677582	hrde1	male
wt	gfp	green	58:wt:gfp	n	165.088	31.105	0.188414664	hrde1	male
wt	gfp	green	59:wt:gfp	n	217.021	76.509	0.35254192	hrde1	male
wt	gfp	green	60:wt:gfp	n	152.298	26.753	0.175662189	hrde1	male
wt	gfp	green	61:wt:gfp	n	165.899	41.03	0.247319152	hrde1	male
wt	gfp	green	62:wt:gfp	n	165.703	36.81	0.222144439	hrde1	male
wt	gfp	green	63:wt:gfp	n	198.271	63.906	0.322316425	hrde1	male
wt	gfp	green	64:wt:gfp	n	208.511	98.286	0.471370815	hrde1	male
wt	gfp	green	65:wt:gfp	n	157.518	28.678	0.182061733	hrde1	male
wt	gfp	green	66:wt:gfp	n	226.198	79.554	0.351700722	hrde1	male
wt	gfp	green	67:wt:gfp	n	216.309	75.184	0.347576846	hrde1	male
tm1200	ctrl	green	1:tm1200:ctrl	n	298.784	157.543	0.527280577	hrde1	male
tm1200	ctrl	green	2:tm1200:ctrl	n	235.737	80.427	0.341172578	hrde1	male
tm1200	ctrl	green	3:tm1200:ctrl	n	274.054	117.747	0.429648901	hrde1	male
tm1200	ctrl	green	4:tm1200:ctrl	n	259.967	103.225	0.397069628	hrde1	male
tm1200	ctrl	green	5:tm1200:ctrl	n	267.923	106.111	0.396050358	hrde1	male
tm1200	ctrl	green	6:tm1200:ctrl	n	320.192	163.454	0.510487458	hrde1	male
tm1200	ctrl	green	7:tm1200:ctrl	n	297.253	125.734	0.42298648	hrde1	male
tm1200	ctrl	green	8:tm1200:ctrl	n	277.627	120.297	0.433304398	hrde1	male
tm1200	ctrl	green	9:tm1200:ctrl	n	197.289	60.936	0.308866688	hrde1	male
tm1200	ctrl	green	10:tm1200:ctrl	n	304.222	130.331	0.428407544	hrde1	male
tm1200	ctrl	green	11:tm1200:ctrl	n	304.794	150.493	0.493753158	hrde1	male
tm1200	ctrl	green	12:tm1200:ctrl	n	194.555	56.724	0.291557657	hrde1	male
tm1200	ctrl	green	13:tm1200:ctrl	n	345.8	232.584	0.672596877	hrde1	male
tm1200	ctrl	green	14:tm1200:ctrl	n	247.611	100.276	0.404973931	hrde1	male
tm1200	ctrl	green	15:tm1200:ctrl	n	193.365	60.211	0.311385204	hrde1	male
tm1200	ctrl	green	16:tm1200:ctrl	n	153.976	23.731	0.154121422	hrde1	male
tm1200	ctrl	green	17:tm1200:ctrl	n	177.637	52.022	0.292855655	hrde1	male
tm1200	ctrl	green	18:tm1200:ctrl	n	252.373	101.633	0.402709482	hrde1	male
tm1200	ctrl	green	19:tm1200:ctrl	n	243.091	95.839	0.394251535	hrde1	male
tm1200	ctrl	green	20:tm1200:ctrl	n	212.111	84.836	0.399960398	hrde1	male
tm1200	ctrl	green	21:tm1200:ctrl	n	241.69	82.272	0.340402996	hrde1	male
tm1200	ctrl	green	22:tm1200:ctrl	n	323.699	157.61	0.486902956	hrde1	male
tm1200	ctrl	green	23:tm1200:ctrl	n	340.777	198.189	0.581579743	hrde1	male
tm1200	ctrl	green	24:tm1200:ctrl	n	292.808	134.401	0.459007268	hrde1	male
tm1200	ctrl	green	25:tm1200:ctrl	n	172.84	37.413	0.21646031	hrde1	male
tm1200	ctrl	green	26:tm1200:ctrl	n	259.7	102.044	0.392930304	hrde1	male
tm1200	ctrl	green	27:tm1200:ctrl	n	191.131	48.255	0.252470818	hrde1	male
tm1200	ctrl	green	28:tm1200:ctrl	n	309.251	170.968	0.552845423	hrde1	male
tm1200	ctrl	green	29:tm1200:ctrl	n	277.166	119.439	0.430929479	hrde1	male
tm1200	ctrl	green	30:tm1200:ctrl	n	296.173	132.649	0.447876748	hrde1	male
tm1200	ctrl	green	31:tm1200:ctrl	n	256.25	101.12	0.394614634	hrde1	male
tm1200	ctrl	green	32:tm1200:ctrl	n	193.483	49.815	0.25746448	hrde1	male
tm1200	ctrl	green	33:tm1200:ctrl	n	258.839	108.241	0.418178868	hrde1	male
tm1200	ctrl	green	34:tm1200:ctrl	n	195.563	76.466	0.391004433	hrde1	male
tm1200	ctrl	green	35:tm1200:ctrl	n	310.412	137.638	0.44340425	hrde1	male
tm1200	ctrl	green	36:tm1200:ctrl	n	219.188	77.199	0.3522045	hrde1	male
tm1200	ctrl	green	37:tm1200:ctrl	n	257.399	87.183	0.33870761	hrde1	male
tm1200	ctrl	green	38:tm1200:ctrl	n	263.411	131.134	0.497830387	hrde1	male
tm1200	ctrl	green	39:tm1200:ctrl	n	319.297	146.654	0.459302781	hrde1	male
tm1200	ctrl	green	40:tm1200:ctrl	n	246.185	92.922	0.377447854	hrde1	male
tm1200	ctrl	green	41:tm1200:ctrl	n	345.875	249.669	0.721847488	hrde1	male
tm1200	ctrl	green	42:tm1200:ctrl	n	218.339	68.913	0.315623869	hrde1	male
tm1200	ctrl	green	43:tm1200:ctrl	n	237.214	81.368	0.343015168	hrde1	male
tm1200	ctrl	green	44:tm1200:ctrl	n	275.881	123.522	0.447736524	hrde1	male
tm1200	ctrl	green	45:tm1200:ctrl	n	219.789	74.936	0.340945179	hrde1	male
tm1200	ctrl	green	46:tm1200:ctrl	n	239.619	84.617	0.353131429	hrde1	male
tm1200	ctrl	green	47:tm1200:ctrl	n	290.724	158.79	0.546188137	hrde1	male
tm1200	ctrl	green	48:tm1200:ctrl	n	243.598	91.905	0.377281423	hrde1	male
tm1200	ctrl	green	49:tm1200:ctrl	n	289.242	123.854	0.42820199	hrde1	male
tm1200	ctrl	green	50:tm1200:ctrl	n	264.724	116.443	0.439865671	hrde1	male
tm1200	ctrl	green	51:tm1200:ctrl	n	256.095	119.405	0.466252758	hrde1	male
tm1200	ctrl	green	52:tm1200:ctrl	n	250.51	108.715	0.433974692	hrde1	male
tm1200	ctrl	green	53:tm1200:ctrl	n	255.797	110.592	0.432342834	hrde1	male
tm1200	ctrl	green	54:tm1200:ctrl	n	315.406	142.486	0.451754247	hrde1	male
tm1200	ctrl	green	55:tm1200:ctrl	n	215.506	78.812	0.365706755	hrde1	male
tm1200	ctrl	green	56:tm1200:ctrl	n	208.336	56.832	0.272790108	hrde1	male
tm1200	ctrl	green	57:tm1200:ctrl	n	266.331	121.141	0.454851294	hrde1	male
tm1200	ctrl	green	58:tm1200:ctrl	n	274.219	115.952	0.422844515	hrde1	male
tm1200	ctrl	green	59:tm1200:ctrl	n	336.411	174.997	0.520188103	hrde1	male
tm1200	ctrl	green	60:tm1200:ctrl	n	215.116	78.523	0.365026311	hrde1	male
tm1200	ctrl	green	61:tm1200:ctrl	n	233.588	87.832	0.376012466	hrde1	male
tm1200	gfp	green	1:tm1200:gfp	n	261.154	105.687	0.404692251	hrde1	male
tm1200	gfp	green	2:tm1200:gfp	n	209.6	76.207	0.363583015	hrde1	male
tm1200	gfp	green	3:tm1200:gfp	n	242.432	103.759	0.427992179	hrde1	male
tm1200	gfp	green	4:tm1200:gfp	n	190.311	53.602	0.281654765	hrde1	male
tm1200	gfp	green	5:tm1200:gfp	n	157.116	27.258	0.173489651	hrde1	male
tm1200	gfp	green	6:tm1200:gfp	n	302.606	154.167	0.509464452	hrde1	male
tm1200	gfp	green	7:tm1200:gfp	n	147.753	28.388	0.192131463	hrde1	male
tm1200	gfp	green	8:tm1200:gfp	n	192.507	56.447	0.293220506	hrde1	male
tm1200	gfp	green	9:tm1200:gfp	n	258.673	136.82	0.528930348	hrde1	male
tm1200	gfp	green	10:tm1200:gfp	n	187.061	52.134	0.278700531	hrde1	male
tm1200	gfp	green	11:tm1200:gfp	n	256.033	110.324	0.43089758	hrde1	male
tm1200	gfp	green	12:tm1200:gfp	n	224.417	92.046	0.410156093	hrde1	male
tm1200	gfp	green	13:tm1200:gfp	n	284.722	137.915	0.484384768	hrde1	male
tm1200	gfp	green	14:tm1200:gfp	n	234.409	84.671	0.361210534	hrde1	male
tm1200	gfp	green	15:tm1200:gfp	n	248.496	94.367	0.379752592	hrde1	male
tm1200	gfp	green	16:tm1200:gfp	n	274.884	132.931	0.483589441	hrde1	male
tm1200	gfp	green	17:tm1200:gfp	n	235.05	94.788	0.40326739	hrde1	male
tm1200	gfp	green	18:tm1200:gfp	n	181.095	60.008	0.331361992	hrde1	male
tm1200	gfp	green	19:tm1200:gfp	n	298.53	155.892	0.522198774	hrde1	male
tm1200	gfp	green	20:tm1200:gfp	n	143.859	19.766	0.137398425	hrde1	male
tm1200	gfp	green	21:tm1200:gfp	n	133.041	14.95	0.112371374	hrde1	male
tm1200	gfp	green	22:tm1200:gfp	n	159.021	25.603	0.161003893	hrde1	male
tm1200	gfp	green	23:tm1200:gfp	n	218.621	85.807	0.39249203	hrde1	male
tm1200	gfp	green	24:tm1200:gfp	n	184.357	42.027	0.227965306	hrde1	male
tm1200	gfp	green	25:tm1200:gfp	n	224.991	88.661	0.394064651	hrde1	male
tm1200	gfp	green	26:tm1200:gfp	n	217.743	77.432	0.355611891	hrde1	male
tm1200	gfp	green	27:tm1200:gfp	n	216.14	73.894	0.341880263	hrde1	male
tm1200	gfp	green	28:tm1200:gfp	n	245.844	98.251	0.399647744	hrde1	male
tm1200	gfp	green	29:tm1200:gfp	n	235.035	78.83	0.335396856	hrde1	male
tm1200	gfp	green	30:tm1200:gfp	n	193.07	44.949	0.232811933	hrde1	male
tm1200	gfp	green	31:tm1200:gfp	n	212.727	98.437	0.462738627	hrde1	male
tm1200	gfp	green	32:tm1200:gfp	n	232.729	108.685	0.467002393	hrde1	male
tm1200	gfp	green	33:tm1200:gfp	n	184.782	51.742	0.280016452	hrde1	male
tm1200	gfp	green	34:tm1200:gfp	n	142.743	17.8	0.124699635	hrde1	male
tm1200	gfp	green	35:tm1200:gfp	n	200.424	55.71	0.277960723	hrde1	male
tm1200	gfp	green	36:tm1200:gfp	n	253.063	111.919	0.442257462	hrde1	male
tm1200	gfp	green	37:tm1200:gfp	n	178.646	48.326	0.270512634	hrde1	male
tm1200	gfp	green	38:tm1200:gfp	n	175.957	47.677	0.270958245	hrde1	male
tm1200	gfp	green	39:tm1200:gfp	n	256.829	102.769	0.400145622	hrde1	male
tm1200	gfp	green	40:tm1200:gfp	n	159.783	36.429	0.227990462	hrde1	male
tm1200	gfp	green	41:tm1200:gfp	n	151.22	33.511	0.221604285	hrde1	male
tm1200	gfp	green	42:tm1200:gfp	n	176.462	53.4	0.302614727	hrde1	male
tm1200	gfp	green	43:tm1200:gfp	n	153.919	23.058	0.149806067	hrde1	male
tm1200	gfp	green	44:tm1200:gfp	n	177.52	53.766	0.302872916	hrde1	male
tm1200	gfp	green	45:tm1200:gfp	n	241.366	100.584	0.416728122	hrde1	male
tm1200	gfp	green	46:tm1200:gfp	n	178.572	59.429	0.332801335	hrde1	male
tm1200	gfp	green	47:tm1200:gfp	n	160.538	27.29	0.169990906	hrde1	male
tm1200	gfp	green	48:tm1200:gfp	n	162.497	42.457	0.26127867	hrde1	male
tm1200	gfp	green	49:tm1200:gfp	n	214.248	87.319	0.407560397	hrde1	male
tm1200	gfp	green	50:tm1200:gfp	n	138.184	19.506	0.141159613	hrde1	male
tm1200	gfp	green	51:tm1200:gfp	n	238.482	114.282	0.479205978	hrde1	male
tm1200	gfp	green	52:tm1200:gfp	n	210.06	56.502	0.268980291	hrde1	male
tm1200	gfp	green	53:tm1200:gfp	n	175.217	38.567	0.220109921	hrde1	male
tm1200	gfp	green	54:tm1200:gfp	n	255.95	101.86	0.397968353	hrde1	male
tm1200	gfp	green	55:tm1200:gfp	n	173.991	38.993	0.224109293	hrde1	male
tm1200	gfp	green	56:tm1200:gfp	n	159.7	32.454	0.203218535	hrde1	male
tm1200	gfp	green	57:tm1200:gfp	n	170.757	38.384	0.224787271	hrde1	male
tm1200	gfp	green	58:tm1200:gfp	n	252.371	132.566	0.525282223	hrde1	male
tm1200	gfp	green	59:tm1200:gfp	n	227.031	106.563	0.469376429	hrde1	male
tm1200	gfp	green	60:tm1200:gfp	n	189.349	49.159	0.259621123	hrde1	male
tm1200	gfp	green	61:tm1200:gfp	n	200.67	55.121	0.274684806	hrde1	male
tm1200	gfp	green	62:tm1200:gfp	n	182.419	45.096	0.247211091	hrde1	male
tm1200	gfp	green	63:tm1200:gfp	n	167.894	43.625	0.259836564	hrde1	male
tm1200	gfp	green	64:tm1200:gfp	n	165.337	35.926	0.217289536	hrde1	male
wt	ctrl	red	1:wt:ctrl	n	186.736	24.044	0.128759318	hrde1	male
wt	ctrl	red	2:wt:ctrl	n	189.599	25.487	0.134425814	hrde1	male
wt	ctrl	red	3:wt:ctrl	n	195.013	28.333	0.14528775	hrde1	male
wt	ctrl	red	4:wt:ctrl	n	196.764	37.396	0.190055091	hrde1	male
wt	ctrl	red	5:wt:ctrl	n	218.336	46.962	0.215090503	hrde1	male
wt	ctrl	red	6:wt:ctrl	n	201.872	32.553	0.161255647	hrde1	male
wt	ctrl	red	7:wt:ctrl	n	186.307	26.027	0.139699528	hrde1	male
wt	ctrl	red	8:wt:ctrl	n	191.792	29.046	0.151445316	hrde1	male
wt	ctrl	red	9:wt:ctrl	n	185.551	23.462	0.126445021	hrde1	male
wt	ctrl	red	10:wt:ctrl	n	188.102	24.287	0.129116118	hrde1	male
wt	ctrl	red	11:wt:ctrl	n	206.927	35.367	0.170915347	hrde1	male
wt	ctrl	red	12:wt:ctrl	n	198.386	29.38	0.148095128	hrde1	male
wt	ctrl	red	13:wt:ctrl	n	196.392	35.144	0.178948226	hrde1	male
wt	ctrl	red	14:wt:ctrl	n	199.054	29.64	0.148904317	hrde1	male
wt	ctrl	red	15:wt:ctrl	n	199.945	33.427	0.167180975	hrde1	male
wt	ctrl	red	16:wt:ctrl	n	183.199	25.115	0.13709136	hrde1	male
wt	ctrl	red	17:wt:ctrl	n	188.666	26.905	0.142606511	hrde1	male
wt	ctrl	red	18:wt:ctrl	n	196.115	30.109	0.153527267	hrde1	male
wt	ctrl	red	19:wt:ctrl	n	194.091	29.541	0.152201802	hrde1	male
wt	ctrl	red	20:wt:ctrl	n	202.762	33.147	0.163477377	hrde1	male
wt	ctrl	red	21:wt:ctrl	n	202.926	35.192	0.173422824	hrde1	male
wt	ctrl	red	22:wt:ctrl	n	196.61	30.882	0.157072377	hrde1	male
wt	ctrl	red	23:wt:ctrl	n	212.506	35.041	0.164894168	hrde1	male
wt	ctrl	red	24:wt:ctrl	n	183.954	23.737	0.129037694	hrde1	male
wt	ctrl	red	25:wt:ctrl	n	198.773	31.441	0.158175406	hrde1	male
wt	ctrl	red	26:wt:ctrl	n	188.138	28.72	0.152653903	hrde1	male
wt	ctrl	red	27:wt:ctrl	n	198.388	27.993	0.141102284	hrde1	male
wt	ctrl	red	28:wt:ctrl	n	192.203	29.448	0.153213009	hrde1	male
wt	ctrl	red	29:wt:ctrl	n	182.84	26.203	0.143311092	hrde1	male
wt	ctrl	red	30:wt:ctrl	n	185.275	25.379	0.136980165	hrde1	male
wt	ctrl	red	31:wt:ctrl	n	195.698	28.102	0.14359881	hrde1	male
wt	ctrl	red	32:wt:ctrl	n	191.472	29.455	0.153834503	hrde1	male
wt	ctrl	red	33:wt:ctrl	n	201.993	36.086	0.178649755	hrde1	male
wt	ctrl	red	34:wt:ctrl	n	216.243	55.316	0.255804812	hrde1	male
wt	ctrl	red	35:wt:ctrl	n	179.448	22.402	0.124838393	hrde1	male
wt	ctrl	red	36:wt:ctrl	n	194.637	30.521	0.156809856	hrde1	male
wt	ctrl	red	37:wt:ctrl	n	202.427	32.264	0.159385853	hrde1	male
wt	ctrl	red	38:wt:ctrl	n	185.619	24.954	0.134436669	hrde1	male
wt	ctrl	red	39:wt:ctrl	n	198.371	32.864	0.165669377	hrde1	male
wt	ctrl	red	40:wt:ctrl	n	193.266	27.523	0.142409943	hrde1	male
wt	ctrl	red	41:wt:ctrl	n	225.372	58.947	0.26155423	hrde1	male
wt	ctrl	red	42:wt:ctrl	n	187.684	27.213	0.144993713	hrde1	male
wt	ctrl	red	43:wt:ctrl	n	198.869	32.356	0.162700069	hrde1	male
wt	ctrl	red	44:wt:ctrl	n	194.162	31.347	0.161447657	hrde1	male
wt	ctrl	red	45:wt:ctrl	n	191.558	27.15	0.14173253	hrde1	male
wt	ctrl	red	46:wt:ctrl	n	183.008	21.812	0.119186047	hrde1	male
wt	ctrl	red	47:wt:ctrl	n	199.079	32.786	0.16468839	hrde1	male
wt	ctrl	red	48:wt:ctrl	n	217.907	55.009	0.252442556	hrde1	male
wt	ctrl	red	49:wt:ctrl	n	194.401	29.359	0.151022886	hrde1	male
wt	ctrl	red	50:wt:ctrl	n	194.496	28.911	0.148645731	hrde1	male
wt	ctrl	red	51:wt:ctrl	n	189.554	24.899	0.131355709	hrde1	male
wt	ctrl	red	52:wt:ctrl	n	193.65	30.566	0.157841467	hrde1	male
wt	ctrl	red	53:wt:ctrl	n	198.455	39.524	0.199158499	hrde1	male
wt	ctrl	red	54:wt:ctrl	n	189.263	29.557	0.156168929	hrde1	male
wt	ctrl	red	55:wt:ctrl	n	200.989	30.834	0.153411381	hrde1	male
wt	ctrl	red	56:wt:ctrl	n	186.274	27.064	0.145291345	hrde1	male
wt	ctrl	red	57:wt:ctrl	n	203.572	35.797	0.175844419	hrde1	male
wt	ctrl	red	58:wt:ctrl	n	206.679	37.528	0.181576261	hrde1	male
wt	ctrl	red	59:wt:ctrl	n	188.461	25.507	0.135343652	hrde1	male
wt	ctrl	red	60:wt:ctrl	n	188.457	25.107	0.133224025	hrde1	male
wt	ctrl	red	61:wt:ctrl	n	176.461	24.401	0.138279847	hrde1	male
wt	ctrl	red	62:wt:ctrl	n	205.235	37.601	0.183209492	hrde1	male
wt	ctrl	red	63:wt:ctrl	n	196.58	29.406	0.149587954	hrde1	male
wt	ctrl	red	64:wt:ctrl	n	186.919	25.574	0.136818622	hrde1	male
wt	ctrl	red	65:wt:ctrl	n	208.053	36.864	0.177185621	hrde1	male
wt	gfp	red	1:wt:gfp	n	171.987	28.42	0.165245048	hrde1	male
wt	gfp	red	2:wt:gfp	n	178.607	29.84	0.16707072	hrde1	male
wt	gfp	red	3:wt:gfp	n	188.986	42.573	0.225270655	hrde1	male
wt	gfp	red	4:wt:gfp	n	196.997	42.497	0.215724097	hrde1	male
wt	gfp	red	5:wt:gfp	n	204.484	48.45	0.236937853	hrde1	male
wt	gfp	red	6:wt:gfp	n	177.344	29.624	0.167042584	hrde1	male
wt	gfp	red	7:wt:gfp	n	185.704	32.381	0.174368888	hrde1	male
wt	gfp	red	8:wt:gfp	n	181.849	35.289	0.194056607	hrde1	male
wt	gfp	red	9:wt:gfp	n	191.629	38.848	0.202725057	hrde1	male
wt	gfp	red	10:wt:gfp	n	193.933	35.635	0.183749027	hrde1	male
wt	gfp	red	11:wt:gfp	n	191.907	45.685	0.238058018	hrde1	male
wt	gfp	red	12:wt:gfp	n	180.773	34.847	0.192766619	hrde1	male
wt	gfp	red	13:wt:gfp	n	193.345	41.606	0.215190463	hrde1	male
wt	gfp	red	14:wt:gfp	n	172.875	32.613	0.188650759	hrde1	male
wt	gfp	red	15:wt:gfp	n	190.829	40.804	0.213824943	hrde1	male
wt	gfp	red	16:wt:gfp	n	198.434	42.568	0.214519689	hrde1	male
wt	gfp	red	17:wt:gfp	n	180.548	36.292	0.201010258	hrde1	male
wt	gfp	red	18:wt:gfp	n	183.047	32.422	0.177123908	hrde1	male
wt	gfp	red	19:wt:gfp	n	181.313	32.171	0.177433499	hrde1	male
wt	gfp	red	20:wt:gfp	n	191.347	44.625	0.233215049	hrde1	male
wt	gfp	red	21:wt:gfp	n	190.273	37.674	0.197999716	hrde1	male
wt	gfp	red	22:wt:gfp	n	185.424	32.148	0.173375615	hrde1	male
wt	gfp	red	23:wt:gfp	n	186.381	37.319	0.200229637	hrde1	male
wt	gfp	red	24:wt:gfp	n	187.486	40.238	0.214618692	hrde1	male
wt	gfp	red	25:wt:gfp	n	181.627	30.106	0.165757294	hrde1	male
wt	gfp	red	26:wt:gfp	n	179.688	33.31	0.185376875	hrde1	male
wt	gfp	red	27:wt:gfp	n	182.175	33.315	0.182873611	hrde1	male
wt	gfp	red	28:wt:gfp	n	195.528	38.8	0.198437052	hrde1	male
wt	gfp	red	29:wt:gfp	n	190.996	35.469	0.18570546	hrde1	male
wt	gfp	red	30:wt:gfp	n	185.296	33.851	0.182686081	hrde1	male
wt	gfp	red	31:wt:gfp	n	182.972	30.904	0.16890016	hrde1	male
wt	gfp	red	32:wt:gfp	n	197.819	41.442	0.209494538	hrde1	male
wt	gfp	red	33:wt:gfp	n	208.453	71.98	0.345305656	hrde1	male
wt	gfp	red	34:wt:gfp	n	190.787	39.062	0.204741413	hrde1	male
wt	gfp	red	35:wt:gfp	n	178.373	31.108	0.174398592	hrde1	male
wt	gfp	red	36:wt:gfp	n	180.482	31.393	0.173939783	hrde1	male
wt	gfp	red	37:wt:gfp	n	215.526	46.08	0.213802511	hrde1	male
wt	gfp	red	38:wt:gfp	n	186.104	37.357	0.200731849	hrde1	male
wt	gfp	red	39:wt:gfp	n	190.247	39.255	0.206337025	hrde1	male
wt	gfp	red	40:wt:gfp	n	178.459	31.417	0.176046039	hrde1	male
wt	gfp	red	41:wt:gfp	n	177.395	30.338	0.171019476	hrde1	male
wt	gfp	red	42:wt:gfp	n	187.753	34.208	0.182196822	hrde1	male
wt	gfp	red	43:wt:gfp	n	189.485	43.825	0.231284798	hrde1	male
wt	gfp	red	44:wt:gfp	n	192.021	36.563	0.190411465	hrde1	male
wt	gfp	red	45:wt:gfp	n	182.843	33.239	0.181789842	hrde1	male
wt	gfp	red	46:wt:gfp	n	178.901	31.298	0.17494592	hrde1	male
wt	gfp	red	47:wt:gfp	n	196.308	52.303	0.26643336	hrde1	male
wt	gfp	red	48:wt:gfp	n	183.695	34.907	0.190026947	hrde1	male
wt	gfp	red	49:wt:gfp	n	190.233	40.449	0.212628724	hrde1	male
wt	gfp	red	50:wt:gfp	n	190.028	36.813	0.193724083	hrde1	male
wt	gfp	red	51:wt:gfp	n	183.067	32.497	0.177514243	hrde1	male
wt	gfp	red	52:wt:gfp	n	171.299	26.293	0.153491848	hrde1	male
wt	gfp	red	53:wt:gfp	n	184.896	34.211	0.18502834	hrde1	male
wt	gfp	red	54:wt:gfp	n	193.145	42.2	0.2184887	hrde1	male
wt	gfp	red	55:wt:gfp	n	193.294	37.89	0.196022639	hrde1	male
wt	gfp	red	56:wt:gfp	n	187.083	37.504	0.200467172	hrde1	male
wt	gfp	red	57:wt:gfp	n	184.056	34.105	0.185296866	hrde1	male
wt	gfp	red	58:wt:gfp	n	194.862	37.644	0.193182868	hrde1	male
wt	gfp	red	59:wt:gfp	n	187.181	34.538	0.184516591	hrde1	male
wt	gfp	red	60:wt:gfp	n	186.869	38.995	0.208675596	hrde1	male
wt	gfp	red	61:wt:gfp	n	184.362	38.393	0.208247904	hrde1	male
wt	gfp	red	62:wt:gfp	n	167.883	27.7	0.16499586	hrde1	male
wt	gfp	red	63:wt:gfp	n	175.681	32.545	0.185250539	hrde1	male
wt	gfp	red	64:wt:gfp	n	196.389	63.439	0.323027257	hrde1	male
wt	gfp	red	65:wt:gfp	n	172.887	32.945	0.190557995	hrde1	male
wt	gfp	red	66:wt:gfp	n	177.735	35.092	0.197440009	hrde1	male
wt	gfp	red	67:wt:gfp	n	185.249	37.883	0.20449773	hrde1	male
tm1200	ctrl	red	1:tm1200:ctrl	n	198.064	51.304	0.259027385	hrde1	male
tm1200	ctrl	red	2:tm1200:ctrl	n	185.183	39.964	0.215808147	hrde1	male
tm1200	ctrl	red	3:tm1200:ctrl	n	171.983	28.166	0.163772001	hrde1	male
tm1200	ctrl	red	4:tm1200:ctrl	n	178.186	30.041	0.168593492	hrde1	male
tm1200	ctrl	red	5:tm1200:ctrl	n	191.479	40.167	0.209772351	hrde1	male
tm1200	ctrl	red	6:tm1200:ctrl	n	192.927	39.768	0.20612978	hrde1	male
tm1200	ctrl	red	7:tm1200:ctrl	n	177.675	28.868	0.162476432	hrde1	male
tm1200	ctrl	red	8:tm1200:ctrl	n	190.871	40.877	0.214160349	hrde1	male
tm1200	ctrl	red	9:tm1200:ctrl	n	175.746	29.673	0.168840258	hrde1	male
tm1200	ctrl	red	10:tm1200:ctrl	n	195.217	37.819	0.193728005	hrde1	male
tm1200	ctrl	red	11:tm1200:ctrl	n	185.02	34.942	0.188855259	hrde1	male
tm1200	ctrl	red	12:tm1200:ctrl	n	193.328	42.711	0.22092506	hrde1	male
tm1200	ctrl	red	13:tm1200:ctrl	n	201.093	74.016	0.368068506	hrde1	male
tm1200	ctrl	red	14:tm1200:ctrl	n	171.835	29.376	0.170954695	hrde1	male
tm1200	ctrl	red	15:tm1200:ctrl	n	187.032	34.686	0.185454895	hrde1	male
tm1200	ctrl	red	16:tm1200:ctrl	n	174.228	29.685	0.170380191	hrde1	male
tm1200	ctrl	red	17:tm1200:ctrl	n	175.399	31.478	0.179465105	hrde1	male
tm1200	ctrl	red	18:tm1200:ctrl	n	176.67	28.732	0.162630894	hrde1	male
tm1200	ctrl	red	19:tm1200:ctrl	n	181.6	37.002	0.203755507	hrde1	male
tm1200	ctrl	red	20:tm1200:ctrl	n	183.02	40.491	0.221238116	hrde1	male
tm1200	ctrl	red	21:tm1200:ctrl	n	171.098	26.892	0.157173082	hrde1	male
tm1200	ctrl	red	22:tm1200:ctrl	n	190.856	41.694	0.218457895	hrde1	male
tm1200	ctrl	red	23:tm1200:ctrl	n	204.649	56.866	0.277870891	hrde1	male
tm1200	ctrl	red	24:tm1200:ctrl	n	176.579	30.297	0.171577594	hrde1	male
tm1200	ctrl	red	25:tm1200:ctrl	n	169.333	26.003	0.153561326	hrde1	male
tm1200	ctrl	red	26:tm1200:ctrl	n	185.318	36.182	0.195242772	hrde1	male
tm1200	ctrl	red	27:tm1200:ctrl	n	171.27	28.48	0.166287149	hrde1	male
tm1200	ctrl	red	28:tm1200:ctrl	n	196.396	58.039	0.295520275	hrde1	male
tm1200	ctrl	red	29:tm1200:ctrl	n	182.933	34.759	0.190009457	hrde1	male
tm1200	ctrl	red	30:tm1200:ctrl	n	184.583	35.573	0.19272089	hrde1	male
tm1200	ctrl	red	31:tm1200:ctrl	n	178.385	34.029	0.190761555	hrde1	male
tm1200	ctrl	red	32:tm1200:ctrl	n	181.29	33.195	0.183104418	hrde1	male
tm1200	ctrl	red	33:tm1200:ctrl	n	181.915	31.231	0.171679081	hrde1	male
tm1200	ctrl	red	34:tm1200:ctrl	n	184.569	31.225	0.169177923	hrde1	male
tm1200	ctrl	red	35:tm1200:ctrl	n	195.385	43.475	0.222509405	hrde1	male
tm1200	ctrl	red	36:tm1200:ctrl	n	201.02	47.205	0.23482738	hrde1	male
tm1200	ctrl	red	37:tm1200:ctrl	n	174.937	28.092	0.160583524	hrde1	male
tm1200	ctrl	red	38:tm1200:ctrl	n	195.573	46.942	0.240022907	hrde1	male
tm1200	ctrl	red	39:tm1200:ctrl	n	198.418	48.305	0.243450695	hrde1	male
tm1200	ctrl	red	40:tm1200:ctrl	n	183.394	35.306	0.192514477	hrde1	male
tm1200	ctrl	red	41:tm1200:ctrl	n	213.31	77.824	0.364839904	hrde1	male
tm1200	ctrl	red	42:tm1200:ctrl	n	167.837	28.393	0.169170088	hrde1	male
tm1200	ctrl	red	43:tm1200:ctrl	n	175.094	30.147	0.172176088	hrde1	male
tm1200	ctrl	red	44:tm1200:ctrl	n	180.947	36.318	0.200710705	hrde1	male
tm1200	ctrl	red	45:tm1200:ctrl	n	186.003	35.512	0.190921652	hrde1	male
tm1200	ctrl	red	46:tm1200:ctrl	n	181.776	36.299	0.199690828	hrde1	male
tm1200	ctrl	red	47:tm1200:ctrl	n	177.773	42.925	0.241459614	hrde1	male
tm1200	ctrl	red	48:tm1200:ctrl	n	184.23	32.563	0.176751886	hrde1	male
tm1200	ctrl	red	49:tm1200:ctrl	n	175.054	32.25	0.184228867	hrde1	male
tm1200	ctrl	red	50:tm1200:ctrl	n	176.161	35.348	0.200657353	hrde1	male
tm1200	ctrl	red	51:tm1200:ctrl	n	194.234	56.502	0.290896547	hrde1	male
tm1200	ctrl	red	52:tm1200:ctrl	n	198.064	47.315	0.23888743	hrde1	male
tm1200	ctrl	red	53:tm1200:ctrl	n	176.858	31.698	0.179228534	hrde1	male
tm1200	ctrl	red	54:tm1200:ctrl	n	189.544	35.768	0.188705525	hrde1	male
tm1200	ctrl	red	55:tm1200:ctrl	n	163.175	24.356	0.149263061	hrde1	male
tm1200	ctrl	red	56:tm1200:ctrl	n	167.95	28.327	0.168663293	hrde1	male
tm1200	ctrl	red	57:tm1200:ctrl	n	169.987	34.85	0.205015678	hrde1	male
tm1200	ctrl	red	58:tm1200:ctrl	n	188.1	41.577	0.221036683	hrde1	male
[truncated: 605 more rows]
