# Supplementary material for: A genetic framework for RNAi inheritance in Caenorhabditis elegans
Source: EMBO Rep. 2025 Jul 7;26(16):4072–99. doi: 10.1038/s44319-025-00512-7 (PMC12373942; doi:10.1038/s44319-025-00512-7)
Supplement: Supplementary file 12 — Figure EV5 Source Data [file 44319_2025_512_MOESM12_ESM.zip › Figure_EV5/EV5B/P0_males_MFI.csv]

genotype	RNAi	channel	id	image	Mean_Intensity	gene
wt	ctrl	green	1:wt:ctrl	n	297.11	wago1
wt	ctrl	green	2:wt:ctrl	n	256.105	wago1
wt	ctrl	green	3:wt:ctrl	n	273.081	wago1
wt	ctrl	green	4:wt:ctrl	n	222.534	wago1
wt	ctrl	green	5:wt:ctrl	n	264.264	wago1
wt	ctrl	green	6:wt:ctrl	n	223.065	wago1
wt	ctrl	green	7:wt:ctrl	n	307.395	wago1
wt	ctrl	green	8:wt:ctrl	n	243.884	wago1
wt	ctrl	green	9:wt:ctrl	n	224.398	wago1
wt	ctrl	green	10:wt:ctrl	n	263.155	wago1
wt	ctrl	green	11:wt:ctrl	n	263.328	wago1
wt	ctrl	green	12:wt:ctrl	n	215.809	wago1
wt	ctrl	green	13:wt:ctrl	n	293.045	wago1
wt	ctrl	green	14:wt:ctrl	n	235.509	wago1
wt	ctrl	green	15:wt:ctrl	n	167.325	wago1
wt	ctrl	green	16:wt:ctrl	n	230.702	wago1
wt	ctrl	green	17:wt:ctrl	n	209.672	wago1
wt	ctrl	green	18:wt:ctrl	n	213.119	wago1
wt	ctrl	green	19:wt:ctrl	n	232.777	wago1
wt	ctrl	green	20:wt:ctrl	n	206.352	wago1
wt	ctrl	green	21:wt:ctrl	n	262.995	wago1
wt	ctrl	green	22:wt:ctrl	n	196.855	wago1
wt	ctrl	green	23:wt:ctrl	n	236.265	wago1
wt	ctrl	green	24:wt:ctrl	n	231.266	wago1
wt	ctrl	green	25:wt:ctrl	n	211.694	wago1
wt	ctrl	green	26:wt:ctrl	n	233.302	wago1
wt	ctrl	green	27:wt:ctrl	n	292.539	wago1
wt	ctrl	green	28:wt:ctrl	n	312.582	wago1
wt	ctrl	green	29:wt:ctrl	n	200.345	wago1
wt	ctrl	green	30:wt:ctrl	n	296.885	wago1
wt	ctrl	green	31:wt:ctrl	n	243.94	wago1
wt	ctrl	green	32:wt:ctrl	n	233.81	wago1
wt	ctrl	green	33:wt:ctrl	n	227.272	wago1
wt	ctrl	green	34:wt:ctrl	n	205.15	wago1
wt	ctrl	green	35:wt:ctrl	n	195.999	wago1
wt	ctrl	green	36:wt:ctrl	y	248.135	wago1
wt	ctrl	green	37:wt:ctrl	n	260.103	wago1
wt	ctrl	green	38:wt:ctrl	n	256.067	wago1
wt	ctrl	green	39:wt:ctrl	n	221.934	wago1
wt	ctrl	green	40:wt:ctrl	n	202.937	wago1
wt	ctrl	green	41:wt:ctrl	n	269.401	wago1
wt	ctrl	green	42:wt:ctrl	n	263.2	wago1
wt	ctrl	green	43:wt:ctrl	n	222.094	wago1
wt	ctrl	green	44:wt:ctrl	n	242.617	wago1
wt	ctrl	green	45:wt:ctrl	n	243.549	wago1
wt	ctrl	green	46:wt:ctrl	n	251.358	wago1
wt	ctrl	green	47:wt:ctrl	n	209.814	wago1
wt	ctrl	green	48:wt:ctrl	n	227.54	wago1
wt	ctrl	green	49:wt:ctrl	n	183.463	wago1
wt	ctrl	green	50:wt:ctrl	n	234.389	wago1
wt	ctrl	green	51:wt:ctrl	n	281.731	wago1
wt	ctrl	green	52:wt:ctrl	n	192.654	wago1
wt	ctrl	green	53:wt:ctrl	n	220.469	wago1
wt	ctrl	green	54:wt:ctrl	n	203.511	wago1
wt	ctrl	green	55:wt:ctrl	n	220.263	wago1
wt	ctrl	green	56:wt:ctrl	n	211.192	wago1
wt	ctrl	green	57:wt:ctrl	n	277.086	wago1
wt	ctrl	green	58:wt:ctrl	n	258.806	wago1
wt	ctrl	green	59:wt:ctrl	n	241.79	wago1
wt	ctrl	green	60:wt:ctrl	n	217.819	wago1
wt	ctrl	green	61:wt:ctrl	n	195.781	wago1
wt	ctrl	green	62:wt:ctrl	n	261.742	wago1
wt	ctrl	green	63:wt:ctrl	n	196.838	wago1
wt	ctrl	green	64:wt:ctrl	n	221.822	wago1
wt	gfp	green	1:wt:gfp	n	244.097	wago1
wt	gfp	green	2:wt:gfp	n	159.41	wago1
wt	gfp	green	3:wt:gfp	y	136.511	wago1
wt	gfp	green	4:wt:gfp	n	135.171	wago1
wt	gfp	green	5:wt:gfp	n	129.866	wago1
wt	gfp	green	6:wt:gfp	n	167.868	wago1
wt	gfp	green	7:wt:gfp	n	146.607	wago1
wt	gfp	green	8:wt:gfp	n	130.796	wago1
wt	gfp	green	9:wt:gfp	n	145.323	wago1
wt	gfp	green	10:wt:gfp	n	126.713	wago1
wt	gfp	green	11:wt:gfp	n	138.511	wago1
wt	gfp	green	12:wt:gfp	n	197.932	wago1
wt	gfp	green	13:wt:gfp	n	141.722	wago1
wt	gfp	green	14:wt:gfp	n	153.771	wago1
wt	gfp	green	15:wt:gfp	n	123.63	wago1
wt	gfp	green	16:wt:gfp	n	199.379	wago1
wt	gfp	green	17:wt:gfp	n	127.326	wago1
wt	gfp	green	18:wt:gfp	n	138.408	wago1
wt	gfp	green	19:wt:gfp	n	136.291	wago1
wt	gfp	green	20:wt:gfp	n	128.502	wago1
wt	gfp	green	21:wt:gfp	n	135.128	wago1
wt	gfp	green	22:wt:gfp	n	136.701	wago1
wt	gfp	green	23:wt:gfp	n	126.487	wago1
wt	gfp	green	24:wt:gfp	n	216.759	wago1
wt	gfp	green	25:wt:gfp	n	133.462	wago1
wt	gfp	green	26:wt:gfp	n	139.585	wago1
wt	gfp	green	27:wt:gfp	n	193.155	wago1
wt	gfp	green	28:wt:gfp	n	238.213	wago1
wt	gfp	green	29:wt:gfp	n	142.13	wago1
wt	gfp	green	30:wt:gfp	n	128.295	wago1
wt	gfp	green	31:wt:gfp	n	131.869	wago1
wt	gfp	green	32:wt:gfp	n	143.484	wago1
wt	gfp	green	33:wt:gfp	n	138.679	wago1
wt	gfp	green	34:wt:gfp	n	139.117	wago1
wt	gfp	green	35:wt:gfp	n	142.464	wago1
wt	gfp	green	36:wt:gfp	n	265.344	wago1
wt	gfp	green	37:wt:gfp	n	136.255	wago1
wt	gfp	green	38:wt:gfp	n	153.512	wago1
wt	gfp	green	39:wt:gfp	n	204.353	wago1
wt	gfp	green	40:wt:gfp	n	200.487	wago1
wt	gfp	green	41:wt:gfp	n	145.781	wago1
wt	gfp	green	42:wt:gfp	n	158.529	wago1
wt	gfp	green	43:wt:gfp	n	138.031	wago1
wt	gfp	green	44:wt:gfp	n	139.728	wago1
wt	gfp	green	45:wt:gfp	n	138.371	wago1
wt	gfp	green	46:wt:gfp	n	173.969	wago1
wt	gfp	green	47:wt:gfp	n	141.72	wago1
wt	gfp	green	48:wt:gfp	n	126.874	wago1
wt	gfp	green	49:wt:gfp	n	176.708	wago1
wt	gfp	green	50:wt:gfp	n	129.228	wago1
wt	gfp	green	51:wt:gfp	n	157.968	wago1
wt	gfp	green	52:wt:gfp	n	124.843	wago1
wt	gfp	green	53:wt:gfp	n	173.438	wago1
wt	gfp	green	54:wt:gfp	n	179.144	wago1
wt	gfp	green	55:wt:gfp	n	130.226	wago1
wt	gfp	green	56:wt:gfp	n	135.484	wago1
wt	gfp	green	57:wt:gfp	n	130.88	wago1
wt	gfp	green	58:wt:gfp	n	134.698	wago1
wt	gfp	green	59:wt:gfp	n	129.824	wago1
wt	gfp	green	60:wt:gfp	n	134.109	wago1
wt	gfp	green	61:wt:gfp	n	127.317	wago1
wt	gfp	green	62:wt:gfp	n	118.904	wago1
wt	gfp	green	63:wt:gfp	n	131.946	wago1
wt	gfp	green	64:wt:gfp	n	129.305	wago1
wt	gfp	green	65:wt:gfp	n	133.071	wago1
ok1074	ctrl	green	1:ok1074:ctrl	n	314.738	wago1
ok1074	ctrl	green	2:ok1074:ctrl	n	337.815	wago1
ok1074	ctrl	green	3:ok1074:ctrl	n	345.233	wago1
ok1074	ctrl	green	4:ok1074:ctrl	n	278.413	wago1
ok1074	ctrl	green	5:ok1074:ctrl	n	287.113	wago1
ok1074	ctrl	green	6:ok1074:ctrl	n	270.039	wago1
ok1074	ctrl	green	7:ok1074:ctrl	n	575.404	wago1
ok1074	ctrl	green	8:ok1074:ctrl	n	465.535	wago1
ok1074	ctrl	green	9:ok1074:ctrl	n	291.929	wago1
ok1074	ctrl	green	10:ok1074:ctrl	n	291.927	wago1
ok1074	ctrl	green	11:ok1074:ctrl	n	255.849	wago1
ok1074	ctrl	green	12:ok1074:ctrl	n	309.133	wago1
ok1074	ctrl	green	13:ok1074:ctrl	n	274.547	wago1
ok1074	ctrl	green	14:ok1074:ctrl	n	440.379	wago1
ok1074	ctrl	green	15:ok1074:ctrl	n	304.196	wago1
ok1074	ctrl	green	16:ok1074:ctrl	n	326.29	wago1
ok1074	ctrl	green	17:ok1074:ctrl	n	456.353	wago1
ok1074	ctrl	green	18:ok1074:ctrl	n	264.456	wago1
ok1074	ctrl	green	19:ok1074:ctrl	n	352.691	wago1
ok1074	ctrl	green	20:ok1074:ctrl	n	311.063	wago1
ok1074	ctrl	green	21:ok1074:ctrl	n	328.887	wago1
ok1074	ctrl	green	22:ok1074:ctrl	y	356.701	wago1
ok1074	ctrl	green	23:ok1074:ctrl	n	573.031	wago1
ok1074	ctrl	green	24:ok1074:ctrl	n	507.93	wago1
ok1074	gfp	green	1:ok1074:gfp	n	134.005	wago1
ok1074	gfp	green	2:ok1074:gfp	n	132.089	wago1
ok1074	gfp	green	3:ok1074:gfp	y	128.49	wago1
ok1074	gfp	green	4:ok1074:gfp	n	132.184	wago1
ok1074	gfp	green	5:ok1074:gfp	n	131.14	wago1
ok1074	gfp	green	6:ok1074:gfp	n	133.343	wago1
ok1074	gfp	green	7:ok1074:gfp	n	128.675	wago1
ok1074	gfp	green	8:ok1074:gfp	n	135.179	wago1
ok1074	gfp	green	9:ok1074:gfp	n	129.491	wago1
ok1074	gfp	green	10:ok1074:gfp	n	130.542	wago1
ok1074	gfp	green	11:ok1074:gfp	n	130.696	wago1
ok1074	gfp	green	12:ok1074:gfp	n	128.253	wago1
ok1074	gfp	green	13:ok1074:gfp	n	132.748	wago1
ok1074	gfp	green	14:ok1074:gfp	n	131.863	wago1
ok1074	gfp	green	15:ok1074:gfp	n	128.592	wago1
ok1074	gfp	green	16:ok1074:gfp	n	129.122	wago1
ok1074	gfp	green	17:ok1074:gfp	n	132.157	wago1
ok1074	gfp	green	18:ok1074:gfp	n	128.5	wago1
ok1074	gfp	green	19:ok1074:gfp	n	132.783	wago1
ok1074	gfp	green	20:ok1074:gfp	n	126.332	wago1
ok1074	gfp	green	21:ok1074:gfp	n	129.055	wago1
wt	ctrl	red	1:wt:ctrl	n	369.361	wago1
wt	ctrl	red	2:wt:ctrl	n	277.634	wago1
wt	ctrl	red	3:wt:ctrl	n	309.765	wago1
wt	ctrl	red	4:wt:ctrl	n	273.218	wago1
wt	ctrl	red	5:wt:ctrl	n	302.163	wago1
wt	ctrl	red	6:wt:ctrl	n	247.406	wago1
wt	ctrl	red	7:wt:ctrl	n	330.105	wago1
wt	ctrl	red	8:wt:ctrl	n	291.976	wago1
wt	ctrl	red	9:wt:ctrl	n	263.071	wago1
wt	ctrl	red	10:wt:ctrl	n	302.231	wago1
wt	ctrl	red	11:wt:ctrl	n	339.887	wago1
wt	ctrl	red	12:wt:ctrl	n	271.358	wago1
wt	ctrl	red	13:wt:ctrl	n	306.227	wago1
wt	ctrl	red	14:wt:ctrl	n	296.999	wago1
wt	ctrl	red	15:wt:ctrl	n	245.396	wago1
wt	ctrl	red	16:wt:ctrl	n	282.89	wago1
wt	ctrl	red	17:wt:ctrl	n	283.395	wago1
wt	ctrl	red	18:wt:ctrl	n	246.135	wago1
wt	ctrl	red	19:wt:ctrl	n	264.464	wago1
wt	ctrl	red	20:wt:ctrl	n	254.067	wago1
wt	ctrl	red	21:wt:ctrl	n	299.569	wago1
wt	ctrl	red	22:wt:ctrl	n	270.857	wago1
wt	ctrl	red	23:wt:ctrl	n	298.918	wago1
wt	ctrl	red	24:wt:ctrl	n	280.371	wago1
wt	ctrl	red	25:wt:ctrl	n	281.826	wago1
wt	ctrl	red	26:wt:ctrl	n	312.893	wago1
wt	ctrl	red	27:wt:ctrl	n	342.91	wago1
wt	ctrl	red	28:wt:ctrl	n	394.627	wago1
wt	ctrl	red	29:wt:ctrl	n	244.537	wago1
wt	ctrl	red	30:wt:ctrl	n	324.22	wago1
wt	ctrl	red	31:wt:ctrl	n	304.943	wago1
wt	ctrl	red	32:wt:ctrl	n	277.791	wago1
wt	ctrl	red	33:wt:ctrl	n	259.9	wago1
wt	ctrl	red	34:wt:ctrl	n	271.389	wago1
wt	ctrl	red	35:wt:ctrl	n	261.317	wago1
wt	ctrl	red	36:wt:ctrl	y	256.89	wago1
wt	ctrl	red	37:wt:ctrl	n	314.107	wago1
wt	ctrl	red	38:wt:ctrl	n	293.949	wago1
wt	ctrl	red	39:wt:ctrl	n	290.894	wago1
wt	ctrl	red	40:wt:ctrl	n	232.466	wago1
wt	ctrl	red	41:wt:ctrl	n	345.996	wago1
wt	ctrl	red	42:wt:ctrl	n	314.695	wago1
wt	ctrl	red	43:wt:ctrl	n	277.439	wago1
wt	ctrl	red	44:wt:ctrl	n	270.017	wago1
wt	ctrl	red	45:wt:ctrl	n	288.172	wago1
wt	ctrl	red	46:wt:ctrl	n	290.104	wago1
wt	ctrl	red	47:wt:ctrl	n	252.986	wago1
wt	ctrl	red	48:wt:ctrl	n	272.127	wago1
wt	ctrl	red	49:wt:ctrl	n	258.82	wago1
wt	ctrl	red	50:wt:ctrl	n	277.005	wago1
wt	ctrl	red	51:wt:ctrl	n	337.082	wago1
wt	ctrl	red	52:wt:ctrl	n	229.168	wago1
wt	ctrl	red	53:wt:ctrl	n	239.945	wago1
wt	ctrl	red	54:wt:ctrl	n	258.935	wago1
wt	ctrl	red	55:wt:ctrl	n	253.343	wago1
wt	ctrl	red	56:wt:ctrl	n	280.328	wago1
wt	ctrl	red	57:wt:ctrl	n	299.695	wago1
wt	ctrl	red	58:wt:ctrl	n	280.289	wago1
wt	ctrl	red	59:wt:ctrl	n	281.472	wago1
wt	ctrl	red	60:wt:ctrl	n	256.498	wago1
wt	ctrl	red	61:wt:ctrl	n	245.18	wago1
wt	ctrl	red	62:wt:ctrl	n	314.739	wago1
wt	ctrl	red	63:wt:ctrl	n	227.769	wago1
wt	ctrl	red	64:wt:ctrl	n	287.305	wago1
wt	gfp	red	1:wt:gfp	n	323.822	wago1
wt	gfp	red	2:wt:gfp	n	315.226	wago1
wt	gfp	red	3:wt:gfp	y	288.13	wago1
wt	gfp	red	4:wt:gfp	n	265.873	wago1
wt	gfp	red	5:wt:gfp	n	257.941	wago1
wt	gfp	red	6:wt:gfp	n	262.881	wago1
wt	gfp	red	7:wt:gfp	n	303.564	wago1
wt	gfp	red	8:wt:gfp	n	302.743	wago1
wt	gfp	red	9:wt:gfp	n	304.712	wago1
wt	gfp	red	10:wt:gfp	n	250.12	wago1
wt	gfp	red	11:wt:gfp	n	244.276	wago1
wt	gfp	red	12:wt:gfp	n	275.007	wago1
wt	gfp	red	13:wt:gfp	n	299.9	wago1
wt	gfp	red	14:wt:gfp	n	286.352	wago1
wt	gfp	red	15:wt:gfp	n	255.708	wago1
wt	gfp	red	16:wt:gfp	n	315.867	wago1
wt	gfp	red	17:wt:gfp	n	304.86	wago1
wt	gfp	red	18:wt:gfp	n	257.054	wago1
wt	gfp	red	19:wt:gfp	n	288.641	wago1
wt	gfp	red	20:wt:gfp	n	296.803	wago1
wt	gfp	red	21:wt:gfp	n	285.007	wago1
wt	gfp	red	22:wt:gfp	n	314.294	wago1
wt	gfp	red	23:wt:gfp	n	277.611	wago1
wt	gfp	red	24:wt:gfp	n	290.003	wago1
wt	gfp	red	25:wt:gfp	n	282.263	wago1
wt	gfp	red	26:wt:gfp	n	299.309	wago1
wt	gfp	red	27:wt:gfp	n	260.848	wago1
wt	gfp	red	28:wt:gfp	n	275.414	wago1
wt	gfp	red	29:wt:gfp	n	256.186	wago1
wt	gfp	red	30:wt:gfp	n	247.015	wago1
wt	gfp	red	31:wt:gfp	n	305.956	wago1
wt	gfp	red	32:wt:gfp	n	275.849	wago1
wt	gfp	red	33:wt:gfp	n	275.147	wago1
wt	gfp	red	34:wt:gfp	n	259.98	wago1
wt	gfp	red	35:wt:gfp	n	269.591	wago1
wt	gfp	red	36:wt:gfp	n	302.801	wago1
wt	gfp	red	37:wt:gfp	n	240.828	wago1
wt	gfp	red	38:wt:gfp	n	307.757	wago1
wt	gfp	red	39:wt:gfp	n	279.481	wago1
wt	gfp	red	40:wt:gfp	n	288.51	wago1
wt	gfp	red	41:wt:gfp	n	272.596	wago1
wt	gfp	red	42:wt:gfp	n	275.762	wago1
wt	gfp	red	43:wt:gfp	n	285.199	wago1
wt	gfp	red	44:wt:gfp	n	284.318	wago1
wt	gfp	red	45:wt:gfp	n	303.55	wago1
wt	gfp	red	46:wt:gfp	n	310.562	wago1
wt	gfp	red	47:wt:gfp	n	265.43	wago1
wt	gfp	red	48:wt:gfp	n	257.288	wago1
wt	gfp	red	49:wt:gfp	n	228.666	wago1
wt	gfp	red	50:wt:gfp	n	261.818	wago1
wt	gfp	red	51:wt:gfp	n	293.172	wago1
wt	gfp	red	52:wt:gfp	n	238.468	wago1
wt	gfp	red	53:wt:gfp	n	244.742	wago1
wt	gfp	red	54:wt:gfp	n	253.488	wago1
wt	gfp	red	55:wt:gfp	n	270.096	wago1
wt	gfp	red	56:wt:gfp	n	299.089	wago1
wt	gfp	red	57:wt:gfp	n	267.87	wago1
wt	gfp	red	58:wt:gfp	n	269.164	wago1
wt	gfp	red	59:wt:gfp	n	255.433	wago1
wt	gfp	red	60:wt:gfp	n	266.446	wago1
wt	gfp	red	61:wt:gfp	n	265.685	wago1
wt	gfp	red	62:wt:gfp	n	273.105	wago1
wt	gfp	red	63:wt:gfp	n	279.909	wago1
wt	gfp	red	64:wt:gfp	n	247.101	wago1
wt	gfp	red	65:wt:gfp	n	273.71	wago1
ok1074	ctrl	red	1:ok1074:ctrl	n	340.504	wago1
ok1074	ctrl	red	2:ok1074:ctrl	n	295.664	wago1
ok1074	ctrl	red	3:ok1074:ctrl	n	307.645	wago1
ok1074	ctrl	red	4:ok1074:ctrl	n	269.818	wago1
ok1074	ctrl	red	5:ok1074:ctrl	n	295.795	wago1
ok1074	ctrl	red	6:ok1074:ctrl	n	250.226	wago1
ok1074	ctrl	red	7:ok1074:ctrl	n	345.514	wago1
ok1074	ctrl	red	8:ok1074:ctrl	n	365.835	wago1
ok1074	ctrl	red	9:ok1074:ctrl	n	271.68	wago1
ok1074	ctrl	red	10:ok1074:ctrl	n	291.918	wago1
ok1074	ctrl	red	11:ok1074:ctrl	n	263.89	wago1
ok1074	ctrl	red	12:ok1074:ctrl	n	322.87	wago1
ok1074	ctrl	red	13:ok1074:ctrl	n	252.575	wago1
ok1074	ctrl	red	14:ok1074:ctrl	n	305.677	wago1
ok1074	ctrl	red	15:ok1074:ctrl	n	295.281	wago1
ok1074	ctrl	red	16:ok1074:ctrl	n	328.968	wago1
ok1074	ctrl	red	17:ok1074:ctrl	n	364.325	wago1
ok1074	ctrl	red	18:ok1074:ctrl	n	265.873	wago1
ok1074	ctrl	red	19:ok1074:ctrl	n	313.871	wago1
ok1074	ctrl	red	20:ok1074:ctrl	n	268.698	wago1
ok1074	ctrl	red	21:ok1074:ctrl	n	302.244	wago1
ok1074	ctrl	red	22:ok1074:ctrl	y	296.416	wago1
ok1074	ctrl	red	23:ok1074:ctrl	n	372.003	wago1
ok1074	ctrl	red	24:ok1074:ctrl	n	316.805	wago1
ok1074	gfp	red	1:ok1074:gfp	n	354.898	wago1
ok1074	gfp	red	2:ok1074:gfp	n	300.535	wago1
ok1074	gfp	red	3:ok1074:gfp	y	344.814	wago1
ok1074	gfp	red	4:ok1074:gfp	n	263.844	wago1
ok1074	gfp	red	5:ok1074:gfp	n	279.639	wago1
ok1074	gfp	red	6:ok1074:gfp	n	300.21	wago1
ok1074	gfp	red	7:ok1074:gfp	n	300.928	wago1
ok1074	gfp	red	8:ok1074:gfp	n	261.354	wago1
ok1074	gfp	red	9:ok1074:gfp	n	298.057	wago1
ok1074	gfp	red	10:ok1074:gfp	n	258.968	wago1
ok1074	gfp	red	11:ok1074:gfp	n	286.258	wago1
ok1074	gfp	red	12:ok1074:gfp	n	286.437	wago1
ok1074	gfp	red	13:ok1074:gfp	n	270.046	wago1
ok1074	gfp	red	14:ok1074:gfp	n	291.083	wago1
ok1074	gfp	red	15:ok1074:gfp	n	296.379	wago1
ok1074	gfp	red	16:ok1074:gfp	n	294.806	wago1
ok1074	gfp	red	17:ok1074:gfp	n	285.316	wago1
ok1074	gfp	red	18:ok1074:gfp	n	318.082	wago1
ok1074	gfp	red	19:ok1074:gfp	n	320.544	wago1
ok1074	gfp	red	20:ok1074:gfp	n	272.134	wago1
ok1074	gfp	red	21:ok1074:gfp	n	281.943	wago1
wt	ctrl	green	1:wt:ctrl	n	268.431	wago3
wt	ctrl	green	2:wt:ctrl	n	236.139	wago3
wt	ctrl	green	3:wt:ctrl	n	312.143	wago3
wt	ctrl	green	4:wt:ctrl	n	323.782	wago3
wt	ctrl	green	5:wt:ctrl	n	277.238	wago3
wt	ctrl	green	6:wt:ctrl	n	258.354	wago3
wt	ctrl	green	7:wt:ctrl	n	220.074	wago3
wt	ctrl	green	8:wt:ctrl	n	231.809	wago3
wt	ctrl	green	9:wt:ctrl	n	242.401	wago3
wt	ctrl	green	10:wt:ctrl	n	336.304	wago3
wt	ctrl	green	11:wt:ctrl	n	291.523	wago3
wt	ctrl	green	12:wt:ctrl	n	224.515	wago3
wt	ctrl	green	13:wt:ctrl	n	240.141	wago3
wt	ctrl	green	14:wt:ctrl	n	224.349	wago3
wt	ctrl	green	15:wt:ctrl	n	335.021	wago3
wt	ctrl	green	16:wt:ctrl	n	230.285	wago3
wt	ctrl	green	17:wt:ctrl	n	247.652	wago3
wt	ctrl	green	18:wt:ctrl	n	261.459	wago3
wt	ctrl	green	19:wt:ctrl	n	280.744	wago3
wt	ctrl	green	20:wt:ctrl	n	371.871	wago3
wt	ctrl	green	21:wt:ctrl	n	268.953	wago3
wt	ctrl	green	22:wt:ctrl	n	298.599	wago3
wt	ctrl	green	23:wt:ctrl	n	274.715	wago3
wt	ctrl	green	24:wt:ctrl	n	287.084	wago3
wt	ctrl	green	25:wt:ctrl	n	321.838	wago3
wt	ctrl	green	26:wt:ctrl	n	341.949	wago3
wt	ctrl	green	27:wt:ctrl	n	323.832	wago3
wt	ctrl	green	28:wt:ctrl	n	297.686	wago3
wt	ctrl	green	29:wt:ctrl	n	296.065	wago3
wt	ctrl	green	30:wt:ctrl	n	234.76	wago3
wt	ctrl	green	31:wt:ctrl	n	292.987	wago3
wt	ctrl	green	32:wt:ctrl	n	216.496	wago3
wt	ctrl	green	33:wt:ctrl	n	318.591	wago3
wt	ctrl	green	34:wt:ctrl	n	342.06	wago3
wt	ctrl	green	35:wt:ctrl	n	297.027	wago3
wt	ctrl	green	36:wt:ctrl	n	263.102	wago3
wt	ctrl	green	37:wt:ctrl	n	266.928	wago3
wt	ctrl	green	38:wt:ctrl	n	293.055	wago3
wt	ctrl	green	39:wt:ctrl	n	230.636	wago3
wt	ctrl	green	40:wt:ctrl	n	275.356	wago3
wt	ctrl	green	41:wt:ctrl	n	336.146	wago3
wt	ctrl	green	42:wt:ctrl	n	394.933	wago3
wt	ctrl	green	43:wt:ctrl	n	263.031	wago3
wt	ctrl	green	44:wt:ctrl	n	294.257	wago3
wt	ctrl	green	45:wt:ctrl	n	228.977	wago3
wt	ctrl	green	46:wt:ctrl	n	228.431	wago3
wt	ctrl	green	47:wt:ctrl	n	259.544	wago3
wt	ctrl	green	48:wt:ctrl	n	360.538	wago3
wt	ctrl	green	49:wt:ctrl	n	290.743	wago3
wt	ctrl	green	50:wt:ctrl	n	299.698	wago3
wt	ctrl	green	51:wt:ctrl	n	331.31	wago3
wt	ctrl	green	52:wt:ctrl	n	295.832	wago3
wt	ctrl	green	53:wt:ctrl	n	312.02	wago3
wt	ctrl	green	54:wt:ctrl	n	230.718	wago3
wt	ctrl	green	55:wt:ctrl	n	348.831	wago3
wt	ctrl	green	56:wt:ctrl	n	230.793	wago3
wt	ctrl	green	57:wt:ctrl	n	237.05	wago3
wt	ctrl	green	58:wt:ctrl	n	284.925	wago3
wt	ctrl	green	59:wt:ctrl	n	270.423	wago3
wt	ctrl	green	60:wt:ctrl	y	317.168	wago3
wt	ctrl	green	61:wt:ctrl	n	238.593	wago3
wt	ctrl	green	62:wt:ctrl	n	361.071	wago3
wt	ctrl	green	63:wt:ctrl	n	220.655	wago3
wt	ctrl	green	64:wt:ctrl	n	261.847	wago3
pk1673	ctrl	green	1:pk1673:ctrl	n	241.834	wago3
pk1673	ctrl	green	2:pk1673:ctrl	n	331.537	wago3
pk1673	ctrl	green	3:pk1673:ctrl	n	231.697	wago3
pk1673	ctrl	green	4:pk1673:ctrl	n	234.394	wago3
pk1673	ctrl	green	5:pk1673:ctrl	n	260.843	wago3
pk1673	ctrl	green	6:pk1673:ctrl	n	305.608	wago3
pk1673	ctrl	green	7:pk1673:ctrl	n	234.375	wago3
pk1673	ctrl	green	8:pk1673:ctrl	n	275.841	wago3
pk1673	ctrl	green	9:pk1673:ctrl	n	252.077	wago3
pk1673	ctrl	green	10:pk1673:ctrl	n	271.092	wago3
pk1673	ctrl	green	11:pk1673:ctrl	n	290.694	wago3
pk1673	ctrl	green	12:pk1673:ctrl	n	304.307	wago3
pk1673	ctrl	green	13:pk1673:ctrl	n	223.593	wago3
pk1673	ctrl	green	14:pk1673:ctrl	n	306.884	wago3
pk1673	ctrl	green	15:pk1673:ctrl	n	330.072	wago3
pk1673	ctrl	green	16:pk1673:ctrl	n	234.11	wago3
pk1673	ctrl	green	17:pk1673:ctrl	n	265.321	wago3
pk1673	ctrl	green	18:pk1673:ctrl	n	228.437	wago3
pk1673	ctrl	green	19:pk1673:ctrl	n	248.702	wago3
pk1673	ctrl	green	20:pk1673:ctrl	n	256.233	wago3
pk1673	ctrl	green	21:pk1673:ctrl	n	328.718	wago3
pk1673	ctrl	green	22:pk1673:ctrl	n	277.343	wago3
pk1673	ctrl	green	23:pk1673:ctrl	n	292.938	wago3
pk1673	ctrl	green	24:pk1673:ctrl	n	221.177	wago3
pk1673	ctrl	green	25:pk1673:ctrl	n	272.844	wago3
pk1673	ctrl	green	26:pk1673:ctrl	n	217.923	wago3
pk1673	ctrl	green	27:pk1673:ctrl	n	276.412	wago3
pk1673	ctrl	green	28:pk1673:ctrl	n	309.354	wago3
pk1673	ctrl	green	29:pk1673:ctrl	n	266.957	wago3
pk1673	ctrl	green	30:pk1673:ctrl	n	219.721	wago3
pk1673	ctrl	green	31:pk1673:ctrl	n	212.902	wago3
pk1673	ctrl	green	32:pk1673:ctrl	n	296.484	wago3
pk1673	ctrl	green	33:pk1673:ctrl	n	225.316	wago3
pk1673	ctrl	green	34:pk1673:ctrl	n	253.593	wago3
pk1673	ctrl	green	35:pk1673:ctrl	n	303.456	wago3
pk1673	ctrl	green	36:pk1673:ctrl	n	240.662	wago3
pk1673	ctrl	green	37:pk1673:ctrl	n	292.449	wago3
pk1673	ctrl	green	38:pk1673:ctrl	n	273.072	wago3
pk1673	ctrl	green	39:pk1673:ctrl	n	255.582	wago3
pk1673	ctrl	green	40:pk1673:ctrl	n	237.959	wago3
pk1673	ctrl	green	41:pk1673:ctrl	n	265.17	wago3
pk1673	ctrl	green	42:pk1673:ctrl	n	345.143	wago3
pk1673	ctrl	green	43:pk1673:ctrl	n	244.514	wago3
pk1673	ctrl	green	44:pk1673:ctrl	n	224.19	wago3
pk1673	ctrl	green	45:pk1673:ctrl	n	330.759	wago3
pk1673	ctrl	green	46:pk1673:ctrl	n	313.235	wago3
pk1673	ctrl	green	47:pk1673:ctrl	n	255.081	wago3
pk1673	ctrl	green	48:pk1673:ctrl	n	270.961	wago3
pk1673	ctrl	green	49:pk1673:ctrl	n	273.511	wago3
pk1673	ctrl	green	50:pk1673:ctrl	n	300.243	wago3
pk1673	ctrl	green	51:pk1673:ctrl	n	238.801	wago3
pk1673	ctrl	green	52:pk1673:ctrl	y	268.981	wago3
pk1673	ctrl	green	53:pk1673:ctrl	n	241.96	wago3
pk1673	ctrl	green	54:pk1673:ctrl	n	276.78	wago3
pk1673	ctrl	green	55:pk1673:ctrl	n	287.613	wago3
pk1673	ctrl	green	56:pk1673:ctrl	n	299.968	wago3
pk1673	ctrl	green	57:pk1673:ctrl	n	288.812	wago3
wt	gfp	green	1:wt:gfp	n	148.189	wago3
wt	gfp	green	2:wt:gfp	n	132.664	wago3
wt	gfp	green	3:wt:gfp	n	126.498	wago3
wt	gfp	green	4:wt:gfp	n	128.735	wago3
wt	gfp	green	5:wt:gfp	n	273.415	wago3
wt	gfp	green	6:wt:gfp	y	129.594	wago3
wt	gfp	green	7:wt:gfp	n	131.951	wago3
wt	gfp	green	8:wt:gfp	n	137.395	wago3
wt	gfp	green	9:wt:gfp	n	137.027	wago3
wt	gfp	green	10:wt:gfp	n	171.905	wago3
wt	gfp	green	11:wt:gfp	n	125.282	wago3
wt	gfp	green	12:wt:gfp	n	125.116	wago3
wt	gfp	green	13:wt:gfp	n	124.103	wago3
wt	gfp	green	14:wt:gfp	n	125.307	wago3
wt	gfp	green	15:wt:gfp	n	137.217	wago3
wt	gfp	green	16:wt:gfp	n	130.513	wago3
wt	gfp	green	17:wt:gfp	n	132.642	wago3
wt	gfp	green	18:wt:gfp	n	122.145	wago3
wt	gfp	green	19:wt:gfp	n	122.209	wago3
wt	gfp	green	20:wt:gfp	n	134.74	wago3
wt	gfp	green	21:wt:gfp	n	212.562	wago3
wt	gfp	green	22:wt:gfp	n	260.45	wago3
wt	gfp	green	23:wt:gfp	n	131.471	wago3
wt	gfp	green	24:wt:gfp	n	129.461	wago3
wt	gfp	green	25:wt:gfp	n	127.337	wago3
wt	gfp	green	26:wt:gfp	n	123.711	wago3
wt	gfp	green	27:wt:gfp	n	122.709	wago3
wt	gfp	green	28:wt:gfp	n	132.168	wago3
wt	gfp	green	29:wt:gfp	n	126.286	wago3
wt	gfp	green	30:wt:gfp	n	124.992	wago3
wt	gfp	green	31:wt:gfp	n	129.658	wago3
wt	gfp	green	32:wt:gfp	n	134.661	wago3
wt	gfp	green	33:wt:gfp	n	126.294	wago3
wt	gfp	green	34:wt:gfp	n	126.473	wago3
wt	gfp	green	35:wt:gfp	n	135.208	wago3
wt	gfp	green	36:wt:gfp	n	131.496	wago3
wt	gfp	green	37:wt:gfp	n	129.878	wago3
wt	gfp	green	38:wt:gfp	n	275.246	wago3
wt	gfp	green	39:wt:gfp	n	138.017	wago3
wt	gfp	green	40:wt:gfp	n	131.64	wago3
wt	gfp	green	41:wt:gfp	n	140.415	wago3
wt	gfp	green	42:wt:gfp	n	126.757	wago3
wt	gfp	green	43:wt:gfp	n	152.52	wago3
wt	gfp	green	44:wt:gfp	n	133.992	wago3
wt	gfp	green	45:wt:gfp	n	121.749	wago3
wt	gfp	green	46:wt:gfp	n	127.705	wago3
wt	gfp	green	47:wt:gfp	n	125.973	wago3
wt	gfp	green	48:wt:gfp	n	136.034	wago3
wt	gfp	green	49:wt:gfp	n	129.657	wago3
wt	gfp	green	50:wt:gfp	n	261.504	wago3
wt	gfp	green	51:wt:gfp	n	127.891	wago3
wt	gfp	green	52:wt:gfp	n	126.42	wago3
wt	gfp	green	53:wt:gfp	n	127.155	wago3
wt	gfp	green	54:wt:gfp	n	122.358	wago3
wt	gfp	green	55:wt:gfp	n	296.885	wago3
pk1673	gfp	green	1:pk1673:gfp	n	129.005	wago3
pk1673	gfp	green	2:pk1673:gfp	n	130.79	wago3
pk1673	gfp	green	3:pk1673:gfp	n	125.885	wago3
pk1673	gfp	green	4:pk1673:gfp	n	134.291	wago3
pk1673	gfp	green	5:pk1673:gfp	n	124.062	wago3
pk1673	gfp	green	6:pk1673:gfp	n	126.273	wago3
pk1673	gfp	green	7:pk1673:gfp	n	136.334	wago3
pk1673	gfp	green	8:pk1673:gfp	y	130.638	wago3
pk1673	gfp	green	9:pk1673:gfp	n	128.474	wago3
pk1673	gfp	green	10:pk1673:gfp	n	132.237	wago3
pk1673	gfp	green	11:pk1673:gfp	n	164.454	wago3
pk1673	gfp	green	12:pk1673:gfp	n	127.28	wago3
pk1673	gfp	green	13:pk1673:gfp	n	124.019	wago3
pk1673	gfp	green	14:pk1673:gfp	n	126.24	wago3
pk1673	gfp	green	15:pk1673:gfp	n	125.807	wago3
pk1673	gfp	green	16:pk1673:gfp	n	126.666	wago3
pk1673	gfp	green	17:pk1673:gfp	n	130.068	wago3
pk1673	gfp	green	18:pk1673:gfp	n	122.074	wago3
pk1673	gfp	green	19:pk1673:gfp	n	120.59	wago3
pk1673	gfp	green	20:pk1673:gfp	n	129.283	wago3
pk1673	gfp	green	21:pk1673:gfp	n	129.669	wago3
pk1673	gfp	green	22:pk1673:gfp	n	125.295	wago3
pk1673	gfp	green	23:pk1673:gfp	n	133.04	wago3
pk1673	gfp	green	24:pk1673:gfp	n	125.191	wago3
pk1673	gfp	green	25:pk1673:gfp	n	128.173	wago3
pk1673	gfp	green	26:pk1673:gfp	n	126.974	wago3
pk1673	gfp	green	27:pk1673:gfp	n	124.608	wago3
pk1673	gfp	green	28:pk1673:gfp	n	122.872	wago3
pk1673	gfp	green	29:pk1673:gfp	n	123.728	wago3
pk1673	gfp	green	30:pk1673:gfp	n	125.27	wago3
pk1673	gfp	green	31:pk1673:gfp	n	126.494	wago3
pk1673	gfp	green	32:pk1673:gfp	n	169.057	wago3
pk1673	gfp	green	33:pk1673:gfp	n	128.336	wago3
pk1673	gfp	green	34:pk1673:gfp	n	126.73	wago3
pk1673	gfp	green	35:pk1673:gfp	n	133.287	wago3
pk1673	gfp	green	36:pk1673:gfp	n	156.061	wago3
pk1673	gfp	green	37:pk1673:gfp	n	135.555	wago3
pk1673	gfp	green	38:pk1673:gfp	n	126.84	wago3
pk1673	gfp	green	39:pk1673:gfp	n	123.983	wago3
pk1673	gfp	green	40:pk1673:gfp	n	126.184	wago3
pk1673	gfp	green	41:pk1673:gfp	n	128.428	wago3
pk1673	gfp	green	42:pk1673:gfp	n	126.369	wago3
pk1673	gfp	green	43:pk1673:gfp	n	129.213	wago3
pk1673	gfp	green	44:pk1673:gfp	n	129.714	wago3
pk1673	gfp	green	45:pk1673:gfp	n	126.115	wago3
pk1673	gfp	green	46:pk1673:gfp	n	129.106	wago3
pk1673	gfp	green	47:pk1673:gfp	n	130.519	wago3
pk1673	gfp	green	48:pk1673:gfp	n	125.663	wago3
pk1673	gfp	green	49:pk1673:gfp	n	146.991	wago3
pk1673	gfp	green	50:pk1673:gfp	n	126.603	wago3
pk1673	gfp	green	51:pk1673:gfp	n	127.401	wago3
pk1673	gfp	green	52:pk1673:gfp	n	127.139	wago3
pk1673	gfp	green	53:pk1673:gfp	n	126.882	wago3
pk1673	gfp	green	54:pk1673:gfp	n	159.174	wago3
pk1673	gfp	green	55:pk1673:gfp	n	127.684	wago3
pk1673	gfp	green	56:pk1673:gfp	n	121.947	wago3
pk1673	gfp	green	57:pk1673:gfp	n	125.841	wago3
pk1673	gfp	green	58:pk1673:gfp	n	129.633	wago3
pk1673	gfp	green	59:pk1673:gfp	n	129.857	wago3
pk1673	gfp	green	60:pk1673:gfp	n	126.187	wago3
pk1673	gfp	green	61:pk1673:gfp	n	136.717	wago3
wt	ctrl	red	1:wt:ctrl	n	313.574	wago3
wt	ctrl	red	2:wt:ctrl	n	266.015	wago3
wt	ctrl	red	3:wt:ctrl	n	273.91	wago3
wt	ctrl	red	4:wt:ctrl	n	291.385	wago3
wt	ctrl	red	5:wt:ctrl	n	274.966	wago3
wt	ctrl	red	6:wt:ctrl	n	282.422	wago3
wt	ctrl	red	7:wt:ctrl	n	251.936	wago3
wt	ctrl	red	8:wt:ctrl	n	257.383	wago3
wt	ctrl	red	9:wt:ctrl	n	261.756	wago3
wt	ctrl	red	10:wt:ctrl	n	359.357	wago3
wt	ctrl	red	11:wt:ctrl	n	311.925	wago3
wt	ctrl	red	12:wt:ctrl	n	302.356	wago3
wt	ctrl	red	13:wt:ctrl	n	268.158	wago3
wt	ctrl	red	14:wt:ctrl	n	274.446	wago3
wt	ctrl	red	15:wt:ctrl	n	289.78	wago3
wt	ctrl	red	16:wt:ctrl	n	274.272	wago3
wt	ctrl	red	17:wt:ctrl	n	270.559	wago3
wt	ctrl	red	18:wt:ctrl	n	263.892	wago3
wt	ctrl	red	19:wt:ctrl	n	320.54	wago3
wt	ctrl	red	20:wt:ctrl	n	378.937	wago3
wt	ctrl	red	21:wt:ctrl	n	229.088	wago3
wt	ctrl	red	22:wt:ctrl	n	283.303	wago3
wt	ctrl	red	23:wt:ctrl	n	273.314	wago3
wt	ctrl	red	24:wt:ctrl	n	306.388	wago3
wt	ctrl	red	25:wt:ctrl	n	294.366	wago3
wt	ctrl	red	26:wt:ctrl	n	354.968	wago3
wt	ctrl	red	27:wt:ctrl	n	330.49	wago3
wt	ctrl	red	28:wt:ctrl	n	286.866	wago3
wt	ctrl	red	29:wt:ctrl	n	331.11	wago3
wt	ctrl	red	30:wt:ctrl	n	274.122	wago3
wt	ctrl	red	31:wt:ctrl	n	291.8	wago3
wt	ctrl	red	32:wt:ctrl	n	242.338	wago3
wt	ctrl	red	33:wt:ctrl	n	308.782	wago3
wt	ctrl	red	34:wt:ctrl	n	292.816	wago3
wt	ctrl	red	35:wt:ctrl	n	319.982	wago3
wt	ctrl	red	36:wt:ctrl	n	263.389	wago3
wt	ctrl	red	37:wt:ctrl	n	288.46	wago3
wt	ctrl	red	38:wt:ctrl	n	273.794	wago3
wt	ctrl	red	39:wt:ctrl	n	248.067	wago3
wt	ctrl	red	40:wt:ctrl	n	281.545	wago3
wt	ctrl	red	41:wt:ctrl	n	300.052	wago3
wt	ctrl	red	42:wt:ctrl	n	355.838	wago3
wt	ctrl	red	43:wt:ctrl	n	295.954	wago3
wt	ctrl	red	44:wt:ctrl	n	308.752	wago3
wt	ctrl	red	45:wt:ctrl	n	250.999	wago3
wt	ctrl	red	46:wt:ctrl	n	244.96	wago3
wt	ctrl	red	47:wt:ctrl	n	287.375	wago3
wt	ctrl	red	48:wt:ctrl	n	357.04	wago3
wt	ctrl	red	49:wt:ctrl	n	277.338	wago3
wt	ctrl	red	50:wt:ctrl	n	294.871	wago3
wt	ctrl	red	51:wt:ctrl	n	290.204	wago3
wt	ctrl	red	52:wt:ctrl	n	314.484	wago3
wt	ctrl	red	53:wt:ctrl	n	307.749	wago3
wt	ctrl	red	54:wt:ctrl	n	290.136	wago3
wt	ctrl	red	55:wt:ctrl	n	387.789	wago3
wt	ctrl	red	56:wt:ctrl	n	253.931	wago3
wt	ctrl	red	57:wt:ctrl	n	258.659	wago3
wt	ctrl	red	58:wt:ctrl	n	278.125	wago3
wt	ctrl	red	59:wt:ctrl	n	297.683	wago3
wt	ctrl	red	60:wt:ctrl	y	367.857	wago3
wt	ctrl	red	61:wt:ctrl	n	303.308	wago3
wt	ctrl	red	62:wt:ctrl	n	314.779	wago3
wt	ctrl	red	63:wt:ctrl	n	279.122	wago3
wt	ctrl	red	64:wt:ctrl	n	283.597	wago3
pk1673	ctrl	red	1:pk1673:ctrl	n	241.579	wago3
pk1673	ctrl	red	2:pk1673:ctrl	n	297.932	wago3
pk1673	ctrl	red	3:pk1673:ctrl	n	248.567	wago3
pk1673	ctrl	red	4:pk1673:ctrl	n	245.624	wago3
pk1673	ctrl	red	5:pk1673:ctrl	n	298.504	wago3
pk1673	ctrl	red	6:pk1673:ctrl	n	289.981	wago3
pk1673	ctrl	red	7:pk1673:ctrl	n	270.74	wago3
pk1673	ctrl	red	8:pk1673:ctrl	n	274.615	wago3
pk1673	ctrl	red	9:pk1673:ctrl	n	273.832	wago3
pk1673	ctrl	red	10:pk1673:ctrl	n	316.072	wago3
pk1673	ctrl	red	11:pk1673:ctrl	n	305.376	wago3
pk1673	ctrl	red	12:pk1673:ctrl	n	323.586	wago3
pk1673	ctrl	red	13:pk1673:ctrl	n	262.909	wago3
pk1673	ctrl	red	14:pk1673:ctrl	n	299.403	wago3
pk1673	ctrl	red	15:pk1673:ctrl	n	305.307	wago3
pk1673	ctrl	red	16:pk1673:ctrl	n	255.569	wago3
pk1673	ctrl	red	17:pk1673:ctrl	n	295.91	wago3
pk1673	ctrl	red	18:pk1673:ctrl	n	290.98	wago3
pk1673	ctrl	red	19:pk1673:ctrl	n	266.472	wago3
pk1673	ctrl	red	20:pk1673:ctrl	n	265.516	wago3
pk1673	ctrl	red	21:pk1673:ctrl	n	339.008	wago3
pk1673	ctrl	red	22:pk1673:ctrl	n	292.336	wago3
pk1673	ctrl	red	23:pk1673:ctrl	n	252.338	wago3
pk1673	ctrl	red	24:pk1673:ctrl	n	267.848	wago3
pk1673	ctrl	red	25:pk1673:ctrl	n	325.775	wago3
pk1673	ctrl	red	26:pk1673:ctrl	n	264.152	wago3
pk1673	ctrl	red	27:pk1673:ctrl	n	249.371	wago3
pk1673	ctrl	red	28:pk1673:ctrl	n	316.527	wago3
pk1673	ctrl	red	29:pk1673:ctrl	n	310.071	wago3
pk1673	ctrl	red	30:pk1673:ctrl	n	261.237	wago3
pk1673	ctrl	red	31:pk1673:ctrl	n	277.631	wago3
pk1673	ctrl	red	32:pk1673:ctrl	n	317.68	wago3
pk1673	ctrl	red	33:pk1673:ctrl	n	280.77	wago3
pk1673	ctrl	red	34:pk1673:ctrl	n	266.799	wago3
pk1673	ctrl	red	35:pk1673:ctrl	n	337.838	wago3
pk1673	ctrl	red	36:pk1673:ctrl	n	254.938	wago3
pk1673	ctrl	red	37:pk1673:ctrl	n	327.216	wago3
pk1673	ctrl	red	38:pk1673:ctrl	n	302.918	wago3
pk1673	ctrl	red	39:pk1673:ctrl	n	283.159	wago3
pk1673	ctrl	red	40:pk1673:ctrl	n	285.272	wago3
pk1673	ctrl	red	41:pk1673:ctrl	n	308.275	wago3
pk1673	ctrl	red	42:pk1673:ctrl	n	323.736	wago3
pk1673	ctrl	red	43:pk1673:ctrl	n	265.656	wago3
pk1673	ctrl	red	44:pk1673:ctrl	n	278.781	wago3
pk1673	ctrl	red	45:pk1673:ctrl	n	350.604	wago3
pk1673	ctrl	red	46:pk1673:ctrl	n	294.796	wago3
pk1673	ctrl	red	47:pk1673:ctrl	n	335.829	wago3
pk1673	ctrl	red	48:pk1673:ctrl	n	280.063	wago3
pk1673	ctrl	red	49:pk1673:ctrl	n	279.527	wago3
pk1673	ctrl	red	50:pk1673:ctrl	n	325.599	wago3
pk1673	ctrl	red	51:pk1673:ctrl	n	255.494	wago3
pk1673	ctrl	red	52:pk1673:ctrl	y	307.247	wago3
pk1673	ctrl	red	53:pk1673:ctrl	n	265.556	wago3
pk1673	ctrl	red	54:pk1673:ctrl	n	267.761	wago3
pk1673	ctrl	red	55:pk1673:ctrl	n	311.594	wago3
pk1673	ctrl	red	56:pk1673:ctrl	n	304.927	wago3
pk1673	ctrl	red	57:pk1673:ctrl	n	313.067	wago3
wt	gfp	red	1:wt:gfp	n	283.402	wago3
wt	gfp	red	2:wt:gfp	n	288.149	wago3
wt	gfp	red	3:wt:gfp	n	303.66	wago3
wt	gfp	red	4:wt:gfp	n	278.322	wago3
wt	gfp	red	5:wt:gfp	n	317.678	wago3
wt	gfp	red	6:wt:gfp	y	301.029	wago3
wt	gfp	red	7:wt:gfp	n	253.475	wago3
wt	gfp	red	8:wt:gfp	n	292.081	wago3
wt	gfp	red	9:wt:gfp	n	260.197	wago3
wt	gfp	red	10:wt:gfp	n	282.083	wago3
wt	gfp	red	11:wt:gfp	n	241.082	wago3
wt	gfp	red	12:wt:gfp	n	287.042	wago3
wt	gfp	red	13:wt:gfp	n	312.409	wago3
wt	gfp	red	14:wt:gfp	n	298.246	wago3
wt	gfp	red	15:wt:gfp	n	249.436	wago3
wt	gfp	red	16:wt:gfp	n	298.512	wago3
wt	gfp	red	17:wt:gfp	n	340.332	wago3
wt	gfp	red	18:wt:gfp	n	382.081	wago3
wt	gfp	red	19:wt:gfp	n	329.967	wago3
wt	gfp	red	20:wt:gfp	n	318.16	wago3
wt	gfp	red	21:wt:gfp	n	319.4	wago3
wt	gfp	red	22:wt:gfp	n	280.05	wago3
wt	gfp	red	23:wt:gfp	n	374.773	wago3
wt	gfp	red	24:wt:gfp	n	291.668	wago3
wt	gfp	red	25:wt:gfp	n	253.612	wago3
wt	gfp	red	26:wt:gfp	n	281.596	wago3
wt	gfp	red	27:wt:gfp	n	272.417	wago3
wt	gfp	red	28:wt:gfp	n	250.037	wago3
wt	gfp	red	29:wt:gfp	n	292.816	wago3
wt	gfp	red	30:wt:gfp	n	272	wago3
wt	gfp	red	31:wt:gfp	n	269.83	wago3
wt	gfp	red	32:wt:gfp	n	276.172	wago3
wt	gfp	red	33:wt:gfp	n	288.939	wago3
wt	gfp	red	34:wt:gfp	n	344.306	wago3
wt	gfp	red	35:wt:gfp	n	233.147	wago3
wt	gfp	red	36:wt:gfp	n	296.442	wago3
wt	gfp	red	37:wt:gfp	n	279.595	wago3
wt	gfp	red	38:wt:gfp	n	298.186	wago3
wt	gfp	red	39:wt:gfp	n	377.131	wago3
wt	gfp	red	40:wt:gfp	n	272.872	wago3
wt	gfp	red	41:wt:gfp	n	318.564	wago3
wt	gfp	red	42:wt:gfp	n	303.729	wago3
wt	gfp	red	43:wt:gfp	n	296.362	wago3
wt	gfp	red	44:wt:gfp	n	332.212	wago3
wt	gfp	red	45:wt:gfp	n	339.04	wago3
wt	gfp	red	46:wt:gfp	n	285.18	wago3
wt	gfp	red	47:wt:gfp	n	320.976	wago3
wt	gfp	red	48:wt:gfp	n	233.859	wago3
wt	gfp	red	49:wt:gfp	n	315.03	wago3
wt	gfp	red	50:wt:gfp	n	296.928	wago3
wt	gfp	red	51:wt:gfp	n	297.577	wago3
wt	gfp	red	52:wt:gfp	n	246.352	wago3
wt	gfp	red	53:wt:gfp	n	301.459	wago3
wt	gfp	red	54:wt:gfp	n	312.419	wago3
wt	gfp	red	55:wt:gfp	n	323.005	wago3
pk1673	gfp	red	1:pk1673:gfp	n	273.167	wago3
pk1673	gfp	red	2:pk1673:gfp	n	259.113	wago3
pk1673	gfp	red	3:pk1673:gfp	n	254.074	wago3
pk1673	gfp	red	4:pk1673:gfp	n	256.254	wago3
pk1673	gfp	red	5:pk1673:gfp	n	277.029	wago3
pk1673	gfp	red	6:pk1673:gfp	n	218.016	wago3
pk1673	gfp	red	7:pk1673:gfp	n	281.778	wago3
pk1673	gfp	red	8:pk1673:gfp	y	252.349	wago3
pk1673	gfp	red	9:pk1673:gfp	n	269.043	wago3
pk1673	gfp	red	10:pk1673:gfp	n	245.836	wago3
pk1673	gfp	red	11:pk1673:gfp	n	228.149	wago3
pk1673	gfp	red	12:pk1673:gfp	n	249.914	wago3
pk1673	gfp	red	13:pk1673:gfp	n	269.862	wago3
pk1673	gfp	red	14:pk1673:gfp	n	251.243	wago3
pk1673	gfp	red	15:pk1673:gfp	n	257.647	wago3
pk1673	gfp	red	16:pk1673:gfp	n	248.42	wago3
pk1673	gfp	red	17:pk1673:gfp	n	257.539	wago3
pk1673	gfp	red	18:pk1673:gfp	n	289.859	wago3
pk1673	gfp	red	19:pk1673:gfp	n	255.699	wago3
pk1673	gfp	red	20:pk1673:gfp	n	268.254	wago3
pk1673	gfp	red	21:pk1673:gfp	n	252.015	wago3
pk1673	gfp	red	22:pk1673:gfp	n	238.522	wago3
pk1673	gfp	red	23:pk1673:gfp	n	254.212	wago3
pk1673	gfp	red	24:pk1673:gfp	n	240.092	wago3
pk1673	gfp	red	25:pk1673:gfp	n	241.075	wago3
pk1673	gfp	red	26:pk1673:gfp	n	264.283	wago3
pk1673	gfp	red	27:pk1673:gfp	n	263.975	wago3
pk1673	gfp	red	28:pk1673:gfp	n	257.617	wago3
pk1673	gfp	red	29:pk1673:gfp	n	249.248	wago3
pk1673	gfp	red	30:pk1673:gfp	n	245.275	wago3
pk1673	gfp	red	31:pk1673:gfp	n	246.434	wago3
pk1673	gfp	red	32:pk1673:gfp	n	239.981	wago3
pk1673	gfp	red	33:pk1673:gfp	n	276.956	wago3
pk1673	gfp	red	34:pk1673:gfp	n	261.166	wago3
pk1673	gfp	red	35:pk1673:gfp	n	337.142	wago3
pk1673	gfp	red	36:pk1673:gfp	n	304.948	wago3
pk1673	gfp	red	37:pk1673:gfp	n	286.121	wago3
pk1673	gfp	red	38:pk1673:gfp	n	245.418	wago3
pk1673	gfp	red	39:pk1673:gfp	n	250.964	wago3
pk1673	gfp	red	40:pk1673:gfp	n	250.682	wago3
pk1673	gfp	red	41:pk1673:gfp	n	253.158	wago3
pk1673	gfp	red	42:pk1673:gfp	n	227.436	wago3
pk1673	gfp	red	43:pk1673:gfp	n	265.312	wago3
pk1673	gfp	red	44:pk1673:gfp	n	266.413	wago3
pk1673	gfp	red	45:pk1673:gfp	n	235.864	wago3
pk1673	gfp	red	46:pk1673:gfp	n	247.407	wago3
pk1673	gfp	red	47:pk1673:gfp	n	260.64	wago3
pk1673	gfp	red	48:pk1673:gfp	n	237.272	wago3
pk1673	gfp	red	49:pk1673:gfp	n	276.201	wago3
pk1673	gfp	red	50:pk1673:gfp	n	255.14	wago3
pk1673	gfp	red	51:pk1673:gfp	n	254.298	wago3
pk1673	gfp	red	52:pk1673:gfp	n	276.646	wago3
pk1673	gfp	red	53:pk1673:gfp	n	240.15	wago3
pk1673	gfp	red	54:pk1673:gfp	n	317.019	wago3
pk1673	gfp	red	55:pk1673:gfp	n	246.011	wago3
pk1673	gfp	red	56:pk1673:gfp	n	226.509	wago3
pk1673	gfp	red	57:pk1673:gfp	n	249.021	wago3
pk1673	gfp	red	58:pk1673:gfp	n	276.738	wago3
pk1673	gfp	red	59:pk1673:gfp	n	241.214	wago3
pk1673	gfp	red	60:pk1673:gfp	n	258.529	wago3
pk1673	gfp	red	61:pk1673:gfp	n	267.073	wago3
wt	ctrl	green	1:wt:ctrl	n	303.803	wago4
wt	ctrl	green	2:wt:ctrl	n	282.099	wago4
wt	ctrl	green	3:wt:ctrl	n	303.545	wago4
wt	ctrl	green	4:wt:ctrl	n	306.956	wago4
wt	ctrl	green	5:wt:ctrl	n	311.234	wago4
wt	ctrl	green	6:wt:ctrl	n	285.354	wago4
wt	ctrl	green	7:wt:ctrl	n	299.008	wago4
wt	ctrl	green	8:wt:ctrl	n	278.931	wago4
wt	ctrl	green	9:wt:ctrl	n	292.375	wago4
wt	ctrl	green	10:wt:ctrl	n	257.917	wago4
wt	ctrl	green	11:wt:ctrl	n	312.864	wago4
wt	ctrl	green	12:wt:ctrl	n	224.395	wago4
wt	ctrl	green	13:wt:ctrl	n	300.731	wago4
wt	ctrl	green	14:wt:ctrl	n	294.838	wago4
wt	ctrl	green	15:wt:ctrl	n	290.843	wago4
wt	ctrl	green	16:wt:ctrl	n	364.483	wago4
wt	ctrl	green	17:wt:ctrl	n	405.457	wago4
wt	ctrl	green	18:wt:ctrl	n	391.464	wago4
wt	ctrl	green	19:wt:ctrl	n	177.837	wago4
wt	ctrl	green	20:wt:ctrl	n	285.137	wago4
wt	ctrl	green	21:wt:ctrl	n	214.105	wago4
wt	ctrl	green	22:wt:ctrl	n	287.8	wago4
wt	ctrl	green	23:wt:ctrl	n	351.844	wago4
wt	ctrl	green	24:wt:ctrl	n	340.7	wago4
wt	ctrl	green	25:wt:ctrl	n	220.299	wago4
wt	ctrl	green	26:wt:ctrl	n	297.34	wago4
wt	ctrl	green	27:wt:ctrl	n	265.072	wago4
wt	ctrl	green	28:wt:ctrl	n	321.357	wago4
wt	ctrl	green	29:wt:ctrl	y	297.498	wago4
wt	ctrl	green	30:wt:ctrl	n	270.984	wago4
wt	ctrl	green	31:wt:ctrl	n	254.286	wago4
wt	ctrl	green	32:wt:ctrl	n	351.145	wago4
wt	ctrl	green	33:wt:ctrl	n	256.717	wago4
wt	ctrl	green	34:wt:ctrl	n	393.553	wago4
wt	ctrl	green	35:wt:ctrl	n	282.458	wago4
wt	ctrl	green	36:wt:ctrl	n	257.068	wago4
wt	ctrl	green	37:wt:ctrl	n	231.275	wago4
wt	ctrl	green	38:wt:ctrl	n	304.774	wago4
wt	ctrl	green	39:wt:ctrl	n	279.602	wago4
wt	ctrl	green	40:wt:ctrl	n	298.663	wago4
wt	ctrl	green	41:wt:ctrl	n	257.374	wago4
wt	ctrl	green	42:wt:ctrl	n	253.04	wago4
wt	ctrl	green	43:wt:ctrl	n	241.666	wago4
wt	ctrl	green	44:wt:ctrl	n	330.889	wago4
wt	ctrl	green	45:wt:ctrl	n	210.226	wago4
wt	ctrl	green	46:wt:ctrl	n	287.808	wago4
wt	ctrl	green	47:wt:ctrl	n	262.541	wago4
wt	ctrl	green	48:wt:ctrl	n	355.057	wago4
wt	ctrl	green	49:wt:ctrl	n	328.413	wago4
wt	ctrl	green	50:wt:ctrl	n	243.191	wago4
wt	ctrl	green	51:wt:ctrl	n	340.683	wago4
wt	ctrl	green	52:wt:ctrl	n	284.864	wago4
wt	ctrl	green	53:wt:ctrl	n	310.688	wago4
wt	ctrl	green	54:wt:ctrl	n	387.175	wago4
wt	ctrl	green	55:wt:ctrl	n	335.334	wago4
wt	ctrl	green	56:wt:ctrl	n	345.03	wago4
wt	ctrl	green	57:wt:ctrl	n	387.149	wago4
wt	ctrl	green	58:wt:ctrl	n	275.264	wago4
wt	ctrl	green	59:wt:ctrl	n	245.683	wago4
wt	ctrl	green	60:wt:ctrl	n	236.726	wago4
wt	ctrl	green	61:wt:ctrl	n	276.624	wago4
wt	ctrl	green	62:wt:ctrl	n	452.297	wago4
wt	ctrl	green	63:wt:ctrl	n	277.759	wago4
wt	ctrl	green	64:wt:ctrl	n	376.46	wago4
wt	ctrl	green	65:wt:ctrl	n	224.082	wago4
wt	ctrl	green	66:wt:ctrl	n	266.205	wago4
tm1019	ctrl	green	1:tm1019:ctrl	n	326.727	wago4
tm1019	ctrl	green	2:tm1019:ctrl	n	289.608	wago4
tm1019	ctrl	green	3:tm1019:ctrl	n	313.181	wago4
tm1019	ctrl	green	4:tm1019:ctrl	n	320.464	wago4
tm1019	ctrl	green	5:tm1019:ctrl	n	387.584	wago4
tm1019	ctrl	green	6:tm1019:ctrl	n	253.226	wago4
tm1019	ctrl	green	7:tm1019:ctrl	n	301.534	wago4
tm1019	ctrl	green	8:tm1019:ctrl	n	370.467	wago4
tm1019	ctrl	green	9:tm1019:ctrl	n	260.443	wago4
tm1019	ctrl	green	10:tm1019:ctrl	n	297.355	wago4
tm1019	ctrl	green	11:tm1019:ctrl	n	334.4	wago4
tm1019	ctrl	green	12:tm1019:ctrl	n	236.357	wago4
tm1019	ctrl	green	13:tm1019:ctrl	n	337.349	wago4
tm1019	ctrl	green	14:tm1019:ctrl	n	351.471	wago4
tm1019	ctrl	green	15:tm1019:ctrl	n	318.719	wago4
tm1019	ctrl	green	16:tm1019:ctrl	n	281.504	wago4
tm1019	ctrl	green	17:tm1019:ctrl	n	275.37	wago4
tm1019	ctrl	green	18:tm1019:ctrl	n	393.18	wago4
tm1019	ctrl	green	19:tm1019:ctrl	n	318.983	wago4
tm1019	ctrl	green	20:tm1019:ctrl	n	299.654	wago4
tm1019	ctrl	green	21:tm1019:ctrl	n	302.353	wago4
tm1019	ctrl	green	22:tm1019:ctrl	n	256.633	wago4
tm1019	ctrl	green	23:tm1019:ctrl	n	264.957	wago4
tm1019	ctrl	green	24:tm1019:ctrl	n	335.289	wago4
tm1019	ctrl	green	25:tm1019:ctrl	n	262.521	wago4
tm1019	ctrl	green	26:tm1019:ctrl	n	352.497	wago4
tm1019	ctrl	green	27:tm1019:ctrl	n	311.491	wago4
tm1019	ctrl	green	28:tm1019:ctrl	n	304.112	wago4
tm1019	ctrl	green	29:tm1019:ctrl	n	271.551	wago4
tm1019	ctrl	green	30:tm1019:ctrl	n	245.678	wago4
tm1019	ctrl	green	31:tm1019:ctrl	n	359.898	wago4
tm1019	ctrl	green	32:tm1019:ctrl	n	301.532	wago4
tm1019	ctrl	green	33:tm1019:ctrl	n	288.143	wago4
tm1019	ctrl	green	34:tm1019:ctrl	n	342.328	wago4
tm1019	ctrl	green	35:tm1019:ctrl	n	275.633	wago4
tm1019	ctrl	green	36:tm1019:ctrl	n	266.384	wago4
tm1019	ctrl	green	37:tm1019:ctrl	n	400.788	wago4
tm1019	ctrl	green	38:tm1019:ctrl	n	302.512	wago4
tm1019	ctrl	green	39:tm1019:ctrl	n	297.25	wago4
tm1019	ctrl	green	40:tm1019:ctrl	n	303.815	wago4
tm1019	ctrl	green	41:tm1019:ctrl	n	352.088	wago4
tm1019	ctrl	green	42:tm1019:ctrl	n	250.09	wago4
tm1019	ctrl	green	43:tm1019:ctrl	n	236.566	wago4
tm1019	ctrl	green	44:tm1019:ctrl	n	331.007	wago4
tm1019	ctrl	green	45:tm1019:ctrl	n	289.121	wago4
tm1019	ctrl	green	46:tm1019:ctrl	n	398.611	wago4
tm1019	ctrl	green	47:tm1019:ctrl	n	329.193	wago4
tm1019	ctrl	green	48:tm1019:ctrl	y	330.734	wago4
tm1019	ctrl	green	49:tm1019:ctrl	n	350.196	wago4
tm1019	ctrl	green	50:tm1019:ctrl	n	355.59	wago4
tm1019	ctrl	green	51:tm1019:ctrl	n	258.453	wago4
tm1019	ctrl	green	52:tm1019:ctrl	n	250.26	wago4
tm1019	ctrl	green	53:tm1019:ctrl	n	362.195	wago4
tm1019	ctrl	green	54:tm1019:ctrl	n	320.894	wago4
tm1019	ctrl	green	55:tm1019:ctrl	n	350.811	wago4
tm1019	ctrl	green	56:tm1019:ctrl	n	353.929	wago4
tm1019	ctrl	green	57:tm1019:ctrl	n	363.101	wago4
wt	gfp	green	1:wt:gfp	n	132.514	wago4
wt	gfp	green	2:wt:gfp	n	230.998	wago4
wt	gfp	green	3:wt:gfp	n	133.425	wago4
wt	gfp	green	4:wt:gfp	n	130.486	wago4
wt	gfp	green	5:wt:gfp	n	127.583	wago4
wt	gfp	green	6:wt:gfp	n	139.838	wago4
wt	gfp	green	7:wt:gfp	n	158.251	wago4
wt	gfp	green	8:wt:gfp	n	135.403	wago4
wt	gfp	green	9:wt:gfp	n	134.665	wago4
wt	gfp	green	10:wt:gfp	n	131.987	wago4
wt	gfp	green	11:wt:gfp	n	127.091	wago4
wt	gfp	green	12:wt:gfp	n	133.458	wago4
wt	gfp	green	13:wt:gfp	n	138.642	wago4
wt	gfp	green	14:wt:gfp	n	145.996	wago4
wt	gfp	green	15:wt:gfp	n	138.117	wago4
wt	gfp	green	16:wt:gfp	n	141.444	wago4
wt	gfp	green	17:wt:gfp	n	133.02	wago4
wt	gfp	green	18:wt:gfp	n	169.253	wago4
wt	gfp	green	19:wt:gfp	n	138.888	wago4
wt	gfp	green	20:wt:gfp	n	134.036	wago4
wt	gfp	green	21:wt:gfp	n	147.074	wago4
wt	gfp	green	22:wt:gfp	n	152.198	wago4
wt	gfp	green	23:wt:gfp	n	129.175	wago4
wt	gfp	green	24:wt:gfp	n	135.779	wago4
wt	gfp	green	25:wt:gfp	n	129.606	wago4
wt	gfp	green	26:wt:gfp	n	128.024	wago4
wt	gfp	green	27:wt:gfp	n	225.801	wago4
wt	gfp	green	28:wt:gfp	n	125.625	wago4
wt	gfp	green	29:wt:gfp	n	235.952	wago4
wt	gfp	green	30:wt:gfp	n	139.25	wago4
wt	gfp	green	31:wt:gfp	n	134.386	wago4
wt	gfp	green	32:wt:gfp	n	208.301	wago4
wt	gfp	green	33:wt:gfp	n	202.356	wago4
wt	gfp	green	34:wt:gfp	n	153.993	wago4
wt	gfp	green	35:wt:gfp	n	207.891	wago4
wt	gfp	green	36:wt:gfp	n	139.797	wago4
wt	gfp	green	37:wt:gfp	n	128.871	wago4
wt	gfp	green	38:wt:gfp	n	170.187	wago4
wt	gfp	green	39:wt:gfp	n	146.864	wago4
wt	gfp	green	40:wt:gfp	n	127.854	wago4
wt	gfp	green	41:wt:gfp	n	133.279	wago4
wt	gfp	green	42:wt:gfp	n	126.299	wago4
wt	gfp	green	43:wt:gfp	n	131.835	wago4
wt	gfp	green	44:wt:gfp	n	142.147	wago4
wt	gfp	green	45:wt:gfp	n	132.486	wago4
wt	gfp	green	46:wt:gfp	n	129.421	wago4
wt	gfp	green	47:wt:gfp	n	131.153	wago4
wt	gfp	green	48:wt:gfp	n	183.845	wago4
wt	gfp	green	49:wt:gfp	n	127.701	wago4
wt	gfp	green	50:wt:gfp	n	129.476	wago4
wt	gfp	green	51:wt:gfp	n	227.817	wago4
wt	gfp	green	52:wt:gfp	n	142.101	wago4
wt	gfp	green	53:wt:gfp	n	137.01	wago4
wt	gfp	green	54:wt:gfp	n	126.712	wago4
wt	gfp	green	55:wt:gfp	n	131.643	wago4
wt	gfp	green	56:wt:gfp	n	139.722	wago4
wt	gfp	green	57:wt:gfp	n	146.763	wago4
wt	gfp	green	58:wt:gfp	n	129.814	wago4
wt	gfp	green	59:wt:gfp	n	133.607	wago4
wt	gfp	green	60:wt:gfp	y	136.494	wago4
wt	gfp	green	61:wt:gfp	n	128.581	wago4
wt	gfp	green	62:wt:gfp	n	128.289	wago4
wt	gfp	green	63:wt:gfp	n	137.405	wago4
wt	gfp	green	64:wt:gfp	n	134.225	wago4
tm1019	gfp	green	1:tm1019:gfp	n	448.796	wago4
tm1019	gfp	green	2:tm1019:gfp	n	349.14	wago4
tm1019	gfp	green	3:tm1019:gfp	n	381.599	wago4
tm1019	gfp	green	4:tm1019:gfp	n	265.597	wago4
tm1019	gfp	green	5:tm1019:gfp	n	300.493	wago4
tm1019	gfp	green	6:tm1019:gfp	n	296.747	wago4
tm1019	gfp	green	7:tm1019:gfp	n	299.683	wago4
tm1019	gfp	green	8:tm1019:gfp	n	328.189	wago4
tm1019	gfp	green	9:tm1019:gfp	n	262.474	wago4
tm1019	gfp	green	10:tm1019:gfp	n	266.429	wago4
tm1019	gfp	green	11:tm1019:gfp	n	379.109	wago4
tm1019	gfp	green	12:tm1019:gfp	n	329.853	wago4
tm1019	gfp	green	13:tm1019:gfp	n	417.964	wago4
tm1019	gfp	green	14:tm1019:gfp	n	279.708	wago4
tm1019	gfp	green	15:tm1019:gfp	n	326.628	wago4
tm1019	gfp	green	16:tm1019:gfp	n	343.715	wago4
tm1019	gfp	green	17:tm1019:gfp	n	337.512	wago4
tm1019	gfp	green	18:tm1019:gfp	n	287.675	wago4
tm1019	gfp	green	19:tm1019:gfp	n	326.356	wago4
tm1019	gfp	green	20:tm1019:gfp	n	249.889	wago4
tm1019	gfp	green	21:tm1019:gfp	n	251.133	wago4
tm1019	gfp	green	22:tm1019:gfp	n	295.561	wago4
tm1019	gfp	green	23:tm1019:gfp	n	257.598	wago4
tm1019	gfp	green	24:tm1019:gfp	n	348.199	wago4
tm1019	gfp	green	25:tm1019:gfp	n	482.443	wago4
tm1019	gfp	green	26:tm1019:gfp	n	152.313	wago4
tm1019	gfp	green	27:tm1019:gfp	y	350.55	wago4
tm1019	gfp	green	28:tm1019:gfp	n	253.324	wago4
tm1019	gfp	green	29:tm1019:gfp	n	306.451	wago4
tm1019	gfp	green	30:tm1019:gfp	n	358.023	wago4
tm1019	gfp	green	31:tm1019:gfp	n	263.17	wago4
tm1019	gfp	green	32:tm1019:gfp	n	285.76	wago4
tm1019	gfp	green	33:tm1019:gfp	n	342.779	wago4
tm1019	gfp	green	34:tm1019:gfp	n	352.019	wago4
tm1019	gfp	green	35:tm1019:gfp	n	257.346	wago4
tm1019	gfp	green	36:tm1019:gfp	n	287.635	wago4
tm1019	gfp	green	37:tm1019:gfp	n	290.877	wago4
tm1019	gfp	green	38:tm1019:gfp	n	280.884	wago4
tm1019	gfp	green	39:tm1019:gfp	n	301.76	wago4
tm1019	gfp	green	40:tm1019:gfp	n	201.062	wago4
tm1019	gfp	green	41:tm1019:gfp	n	274.052	wago4
tm1019	gfp	green	42:tm1019:gfp	n	394.075	wago4
tm1019	gfp	green	43:tm1019:gfp	n	369.572	wago4
tm1019	gfp	green	44:tm1019:gfp	n	244.425	wago4
tm1019	gfp	green	45:tm1019:gfp	n	300.069	wago4
tm1019	gfp	green	46:tm1019:gfp	n	349.093	wago4
tm1019	gfp	green	47:tm1019:gfp	n	295.446	wago4
tm1019	gfp	green	48:tm1019:gfp	n	350.689	wago4
tm1019	gfp	green	49:tm1019:gfp	n	328.916	wago4
tm1019	gfp	green	50:tm1019:gfp	n	349.873	wago4
tm1019	gfp	green	51:tm1019:gfp	n	271.708	wago4
tm1019	gfp	green	52:tm1019:gfp	n	249.368	wago4
tm1019	gfp	green	53:tm1019:gfp	n	293.619	wago4
tm1019	gfp	green	54:tm1019:gfp	n	294.526	wago4
tm1019	gfp	green	55:tm1019:gfp	n	319.707	wago4
tm1019	gfp	green	56:tm1019:gfp	n	343.576	wago4
tm1019	gfp	green	57:tm1019:gfp	n	256.953	wago4
tm1019	gfp	green	58:tm1019:gfp	n	302.739	wago4
wt	ctrl	red	1:wt:ctrl	n	345.083	wago4
wt	ctrl	red	2:wt:ctrl	n	270.424	wago4
wt	ctrl	red	3:wt:ctrl	n	249.705	wago4
wt	ctrl	red	4:wt:ctrl	n	291.792	wago4
wt	ctrl	red	5:wt:ctrl	n	258.629	wago4
wt	ctrl	red	6:wt:ctrl	n	281.855	wago4
wt	ctrl	red	7:wt:ctrl	n	290.996	wago4
wt	ctrl	red	8:wt:ctrl	n	267.032	wago4
wt	ctrl	red	9:wt:ctrl	n	263.004	wago4
wt	ctrl	red	10:wt:ctrl	n	228.367	wago4
wt	ctrl	red	11:wt:ctrl	n	307.47	wago4
wt	ctrl	red	12:wt:ctrl	n	283.945	wago4
wt	ctrl	red	13:wt:ctrl	n	286	wago4
wt	ctrl	red	14:wt:ctrl	n	294.978	wago4
wt	ctrl	red	15:wt:ctrl	n	264.062	wago4
wt	ctrl	red	16:wt:ctrl	n	273.331	wago4
wt	ctrl	red	17:wt:ctrl	n	310.091	wago4
wt	ctrl	red	18:wt:ctrl	n	281.851	wago4
wt	ctrl	red	19:wt:ctrl	n	244.724	wago4
wt	ctrl	red	20:wt:ctrl	n	289.609	wago4
wt	ctrl	red	21:wt:ctrl	n	242.577	wago4
wt	ctrl	red	22:wt:ctrl	n	284.49	wago4
wt	ctrl	red	23:wt:ctrl	n	276.516	wago4
wt	ctrl	red	24:wt:ctrl	n	279.544	wago4
wt	ctrl	red	25:wt:ctrl	n	218.96	wago4
wt	ctrl	red	26:wt:ctrl	n	273.543	wago4
wt	ctrl	red	27:wt:ctrl	n	233.906	wago4
wt	ctrl	red	28:wt:ctrl	n	356.052	wago4
wt	ctrl	red	29:wt:ctrl	y	277.453	wago4
wt	ctrl	red	30:wt:ctrl	n	257.429	wago4
wt	ctrl	red	31:wt:ctrl	n	260.718	wago4
wt	ctrl	red	32:wt:ctrl	n	351.936	wago4
wt	ctrl	red	33:wt:ctrl	n	266.641	wago4
wt	ctrl	red	34:wt:ctrl	n	320.719	wago4
wt	ctrl	red	35:wt:ctrl	n	279.388	wago4
wt	ctrl	red	36:wt:ctrl	n	269.744	wago4
wt	ctrl	red	37:wt:ctrl	n	270.079	wago4
wt	ctrl	red	38:wt:ctrl	n	289.06	wago4
wt	ctrl	red	39:wt:ctrl	n	255.676	wago4
wt	ctrl	red	40:wt:ctrl	n	265.729	wago4
wt	ctrl	red	41:wt:ctrl	n	300.469	wago4
wt	ctrl	red	42:wt:ctrl	n	219.641	wago4
wt	ctrl	red	43:wt:ctrl	n	239.057	wago4
wt	ctrl	red	44:wt:ctrl	n	337.709	wago4
wt	ctrl	red	45:wt:ctrl	n	260.93	wago4
wt	ctrl	red	46:wt:ctrl	n	266.813	wago4
wt	ctrl	red	47:wt:ctrl	n	265.215	wago4
wt	ctrl	red	48:wt:ctrl	n	344.078	wago4
wt	ctrl	red	49:wt:ctrl	n	278.455	wago4
wt	ctrl	red	50:wt:ctrl	n	265.875	wago4
wt	ctrl	red	51:wt:ctrl	n	281.934	wago4
wt	ctrl	red	52:wt:ctrl	n	256.037	wago4
wt	ctrl	red	53:wt:ctrl	n	286.111	wago4
wt	ctrl	red	54:wt:ctrl	n	322.004	wago4
wt	ctrl	red	55:wt:ctrl	n	300.267	wago4
wt	ctrl	red	56:wt:ctrl	n	280.524	wago4
wt	ctrl	red	57:wt:ctrl	n	210.983	wago4
wt	ctrl	red	58:wt:ctrl	n	242.503	wago4
wt	ctrl	red	59:wt:ctrl	n	274.124	wago4
wt	ctrl	red	60:wt:ctrl	n	272.145	wago4
wt	ctrl	red	61:wt:ctrl	n	231.657	wago4
wt	ctrl	red	62:wt:ctrl	n	293.502	wago4
wt	ctrl	red	63:wt:ctrl	n	274.728	wago4
wt	ctrl	red	64:wt:ctrl	n	349.573	wago4
wt	ctrl	red	65:wt:ctrl	n	228.821	wago4
wt	ctrl	red	66:wt:ctrl	n	274.046	wago4
tm1019	ctrl	red	1:tm1019:ctrl	n	298.783	wago4
tm1019	ctrl	red	2:tm1019:ctrl	n	307.858	wago4
tm1019	ctrl	red	3:tm1019:ctrl	n	288.284	wago4
tm1019	ctrl	red	4:tm1019:ctrl	n	307.399	wago4
tm1019	ctrl	red	5:tm1019:ctrl	n	294.997	wago4
tm1019	ctrl	red	6:tm1019:ctrl	n	286.57	wago4
tm1019	ctrl	red	7:tm1019:ctrl	n	354.284	wago4
tm1019	ctrl	red	8:tm1019:ctrl	n	352.251	wago4
tm1019	ctrl	red	9:tm1019:ctrl	n	267.876	wago4
tm1019	ctrl	red	10:tm1019:ctrl	n	296.679	wago4
tm1019	ctrl	red	11:tm1019:ctrl	n	272.145	wago4
tm1019	ctrl	red	12:tm1019:ctrl	n	306.673	wago4
tm1019	ctrl	red	13:tm1019:ctrl	n	343.839	wago4
tm1019	ctrl	red	14:tm1019:ctrl	n	311.572	wago4
tm1019	ctrl	red	15:tm1019:ctrl	n	350.52	wago4
tm1019	ctrl	red	16:tm1019:ctrl	n	283.841	wago4
tm1019	ctrl	red	17:tm1019:ctrl	n	300.844	wago4
tm1019	ctrl	red	18:tm1019:ctrl	n	397.87	wago4
tm1019	ctrl	red	19:tm1019:ctrl	n	305.41	wago4
tm1019	ctrl	red	20:tm1019:ctrl	n	292.621	wago4
tm1019	ctrl	red	21:tm1019:ctrl	n	364.733	wago4
tm1019	ctrl	red	22:tm1019:ctrl	n	290.035	wago4
tm1019	ctrl	red	23:tm1019:ctrl	n	280.527	wago4
tm1019	ctrl	red	24:tm1019:ctrl	n	436.823	wago4
tm1019	ctrl	red	25:tm1019:ctrl	n	283.748	wago4
tm1019	ctrl	red	26:tm1019:ctrl	n	339.134	wago4
tm1019	ctrl	red	27:tm1019:ctrl	n	311.105	wago4
tm1019	ctrl	red	28:tm1019:ctrl	n	263.467	wago4
tm1019	ctrl	red	29:tm1019:ctrl	n	332.981	wago4
tm1019	ctrl	red	30:tm1019:ctrl	n	288.169	wago4
tm1019	ctrl	red	31:tm1019:ctrl	n	359.945	wago4
tm1019	ctrl	red	32:tm1019:ctrl	n	355.195	wago4
tm1019	ctrl	red	33:tm1019:ctrl	n	275.328	wago4
tm1019	ctrl	red	34:tm1019:ctrl	n	442.146	wago4
tm1019	ctrl	red	35:tm1019:ctrl	n	308.044	wago4
tm1019	ctrl	red	36:tm1019:ctrl	n	292.138	wago4
tm1019	ctrl	red	37:tm1019:ctrl	n	300.424	wago4
tm1019	ctrl	red	38:tm1019:ctrl	n	325.166	wago4
tm1019	ctrl	red	39:tm1019:ctrl	n	361.58	wago4
tm1019	ctrl	red	40:tm1019:ctrl	n	285.549	wago4
tm1019	ctrl	red	41:tm1019:ctrl	n	263.257	wago4
tm1019	ctrl	red	42:tm1019:ctrl	n	287.226	wago4
tm1019	ctrl	red	43:tm1019:ctrl	n	284.777	wago4
tm1019	ctrl	red	44:tm1019:ctrl	n	303.792	wago4
tm1019	ctrl	red	45:tm1019:ctrl	n	287.818	wago4
tm1019	ctrl	red	46:tm1019:ctrl	n	357.969	wago4
tm1019	ctrl	red	47:tm1019:ctrl	n	302.012	wago4
tm1019	ctrl	red	48:tm1019:ctrl	y	352.754	wago4
tm1019	ctrl	red	49:tm1019:ctrl	n	271.644	wago4
tm1019	ctrl	red	50:tm1019:ctrl	n	290.551	wago4
tm1019	ctrl	red	51:tm1019:ctrl	n	352.94	wago4
tm1019	ctrl	red	52:tm1019:ctrl	n	268.634	wago4
tm1019	ctrl	red	53:tm1019:ctrl	n	329.138	wago4
tm1019	ctrl	red	54:tm1019:ctrl	n	296.52	wago4
tm1019	ctrl	red	55:tm1019:ctrl	n	314.119	wago4
tm1019	ctrl	red	56:tm1019:ctrl	n	323.843	wago4
tm1019	ctrl	red	57:tm1019:ctrl	n	302.231	wago4
wt	gfp	red	1:wt:gfp	n	320.97	wago4
wt	gfp	red	2:wt:gfp	n	348.054	wago4
wt	gfp	red	3:wt:gfp	n	299.569	wago4
wt	gfp	red	4:wt:gfp	n	402.917	wago4
wt	gfp	red	5:wt:gfp	n	259.92	wago4
wt	gfp	red	6:wt:gfp	n	292.323	wago4
wt	gfp	red	7:wt:gfp	n	306.098	wago4
wt	gfp	red	8:wt:gfp	n	336.259	wago4
wt	gfp	red	9:wt:gfp	n	321.899	wago4
wt	gfp	red	10:wt:gfp	n	271.682	wago4
wt	gfp	red	11:wt:gfp	n	277.862	wago4
wt	gfp	red	12:wt:gfp	n	303.334	wago4
wt	gfp	red	13:wt:gfp	n	280.399	wago4
wt	gfp	red	14:wt:gfp	n	272.006	wago4
wt	gfp	red	15:wt:gfp	n	310.851	wago4
wt	gfp	red	16:wt:gfp	n	232.829	wago4
wt	gfp	red	17:wt:gfp	n	290.979	wago4
wt	gfp	red	18:wt:gfp	n	310.363	wago4
wt	gfp	red	19:wt:gfp	n	331.655	wago4
wt	gfp	red	20:wt:gfp	n	352.98	wago4
wt	gfp	red	21:wt:gfp	n	342.22	wago4
wt	gfp	red	22:wt:gfp	n	336.443	wago4
wt	gfp	red	23:wt:gfp	n	284.233	wago4
wt	gfp	red	24:wt:gfp	n	315.161	wago4
wt	gfp	red	25:wt:gfp	n	256.687	wago4
wt	gfp	red	26:wt:gfp	n	279.68	wago4
wt	gfp	red	27:wt:gfp	n	296.214	wago4
wt	gfp	red	28:wt:gfp	n	285.377	wago4
wt	gfp	red	29:wt:gfp	n	300.54	wago4
wt	gfp	red	30:wt:gfp	n	319.972	wago4
wt	gfp	red	31:wt:gfp	n	287.345	wago4
wt	gfp	red	32:wt:gfp	n	274.322	wago4
wt	gfp	red	33:wt:gfp	n	286.159	wago4
wt	gfp	red	34:wt:gfp	n	282.528	wago4
wt	gfp	red	35:wt:gfp	n	303.963	wago4
wt	gfp	red	36:wt:gfp	n	289.021	wago4
wt	gfp	red	37:wt:gfp	n	298.556	wago4
wt	gfp	red	38:wt:gfp	n	305.67	wago4
wt	gfp	red	39:wt:gfp	n	306.029	wago4
wt	gfp	red	40:wt:gfp	n	315.761	wago4
wt	gfp	red	41:wt:gfp	n	332.94	wago4
wt	gfp	red	42:wt:gfp	n	330.467	wago4
wt	gfp	red	43:wt:gfp	n	343.093	wago4
wt	gfp	red	44:wt:gfp	n	299.349	wago4
wt	gfp	red	45:wt:gfp	n	320.012	wago4
wt	gfp	red	46:wt:gfp	n	305.177	wago4
wt	gfp	red	47:wt:gfp	n	323.914	wago4
wt	gfp	red	48:wt:gfp	n	411.817	wago4
wt	gfp	red	49:wt:gfp	n	351.554	wago4
wt	gfp	red	50:wt:gfp	n	301.056	wago4
wt	gfp	red	51:wt:gfp	n	293.551	wago4
wt	gfp	red	52:wt:gfp	n	407.987	wago4
wt	gfp	red	53:wt:gfp	n	314.492	wago4
wt	gfp	red	54:wt:gfp	n	306.402	wago4
wt	gfp	red	55:wt:gfp	n	346.414	wago4
wt	gfp	red	56:wt:gfp	n	266.537	wago4
wt	gfp	red	57:wt:gfp	n	322.992	wago4
wt	gfp	red	58:wt:gfp	n	297.051	wago4
wt	gfp	red	59:wt:gfp	n	290.9	wago4
wt	gfp	red	60:wt:gfp	y	278.724	wago4
wt	gfp	red	61:wt:gfp	n	298.996	wago4
wt	gfp	red	62:wt:gfp	n	330.031	wago4
wt	gfp	red	63:wt:gfp	n	297.864	wago4
wt	gfp	red	64:wt:gfp	n	290.685	wago4
tm1019	gfp	red	1:tm1019:gfp	n	365.241	wago4
tm1019	gfp	red	2:tm1019:gfp	n	306.589	wago4
tm1019	gfp	red	3:tm1019:gfp	n	292.065	wago4
tm1019	gfp	red	4:tm1019:gfp	n	275.567	wago4
tm1019	gfp	red	5:tm1019:gfp	n	293.898	wago4
tm1019	gfp	red	6:tm1019:gfp	n	321.46	wago4
tm1019	gfp	red	7:tm1019:gfp	n	295.136	wago4
tm1019	gfp	red	8:tm1019:gfp	n	306.184	wago4
tm1019	gfp	red	9:tm1019:gfp	n	255.739	wago4
tm1019	gfp	red	10:tm1019:gfp	n	277.403	wago4
tm1019	gfp	red	11:tm1019:gfp	n	323.874	wago4
tm1019	gfp	red	12:tm1019:gfp	n	344.902	wago4
tm1019	gfp	red	13:tm1019:gfp	n	358.819	wago4
tm1019	gfp	red	14:tm1019:gfp	n	297.197	wago4
tm1019	gfp	red	15:tm1019:gfp	n	318.606	wago4
tm1019	gfp	red	16:tm1019:gfp	n	351.865	wago4
tm1019	gfp	red	17:tm1019:gfp	n	353.843	wago4
tm1019	gfp	red	18:tm1019:gfp	n	276.364	wago4
tm1019	gfp	red	19:tm1019:gfp	n	284.979	wago4
tm1019	gfp	red	20:tm1019:gfp	n	287.722	wago4
tm1019	gfp	red	21:tm1019:gfp	n	283.01	wago4
tm1019	gfp	red	22:tm1019:gfp	n	267.384	wago4
tm1019	gfp	red	23:tm1019:gfp	n	283.153	wago4
tm1019	gfp	red	24:tm1019:gfp	n	336.04	wago4
tm1019	gfp	red	25:tm1019:gfp	n	291.145	wago4
tm1019	gfp	red	26:tm1019:gfp	n	218.671	wago4
tm1019	gfp	red	27:tm1019:gfp	y	300.009	wago4
tm1019	gfp	red	28:tm1019:gfp	n	279.955	wago4
tm1019	gfp	red	29:tm1019:gfp	n	336.461	wago4
tm1019	gfp	red	30:tm1019:gfp	n	285.387	wago4
tm1019	gfp	red	31:tm1019:gfp	n	287.484	wago4
tm1019	gfp	red	32:tm1019:gfp	n	283.962	wago4
tm1019	gfp	red	33:tm1019:gfp	n	274.362	wago4
tm1019	gfp	red	34:tm1019:gfp	n	313.338	wago4
tm1019	gfp	red	35:tm1019:gfp	n	284.608	wago4
tm1019	gfp	red	36:tm1019:gfp	n	274.82	wago4
tm1019	gfp	red	37:tm1019:gfp	n	314.08	wago4
tm1019	gfp	red	38:tm1019:gfp	n	306.141	wago4
tm1019	gfp	red	39:tm1019:gfp	n	293.062	wago4
tm1019	gfp	red	40:tm1019:gfp	n	241.327	wago4
tm1019	gfp	red	41:tm1019:gfp	n	266.217	wago4
tm1019	gfp	red	42:tm1019:gfp	n	323.718	wago4
tm1019	gfp	red	43:tm1019:gfp	n	273.49	wago4
tm1019	gfp	red	44:tm1019:gfp	n	259.979	wago4
tm1019	gfp	red	45:tm1019:gfp	n	297.707	wago4
tm1019	gfp	red	46:tm1019:gfp	n	302.497	wago4
tm1019	gfp	red	47:tm1019:gfp	n	299.841	wago4
tm1019	gfp	red	48:tm1019:gfp	n	316.954	wago4
tm1019	gfp	red	49:tm1019:gfp	n	226.389	wago4
tm1019	gfp	red	50:tm1019:gfp	n	287.976	wago4
tm1019	gfp	red	51:tm1019:gfp	n	265.108	wago4
tm1019	gfp	red	52:tm1019:gfp	n	277.947	wago4
tm1019	gfp	red	53:tm1019:gfp	n	295.088	wago4
tm1019	gfp	red	54:tm1019:gfp	n	345.325	wago4
tm1019	gfp	red	55:tm1019:gfp	n	264.433	wago4
tm1019	gfp	red	56:tm1019:gfp	n	330.799	wago4
tm1019	gfp	red	57:tm1019:gfp	n	283.132	wago4
tm1019	gfp	red	58:tm1019:gfp	n	295.646	wago4
wt	ctrl	green	1:wt:ctrl	n	277.267	hrde1
wt	ctrl	green	2:wt:ctrl	n	343.372	hrde1
wt	ctrl	green	3:wt:ctrl	n	185.09	hrde1
wt	ctrl	green	4:wt:ctrl	n	266.271	hrde1
wt	ctrl	green	5:wt:ctrl	n	239.181	hrde1
wt	ctrl	green	6:wt:ctrl	n	257.35	hrde1
wt	ctrl	green	7:wt:ctrl	n	290.62	hrde1
wt	ctrl	green	8:wt:ctrl	n	273.238	hrde1
wt	ctrl	green	9:wt:ctrl	n	367.272	hrde1
wt	ctrl	green	10:wt:ctrl	n	310.161	hrde1
wt	ctrl	green	11:wt:ctrl	n	298.089	hrde1
wt	ctrl	green	12:wt:ctrl	n	275.985	hrde1
wt	ctrl	green	13:wt:ctrl	n	239.512	hrde1
wt	ctrl	green	14:wt:ctrl	n	274.546	hrde1
wt	ctrl	green	15:wt:ctrl	n	272.796	hrde1
wt	ctrl	green	16:wt:ctrl	n	273.183	hrde1
wt	ctrl	green	17:wt:ctrl	n	210.344	hrde1
wt	ctrl	green	18:wt:ctrl	n	318.298	hrde1
wt	ctrl	green	19:wt:ctrl	n	293.778	hrde1
wt	ctrl	green	20:wt:ctrl	y	303.136	hrde1
wt	ctrl	green	21:wt:ctrl	n	216.56	hrde1
wt	ctrl	green	22:wt:ctrl	n	272.774	hrde1
wt	ctrl	green	23:wt:ctrl	n	340.527	hrde1
wt	ctrl	green	24:wt:ctrl	n	259.455	hrde1
wt	ctrl	green	25:wt:ctrl	n	284.781	hrde1
wt	ctrl	green	26:wt:ctrl	n	356.333	hrde1
wt	ctrl	green	27:wt:ctrl	n	318.112	hrde1
wt	ctrl	green	28:wt:ctrl	n	254.923	hrde1
wt	ctrl	green	29:wt:ctrl	n	274.465	hrde1
wt	ctrl	green	30:wt:ctrl	n	281.295	hrde1
wt	ctrl	green	31:wt:ctrl	n	259.85	hrde1
wt	ctrl	green	32:wt:ctrl	n	250.252	hrde1
wt	ctrl	green	33:wt:ctrl	n	207.744	hrde1
wt	ctrl	green	34:wt:ctrl	n	281.737	hrde1
wt	ctrl	green	35:wt:ctrl	n	199.489	hrde1
wt	ctrl	green	36:wt:ctrl	n	246.766	hrde1
wt	ctrl	green	37:wt:ctrl	n	237.59	hrde1
wt	ctrl	green	38:wt:ctrl	n	283.1	hrde1
wt	ctrl	green	39:wt:ctrl	n	275.705	hrde1
wt	ctrl	green	40:wt:ctrl	n	295.315	hrde1
wt	ctrl	green	41:wt:ctrl	n	257.577	hrde1
wt	ctrl	green	42:wt:ctrl	n	268.156	hrde1
wt	ctrl	green	43:wt:ctrl	n	257.962	hrde1
wt	ctrl	green	44:wt:ctrl	n	296.007	hrde1
wt	ctrl	green	45:wt:ctrl	n	284.61	hrde1
wt	ctrl	green	46:wt:ctrl	n	287.207	hrde1
wt	ctrl	green	47:wt:ctrl	n	368.689	hrde1
wt	ctrl	green	48:wt:ctrl	n	251.801	hrde1
wt	ctrl	green	49:wt:ctrl	n	264.101	hrde1
wt	ctrl	green	50:wt:ctrl	n	270.552	hrde1
wt	ctrl	green	51:wt:ctrl	n	210.728	hrde1
wt	ctrl	green	52:wt:ctrl	n	238.679	hrde1
wt	ctrl	green	53:wt:ctrl	n	285.674	hrde1
wt	ctrl	green	54:wt:ctrl	n	304.36	hrde1
wt	ctrl	green	55:wt:ctrl	n	315.918	hrde1
wt	ctrl	green	56:wt:ctrl	n	283.8	hrde1
wt	ctrl	green	57:wt:ctrl	n	299.936	hrde1
wt	ctrl	green	58:wt:ctrl	n	283.773	hrde1
wt	ctrl	green	59:wt:ctrl	n	278.102	hrde1
wt	ctrl	green	60:wt:ctrl	n	302.131	hrde1
wt	ctrl	green	61:wt:ctrl	n	228.529	hrde1
wt	ctrl	green	62:wt:ctrl	n	224.622	hrde1
wt	gfp	green	1:wt:gfp	n	131.81	hrde1
wt	gfp	green	2:wt:gfp	n	126.226	hrde1
wt	gfp	green	3:wt:gfp	n	141.664	hrde1
wt	gfp	green	4:wt:gfp	n	129.083	hrde1
wt	gfp	green	5:wt:gfp	n	130.38	hrde1
wt	gfp	green	6:wt:gfp	n	134.413	hrde1
wt	gfp	green	7:wt:gfp	n	145.495	hrde1
wt	gfp	green	8:wt:gfp	n	137.311	hrde1
wt	gfp	green	9:wt:gfp	n	141.646	hrde1
wt	gfp	green	10:wt:gfp	n	136.028	hrde1
wt	gfp	green	11:wt:gfp	n	148.178	hrde1
wt	gfp	green	12:wt:gfp	n	128.552	hrde1
wt	gfp	green	13:wt:gfp	n	127.401	hrde1
wt	gfp	green	14:wt:gfp	n	132.684	hrde1
wt	gfp	green	15:wt:gfp	n	133.42	hrde1
wt	gfp	green	16:wt:gfp	n	128.488	hrde1
wt	gfp	green	17:wt:gfp	n	129.966	hrde1
wt	gfp	green	18:wt:gfp	n	145.656	hrde1
wt	gfp	green	19:wt:gfp	n	126.142	hrde1
wt	gfp	green	20:wt:gfp	n	135.618	hrde1
wt	gfp	green	21:wt:gfp	n	128.332	hrde1
wt	gfp	green	22:wt:gfp	n	133.71	hrde1
wt	gfp	green	23:wt:gfp	n	142.153	hrde1
wt	gfp	green	24:wt:gfp	n	125.876	hrde1
wt	gfp	green	25:wt:gfp	n	133.42	hrde1
wt	gfp	green	26:wt:gfp	n	204.474	hrde1
wt	gfp	green	27:wt:gfp	n	144.538	hrde1
wt	gfp	green	28:wt:gfp	n	131.867	hrde1
wt	gfp	green	29:wt:gfp	n	137.144	hrde1
wt	gfp	green	30:wt:gfp	n	145.44	hrde1
wt	gfp	green	31:wt:gfp	n	130.272	hrde1
wt	gfp	green	32:wt:gfp	n	124.322	hrde1
wt	gfp	green	33:wt:gfp	n	130.999	hrde1
wt	gfp	green	34:wt:gfp	n	181.699	hrde1
wt	gfp	green	35:wt:gfp	n	172.718	hrde1
wt	gfp	green	36:wt:gfp	n	129.948	hrde1
wt	gfp	green	37:wt:gfp	n	129.705	hrde1
wt	gfp	green	38:wt:gfp	n	162.415	hrde1
wt	gfp	green	39:wt:gfp	n	150.612	hrde1
wt	gfp	green	40:wt:gfp	n	126.701	hrde1
wt	gfp	green	41:wt:gfp	n	129.683	hrde1
wt	gfp	green	42:wt:gfp	n	132.506	hrde1
wt	gfp	green	43:wt:gfp	n	134.838	hrde1
wt	gfp	green	44:wt:gfp	n	127.776	hrde1
wt	gfp	green	45:wt:gfp	n	130.411	hrde1
wt	gfp	green	46:wt:gfp	n	128.479	hrde1
wt	gfp	green	47:wt:gfp	n	125.785	hrde1
wt	gfp	green	48:wt:gfp	n	129.974	hrde1
wt	gfp	green	49:wt:gfp	n	133.539	hrde1
wt	gfp	green	50:wt:gfp	n	138.153	hrde1
wt	gfp	green	51:wt:gfp	n	128.715	hrde1
wt	gfp	green	52:wt:gfp	n	134.525	hrde1
wt	gfp	green	53:wt:gfp	n	125.374	hrde1
wt	gfp	green	54:wt:gfp	n	126.757	hrde1
wt	gfp	green	55:wt:gfp	y	125.301	hrde1
wt	gfp	green	56:wt:gfp	n	153.121	hrde1
wt	gfp	green	57:wt:gfp	n	132.916	hrde1
tm1200	ctrl	green	1:tm1200:ctrl	n	294.892	hrde1
tm1200	ctrl	green	2:tm1200:ctrl	n	252.496	hrde1
tm1200	ctrl	green	3:tm1200:ctrl	n	253.69	hrde1
tm1200	ctrl	green	4:tm1200:ctrl	n	262.467	hrde1
tm1200	ctrl	green	5:tm1200:ctrl	n	328.097	hrde1
tm1200	ctrl	green	6:tm1200:ctrl	n	359.967	hrde1
tm1200	ctrl	green	7:tm1200:ctrl	n	283.293	hrde1
tm1200	ctrl	green	8:tm1200:ctrl	n	297.089	hrde1
tm1200	ctrl	green	9:tm1200:ctrl	n	216.955	hrde1
tm1200	ctrl	green	10:tm1200:ctrl	n	223.597	hrde1
tm1200	ctrl	green	11:tm1200:ctrl	n	243.674	hrde1
tm1200	ctrl	green	12:tm1200:ctrl	n	294.091	hrde1
tm1200	ctrl	green	13:tm1200:ctrl	n	272.864	hrde1
tm1200	ctrl	green	14:tm1200:ctrl	n	304.406	hrde1
tm1200	ctrl	green	15:tm1200:ctrl	n	342.802	hrde1
tm1200	ctrl	green	16:tm1200:ctrl	n	233.408	hrde1
tm1200	ctrl	green	17:tm1200:ctrl	n	271.449	hrde1
tm1200	ctrl	green	18:tm1200:ctrl	n	303.502	hrde1
tm1200	ctrl	green	19:tm1200:ctrl	n	278.192	hrde1
tm1200	ctrl	green	20:tm1200:ctrl	n	248.481	hrde1
tm1200	ctrl	green	21:tm1200:ctrl	n	289.096	hrde1
tm1200	ctrl	green	22:tm1200:ctrl	n	323.566	hrde1
tm1200	ctrl	green	23:tm1200:ctrl	n	250.816	hrde1
tm1200	ctrl	green	24:tm1200:ctrl	n	269.657	hrde1
tm1200	ctrl	green	25:tm1200:ctrl	n	260.329	hrde1
tm1200	ctrl	green	26:tm1200:ctrl	n	273.476	hrde1
tm1200	ctrl	green	27:tm1200:ctrl	n	246.798	hrde1
tm1200	ctrl	green	28:tm1200:ctrl	n	304.861	hrde1
tm1200	ctrl	green	29:tm1200:ctrl	n	275.223	hrde1
tm1200	ctrl	green	30:tm1200:ctrl	n	229.928	hrde1
tm1200	ctrl	green	31:tm1200:ctrl	n	240.894	hrde1
tm1200	ctrl	green	32:tm1200:ctrl	n	349.938	hrde1
tm1200	ctrl	green	33:tm1200:ctrl	n	312.292	hrde1
tm1200	ctrl	green	34:tm1200:ctrl	n	274.351	hrde1
tm1200	ctrl	green	35:tm1200:ctrl	n	285.435	hrde1
tm1200	ctrl	green	36:tm1200:ctrl	n	274.807	hrde1
tm1200	ctrl	green	37:tm1200:ctrl	n	301.707	hrde1
tm1200	ctrl	green	38:tm1200:ctrl	n	237.91	hrde1
tm1200	ctrl	green	39:tm1200:ctrl	n	272.428	hrde1
tm1200	ctrl	green	40:tm1200:ctrl	y	319.216	hrde1
tm1200	ctrl	green	41:tm1200:ctrl	n	280.303	hrde1
tm1200	ctrl	green	42:tm1200:ctrl	n	308.67	hrde1
tm1200	ctrl	green	43:tm1200:ctrl	n	251.883	hrde1
tm1200	ctrl	green	44:tm1200:ctrl	n	299.502	hrde1
tm1200	ctrl	green	45:tm1200:ctrl	n	252.922	hrde1
tm1200	ctrl	green	46:tm1200:ctrl	n	298.244	hrde1
tm1200	ctrl	green	47:tm1200:ctrl	n	270.934	hrde1
tm1200	ctrl	green	48:tm1200:ctrl	n	305.68	hrde1
tm1200	ctrl	green	49:tm1200:ctrl	n	280.901	hrde1
tm1200	ctrl	green	50:tm1200:ctrl	n	338.95	hrde1
tm1200	ctrl	green	51:tm1200:ctrl	n	261.016	hrde1
tm1200	ctrl	green	52:tm1200:ctrl	n	239.816	hrde1
tm1200	ctrl	green	53:tm1200:ctrl	n	220.924	hrde1
tm1200	ctrl	green	54:tm1200:ctrl	n	254.227	hrde1
tm1200	ctrl	green	55:tm1200:ctrl	n	269.158	hrde1
tm1200	gfp	green	1:tm1200:gfp	n	347.041	hrde1
tm1200	gfp	green	2:tm1200:gfp	n	253.523	hrde1
tm1200	gfp	green	3:tm1200:gfp	n	272.999	hrde1
tm1200	gfp	green	4:tm1200:gfp	n	299.836	hrde1
tm1200	gfp	green	5:tm1200:gfp	n	297.146	hrde1
tm1200	gfp	green	6:tm1200:gfp	n	252.062	hrde1
tm1200	gfp	green	7:tm1200:gfp	n	214.952	hrde1
tm1200	gfp	green	8:tm1200:gfp	n	263.332	hrde1
tm1200	gfp	green	9:tm1200:gfp	n	270.708	hrde1
tm1200	gfp	green	10:tm1200:gfp	n	219.591	hrde1
tm1200	gfp	green	11:tm1200:gfp	n	253.594	hrde1
tm1200	gfp	green	12:tm1200:gfp	n	264.83	hrde1
tm1200	gfp	green	13:tm1200:gfp	n	250.423	hrde1
tm1200	gfp	green	14:tm1200:gfp	n	269.738	hrde1
tm1200	gfp	green	15:tm1200:gfp	n	279.407	hrde1
tm1200	gfp	green	16:tm1200:gfp	n	155.632	hrde1
tm1200	gfp	green	17:tm1200:gfp	n	210.109	hrde1
tm1200	gfp	green	18:tm1200:gfp	n	255.269	hrde1
tm1200	gfp	green	19:tm1200:gfp	n	245.972	hrde1
tm1200	gfp	green	20:tm1200:gfp	n	270.559	hrde1
tm1200	gfp	green	21:tm1200:gfp	n	248.762	hrde1
tm1200	gfp	green	22:tm1200:gfp	n	175.776	hrde1
tm1200	gfp	green	23:tm1200:gfp	n	226.72	hrde1
tm1200	gfp	green	24:tm1200:gfp	n	279.308	hrde1
tm1200	gfp	green	25:tm1200:gfp	n	258.478	hrde1
tm1200	gfp	green	26:tm1200:gfp	n	251.455	hrde1
tm1200	gfp	green	27:tm1200:gfp	n	211.067	hrde1
tm1200	gfp	green	28:tm1200:gfp	n	242.566	hrde1
tm1200	gfp	green	29:tm1200:gfp	n	198.524	hrde1
tm1200	gfp	green	30:tm1200:gfp	n	211.119	hrde1
tm1200	gfp	green	31:tm1200:gfp	n	228.117	hrde1
tm1200	gfp	green	32:tm1200:gfp	n	240.725	hrde1
tm1200	gfp	green	33:tm1200:gfp	n	235.873	hrde1
tm1200	gfp	green	34:tm1200:gfp	n	281.216	hrde1
tm1200	gfp	green	35:tm1200:gfp	n	205.14	hrde1
tm1200	gfp	green	36:tm1200:gfp	n	320.417	hrde1
tm1200	gfp	green	37:tm1200:gfp	n	297.695	hrde1
tm1200	gfp	green	38:tm1200:gfp	n	237.881	hrde1
tm1200	gfp	green	39:tm1200:gfp	n	209.93	hrde1
tm1200	gfp	green	40:tm1200:gfp	n	303.711	hrde1
tm1200	gfp	green	41:tm1200:gfp	n	196.911	hrde1
tm1200	gfp	green	42:tm1200:gfp	y	260.168	hrde1
tm1200	gfp	green	43:tm1200:gfp	n	312.917	hrde1
tm1200	gfp	green	44:tm1200:gfp	n	256.72	hrde1
tm1200	gfp	green	45:tm1200:gfp	n	260.651	hrde1
tm1200	gfp	green	46:tm1200:gfp	n	255.317	hrde1
tm1200	gfp	green	47:tm1200:gfp	n	216.732	hrde1
tm1200	gfp	green	48:tm1200:gfp	n	207.262	hrde1
tm1200	gfp	green	49:tm1200:gfp	n	337.885	hrde1
tm1200	gfp	green	50:tm1200:gfp	n	258.961	hrde1
tm1200	gfp	green	51:tm1200:gfp	n	266.386	hrde1
tm1200	gfp	green	52:tm1200:gfp	n	229.465	hrde1
tm1200	gfp	green	53:tm1200:gfp	n	240.976	hrde1
tm1200	gfp	green	54:tm1200:gfp	n	214.427	hrde1
tm1200	gfp	green	55:tm1200:gfp	n	279.732	hrde1
tm1200	gfp	green	56:tm1200:gfp	n	271.988	hrde1
tm1200	gfp	green	57:tm1200:gfp	n	259.864	hrde1
tm1200	gfp	green	58:tm1200:gfp	n	282.902	hrde1
tm1200	gfp	green	59:tm1200:gfp	n	221.303	hrde1
tm1200	gfp	green	60:tm1200:gfp	n	254.55	hrde1
tm1200	gfp	green	61:tm1200:gfp	n	228.65	hrde1
tm1200	gfp	green	62:tm1200:gfp	n	253.018	hrde1
tm1200	gfp	green	63:tm1200:gfp	n	319.636	hrde1
wt	ctrl	red	1:wt:ctrl	n	312.859	hrde1
wt	ctrl	red	2:wt:ctrl	n	350.028	hrde1
wt	ctrl	red	3:wt:ctrl	n	278.12	hrde1
wt	ctrl	red	4:wt:ctrl	n	271.926	hrde1
wt	ctrl	red	5:wt:ctrl	n	282.432	hrde1
wt	ctrl	red	6:wt:ctrl	n	304.747	hrde1
wt	ctrl	red	7:wt:ctrl	n	313.318	hrde1
wt	ctrl	red	8:wt:ctrl	n	276.855	hrde1
wt	ctrl	red	9:wt:ctrl	n	348.05	hrde1
wt	ctrl	red	10:wt:ctrl	n	343.007	hrde1
wt	ctrl	red	11:wt:ctrl	n	299.86	hrde1
wt	ctrl	red	12:wt:ctrl	n	287.854	hrde1
wt	ctrl	red	13:wt:ctrl	n	252.325	hrde1
wt	ctrl	red	14:wt:ctrl	n	294.101	hrde1
wt	ctrl	red	15:wt:ctrl	n	269.345	hrde1
wt	ctrl	red	16:wt:ctrl	n	256.988	hrde1
wt	ctrl	red	17:wt:ctrl	n	250.552	hrde1
wt	ctrl	red	18:wt:ctrl	n	320.762	hrde1
wt	ctrl	red	19:wt:ctrl	n	301.725	hrde1
wt	ctrl	red	20:wt:ctrl	y	283.067	hrde1
wt	ctrl	red	21:wt:ctrl	n	233.255	hrde1
wt	ctrl	red	22:wt:ctrl	n	271.767	hrde1
wt	ctrl	red	23:wt:ctrl	n	362.327	hrde1
wt	ctrl	red	24:wt:ctrl	n	258.857	hrde1
wt	ctrl	red	25:wt:ctrl	n	280.454	hrde1
wt	ctrl	red	26:wt:ctrl	n	311.35	hrde1
wt	ctrl	red	27:wt:ctrl	n	348.13	hrde1
wt	ctrl	red	28:wt:ctrl	n	269.895	hrde1
wt	ctrl	red	29:wt:ctrl	n	338.693	hrde1
wt	ctrl	red	30:wt:ctrl	n	308.894	hrde1
wt	ctrl	red	31:wt:ctrl	n	273.792	hrde1
wt	ctrl	red	32:wt:ctrl	n	258.065	hrde1
wt	ctrl	red	33:wt:ctrl	n	226.11	hrde1
wt	ctrl	red	34:wt:ctrl	n	274.86	hrde1
wt	ctrl	red	35:wt:ctrl	n	213.147	hrde1
wt	ctrl	red	36:wt:ctrl	n	267.243	hrde1
wt	ctrl	red	37:wt:ctrl	n	279.861	hrde1
wt	ctrl	red	38:wt:ctrl	n	285.043	hrde1
wt	ctrl	red	39:wt:ctrl	n	299.326	hrde1
wt	ctrl	red	40:wt:ctrl	n	342.852	hrde1
wt	ctrl	red	41:wt:ctrl	n	305.692	hrde1
wt	ctrl	red	42:wt:ctrl	n	350.486	hrde1
wt	ctrl	red	43:wt:ctrl	n	297.192	hrde1
wt	ctrl	red	44:wt:ctrl	n	290.048	hrde1
wt	ctrl	red	45:wt:ctrl	n	306.531	hrde1
wt	ctrl	red	46:wt:ctrl	n	268.344	hrde1
wt	ctrl	red	47:wt:ctrl	n	318.064	hrde1
wt	ctrl	red	48:wt:ctrl	n	274.165	hrde1
wt	ctrl	red	49:wt:ctrl	n	291.369	hrde1
wt	ctrl	red	50:wt:ctrl	n	279.246	hrde1
wt	ctrl	red	51:wt:ctrl	n	266.463	hrde1
wt	ctrl	red	52:wt:ctrl	n	264.551	hrde1
wt	ctrl	red	53:wt:ctrl	n	296.514	hrde1
wt	ctrl	red	54:wt:ctrl	n	331.404	hrde1
wt	ctrl	red	55:wt:ctrl	n	314.164	hrde1
wt	ctrl	red	56:wt:ctrl	n	299.999	hrde1
wt	ctrl	red	57:wt:ctrl	n	382.449	hrde1
wt	ctrl	red	58:wt:ctrl	n	319.334	hrde1
wt	ctrl	red	59:wt:ctrl	n	290.831	hrde1
wt	ctrl	red	60:wt:ctrl	n	290.539	hrde1
wt	ctrl	red	61:wt:ctrl	n	246.381	hrde1
wt	ctrl	red	62:wt:ctrl	n	251.061	hrde1
wt	gfp	red	1:wt:gfp	n	289.912	hrde1
wt	gfp	red	2:wt:gfp	n	322.308	hrde1
wt	gfp	red	3:wt:gfp	n	342.304	hrde1
wt	gfp	red	4:wt:gfp	n	307.89	hrde1
wt	gfp	red	5:wt:gfp	n	290.219	hrde1
wt	gfp	red	6:wt:gfp	n	282.897	hrde1
wt	gfp	red	7:wt:gfp	n	267.766	hrde1
wt	gfp	red	8:wt:gfp	n	318.784	hrde1
wt	gfp	red	9:wt:gfp	n	318.328	hrde1
wt	gfp	red	10:wt:gfp	n	377.457	hrde1
wt	gfp	red	11:wt:gfp	n	343.308	hrde1
wt	gfp	red	12:wt:gfp	n	289.883	hrde1
wt	gfp	red	13:wt:gfp	n	332.352	hrde1
wt	gfp	red	14:wt:gfp	n	338.302	hrde1
wt	gfp	red	15:wt:gfp	n	278.86	hrde1
wt	gfp	red	16:wt:gfp	n	315.329	hrde1
wt	gfp	red	17:wt:gfp	n	284.236	hrde1
wt	gfp	red	18:wt:gfp	n	256.979	hrde1
wt	gfp	red	19:wt:gfp	n	254.386	hrde1
wt	gfp	red	20:wt:gfp	n	330.092	hrde1
wt	gfp	red	21:wt:gfp	n	294.305	hrde1
wt	gfp	red	22:wt:gfp	n	290.018	hrde1
wt	gfp	red	23:wt:gfp	n	272.946	hrde1
wt	gfp	red	24:wt:gfp	n	318.674	hrde1
wt	gfp	red	25:wt:gfp	n	283.579	hrde1
wt	gfp	red	26:wt:gfp	n	292.546	hrde1
wt	gfp	red	27:wt:gfp	n	274.53	hrde1
wt	gfp	red	28:wt:gfp	n	325.242	hrde1
wt	gfp	red	29:wt:gfp	n	241.588	hrde1
wt	gfp	red	30:wt:gfp	n	303.068	hrde1
wt	gfp	red	31:wt:gfp	n	225.821	hrde1
wt	gfp	red	32:wt:gfp	n	289.544	hrde1
wt	gfp	red	33:wt:gfp	n	263.946	hrde1
wt	gfp	red	34:wt:gfp	n	323.902	hrde1
wt	gfp	red	35:wt:gfp	n	270.566	hrde1
wt	gfp	red	36:wt:gfp	n	319.656	hrde1
wt	gfp	red	37:wt:gfp	n	344.825	hrde1
wt	gfp	red	38:wt:gfp	n	302.099	hrde1
wt	gfp	red	39:wt:gfp	n	278.941	hrde1
wt	gfp	red	40:wt:gfp	n	271.533	hrde1
wt	gfp	red	41:wt:gfp	n	276.734	hrde1
wt	gfp	red	42:wt:gfp	n	326.169	hrde1
wt	gfp	red	43:wt:gfp	n	276.34	hrde1
wt	gfp	red	44:wt:gfp	n	283.883	hrde1
wt	gfp	red	45:wt:gfp	n	253.197	hrde1
wt	gfp	red	46:wt:gfp	n	286.941	hrde1
wt	gfp	red	47:wt:gfp	n	286.53	hrde1
wt	gfp	red	48:wt:gfp	n	278.942	hrde1
wt	gfp	red	49:wt:gfp	n	301.916	hrde1
wt	gfp	red	50:wt:gfp	n	259.678	hrde1
wt	gfp	red	51:wt:gfp	n	267.008	hrde1
wt	gfp	red	52:wt:gfp	n	290.02	hrde1
wt	gfp	red	53:wt:gfp	n	287.53	hrde1
wt	gfp	red	54:wt:gfp	n	296.425	hrde1
wt	gfp	red	55:wt:gfp	y	271.618	hrde1
wt	gfp	red	56:wt:gfp	n	291.418	hrde1
wt	gfp	red	57:wt:gfp	n	296.344	hrde1
tm1200	ctrl	red	1:tm1200:ctrl	n	311.14	hrde1
tm1200	ctrl	red	2:tm1200:ctrl	n	271.524	hrde1
tm1200	ctrl	red	3:tm1200:ctrl	n	296.987	hrde1
tm1200	ctrl	red	4:tm1200:ctrl	n	325.237	hrde1
tm1200	ctrl	red	5:tm1200:ctrl	n	329.14	hrde1
tm1200	ctrl	red	6:tm1200:ctrl	n	357.647	hrde1
tm1200	ctrl	red	7:tm1200:ctrl	n	348.882	hrde1
tm1200	ctrl	red	8:tm1200:ctrl	n	316.246	hrde1
tm1200	ctrl	red	9:tm1200:ctrl	n	287.615	hrde1
tm1200	ctrl	red	10:tm1200:ctrl	n	275.843	hrde1
tm1200	ctrl	red	11:tm1200:ctrl	n	296.827	hrde1
tm1200	ctrl	red	12:tm1200:ctrl	n	296.364	hrde1
tm1200	ctrl	red	13:tm1200:ctrl	n	326.616	hrde1
tm1200	ctrl	red	14:tm1200:ctrl	n	373.858	hrde1
tm1200	ctrl	red	15:tm1200:ctrl	n	404.037	hrde1
tm1200	ctrl	red	16:tm1200:ctrl	n	258.441	hrde1
tm1200	ctrl	red	17:tm1200:ctrl	n	289.771	hrde1
tm1200	ctrl	red	18:tm1200:ctrl	n	320.052	hrde1
tm1200	ctrl	red	19:tm1200:ctrl	n	307.031	hrde1
tm1200	ctrl	red	20:tm1200:ctrl	n	300.054	hrde1
tm1200	ctrl	red	21:tm1200:ctrl	n	284.418	hrde1
tm1200	ctrl	red	22:tm1200:ctrl	n	359.428	hrde1
tm1200	ctrl	red	23:tm1200:ctrl	n	257.549	hrde1
tm1200	ctrl	red	24:tm1200:ctrl	n	275.076	hrde1
tm1200	ctrl	red	25:tm1200:ctrl	n	371.142	hrde1
tm1200	ctrl	red	26:tm1200:ctrl	n	313.498	hrde1
tm1200	ctrl	red	27:tm1200:ctrl	n	315.027	hrde1
tm1200	ctrl	red	28:tm1200:ctrl	n	316.795	hrde1
tm1200	ctrl	red	29:tm1200:ctrl	n	289.438	hrde1
tm1200	ctrl	red	30:tm1200:ctrl	n	263.761	hrde1
tm1200	ctrl	red	31:tm1200:ctrl	n	285.653	hrde1
tm1200	ctrl	red	32:tm1200:ctrl	n	325.526	hrde1
tm1200	ctrl	red	33:tm1200:ctrl	n	304.287	hrde1
tm1200	ctrl	red	34:tm1200:ctrl	n	280.388	hrde1
tm1200	ctrl	red	35:tm1200:ctrl	n	303.34	hrde1
tm1200	ctrl	red	36:tm1200:ctrl	n	276.1	hrde1
tm1200	ctrl	red	37:tm1200:ctrl	n	320.169	hrde1
tm1200	ctrl	red	38:tm1200:ctrl	n	253.312	hrde1
tm1200	ctrl	red	39:tm1200:ctrl	n	283.737	hrde1
tm1200	ctrl	red	40:tm1200:ctrl	y	336.741	hrde1
tm1200	ctrl	red	41:tm1200:ctrl	n	301.577	hrde1
tm1200	ctrl	red	42:tm1200:ctrl	n	322.984	hrde1
tm1200	ctrl	red	43:tm1200:ctrl	n	266.185	hrde1
tm1200	ctrl	red	44:tm1200:ctrl	n	351.315	hrde1
tm1200	ctrl	red	45:tm1200:ctrl	n	337.163	hrde1
tm1200	ctrl	red	46:tm1200:ctrl	n	328.417	hrde1
tm1200	ctrl	red	47:tm1200:ctrl	n	333.586	hrde1
tm1200	ctrl	red	48:tm1200:ctrl	n	307.45	hrde1
tm1200	ctrl	red	49:tm1200:ctrl	n	368.808	hrde1
tm1200	ctrl	red	50:tm1200:ctrl	n	351.084	hrde1
tm1200	ctrl	red	51:tm1200:ctrl	n	287.684	hrde1
tm1200	ctrl	red	52:tm1200:ctrl	n	256.798	hrde1
tm1200	ctrl	red	53:tm1200:ctrl	n	303.53	hrde1
tm1200	ctrl	red	54:tm1200:ctrl	n	286.633	hrde1
tm1200	ctrl	red	55:tm1200:ctrl	n	283.82	hrde1
tm1200	gfp	red	1:tm1200:gfp	n	397.797	hrde1
tm1200	gfp	red	2:tm1200:gfp	n	288.633	hrde1
tm1200	gfp	red	3:tm1200:gfp	n	301.25	hrde1
tm1200	gfp	red	4:tm1200:gfp	n	402.568	hrde1
tm1200	gfp	red	5:tm1200:gfp	n	338.659	hrde1
tm1200	gfp	red	6:tm1200:gfp	n	303.808	hrde1
tm1200	gfp	red	7:tm1200:gfp	n	272.577	hrde1
tm1200	gfp	red	8:tm1200:gfp	n	270.1	hrde1
tm1200	gfp	red	9:tm1200:gfp	n	319.631	hrde1
tm1200	gfp	red	10:tm1200:gfp	n	258.291	hrde1
tm1200	gfp	red	11:tm1200:gfp	n	292.094	hrde1
tm1200	gfp	red	12:tm1200:gfp	n	278.016	hrde1
tm1200	gfp	red	13:tm1200:gfp	n	287.351	hrde1
tm1200	gfp	red	14:tm1200:gfp	n	311.8	hrde1
tm1200	gfp	red	15:tm1200:gfp	n	297.546	hrde1
tm1200	gfp	red	16:tm1200:gfp	n	321.753	hrde1
tm1200	gfp	red	17:tm1200:gfp	n	287.452	hrde1
tm1200	gfp	red	18:tm1200:gfp	n	304.954	hrde1
tm1200	gfp	red	19:tm1200:gfp	n	297.332	hrde1
tm1200	gfp	red	20:tm1200:gfp	n	298.138	hrde1
tm1200	gfp	red	21:tm1200:gfp	n	260.131	hrde1
tm1200	gfp	red	22:tm1200:gfp	n	329.261	hrde1
tm1200	gfp	red	23:tm1200:gfp	n	265.95	hrde1
tm1200	gfp	red	24:tm1200:gfp	n	294.101	hrde1
tm1200	gfp	red	25:tm1200:gfp	n	294.717	hrde1
tm1200	gfp	red	26:tm1200:gfp	n	323.275	hrde1
tm1200	gfp	red	27:tm1200:gfp	n	348.367	hrde1
tm1200	gfp	red	28:tm1200:gfp	n	257.095	hrde1
tm1200	gfp	red	29:tm1200:gfp	n	248.96	hrde1
tm1200	gfp	red	30:tm1200:gfp	n	274.309	hrde1
tm1200	gfp	red	31:tm1200:gfp	n	247.954	hrde1
tm1200	gfp	red	32:tm1200:gfp	n	298.284	hrde1
tm1200	gfp	red	33:tm1200:gfp	n	274.843	hrde1
tm1200	gfp	red	34:tm1200:gfp	n	326.532	hrde1
tm1200	gfp	red	35:tm1200:gfp	n	273.191	hrde1
tm1200	gfp	red	36:tm1200:gfp	n	362.921	hrde1
tm1200	gfp	red	37:tm1200:gfp	n	278.836	hrde1
tm1200	gfp	red	38:tm1200:gfp	n	290.106	hrde1
tm1200	gfp	red	39:tm1200:gfp	n	287.928	hrde1
tm1200	gfp	red	40:tm1200:gfp	n	293.288	hrde1
tm1200	gfp	red	41:tm1200:gfp	n	279.744	hrde1
tm1200	gfp	red	42:tm1200:gfp	y	291.428	hrde1
tm1200	gfp	red	43:tm1200:gfp	n	321.937	hrde1
tm1200	gfp	red	44:tm1200:gfp	n	274.985	hrde1
tm1200	gfp	red	45:tm1200:gfp	n	301.653	hrde1
tm1200	gfp	red	46:tm1200:gfp	n	313.947	hrde1
tm1200	gfp	red	47:tm1200:gfp	n	290.653	hrde1
tm1200	gfp	red	48:tm1200:gfp	n	275.465	hrde1
tm1200	gfp	red	49:tm1200:gfp	n	377.173	hrde1
tm1200	gfp	red	50:tm1200:gfp	n	345.173	hrde1
tm1200	gfp	red	51:tm1200:gfp	n	288.907	hrde1
tm1200	gfp	red	52:tm1200:gfp	n	296.857	hrde1
tm1200	gfp	red	53:tm1200:gfp	n	287.785	hrde1
tm1200	gfp	red	54:tm1200:gfp	n	290.881	hrde1
tm1200	gfp	red	55:tm1200:gfp	n	311.68	hrde1
tm1200	gfp	red	56:tm1200:gfp	n	323.262	hrde1
tm1200	gfp	red	57:tm1200:gfp	n	338.342	hrde1
tm1200	gfp	red	58:tm1200:gfp	n	325.45	hrde1
tm1200	gfp	red	59:tm1200:gfp	n	269.157	hrde1
tm1200	gfp	red	60:tm1200:gfp	n	276.389	hrde1
tm1200	gfp	red	61:tm1200:gfp	n	284.636	hrde1
tm1200	gfp	red	62:tm1200:gfp	n	293.555	hrde1
tm1200	gfp	red	63:tm1200:gfp	n	279.431	hrde1
wt	ctrl	green	1:wt:ctrl	n	287.766	znfx1
wt	ctrl	green	2:wt:ctrl	n	242.356	znfx1
wt	ctrl	green	3:wt:ctrl	n	177.685	znfx1
wt	ctrl	green	4:wt:ctrl	n	207.517	znfx1
wt	ctrl	green	5:wt:ctrl	n	258.107	znfx1
wt	ctrl	green	6:wt:ctrl	n	209.308	znfx1
wt	ctrl	green	7:wt:ctrl	n	232.402	znfx1
wt	ctrl	green	8:wt:ctrl	n	220.115	znfx1
wt	ctrl	green	9:wt:ctrl	n	215.874	znfx1
wt	ctrl	green	10:wt:ctrl	n	232.468	znfx1
wt	ctrl	green	11:wt:ctrl	n	225.848	znfx1
wt	ctrl	green	12:wt:ctrl	y	220.228	znfx1
wt	ctrl	green	13:wt:ctrl	n	218.174	znfx1
wt	ctrl	green	14:wt:ctrl	n	274.962	znfx1
wt	ctrl	green	15:wt:ctrl	n	232.257	znfx1
wt	ctrl	green	16:wt:ctrl	n	216.449	znfx1
wt	ctrl	green	17:wt:ctrl	n	248.882	znfx1
wt	ctrl	green	18:wt:ctrl	n	180.008	znfx1
wt	ctrl	green	19:wt:ctrl	n	232.175	znfx1
wt	ctrl	green	20:wt:ctrl	n	226.936	znfx1
wt	ctrl	green	21:wt:ctrl	n	218.433	znfx1
wt	ctrl	green	22:wt:ctrl	n	278.961	znfx1
wt	ctrl	green	23:wt:ctrl	n	226.516	znfx1
wt	ctrl	green	24:wt:ctrl	n	210.382	znfx1
wt	ctrl	green	25:wt:ctrl	n	234.187	znfx1
wt	ctrl	green	26:wt:ctrl	n	230.892	znfx1
wt	ctrl	green	27:wt:ctrl	n	211.621	znfx1
wt	ctrl	green	28:wt:ctrl	n	228.07	znfx1
wt	ctrl	green	29:wt:ctrl	n	272.773	znfx1
wt	ctrl	green	30:wt:ctrl	n	251.491	znfx1
wt	ctrl	green	31:wt:ctrl	n	221.383	znfx1
wt	ctrl	green	32:wt:ctrl	n	253.692	znfx1
wt	ctrl	green	33:wt:ctrl	n	222.897	znfx1
wt	ctrl	green	34:wt:ctrl	n	209.787	znfx1
wt	ctrl	green	35:wt:ctrl	n	290.152	znfx1
wt	ctrl	green	36:wt:ctrl	n	195.881	znfx1
wt	ctrl	green	37:wt:ctrl	n	213.838	znfx1
wt	ctrl	green	38:wt:ctrl	n	229.004	znfx1
wt	ctrl	green	39:wt:ctrl	n	216.087	znfx1
wt	ctrl	green	40:wt:ctrl	n	211.745	znfx1
wt	ctrl	green	41:wt:ctrl	n	211.391	znfx1
wt	ctrl	green	42:wt:ctrl	n	217.009	znfx1
wt	ctrl	green	43:wt:ctrl	n	230.431	znfx1
wt	ctrl	green	44:wt:ctrl	n	285.831	znfx1
wt	ctrl	green	45:wt:ctrl	n	205.348	znfx1
wt	ctrl	green	46:wt:ctrl	n	217.315	znfx1
wt	ctrl	green	47:wt:ctrl	n	221.535	znfx1
wt	ctrl	green	48:wt:ctrl	n	203.692	znfx1
wt	ctrl	green	49:wt:ctrl	n	234.621	znfx1
wt	ctrl	green	50:wt:ctrl	n	182.158	znfx1
wt	ctrl	green	51:wt:ctrl	n	205.066	znfx1
wt	ctrl	green	52:wt:ctrl	n	189.513	znfx1
wt	ctrl	green	53:wt:ctrl	n	215.735	znfx1
wt	ctrl	green	54:wt:ctrl	n	240.945	znfx1
wt	ctrl	green	55:wt:ctrl	n	247.813	znfx1
wt	ctrl	green	56:wt:ctrl	n	213.686	znfx1
wt	ctrl	green	57:wt:ctrl	n	241.207	znfx1
wt	ctrl	green	58:wt:ctrl	n	167.453	znfx1
wt	ctrl	green	59:wt:ctrl	n	251.979	znfx1
wt	ctrl	green	60:wt:ctrl	n	222.072	znfx1
wt	ctrl	green	61:wt:ctrl	n	255.577	znfx1
wt	gfp	green	1:wt:gfp	n	137.664	znfx1
wt	gfp	green	2:wt:gfp	n	128.537	znfx1
wt	gfp	green	3:wt:gfp	n	129.246	znfx1
wt	gfp	green	4:wt:gfp	n	130.644	znfx1
wt	gfp	green	5:wt:gfp	n	132.756	znfx1
wt	gfp	green	6:wt:gfp	n	132.35	znfx1
wt	gfp	green	7:wt:gfp	n	127.154	znfx1
wt	gfp	green	8:wt:gfp	n	161.783	znfx1
wt	gfp	green	9:wt:gfp	n	177.295	znfx1
wt	gfp	green	10:wt:gfp	n	131.247	znfx1
wt	gfp	green	11:wt:gfp	n	136.777	znfx1
wt	gfp	green	12:wt:gfp	y	129.52	znfx1
wt	gfp	green	13:wt:gfp	n	171.335	znfx1
wt	gfp	green	14:wt:gfp	n	132.968	znfx1
wt	gfp	green	15:wt:gfp	n	132.301	znfx1
wt	gfp	green	16:wt:gfp	n	131.171	znfx1
wt	gfp	green	17:wt:gfp	n	132.975	znfx1
wt	gfp	green	18:wt:gfp	n	143.046	znfx1
wt	gfp	green	19:wt:gfp	n	145.84	znfx1
wt	gfp	green	20:wt:gfp	n	134.278	znfx1
wt	gfp	green	21:wt:gfp	n	130.233	znfx1
wt	gfp	green	22:wt:gfp	n	134.23	znfx1
wt	gfp	green	23:wt:gfp	n	133.568	znfx1
wt	gfp	green	24:wt:gfp	n	140.766	znfx1
wt	gfp	green	25:wt:gfp	n	131.201	znfx1
wt	gfp	green	26:wt:gfp	n	129.137	znfx1
wt	gfp	green	27:wt:gfp	n	162.632	znfx1
wt	gfp	green	28:wt:gfp	n	133.262	znfx1
wt	gfp	green	29:wt:gfp	n	143.259	znfx1
wt	gfp	green	30:wt:gfp	n	133.21	znfx1
wt	gfp	green	31:wt:gfp	n	136.38	znfx1
wt	gfp	green	32:wt:gfp	n	142.562	znfx1
wt	gfp	green	33:wt:gfp	n	132.492	znfx1
wt	gfp	green	34:wt:gfp	n	132.905	znfx1
wt	gfp	green	35:wt:gfp	n	133.387	znfx1
wt	gfp	green	36:wt:gfp	n	133.394	znfx1
wt	gfp	green	37:wt:gfp	n	131.919	znfx1
wt	gfp	green	38:wt:gfp	n	128.445	znfx1
wt	gfp	green	39:wt:gfp	n	137.943	znfx1
wt	gfp	green	40:wt:gfp	n	133.244	znfx1
wt	gfp	green	41:wt:gfp	n	128.325	znfx1
wt	gfp	green	42:wt:gfp	n	128.43	znfx1
wt	gfp	green	43:wt:gfp	n	132.019	znfx1
wt	gfp	green	44:wt:gfp	n	140.297	znfx1
wt	gfp	green	45:wt:gfp	n	142.098	znfx1
wt	gfp	green	46:wt:gfp	n	140.024	znfx1
wt	gfp	green	47:wt:gfp	n	135.791	znfx1
wt	gfp	green	48:wt:gfp	n	139.196	znfx1
wt	gfp	green	49:wt:gfp	n	128.713	znfx1
wt	gfp	green	50:wt:gfp	n	134.616	znfx1
wt	gfp	green	51:wt:gfp	n	132.76	znfx1
wt	gfp	green	52:wt:gfp	n	177.779	znfx1
wt	gfp	green	53:wt:gfp	n	131.285	znfx1
wt	gfp	green	54:wt:gfp	n	139.897	znfx1
wt	gfp	green	55:wt:gfp	n	136.519	znfx1
wt	gfp	green	56:wt:gfp	n	137.737	znfx1
wt	gfp	green	57:wt:gfp	n	130.204	znfx1
wt	gfp	green	58:wt:gfp	n	160.579	znfx1
wt	gfp	green	59:wt:gfp	n	132.429	znfx1
wt	gfp	green	60:wt:gfp	n	138.11	znfx1
xf347	ctrl	green	1:xf347:ctrl	n	173.211	znfx1
xf347	ctrl	green	2:xf347:ctrl	n	165.907	znfx1
xf347	ctrl	green	3:xf347:ctrl	n	227.892	znfx1
xf347	ctrl	green	4:xf347:ctrl	n	152.199	znfx1
xf347	ctrl	green	5:xf347:ctrl	n	256.582	znfx1
xf347	ctrl	green	6:xf347:ctrl	n	211.146	znfx1
xf347	ctrl	green	7:xf347:ctrl	n	265.123	znfx1
xf347	ctrl	green	8:xf347:ctrl	n	243.08	znfx1
xf347	ctrl	green	9:xf347:ctrl	n	215.697	znfx1
xf347	ctrl	green	10:xf347:ctrl	n	170.525	znfx1
xf347	ctrl	green	11:xf347:ctrl	n	178.669	znfx1
xf347	ctrl	green	12:xf347:ctrl	n	310.223	znfx1
xf347	ctrl	green	13:xf347:ctrl	n	195.131	znfx1
xf347	ctrl	green	14:xf347:ctrl	n	157.886	znfx1
xf347	ctrl	green	15:xf347:ctrl	n	215.195	znfx1
xf347	ctrl	green	16:xf347:ctrl	n	216.903	znfx1
xf347	ctrl	green	17:xf347:ctrl	n	329.852	znfx1
xf347	ctrl	green	18:xf347:ctrl	n	212.576	znfx1
xf347	ctrl	green	19:xf347:ctrl	n	294.912	znfx1
xf347	ctrl	green	20:xf347:ctrl	n	159.375	znfx1
xf347	ctrl	green	21:xf347:ctrl	n	166.185	znfx1
xf347	ctrl	green	22:xf347:ctrl	n	217.314	znfx1
xf347	ctrl	green	23:xf347:ctrl	n	255.199	znfx1
xf347	ctrl	green	24:xf347:ctrl	n	241.936	znfx1
xf347	ctrl	green	25:xf347:ctrl	n	234.15	znfx1
xf347	ctrl	green	26:xf347:ctrl	n	219.389	znfx1
xf347	ctrl	green	27:xf347:ctrl	n	194.271	znfx1
xf347	ctrl	green	28:xf347:ctrl	n	247.554	znfx1
xf347	ctrl	green	29:xf347:ctrl	n	205.2	znfx1
xf347	ctrl	green	30:xf347:ctrl	n	234.323	znfx1
xf347	ctrl	green	31:xf347:ctrl	n	226.324	znfx1
xf347	ctrl	green	32:xf347:ctrl	n	260.89	znfx1
xf347	ctrl	green	33:xf347:ctrl	n	199.932	znfx1
xf347	ctrl	green	34:xf347:ctrl	n	275.038	znfx1
xf347	ctrl	green	35:xf347:ctrl	n	231.175	znfx1
xf347	ctrl	green	36:xf347:ctrl	n	230.425	znfx1
xf347	ctrl	green	37:xf347:ctrl	n	172.199	znfx1
xf347	ctrl	green	38:xf347:ctrl	n	203.662	znfx1
xf347	ctrl	green	39:xf347:ctrl	n	266.484	znfx1
xf347	ctrl	green	40:xf347:ctrl	n	251.36	znfx1
xf347	ctrl	green	41:xf347:ctrl	y	227.047	znfx1
xf347	ctrl	green	42:xf347:ctrl	n	222.86	znfx1
xf347	ctrl	green	43:xf347:ctrl	n	231.467	znfx1
xf347	ctrl	green	44:xf347:ctrl	n	205.12	znfx1
xf347	ctrl	green	45:xf347:ctrl	n	184.676	znfx1
xf347	ctrl	green	46:xf347:ctrl	n	207.303	znfx1
xf347	ctrl	green	47:xf347:ctrl	n	241.661	znfx1
xf347	ctrl	green	48:xf347:ctrl	n	165.844	znfx1
xf347	ctrl	green	49:xf347:ctrl	n	193.69	znfx1
xf347	ctrl	green	50:xf347:ctrl	n	227.704	znfx1
xf347	ctrl	green	51:xf347:ctrl	n	237.886	znfx1
xf347	ctrl	green	52:xf347:ctrl	n	251.009	znfx1
xf347	ctrl	green	53:xf347:ctrl	n	282.545	znfx1
xf347	ctrl	green	54:xf347:ctrl	n	197.784	znfx1
xf347	ctrl	green	55:xf347:ctrl	n	235.2	znfx1
xf347	ctrl	green	56:xf347:ctrl	n	179.635	znfx1
xf347	ctrl	green	57:xf347:ctrl	n	217.687	znfx1
xf347	ctrl	green	58:xf347:ctrl	n	236.319	znfx1
xf347	ctrl	green	59:xf347:ctrl	n	220.36	znfx1
xf347	ctrl	green	60:xf347:ctrl	n	204.741	znfx1
xf347	ctrl	green	61:xf347:ctrl	n	184.285	znfx1
xf347	ctrl	green	62:xf347:ctrl	n	191.374	znfx1
xf347	ctrl	green	63:xf347:ctrl	n	223.868	znfx1
xf347	gfp	green	1:xf347:gfp	n	135.218	znfx1
xf347	gfp	green	2:xf347:gfp	n	163.457	znfx1
xf347	gfp	green	3:xf347:gfp	n	150.551	znfx1
xf347	gfp	green	4:xf347:gfp	n	131.753	znfx1
xf347	gfp	green	5:xf347:gfp	n	142.996	znfx1
xf347	gfp	green	6:xf347:gfp	n	140.962	znfx1
xf347	gfp	green	7:xf347:gfp	n	131.982	znfx1
xf347	gfp	green	8:xf347:gfp	n	156.477	znfx1
xf347	gfp	green	9:xf347:gfp	n	135.93	znfx1
xf347	gfp	green	10:xf347:gfp	n	168.606	znfx1
xf347	gfp	green	11:xf347:gfp	n	138.599	znfx1
xf347	gfp	green	12:xf347:gfp	n	129.918	znfx1
xf347	gfp	green	13:xf347:gfp	n	136.526	znfx1
xf347	gfp	green	14:xf347:gfp	n	145.284	znfx1
xf347	gfp	green	15:xf347:gfp	n	165.742	znfx1
xf347	gfp	green	16:xf347:gfp	n	141.565	znfx1
xf347	gfp	green	17:xf347:gfp	n	139.676	znfx1
xf347	gfp	green	18:xf347:gfp	n	138.999	znfx1
xf347	gfp	green	19:xf347:gfp	n	140.54	znfx1
xf347	gfp	green	20:xf347:gfp	n	146.986	znfx1
xf347	gfp	green	21:xf347:gfp	n	139.135	znfx1
xf347	gfp	green	22:xf347:gfp	n	142.036	znfx1
xf347	gfp	green	23:xf347:gfp	n	134.377	znfx1
xf347	gfp	green	24:xf347:gfp	n	133.398	znfx1
xf347	gfp	green	25:xf347:gfp	n	134.197	znfx1
xf347	gfp	green	26:xf347:gfp	n	149.031	znfx1
xf347	gfp	green	27:xf347:gfp	n	136.546	znfx1
xf347	gfp	green	28:xf347:gfp	y	144.155	znfx1
xf347	gfp	green	29:xf347:gfp	n	135.609	znfx1
[truncated: 1,183 more rows]
