# Supplementary material for: A genetic framework for RNAi inheritance in Caenorhabditis elegans
Source: EMBO Rep. 2025 Jul 7;26(16):4072–99. doi: 10.1038/s44319-025-00512-7 (PMC12373942; doi:10.1038/s44319-025-00512-7)
Supplement: Supplementary file 12 — Figure EV5 Source Data [file 44319_2025_512_MOESM12_ESM.zip › Figure_EV5/EV5C/P0_males_CV.csv]

genotype	RNAi	channel	id	image	mean	stddev	CV	gene
wt	ctrl	green	1:wt:ctrl	n	297.11	122.874	0.413564	wago1
wt	ctrl	green	2:wt:ctrl	n	256.105	101.391	0.395896214	wago1
wt	ctrl	green	3:wt:ctrl	n	273.081	98.487	0.360651235	wago1
wt	ctrl	green	4:wt:ctrl	n	222.534	75.189	0.337876459	wago1
wt	ctrl	green	5:wt:ctrl	n	264.264	92.863	0.351402385	wago1
wt	ctrl	green	6:wt:ctrl	n	223.065	61.249	0.274579159	wago1
wt	ctrl	green	7:wt:ctrl	n	307.395	171.474	0.557829503	wago1
wt	ctrl	green	8:wt:ctrl	n	243.884	81.913	0.335868692	wago1
wt	ctrl	green	9:wt:ctrl	n	224.398	86.379	0.384936586	wago1
wt	ctrl	green	10:wt:ctrl	n	263.155	97.089	0.368942258	wago1
wt	ctrl	green	11:wt:ctrl	n	263.328	98.269	0.373180976	wago1
wt	ctrl	green	12:wt:ctrl	n	215.809	60.754	0.281517453	wago1
wt	ctrl	green	13:wt:ctrl	n	293.045	127.425	0.434830828	wago1
wt	ctrl	green	14:wt:ctrl	n	235.509	79.448	0.337345919	wago1
wt	ctrl	green	15:wt:ctrl	n	167.325	28.182	0.168426714	wago1
wt	ctrl	green	16:wt:ctrl	n	230.702	72.099	0.312520048	wago1
wt	ctrl	green	17:wt:ctrl	n	209.672	61.676	0.29415468	wago1
wt	ctrl	green	18:wt:ctrl	n	213.119	53.22	0.24971964	wago1
wt	ctrl	green	19:wt:ctrl	n	232.777	69.163	0.297121279	wago1
wt	ctrl	green	20:wt:ctrl	n	206.352	54.858	0.265846709	wago1
wt	ctrl	green	21:wt:ctrl	n	262.995	91.317	0.347219529	wago1
wt	ctrl	green	22:wt:ctrl	n	196.855	49.8	0.25297808	wago1
wt	ctrl	green	23:wt:ctrl	n	236.265	77.712	0.328918799	wago1
wt	ctrl	green	24:wt:ctrl	n	231.266	72.816	0.314858215	wago1
wt	ctrl	green	25:wt:ctrl	n	211.694	73.449	0.346958346	wago1
wt	ctrl	green	26:wt:ctrl	n	233.302	81.641	0.349936992	wago1
wt	ctrl	green	27:wt:ctrl	n	292.539	128.335	0.438693644	wago1
wt	ctrl	green	28:wt:ctrl	n	312.582	190.244	0.608621098	wago1
wt	ctrl	green	29:wt:ctrl	n	200.345	54.056	0.26981457	wago1
wt	ctrl	green	30:wt:ctrl	n	296.885	130.321	0.438961214	wago1
wt	ctrl	green	31:wt:ctrl	n	243.94	78.81	0.323071247	wago1
wt	ctrl	green	32:wt:ctrl	n	233.81	78.782	0.336948805	wago1
wt	ctrl	green	33:wt:ctrl	n	227.272	62.28	0.274032877	wago1
wt	ctrl	green	34:wt:ctrl	n	205.15	57.838	0.281930295	wago1
wt	ctrl	green	35:wt:ctrl	n	195.999	53.254	0.271705468	wago1
wt	ctrl	green	36:wt:ctrl	y	248.135	86.339	0.34795172	wago1
wt	ctrl	green	37:wt:ctrl	n	260.103	84.258	0.3239409	wago1
wt	ctrl	green	38:wt:ctrl	n	256.067	82.237	0.321154229	wago1
wt	ctrl	green	39:wt:ctrl	n	221.934	63.717	0.287098867	wago1
wt	ctrl	green	40:wt:ctrl	n	202.937	47.591	0.234511203	wago1
wt	ctrl	green	41:wt:ctrl	n	269.401	124.123	0.460736968	wago1
wt	ctrl	green	42:wt:ctrl	n	263.2	129.794	0.493138298	wago1
wt	ctrl	green	43:wt:ctrl	n	222.094	69.687	0.313772547	wago1
wt	ctrl	green	44:wt:ctrl	n	242.617	83.685	0.344926365	wago1
wt	ctrl	green	45:wt:ctrl	n	243.549	85.185	0.349765345	wago1
wt	ctrl	green	46:wt:ctrl	n	251.358	82.562	0.328463785	wago1
wt	ctrl	green	47:wt:ctrl	n	209.814	63.399	0.302167634	wago1
wt	ctrl	green	48:wt:ctrl	n	227.54	75.922	0.333664411	wago1
wt	ctrl	green	49:wt:ctrl	n	183.463	44.77	0.244027406	wago1
wt	ctrl	green	50:wt:ctrl	n	234.389	69.887	0.298166723	wago1
wt	ctrl	green	51:wt:ctrl	n	281.731	116.259	0.412659594	wago1
wt	ctrl	green	52:wt:ctrl	n	192.654	45.482	0.236081265	wago1
wt	ctrl	green	53:wt:ctrl	n	220.469	53.428	0.242337925	wago1
wt	ctrl	green	54:wt:ctrl	n	203.511	54.114	0.265902089	wago1
wt	ctrl	green	55:wt:ctrl	n	220.263	65.845	0.298938088	wago1
wt	ctrl	green	56:wt:ctrl	n	211.192	62.993	0.298273609	wago1
wt	ctrl	green	57:wt:ctrl	n	277.086	118.262	0.426806118	wago1
wt	ctrl	green	58:wt:ctrl	n	258.806	97.523	0.37681893	wago1
wt	ctrl	green	59:wt:ctrl	n	241.79	89.752	0.371198147	wago1
wt	ctrl	green	60:wt:ctrl	n	217.819	68.772	0.315730033	wago1
wt	ctrl	green	61:wt:ctrl	n	195.781	55.076	0.281314326	wago1
wt	ctrl	green	62:wt:ctrl	n	261.742	96.677	0.369359904	wago1
wt	ctrl	green	63:wt:ctrl	n	196.838	57.9	0.29415052	wago1
wt	ctrl	green	64:wt:ctrl	n	221.822	68.134	0.307156188	wago1
wt	gfp	green	1:wt:gfp	n	244.097	102.921	0.421639758	wago1
wt	gfp	green	2:wt:gfp	n	159.41	26.45	0.165924346	wago1
wt	gfp	green	3:wt:gfp	y	136.511	17.26	0.126436697	wago1
wt	gfp	green	4:wt:gfp	n	135.171	18.165	0.134385334	wago1
wt	gfp	green	5:wt:gfp	n	129.866	14.152	0.108973865	wago1
wt	gfp	green	6:wt:gfp	n	167.868	34.258	0.204077013	wago1
wt	gfp	green	7:wt:gfp	n	146.607	22.676	0.154672014	wago1
wt	gfp	green	8:wt:gfp	n	130.796	13.556	0.103642313	wago1
wt	gfp	green	9:wt:gfp	n	145.323	24.249	0.166862782	wago1
wt	gfp	green	10:wt:gfp	n	126.713	13.335	0.105237821	wago1
wt	gfp	green	11:wt:gfp	n	138.511	17.295	0.124863729	wago1
wt	gfp	green	12:wt:gfp	n	197.932	65.839	0.33263444	wago1
wt	gfp	green	13:wt:gfp	n	141.722	21.382	0.150872836	wago1
wt	gfp	green	14:wt:gfp	n	153.771	25.363	0.164940073	wago1
wt	gfp	green	15:wt:gfp	n	123.63	13.205	0.106810645	wago1
wt	gfp	green	16:wt:gfp	n	199.379	55.758	0.279658339	wago1
wt	gfp	green	17:wt:gfp	n	127.326	17.308	0.13593453	wago1
wt	gfp	green	18:wt:gfp	n	138.408	16.027	0.11579533	wago1
wt	gfp	green	19:wt:gfp	n	136.291	16.336	0.119861179	wago1
wt	gfp	green	20:wt:gfp	n	128.502	15.633	0.121655694	wago1
wt	gfp	green	21:wt:gfp	n	135.128	18.578	0.137484459	wago1
wt	gfp	green	22:wt:gfp	n	136.701	21.161	0.154797697	wago1
wt	gfp	green	23:wt:gfp	n	126.487	13.722	0.108485457	wago1
wt	gfp	green	24:wt:gfp	n	216.759	64.763	0.298778828	wago1
wt	gfp	green	25:wt:gfp	n	133.462	18.981	0.142220257	wago1
wt	gfp	green	26:wt:gfp	n	139.585	18.064	0.129412186	wago1
wt	gfp	green	27:wt:gfp	n	193.155	53.005	0.274416919	wago1
wt	gfp	green	28:wt:gfp	n	238.213	69.668	0.292460949	wago1
wt	gfp	green	29:wt:gfp	n	142.13	26.119	0.183768381	wago1
wt	gfp	green	30:wt:gfp	n	128.295	14.174	0.110479754	wago1
wt	gfp	green	31:wt:gfp	n	131.869	16.293	0.123554437	wago1
wt	gfp	green	32:wt:gfp	n	143.484	20.101	0.140092275	wago1
wt	gfp	green	33:wt:gfp	n	138.679	17.456	0.12587342	wago1
wt	gfp	green	34:wt:gfp	n	139.117	19.321	0.138883098	wago1
wt	gfp	green	35:wt:gfp	n	142.464	21.906	0.153765162	wago1
wt	gfp	green	36:wt:gfp	n	265.344	100.482	0.378685781	wago1
wt	gfp	green	37:wt:gfp	n	136.255	17.972	0.131899747	wago1
wt	gfp	green	38:wt:gfp	n	153.512	24.858	0.161928709	wago1
wt	gfp	green	39:wt:gfp	n	204.353	58.358	0.285574472	wago1
wt	gfp	green	40:wt:gfp	n	200.487	45.807	0.228478654	wago1
wt	gfp	green	41:wt:gfp	n	145.781	20.064	0.137631104	wago1
wt	gfp	green	42:wt:gfp	n	158.529	26.967	0.170107677	wago1
wt	gfp	green	43:wt:gfp	n	138.031	17.072	0.123682361	wago1
wt	gfp	green	44:wt:gfp	n	139.728	20.96	0.150005725	wago1
wt	gfp	green	45:wt:gfp	n	138.371	18.564	0.13416106	wago1
wt	gfp	green	46:wt:gfp	n	173.969	42.259	0.242911093	wago1
wt	gfp	green	47:wt:gfp	n	141.72	19.13	0.134984476	wago1
wt	gfp	green	48:wt:gfp	n	126.874	14.921	0.117604868	wago1
wt	gfp	green	49:wt:gfp	n	176.708	40.988	0.231953279	wago1
wt	gfp	green	50:wt:gfp	n	129.228	17.492	0.135357662	wago1
wt	gfp	green	51:wt:gfp	n	157.968	26.08	0.165096728	wago1
wt	gfp	green	52:wt:gfp	n	124.843	13.657	0.109393398	wago1
wt	gfp	green	53:wt:gfp	n	173.438	39.05	0.225152504	wago1
wt	gfp	green	54:wt:gfp	n	179.144	47.424	0.264725584	wago1
wt	gfp	green	55:wt:gfp	n	130.226	17.038	0.130834088	wago1
wt	gfp	green	56:wt:gfp	n	135.484	19.432	0.14342653	wago1
wt	gfp	green	57:wt:gfp	n	130.88	16.433	0.125557763	wago1
wt	gfp	green	58:wt:gfp	n	134.698	21.351	0.158510149	wago1
wt	gfp	green	59:wt:gfp	n	129.824	17.112	0.131809219	wago1
wt	gfp	green	60:wt:gfp	n	134.109	17.246	0.128596888	wago1
wt	gfp	green	61:wt:gfp	n	127.317	13.256	0.104118068	wago1
wt	gfp	green	62:wt:gfp	n	118.904	9.048	0.076095001	wago1
wt	gfp	green	63:wt:gfp	n	131.946	15.979	0.121102572	wago1
wt	gfp	green	64:wt:gfp	n	129.305	15.768	0.12194424	wago1
wt	gfp	green	65:wt:gfp	n	133.071	16.167	0.121491535	wago1
ok1074	ctrl	green	1:ok1074:ctrl	n	314.738	145.244	0.461475894	wago1
ok1074	ctrl	green	2:ok1074:ctrl	n	337.815	132.312	0.391669997	wago1
ok1074	ctrl	green	3:ok1074:ctrl	n	345.233	146.168	0.423389421	wago1
ok1074	ctrl	green	4:ok1074:ctrl	n	278.413	117.611	0.422433579	wago1
ok1074	ctrl	green	5:ok1074:ctrl	n	287.113	121.02	0.421506515	wago1
ok1074	ctrl	green	6:ok1074:ctrl	n	270.039	99.583	0.368772659	wago1
ok1074	ctrl	green	7:ok1074:ctrl	n	575.404	335.195	0.582538529	wago1
ok1074	ctrl	green	8:ok1074:ctrl	n	465.535	231.166	0.496559872	wago1
ok1074	ctrl	green	9:ok1074:ctrl	n	291.929	107.122	0.366945387	wago1
ok1074	ctrl	green	10:ok1074:ctrl	n	291.927	106.523	0.364896019	wago1
ok1074	ctrl	green	11:ok1074:ctrl	n	255.849	95.877	0.37474057	wago1
ok1074	ctrl	green	12:ok1074:ctrl	n	309.133	125.97	0.407494509	wago1
ok1074	ctrl	green	13:ok1074:ctrl	n	274.547	80.113	0.291800675	wago1
ok1074	ctrl	green	14:ok1074:ctrl	n	440.379	275.279	0.625095656	wago1
ok1074	ctrl	green	15:ok1074:ctrl	n	304.196	117.671	0.386826257	wago1
ok1074	ctrl	green	16:ok1074:ctrl	n	326.29	162.125	0.496873946	wago1
ok1074	ctrl	green	17:ok1074:ctrl	n	456.353	233.984	0.512725894	wago1
ok1074	ctrl	green	18:ok1074:ctrl	n	264.456	96.425	0.36461642	wago1
ok1074	ctrl	green	19:ok1074:ctrl	n	352.691	145.68	0.413052786	wago1
ok1074	ctrl	green	20:ok1074:ctrl	n	311.063	124.86	0.401397788	wago1
ok1074	ctrl	green	21:ok1074:ctrl	n	328.887	147.456	0.448348521	wago1
ok1074	ctrl	green	22:ok1074:ctrl	y	356.701	163.029	0.457046658	wago1
ok1074	ctrl	green	23:ok1074:ctrl	n	573.031	339.229	0.59199066	wago1
ok1074	ctrl	green	24:ok1074:ctrl	n	507.93	211.951	0.417283878	wago1
ok1074	gfp	green	1:ok1074:gfp	n	134.005	13.689	0.102152905	wago1
ok1074	gfp	green	2:ok1074:gfp	n	132.089	14.543	0.110100008	wago1
ok1074	gfp	green	3:ok1074:gfp	y	128.49	15.972	0.124305393	wago1
ok1074	gfp	green	4:ok1074:gfp	n	132.184	16.032	0.121285481	wago1
ok1074	gfp	green	5:ok1074:gfp	n	131.14	15.45	0.117813024	wago1
ok1074	gfp	green	6:ok1074:gfp	n	133.343	20.621	0.154646288	wago1
ok1074	gfp	green	7:ok1074:gfp	n	128.675	15.628	0.121453274	wago1
ok1074	gfp	green	8:ok1074:gfp	n	135.179	19.443	0.143831512	wago1
ok1074	gfp	green	9:ok1074:gfp	n	129.491	15.27	0.117923253	wago1
ok1074	gfp	green	10:ok1074:gfp	n	130.542	16.428	0.125844556	wago1
ok1074	gfp	green	11:ok1074:gfp	n	130.696	16.903	0.12933066	wago1
ok1074	gfp	green	12:ok1074:gfp	n	128.253	13.769	0.107358112	wago1
ok1074	gfp	green	13:ok1074:gfp	n	132.748	14.12	0.106366951	wago1
ok1074	gfp	green	14:ok1074:gfp	n	131.863	17.537	0.132994092	wago1
ok1074	gfp	green	15:ok1074:gfp	n	128.592	14.984	0.116523578	wago1
ok1074	gfp	green	16:ok1074:gfp	n	129.122	17.692	0.137017704	wago1
ok1074	gfp	green	17:ok1074:gfp	n	132.157	14.774	0.111791279	wago1
ok1074	gfp	green	18:ok1074:gfp	n	128.5	13.329	0.103727626	wago1
ok1074	gfp	green	19:ok1074:gfp	n	132.783	17.4	0.131040871	wago1
ok1074	gfp	green	20:ok1074:gfp	n	126.332	13.567	0.107391635	wago1
ok1074	gfp	green	21:ok1074:gfp	n	129.055	14.339	0.111107667	wago1
wt	ctrl	red	1:wt:ctrl	n	369.361	144.51	0.391243255	wago1
wt	ctrl	red	2:wt:ctrl	n	277.634	81.69	0.294236297	wago1
wt	ctrl	red	3:wt:ctrl	n	309.765	93.338	0.301318742	wago1
wt	ctrl	red	4:wt:ctrl	n	273.218	85.847	0.31420697	wago1
wt	ctrl	red	5:wt:ctrl	n	302.163	83.265	0.275563189	wago1
wt	ctrl	red	6:wt:ctrl	n	247.406	65.559	0.264985489	wago1
wt	ctrl	red	7:wt:ctrl	n	330.105	130.772	0.396152739	wago1
wt	ctrl	red	8:wt:ctrl	n	291.976	80.85	0.276906321	wago1
wt	ctrl	red	9:wt:ctrl	n	263.071	94.085	0.357641093	wago1
wt	ctrl	red	10:wt:ctrl	n	302.231	79.11	0.261753427	wago1
wt	ctrl	red	11:wt:ctrl	n	339.887	131.114	0.385757619	wago1
wt	ctrl	red	12:wt:ctrl	n	271.358	77.955	0.287277324	wago1
wt	ctrl	red	13:wt:ctrl	n	306.227	89.327	0.291701907	wago1
wt	ctrl	red	14:wt:ctrl	n	296.999	79.266	0.266889788	wago1
wt	ctrl	red	15:wt:ctrl	n	245.396	58.998	0.240419567	wago1
wt	ctrl	red	16:wt:ctrl	n	282.89	72.536	0.256410619	wago1
wt	ctrl	red	17:wt:ctrl	n	283.395	79.376	0.280089628	wago1
wt	ctrl	red	18:wt:ctrl	n	246.135	49.493	0.201080708	wago1
wt	ctrl	red	19:wt:ctrl	n	264.464	73.12	0.276483756	wago1
wt	ctrl	red	20:wt:ctrl	n	254.067	77.616	0.30549422	wago1
wt	ctrl	red	21:wt:ctrl	n	299.569	87.022	0.290490672	wago1
wt	ctrl	red	22:wt:ctrl	n	270.857	63.769	0.235434196	wago1
wt	ctrl	red	23:wt:ctrl	n	298.918	82.864	0.277213149	wago1
wt	ctrl	red	24:wt:ctrl	n	280.371	73.722	0.262944456	wago1
wt	ctrl	red	25:wt:ctrl	n	281.826	105.142	0.373074166	wago1
wt	ctrl	red	26:wt:ctrl	n	312.893	90.082	0.287900337	wago1
wt	ctrl	red	27:wt:ctrl	n	342.91	144.212	0.420553498	wago1
wt	ctrl	red	28:wt:ctrl	n	394.627	195.767	0.49608111	wago1
wt	ctrl	red	29:wt:ctrl	n	244.537	71.881	0.293947337	wago1
wt	ctrl	red	30:wt:ctrl	n	324.22	130.14	0.401394115	wago1
wt	ctrl	red	31:wt:ctrl	n	304.943	93.599	0.30693933	wago1
wt	ctrl	red	32:wt:ctrl	n	277.791	73.105	0.263165473	wago1
wt	ctrl	red	33:wt:ctrl	n	259.9	72.464	0.278814929	wago1
wt	ctrl	red	34:wt:ctrl	n	271.389	70.915	0.261303885	wago1
wt	ctrl	red	35:wt:ctrl	n	261.317	70.942	0.271478702	wago1
wt	ctrl	red	36:wt:ctrl	y	256.89	70.512	0.274483242	wago1
wt	ctrl	red	37:wt:ctrl	n	314.107	86.113	0.274151802	wago1
wt	ctrl	red	38:wt:ctrl	n	293.949	85.435	0.290645656	wago1
wt	ctrl	red	39:wt:ctrl	n	290.894	83.57	0.287286778	wago1
wt	ctrl	red	40:wt:ctrl	n	232.466	53.414	0.229771235	wago1
wt	ctrl	red	41:wt:ctrl	n	345.996	133.389	0.385521798	wago1
wt	ctrl	red	42:wt:ctrl	n	314.695	102.611	0.32606492	wago1
wt	ctrl	red	43:wt:ctrl	n	277.439	70.988	0.255868858	wago1
wt	ctrl	red	44:wt:ctrl	n	270.017	66.917	0.247825137	wago1
wt	ctrl	red	45:wt:ctrl	n	288.172	79.103	0.274499257	wago1
wt	ctrl	red	46:wt:ctrl	n	290.104	76.78	0.264663707	wago1
wt	ctrl	red	47:wt:ctrl	n	252.986	70.625	0.279165646	wago1
wt	ctrl	red	48:wt:ctrl	n	272.127	79.053	0.290500391	wago1
wt	ctrl	red	49:wt:ctrl	n	258.82	68.121	0.263198362	wago1
wt	ctrl	red	50:wt:ctrl	n	277.005	77.505	0.279796394	wago1
wt	ctrl	red	51:wt:ctrl	n	337.082	96.514	0.286322023	wago1
wt	ctrl	red	52:wt:ctrl	n	229.168	68.368	0.298331355	wago1
wt	ctrl	red	53:wt:ctrl	n	239.945	48.26	0.201129425	wago1
wt	ctrl	red	54:wt:ctrl	n	258.935	65.426	0.252673451	wago1
wt	ctrl	red	55:wt:ctrl	n	253.343	69.682	0.275050031	wago1
wt	ctrl	red	56:wt:ctrl	n	280.328	78.13	0.278709226	wago1
wt	ctrl	red	57:wt:ctrl	n	299.695	89.846	0.299791455	wago1
wt	ctrl	red	58:wt:ctrl	n	280.289	78.772	0.2810385	wago1
wt	ctrl	red	59:wt:ctrl	n	281.472	94.98	0.337440314	wago1
wt	ctrl	red	60:wt:ctrl	n	256.498	76.743	0.299195315	wago1
wt	ctrl	red	61:wt:ctrl	n	245.18	60.25	0.245737825	wago1
wt	ctrl	red	62:wt:ctrl	n	314.739	96.237	0.305767636	wago1
wt	ctrl	red	63:wt:ctrl	n	227.769	67.208	0.295070883	wago1
wt	ctrl	red	64:wt:ctrl	n	287.305	88.225	0.307077844	wago1
wt	gfp	red	1:wt:gfp	n	323.822	97.653	0.301563822	wago1
wt	gfp	red	2:wt:gfp	n	315.226	91.007	0.288703977	wago1
wt	gfp	red	3:wt:gfp	y	288.13	80.635	0.279856315	wago1
wt	gfp	red	4:wt:gfp	n	265.873	71.133	0.267545031	wago1
wt	gfp	red	5:wt:gfp	n	257.941	77.867	0.301879112	wago1
wt	gfp	red	6:wt:gfp	n	262.881	70.304	0.267436597	wago1
wt	gfp	red	7:wt:gfp	n	303.564	75.634	0.249153391	wago1
wt	gfp	red	8:wt:gfp	n	302.743	75.177	0.248319532	wago1
wt	gfp	red	9:wt:gfp	n	304.712	96.1	0.315379768	wago1
wt	gfp	red	10:wt:gfp	n	250.12	67.812	0.271117863	wago1
wt	gfp	red	11:wt:gfp	n	244.276	91.075	0.372836464	wago1
wt	gfp	red	12:wt:gfp	n	275.007	88.11	0.320391845	wago1
wt	gfp	red	13:wt:gfp	n	299.9	84.69	0.282394131	wago1
wt	gfp	red	14:wt:gfp	n	286.352	78.626	0.274578142	wago1
wt	gfp	red	15:wt:gfp	n	255.708	66.509	0.260097455	wago1
wt	gfp	red	16:wt:gfp	n	315.867	91.854	0.290799609	wago1
wt	gfp	red	17:wt:gfp	n	304.86	91.8	0.301121826	wago1
wt	gfp	red	18:wt:gfp	n	257.054	66.777	0.259778101	wago1
wt	gfp	red	19:wt:gfp	n	288.641	97.659	0.338340707	wago1
wt	gfp	red	20:wt:gfp	n	296.803	85.738	0.288871743	wago1
wt	gfp	red	21:wt:gfp	n	285.007	69.643	0.244355402	wago1
wt	gfp	red	22:wt:gfp	n	314.294	85.621	0.272423272	wago1
wt	gfp	red	23:wt:gfp	n	277.611	72.095	0.259697923	wago1
wt	gfp	red	24:wt:gfp	n	290.003	78.042	0.269107561	wago1
wt	gfp	red	25:wt:gfp	n	282.263	89.519	0.317147483	wago1
wt	gfp	red	26:wt:gfp	n	299.309	75.619	0.25264526	wago1
wt	gfp	red	27:wt:gfp	n	260.848	64.364	0.246749065	wago1
wt	gfp	red	28:wt:gfp	n	275.414	68.375	0.248262616	wago1
wt	gfp	red	29:wt:gfp	n	256.186	62.135	0.242538624	wago1
wt	gfp	red	30:wt:gfp	n	247.015	59.369	0.240345728	wago1
wt	gfp	red	31:wt:gfp	n	305.956	85.544	0.279595759	wago1
wt	gfp	red	32:wt:gfp	n	275.849	70.981	0.257318315	wago1
wt	gfp	red	33:wt:gfp	n	275.147	78.214	0.284262594	wago1
wt	gfp	red	34:wt:gfp	n	259.98	73.526	0.282814063	wago1
wt	gfp	red	35:wt:gfp	n	269.591	77.921	0.289034129	wago1
wt	gfp	red	36:wt:gfp	n	302.801	84.751	0.279890093	wago1
wt	gfp	red	37:wt:gfp	n	240.828	59.275	0.246130018	wago1
wt	gfp	red	38:wt:gfp	n	307.757	83.805	0.272308997	wago1
wt	gfp	red	39:wt:gfp	n	279.481	70.886	0.253634415	wago1
wt	gfp	red	40:wt:gfp	n	288.51	77.033	0.267002877	wago1
wt	gfp	red	41:wt:gfp	n	272.596	71.002	0.260466038	wago1
wt	gfp	red	42:wt:gfp	n	275.762	75.423	0.27350759	wago1
wt	gfp	red	43:wt:gfp	n	285.199	68.975	0.241848674	wago1
wt	gfp	red	44:wt:gfp	n	284.318	75.961	0.267169156	wago1
wt	gfp	red	45:wt:gfp	n	303.55	112.5	0.370614396	wago1
wt	gfp	red	46:wt:gfp	n	310.562	108.112	0.348117284	wago1
wt	gfp	red	47:wt:gfp	n	265.43	72.503	0.273152997	wago1
wt	gfp	red	48:wt:gfp	n	257.288	66.586	0.258799478	wago1
wt	gfp	red	49:wt:gfp	n	228.666	57.872	0.253085286	wago1
wt	gfp	red	50:wt:gfp	n	261.818	60.151	0.229743562	wago1
wt	gfp	red	51:wt:gfp	n	293.172	84.982	0.289870793	wago1
wt	gfp	red	52:wt:gfp	n	238.468	63.439	0.266027308	wago1
wt	gfp	red	53:wt:gfp	n	244.742	68.964	0.281782448	wago1
wt	gfp	red	54:wt:gfp	n	253.488	71.947	0.283828031	wago1
wt	gfp	red	55:wt:gfp	n	270.096	66.697	0.246938126	wago1
wt	gfp	red	56:wt:gfp	n	299.089	76.812	0.256819876	wago1
wt	gfp	red	57:wt:gfp	n	267.87	66.045	0.246556165	wago1
wt	gfp	red	58:wt:gfp	n	269.164	81.621	0.303238918	wago1
wt	gfp	red	59:wt:gfp	n	255.433	64.003	0.250566685	wago1
wt	gfp	red	60:wt:gfp	n	266.446	69.089	0.259298319	wago1
wt	gfp	red	61:wt:gfp	n	265.685	75.234	0.283169919	wago1
wt	gfp	red	62:wt:gfp	n	273.105	72.186	0.264315922	wago1
wt	gfp	red	63:wt:gfp	n	279.909	74.213	0.265132597	wago1
wt	gfp	red	64:wt:gfp	n	247.101	59.129	0.239290816	wago1
wt	gfp	red	65:wt:gfp	n	273.71	64.481	0.235581455	wago1
ok1074	ctrl	red	1:ok1074:ctrl	n	340.504	139.472	0.409604586	wago1
ok1074	ctrl	red	2:ok1074:ctrl	n	295.664	96.957	0.327929677	wago1
ok1074	ctrl	red	3:ok1074:ctrl	n	307.645	120.022	0.390131483	wago1
ok1074	ctrl	red	4:ok1074:ctrl	n	269.818	87.991	0.326112417	wago1
ok1074	ctrl	red	5:ok1074:ctrl	n	295.795	112.916	0.381737352	wago1
ok1074	ctrl	red	6:ok1074:ctrl	n	250.226	81.308	0.324938256	wago1
ok1074	ctrl	red	7:ok1074:ctrl	n	345.514	155.395	0.449750227	wago1
ok1074	ctrl	red	8:ok1074:ctrl	n	365.835	151.233	0.413391283	wago1
ok1074	ctrl	red	9:ok1074:ctrl	n	271.68	78.455	0.288777238	wago1
ok1074	ctrl	red	10:ok1074:ctrl	n	291.918	94.43	0.323481252	wago1
ok1074	ctrl	red	11:ok1074:ctrl	n	263.89	104.661	0.396608435	wago1
ok1074	ctrl	red	12:ok1074:ctrl	n	322.87	152.288	0.471669712	wago1
ok1074	ctrl	red	13:ok1074:ctrl	n	252.575	66.485	0.263228744	wago1
ok1074	ctrl	red	14:ok1074:ctrl	n	305.677	108.735	0.355718618	wago1
ok1074	ctrl	red	15:ok1074:ctrl	n	295.281	131.372	0.444905023	wago1
ok1074	ctrl	red	16:ok1074:ctrl	n	328.968	145.615	0.442641838	wago1
ok1074	ctrl	red	17:ok1074:ctrl	n	364.325	154.734	0.424714197	wago1
ok1074	ctrl	red	18:ok1074:ctrl	n	265.873	82.804	0.311441929	wago1
ok1074	ctrl	red	19:ok1074:ctrl	n	313.871	102.347	0.326079823	wago1
ok1074	ctrl	red	20:ok1074:ctrl	n	268.698	89.773	0.334103715	wago1
ok1074	ctrl	red	21:ok1074:ctrl	n	302.244	100.831	0.333607946	wago1
ok1074	ctrl	red	22:ok1074:ctrl	y	296.416	96.119	0.32427062	wago1
ok1074	ctrl	red	23:ok1074:ctrl	n	372.003	155.283	0.417424053	wago1
ok1074	ctrl	red	24:ok1074:ctrl	n	316.805	100.385	0.316866842	wago1
ok1074	gfp	red	1:ok1074:gfp	n	354.898	133.613	0.37648282	wago1
ok1074	gfp	red	2:ok1074:gfp	n	300.535	125.89	0.418886319	wago1
ok1074	gfp	red	3:ok1074:gfp	y	344.814	146.238	0.42410691	wago1
ok1074	gfp	red	4:ok1074:gfp	n	263.844	80.22	0.304043298	wago1
ok1074	gfp	red	5:ok1074:gfp	n	279.639	82.018	0.293299576	wago1
ok1074	gfp	red	6:ok1074:gfp	n	300.21	117.64	0.391859032	wago1
ok1074	gfp	red	7:ok1074:gfp	n	300.928	101.552	0.337462782	wago1
ok1074	gfp	red	8:ok1074:gfp	n	261.354	61.877	0.236755512	wago1
ok1074	gfp	red	9:ok1074:gfp	n	298.057	89.496	0.300264714	wago1
ok1074	gfp	red	10:ok1074:gfp	n	258.968	69.767	0.269403942	wago1
ok1074	gfp	red	11:ok1074:gfp	n	286.258	90.273	0.315355379	wago1
ok1074	gfp	red	12:ok1074:gfp	n	286.437	94.815	0.331015197	wago1
ok1074	gfp	red	13:ok1074:gfp	n	270.046	86.273	0.319475201	wago1
ok1074	gfp	red	14:ok1074:gfp	n	291.083	85.456	0.293579495	wago1
ok1074	gfp	red	15:ok1074:gfp	n	296.379	91.629	0.30916158	wago1
ok1074	gfp	red	16:ok1074:gfp	n	294.806	109.822	0.372522947	wago1
ok1074	gfp	red	17:ok1074:gfp	n	285.316	92.341	0.323644661	wago1
ok1074	gfp	red	18:ok1074:gfp	n	318.082	111.011	0.349001201	wago1
ok1074	gfp	red	19:ok1074:gfp	n	320.544	122.395	0.381835255	wago1
ok1074	gfp	red	20:ok1074:gfp	n	272.134	91.449	0.336044008	wago1
ok1074	gfp	red	21:ok1074:gfp	n	281.943	116.035	0.411554818	wago1
wt	ctrl	green	1:wt:ctrl	n	268.431	125.346	0.466957989	wago3
wt	ctrl	green	2:wt:ctrl	n	236.139	77.076	0.326400976	wago3
wt	ctrl	green	3:wt:ctrl	n	312.143	153.743	0.492540278	wago3
wt	ctrl	green	4:wt:ctrl	n	323.782	146.547	0.45261009	wago3
wt	ctrl	green	5:wt:ctrl	n	277.238	124.042	0.447420628	wago3
wt	ctrl	green	6:wt:ctrl	n	258.354	104.943	0.406198472	wago3
wt	ctrl	green	7:wt:ctrl	n	220.074	71.659	0.325613203	wago3
wt	ctrl	green	8:wt:ctrl	n	231.809	71.27	0.307451393	wago3
wt	ctrl	green	9:wt:ctrl	n	242.401	72.437	0.298831275	wago3
wt	ctrl	green	10:wt:ctrl	n	336.304	212.05	0.63053071	wago3
wt	ctrl	green	11:wt:ctrl	n	291.523	139.659	0.479066832	wago3
wt	ctrl	green	12:wt:ctrl	n	224.515	64.528	0.287410641	wago3
wt	ctrl	green	13:wt:ctrl	n	240.141	96.678	0.402588479	wago3
wt	ctrl	green	14:wt:ctrl	n	224.349	66.059	0.29444749	wago3
wt	ctrl	green	15:wt:ctrl	n	335.021	161.356	0.48162951	wago3
wt	ctrl	green	16:wt:ctrl	n	230.285	96.416	0.418681199	wago3
wt	ctrl	green	17:wt:ctrl	n	247.652	97.411	0.393338233	wago3
wt	ctrl	green	18:wt:ctrl	n	261.459	99.3	0.37979186	wago3
wt	ctrl	green	19:wt:ctrl	n	280.744	112.672	0.401333599	wago3
wt	ctrl	green	20:wt:ctrl	n	371.871	200.756	0.539853874	wago3
wt	ctrl	green	21:wt:ctrl	n	268.953	117.386	0.43645544	wago3
wt	ctrl	green	22:wt:ctrl	n	298.599	122.974	0.41183661	wago3
wt	ctrl	green	23:wt:ctrl	n	274.715	103.76	0.377700526	wago3
wt	ctrl	green	24:wt:ctrl	n	287.084	141.882	0.49421772	wago3
wt	ctrl	green	25:wt:ctrl	n	321.838	165.149	0.513143258	wago3
wt	ctrl	green	26:wt:ctrl	n	341.949	210.141	0.61453901	wago3
wt	ctrl	green	27:wt:ctrl	n	323.832	142.049	0.438650288	wago3
wt	ctrl	green	28:wt:ctrl	n	297.686	137.675	0.46248396	wago3
wt	ctrl	green	29:wt:ctrl	n	296.065	163.472	0.552149021	wago3
wt	ctrl	green	30:wt:ctrl	n	234.76	91.555	0.389994036	wago3
wt	ctrl	green	31:wt:ctrl	n	292.987	160.817	0.548887835	wago3
wt	ctrl	green	32:wt:ctrl	n	216.496	72.035	0.332731321	wago3
wt	ctrl	green	33:wt:ctrl	n	318.591	166.522	0.522682687	wago3
wt	ctrl	green	34:wt:ctrl	n	342.06	220.72	0.645266912	wago3
wt	ctrl	green	35:wt:ctrl	n	297.027	170.315	0.573399051	wago3
wt	ctrl	green	36:wt:ctrl	n	263.102	141.116	0.536354722	wago3
wt	ctrl	green	37:wt:ctrl	n	266.928	107.767	0.403730594	wago3
wt	ctrl	green	38:wt:ctrl	n	293.055	126.165	0.430516456	wago3
wt	ctrl	green	39:wt:ctrl	n	230.636	76.683	0.332484955	wago3
wt	ctrl	green	40:wt:ctrl	n	275.356	112.746	0.409455396	wago3
wt	ctrl	green	41:wt:ctrl	n	336.146	147.349	0.438348218	wago3
wt	ctrl	green	42:wt:ctrl	n	394.933	203.601	0.515533014	wago3
wt	ctrl	green	43:wt:ctrl	n	263.031	97.68	0.371363071	wago3
wt	ctrl	green	44:wt:ctrl	n	294.257	130.448	0.443313158	wago3
wt	ctrl	green	45:wt:ctrl	n	228.977	70.966	0.309926324	wago3
wt	ctrl	green	46:wt:ctrl	n	228.431	75.202	0.329211009	wago3
wt	ctrl	green	47:wt:ctrl	n	259.544	78.73	0.303339703	wago3
wt	ctrl	green	48:wt:ctrl	n	360.538	210.922	0.585020164	wago3
wt	ctrl	green	49:wt:ctrl	n	290.743	103.874	0.357270854	wago3
wt	ctrl	green	50:wt:ctrl	n	299.698	124.343	0.414894327	wago3
wt	ctrl	green	51:wt:ctrl	n	331.31	158.768	0.479212822	wago3
wt	ctrl	green	52:wt:ctrl	n	295.832	115.418	0.390147111	wago3
wt	ctrl	green	53:wt:ctrl	n	312.02	134.402	0.430748029	wago3
wt	ctrl	green	54:wt:ctrl	n	230.718	85.823	0.371982247	wago3
wt	ctrl	green	55:wt:ctrl	n	348.831	219.932	0.630482956	wago3
wt	ctrl	green	56:wt:ctrl	n	230.793	80.848	0.350305252	wago3
wt	ctrl	green	57:wt:ctrl	n	237.05	81.247	0.342742038	wago3
wt	ctrl	green	58:wt:ctrl	n	284.925	119.147	0.418169694	wago3
wt	ctrl	green	59:wt:ctrl	n	270.423	133.225	0.492654101	wago3
wt	ctrl	green	60:wt:ctrl	y	317.168	167.65	0.52858422	wago3
wt	ctrl	green	61:wt:ctrl	n	238.593	94.33	0.395359462	wago3
wt	ctrl	green	62:wt:ctrl	n	361.071	188.1	0.520950173	wago3
wt	ctrl	green	63:wt:ctrl	n	220.655	61.812	0.280129614	wago3
wt	ctrl	green	64:wt:ctrl	n	261.847	107.882	0.412003957	wago3
pk1673	ctrl	green	1:pk1673:ctrl	n	241.834	75.292	0.311337529	wago3
pk1673	ctrl	green	2:pk1673:ctrl	n	331.537	144.942	0.437181974	wago3
pk1673	ctrl	green	3:pk1673:ctrl	n	231.697	70.696	0.305122639	wago3
pk1673	ctrl	green	4:pk1673:ctrl	n	234.394	59.11	0.252182223	wago3
pk1673	ctrl	green	5:pk1673:ctrl	n	260.843	99.514	0.381509184	wago3
pk1673	ctrl	green	6:pk1673:ctrl	n	305.608	112.174	0.36705191	wago3
pk1673	ctrl	green	7:pk1673:ctrl	n	234.375	63.675	0.27168	wago3
pk1673	ctrl	green	8:pk1673:ctrl	n	275.841	96.448	0.349650705	wago3
pk1673	ctrl	green	9:pk1673:ctrl	n	252.077	78.166	0.310087791	wago3
pk1673	ctrl	green	10:pk1673:ctrl	n	271.092	78.791	0.290643029	wago3
pk1673	ctrl	green	11:pk1673:ctrl	n	290.694	92.275	0.317430012	wago3
pk1673	ctrl	green	12:pk1673:ctrl	n	304.307	137.025	0.450285403	wago3
pk1673	ctrl	green	13:pk1673:ctrl	n	223.593	52.725	0.235807919	wago3
pk1673	ctrl	green	14:pk1673:ctrl	n	306.884	150.12	0.489175063	wago3
pk1673	ctrl	green	15:pk1673:ctrl	n	330.072	139.838	0.42365908	wago3
pk1673	ctrl	green	16:pk1673:ctrl	n	234.11	69.93	0.298705737	wago3
pk1673	ctrl	green	17:pk1673:ctrl	n	265.321	88.461	0.333411226	wago3
pk1673	ctrl	green	18:pk1673:ctrl	n	228.437	72.33	0.316629968	wago3
pk1673	ctrl	green	19:pk1673:ctrl	n	248.702	91.753	0.368927471	wago3
pk1673	ctrl	green	20:pk1673:ctrl	n	256.233	75.343	0.294040971	wago3
pk1673	ctrl	green	21:pk1673:ctrl	n	328.718	140.718	0.428081212	wago3
pk1673	ctrl	green	22:pk1673:ctrl	n	277.343	92.349	0.332977577	wago3
pk1673	ctrl	green	23:pk1673:ctrl	n	292.938	108.99	0.372058251	wago3
pk1673	ctrl	green	24:pk1673:ctrl	n	221.177	58.601	0.264950696	wago3
pk1673	ctrl	green	25:pk1673:ctrl	n	272.844	101.215	0.370962895	wago3
pk1673	ctrl	green	26:pk1673:ctrl	n	217.923	61.998	0.284494982	wago3
pk1673	ctrl	green	27:pk1673:ctrl	n	276.412	106.75	0.386198863	wago3
pk1673	ctrl	green	28:pk1673:ctrl	n	309.354	154.814	0.500442858	wago3
pk1673	ctrl	green	29:pk1673:ctrl	n	266.957	77.742	0.291215439	wago3
pk1673	ctrl	green	30:pk1673:ctrl	n	219.721	56.218	0.255860842	wago3
pk1673	ctrl	green	31:pk1673:ctrl	n	212.902	59.567	0.279786005	wago3
pk1673	ctrl	green	32:pk1673:ctrl	n	296.484	98.466	0.332112357	wago3
pk1673	ctrl	green	33:pk1673:ctrl	n	225.316	54.207	0.240582116	wago3
pk1673	ctrl	green	34:pk1673:ctrl	n	253.593	79.116	0.31198022	wago3
pk1673	ctrl	green	35:pk1673:ctrl	n	303.456	136.85	0.450971475	wago3
pk1673	ctrl	green	36:pk1673:ctrl	n	240.662	70.157	0.291516733	wago3
pk1673	ctrl	green	37:pk1673:ctrl	n	292.449	147.986	0.506023272	wago3
pk1673	ctrl	green	38:pk1673:ctrl	n	273.072	83.193	0.304655915	wago3
pk1673	ctrl	green	39:pk1673:ctrl	n	255.582	78.455	0.306966062	wago3
pk1673	ctrl	green	40:pk1673:ctrl	n	237.959	79.998	0.336183964	wago3
pk1673	ctrl	green	41:pk1673:ctrl	n	265.17	91.271	0.344198062	wago3
pk1673	ctrl	green	42:pk1673:ctrl	n	345.143	154.165	0.446669931	wago3
pk1673	ctrl	green	43:pk1673:ctrl	n	244.514	76.378	0.312366572	wago3
pk1673	ctrl	green	44:pk1673:ctrl	n	224.19	71.142	0.317329051	wago3
pk1673	ctrl	green	45:pk1673:ctrl	n	330.759	157.748	0.47692731	wago3
pk1673	ctrl	green	46:pk1673:ctrl	n	313.235	109.299	0.348936102	wago3
pk1673	ctrl	green	47:pk1673:ctrl	n	255.081	100.647	0.394568784	wago3
pk1673	ctrl	green	48:pk1673:ctrl	n	270.961	90.232	0.333007333	wago3
pk1673	ctrl	green	49:pk1673:ctrl	n	273.511	98.894	0.361572295	wago3
pk1673	ctrl	green	50:pk1673:ctrl	n	300.243	160.558	0.534760178	wago3
pk1673	ctrl	green	51:pk1673:ctrl	n	238.801	81.251	0.340245644	wago3
pk1673	ctrl	green	52:pk1673:ctrl	y	268.981	94.43	0.351065689	wago3
pk1673	ctrl	green	53:pk1673:ctrl	n	241.96	82.042	0.339072574	wago3
pk1673	ctrl	green	54:pk1673:ctrl	n	276.78	110.718	0.400021678	wago3
pk1673	ctrl	green	55:pk1673:ctrl	n	287.613	152.443	0.530028198	wago3
pk1673	ctrl	green	56:pk1673:ctrl	n	299.968	119.912	0.399749307	wago3
pk1673	ctrl	green	57:pk1673:ctrl	n	288.812	144.082	0.498878163	wago3
wt	gfp	green	1:wt:gfp	n	148.189	22.918	0.154653854	wago3
wt	gfp	green	2:wt:gfp	n	132.664	21.586	0.162711813	wago3
wt	gfp	green	3:wt:gfp	n	126.498	16.602	0.131243182	wago3
wt	gfp	green	4:wt:gfp	n	128.735	14.579	0.113248145	wago3
wt	gfp	green	5:wt:gfp	n	273.415	108.123	0.395453797	wago3
wt	gfp	green	6:wt:gfp	y	129.594	12.893	0.099487631	wago3
wt	gfp	green	7:wt:gfp	n	131.951	15.391	0.116641784	wago3
wt	gfp	green	8:wt:gfp	n	137.395	19.283	0.140347174	wago3
wt	gfp	green	9:wt:gfp	n	137.027	15.754	0.114970042	wago3
wt	gfp	green	10:wt:gfp	n	171.905	36.178	0.210453448	wago3
wt	gfp	green	11:wt:gfp	n	125.282	11.617	0.092726808	wago3
wt	gfp	green	12:wt:gfp	n	125.116	11.707	0.093569168	wago3
wt	gfp	green	13:wt:gfp	n	124.103	13.855	0.111641137	wago3
wt	gfp	green	14:wt:gfp	n	125.307	13.029	0.103976633	wago3
wt	gfp	green	15:wt:gfp	n	137.217	17.795	0.129685097	wago3
wt	gfp	green	16:wt:gfp	n	130.513	14.538	0.111391202	wago3
wt	gfp	green	17:wt:gfp	n	132.642	13.28	0.100119118	wago3
wt	gfp	green	18:wt:gfp	n	122.145	12.474	0.102124524	wago3
wt	gfp	green	19:wt:gfp	n	122.209	12.682	0.103773045	wago3
wt	gfp	green	20:wt:gfp	n	134.74	17.373	0.128937212	wago3
wt	gfp	green	21:wt:gfp	n	212.562	78.763	0.370541301	wago3
wt	gfp	green	22:wt:gfp	n	260.45	108.498	0.416578998	wago3
wt	gfp	green	23:wt:gfp	n	131.471	15.171	0.115394269	wago3
wt	gfp	green	24:wt:gfp	n	129.461	17.487	0.135075428	wago3
wt	gfp	green	25:wt:gfp	n	127.337	14.938	0.117310758	wago3
wt	gfp	green	26:wt:gfp	n	123.711	13.777	0.11136439	wago3
wt	gfp	green	27:wt:gfp	n	122.709	13.196	0.107538974	wago3
wt	gfp	green	28:wt:gfp	n	132.168	14.194	0.10739362	wago3
wt	gfp	green	29:wt:gfp	n	126.286	14.556	0.115262183	wago3
wt	gfp	green	30:wt:gfp	n	124.992	12.468	0.099750384	wago3
wt	gfp	green	31:wt:gfp	n	129.658	15.608	0.120378226	wago3
wt	gfp	green	32:wt:gfp	n	134.661	17.253	0.128121728	wago3
wt	gfp	green	33:wt:gfp	n	126.294	13.284	0.105183144	wago3
wt	gfp	green	34:wt:gfp	n	126.473	15.185	0.120065152	wago3
wt	gfp	green	35:wt:gfp	n	135.208	18.546	0.13716644	wago3
wt	gfp	green	36:wt:gfp	n	131.496	15.266	0.116094786	wago3
wt	gfp	green	37:wt:gfp	n	129.878	17.826	0.137251883	wago3
wt	gfp	green	38:wt:gfp	n	275.246	119.645	0.434683883	wago3
wt	gfp	green	39:wt:gfp	n	138.017	22.794	0.165153568	wago3
wt	gfp	green	40:wt:gfp	n	131.64	15.901	0.120791553	wago3
wt	gfp	green	41:wt:gfp	n	140.415	21.795	0.15521846	wago3
wt	gfp	green	42:wt:gfp	n	126.757	14.543	0.114731336	wago3
wt	gfp	green	43:wt:gfp	n	152.52	25.024	0.164070286	wago3
wt	gfp	green	44:wt:gfp	n	133.992	15.761	0.117626425	wago3
wt	gfp	green	45:wt:gfp	n	121.749	12.205	0.10024723	wago3
wt	gfp	green	46:wt:gfp	n	127.705	13.511	0.10579852	wago3
wt	gfp	green	47:wt:gfp	n	125.973	13.944	0.110690386	wago3
wt	gfp	green	48:wt:gfp	n	136.034	16.828	0.123704368	wago3
wt	gfp	green	49:wt:gfp	n	129.657	15.032	0.115936664	wago3
wt	gfp	green	50:wt:gfp	n	261.504	114.641	0.438391	wago3
wt	gfp	green	51:wt:gfp	n	127.891	16.332	0.127702497	wago3
wt	gfp	green	52:wt:gfp	n	126.42	13.084	0.103496282	wago3
wt	gfp	green	53:wt:gfp	n	127.155	14.964	0.117683143	wago3
wt	gfp	green	54:wt:gfp	n	122.358	12.239	0.100026153	wago3
wt	gfp	green	55:wt:gfp	n	296.885	137.128	0.461889284	wago3
pk1673	gfp	green	1:pk1673:gfp	n	129.005	15.812	0.122568893	wago3
pk1673	gfp	green	2:pk1673:gfp	n	130.79	17.199	0.131500879	wago3
pk1673	gfp	green	3:pk1673:gfp	n	125.885	15.044	0.119505898	wago3
pk1673	gfp	green	4:pk1673:gfp	n	134.291	17.226	0.128273674	wago3
pk1673	gfp	green	5:pk1673:gfp	n	124.062	12.021	0.096895101	wago3
pk1673	gfp	green	6:pk1673:gfp	n	126.273	13.972	0.110649149	wago3
pk1673	gfp	green	7:pk1673:gfp	n	136.334	21.965	0.161111682	wago3
pk1673	gfp	green	8:pk1673:gfp	y	130.638	15.631	0.11965125	wago3
pk1673	gfp	green	9:pk1673:gfp	n	128.474	17.442	0.135762878	wago3
pk1673	gfp	green	10:pk1673:gfp	n	132.237	18.928	0.143136944	wago3
pk1673	gfp	green	11:pk1673:gfp	n	164.454	27.981	0.170144843	wago3
pk1673	gfp	green	12:pk1673:gfp	n	127.28	15.016	0.117976116	wago3
pk1673	gfp	green	13:pk1673:gfp	n	124.019	13.009	0.104895218	wago3
pk1673	gfp	green	14:pk1673:gfp	n	126.24	14.848	0.117617237	wago3
pk1673	gfp	green	15:pk1673:gfp	n	125.807	14.465	0.114977704	wago3
pk1673	gfp	green	16:pk1673:gfp	n	126.666	15.903	0.125550661	wago3
pk1673	gfp	green	17:pk1673:gfp	n	130.068	15.468	0.11892241	wago3
pk1673	gfp	green	18:pk1673:gfp	n	122.074	13.889	0.113775251	wago3
pk1673	gfp	green	19:pk1673:gfp	n	120.59	13.264	0.109992537	wago3
pk1673	gfp	green	20:pk1673:gfp	n	129.283	16.277	0.125902091	wago3
pk1673	gfp	green	21:pk1673:gfp	n	129.669	15.342	0.118316637	wago3
pk1673	gfp	green	22:pk1673:gfp	n	125.295	13.754	0.109772936	wago3
pk1673	gfp	green	23:pk1673:gfp	n	133.04	21.042	0.158162959	wago3
pk1673	gfp	green	24:pk1673:gfp	n	125.191	12.703	0.101468955	wago3
pk1673	gfp	green	25:pk1673:gfp	n	128.173	16.383	0.127819432	wago3
pk1673	gfp	green	26:pk1673:gfp	n	126.974	15.269	0.120252965	wago3
pk1673	gfp	green	27:pk1673:gfp	n	124.608	15.174	0.121773883	wago3
pk1673	gfp	green	28:pk1673:gfp	n	122.872	12.305	0.100144866	wago3
pk1673	gfp	green	29:pk1673:gfp	n	123.728	13.901	0.112351287	wago3
pk1673	gfp	green	30:pk1673:gfp	n	125.27	12.171	0.097158138	wago3
pk1673	gfp	green	31:pk1673:gfp	n	126.494	14.867	0.117531266	wago3
pk1673	gfp	green	32:pk1673:gfp	n	169.057	31.183	0.184452581	wago3
pk1673	gfp	green	33:pk1673:gfp	n	128.336	19.888	0.154968208	wago3
pk1673	gfp	green	34:pk1673:gfp	n	126.73	14.975	0.118164602	wago3
pk1673	gfp	green	35:pk1673:gfp	n	133.287	24.02	0.180212624	wago3
pk1673	gfp	green	36:pk1673:gfp	n	156.061	29.624	0.18982321	wago3
pk1673	gfp	green	37:pk1673:gfp	n	135.555	18.572	0.137007119	wago3
pk1673	gfp	green	38:pk1673:gfp	n	126.84	14.625	0.115302744	wago3
pk1673	gfp	green	39:pk1673:gfp	n	123.983	16.653	0.134316801	wago3
pk1673	gfp	green	40:pk1673:gfp	n	126.184	13.075	0.103618525	wago3
pk1673	gfp	green	41:pk1673:gfp	n	128.428	14.224	0.110754664	wago3
pk1673	gfp	green	42:pk1673:gfp	n	126.369	13.407	0.106094058	wago3
pk1673	gfp	green	43:pk1673:gfp	n	129.213	15.955	0.123478288	wago3
pk1673	gfp	green	44:pk1673:gfp	n	129.714	14.3	0.110242534	wago3
pk1673	gfp	green	45:pk1673:gfp	n	126.115	14.635	0.11604488	wago3
pk1673	gfp	green	46:pk1673:gfp	n	129.106	14.267	0.110506096	wago3
pk1673	gfp	green	47:pk1673:gfp	n	130.519	18	0.137910955	wago3
pk1673	gfp	green	48:pk1673:gfp	n	125.663	14.221	0.113167758	wago3
pk1673	gfp	green	49:pk1673:gfp	n	146.991	24.492	0.166622446	wago3
pk1673	gfp	green	50:pk1673:gfp	n	126.603	16.237	0.128251305	wago3
pk1673	gfp	green	51:pk1673:gfp	n	127.401	15.893	0.124747843	wago3
pk1673	gfp	green	52:pk1673:gfp	n	127.139	15.244	0.119900267	wago3
pk1673	gfp	green	53:pk1673:gfp	n	126.882	15.106	0.1190555	wago3
pk1673	gfp	green	54:pk1673:gfp	n	159.174	28.621	0.179809517	wago3
pk1673	gfp	green	55:pk1673:gfp	n	127.684	16.903	0.132381504	wago3
pk1673	gfp	green	56:pk1673:gfp	n	121.947	12.995	0.106562687	wago3
pk1673	gfp	green	57:pk1673:gfp	n	125.841	13.173	0.104679715	wago3
pk1673	gfp	green	58:pk1673:gfp	n	129.633	16.095	0.1241582	wago3
pk1673	gfp	green	59:pk1673:gfp	n	129.857	15.472	0.119146446	wago3
pk1673	gfp	green	60:pk1673:gfp	n	126.187	15.206	0.120503697	wago3
pk1673	gfp	green	61:pk1673:gfp	n	136.717	21.032	0.153836026	wago3
wt	ctrl	red	1:wt:ctrl	n	313.574	106.193	0.338653715	wago3
wt	ctrl	red	2:wt:ctrl	n	266.015	73.075	0.274702554	wago3
wt	ctrl	red	3:wt:ctrl	n	273.91	85.423	0.311865211	wago3
wt	ctrl	red	4:wt:ctrl	n	291.385	85.485	0.293374745	wago3
wt	ctrl	red	5:wt:ctrl	n	274.966	84.878	0.308685437	wago3
wt	ctrl	red	6:wt:ctrl	n	282.422	77.579	0.274691773	wago3
wt	ctrl	red	7:wt:ctrl	n	251.936	71.989	0.285743205	wago3
wt	ctrl	red	8:wt:ctrl	n	257.383	82.991	0.322441653	wago3
wt	ctrl	red	9:wt:ctrl	n	261.756	72.471	0.276864714	wago3
wt	ctrl	red	10:wt:ctrl	n	359.357	179.982	0.500844564	wago3
wt	ctrl	red	11:wt:ctrl	n	311.925	120.321	0.385736956	wago3
wt	ctrl	red	12:wt:ctrl	n	302.356	93.485	0.309188506	wago3
wt	ctrl	red	13:wt:ctrl	n	268.158	77.517	0.289072114	wago3
wt	ctrl	red	14:wt:ctrl	n	274.446	72.233	0.263195674	wago3
wt	ctrl	red	15:wt:ctrl	n	289.78	90.772	0.31324453	wago3
wt	ctrl	red	16:wt:ctrl	n	274.272	95.27	0.347355909	wago3
wt	ctrl	red	17:wt:ctrl	n	270.559	88.237	0.326128497	wago3
wt	ctrl	red	18:wt:ctrl	n	263.892	77.656	0.294271899	wago3
wt	ctrl	red	19:wt:ctrl	n	320.54	109.122	0.340431771	wago3
wt	ctrl	red	20:wt:ctrl	n	378.937	133.171	0.351433088	wago3
wt	ctrl	red	21:wt:ctrl	n	229.088	88.914	0.388121595	wago3
wt	ctrl	red	22:wt:ctrl	n	283.303	85.247	0.300903979	wago3
wt	ctrl	red	23:wt:ctrl	n	273.314	82.039	0.300163914	wago3
wt	ctrl	red	24:wt:ctrl	n	306.388	129.046	0.421184903	wago3
wt	ctrl	red	25:wt:ctrl	n	294.366	102.059	0.34670784	wago3
wt	ctrl	red	26:wt:ctrl	n	354.968	180.888	0.509589597	wago3
wt	ctrl	red	27:wt:ctrl	n	330.49	112.13	0.339284093	wago3
wt	ctrl	red	28:wt:ctrl	n	286.866	87.628	0.305466664	wago3
wt	ctrl	red	29:wt:ctrl	n	331.11	165.958	0.501217118	wago3
wt	ctrl	red	30:wt:ctrl	n	274.122	90.536	0.3302763	wago3
wt	ctrl	red	31:wt:ctrl	n	291.8	130.974	0.448848526	wago3
wt	ctrl	red	32:wt:ctrl	n	242.338	66.216	0.273238204	wago3
wt	ctrl	red	33:wt:ctrl	n	308.782	131.676	0.426436774	wago3
wt	ctrl	red	34:wt:ctrl	n	292.816	124.574	0.425434402	wago3
wt	ctrl	red	35:wt:ctrl	n	319.982	117.887	0.368417598	wago3
wt	ctrl	red	36:wt:ctrl	n	263.389	115.739	0.439422299	wago3
wt	ctrl	red	37:wt:ctrl	n	288.46	94.064	0.326090272	wago3
wt	ctrl	red	38:wt:ctrl	n	273.794	79.717	0.291156855	wago3
wt	ctrl	red	39:wt:ctrl	n	248.067	50.203	0.202376777	wago3
wt	ctrl	red	40:wt:ctrl	n	281.545	77.158	0.274052105	wago3
wt	ctrl	red	41:wt:ctrl	n	300.052	80.22	0.267353659	wago3
wt	ctrl	red	42:wt:ctrl	n	355.838	124.884	0.350957458	wago3
wt	ctrl	red	43:wt:ctrl	n	295.954	87.757	0.296522433	wago3
wt	ctrl	red	44:wt:ctrl	n	308.752	91.893	0.297627222	wago3
wt	ctrl	red	45:wt:ctrl	n	250.999	60.624	0.241530843	wago3
wt	ctrl	red	46:wt:ctrl	n	244.96	62.288	0.25427825	wago3
wt	ctrl	red	47:wt:ctrl	n	287.375	72.185	0.251187473	wago3
wt	ctrl	red	48:wt:ctrl	n	357.04	156.781	0.439113265	wago3
wt	ctrl	red	49:wt:ctrl	n	277.338	71.114	0.256416358	wago3
wt	ctrl	red	50:wt:ctrl	n	294.871	102.887	0.348922071	wago3
wt	ctrl	red	51:wt:ctrl	n	290.204	73.307	0.252605064	wago3
wt	ctrl	red	52:wt:ctrl	n	314.484	113.999	0.362495389	wago3
wt	ctrl	red	53:wt:ctrl	n	307.749	80.994	0.263182009	wago3
wt	ctrl	red	54:wt:ctrl	n	290.136	86.429	0.297891334	wago3
wt	ctrl	red	55:wt:ctrl	n	387.789	194.247	0.500908999	wago3
wt	ctrl	red	56:wt:ctrl	n	253.931	67.684	0.266544849	wago3
wt	ctrl	red	57:wt:ctrl	n	258.659	68.722	0.26568571	wago3
wt	ctrl	red	58:wt:ctrl	n	278.125	73.833	0.265466966	wago3
wt	ctrl	red	59:wt:ctrl	n	297.683	98.146	0.329699714	wago3
wt	ctrl	red	60:wt:ctrl	y	367.857	152.159	0.413636277	wago3
wt	ctrl	red	61:wt:ctrl	n	303.308	94.526	0.311650204	wago3
wt	ctrl	red	62:wt:ctrl	n	314.779	98.831	0.313969483	wago3
wt	ctrl	red	63:wt:ctrl	n	279.122	73.422	0.263046267	wago3
wt	ctrl	red	64:wt:ctrl	n	283.597	87.268	0.307718347	wago3
pk1673	ctrl	red	1:pk1673:ctrl	n	241.579	49.345	0.204260304	wago3
pk1673	ctrl	red	2:pk1673:ctrl	n	297.932	82.443	0.276717506	wago3
pk1673	ctrl	red	3:pk1673:ctrl	n	248.567	64.106	0.257902296	wago3
pk1673	ctrl	red	4:pk1673:ctrl	n	245.624	52.436	0.213480767	wago3
pk1673	ctrl	red	5:pk1673:ctrl	n	298.504	90.596	0.303500121	wago3
pk1673	ctrl	red	6:pk1673:ctrl	n	289.981	71.386	0.246174749	wago3
pk1673	ctrl	red	7:pk1673:ctrl	n	270.74	59.328	0.219132747	wago3
pk1673	ctrl	red	8:pk1673:ctrl	n	274.615	82.299	0.299688655	wago3
pk1673	ctrl	red	9:pk1673:ctrl	n	273.832	77.585	0.283330655	wago3
pk1673	ctrl	red	10:pk1673:ctrl	n	316.072	82.208	0.260092637	wago3
pk1673	ctrl	red	11:pk1673:ctrl	n	305.376	82.366	0.269719952	wago3
pk1673	ctrl	red	12:pk1673:ctrl	n	323.586	129.392	0.399868968	wago3
pk1673	ctrl	red	13:pk1673:ctrl	n	262.909	49.838	0.189563689	wago3
pk1673	ctrl	red	14:pk1673:ctrl	n	299.403	96.289	0.321603324	wago3
pk1673	ctrl	red	15:pk1673:ctrl	n	305.307	85.616	0.280425932	wago3
pk1673	ctrl	red	16:pk1673:ctrl	n	255.569	48.67	0.190437807	wago3
pk1673	ctrl	red	17:pk1673:ctrl	n	295.91	66.975	0.22633571	wago3
pk1673	ctrl	red	18:pk1673:ctrl	n	290.98	72.143	0.247931129	wago3
pk1673	ctrl	red	19:pk1673:ctrl	n	266.472	69.05	0.259126662	wago3
pk1673	ctrl	red	20:pk1673:ctrl	n	265.516	51.349	0.193393242	wago3
pk1673	ctrl	red	21:pk1673:ctrl	n	339.008	106.801	0.315039763	wago3
pk1673	ctrl	red	22:pk1673:ctrl	n	292.336	69.969	0.239344453	wago3
pk1673	ctrl	red	23:pk1673:ctrl	n	252.338	53.671	0.212694878	wago3
pk1673	ctrl	red	24:pk1673:ctrl	n	267.848	58.667	0.219030943	wago3
pk1673	ctrl	red	25:pk1673:ctrl	n	325.775	110.034	0.337760724	wago3
pk1673	ctrl	red	26:pk1673:ctrl	n	264.152	56.906	0.215428995	wago3
pk1673	ctrl	red	27:pk1673:ctrl	n	249.371	55.363	0.222010579	wago3
pk1673	ctrl	red	28:pk1673:ctrl	n	316.527	121.619	0.384229465	wago3
pk1673	ctrl	red	29:pk1673:ctrl	n	310.071	101.077	0.325980179	wago3
pk1673	ctrl	red	30:pk1673:ctrl	n	261.237	53.001	0.202884737	wago3
pk1673	ctrl	red	31:pk1673:ctrl	n	277.631	69.006	0.248552935	wago3
pk1673	ctrl	red	32:pk1673:ctrl	n	317.68	80.985	0.254926341	wago3
pk1673	ctrl	red	33:pk1673:ctrl	n	280.77	64.419	0.229436906	wago3
pk1673	ctrl	red	34:pk1673:ctrl	n	266.799	56.177	0.21055926	wago3
pk1673	ctrl	red	35:pk1673:ctrl	n	337.838	133.084	0.393928451	wago3
pk1673	ctrl	red	36:pk1673:ctrl	n	254.938	59.549	0.233582283	wago3
pk1673	ctrl	red	37:pk1673:ctrl	n	327.216	138.589	0.423539802	wago3
pk1673	ctrl	red	38:pk1673:ctrl	n	302.918	76.693	0.253180729	wago3
pk1673	ctrl	red	39:pk1673:ctrl	n	283.159	73.881	0.260917011	wago3
pk1673	ctrl	red	40:pk1673:ctrl	n	285.272	87.625	0.307162988	wago3
pk1673	ctrl	red	41:pk1673:ctrl	n	308.275	74.163	0.240574163	wago3
pk1673	ctrl	red	42:pk1673:ctrl	n	323.736	197.123	0.608900462	wago3
pk1673	ctrl	red	43:pk1673:ctrl	n	265.656	74.07	0.278819225	wago3
pk1673	ctrl	red	44:pk1673:ctrl	n	278.781	55.891	0.200483534	wago3
pk1673	ctrl	red	45:pk1673:ctrl	n	350.604	122.72	0.350024529	wago3
pk1673	ctrl	red	46:pk1673:ctrl	n	294.796	94.725	0.321323899	wago3
pk1673	ctrl	red	47:pk1673:ctrl	n	335.829	128.502	0.382641166	wago3
pk1673	ctrl	red	48:pk1673:ctrl	n	280.063	94.517	0.33748478	wago3
pk1673	ctrl	red	49:pk1673:ctrl	n	279.527	61.439	0.219796299	wago3
pk1673	ctrl	red	50:pk1673:ctrl	n	325.599	166.887	0.512553785	wago3
pk1673	ctrl	red	51:pk1673:ctrl	n	255.494	79.38	0.310692228	wago3
pk1673	ctrl	red	52:pk1673:ctrl	y	307.247	89.099	0.28999144	wago3
pk1673	ctrl	red	53:pk1673:ctrl	n	265.556	120.518	0.453832713	wago3
pk1673	ctrl	red	54:pk1673:ctrl	n	267.761	77.656	0.290019831	wago3
pk1673	ctrl	red	55:pk1673:ctrl	n	311.594	138.431	0.44426722	wago3
pk1673	ctrl	red	56:pk1673:ctrl	n	304.927	99.435	0.326094442	wago3
pk1673	ctrl	red	57:pk1673:ctrl	n	313.067	138.159	0.441308091	wago3
wt	gfp	red	1:wt:gfp	n	283.402	78.576	0.277259864	wago3
wt	gfp	red	2:wt:gfp	n	288.149	77.127	0.267663605	wago3
wt	gfp	red	3:wt:gfp	n	303.66	92.223	0.303704801	wago3
wt	gfp	red	4:wt:gfp	n	278.322	74.572	0.267934263	wago3
wt	gfp	red	5:wt:gfp	n	317.678	99.706	0.313858687	wago3
wt	gfp	red	6:wt:gfp	y	301.029	77.392	0.257091509	wago3
wt	gfp	red	7:wt:gfp	n	253.475	69.861	0.27561298	wago3
wt	gfp	red	8:wt:gfp	n	292.081	86.079	0.294709344	wago3
wt	gfp	red	9:wt:gfp	n	260.197	63.132	0.242631545	wago3
wt	gfp	red	10:wt:gfp	n	282.083	81.26	0.288071241	wago3
wt	gfp	red	11:wt:gfp	n	241.082	51.778	0.214773397	wago3
wt	gfp	red	12:wt:gfp	n	287.042	79.05	0.275395238	wago3
wt	gfp	red	13:wt:gfp	n	312.409	87.8	0.281041839	wago3
wt	gfp	red	14:wt:gfp	n	298.246	92.146	0.308959718	wago3
wt	gfp	red	15:wt:gfp	n	249.436	73.044	0.292836639	wago3
wt	gfp	red	16:wt:gfp	n	298.512	79.866	0.267547033	wago3
wt	gfp	red	17:wt:gfp	n	340.332	104.224	0.30624214	wago3
wt	gfp	red	18:wt:gfp	n	382.081	196.114	0.513278598	wago3
wt	gfp	red	19:wt:gfp	n	329.967	147.185	0.446059757	wago3
wt	gfp	red	20:wt:gfp	n	318.16	94.057	0.295627986	wago3
wt	gfp	red	21:wt:gfp	n	319.4	148.402	0.464627426	wago3
wt	gfp	red	22:wt:gfp	n	280.05	74.4	0.265666845	wago3
wt	gfp	red	23:wt:gfp	n	374.773	169.215	0.451513316	wago3
wt	gfp	red	24:wt:gfp	n	291.668	81.744	0.280263862	wago3
wt	gfp	red	25:wt:gfp	n	253.612	59.725	0.235497532	wago3
wt	gfp	red	26:wt:gfp	n	281.596	93.304	0.331339934	wago3
wt	gfp	red	27:wt:gfp	n	272.417	70.549	0.258974293	wago3
wt	gfp	red	28:wt:gfp	n	250.037	62.396	0.249547067	wago3
wt	gfp	red	29:wt:gfp	n	292.816	88.052	0.300707612	wago3
wt	gfp	red	30:wt:gfp	n	272	84.396	0.310279412	wago3
wt	gfp	red	31:wt:gfp	n	269.83	70.52	0.261349739	wago3
wt	gfp	red	32:wt:gfp	n	276.172	77.869	0.281958345	wago3
wt	gfp	red	33:wt:gfp	n	288.939	74.433	0.257608007	wago3
wt	gfp	red	34:wt:gfp	n	344.306	130.14	0.377977729	wago3
wt	gfp	red	35:wt:gfp	n	233.147	62.703	0.268941912	wago3
wt	gfp	red	36:wt:gfp	n	296.442	93.512	0.315447879	wago3
wt	gfp	red	37:wt:gfp	n	279.595	84.796	0.303281532	wago3
wt	gfp	red	38:wt:gfp	n	298.186	89.527	0.300238777	wago3
wt	gfp	red	39:wt:gfp	n	377.131	193.339	0.512657406	wago3
wt	gfp	red	40:wt:gfp	n	272.872	73.118	0.267957137	wago3
wt	gfp	red	41:wt:gfp	n	318.564	95.855	0.300897151	wago3
wt	gfp	red	42:wt:gfp	n	303.729	99.408	0.327291763	wago3
wt	gfp	red	43:wt:gfp	n	296.362	86.551	0.292044864	wago3
wt	gfp	red	44:wt:gfp	n	332.212	140.506	0.422940773	wago3
wt	gfp	red	45:wt:gfp	n	339.04	147.177	0.434099221	wago3
wt	gfp	red	46:wt:gfp	n	285.18	80.421	0.282000842	wago3
wt	gfp	red	47:wt:gfp	n	320.976	129.922	0.404771696	wago3
wt	gfp	red	48:wt:gfp	n	233.859	50.861	0.21748575	wago3
wt	gfp	red	49:wt:gfp	n	315.03	98.253	0.311884582	wago3
wt	gfp	red	50:wt:gfp	n	296.928	104.758	0.352806067	wago3
wt	gfp	red	51:wt:gfp	n	297.577	124.68	0.418983994	wago3
wt	gfp	red	52:wt:gfp	n	246.352	58.889	0.239044132	wago3
wt	gfp	red	53:wt:gfp	n	301.459	101.054	0.335216398	wago3
wt	gfp	red	54:wt:gfp	n	312.419	96.027	0.307366069	wago3
wt	gfp	red	55:wt:gfp	n	323.005	118.128	0.365715701	wago3
pk1673	gfp	red	1:pk1673:gfp	n	273.167	69.726	0.255250451	wago3
pk1673	gfp	red	2:pk1673:gfp	n	259.113	63.331	0.244414599	wago3
pk1673	gfp	red	3:pk1673:gfp	n	254.074	78.859	0.310378079	wago3
pk1673	gfp	red	4:pk1673:gfp	n	256.254	58.996	0.230224699	wago3
pk1673	gfp	red	5:pk1673:gfp	n	277.029	83.593	0.301748192	wago3
pk1673	gfp	red	6:pk1673:gfp	n	218.016	39.103	0.179358396	wago3
pk1673	gfp	red	7:pk1673:gfp	n	281.778	81.108	0.287843622	wago3
pk1673	gfp	red	8:pk1673:gfp	y	252.349	61.481	0.243634807	wago3
pk1673	gfp	red	9:pk1673:gfp	n	269.043	67.982	0.252680798	wago3
pk1673	gfp	red	10:pk1673:gfp	n	245.836	58.14	0.23649913	wago3
pk1673	gfp	red	11:pk1673:gfp	n	228.149	46.555	0.204055245	wago3
pk1673	gfp	red	12:pk1673:gfp	n	249.914	78.522	0.314196083	wago3
pk1673	gfp	red	13:pk1673:gfp	n	269.862	80.603	0.298682289	wago3
pk1673	gfp	red	14:pk1673:gfp	n	251.243	75.215	0.299371525	wago3
pk1673	gfp	red	15:pk1673:gfp	n	257.647	58.787	0.228168774	wago3
pk1673	gfp	red	16:pk1673:gfp	n	248.42	58.116	0.233942517	wago3
pk1673	gfp	red	17:pk1673:gfp	n	257.539	61.268	0.237897949	wago3
pk1673	gfp	red	18:pk1673:gfp	n	289.859	89.892	0.310123198	wago3
pk1673	gfp	red	19:pk1673:gfp	n	255.699	54.548	0.213328953	wago3
pk1673	gfp	red	20:pk1673:gfp	n	268.254	84.997	0.316852684	wago3
pk1673	gfp	red	21:pk1673:gfp	n	252.015	64.825	0.257226752	wago3
pk1673	gfp	red	22:pk1673:gfp	n	238.522	48.115	0.201721435	wago3
pk1673	gfp	red	23:pk1673:gfp	n	254.212	57.641	0.22674382	wago3
pk1673	gfp	red	24:pk1673:gfp	n	240.092	55.771	0.232290122	wago3
pk1673	gfp	red	25:pk1673:gfp	n	241.075	51.466	0.21348543	wago3
pk1673	gfp	red	26:pk1673:gfp	n	264.283	57.319	0.21688493	wago3
pk1673	gfp	red	27:pk1673:gfp	n	263.975	64.787	0.245428544	wago3
pk1673	gfp	red	28:pk1673:gfp	n	257.617	60.601	0.235236805	wago3
pk1673	gfp	red	29:pk1673:gfp	n	249.248	55.199	0.221462158	wago3
pk1673	gfp	red	30:pk1673:gfp	n	245.275	81.544	0.332459484	wago3
pk1673	gfp	red	31:pk1673:gfp	n	246.434	54.137	0.219681537	wago3
pk1673	gfp	red	32:pk1673:gfp	n	239.981	60.082	0.250361487	wago3
pk1673	gfp	red	33:pk1673:gfp	n	276.956	79.347	0.286496772	wago3
pk1673	gfp	red	34:pk1673:gfp	n	261.166	65.391	0.250380984	wago3
pk1673	gfp	red	35:pk1673:gfp	n	337.142	146.268	0.433846866	wago3
pk1673	gfp	red	36:pk1673:gfp	n	304.948	121.71	0.399117227	wago3
pk1673	gfp	red	37:pk1673:gfp	n	286.121	75.851	0.265101129	wago3
pk1673	gfp	red	38:pk1673:gfp	n	245.418	54.411	0.221707454	wago3
pk1673	gfp	red	39:pk1673:gfp	n	250.964	59.578	0.237396599	wago3
pk1673	gfp	red	40:pk1673:gfp	n	250.682	56.691	0.226147071	wago3
pk1673	gfp	red	41:pk1673:gfp	n	253.158	62.661	0.247517361	wago3
pk1673	gfp	red	42:pk1673:gfp	n	227.436	41.533	0.18261401	wago3
pk1673	gfp	red	43:pk1673:gfp	n	265.312	76.977	0.290137649	wago3
pk1673	gfp	red	44:pk1673:gfp	n	266.413	114.467	0.429659964	wago3
pk1673	gfp	red	45:pk1673:gfp	n	235.864	50.537	0.214263304	wago3
pk1673	gfp	red	46:pk1673:gfp	n	247.407	57.161	0.231040351	wago3
pk1673	gfp	red	47:pk1673:gfp	n	260.64	70.998	0.272398711	wago3
pk1673	gfp	red	48:pk1673:gfp	n	237.272	60.873	0.25655366	wago3
pk1673	gfp	red	49:pk1673:gfp	n	276.201	75.962	0.275024348	wago3
pk1673	gfp	red	50:pk1673:gfp	n	255.14	63.345	0.248275457	wago3
pk1673	gfp	red	51:pk1673:gfp	n	254.298	62.897	0.247335803	wago3
pk1673	gfp	red	52:pk1673:gfp	n	276.646	74.538	0.269434584	wago3
pk1673	gfp	red	53:pk1673:gfp	n	240.15	55.085	0.229377472	wago3
pk1673	gfp	red	54:pk1673:gfp	n	317.019	126.067	0.397663862	wago3
pk1673	gfp	red	55:pk1673:gfp	n	246.011	65.617	0.266723846	wago3
pk1673	gfp	red	56:pk1673:gfp	n	226.509	49.191	0.217170179	wago3
pk1673	gfp	red	57:pk1673:gfp	n	249.021	60.755	0.243975408	wago3
pk1673	gfp	red	58:pk1673:gfp	n	276.738	68.454	0.247360319	wago3
pk1673	gfp	red	59:pk1673:gfp	n	241.214	64.769	0.268512607	wago3
pk1673	gfp	red	60:pk1673:gfp	n	258.529	66.137	0.25582043	wago3
pk1673	gfp	red	61:pk1673:gfp	n	267.073	81.124	0.303752158	wago3
wt	ctrl	green	1:wt:ctrl	n	303.803	154.736	0.509330059	wago4
wt	ctrl	green	2:wt:ctrl	n	282.099	127.416	0.451671222	wago4
wt	ctrl	green	3:wt:ctrl	n	303.545	133.244	0.438959627	wago4
wt	ctrl	green	4:wt:ctrl	n	306.956	143.204	0.466529405	wago4
wt	ctrl	green	5:wt:ctrl	n	311.234	144.575	0.464521871	wago4
wt	ctrl	green	6:wt:ctrl	n	285.354	104.545	0.366369492	wago4
wt	ctrl	green	7:wt:ctrl	n	299.008	121.093	0.404982475	wago4
wt	ctrl	green	8:wt:ctrl	n	278.931	97.541	0.349695803	wago4
wt	ctrl	green	9:wt:ctrl	n	292.375	117.085	0.400461736	wago4
wt	ctrl	green	10:wt:ctrl	n	257.917	95.603	0.370673511	wago4
wt	ctrl	green	11:wt:ctrl	n	312.864	147.726	0.472173213	wago4
wt	ctrl	green	12:wt:ctrl	n	224.395	83.528	0.372236458	wago4
wt	ctrl	green	13:wt:ctrl	n	300.731	136.295	0.453212339	wago4
wt	ctrl	green	14:wt:ctrl	n	294.838	113.278	0.384204207	wago4
wt	ctrl	green	15:wt:ctrl	n	290.843	143.791	0.494393883	wago4
wt	ctrl	green	16:wt:ctrl	n	364.483	147.461	0.404575796	wago4
wt	ctrl	green	17:wt:ctrl	n	405.457	211.62	0.521929576	wago4
wt	ctrl	green	18:wt:ctrl	n	391.464	217.192	0.554819856	wago4
wt	ctrl	green	19:wt:ctrl	n	177.837	39.09	0.219808026	wago4
wt	ctrl	green	20:wt:ctrl	n	285.137	116.929	0.410080067	wago4
wt	ctrl	green	21:wt:ctrl	n	214.105	61.898	0.289101142	wago4
wt	ctrl	green	22:wt:ctrl	n	287.8	111.812	0.388505907	wago4
wt	ctrl	green	23:wt:ctrl	n	351.844	169.946	0.4830152	wago4
wt	ctrl	green	24:wt:ctrl	n	340.7	159.439	0.467974758	wago4
wt	ctrl	green	25:wt:ctrl	n	220.299	54.989	0.249610756	wago4
wt	ctrl	green	26:wt:ctrl	n	297.34	123.876	0.416613977	wago4
wt	ctrl	green	27:wt:ctrl	n	265.072	95.356	0.359736223	wago4
wt	ctrl	green	28:wt:ctrl	n	321.357	165.806	0.515955775	wago4
wt	ctrl	green	29:wt:ctrl	y	297.498	127.355	0.428086912	wago4
wt	ctrl	green	30:wt:ctrl	n	270.984	126.829	0.468031323	wago4
wt	ctrl	green	31:wt:ctrl	n	254.286	81.388	0.320064809	wago4
wt	ctrl	green	32:wt:ctrl	n	351.145	162.694	0.463324268	wago4
wt	ctrl	green	33:wt:ctrl	n	256.717	107.224	0.417673937	wago4
wt	ctrl	green	34:wt:ctrl	n	393.553	199.615	0.507212497	wago4
wt	ctrl	green	35:wt:ctrl	n	282.458	104.588	0.370278059	wago4
wt	ctrl	green	36:wt:ctrl	n	257.068	98.821	0.384415797	wago4
wt	ctrl	green	37:wt:ctrl	n	231.275	73.289	0.316891147	wago4
wt	ctrl	green	38:wt:ctrl	n	304.774	137.363	0.450704456	wago4
wt	ctrl	green	39:wt:ctrl	n	279.602	116.676	0.417293152	wago4
wt	ctrl	green	40:wt:ctrl	n	298.663	106.095	0.355233156	wago4
wt	ctrl	green	41:wt:ctrl	n	257.374	92.842	0.360727968	wago4
wt	ctrl	green	42:wt:ctrl	n	253.04	88.275	0.348857888	wago4
wt	ctrl	green	43:wt:ctrl	n	241.666	77.472	0.320574677	wago4
wt	ctrl	green	44:wt:ctrl	n	330.889	182.975	0.552980002	wago4
wt	ctrl	green	45:wt:ctrl	n	210.226	57.164	0.271916889	wago4
wt	ctrl	green	46:wt:ctrl	n	287.808	127.165	0.441839699	wago4
wt	ctrl	green	47:wt:ctrl	n	262.541	87.89	0.33476676	wago4
wt	ctrl	green	48:wt:ctrl	n	355.057	169.96	0.478683704	wago4
wt	ctrl	green	49:wt:ctrl	n	328.413	167.254	0.509279474	wago4
wt	ctrl	green	50:wt:ctrl	n	243.191	100.427	0.412955249	wago4
wt	ctrl	green	51:wt:ctrl	n	340.683	158.193	0.464340751	wago4
wt	ctrl	green	52:wt:ctrl	n	284.864	132.304	0.464446192	wago4
wt	ctrl	green	53:wt:ctrl	n	310.688	121.317	0.390478551	wago4
wt	ctrl	green	54:wt:ctrl	n	387.175	187.683	0.48474979	wago4
wt	ctrl	green	55:wt:ctrl	n	335.334	153.86	0.458826126	wago4
wt	ctrl	green	56:wt:ctrl	n	345.03	135.125	0.391632612	wago4
wt	ctrl	green	57:wt:ctrl	n	387.149	196.769	0.508251345	wago4
wt	ctrl	green	58:wt:ctrl	n	275.264	105.127	0.381913363	wago4
wt	ctrl	green	59:wt:ctrl	n	245.683	111.616	0.454309008	wago4
wt	ctrl	green	60:wt:ctrl	n	236.726	72.636	0.306835751	wago4
wt	ctrl	green	61:wt:ctrl	n	276.624	117.378	0.424323269	wago4
wt	ctrl	green	62:wt:ctrl	n	452.297	216.636	0.478968465	wago4
wt	ctrl	green	63:wt:ctrl	n	277.759	104.341	0.375652994	wago4
wt	ctrl	green	64:wt:ctrl	n	376.46	212.906	0.565547469	wago4
wt	ctrl	green	65:wt:ctrl	n	224.082	64.867	0.289478851	wago4
wt	ctrl	green	66:wt:ctrl	n	266.205	103.293	0.388020511	wago4
tm1019	ctrl	green	1:tm1019:ctrl	n	326.727	112.097	0.343090715	wago4
tm1019	ctrl	green	2:tm1019:ctrl	n	289.608	92.562	0.319611337	wago4
tm1019	ctrl	green	3:tm1019:ctrl	n	313.181	113.236	0.361567273	wago4
tm1019	ctrl	green	4:tm1019:ctrl	n	320.464	139.896	0.436542014	wago4
tm1019	ctrl	green	5:tm1019:ctrl	n	387.584	180.128	0.464745707	wago4
tm1019	ctrl	green	6:tm1019:ctrl	n	253.226	73.916	0.291897357	wago4
tm1019	ctrl	green	7:tm1019:ctrl	n	301.534	176.705	0.58602015	wago4
tm1019	ctrl	green	8:tm1019:ctrl	n	370.467	168.824	0.455705906	wago4
tm1019	ctrl	green	9:tm1019:ctrl	n	260.443	75.064	0.288216616	wago4
tm1019	ctrl	green	10:tm1019:ctrl	n	297.355	102.482	0.344645289	wago4
tm1019	ctrl	green	11:tm1019:ctrl	n	334.4	134.078	0.400950957	wago4
tm1019	ctrl	green	12:tm1019:ctrl	n	236.357	75.442	0.319186654	wago4
tm1019	ctrl	green	13:tm1019:ctrl	n	337.349	150.505	0.446140347	wago4
tm1019	ctrl	green	14:tm1019:ctrl	n	351.471	142.494	0.405421784	wago4
tm1019	ctrl	green	15:tm1019:ctrl	n	318.719	119.709	0.375594175	wago4
tm1019	ctrl	green	16:tm1019:ctrl	n	281.504	106.472	0.378225531	wago4
tm1019	ctrl	green	17:tm1019:ctrl	n	275.37	93.438	0.339318008	wago4
tm1019	ctrl	green	18:tm1019:ctrl	n	393.18	189.917	0.48302813	wago4
tm1019	ctrl	green	19:tm1019:ctrl	n	318.983	137.369	0.430646774	wago4
tm1019	ctrl	green	20:tm1019:ctrl	n	299.654	92.053	0.307197635	wago4
tm1019	ctrl	green	21:tm1019:ctrl	n	302.353	144.068	0.476489401	wago4
tm1019	ctrl	green	22:tm1019:ctrl	n	256.633	75.035	0.292382507	wago4
tm1019	ctrl	green	23:tm1019:ctrl	n	264.957	90.444	0.341353503	wago4
tm1019	ctrl	green	24:tm1019:ctrl	n	335.289	143.634	0.428388644	wago4
tm1019	ctrl	green	25:tm1019:ctrl	n	262.521	88.083	0.335527444	wago4
tm1019	ctrl	green	26:tm1019:ctrl	n	352.497	157.487	0.446775434	wago4
tm1019	ctrl	green	27:tm1019:ctrl	n	311.491	119.571	0.383866629	wago4
tm1019	ctrl	green	28:tm1019:ctrl	n	304.112	105.318	0.3463132	wago4
tm1019	ctrl	green	29:tm1019:ctrl	n	271.551	95.677	0.352335289	wago4
tm1019	ctrl	green	30:tm1019:ctrl	n	245.678	77.336	0.314786021	wago4
tm1019	ctrl	green	31:tm1019:ctrl	n	359.898	152.8	0.424564738	wago4
tm1019	ctrl	green	32:tm1019:ctrl	n	301.532	116.691	0.386993752	wago4
tm1019	ctrl	green	33:tm1019:ctrl	n	288.143	99.761	0.346220453	wago4
tm1019	ctrl	green	34:tm1019:ctrl	n	342.328	199.118	0.581658526	wago4
tm1019	ctrl	green	35:tm1019:ctrl	n	275.633	103.999	0.377309684	wago4
tm1019	ctrl	green	36:tm1019:ctrl	n	266.384	73.859	0.277265151	wago4
tm1019	ctrl	green	37:tm1019:ctrl	n	400.788	182.994	0.456585527	wago4
tm1019	ctrl	green	38:tm1019:ctrl	n	302.512	121.442	0.401445232	wago4
tm1019	ctrl	green	39:tm1019:ctrl	n	297.25	121.145	0.407552565	wago4
tm1019	ctrl	green	40:tm1019:ctrl	n	303.815	151.061	0.497213765	wago4
tm1019	ctrl	green	41:tm1019:ctrl	n	352.088	146.075	0.414882075	wago4
tm1019	ctrl	green	42:tm1019:ctrl	n	250.09	87.734	0.350809709	wago4
tm1019	ctrl	green	43:tm1019:ctrl	n	236.566	104.292	0.440857942	wago4
tm1019	ctrl	green	44:tm1019:ctrl	n	331.007	142.634	0.430909316	wago4
tm1019	ctrl	green	45:tm1019:ctrl	n	289.121	104.568	0.361675561	wago4
tm1019	ctrl	green	46:tm1019:ctrl	n	398.611	178.227	0.447120125	wago4
tm1019	ctrl	green	47:tm1019:ctrl	n	329.193	129.718	0.394048476	wago4
tm1019	ctrl	green	48:tm1019:ctrl	y	330.734	169.498	0.5124904	wago4
tm1019	ctrl	green	49:tm1019:ctrl	n	350.196	135.686	0.38745731	wago4
tm1019	ctrl	green	50:tm1019:ctrl	n	355.59	141.937	0.399159144	wago4
tm1019	ctrl	green	51:tm1019:ctrl	n	258.453	92.87	0.359330323	wago4
tm1019	ctrl	green	52:tm1019:ctrl	n	250.26	71.785	0.286841685	wago4
tm1019	ctrl	green	53:tm1019:ctrl	n	362.195	137.999	0.381007468	wago4
tm1019	ctrl	green	54:tm1019:ctrl	n	320.894	125.116	0.389898222	wago4
tm1019	ctrl	green	55:tm1019:ctrl	n	350.811	161.417	0.460125253	wago4
tm1019	ctrl	green	56:tm1019:ctrl	n	353.929	134.391	0.37971175	wago4
tm1019	ctrl	green	57:tm1019:ctrl	n	363.101	126.419	0.348164836	wago4
wt	gfp	green	1:wt:gfp	n	132.514	13.253	0.100012074	wago4
wt	gfp	green	2:wt:gfp	n	230.998	64.624	0.279759998	wago4
wt	gfp	green	3:wt:gfp	n	133.425	14.124	0.105857223	wago4
wt	gfp	green	4:wt:gfp	n	130.486	14.254	0.109237773	wago4
wt	gfp	green	5:wt:gfp	n	127.583	13.977	0.109552213	wago4
wt	gfp	green	6:wt:gfp	n	139.838	19.45	0.139089518	wago4
wt	gfp	green	7:wt:gfp	n	158.251	26.028	0.164472894	wago4
wt	gfp	green	8:wt:gfp	n	135.403	19.113	0.1411564	wago4
wt	gfp	green	9:wt:gfp	n	134.665	19.413	0.144157725	wago4
wt	gfp	green	10:wt:gfp	n	131.987	17.241	0.130626501	wago4
wt	gfp	green	11:wt:gfp	n	127.091	15.307	0.120441259	wago4
wt	gfp	green	12:wt:gfp	n	133.458	15.335	0.114905064	wago4
wt	gfp	green	13:wt:gfp	n	138.642	19.324	0.139380563	wago4
wt	gfp	green	14:wt:gfp	n	145.996	20.513	0.140503849	wago4
wt	gfp	green	15:wt:gfp	n	138.117	20.136	0.145789439	wago4
wt	gfp	green	16:wt:gfp	n	141.444	17.683	0.125017675	wago4
wt	gfp	green	17:wt:gfp	n	133.02	16.066	0.12077883	wago4
wt	gfp	green	18:wt:gfp	n	169.253	37.224	0.219931109	wago4
wt	gfp	green	19:wt:gfp	n	138.888	18.399	0.132473648	wago4
wt	gfp	green	20:wt:gfp	n	134.036	16.389	0.122273121	wago4
wt	gfp	green	21:wt:gfp	n	147.074	23.272	0.15823327	wago4
wt	gfp	green	22:wt:gfp	n	152.198	24.786	0.162853651	wago4
wt	gfp	green	23:wt:gfp	n	129.175	11.997	0.092874008	wago4
wt	gfp	green	24:wt:gfp	n	135.779	14.646	0.107866459	wago4
wt	gfp	green	25:wt:gfp	n	129.606	14.759	0.113875901	wago4
wt	gfp	green	26:wt:gfp	n	128.024	12.45	0.097247391	wago4
wt	gfp	green	27:wt:gfp	n	225.801	62.466	0.276641822	wago4
wt	gfp	green	28:wt:gfp	n	125.625	13.013	0.10358607	wago4
wt	gfp	green	29:wt:gfp	n	235.952	78.807	0.333995897	wago4
wt	gfp	green	30:wt:gfp	n	139.25	19.999	0.14361939	wago4
wt	gfp	green	31:wt:gfp	n	134.386	16.915	0.125868766	wago4
wt	gfp	green	32:wt:gfp	n	208.301	55.779	0.26778076	wago4
wt	gfp	green	33:wt:gfp	n	202.356	51.205	0.25304414	wago4
wt	gfp	green	34:wt:gfp	n	153.993	24.488	0.159020215	wago4
wt	gfp	green	35:wt:gfp	n	207.891	70.607	0.339634712	wago4
wt	gfp	green	36:wt:gfp	n	139.797	18.15	0.129831112	wago4
wt	gfp	green	37:wt:gfp	n	128.871	14.769	0.114602975	wago4
wt	gfp	green	38:wt:gfp	n	170.187	34.646	0.203576066	wago4
wt	gfp	green	39:wt:gfp	n	146.864	21.484	0.146284998	wago4
wt	gfp	green	40:wt:gfp	n	127.854	13.533	0.105847295	wago4
wt	gfp	green	41:wt:gfp	n	133.279	17.904	0.134334741	wago4
wt	gfp	green	42:wt:gfp	n	126.299	11.362	0.089961124	wago4
wt	gfp	green	43:wt:gfp	n	131.835	16.779	0.127272727	wago4
wt	gfp	green	44:wt:gfp	n	142.147	17.547	0.123442633	wago4
wt	gfp	green	45:wt:gfp	n	132.486	18.147	0.136972963	wago4
wt	gfp	green	46:wt:gfp	n	129.421	13.615	0.105199311	wago4
wt	gfp	green	47:wt:gfp	n	131.153	17.33	0.13213575	wago4
wt	gfp	green	48:wt:gfp	n	183.845	51.714	0.281291305	wago4
wt	gfp	green	49:wt:gfp	n	127.701	13.941	0.109169075	wago4
wt	gfp	green	50:wt:gfp	n	129.476	14.681	0.113387809	wago4
wt	gfp	green	51:wt:gfp	n	227.817	70.423	0.309120917	wago4
wt	gfp	green	52:wt:gfp	n	142.101	18.461	0.129914638	wago4
wt	gfp	green	53:wt:gfp	n	137.01	17.294	0.126224363	wago4
wt	gfp	green	54:wt:gfp	n	126.712	13.243	0.104512595	wago4
wt	gfp	green	55:wt:gfp	n	131.643	15.511	0.117826242	wago4
wt	gfp	green	56:wt:gfp	n	139.722	17.942	0.128412133	wago4
wt	gfp	green	57:wt:gfp	n	146.763	23.374	0.159263575	wago4
wt	gfp	green	58:wt:gfp	n	129.814	13.88	0.106922212	wago4
wt	gfp	green	59:wt:gfp	n	133.607	17.567	0.131482632	wago4
wt	gfp	green	60:wt:gfp	y	136.494	18.152	0.132987531	wago4
wt	gfp	green	61:wt:gfp	n	128.581	12.821	0.099711466	wago4
wt	gfp	green	62:wt:gfp	n	128.289	15.654	0.122021374	wago4
wt	gfp	green	63:wt:gfp	n	137.405	17.311	0.125985226	wago4
wt	gfp	green	64:wt:gfp	n	134.225	14.996	0.111722853	wago4
tm1019	gfp	green	1:tm1019:gfp	n	448.796	217.333	0.484257881	wago4
tm1019	gfp	green	2:tm1019:gfp	n	349.14	155.698	0.445947185	wago4
tm1019	gfp	green	3:tm1019:gfp	n	381.599	180.046	0.471819895	wago4
tm1019	gfp	green	4:tm1019:gfp	n	265.597	84.774	0.319182822	wago4
tm1019	gfp	green	5:tm1019:gfp	n	300.493	107.456	0.357599012	wago4
tm1019	gfp	green	6:tm1019:gfp	n	296.747	98.746	0.332761578	wago4
tm1019	gfp	green	7:tm1019:gfp	n	299.683	108.333	0.361491977	wago4
tm1019	gfp	green	8:tm1019:gfp	n	328.189	127.551	0.388651052	wago4
tm1019	gfp	green	9:tm1019:gfp	n	262.474	108.699	0.414132447	wago4
tm1019	gfp	green	10:tm1019:gfp	n	266.429	88.271	0.331311531	wago4
tm1019	gfp	green	11:tm1019:gfp	n	379.109	176.153	0.464650008	wago4
tm1019	gfp	green	12:tm1019:gfp	n	329.853	138.257	0.419147317	wago4
tm1019	gfp	green	13:tm1019:gfp	n	417.964	218.817	0.523530735	wago4
tm1019	gfp	green	14:tm1019:gfp	n	279.708	94.934	0.33940395	wago4
tm1019	gfp	green	15:tm1019:gfp	n	326.628	145.298	0.444842451	wago4
tm1019	gfp	green	16:tm1019:gfp	n	343.715	142.268	0.413912689	wago4
tm1019	gfp	green	17:tm1019:gfp	n	337.512	139.444	0.413152718	wago4
tm1019	gfp	green	18:tm1019:gfp	n	287.675	109.695	0.381315721	wago4
tm1019	gfp	green	19:tm1019:gfp	n	326.356	152.777	0.468129895	wago4
tm1019	gfp	green	20:tm1019:gfp	n	249.889	67.548	0.270312019	wago4
tm1019	gfp	green	21:tm1019:gfp	n	251.133	67.671	0.269462795	wago4
tm1019	gfp	green	22:tm1019:gfp	n	295.561	117.943	0.399047912	wago4
tm1019	gfp	green	23:tm1019:gfp	n	257.598	85.687	0.332638452	wago4
tm1019	gfp	green	24:tm1019:gfp	n	348.199	146.909	0.421911034	wago4
tm1019	gfp	green	25:tm1019:gfp	n	482.443	257.297	0.533321035	wago4
tm1019	gfp	green	26:tm1019:gfp	n	152.313	23.698	0.155587507	wago4
tm1019	gfp	green	27:tm1019:gfp	y	350.55	145.572	0.415267437	wago4
tm1019	gfp	green	28:tm1019:gfp	n	253.324	114.023	0.450107372	wago4
tm1019	gfp	green	29:tm1019:gfp	n	306.451	125.291	0.408845133	wago4
tm1019	gfp	green	30:tm1019:gfp	n	358.023	140.324	0.3919413	wago4
tm1019	gfp	green	31:tm1019:gfp	n	263.17	84.823	0.322312574	wago4
tm1019	gfp	green	32:tm1019:gfp	n	285.76	102.324	0.358076708	wago4
tm1019	gfp	green	33:tm1019:gfp	n	342.779	141.664	0.41328086	wago4
tm1019	gfp	green	34:tm1019:gfp	n	352.019	143.532	0.407739355	wago4
tm1019	gfp	green	35:tm1019:gfp	n	257.346	89.705	0.348577402	wago4
tm1019	gfp	green	36:tm1019:gfp	n	287.635	114.254	0.397218697	wago4
tm1019	gfp	green	37:tm1019:gfp	n	290.877	116.053	0.3989762	wago4
tm1019	gfp	green	38:tm1019:gfp	n	280.884	99.191	0.353138662	wago4
tm1019	gfp	green	39:tm1019:gfp	n	301.76	107.801	0.357240854	wago4
tm1019	gfp	green	40:tm1019:gfp	n	201.062	67.256	0.334503785	wago4
tm1019	gfp	green	41:tm1019:gfp	n	274.052	102.043	0.372349043	wago4
tm1019	gfp	green	42:tm1019:gfp	n	394.075	187.068	0.474701516	wago4
tm1019	gfp	green	43:tm1019:gfp	n	369.572	177.777	0.481034819	wago4
tm1019	gfp	green	44:tm1019:gfp	n	244.425	76.835	0.314350005	wago4
tm1019	gfp	green	45:tm1019:gfp	n	300.069	130.302	0.434240125	wago4
tm1019	gfp	green	46:tm1019:gfp	n	349.093	122.746	0.35161404	wago4
tm1019	gfp	green	47:tm1019:gfp	n	295.446	110.201	0.372998788	wago4
tm1019	gfp	green	48:tm1019:gfp	n	350.689	159.935	0.456059357	wago4
tm1019	gfp	green	49:tm1019:gfp	n	328.916	138.619	0.421441949	wago4
tm1019	gfp	green	50:tm1019:gfp	n	349.873	149.103	0.426163208	wago4
tm1019	gfp	green	51:tm1019:gfp	n	271.708	98.107	0.361075125	wago4
tm1019	gfp	green	52:tm1019:gfp	n	249.368	73.496	0.294729075	wago4
tm1019	gfp	green	53:tm1019:gfp	n	293.619	103.336	0.351939078	wago4
tm1019	gfp	green	54:tm1019:gfp	n	294.526	105.733	0.358993773	wago4
tm1019	gfp	green	55:tm1019:gfp	n	319.707	136.54	0.427078544	wago4
tm1019	gfp	green	56:tm1019:gfp	n	343.576	159.503	0.464243719	wago4
tm1019	gfp	green	57:tm1019:gfp	n	256.953	73.721	0.286904609	wago4
tm1019	gfp	green	58:tm1019:gfp	n	302.739	94.152	0.311000565	wago4
wt	ctrl	red	1:wt:ctrl	n	345.083	159.112	0.461083276	wago4
wt	ctrl	red	2:wt:ctrl	n	270.424	84.702	0.313219241	wago4
wt	ctrl	red	3:wt:ctrl	n	249.705	57.818	0.231545223	wago4
wt	ctrl	red	4:wt:ctrl	n	291.792	70.401	0.241271179	wago4
wt	ctrl	red	5:wt:ctrl	n	258.629	100.542	0.388749908	wago4
wt	ctrl	red	6:wt:ctrl	n	281.855	73.537	0.260903656	wago4
wt	ctrl	red	7:wt:ctrl	n	290.996	90.648	0.311509437	wago4
wt	ctrl	red	8:wt:ctrl	n	267.032	70.748	0.264942029	wago4
wt	ctrl	red	9:wt:ctrl	n	263.004	61.322	0.233159952	wago4
wt	ctrl	red	10:wt:ctrl	n	228.367	47.905	0.20977199	wago4
wt	ctrl	red	11:wt:ctrl	n	307.47	103.517	0.336673497	wago4
wt	ctrl	red	12:wt:ctrl	n	283.945	77.373	0.272492912	wago4
wt	ctrl	red	13:wt:ctrl	n	286	83.544	0.292111888	wago4
wt	ctrl	red	14:wt:ctrl	n	294.978	85.501	0.289855515	wago4
wt	ctrl	red	15:wt:ctrl	n	264.062	85.33	0.323143807	wago4
wt	ctrl	red	16:wt:ctrl	n	273.331	69.502	0.25427778	wago4
wt	ctrl	red	17:wt:ctrl	n	310.091	103.617	0.334150298	wago4
wt	ctrl	red	18:wt:ctrl	n	281.851	116.832	0.41451689	wago4
wt	ctrl	red	19:wt:ctrl	n	244.724	64.189	0.262291398	wago4
wt	ctrl	red	20:wt:ctrl	n	289.609	78.205	0.270036497	wago4
wt	ctrl	red	21:wt:ctrl	n	242.577	68.093	0.280706745	wago4
wt	ctrl	red	22:wt:ctrl	n	284.49	71.562	0.25154487	wago4
wt	ctrl	red	23:wt:ctrl	n	276.516	79.403	0.287155174	wago4
wt	ctrl	red	24:wt:ctrl	n	279.544	74.402	0.266154881	wago4
wt	ctrl	red	25:wt:ctrl	n	218.96	39.539	0.180576361	wago4
wt	ctrl	red	26:wt:ctrl	n	273.543	75.099	0.274541845	wago4
wt	ctrl	red	27:wt:ctrl	n	233.906	59.104	0.252682702	wago4
wt	ctrl	red	28:wt:ctrl	n	356.052	132.954	0.373411749	wago4
wt	ctrl	red	29:wt:ctrl	y	277.453	72.29	0.260548633	wago4
wt	ctrl	red	30:wt:ctrl	n	257.429	65.297	0.253650521	wago4
wt	ctrl	red	31:wt:ctrl	n	260.718	64.094	0.245836498	wago4
wt	ctrl	red	32:wt:ctrl	n	351.936	110.71	0.314574241	wago4
wt	ctrl	red	33:wt:ctrl	n	266.641	79.631	0.298644995	wago4
wt	ctrl	red	34:wt:ctrl	n	320.719	114.457	0.356876269	wago4
wt	ctrl	red	35:wt:ctrl	n	279.388	63.203	0.226219451	wago4
wt	ctrl	red	36:wt:ctrl	n	269.744	62.39	0.231293374	wago4
wt	ctrl	red	37:wt:ctrl	n	270.079	65.725	0.243354722	wago4
wt	ctrl	red	38:wt:ctrl	n	289.06	83.073	0.287390161	wago4
wt	ctrl	red	39:wt:ctrl	n	255.676	65.684	0.256903268	wago4
wt	ctrl	red	40:wt:ctrl	n	265.729	61.192	0.230279721	wago4
wt	ctrl	red	41:wt:ctrl	n	300.469	86.521	0.287953167	wago4
wt	ctrl	red	42:wt:ctrl	n	219.641	38.766	0.176497102	wago4
wt	ctrl	red	43:wt:ctrl	n	239.057	43.589	0.182337267	wago4
wt	ctrl	red	44:wt:ctrl	n	337.709	148.41	0.439461193	wago4
wt	ctrl	red	45:wt:ctrl	n	260.93	59.249	0.227068562	wago4
wt	ctrl	red	46:wt:ctrl	n	266.813	63.438	0.237762028	wago4
wt	ctrl	red	47:wt:ctrl	n	265.215	61.253	0.230956017	wago4
wt	ctrl	red	48:wt:ctrl	n	344.078	101.046	0.293671784	wago4
wt	ctrl	red	49:wt:ctrl	n	278.455	83.491	0.299836598	wago4
wt	ctrl	red	50:wt:ctrl	n	265.875	72.428	0.272413728	wago4
wt	ctrl	red	51:wt:ctrl	n	281.934	84.014	0.297991729	wago4
wt	ctrl	red	52:wt:ctrl	n	256.037	70.901	0.276917008	wago4
wt	ctrl	red	53:wt:ctrl	n	286.111	76.669	0.267969424	wago4
wt	ctrl	red	54:wt:ctrl	n	322.004	135.746	0.421566192	wago4
wt	ctrl	red	55:wt:ctrl	n	300.267	97.466	0.324597775	wago4
wt	ctrl	red	56:wt:ctrl	n	280.524	71.429	0.254627055	wago4
wt	ctrl	red	57:wt:ctrl	n	210.983	47.167	0.223558296	wago4
wt	ctrl	red	58:wt:ctrl	n	242.503	54.902	0.226397199	wago4
wt	ctrl	red	59:wt:ctrl	n	274.124	88.566	0.323087362	wago4
wt	ctrl	red	60:wt:ctrl	n	272.145	85.889	0.31560014	wago4
wt	ctrl	red	61:wt:ctrl	n	231.657	61.624	0.266013978	wago4
wt	ctrl	red	62:wt:ctrl	n	293.502	91.42	0.31147999	wago4
wt	ctrl	red	63:wt:ctrl	n	274.728	72.755	0.264825573	wago4
wt	ctrl	red	64:wt:ctrl	n	349.573	119.241	0.341104719	wago4
wt	ctrl	red	65:wt:ctrl	n	228.821	57.262	0.25024801	wago4
wt	ctrl	red	66:wt:ctrl	n	274.046	71.214	0.259861483	wago4
tm1019	ctrl	red	1:tm1019:ctrl	n	298.783	88.344	0.295679473	wago4
tm1019	ctrl	red	2:tm1019:ctrl	n	307.858	101.586	0.329976807	wago4
tm1019	ctrl	red	3:tm1019:ctrl	n	288.284	76.326	0.264759751	wago4
tm1019	ctrl	red	4:tm1019:ctrl	n	307.399	99.296	0.323019919	wago4
tm1019	ctrl	red	5:tm1019:ctrl	n	294.997	88.87	0.301257301	wago4
tm1019	ctrl	red	6:tm1019:ctrl	n	286.57	93.855	0.327511603	wago4
tm1019	ctrl	red	7:tm1019:ctrl	n	354.284	177.699	0.501572185	wago4
tm1019	ctrl	red	8:tm1019:ctrl	n	352.251	124.824	0.354360953	wago4
tm1019	ctrl	red	9:tm1019:ctrl	n	267.876	78.706	0.293815049	wago4
tm1019	ctrl	red	10:tm1019:ctrl	n	296.679	100.066	0.337287102	wago4
tm1019	ctrl	red	11:tm1019:ctrl	n	272.145	70.996	0.260875636	wago4
tm1019	ctrl	red	12:tm1019:ctrl	n	306.673	97.743	0.318720592	wago4
tm1019	ctrl	red	13:tm1019:ctrl	n	343.839	122.252	0.355550127	wago4
tm1019	ctrl	red	14:tm1019:ctrl	n	311.572	77.975	0.250263182	wago4
tm1019	ctrl	red	15:tm1019:ctrl	n	350.52	105.062	0.299731827	wago4
tm1019	ctrl	red	16:tm1019:ctrl	n	283.841	86.503	0.30475865	wago4
tm1019	ctrl	red	17:tm1019:ctrl	n	300.844	82.169	0.273128266	wago4
tm1019	ctrl	red	18:tm1019:ctrl	n	397.87	179.703	0.451662603	wago4
tm1019	ctrl	red	19:tm1019:ctrl	n	305.41	88.633	0.290209882	wago4
tm1019	ctrl	red	20:tm1019:ctrl	n	292.621	69.504	0.237522256	wago4
tm1019	ctrl	red	21:tm1019:ctrl	n	364.733	137.017	0.375663842	wago4
tm1019	ctrl	red	22:tm1019:ctrl	n	290.035	89.797	0.309607461	wago4
tm1019	ctrl	red	23:tm1019:ctrl	n	280.527	80.724	0.287758398	wago4
tm1019	ctrl	red	24:tm1019:ctrl	n	436.823	176.487	0.404024056	wago4
tm1019	ctrl	red	25:tm1019:ctrl	n	283.748	69.119	0.243592906	wago4
tm1019	ctrl	red	26:tm1019:ctrl	n	339.134	99.425	0.2931732	wago4
tm1019	ctrl	red	27:tm1019:ctrl	n	311.105	93.09	0.299223735	wago4
tm1019	ctrl	red	28:tm1019:ctrl	n	263.467	65.686	0.249313956	wago4
tm1019	ctrl	red	29:tm1019:ctrl	n	332.981	104.227	0.313011854	wago4
tm1019	ctrl	red	30:tm1019:ctrl	n	288.169	74.904	0.259930804	wago4
tm1019	ctrl	red	31:tm1019:ctrl	n	359.945	105.048	0.291844587	wago4
tm1019	ctrl	red	32:tm1019:ctrl	n	355.195	133.579	0.376072298	wago4
tm1019	ctrl	red	33:tm1019:ctrl	n	275.328	72.905	0.264793265	wago4
tm1019	ctrl	red	34:tm1019:ctrl	n	442.146	240.406	0.543725376	wago4
tm1019	ctrl	red	35:tm1019:ctrl	n	308.044	101.552	0.32966719	wago4
tm1019	ctrl	red	36:tm1019:ctrl	n	292.138	124.684	0.426798294	wago4
tm1019	ctrl	red	37:tm1019:ctrl	n	300.424	97.19	0.32350944	wago4
tm1019	ctrl	red	38:tm1019:ctrl	n	325.166	106.134	0.326399439	wago4
tm1019	ctrl	red	39:tm1019:ctrl	n	361.58	142.916	0.395254162	wago4
tm1019	ctrl	red	40:tm1019:ctrl	n	285.549	131.648	0.461034709	wago4
tm1019	ctrl	red	41:tm1019:ctrl	n	263.257	76.758	0.291570595	wago4
tm1019	ctrl	red	42:tm1019:ctrl	n	287.226	95.346	0.331954628	wago4
tm1019	ctrl	red	43:tm1019:ctrl	n	284.777	79.248	0.2782809	wago4
tm1019	ctrl	red	44:tm1019:ctrl	n	303.792	82.583	0.271840601	wago4
tm1019	ctrl	red	45:tm1019:ctrl	n	287.818	94.832	0.329485995	wago4
tm1019	ctrl	red	46:tm1019:ctrl	n	357.969	113.475	0.316996723	wago4
tm1019	ctrl	red	47:tm1019:ctrl	n	302.012	89.504	0.296359085	wago4
tm1019	ctrl	red	48:tm1019:ctrl	y	352.754	189.051	0.535928721	wago4
tm1019	ctrl	red	49:tm1019:ctrl	n	271.644	69.107	0.254402821	wago4
tm1019	ctrl	red	50:tm1019:ctrl	n	290.551	84.772	0.291762892	wago4
tm1019	ctrl	red	51:tm1019:ctrl	n	352.94	149.598	0.423862413	wago4
tm1019	ctrl	red	52:tm1019:ctrl	n	268.634	81.834	0.304630091	wago4
tm1019	ctrl	red	53:tm1019:ctrl	n	329.138	124.417	0.378008616	wago4
tm1019	ctrl	red	54:tm1019:ctrl	n	296.52	77.586	0.2616552	wago4
tm1019	ctrl	red	55:tm1019:ctrl	n	314.119	100.214	0.319031959	wago4
tm1019	ctrl	red	56:tm1019:ctrl	n	323.843	87.543	0.270325435	wago4
tm1019	ctrl	red	57:tm1019:ctrl	n	302.231	96.744	0.320099527	wago4
wt	gfp	red	1:wt:gfp	n	320.97	83.726	0.260853039	wago4
wt	gfp	red	2:wt:gfp	n	348.054	85.603	0.245947468	wago4
wt	gfp	red	3:wt:gfp	n	299.569	70.208	0.234363369	wago4
wt	gfp	red	4:wt:gfp	n	402.917	148.769	0.369229891	wago4
wt	gfp	red	5:wt:gfp	n	259.92	55.891	0.215031548	wago4
wt	gfp	red	6:wt:gfp	n	292.323	90.472	0.309493266	wago4
wt	gfp	red	7:wt:gfp	n	306.098	80.671	0.263546315	wago4
wt	gfp	red	8:wt:gfp	n	336.259	82.869	0.246443961	wago4
wt	gfp	red	9:wt:gfp	n	321.899	88.453	0.274784948	wago4
wt	gfp	red	10:wt:gfp	n	271.682	64.979	0.239173004	wago4
wt	gfp	red	11:wt:gfp	n	277.862	66.862	0.240630241	wago4
wt	gfp	red	12:wt:gfp	n	303.334	108.282	0.356972842	wago4
wt	gfp	red	13:wt:gfp	n	280.399	71.27	0.254173517	wago4
wt	gfp	red	14:wt:gfp	n	272.006	71.216	0.261817754	wago4
wt	gfp	red	15:wt:gfp	n	310.851	81.543	0.26232182	wago4
wt	gfp	red	16:wt:gfp	n	232.829	55.46	0.238200568	wago4
wt	gfp	red	17:wt:gfp	n	290.979	76.156	0.261723355	wago4
wt	gfp	red	18:wt:gfp	n	310.363	84.462	0.272139398	wago4
wt	gfp	red	19:wt:gfp	n	331.655	98.767	0.297800425	wago4
wt	gfp	red	20:wt:gfp	n	352.98	94.522	0.267782877	wago4
wt	gfp	red	21:wt:gfp	n	342.22	94.793	0.276994331	wago4
wt	gfp	red	22:wt:gfp	n	336.443	83.175	0.247218697	wago4
wt	gfp	red	23:wt:gfp	n	284.233	80.229	0.282264902	wago4
wt	gfp	red	24:wt:gfp	n	315.161	90.053	0.285736497	wago4
wt	gfp	red	25:wt:gfp	n	256.687	52.513	0.204579897	wago4
wt	gfp	red	26:wt:gfp	n	279.68	60.426	0.216054062	wago4
wt	gfp	red	27:wt:gfp	n	296.214	73.302	0.247462983	wago4
wt	gfp	red	28:wt:gfp	n	285.377	64.617	0.226426797	wago4
wt	gfp	red	29:wt:gfp	n	300.54	75.665	0.251763492	wago4
wt	gfp	red	30:wt:gfp	n	319.972	84.609	0.264426262	wago4
wt	gfp	red	31:wt:gfp	n	287.345	66.718	0.232187788	wago4
wt	gfp	red	32:wt:gfp	n	274.322	68.811	0.250840253	wago4
wt	gfp	red	33:wt:gfp	n	286.159	69.766	0.243801523	wago4
wt	gfp	red	34:wt:gfp	n	282.528	63.288	0.224006116	wago4
wt	gfp	red	35:wt:gfp	n	303.963	69.38	0.228251465	wago4
wt	gfp	red	36:wt:gfp	n	289.021	67.629	0.233993378	wago4
wt	gfp	red	37:wt:gfp	n	298.556	69.733	0.233567572	wago4
wt	gfp	red	38:wt:gfp	n	305.67	74.53	0.24382504	wago4
wt	gfp	red	39:wt:gfp	n	306.029	86.93	0.284058047	wago4
wt	gfp	red	40:wt:gfp	n	315.761	79.222	0.250892289	wago4
wt	gfp	red	41:wt:gfp	n	332.94	87.57	0.263020364	wago4
wt	gfp	red	42:wt:gfp	n	330.467	89.593	0.271110277	wago4
wt	gfp	red	43:wt:gfp	n	343.093	100.434	0.292731125	wago4
wt	gfp	red	44:wt:gfp	n	299.349	84.024	0.280689095	wago4
wt	gfp	red	45:wt:gfp	n	320.012	81.504	0.254690449	wago4
wt	gfp	red	46:wt:gfp	n	305.177	71.239	0.233435023	wago4
wt	gfp	red	47:wt:gfp	n	323.914	81.029	0.250155906	wago4
wt	gfp	red	48:wt:gfp	n	411.817	154.983	0.376339491	wago4
wt	gfp	red	49:wt:gfp	n	351.554	100.703	0.286451015	wago4
wt	gfp	red	50:wt:gfp	n	301.056	74.44	0.247262968	wago4
wt	gfp	red	51:wt:gfp	n	293.551	76.234	0.25969593	wago4
wt	gfp	red	52:wt:gfp	n	407.987	134.405	0.329434516	wago4
wt	gfp	red	53:wt:gfp	n	314.492	75.856	0.241201684	wago4
wt	gfp	red	54:wt:gfp	n	306.402	71.003	0.231731516	wago4
wt	gfp	red	55:wt:gfp	n	346.414	104.778	0.302464681	wago4
wt	gfp	red	56:wt:gfp	n	266.537	57.666	0.216352702	wago4
wt	gfp	red	57:wt:gfp	n	322.992	92.834	0.287418883	wago4
wt	gfp	red	58:wt:gfp	n	297.051	82.984	0.279359437	wago4
wt	gfp	red	59:wt:gfp	n	290.9	75.82	0.260639395	wago4
wt	gfp	red	60:wt:gfp	y	278.724	62.86	0.225527762	wago4
wt	gfp	red	61:wt:gfp	n	298.996	71.454	0.238979786	wago4
wt	gfp	red	62:wt:gfp	n	330.031	85.754	0.259836197	wago4
wt	gfp	red	63:wt:gfp	n	297.864	72.859	0.24460492	wago4
wt	gfp	red	64:wt:gfp	n	290.685	81.452	0.280207097	wago4
tm1019	gfp	red	1:tm1019:gfp	n	365.241	113.486	0.310715391	wago4
tm1019	gfp	red	2:tm1019:gfp	n	306.589	85.175	0.277814925	wago4
tm1019	gfp	red	3:tm1019:gfp	n	292.065	75.998	0.2602092	wago4
tm1019	gfp	red	4:tm1019:gfp	n	275.567	68.923	0.250113403	wago4
tm1019	gfp	red	5:tm1019:gfp	n	293.898	97.384	0.331353054	wago4
tm1019	gfp	red	6:tm1019:gfp	n	321.46	97.203	0.302379767	wago4
tm1019	gfp	red	7:tm1019:gfp	n	295.136	93.718	0.317541743	wago4
tm1019	gfp	red	8:tm1019:gfp	n	306.184	94.923	0.310019465	wago4
tm1019	gfp	red	9:tm1019:gfp	n	255.739	74.237	0.290284235	wago4
tm1019	gfp	red	10:tm1019:gfp	n	277.403	71.926	0.259283425	wago4
tm1019	gfp	red	11:tm1019:gfp	n	323.874	90.275	0.27873494	wago4
tm1019	gfp	red	12:tm1019:gfp	n	344.902	108.798	0.315446127	wago4
tm1019	gfp	red	13:tm1019:gfp	n	358.819	136.189	0.379547906	wago4
tm1019	gfp	red	14:tm1019:gfp	n	297.197	92.094	0.309875268	wago4
tm1019	gfp	red	15:tm1019:gfp	n	318.606	115.129	0.361352266	wago4
tm1019	gfp	red	16:tm1019:gfp	n	351.865	120.676	0.342961079	wago4
tm1019	gfp	red	17:tm1019:gfp	n	353.843	122.776	0.346978745	wago4
tm1019	gfp	red	18:tm1019:gfp	n	276.364	82.857	0.299811119	wago4
tm1019	gfp	red	19:tm1019:gfp	n	284.979	69.204	0.242838946	wago4
tm1019	gfp	red	20:tm1019:gfp	n	287.722	73.774	0.256407226	wago4
tm1019	gfp	red	21:tm1019:gfp	n	283.01	72.303	0.255478605	wago4
tm1019	gfp	red	22:tm1019:gfp	n	267.384	61.541	0.230159621	wago4
tm1019	gfp	red	23:tm1019:gfp	n	283.153	89.927	0.317591549	wago4
tm1019	gfp	red	24:tm1019:gfp	n	336.04	108.61	0.323205571	wago4
tm1019	gfp	red	25:tm1019:gfp	n	291.145	103.178	0.354386989	wago4
tm1019	gfp	red	26:tm1019:gfp	n	218.671	53.767	0.245880798	wago4
tm1019	gfp	red	27:tm1019:gfp	y	300.009	78.629	0.262088804	wago4
tm1019	gfp	red	28:tm1019:gfp	n	279.955	83.041	0.296622672	wago4
tm1019	gfp	red	29:tm1019:gfp	n	336.461	122.141	0.363016813	wago4
tm1019	gfp	red	30:tm1019:gfp	n	285.387	71.535	0.250659631	wago4
tm1019	gfp	red	31:tm1019:gfp	n	287.484	81.913	0.28493064	wago4
tm1019	gfp	red	32:tm1019:gfp	n	283.962	77.375	0.272483642	wago4
tm1019	gfp	red	33:tm1019:gfp	n	274.362	71.797	0.261687114	wago4
tm1019	gfp	red	34:tm1019:gfp	n	313.338	106.602	0.340214082	wago4
tm1019	gfp	red	35:tm1019:gfp	n	284.608	100.514	0.353166461	wago4
tm1019	gfp	red	36:tm1019:gfp	n	274.82	72.753	0.264729641	wago4
tm1019	gfp	red	37:tm1019:gfp	n	314.08	92.758	0.295332399	wago4
tm1019	gfp	red	38:tm1019:gfp	n	306.141	89.745	0.293149235	wago4
tm1019	gfp	red	39:tm1019:gfp	n	293.062	78.192	0.266810436	wago4
tm1019	gfp	red	40:tm1019:gfp	n	241.327	62.964	0.2609074	wago4
tm1019	gfp	red	41:tm1019:gfp	n	266.217	63.878	0.239947111	wago4
tm1019	gfp	red	42:tm1019:gfp	n	323.718	114.488	0.353665845	wago4
tm1019	gfp	red	43:tm1019:gfp	n	273.49	74.502	0.272412154	wago4
tm1019	gfp	red	44:tm1019:gfp	n	259.979	64.517	0.248162352	wago4
tm1019	gfp	red	45:tm1019:gfp	n	297.707	99.424	0.333965946	wago4
tm1019	gfp	red	46:tm1019:gfp	n	302.497	85.115	0.281374691	wago4
tm1019	gfp	red	47:tm1019:gfp	n	299.841	81.587	0.27210088	wago4
tm1019	gfp	red	48:tm1019:gfp	n	316.954	98.952	0.312196723	wago4
tm1019	gfp	red	49:tm1019:gfp	n	226.389	50.286	0.2221221	wago4
tm1019	gfp	red	50:tm1019:gfp	n	287.976	81.411	0.282700642	wago4
tm1019	gfp	red	51:tm1019:gfp	n	265.108	70.498	0.265921813	wago4
tm1019	gfp	red	52:tm1019:gfp	n	277.947	71.652	0.257790154	wago4
tm1019	gfp	red	53:tm1019:gfp	n	295.088	99.912	0.338583745	wago4
tm1019	gfp	red	54:tm1019:gfp	n	345.325	139.048	0.402658365	wago4
tm1019	gfp	red	55:tm1019:gfp	n	264.433	76.13	0.287899014	wago4
tm1019	gfp	red	56:tm1019:gfp	n	330.799	123.423	0.373105723	wago4
tm1019	gfp	red	57:tm1019:gfp	n	283.132	71.416	0.252235706	wago4
tm1019	gfp	red	58:tm1019:gfp	n	295.646	76.782	0.259709247	wago4
wt	ctrl	green	1:wt:ctrl	n	277.267	95.182	0.343286435	hrde1
wt	ctrl	green	2:wt:ctrl	n	343.372	187.205	0.545195881	hrde1
wt	ctrl	green	3:wt:ctrl	n	185.09	46.79	0.252795937	hrde1
wt	ctrl	green	4:wt:ctrl	n	266.271	90.464	0.339744095	hrde1
wt	ctrl	green	5:wt:ctrl	n	239.181	86.75	0.362696034	hrde1
wt	ctrl	green	6:wt:ctrl	n	257.35	97.287	0.378033806	hrde1
wt	ctrl	green	7:wt:ctrl	n	290.62	119.671	0.411778267	hrde1
wt	ctrl	green	8:wt:ctrl	n	273.238	116.148	0.425079967	hrde1
wt	ctrl	green	9:wt:ctrl	n	367.272	174.086	0.473997473	hrde1
wt	ctrl	green	10:wt:ctrl	n	310.161	143.185	0.461647338	hrde1
wt	ctrl	green	11:wt:ctrl	n	298.089	138.147	0.463442126	hrde1
wt	ctrl	green	12:wt:ctrl	n	275.985	98.24	0.355961375	hrde1
wt	ctrl	green	13:wt:ctrl	n	239.512	76.498	0.319391095	hrde1
wt	ctrl	green	14:wt:ctrl	n	274.546	120.685	0.439580252	hrde1
wt	ctrl	green	15:wt:ctrl	n	272.796	106.219	0.389371545	hrde1
wt	ctrl	green	16:wt:ctrl	n	273.183	95.421	0.349293331	hrde1
wt	ctrl	green	17:wt:ctrl	n	210.344	70.432	0.334841973	hrde1
wt	ctrl	green	18:wt:ctrl	n	318.298	162.008	0.508982149	hrde1
wt	ctrl	green	19:wt:ctrl	n	293.778	112.837	0.384089346	hrde1
wt	ctrl	green	20:wt:ctrl	y	303.136	124.938	0.412151642	hrde1
wt	ctrl	green	21:wt:ctrl	n	216.56	71.079	0.328218508	hrde1
wt	ctrl	green	22:wt:ctrl	n	272.774	98.14	0.359785023	hrde1
wt	ctrl	green	23:wt:ctrl	n	340.527	181.859	0.534051632	hrde1
wt	ctrl	green	24:wt:ctrl	n	259.455	111.025	0.427916209	hrde1
wt	ctrl	green	25:wt:ctrl	n	284.781	105.423	0.370189725	hrde1
wt	ctrl	green	26:wt:ctrl	n	356.333	183.717	0.515576722	hrde1
wt	ctrl	green	27:wt:ctrl	n	318.112	150.039	0.471654637	hrde1
wt	ctrl	green	28:wt:ctrl	n	254.923	80.373	0.315283439	hrde1
wt	ctrl	green	29:wt:ctrl	n	274.465	136.075	0.495782705	hrde1
wt	ctrl	green	30:wt:ctrl	n	281.295	144.323	0.513066354	hrde1
wt	ctrl	green	31:wt:ctrl	n	259.85	107.496	0.413684818	hrde1
wt	ctrl	green	32:wt:ctrl	n	250.252	77.365	0.309148378	hrde1
wt	ctrl	green	33:wt:ctrl	n	207.744	45.559	0.219303566	hrde1
wt	ctrl	green	34:wt:ctrl	n	281.737	100.592	0.357042206	hrde1
wt	ctrl	green	35:wt:ctrl	n	199.489	38.841	0.194702465	hrde1
wt	ctrl	green	36:wt:ctrl	n	246.766	88.235	0.357565467	hrde1
wt	ctrl	green	37:wt:ctrl	n	237.59	69.545	0.292710131	hrde1
wt	ctrl	green	38:wt:ctrl	n	283.1	109.144	0.385531614	hrde1
wt	ctrl	green	39:wt:ctrl	n	275.705	101.067	0.366576595	hrde1
wt	ctrl	green	40:wt:ctrl	n	295.315	144.13	0.488055128	hrde1
wt	ctrl	green	41:wt:ctrl	n	257.577	97.482	0.378457704	hrde1
wt	ctrl	green	42:wt:ctrl	n	268.156	95.729	0.356989961	hrde1
wt	ctrl	green	43:wt:ctrl	n	257.962	97.701	0.37874183	hrde1
wt	ctrl	green	44:wt:ctrl	n	296.007	100.323	0.338921039	hrde1
wt	ctrl	green	45:wt:ctrl	n	284.61	112.985	0.396981835	hrde1
wt	ctrl	green	46:wt:ctrl	n	287.207	105.351	0.36681209	hrde1
wt	ctrl	green	47:wt:ctrl	n	368.689	170.971	0.463726881	hrde1
wt	ctrl	green	48:wt:ctrl	n	251.801	95.278	0.378386106	hrde1
wt	ctrl	green	49:wt:ctrl	n	264.101	102.866	0.389494928	hrde1
wt	ctrl	green	50:wt:ctrl	n	270.552	94.569	0.349540939	hrde1
wt	ctrl	green	51:wt:ctrl	n	210.728	65.81	0.312298318	hrde1
wt	ctrl	green	52:wt:ctrl	n	238.679	84.645	0.354639495	hrde1
wt	ctrl	green	53:wt:ctrl	n	285.674	109.551	0.383482571	hrde1
wt	ctrl	green	54:wt:ctrl	n	304.36	125.424	0.412090945	hrde1
wt	ctrl	green	55:wt:ctrl	n	315.918	134.021	0.424227173	hrde1
wt	ctrl	green	56:wt:ctrl	n	283.8	129.679	0.456937984	hrde1
wt	ctrl	green	57:wt:ctrl	n	299.936	148.339	0.494568841	hrde1
wt	ctrl	green	58:wt:ctrl	n	283.773	104.543	0.368403618	hrde1
wt	ctrl	green	59:wt:ctrl	n	278.102	107.7	0.387267981	hrde1
wt	ctrl	green	60:wt:ctrl	n	302.131	118.769	0.393104316	hrde1
wt	ctrl	green	61:wt:ctrl	n	228.529	62.591	0.273886465	hrde1
wt	ctrl	green	62:wt:ctrl	n	224.622	62.699	0.279131163	hrde1
wt	gfp	green	1:wt:gfp	n	131.81	16.919	0.128359002	hrde1
wt	gfp	green	2:wt:gfp	n	126.226	14.577	0.115483339	hrde1
wt	gfp	green	3:wt:gfp	n	141.664	24.676	0.174186808	hrde1
wt	gfp	green	4:wt:gfp	n	129.083	15.943	0.12350968	hrde1
wt	gfp	green	5:wt:gfp	n	130.38	15.767	0.120931124	hrde1
wt	gfp	green	6:wt:gfp	n	134.413	18.055	0.134324805	hrde1
wt	gfp	green	7:wt:gfp	n	145.495	25.045	0.1721365	hrde1
wt	gfp	green	8:wt:gfp	n	137.311	18.056	0.131497112	hrde1
wt	gfp	green	9:wt:gfp	n	141.646	19.929	0.140695819	hrde1
wt	gfp	green	10:wt:gfp	n	136.028	19.505	0.143389596	hrde1
wt	gfp	green	11:wt:gfp	n	148.178	20.641	0.139298681	hrde1
wt	gfp	green	12:wt:gfp	n	128.552	16.493	0.128298276	hrde1
wt	gfp	green	13:wt:gfp	n	127.401	15.131	0.118766729	hrde1
wt	gfp	green	14:wt:gfp	n	132.684	16.248	0.122456362	hrde1
wt	gfp	green	15:wt:gfp	n	133.42	14.936	0.111947234	hrde1
wt	gfp	green	16:wt:gfp	n	128.488	18.494	0.14393562	hrde1
wt	gfp	green	17:wt:gfp	n	129.966	14.529	0.111790776	hrde1
wt	gfp	green	18:wt:gfp	n	145.656	20.648	0.141758664	hrde1
wt	gfp	green	19:wt:gfp	n	126.142	16.773	0.132969193	hrde1
wt	gfp	green	20:wt:gfp	n	135.618	20.014	0.14757628	hrde1
wt	gfp	green	21:wt:gfp	n	128.332	16.596	0.129320824	hrde1
wt	gfp	green	22:wt:gfp	n	133.71	20.514	0.153421584	hrde1
wt	gfp	green	23:wt:gfp	n	142.153	21.067	0.148199475	hrde1
wt	gfp	green	24:wt:gfp	n	125.876	12.255	0.097357717	hrde1
wt	gfp	green	25:wt:gfp	n	133.42	19.245	0.144243742	hrde1
wt	gfp	green	26:wt:gfp	n	204.474	65.027	0.318020873	hrde1
wt	gfp	green	27:wt:gfp	n	144.538	23.798	0.164648743	hrde1
wt	gfp	green	28:wt:gfp	n	131.867	18.425	0.139724116	hrde1
wt	gfp	green	29:wt:gfp	n	137.144	16.416	0.119699003	hrde1
wt	gfp	green	30:wt:gfp	n	145.44	23.303	0.160224147	hrde1
wt	gfp	green	31:wt:gfp	n	130.272	16.132	0.123833211	hrde1
wt	gfp	green	32:wt:gfp	n	124.322	14.105	0.113455382	hrde1
wt	gfp	green	33:wt:gfp	n	130.999	16.855	0.128665104	hrde1
wt	gfp	green	34:wt:gfp	n	181.699	37.889	0.208526189	hrde1
wt	gfp	green	35:wt:gfp	n	172.718	33.503	0.19397515	hrde1
wt	gfp	green	36:wt:gfp	n	129.948	17.406	0.133945886	hrde1
wt	gfp	green	37:wt:gfp	n	129.705	14.937	0.115161328	hrde1
wt	gfp	green	38:wt:gfp	n	162.415	35.881	0.220921713	hrde1
wt	gfp	green	39:wt:gfp	n	150.612	23.226	0.15421082	hrde1
wt	gfp	green	40:wt:gfp	n	126.701	13.891	0.109636072	hrde1
wt	gfp	green	41:wt:gfp	n	129.683	13.407	0.103382864	hrde1
wt	gfp	green	42:wt:gfp	n	132.506	19.278	0.145487751	hrde1
wt	gfp	green	43:wt:gfp	n	134.838	14.546	0.107877601	hrde1
wt	gfp	green	44:wt:gfp	n	127.776	15.018	0.117533809	hrde1
wt	gfp	green	45:wt:gfp	n	130.411	15.4	0.118088198	hrde1
wt	gfp	green	46:wt:gfp	n	128.479	16.234	0.12635528	hrde1
wt	gfp	green	47:wt:gfp	n	125.785	17.827	0.141725961	hrde1
wt	gfp	green	48:wt:gfp	n	129.974	13.606	0.104682475	hrde1
wt	gfp	green	49:wt:gfp	n	133.539	20.851	0.156141652	hrde1
wt	gfp	green	50:wt:gfp	n	138.153	21.023	0.152171867	hrde1
wt	gfp	green	51:wt:gfp	n	128.715	15.5	0.120421085	hrde1
wt	gfp	green	52:wt:gfp	n	134.525	15.306	0.113778108	hrde1
wt	gfp	green	53:wt:gfp	n	125.374	13.638	0.108778535	hrde1
wt	gfp	green	54:wt:gfp	n	126.757	14.017	0.110581664	hrde1
wt	gfp	green	55:wt:gfp	y	125.301	12.975	0.10355065	hrde1
wt	gfp	green	56:wt:gfp	n	153.121	27.66	0.180641453	hrde1
wt	gfp	green	57:wt:gfp	n	132.916	15.301	0.115117819	hrde1
tm1200	ctrl	green	1:tm1200:ctrl	n	294.892	127.175	0.43125958	hrde1
tm1200	ctrl	green	2:tm1200:ctrl	n	252.496	79.156	0.313494075	hrde1
tm1200	ctrl	green	3:tm1200:ctrl	n	253.69	77.383	0.305029761	hrde1
tm1200	ctrl	green	4:tm1200:ctrl	n	262.467	100.673	0.38356441	hrde1
tm1200	ctrl	green	5:tm1200:ctrl	n	328.097	124.464	0.379351228	hrde1
tm1200	ctrl	green	6:tm1200:ctrl	n	359.967	182.817	0.507871555	hrde1
tm1200	ctrl	green	7:tm1200:ctrl	n	283.293	129.548	0.457293332	hrde1
tm1200	ctrl	green	8:tm1200:ctrl	n	297.089	111.033	0.37373649	hrde1
tm1200	ctrl	green	9:tm1200:ctrl	n	216.955	64.408	0.296872623	hrde1
tm1200	ctrl	green	10:tm1200:ctrl	n	223.597	57.935	0.25910455	hrde1
tm1200	ctrl	green	11:tm1200:ctrl	n	243.674	75.928	0.311596641	hrde1
tm1200	ctrl	green	12:tm1200:ctrl	n	294.091	98.41	0.334624317	hrde1
tm1200	ctrl	green	13:tm1200:ctrl	n	272.864	102.786	0.376693151	hrde1
tm1200	ctrl	green	14:tm1200:ctrl	n	304.406	146.993	0.4828847	hrde1
tm1200	ctrl	green	15:tm1200:ctrl	n	342.802	186.949	0.545355628	hrde1
tm1200	ctrl	green	16:tm1200:ctrl	n	233.408	91.396	0.39157184	hrde1
tm1200	ctrl	green	17:tm1200:ctrl	n	271.449	100.113	0.368809611	hrde1
tm1200	ctrl	green	18:tm1200:ctrl	n	303.502	133.951	0.441351293	hrde1
tm1200	ctrl	green	19:tm1200:ctrl	n	278.192	90.864	0.326623339	hrde1
tm1200	ctrl	green	20:tm1200:ctrl	n	248.481	76.933	0.30961321	hrde1
tm1200	ctrl	green	21:tm1200:ctrl	n	289.096	113.474	0.392513214	hrde1
tm1200	ctrl	green	22:tm1200:ctrl	n	323.566	126.237	0.390142969	hrde1
tm1200	ctrl	green	23:tm1200:ctrl	n	250.816	74.798	0.298218614	hrde1
tm1200	ctrl	green	24:tm1200:ctrl	n	269.657	88.302	0.32746044	hrde1
tm1200	ctrl	green	25:tm1200:ctrl	n	260.329	98.406	0.378006292	hrde1
tm1200	ctrl	green	26:tm1200:ctrl	n	273.476	86.851	0.317581799	hrde1
tm1200	ctrl	green	27:tm1200:ctrl	n	246.798	71.49	0.289670095	hrde1
tm1200	ctrl	green	28:tm1200:ctrl	n	304.861	110.402	0.362138811	hrde1
tm1200	ctrl	green	29:tm1200:ctrl	n	275.223	79.022	0.287119899	hrde1
tm1200	ctrl	green	30:tm1200:ctrl	n	229.928	64.509	0.280561741	hrde1
tm1200	ctrl	green	31:tm1200:ctrl	n	240.894	72.58	0.301294345	hrde1
tm1200	ctrl	green	32:tm1200:ctrl	n	349.938	156.479	0.447162069	hrde1
tm1200	ctrl	green	33:tm1200:ctrl	n	312.292	124.44	0.398473224	hrde1
tm1200	ctrl	green	34:tm1200:ctrl	n	274.351	74.052	0.269917004	hrde1
tm1200	ctrl	green	35:tm1200:ctrl	n	285.435	108.328	0.37951898	hrde1
tm1200	ctrl	green	36:tm1200:ctrl	n	274.807	91.32	0.332305946	hrde1
tm1200	ctrl	green	37:tm1200:ctrl	n	301.707	112.526	0.372964499	hrde1
tm1200	ctrl	green	38:tm1200:ctrl	n	237.91	78.833	0.331356395	hrde1
tm1200	ctrl	green	39:tm1200:ctrl	n	272.428	93.487	0.34316223	hrde1
tm1200	ctrl	green	40:tm1200:ctrl	y	319.216	135.757	0.425282567	hrde1
tm1200	ctrl	green	41:tm1200:ctrl	n	280.303	104.093	0.371358851	hrde1
tm1200	ctrl	green	42:tm1200:ctrl	n	308.67	114.961	0.372439822	hrde1
tm1200	ctrl	green	43:tm1200:ctrl	n	251.883	79.111	0.314078362	hrde1
tm1200	ctrl	green	44:tm1200:ctrl	n	299.502	110.166	0.367830599	hrde1
tm1200	ctrl	green	45:tm1200:ctrl	n	252.922	68.338	0.270193973	hrde1
tm1200	ctrl	green	46:tm1200:ctrl	n	298.244	94.234	0.315962769	hrde1
tm1200	ctrl	green	47:tm1200:ctrl	n	270.934	85.308	0.314866351	hrde1
tm1200	ctrl	green	48:tm1200:ctrl	n	305.68	101.711	0.332736849	hrde1
tm1200	ctrl	green	49:tm1200:ctrl	n	280.901	89.128	0.317293281	hrde1
tm1200	ctrl	green	50:tm1200:ctrl	n	338.95	133.14	0.392801298	hrde1
tm1200	ctrl	green	51:tm1200:ctrl	n	261.016	75.24	0.288258191	hrde1
tm1200	ctrl	green	52:tm1200:ctrl	n	239.816	64.193	0.267676052	hrde1
tm1200	ctrl	green	53:tm1200:ctrl	n	220.924	54.123	0.244984701	hrde1
tm1200	ctrl	green	54:tm1200:ctrl	n	254.227	87.512	0.344227796	hrde1
tm1200	ctrl	green	55:tm1200:ctrl	n	269.158	93.682	0.348055789	hrde1
tm1200	gfp	green	1:tm1200:gfp	n	347.041	190.643	0.549338551	hrde1
tm1200	gfp	green	2:tm1200:gfp	n	253.523	77.367	0.305167578	hrde1
tm1200	gfp	green	3:tm1200:gfp	n	272.999	76.3	0.279488203	hrde1
tm1200	gfp	green	4:tm1200:gfp	n	299.836	118.321	0.394619058	hrde1
tm1200	gfp	green	5:tm1200:gfp	n	297.146	118.379	0.398386652	hrde1
tm1200	gfp	green	6:tm1200:gfp	n	252.062	76.51	0.303536432	hrde1
tm1200	gfp	green	7:tm1200:gfp	n	214.952	56.089	0.260937326	hrde1
tm1200	gfp	green	8:tm1200:gfp	n	263.332	71.826	0.272758343	hrde1
tm1200	gfp	green	9:tm1200:gfp	n	270.708	88.914	0.328449843	hrde1
tm1200	gfp	green	10:tm1200:gfp	n	219.591	59.023	0.268786061	hrde1
tm1200	gfp	green	11:tm1200:gfp	n	253.594	92.221	0.36365608	hrde1
tm1200	gfp	green	12:tm1200:gfp	n	264.83	80.882	0.305411018	hrde1
tm1200	gfp	green	13:tm1200:gfp	n	250.423	76.129	0.304001629	hrde1
tm1200	gfp	green	14:tm1200:gfp	n	269.738	90.927	0.337093772	hrde1
tm1200	gfp	green	15:tm1200:gfp	n	279.407	96.433	0.345134517	hrde1
tm1200	gfp	green	16:tm1200:gfp	n	155.632	28.193	0.181151691	hrde1
tm1200	gfp	green	17:tm1200:gfp	n	210.109	49.624	0.236182172	hrde1
tm1200	gfp	green	18:tm1200:gfp	n	255.269	77.792	0.30474519	hrde1
tm1200	gfp	green	19:tm1200:gfp	n	245.972	80.866	0.328760997	hrde1
tm1200	gfp	green	20:tm1200:gfp	n	270.559	98.29	0.363284903	hrde1
tm1200	gfp	green	21:tm1200:gfp	n	248.762	77.738	0.312499498	hrde1
tm1200	gfp	green	22:tm1200:gfp	n	175.776	40.489	0.230344302	hrde1
tm1200	gfp	green	23:tm1200:gfp	n	226.72	60.12	0.2651729	hrde1
tm1200	gfp	green	24:tm1200:gfp	n	279.308	104.885	0.37551735	hrde1
tm1200	gfp	green	25:tm1200:gfp	n	258.478	74.746	0.289177415	hrde1
tm1200	gfp	green	26:tm1200:gfp	n	251.455	85.424	0.339718836	hrde1
tm1200	gfp	green	27:tm1200:gfp	n	211.067	41.555	0.196880611	hrde1
tm1200	gfp	green	28:tm1200:gfp	n	242.566	72.195	0.297630336	hrde1
tm1200	gfp	green	29:tm1200:gfp	n	198.524	50.981	0.256800185	hrde1
tm1200	gfp	green	30:tm1200:gfp	n	211.119	57.023	0.270098854	hrde1
tm1200	gfp	green	31:tm1200:gfp	n	228.117	66.625	0.292065037	hrde1
tm1200	gfp	green	32:tm1200:gfp	n	240.725	65.014	0.270075813	hrde1
tm1200	gfp	green	33:tm1200:gfp	n	235.873	64.685	0.27423656	hrde1
tm1200	gfp	green	34:tm1200:gfp	n	281.216	92.235	0.327986317	hrde1
tm1200	gfp	green	35:tm1200:gfp	n	205.14	45.889	0.223696012	hrde1
tm1200	gfp	green	36:tm1200:gfp	n	320.417	112.056	0.349719272	hrde1
tm1200	gfp	green	37:tm1200:gfp	n	297.695	118.76	0.398931793	hrde1
tm1200	gfp	green	38:tm1200:gfp	n	237.881	63.273	0.265985934	hrde1
tm1200	gfp	green	39:tm1200:gfp	n	209.93	44.102	0.21007955	hrde1
tm1200	gfp	green	40:tm1200:gfp	n	303.711	127.793	0.42077172	hrde1
tm1200	gfp	green	41:tm1200:gfp	n	196.911	33.115	0.168172423	hrde1
tm1200	gfp	green	42:tm1200:gfp	y	260.168	88.474	0.340064881	hrde1
tm1200	gfp	green	43:tm1200:gfp	n	312.917	106.056	0.338926936	hrde1
tm1200	gfp	green	44:tm1200:gfp	n	256.72	94.992	0.370021814	hrde1
tm1200	gfp	green	45:tm1200:gfp	n	260.651	86.945	0.333568642	hrde1
tm1200	gfp	green	46:tm1200:gfp	n	255.317	71.975	0.281904456	hrde1
tm1200	gfp	green	47:tm1200:gfp	n	216.732	51.664	0.238377351	hrde1
tm1200	gfp	green	48:tm1200:gfp	n	207.262	47.484	0.229101331	hrde1
tm1200	gfp	green	49:tm1200:gfp	n	337.885	92.483	0.27371147	hrde1
tm1200	gfp	green	50:tm1200:gfp	n	258.961	74.731	0.288580134	hrde1
tm1200	gfp	green	51:tm1200:gfp	n	266.386	100.866	0.378646025	hrde1
tm1200	gfp	green	52:tm1200:gfp	n	229.465	63.84	0.278212364	hrde1
tm1200	gfp	green	53:tm1200:gfp	n	240.976	71.451	0.296506706	hrde1
tm1200	gfp	green	54:tm1200:gfp	n	214.427	47.988	0.223796444	hrde1
tm1200	gfp	green	55:tm1200:gfp	n	279.732	93.528	0.334348591	hrde1
tm1200	gfp	green	56:tm1200:gfp	n	271.988	92.72	0.340897393	hrde1
tm1200	gfp	green	57:tm1200:gfp	n	259.864	67.32	0.259058584	hrde1
tm1200	gfp	green	58:tm1200:gfp	n	282.902	103.538	0.365985394	hrde1
tm1200	gfp	green	59:tm1200:gfp	n	221.303	62.349	0.281735901	hrde1
tm1200	gfp	green	60:tm1200:gfp	n	254.55	90.823	0.356798271	hrde1
tm1200	gfp	green	61:tm1200:gfp	n	228.65	77.275	0.337961951	hrde1
tm1200	gfp	green	62:tm1200:gfp	n	253.018	89.317	0.353006505	hrde1
tm1200	gfp	green	63:tm1200:gfp	n	319.636	131.059	0.410025779	hrde1
wt	ctrl	red	1:wt:ctrl	n	312.859	100.665	0.321758364	hrde1
wt	ctrl	red	2:wt:ctrl	n	350.028	135.035	0.385783423	hrde1
wt	ctrl	red	3:wt:ctrl	n	278.12	72.221	0.25967568	hrde1
wt	ctrl	red	4:wt:ctrl	n	271.926	68.715	0.252697425	hrde1
wt	ctrl	red	5:wt:ctrl	n	282.432	75.753	0.268216774	hrde1
wt	ctrl	red	6:wt:ctrl	n	304.747	85.526	0.280645913	hrde1
wt	ctrl	red	7:wt:ctrl	n	313.318	95.236	0.303959555	hrde1
wt	ctrl	red	8:wt:ctrl	n	276.855	81.568	0.294623539	hrde1
wt	ctrl	red	9:wt:ctrl	n	348.05	122.302	0.351392041	hrde1
wt	ctrl	red	10:wt:ctrl	n	343.007	131.549	0.383516954	hrde1
wt	ctrl	red	11:wt:ctrl	n	299.86	98.925	0.329903955	hrde1
wt	ctrl	red	12:wt:ctrl	n	287.854	80.519	0.279721664	hrde1
wt	ctrl	red	13:wt:ctrl	n	252.325	65.481	0.259510552	hrde1
wt	ctrl	red	14:wt:ctrl	n	294.101	86.401	0.293780028	hrde1
wt	ctrl	red	15:wt:ctrl	n	269.345	68.901	0.255809464	hrde1
wt	ctrl	red	16:wt:ctrl	n	256.988	58.014	0.225745949	hrde1
wt	ctrl	red	17:wt:ctrl	n	250.552	71.381	0.284894952	hrde1
wt	ctrl	red	18:wt:ctrl	n	320.762	101.314	0.315854122	hrde1
wt	ctrl	red	19:wt:ctrl	n	301.725	86.835	0.287795178	hrde1
wt	ctrl	red	20:wt:ctrl	y	283.067	70.317	0.248411154	hrde1
wt	ctrl	red	21:wt:ctrl	n	233.255	75.192	0.322359649	hrde1
wt	ctrl	red	22:wt:ctrl	n	271.767	58.755	0.216196227	hrde1
wt	ctrl	red	23:wt:ctrl	n	362.327	180.277	0.497553315	hrde1
wt	ctrl	red	24:wt:ctrl	n	258.857	65.775	0.254097822	hrde1
wt	ctrl	red	25:wt:ctrl	n	280.454	70.529	0.251481526	hrde1
wt	ctrl	red	26:wt:ctrl	n	311.35	110.518	0.354963867	hrde1
wt	ctrl	red	27:wt:ctrl	n	348.13	114.589	0.329155775	hrde1
wt	ctrl	red	28:wt:ctrl	n	269.895	67.267	0.249233961	hrde1
wt	ctrl	red	29:wt:ctrl	n	338.693	138.243	0.408166097	hrde1
wt	ctrl	red	30:wt:ctrl	n	308.894	134.224	0.434530939	hrde1
wt	ctrl	red	31:wt:ctrl	n	273.792	75.475	0.275665469	hrde1
wt	ctrl	red	32:wt:ctrl	n	258.065	76.308	0.295692946	hrde1
wt	ctrl	red	33:wt:ctrl	n	226.11	43.657	0.19307859	hrde1
wt	ctrl	red	34:wt:ctrl	n	274.86	65.071	0.236742342	hrde1
wt	ctrl	red	35:wt:ctrl	n	213.147	47.392	0.222344204	hrde1
wt	ctrl	red	36:wt:ctrl	n	267.243	82.398	0.30832613	hrde1
wt	ctrl	red	37:wt:ctrl	n	279.861	66.996	0.239390269	hrde1
wt	ctrl	red	38:wt:ctrl	n	285.043	79.728	0.279705167	hrde1
wt	ctrl	red	39:wt:ctrl	n	299.326	85.529	0.285738626	hrde1
wt	ctrl	red	40:wt:ctrl	n	342.852	129.319	0.377186074	hrde1
wt	ctrl	red	41:wt:ctrl	n	305.692	96.51	0.31570993	hrde1
wt	ctrl	red	42:wt:ctrl	n	350.486	116.247	0.331673733	hrde1
wt	ctrl	red	43:wt:ctrl	n	297.192	84.387	0.283947751	hrde1
wt	ctrl	red	44:wt:ctrl	n	290.048	72.418	0.249675916	hrde1
wt	ctrl	red	45:wt:ctrl	n	306.531	82.13	0.267933749	hrde1
wt	ctrl	red	46:wt:ctrl	n	268.344	70.815	0.263896342	hrde1
wt	ctrl	red	47:wt:ctrl	n	318.064	112.895	0.354944288	hrde1
wt	ctrl	red	48:wt:ctrl	n	274.165	82.299	0.300180548	hrde1
wt	ctrl	red	49:wt:ctrl	n	291.369	88.616	0.304136679	hrde1
wt	ctrl	red	50:wt:ctrl	n	279.246	90.759	0.325014503	hrde1
wt	ctrl	red	51:wt:ctrl	n	266.463	72.975	0.273865415	hrde1
wt	ctrl	red	52:wt:ctrl	n	264.551	79.387	0.300082026	hrde1
wt	ctrl	red	53:wt:ctrl	n	296.514	73.715	0.248605462	hrde1
wt	ctrl	red	54:wt:ctrl	n	331.404	103.782	0.313158562	hrde1
wt	ctrl	red	55:wt:ctrl	n	314.164	87.314	0.277924905	hrde1
wt	ctrl	red	56:wt:ctrl	n	299.999	102.693	0.342311141	hrde1
wt	ctrl	red	57:wt:ctrl	n	382.449	223.938	0.585536895	hrde1
wt	ctrl	red	58:wt:ctrl	n	319.334	92.723	0.290363694	hrde1
wt	ctrl	red	59:wt:ctrl	n	290.831	74.137	0.254914366	hrde1
wt	ctrl	red	60:wt:ctrl	n	290.539	75.3	0.259173467	hrde1
wt	ctrl	red	61:wt:ctrl	n	246.381	60.277	0.244649547	hrde1
wt	ctrl	red	62:wt:ctrl	n	251.061	60.949	0.242765702	hrde1
wt	gfp	red	1:wt:gfp	n	289.912	87.094	0.300415298	hrde1
wt	gfp	red	2:wt:gfp	n	322.308	103.397	0.320801842	hrde1
wt	gfp	red	3:wt:gfp	n	342.304	176.292	0.515015892	hrde1
wt	gfp	red	4:wt:gfp	n	307.89	115.448	0.374965085	hrde1
wt	gfp	red	5:wt:gfp	n	290.219	78.82	0.271588008	hrde1
wt	gfp	red	6:wt:gfp	n	282.897	72.472	0.256178044	hrde1
wt	gfp	red	7:wt:gfp	n	267.766	82.044	0.306401858	hrde1
wt	gfp	red	8:wt:gfp	n	318.784	104.059	0.326424789	hrde1
wt	gfp	red	9:wt:gfp	n	318.328	89.081	0.279840291	hrde1
wt	gfp	red	10:wt:gfp	n	377.457	163.126	0.432171082	hrde1
wt	gfp	red	11:wt:gfp	n	343.308	116.279	0.338701691	hrde1
wt	gfp	red	12:wt:gfp	n	289.883	77.082	0.26590728	hrde1
wt	gfp	red	13:wt:gfp	n	332.352	169.439	0.509817904	hrde1
wt	gfp	red	14:wt:gfp	n	338.302	104.747	0.309625719	hrde1
wt	gfp	red	15:wt:gfp	n	278.86	71.801	0.257480456	hrde1
wt	gfp	red	16:wt:gfp	n	315.329	102.943	0.326462203	hrde1
wt	gfp	red	17:wt:gfp	n	284.236	83.792	0.294797281	hrde1
wt	gfp	red	18:wt:gfp	n	256.979	69.654	0.271049385	hrde1
wt	gfp	red	19:wt:gfp	n	254.386	57.59	0.226388245	hrde1
wt	gfp	red	20:wt:gfp	n	330.092	102.869	0.311637362	hrde1
wt	gfp	red	21:wt:gfp	n	294.305	105.69	0.359117242	hrde1
wt	gfp	red	22:wt:gfp	n	290.018	85.556	0.295002379	hrde1
wt	gfp	red	23:wt:gfp	n	272.946	70.401	0.25793014	hrde1
wt	gfp	red	24:wt:gfp	n	318.674	117.713	0.369383759	hrde1
wt	gfp	red	25:wt:gfp	n	283.579	82.429	0.290673851	hrde1
wt	gfp	red	26:wt:gfp	n	292.546	105.182	0.359540038	hrde1
wt	gfp	red	27:wt:gfp	n	274.53	77.046	0.280646924	hrde1
wt	gfp	red	28:wt:gfp	n	325.242	135.336	0.416108621	hrde1
wt	gfp	red	29:wt:gfp	n	241.588	74.809	0.309655281	hrde1
wt	gfp	red	30:wt:gfp	n	303.068	87.662	0.289248617	hrde1
wt	gfp	red	31:wt:gfp	n	225.821	54.317	0.240531217	hrde1
wt	gfp	red	32:wt:gfp	n	289.544	77.294	0.266950792	hrde1
wt	gfp	red	33:wt:gfp	n	263.946	66.807	0.25310859	hrde1
wt	gfp	red	34:wt:gfp	n	323.902	92.338	0.285080055	hrde1
wt	gfp	red	35:wt:gfp	n	270.566	71.124	0.262871166	hrde1
wt	gfp	red	36:wt:gfp	n	319.656	158.004	0.494293866	hrde1
wt	gfp	red	37:wt:gfp	n	344.825	105.065	0.304690785	hrde1
wt	gfp	red	38:wt:gfp	n	302.099	90.403	0.299249584	hrde1
wt	gfp	red	39:wt:gfp	n	278.941	80.068	0.28704278	hrde1
wt	gfp	red	40:wt:gfp	n	271.533	71.081	0.261776653	hrde1
wt	gfp	red	41:wt:gfp	n	276.734	71.434	0.258132358	hrde1
wt	gfp	red	42:wt:gfp	n	326.169	93.306	0.286066426	hrde1
wt	gfp	red	43:wt:gfp	n	276.34	69.153	0.250246074	hrde1
wt	gfp	red	44:wt:gfp	n	283.883	77.788	0.274014295	hrde1
wt	gfp	red	45:wt:gfp	n	253.197	57.688	0.227838403	hrde1
wt	gfp	red	46:wt:gfp	n	286.941	81.146	0.282796812	hrde1
wt	gfp	red	47:wt:gfp	n	286.53	81.819	0.285551251	hrde1
wt	gfp	red	48:wt:gfp	n	278.942	76.978	0.275964179	hrde1
wt	gfp	red	49:wt:gfp	n	301.916	84.916	0.281257038	hrde1
wt	gfp	red	50:wt:gfp	n	259.678	65.198	0.251072482	hrde1
wt	gfp	red	51:wt:gfp	n	267.008	71.621	0.268235409	hrde1
wt	gfp	red	52:wt:gfp	n	290.02	84.356	0.290862699	hrde1
wt	gfp	red	53:wt:gfp	n	287.53	86.015	0.299151393	hrde1
wt	gfp	red	54:wt:gfp	n	296.425	90.107	0.303979084	hrde1
wt	gfp	red	55:wt:gfp	y	271.618	74.088	0.272765428	hrde1
wt	gfp	red	56:wt:gfp	n	291.418	87.028	0.298636323	hrde1
wt	gfp	red	57:wt:gfp	n	296.344	89.941	0.303502011	hrde1
tm1200	ctrl	red	1:tm1200:ctrl	n	311.14	111.124	0.357151122	hrde1
tm1200	ctrl	red	2:tm1200:ctrl	n	271.524	121.241	0.446520381	hrde1
tm1200	ctrl	red	3:tm1200:ctrl	n	296.987	85.303	0.28722806	hrde1
tm1200	ctrl	red	4:tm1200:ctrl	n	325.237	198.336	0.609819916	hrde1
tm1200	ctrl	red	5:tm1200:ctrl	n	329.14	131.256	0.398784712	hrde1
tm1200	ctrl	red	6:tm1200:ctrl	n	357.647	193.848	0.5420093	hrde1
tm1200	ctrl	red	7:tm1200:ctrl	n	348.882	162.648	0.46619774	hrde1
tm1200	ctrl	red	8:tm1200:ctrl	n	316.246	123.217	0.3896239	hrde1
tm1200	ctrl	red	9:tm1200:ctrl	n	287.615	90.587	0.314959234	hrde1
tm1200	ctrl	red	10:tm1200:ctrl	n	275.843	93.592	0.339294454	hrde1
tm1200	ctrl	red	11:tm1200:ctrl	n	296.827	99.824	0.336303638	hrde1
tm1200	ctrl	red	12:tm1200:ctrl	n	296.364	86.931	0.2933251	hrde1
tm1200	ctrl	red	13:tm1200:ctrl	n	326.616	135.278	0.414180567	hrde1
tm1200	ctrl	red	14:tm1200:ctrl	n	373.858	251.493	0.672696585	hrde1
tm1200	ctrl	red	15:tm1200:ctrl	n	404.037	208.887	0.516999681	hrde1
tm1200	ctrl	red	16:tm1200:ctrl	n	258.441	84.549	0.327150104	hrde1
tm1200	ctrl	red	17:tm1200:ctrl	n	289.771	80.796	0.278827074	hrde1
tm1200	ctrl	red	18:tm1200:ctrl	n	320.052	127.277	0.397676003	hrde1
tm1200	ctrl	red	19:tm1200:ctrl	n	307.031	91.351	0.297530217	hrde1
tm1200	ctrl	red	20:tm1200:ctrl	n	300.054	94.5	0.31494331	hrde1
tm1200	ctrl	red	21:tm1200:ctrl	n	284.418	99.413	0.349531324	hrde1
tm1200	ctrl	red	22:tm1200:ctrl	n	359.428	137.149	0.381575726	hrde1
tm1200	ctrl	red	23:tm1200:ctrl	n	257.549	64.167	0.249144823	hrde1
tm1200	ctrl	red	24:tm1200:ctrl	n	275.076	69.791	0.253715337	hrde1
tm1200	ctrl	red	25:tm1200:ctrl	n	371.142	206.474	0.556320761	hrde1
tm1200	ctrl	red	26:tm1200:ctrl	n	313.498	92.267	0.294314477	hrde1
tm1200	ctrl	red	27:tm1200:ctrl	n	315.027	113.002	0.358705762	hrde1
tm1200	ctrl	red	28:tm1200:ctrl	n	316.795	95.65	0.30193027	hrde1
tm1200	ctrl	red	29:tm1200:ctrl	n	289.438	77.804	0.268810592	hrde1
tm1200	ctrl	red	30:tm1200:ctrl	n	263.761	78.757	0.298592286	hrde1
tm1200	ctrl	red	31:tm1200:ctrl	n	285.653	119.254	0.417478549	hrde1
tm1200	ctrl	red	32:tm1200:ctrl	n	325.526	128.689	0.395326333	hrde1
tm1200	ctrl	red	33:tm1200:ctrl	n	304.287	93.07	0.305862557	hrde1
tm1200	ctrl	red	34:tm1200:ctrl	n	280.388	70.778	0.252428777	hrde1
tm1200	ctrl	red	35:tm1200:ctrl	n	303.34	117.667	0.387904661	hrde1
tm1200	ctrl	red	36:tm1200:ctrl	n	276.1	80.204	0.290488953	hrde1
tm1200	ctrl	red	37:tm1200:ctrl	n	320.169	108.593	0.339173999	hrde1
tm1200	ctrl	red	38:tm1200:ctrl	n	253.312	76.484	0.301935953	hrde1
tm1200	ctrl	red	39:tm1200:ctrl	n	283.737	78.599	0.277013572	hrde1
tm1200	ctrl	red	40:tm1200:ctrl	y	336.741	126.578	0.375891264	hrde1
tm1200	ctrl	red	41:tm1200:ctrl	n	301.577	90.676	0.300672797	hrde1
tm1200	ctrl	red	42:tm1200:ctrl	n	322.984	99.233	0.307238129	hrde1
tm1200	ctrl	red	43:tm1200:ctrl	n	266.185	72.337	0.271754607	hrde1
tm1200	ctrl	red	44:tm1200:ctrl	n	351.315	126.346	0.359637362	hrde1
tm1200	ctrl	red	45:tm1200:ctrl	n	337.163	112.983	0.335099047	hrde1
tm1200	ctrl	red	46:tm1200:ctrl	n	328.417	99.969	0.304396545	hrde1
tm1200	ctrl	red	47:tm1200:ctrl	n	333.586	125.832	0.377210075	hrde1
tm1200	ctrl	red	48:tm1200:ctrl	n	307.45	118.392	0.385077248	hrde1
tm1200	ctrl	red	49:tm1200:ctrl	n	368.808	128.23	0.347687686	hrde1
tm1200	ctrl	red	50:tm1200:ctrl	n	351.084	139.002	0.395922343	hrde1
tm1200	ctrl	red	51:tm1200:ctrl	n	287.684	77.316	0.268753215	hrde1
tm1200	ctrl	red	52:tm1200:ctrl	n	256.798	91.785	0.357421008	hrde1
tm1200	ctrl	red	53:tm1200:ctrl	n	303.53	83.863	0.276292294	hrde1
tm1200	ctrl	red	54:tm1200:ctrl	n	286.633	110.769	0.386448874	hrde1
tm1200	ctrl	red	55:tm1200:ctrl	n	283.82	83.686	0.294855895	hrde1
tm1200	gfp	red	1:tm1200:gfp	n	397.797	196.505	0.493983112	hrde1
tm1200	gfp	red	2:tm1200:gfp	n	288.633	77.852	0.269726608	hrde1
tm1200	gfp	red	3:tm1200:gfp	n	301.25	84.689	0.281125311	hrde1
tm1200	gfp	red	4:tm1200:gfp	n	402.568	183.32	0.455376483	hrde1
tm1200	gfp	red	5:tm1200:gfp	n	338.659	114.805	0.338998816	hrde1
tm1200	gfp	red	6:tm1200:gfp	n	303.808	78.855	0.259555377	hrde1
tm1200	gfp	red	7:tm1200:gfp	n	272.577	97.912	0.359208591	hrde1
tm1200	gfp	red	8:tm1200:gfp	n	270.1	65.61	0.242910033	hrde1
tm1200	gfp	red	9:tm1200:gfp	n	319.631	122.761	0.384071007	hrde1
tm1200	gfp	red	10:tm1200:gfp	n	258.291	80.878	0.313127442	hrde1
tm1200	gfp	red	11:tm1200:gfp	n	292.094	101.137	0.346248126	hrde1
tm1200	gfp	red	12:tm1200:gfp	n	278.016	66.275	0.238385561	hrde1
tm1200	gfp	red	13:tm1200:gfp	n	287.351	87.986	0.306196951	hrde1
tm1200	gfp	red	14:tm1200:gfp	n	311.8	96.572	0.309724182	hrde1
tm1200	gfp	red	15:tm1200:gfp	n	297.546	102.208	0.343503189	hrde1
tm1200	gfp	red	16:tm1200:gfp	n	321.753	108.292	0.336568734	hrde1
tm1200	gfp	red	17:tm1200:gfp	n	287.452	95.363	0.33175278	hrde1
tm1200	gfp	red	18:tm1200:gfp	n	304.954	90.616	0.297146455	hrde1
tm1200	gfp	red	19:tm1200:gfp	n	297.332	82.568	0.277696313	hrde1
tm1200	gfp	red	20:tm1200:gfp	n	298.138	93.83	0.314720029	hrde1
tm1200	gfp	red	21:tm1200:gfp	n	260.131	58.957	0.226643499	hrde1
tm1200	gfp	red	22:tm1200:gfp	n	329.261	145.659	0.442381576	hrde1
tm1200	gfp	red	23:tm1200:gfp	n	265.95	71.547	0.269024253	hrde1
tm1200	gfp	red	24:tm1200:gfp	n	294.101	82.375	0.280090853	hrde1
tm1200	gfp	red	25:tm1200:gfp	n	294.717	89.89	0.305004462	hrde1
tm1200	gfp	red	26:tm1200:gfp	n	323.275	100.153	0.309807439	hrde1
tm1200	gfp	red	27:tm1200:gfp	n	348.367	107.697	0.309148111	hrde1
tm1200	gfp	red	28:tm1200:gfp	n	257.095	65.746	0.255726482	hrde1
tm1200	gfp	red	29:tm1200:gfp	n	248.96	68.683	0.275879659	hrde1
tm1200	gfp	red	30:tm1200:gfp	n	274.309	82.715	0.301539505	hrde1
tm1200	gfp	red	31:tm1200:gfp	n	247.954	71.276	0.287456544	hrde1
tm1200	gfp	red	32:tm1200:gfp	n	298.284	86.851	0.291168819	hrde1
tm1200	gfp	red	33:tm1200:gfp	n	274.843	69.14	0.251561801	hrde1
tm1200	gfp	red	34:tm1200:gfp	n	326.532	104.882	0.32119976	hrde1
tm1200	gfp	red	35:tm1200:gfp	n	273.191	78.029	0.285620683	hrde1
tm1200	gfp	red	36:tm1200:gfp	n	362.921	133.028	0.366548092	hrde1
tm1200	gfp	red	37:tm1200:gfp	n	278.836	91.117	0.326776313	hrde1
tm1200	gfp	red	38:tm1200:gfp	n	290.106	74.5	0.256802686	hrde1
tm1200	gfp	red	39:tm1200:gfp	n	287.928	80.885	0.280920925	hrde1
tm1200	gfp	red	40:tm1200:gfp	n	293.288	75.602	0.257773929	hrde1
tm1200	gfp	red	41:tm1200:gfp	n	279.744	73.426	0.262475692	hrde1
tm1200	gfp	red	42:tm1200:gfp	y	291.428	91.676	0.314575127	hrde1
tm1200	gfp	red	43:tm1200:gfp	n	321.937	88.225	0.274044301	hrde1
tm1200	gfp	red	44:tm1200:gfp	n	274.985	91.784	0.333778206	hrde1
tm1200	gfp	red	45:tm1200:gfp	n	301.653	88.27	0.292620992	hrde1
tm1200	gfp	red	46:tm1200:gfp	n	313.947	87.924	0.28006001	hrde1
tm1200	gfp	red	47:tm1200:gfp	n	290.653	73.824	0.253993594	hrde1
tm1200	gfp	red	48:tm1200:gfp	n	275.465	85.09	0.308895867	hrde1
tm1200	gfp	red	49:tm1200:gfp	n	377.173	113.122	0.299920726	hrde1
tm1200	gfp	red	50:tm1200:gfp	n	345.173	113.41	0.328559882	hrde1
tm1200	gfp	red	51:tm1200:gfp	n	288.907	91.206	0.315693285	hrde1
tm1200	gfp	red	52:tm1200:gfp	n	296.857	77.995	0.26273593	hrde1
tm1200	gfp	red	53:tm1200:gfp	n	287.785	71.384	0.248046285	hrde1
tm1200	gfp	red	54:tm1200:gfp	n	290.881	78.067	0.268381228	hrde1
tm1200	gfp	red	55:tm1200:gfp	n	311.68	97.639	0.313266812	hrde1
tm1200	gfp	red	56:tm1200:gfp	n	323.262	101.863	0.315109725	hrde1
tm1200	gfp	red	57:tm1200:gfp	n	338.342	103.097	0.304712392	hrde1
tm1200	gfp	red	58:tm1200:gfp	n	325.45	114.967	0.353255492	hrde1
tm1200	gfp	red	59:tm1200:gfp	n	269.157	77.352	0.287386172	hrde1
tm1200	gfp	red	60:tm1200:gfp	n	276.389	84.902	0.307182992	hrde1
tm1200	gfp	red	61:tm1200:gfp	n	284.636	120.59	0.423663908	hrde1
tm1200	gfp	red	62:tm1200:gfp	n	293.555	113.264	0.385835704	hrde1
tm1200	gfp	red	63:tm1200:gfp	n	279.431	91.362	0.326957281	hrde1
wt	ctrl	green	1:wt:ctrl	n	287.766	119.389	0.414882231	znfx1
wt	ctrl	green	2:wt:ctrl	n	242.356	73.034	0.30135008	znfx1
wt	ctrl	green	3:wt:ctrl	n	177.685	36.984	0.208143625	znfx1
wt	ctrl	green	4:wt:ctrl	n	207.517	58.475	0.281784143	znfx1
wt	ctrl	green	5:wt:ctrl	n	258.107	104.185	0.403650424	znfx1
wt	ctrl	green	6:wt:ctrl	n	209.308	65.435	0.312625413	znfx1
wt	ctrl	green	7:wt:ctrl	n	232.402	77.025	0.331430022	znfx1
wt	ctrl	green	8:wt:ctrl	n	220.115	58.172	0.264280035	znfx1
wt	ctrl	green	9:wt:ctrl	n	215.874	56.871	0.263445343	znfx1
wt	ctrl	green	10:wt:ctrl	n	232.468	75.488	0.324724263	znfx1
wt	ctrl	green	11:wt:ctrl	n	225.848	74.326	0.329097446	znfx1
wt	ctrl	green	12:wt:ctrl	y	220.228	84.671	0.384469731	znfx1
wt	ctrl	green	13:wt:ctrl	n	218.174	69.284	0.317563046	znfx1
wt	ctrl	green	14:wt:ctrl	n	274.962	112.148	0.407867269	znfx1
wt	ctrl	green	15:wt:ctrl	n	232.257	65.9	0.283737412	znfx1
wt	ctrl	green	16:wt:ctrl	n	216.449	54.422	0.251431053	znfx1
wt	ctrl	green	17:wt:ctrl	n	248.882	73.471	0.295204153	znfx1
wt	ctrl	green	18:wt:ctrl	n	180.008	40.454	0.224734456	znfx1
wt	ctrl	green	19:wt:ctrl	n	232.175	79.32	0.34163885	znfx1
wt	ctrl	green	20:wt:ctrl	n	226.936	75.714	0.333635915	znfx1
wt	ctrl	green	21:wt:ctrl	n	218.433	64.029	0.293128785	znfx1
wt	ctrl	green	22:wt:ctrl	n	278.961	118.89	0.426188607	znfx1
wt	ctrl	green	23:wt:ctrl	n	226.516	66.215	0.292319306	znfx1
wt	ctrl	green	24:wt:ctrl	n	210.382	62.111	0.29522963	znfx1
wt	ctrl	green	25:wt:ctrl	n	234.187	65.341	0.279012072	znfx1
wt	ctrl	green	26:wt:ctrl	n	230.892	63.411	0.274634894	znfx1
wt	ctrl	green	27:wt:ctrl	n	211.621	58.384	0.275889444	znfx1
wt	ctrl	green	28:wt:ctrl	n	228.07	80.014	0.350830885	znfx1
wt	ctrl	green	29:wt:ctrl	n	272.773	93.112	0.341353433	znfx1
wt	ctrl	green	30:wt:ctrl	n	251.491	82.241	0.32701369	znfx1
wt	ctrl	green	31:wt:ctrl	n	221.383	66.135	0.298735675	znfx1
wt	ctrl	green	32:wt:ctrl	n	253.692	92.952	0.366397048	znfx1
wt	ctrl	green	33:wt:ctrl	n	222.897	63.565	0.285176561	znfx1
wt	ctrl	green	34:wt:ctrl	n	209.787	57.237	0.272833874	znfx1
wt	ctrl	green	35:wt:ctrl	n	290.152	125.317	0.43190121	znfx1
wt	ctrl	green	36:wt:ctrl	n	195.881	45.251	0.231012707	znfx1
wt	ctrl	green	37:wt:ctrl	n	213.838	62.416	0.291884511	znfx1
wt	ctrl	green	38:wt:ctrl	n	229.004	72.759	0.317719341	znfx1
wt	ctrl	green	39:wt:ctrl	n	216.087	60.458	0.279785457	znfx1
wt	ctrl	green	40:wt:ctrl	n	211.745	61.467	0.290287846	znfx1
wt	ctrl	green	41:wt:ctrl	n	211.391	54.952	0.259954303	znfx1
wt	ctrl	green	42:wt:ctrl	n	217.009	67.096	0.309185333	znfx1
wt	ctrl	green	43:wt:ctrl	n	230.431	78.063	0.338769523	znfx1
wt	ctrl	green	44:wt:ctrl	n	285.831	139.065	0.486528753	znfx1
wt	ctrl	green	45:wt:ctrl	n	205.348	67.366	0.328057736	znfx1
wt	ctrl	green	46:wt:ctrl	n	217.315	63.882	0.29396038	znfx1
wt	ctrl	green	47:wt:ctrl	n	221.535	68.443	0.308948925	znfx1
wt	ctrl	green	48:wt:ctrl	n	203.692	59.688	0.293030654	znfx1
wt	ctrl	green	49:wt:ctrl	n	234.621	79.843	0.340306281	znfx1
wt	ctrl	green	50:wt:ctrl	n	182.158	44.382	0.243645626	znfx1
wt	ctrl	green	51:wt:ctrl	n	205.066	52.383	0.255444589	znfx1
wt	ctrl	green	52:wt:ctrl	n	189.513	45.586	0.240542865	znfx1
wt	ctrl	green	53:wt:ctrl	n	215.735	58.902	0.273029411	znfx1
wt	ctrl	green	54:wt:ctrl	n	240.945	77.254	0.320629189	znfx1
wt	ctrl	green	55:wt:ctrl	n	247.813	83.78	0.338077502	znfx1
wt	ctrl	green	56:wt:ctrl	n	213.686	60.798	0.284520277	znfx1
wt	ctrl	green	57:wt:ctrl	n	241.207	87.127	0.361212568	znfx1
wt	ctrl	green	58:wt:ctrl	n	167.453	32.255	0.192621213	znfx1
wt	ctrl	green	59:wt:ctrl	n	251.979	85.53	0.339433048	znfx1
wt	ctrl	green	60:wt:ctrl	n	222.072	69.346	0.312268093	znfx1
wt	ctrl	green	61:wt:ctrl	n	255.577	89.498	0.350180181	znfx1
wt	gfp	green	1:wt:gfp	n	137.664	17.322	0.125828103	znfx1
wt	gfp	green	2:wt:gfp	n	128.537	13.394	0.104203459	znfx1
wt	gfp	green	3:wt:gfp	n	129.246	17.183	0.132948022	znfx1
wt	gfp	green	4:wt:gfp	n	130.644	15.288	0.117020299	znfx1
wt	gfp	green	5:wt:gfp	n	132.756	16.611	0.125124288	znfx1
wt	gfp	green	6:wt:gfp	n	132.35	18.858	0.142485833	znfx1
wt	gfp	green	7:wt:gfp	n	127.154	14.361	0.112941787	znfx1
wt	gfp	green	8:wt:gfp	n	161.783	27.903	0.172471768	znfx1
wt	gfp	green	9:wt:gfp	n	177.295	43.043	0.242776164	znfx1
wt	gfp	green	10:wt:gfp	n	131.247	18.664	0.142205155	znfx1
wt	gfp	green	11:wt:gfp	n	136.777	20.12	0.147100755	znfx1
wt	gfp	green	12:wt:gfp	y	129.52	14.998	0.115796788	znfx1
wt	gfp	green	13:wt:gfp	n	171.335	35.549	0.207482417	znfx1
wt	gfp	green	14:wt:gfp	n	132.968	15.779	0.118667649	znfx1
wt	gfp	green	15:wt:gfp	n	132.301	17.761	0.134246907	znfx1
wt	gfp	green	16:wt:gfp	n	131.171	13.991	0.106662296	znfx1
wt	gfp	green	17:wt:gfp	n	132.975	17.933	0.134859936	znfx1
wt	gfp	green	18:wt:gfp	n	143.046	20.69	0.144638788	znfx1
wt	gfp	green	19:wt:gfp	n	145.84	21.902	0.150178278	znfx1
wt	gfp	green	20:wt:gfp	n	134.278	18.205	0.135576937	znfx1
wt	gfp	green	21:wt:gfp	n	130.233	17.304	0.132869549	znfx1
wt	gfp	green	22:wt:gfp	n	134.23	17.642	0.131431126	znfx1
wt	gfp	green	23:wt:gfp	n	133.568	16.132	0.120777432	znfx1
wt	gfp	green	24:wt:gfp	n	140.766	18.718	0.132972451	znfx1
wt	gfp	green	25:wt:gfp	n	131.201	16.138	0.123002111	znfx1
wt	gfp	green	26:wt:gfp	n	129.137	13.167	0.101961483	znfx1
wt	gfp	green	27:wt:gfp	n	162.632	35.098	0.215812386	znfx1
wt	gfp	green	28:wt:gfp	n	133.262	16.69	0.125242004	znfx1
wt	gfp	green	29:wt:gfp	n	143.259	27.626	0.192839542	znfx1
wt	gfp	green	30:wt:gfp	n	133.21	15.606	0.117153367	znfx1
wt	gfp	green	31:wt:gfp	n	136.38	21.629	0.158593635	znfx1
wt	gfp	green	32:wt:gfp	n	142.562	21.739	0.15248804	znfx1
wt	gfp	green	33:wt:gfp	n	132.492	15.417	0.116361743	znfx1
wt	gfp	green	34:wt:gfp	n	132.905	17.031	0.128144163	znfx1
wt	gfp	green	35:wt:gfp	n	133.387	15.936	0.119471913	znfx1
wt	gfp	green	36:wt:gfp	n	133.394	17.887	0.134091488	znfx1
wt	gfp	green	37:wt:gfp	n	131.919	17.3	0.131141079	znfx1
wt	gfp	green	38:wt:gfp	n	128.445	16.013	0.124668146	znfx1
wt	gfp	green	39:wt:gfp	n	137.943	15.94	0.115554976	znfx1
wt	gfp	green	40:wt:gfp	n	133.244	13.018	0.097700459	znfx1
wt	gfp	green	41:wt:gfp	n	128.325	14.108	0.109939606	znfx1
wt	gfp	green	42:wt:gfp	n	128.43	16.363	0.127407926	znfx1
wt	gfp	green	43:wt:gfp	n	132.019	15.998	0.121179527	znfx1
wt	gfp	green	44:wt:gfp	n	140.297	18.739	0.133566648	znfx1
wt	gfp	green	45:wt:gfp	n	142.098	21.641	0.152296303	znfx1
wt	gfp	green	46:wt:gfp	n	140.024	23.705	0.169292407	znfx1
wt	gfp	green	47:wt:gfp	n	135.791	20.911	0.153994005	znfx1
wt	gfp	green	48:wt:gfp	n	139.196	19.755	0.141922182	znfx1
wt	gfp	green	49:wt:gfp	n	128.713	13.322	0.103501589	znfx1
wt	gfp	green	50:wt:gfp	n	134.616	16.27	0.120862305	znfx1
wt	gfp	green	51:wt:gfp	n	132.76	15.366	0.115742694	znfx1
wt	gfp	green	52:wt:gfp	n	177.779	39.099	0.219930363	znfx1
wt	gfp	green	53:wt:gfp	n	131.285	15.815	0.120463115	znfx1
wt	gfp	green	54:wt:gfp	n	139.897	19.728	0.141018035	znfx1
wt	gfp	green	55:wt:gfp	n	136.519	17.262	0.126443938	znfx1
wt	gfp	green	56:wt:gfp	n	137.737	21.231	0.154141589	znfx1
wt	gfp	green	57:wt:gfp	n	130.204	15.074	0.115772173	znfx1
wt	gfp	green	58:wt:gfp	n	160.579	32.248	0.200823271	znfx1
wt	gfp	green	59:wt:gfp	n	132.429	16.156	0.121997448	znfx1
wt	gfp	green	60:wt:gfp	n	138.11	16.843	0.121953515	znfx1
xf347	ctrl	green	1:xf347:ctrl	n	173.211	39.157	0.226065319	znfx1
xf347	ctrl	green	2:xf347:ctrl	n	165.907	29.247	0.176285509	znfx1
xf347	ctrl	green	3:xf347:ctrl	n	227.892	75.128	0.329664929	znfx1
xf347	ctrl	green	4:xf347:ctrl	n	152.199	23.58	0.154928745	znfx1
xf347	ctrl	green	5:xf347:ctrl	n	256.582	85.142	0.331831539	znfx1
xf347	ctrl	green	6:xf347:ctrl	n	211.146	51.921	0.245900941	znfx1
xf347	ctrl	green	7:xf347:ctrl	n	265.123	92.56	0.349120974	znfx1
xf347	ctrl	green	8:xf347:ctrl	n	243.08	81.761	0.336354287	znfx1
xf347	ctrl	green	9:xf347:ctrl	n	215.697	58.837	0.272776163	znfx1
xf347	ctrl	green	10:xf347:ctrl	n	170.525	29.016	0.170156868	znfx1
xf347	ctrl	green	11:xf347:ctrl	n	178.669	34.932	0.195512372	znfx1
xf347	ctrl	green	12:xf347:ctrl	n	310.223	116.011	0.373960022	znfx1
xf347	ctrl	green	13:xf347:ctrl	n	195.131	46.41	0.23784022	znfx1
xf347	ctrl	green	14:xf347:ctrl	n	157.886	24.328	0.154085859	znfx1
xf347	ctrl	green	15:xf347:ctrl	n	215.195	54.84	0.254838635	znfx1
xf347	ctrl	green	16:xf347:ctrl	n	216.903	53.263	0.24556138	znfx1
xf347	ctrl	green	17:xf347:ctrl	n	329.852	105.085	0.318582273	znfx1
xf347	ctrl	green	18:xf347:ctrl	n	212.576	61.511	0.289360041	znfx1
xf347	ctrl	green	19:xf347:ctrl	n	294.912	139.647	0.473520915	znfx1
xf347	ctrl	green	20:xf347:ctrl	n	159.375	30.626	0.192163137	znfx1
xf347	ctrl	green	21:xf347:ctrl	n	166.185	33.181	0.199663026	znfx1
xf347	ctrl	green	22:xf347:ctrl	n	217.314	57.611	0.265104871	znfx1
xf347	ctrl	green	23:xf347:ctrl	n	255.199	91.555	0.358759243	znfx1
xf347	ctrl	green	24:xf347:ctrl	n	241.936	73.072	0.302030289	znfx1
xf347	ctrl	green	25:xf347:ctrl	n	234.15	59.423	0.253781764	znfx1
xf347	ctrl	green	26:xf347:ctrl	n	219.389	75.066	0.342159361	znfx1
xf347	ctrl	green	27:xf347:ctrl	n	194.271	36.542	0.188098069	znfx1
xf347	ctrl	green	28:xf347:ctrl	n	247.554	75.963	0.306854262	znfx1
xf347	ctrl	green	29:xf347:ctrl	n	205.2	47.194	0.229990253	znfx1
xf347	ctrl	green	30:xf347:ctrl	n	234.323	77.551	0.330957695	znfx1
xf347	ctrl	green	31:xf347:ctrl	n	226.324	64.722	0.285970555	znfx1
xf347	ctrl	green	32:xf347:ctrl	n	260.89	90.877	0.348334547	znfx1
xf347	ctrl	green	33:xf347:ctrl	n	199.932	54.612	0.273152872	znfx1
xf347	ctrl	green	34:xf347:ctrl	n	275.038	94.566	0.343828853	znfx1
xf347	ctrl	green	35:xf347:ctrl	n	231.175	76.405	0.330507192	znfx1
xf347	ctrl	green	36:xf347:ctrl	n	230.425	74.945	0.325246827	znfx1
xf347	ctrl	green	37:xf347:ctrl	n	172.199	37.15	0.215738767	znfx1
xf347	ctrl	green	38:xf347:ctrl	n	203.662	45.981	0.225771131	znfx1
xf347	ctrl	green	39:xf347:ctrl	n	266.484	99.05	0.371692109	znfx1
xf347	ctrl	green	40:xf347:ctrl	n	251.36	81.285	0.323380808	znfx1
xf347	ctrl	green	41:xf347:ctrl	y	227.047	77.075	0.339467159	znfx1
xf347	ctrl	green	42:xf347:ctrl	n	222.86	69.002	0.309620389	znfx1
xf347	ctrl	green	43:xf347:ctrl	n	231.467	73.206	0.316269706	znfx1
xf347	ctrl	green	44:xf347:ctrl	n	205.12	45.999	0.224254095	znfx1
xf347	ctrl	green	45:xf347:ctrl	n	184.676	39.344	0.213043384	znfx1
xf347	ctrl	green	46:xf347:ctrl	n	207.303	51.799	0.249870962	znfx1
xf347	ctrl	green	47:xf347:ctrl	n	241.661	69.524	0.287692263	znfx1
xf347	ctrl	green	48:xf347:ctrl	n	165.844	30.481	0.183793203	znfx1
xf347	ctrl	green	49:xf347:ctrl	n	193.69	45.959	0.237281223	znfx1
xf347	ctrl	green	50:xf347:ctrl	n	227.704	73.983	0.324908653	znfx1
xf347	ctrl	green	51:xf347:ctrl	n	237.886	76.548	0.321784384	znfx1
xf347	ctrl	green	52:xf347:ctrl	n	251.009	83.562	0.332904398	znfx1
xf347	ctrl	green	53:xf347:ctrl	n	282.545	95.986	0.339719337	znfx1
xf347	ctrl	green	54:xf347:ctrl	n	197.784	52.64	0.26614893	znfx1
xf347	ctrl	green	55:xf347:ctrl	n	235.2	68.459	0.291067177	znfx1
xf347	ctrl	green	56:xf347:ctrl	n	179.635	44.28	0.246499847	znfx1
xf347	ctrl	green	57:xf347:ctrl	n	217.687	66.151	0.303881261	znfx1
xf347	ctrl	green	58:xf347:ctrl	n	236.319	68.649	0.290492935	znfx1
xf347	ctrl	green	59:xf347:ctrl	n	220.36	74.458	0.337892539	znfx1
xf347	ctrl	green	60:xf347:ctrl	n	204.741	49.797	0.243219482	znfx1
xf347	ctrl	green	61:xf347:ctrl	n	184.285	53.093	0.288102667	znfx1
xf347	ctrl	green	62:xf347:ctrl	n	191.374	46.954	0.245352033	znfx1
xf347	ctrl	green	63:xf347:ctrl	n	223.868	76.943	0.343698072	znfx1
xf347	gfp	green	1:xf347:gfp	n	135.218	14.258	0.105444541	znfx1
xf347	gfp	green	2:xf347:gfp	n	163.457	34.017	0.208109778	znfx1
xf347	gfp	green	3:xf347:gfp	n	150.551	23.835	0.158318444	znfx1
xf347	gfp	green	4:xf347:gfp	n	131.753	19.406	0.147290764	znfx1
xf347	gfp	green	5:xf347:gfp	n	142.996	17.921	0.125325184	znfx1
xf347	gfp	green	6:xf347:gfp	n	140.962	19.483	0.138214554	znfx1
xf347	gfp	green	7:xf347:gfp	n	131.982	15.099	0.114401964	znfx1
xf347	gfp	green	8:xf347:gfp	n	156.477	22.184	0.141771634	znfx1
xf347	gfp	green	9:xf347:gfp	n	135.93	15.071	0.110873244	znfx1
xf347	gfp	green	10:xf347:gfp	n	168.606	33.897	0.201042668	znfx1
xf347	gfp	green	11:xf347:gfp	n	138.599	15.37	0.110895461	znfx1
xf347	gfp	green	12:xf347:gfp	n	129.918	12.516	0.09633769	znfx1
xf347	gfp	green	13:xf347:gfp	n	136.526	16.737	0.122592034	znfx1
xf347	gfp	green	14:xf347:gfp	n	145.284	18.927	0.130275873	znfx1
xf347	gfp	green	15:xf347:gfp	n	165.742	28.384	0.171254118	znfx1
xf347	gfp	green	16:xf347:gfp	n	141.565	19.499	0.137738848	znfx1
xf347	gfp	green	17:xf347:gfp	n	139.676	21.435	0.153462298	znfx1
xf347	gfp	green	18:xf347:gfp	n	138.999	16.107	0.115878532	znfx1
xf347	gfp	green	19:xf347:gfp	n	140.54	19.339	0.137604952	znfx1
xf347	gfp	green	20:xf347:gfp	n	146.986	23.947	0.162920278	znfx1
xf347	gfp	green	21:xf347:gfp	n	139.135	19.3	0.138714198	znfx1
xf347	gfp	green	22:xf347:gfp	n	142.036	22.557	0.158811851	znfx1
xf347	gfp	green	23:xf347:gfp	n	134.377	19.006	0.141437895	znfx1
xf347	gfp	green	24:xf347:gfp	n	133.398	19.202	0.143945187	znfx1
xf347	gfp	green	25:xf347:gfp	n	134.197	17.117	0.127551287	znfx1
xf347	gfp	green	26:xf347:gfp	n	149.031	23.476	0.157524273	znfx1
xf347	gfp	green	27:xf347:gfp	n	136.546	20.239	0.148221112	znfx1
xf347	gfp	green	28:xf347:gfp	y	144.155	18.438	0.127903992	znfx1
xf347	gfp	green	29:xf347:gfp	n	135.609	17.106	0.12614207	znfx1
[truncated: 1,183 more rows]
