# Supplementary material for: A genetic framework for RNAi inheritance in Caenorhabditis elegans
Source: EMBO Rep. 2025 Jul 7;26(16):4072–99. doi: 10.1038/s44319-025-00512-7 (PMC12373942; doi:10.1038/s44319-025-00512-7)
Supplement: Supplementary file 12 — Figure EV5 Source Data [file 44319_2025_512_MOESM12_ESM.zip › Figure_EV5/EV5D/F1_hermaphrodites_MFI.csv]

genotype	RNAi	channel	id	image	Mean_Intensity	gene	sex
wt	ctrl	green	1:wt:ctrl	n	515.651	wago1	herma
wt	ctrl	green	2:wt:ctrl	n	451.232	wago1	herma
wt	ctrl	green	3:wt:ctrl	n	558.7	wago1	herma
wt	ctrl	green	4:wt:ctrl	n	498.213	wago1	herma
wt	ctrl	green	5:wt:ctrl	n	389.563	wago1	herma
wt	ctrl	green	6:wt:ctrl	n	419.903	wago1	herma
wt	ctrl	green	7:wt:ctrl	n	403.819	wago1	herma
wt	ctrl	green	8:wt:ctrl	n	451.713	wago1	herma
wt	ctrl	green	9:wt:ctrl	n	499.016	wago1	herma
wt	ctrl	green	10:wt:ctrl	n	522.149	wago1	herma
wt	ctrl	green	11:wt:ctrl	n	458.223	wago1	herma
wt	ctrl	green	12:wt:ctrl	n	419.974	wago1	herma
wt	ctrl	green	13:wt:ctrl	n	529.719	wago1	herma
wt	ctrl	green	14:wt:ctrl	n	461.617	wago1	herma
wt	ctrl	green	15:wt:ctrl	n	387.317	wago1	herma
wt	ctrl	green	16:wt:ctrl	n	504.381	wago1	herma
wt	ctrl	green	17:wt:ctrl	n	453.233	wago1	herma
wt	ctrl	green	18:wt:ctrl	n	443.574	wago1	herma
wt	ctrl	green	19:wt:ctrl	n	515.261	wago1	herma
wt	ctrl	green	20:wt:ctrl	n	541.314	wago1	herma
wt	ctrl	green	21:wt:ctrl	n	467.523	wago1	herma
wt	ctrl	green	22:wt:ctrl	n	543.911	wago1	herma
wt	ctrl	green	23:wt:ctrl	n	491.777	wago1	herma
wt	ctrl	green	24:wt:ctrl	n	443.098	wago1	herma
wt	ctrl	green	25:wt:ctrl	n	476.151	wago1	herma
wt	ctrl	green	26:wt:ctrl	n	497.763	wago1	herma
wt	ctrl	green	27:wt:ctrl	n	481.525	wago1	herma
wt	ctrl	green	28:wt:ctrl	n	496.272	wago1	herma
wt	ctrl	green	29:wt:ctrl	n	423.539	wago1	herma
wt	ctrl	green	30:wt:ctrl	n	479.111	wago1	herma
wt	ctrl	green	31:wt:ctrl	n	486.692	wago1	herma
wt	ctrl	green	32:wt:ctrl	n	505.92	wago1	herma
wt	ctrl	green	33:wt:ctrl	n	467.712	wago1	herma
wt	ctrl	green	34:wt:ctrl	n	447.847	wago1	herma
wt	ctrl	green	35:wt:ctrl	n	490.228	wago1	herma
wt	ctrl	green	36:wt:ctrl	n	462.658	wago1	herma
wt	ctrl	green	37:wt:ctrl	n	420.51	wago1	herma
wt	ctrl	green	38:wt:ctrl	n	368.442	wago1	herma
wt	ctrl	green	39:wt:ctrl	n	418.656	wago1	herma
wt	ctrl	green	40:wt:ctrl	n	380.326	wago1	herma
wt	ctrl	green	41:wt:ctrl	n	426.512	wago1	herma
wt	ctrl	green	42:wt:ctrl	n	420.224	wago1	herma
wt	ctrl	green	43:wt:ctrl	n	450.79	wago1	herma
wt	ctrl	green	44:wt:ctrl	n	426.888	wago1	herma
wt	ctrl	green	45:wt:ctrl	n	423.904	wago1	herma
wt	ctrl	green	46:wt:ctrl	n	423.322	wago1	herma
wt	ctrl	green	47:wt:ctrl	n	516.576	wago1	herma
wt	ctrl	green	48:wt:ctrl	n	441.888	wago1	herma
wt	ctrl	green	49:wt:ctrl	n	460.214	wago1	herma
wt	ctrl	green	50:wt:ctrl	n	446.939	wago1	herma
wt	ctrl	green	51:wt:ctrl	n	498.791	wago1	herma
wt	ctrl	green	52:wt:ctrl	y	424.262	wago1	herma
wt	ctrl	green	53:wt:ctrl	n	410.924	wago1	herma
wt	ctrl	green	54:wt:ctrl	n	403.796	wago1	herma
wt	ctrl	green	55:wt:ctrl	n	422.027	wago1	herma
wt	ctrl	green	56:wt:ctrl	n	484.502	wago1	herma
wt	ctrl	green	57:wt:ctrl	n	503.943	wago1	herma
wt	ctrl	green	58:wt:ctrl	n	483.549	wago1	herma
wt	ctrl	green	59:wt:ctrl	n	551.012	wago1	herma
wt	ctrl	green	60:wt:ctrl	n	488.723	wago1	herma
wt	ctrl	green	61:wt:ctrl	n	430.226	wago1	herma
wt	ctrl	green	62:wt:ctrl	n	423.243	wago1	herma
wt	ctrl	green	63:wt:ctrl	n	413.186	wago1	herma
wt	ctrl	green	64:wt:ctrl	n	437.615	wago1	herma
wt	ctrl	green	65:wt:ctrl	n	472.322	wago1	herma
wt	ctrl	green	66:wt:ctrl	n	491.748	wago1	herma
wt	ctrl	green	67:wt:ctrl	n	442.286	wago1	herma
wt	gfp	green	1:wt:gfp	n	286.571	wago1	herma
wt	gfp	green	2:wt:gfp	n	376.245	wago1	herma
wt	gfp	green	3:wt:gfp	n	313.894	wago1	herma
wt	gfp	green	4:wt:gfp	n	325.217	wago1	herma
wt	gfp	green	5:wt:gfp	n	319.517	wago1	herma
wt	gfp	green	6:wt:gfp	n	228.384	wago1	herma
wt	gfp	green	7:wt:gfp	n	243.875	wago1	herma
wt	gfp	green	8:wt:gfp	n	231.172	wago1	herma
wt	gfp	green	9:wt:gfp	n	281.081	wago1	herma
wt	gfp	green	10:wt:gfp	n	383.474	wago1	herma
wt	gfp	green	11:wt:gfp	n	419.201	wago1	herma
wt	gfp	green	12:wt:gfp	n	363.208	wago1	herma
wt	gfp	green	13:wt:gfp	n	408.119	wago1	herma
wt	gfp	green	14:wt:gfp	n	277.471	wago1	herma
wt	gfp	green	15:wt:gfp	n	265.341	wago1	herma
wt	gfp	green	16:wt:gfp	n	296.355	wago1	herma
wt	gfp	green	17:wt:gfp	n	301.235	wago1	herma
wt	gfp	green	18:wt:gfp	n	400.722	wago1	herma
wt	gfp	green	19:wt:gfp	n	414.029	wago1	herma
wt	gfp	green	20:wt:gfp	y	284.294	wago1	herma
wt	gfp	green	21:wt:gfp	n	218.303	wago1	herma
wt	gfp	green	22:wt:gfp	n	372.831	wago1	herma
wt	gfp	green	23:wt:gfp	n	210.645	wago1	herma
wt	gfp	green	24:wt:gfp	n	310.586	wago1	herma
wt	gfp	green	25:wt:gfp	n	301.762	wago1	herma
wt	gfp	green	26:wt:gfp	n	278.59	wago1	herma
wt	gfp	green	27:wt:gfp	n	380.351	wago1	herma
wt	gfp	green	28:wt:gfp	n	230.273	wago1	herma
wt	gfp	green	29:wt:gfp	n	295.233	wago1	herma
wt	gfp	green	30:wt:gfp	n	380.286	wago1	herma
wt	gfp	green	31:wt:gfp	n	274.504	wago1	herma
wt	gfp	green	32:wt:gfp	n	209.647	wago1	herma
wt	gfp	green	33:wt:gfp	n	277.197	wago1	herma
wt	gfp	green	34:wt:gfp	n	285.864	wago1	herma
wt	gfp	green	35:wt:gfp	n	349.827	wago1	herma
wt	gfp	green	36:wt:gfp	n	276.227	wago1	herma
wt	gfp	green	37:wt:gfp	n	375.973	wago1	herma
wt	gfp	green	38:wt:gfp	n	257.066	wago1	herma
wt	gfp	green	39:wt:gfp	n	257.71	wago1	herma
wt	gfp	green	40:wt:gfp	n	349.377	wago1	herma
wt	gfp	green	41:wt:gfp	n	260.12	wago1	herma
wt	gfp	green	42:wt:gfp	n	257.842	wago1	herma
wt	gfp	green	43:wt:gfp	n	243.496	wago1	herma
wt	gfp	green	44:wt:gfp	n	358.885	wago1	herma
wt	gfp	green	45:wt:gfp	n	333.107	wago1	herma
wt	gfp	green	46:wt:gfp	n	320.247	wago1	herma
wt	gfp	green	47:wt:gfp	n	279.948	wago1	herma
wt	gfp	green	48:wt:gfp	n	437.012	wago1	herma
wt	gfp	green	49:wt:gfp	n	430.521	wago1	herma
wt	gfp	green	50:wt:gfp	n	301.344	wago1	herma
wt	gfp	green	51:wt:gfp	n	325.811	wago1	herma
wt	gfp	green	52:wt:gfp	n	251.987	wago1	herma
wt	gfp	green	53:wt:gfp	n	359.994	wago1	herma
wt	gfp	green	54:wt:gfp	n	372.579	wago1	herma
wt	gfp	green	55:wt:gfp	n	399.76	wago1	herma
wt	gfp	green	56:wt:gfp	n	323.174	wago1	herma
wt	gfp	green	57:wt:gfp	n	268.335	wago1	herma
wt	gfp	green	58:wt:gfp	n	286.64	wago1	herma
wt	gfp	green	59:wt:gfp	n	238.724	wago1	herma
wt	gfp	green	60:wt:gfp	n	309.217	wago1	herma
wt	gfp	green	61:wt:gfp	n	364.322	wago1	herma
wt	gfp	green	62:wt:gfp	n	285.492	wago1	herma
wt	gfp	green	63:wt:gfp	n	334.687	wago1	herma
wt	gfp	green	64:wt:gfp	n	303.45	wago1	herma
wt	gfp	green	65:wt:gfp	n	283.588	wago1	herma
wt	gfp	green	66:wt:gfp	n	362.037	wago1	herma
ok1074	ctrl	green	1:ok1074:ctrl	n	523.282	wago1	herma
ok1074	ctrl	green	2:ok1074:ctrl	n	510.807	wago1	herma
ok1074	ctrl	green	3:ok1074:ctrl	n	488.092	wago1	herma
ok1074	ctrl	green	4:ok1074:ctrl	n	492.855	wago1	herma
ok1074	ctrl	green	5:ok1074:ctrl	n	573.134	wago1	herma
ok1074	ctrl	green	6:ok1074:ctrl	n	451.364	wago1	herma
ok1074	ctrl	green	7:ok1074:ctrl	n	671.355	wago1	herma
ok1074	ctrl	green	8:ok1074:ctrl	n	473.892	wago1	herma
ok1074	ctrl	green	9:ok1074:ctrl	n	537.017	wago1	herma
ok1074	ctrl	green	10:ok1074:ctrl	n	489.484	wago1	herma
ok1074	ctrl	green	11:ok1074:ctrl	n	566.152	wago1	herma
ok1074	ctrl	green	12:ok1074:ctrl	n	536.468	wago1	herma
ok1074	ctrl	green	13:ok1074:ctrl	n	502.857	wago1	herma
ok1074	ctrl	green	14:ok1074:ctrl	n	513.11	wago1	herma
ok1074	ctrl	green	15:ok1074:ctrl	n	577.181	wago1	herma
ok1074	ctrl	green	16:ok1074:ctrl	n	550.367	wago1	herma
ok1074	ctrl	green	17:ok1074:ctrl	n	516.315	wago1	herma
ok1074	ctrl	green	18:ok1074:ctrl	n	469.196	wago1	herma
ok1074	ctrl	green	19:ok1074:ctrl	n	609.108	wago1	herma
ok1074	ctrl	green	20:ok1074:ctrl	n	502.873	wago1	herma
ok1074	ctrl	green	21:ok1074:ctrl	y	544.95	wago1	herma
ok1074	ctrl	green	22:ok1074:ctrl	n	587.439	wago1	herma
ok1074	ctrl	green	23:ok1074:ctrl	n	548.196	wago1	herma
ok1074	ctrl	green	24:ok1074:ctrl	n	475.791	wago1	herma
ok1074	ctrl	green	25:ok1074:ctrl	n	490.625	wago1	herma
ok1074	ctrl	green	26:ok1074:ctrl	n	575.748	wago1	herma
ok1074	ctrl	green	27:ok1074:ctrl	n	508.957	wago1	herma
ok1074	ctrl	green	28:ok1074:ctrl	n	560.296	wago1	herma
ok1074	ctrl	green	29:ok1074:ctrl	n	444.388	wago1	herma
ok1074	ctrl	green	30:ok1074:ctrl	n	493.691	wago1	herma
ok1074	ctrl	green	31:ok1074:ctrl	n	545.734	wago1	herma
ok1074	ctrl	green	32:ok1074:ctrl	n	471.26	wago1	herma
ok1074	ctrl	green	33:ok1074:ctrl	n	455.261	wago1	herma
ok1074	ctrl	green	34:ok1074:ctrl	n	515.632	wago1	herma
ok1074	ctrl	green	35:ok1074:ctrl	n	504.481	wago1	herma
ok1074	ctrl	green	36:ok1074:ctrl	n	511.167	wago1	herma
ok1074	ctrl	green	37:ok1074:ctrl	n	502.907	wago1	herma
ok1074	ctrl	green	38:ok1074:ctrl	n	559.298	wago1	herma
ok1074	ctrl	green	39:ok1074:ctrl	n	452.689	wago1	herma
ok1074	ctrl	green	40:ok1074:ctrl	n	588.161	wago1	herma
ok1074	ctrl	green	41:ok1074:ctrl	n	555.34	wago1	herma
ok1074	ctrl	green	42:ok1074:ctrl	n	481.245	wago1	herma
ok1074	ctrl	green	43:ok1074:ctrl	n	458.582	wago1	herma
ok1074	ctrl	green	44:ok1074:ctrl	n	401.69	wago1	herma
ok1074	ctrl	green	45:ok1074:ctrl	n	463.677	wago1	herma
ok1074	ctrl	green	46:ok1074:ctrl	n	487.368	wago1	herma
ok1074	ctrl	green	47:ok1074:ctrl	n	484.665	wago1	herma
ok1074	ctrl	green	48:ok1074:ctrl	n	514.87	wago1	herma
ok1074	ctrl	green	49:ok1074:ctrl	n	454.733	wago1	herma
ok1074	ctrl	green	50:ok1074:ctrl	n	503.556	wago1	herma
ok1074	ctrl	green	51:ok1074:ctrl	n	457.73	wago1	herma
ok1074	ctrl	green	52:ok1074:ctrl	n	448.423	wago1	herma
ok1074	ctrl	green	53:ok1074:ctrl	n	421.12	wago1	herma
ok1074	ctrl	green	54:ok1074:ctrl	n	564.555	wago1	herma
ok1074	ctrl	green	55:ok1074:ctrl	n	445.21	wago1	herma
ok1074	ctrl	green	56:ok1074:ctrl	n	442.373	wago1	herma
ok1074	ctrl	green	57:ok1074:ctrl	n	485.798	wago1	herma
ok1074	ctrl	green	58:ok1074:ctrl	n	408.693	wago1	herma
ok1074	ctrl	green	59:ok1074:ctrl	n	446.886	wago1	herma
ok1074	ctrl	green	60:ok1074:ctrl	n	432.392	wago1	herma
ok1074	ctrl	green	61:ok1074:ctrl	n	470.053	wago1	herma
ok1074	ctrl	green	62:ok1074:ctrl	n	443.961	wago1	herma
ok1074	ctrl	green	63:ok1074:ctrl	n	394.085	wago1	herma
ok1074	ctrl	green	64:ok1074:ctrl	n	477.887	wago1	herma
ok1074	ctrl	green	65:ok1074:ctrl	n	517.968	wago1	herma
ok1074	ctrl	green	66:ok1074:ctrl	n	489.586	wago1	herma
ok1074	gfp	green	1:ok1074:gfp	n	377.496	wago1	herma
ok1074	gfp	green	2:ok1074:gfp	n	308.871	wago1	herma
ok1074	gfp	green	3:ok1074:gfp	n	385.842	wago1	herma
ok1074	gfp	green	4:ok1074:gfp	n	433.419	wago1	herma
ok1074	gfp	green	5:ok1074:gfp	n	443.378	wago1	herma
ok1074	gfp	green	6:ok1074:gfp	n	277.279	wago1	herma
ok1074	gfp	green	7:ok1074:gfp	n	493.712	wago1	herma
ok1074	gfp	green	8:ok1074:gfp	n	288.423	wago1	herma
ok1074	gfp	green	9:ok1074:gfp	n	487.892	wago1	herma
ok1074	gfp	green	10:ok1074:gfp	n	492.567	wago1	herma
ok1074	gfp	green	11:ok1074:gfp	n	407.428	wago1	herma
ok1074	gfp	green	12:ok1074:gfp	n	278.194	wago1	herma
ok1074	gfp	green	13:ok1074:gfp	n	435.195	wago1	herma
ok1074	gfp	green	14:ok1074:gfp	n	323.626	wago1	herma
ok1074	gfp	green	15:ok1074:gfp	n	461.355	wago1	herma
ok1074	gfp	green	16:ok1074:gfp	n	280.419	wago1	herma
ok1074	gfp	green	17:ok1074:gfp	n	257.439	wago1	herma
ok1074	gfp	green	18:ok1074:gfp	n	458.181	wago1	herma
ok1074	gfp	green	19:ok1074:gfp	n	426.413	wago1	herma
ok1074	gfp	green	20:ok1074:gfp	n	393.688	wago1	herma
ok1074	gfp	green	21:ok1074:gfp	n	300.223	wago1	herma
ok1074	gfp	green	22:ok1074:gfp	y	305.526	wago1	herma
ok1074	gfp	green	23:ok1074:gfp	n	383.231	wago1	herma
ok1074	gfp	green	24:ok1074:gfp	n	255.79	wago1	herma
ok1074	gfp	green	25:ok1074:gfp	n	232.827	wago1	herma
ok1074	gfp	green	26:ok1074:gfp	n	378.174	wago1	herma
ok1074	gfp	green	27:ok1074:gfp	n	365.986	wago1	herma
ok1074	gfp	green	28:ok1074:gfp	n	445.927	wago1	herma
ok1074	gfp	green	29:ok1074:gfp	n	413.481	wago1	herma
ok1074	gfp	green	30:ok1074:gfp	n	275.323	wago1	herma
ok1074	gfp	green	31:ok1074:gfp	n	543.132	wago1	herma
ok1074	gfp	green	32:ok1074:gfp	n	340.624	wago1	herma
ok1074	gfp	green	33:ok1074:gfp	n	421.609	wago1	herma
ok1074	gfp	green	34:ok1074:gfp	n	393.242	wago1	herma
ok1074	gfp	green	35:ok1074:gfp	n	467.255	wago1	herma
ok1074	gfp	green	36:ok1074:gfp	n	392.939	wago1	herma
ok1074	gfp	green	37:ok1074:gfp	n	393.734	wago1	herma
ok1074	gfp	green	38:ok1074:gfp	n	224.364	wago1	herma
ok1074	gfp	green	39:ok1074:gfp	n	420.252	wago1	herma
ok1074	gfp	green	40:ok1074:gfp	n	249.986	wago1	herma
ok1074	gfp	green	41:ok1074:gfp	n	416.119	wago1	herma
ok1074	gfp	green	42:ok1074:gfp	n	395.082	wago1	herma
ok1074	gfp	green	43:ok1074:gfp	n	337.474	wago1	herma
ok1074	gfp	green	44:ok1074:gfp	n	345.086	wago1	herma
ok1074	gfp	green	45:ok1074:gfp	n	372.434	wago1	herma
ok1074	gfp	green	46:ok1074:gfp	n	371.208	wago1	herma
ok1074	gfp	green	47:ok1074:gfp	n	327.137	wago1	herma
ok1074	gfp	green	48:ok1074:gfp	n	409.28	wago1	herma
ok1074	gfp	green	49:ok1074:gfp	n	262.417	wago1	herma
ok1074	gfp	green	50:ok1074:gfp	n	378.714	wago1	herma
ok1074	gfp	green	51:ok1074:gfp	n	342.87	wago1	herma
ok1074	gfp	green	52:ok1074:gfp	n	322.831	wago1	herma
ok1074	gfp	green	53:ok1074:gfp	n	219.074	wago1	herma
ok1074	gfp	green	54:ok1074:gfp	n	283.606	wago1	herma
ok1074	gfp	green	55:ok1074:gfp	n	339.541	wago1	herma
ok1074	gfp	green	56:ok1074:gfp	n	421.958	wago1	herma
ok1074	gfp	green	57:ok1074:gfp	n	297.474	wago1	herma
ok1074	gfp	green	58:ok1074:gfp	n	345.447	wago1	herma
ok1074	gfp	green	59:ok1074:gfp	n	485.093	wago1	herma
ok1074	gfp	green	60:ok1074:gfp	n	425.012	wago1	herma
ok1074	gfp	green	61:ok1074:gfp	n	241.84	wago1	herma
ok1074	gfp	green	62:ok1074:gfp	n	339.934	wago1	herma
ok1074	gfp	green	63:ok1074:gfp	n	395.865	wago1	herma
ok1074	gfp	green	64:ok1074:gfp	n	480.558	wago1	herma
ok1074	gfp	green	65:ok1074:gfp	n	405.915	wago1	herma
wt	ctrl	red	1:wt:ctrl	n	257.028	wago1	herma
wt	ctrl	red	2:wt:ctrl	n	253.396	wago1	herma
wt	ctrl	red	3:wt:ctrl	n	255.476	wago1	herma
wt	ctrl	red	4:wt:ctrl	n	245.245	wago1	herma
wt	ctrl	red	5:wt:ctrl	n	239.666	wago1	herma
wt	ctrl	red	6:wt:ctrl	n	238.215	wago1	herma
wt	ctrl	red	7:wt:ctrl	n	242.437	wago1	herma
wt	ctrl	red	8:wt:ctrl	n	240.114	wago1	herma
wt	ctrl	red	9:wt:ctrl	n	254.542	wago1	herma
wt	ctrl	red	10:wt:ctrl	n	250.061	wago1	herma
wt	ctrl	red	11:wt:ctrl	n	246.955	wago1	herma
wt	ctrl	red	12:wt:ctrl	n	224.106	wago1	herma
wt	ctrl	red	13:wt:ctrl	n	251.56	wago1	herma
wt	ctrl	red	14:wt:ctrl	n	244.201	wago1	herma
wt	ctrl	red	15:wt:ctrl	n	230.513	wago1	herma
wt	ctrl	red	16:wt:ctrl	n	240.42	wago1	herma
wt	ctrl	red	17:wt:ctrl	n	231.962	wago1	herma
wt	ctrl	red	18:wt:ctrl	n	246.643	wago1	herma
wt	ctrl	red	19:wt:ctrl	n	261.164	wago1	herma
wt	ctrl	red	20:wt:ctrl	n	248.3	wago1	herma
wt	ctrl	red	21:wt:ctrl	n	237.624	wago1	herma
wt	ctrl	red	22:wt:ctrl	n	262.507	wago1	herma
wt	ctrl	red	23:wt:ctrl	n	229.016	wago1	herma
wt	ctrl	red	24:wt:ctrl	n	233.933	wago1	herma
wt	ctrl	red	25:wt:ctrl	n	233.591	wago1	herma
wt	ctrl	red	26:wt:ctrl	n	259.22	wago1	herma
wt	ctrl	red	27:wt:ctrl	n	245.269	wago1	herma
wt	ctrl	red	28:wt:ctrl	n	254.939	wago1	herma
wt	ctrl	red	29:wt:ctrl	n	239.684	wago1	herma
wt	ctrl	red	30:wt:ctrl	n	239.008	wago1	herma
wt	ctrl	red	31:wt:ctrl	n	244.599	wago1	herma
wt	ctrl	red	32:wt:ctrl	n	255.947	wago1	herma
wt	ctrl	red	33:wt:ctrl	n	244.838	wago1	herma
wt	ctrl	red	34:wt:ctrl	n	256.576	wago1	herma
wt	ctrl	red	35:wt:ctrl	n	254.438	wago1	herma
wt	ctrl	red	36:wt:ctrl	n	281.012	wago1	herma
wt	ctrl	red	37:wt:ctrl	n	231.17	wago1	herma
wt	ctrl	red	38:wt:ctrl	n	207.637	wago1	herma
wt	ctrl	red	39:wt:ctrl	n	227.671	wago1	herma
wt	ctrl	red	40:wt:ctrl	n	235.203	wago1	herma
wt	ctrl	red	41:wt:ctrl	n	246.204	wago1	herma
wt	ctrl	red	42:wt:ctrl	n	224.762	wago1	herma
wt	ctrl	red	43:wt:ctrl	n	228.813	wago1	herma
wt	ctrl	red	44:wt:ctrl	n	224.866	wago1	herma
wt	ctrl	red	45:wt:ctrl	n	229.817	wago1	herma
wt	ctrl	red	46:wt:ctrl	n	230.845	wago1	herma
wt	ctrl	red	47:wt:ctrl	n	239.298	wago1	herma
wt	ctrl	red	48:wt:ctrl	n	226.928	wago1	herma
wt	ctrl	red	49:wt:ctrl	n	231.922	wago1	herma
wt	ctrl	red	50:wt:ctrl	n	239.442	wago1	herma
wt	ctrl	red	51:wt:ctrl	n	245.927	wago1	herma
wt	ctrl	red	52:wt:ctrl	y	225.873	wago1	herma
wt	ctrl	red	53:wt:ctrl	n	230.201	wago1	herma
wt	ctrl	red	54:wt:ctrl	n	244.206	wago1	herma
wt	ctrl	red	55:wt:ctrl	n	223.665	wago1	herma
wt	ctrl	red	56:wt:ctrl	n	217.326	wago1	herma
wt	ctrl	red	57:wt:ctrl	n	255.363	wago1	herma
wt	ctrl	red	58:wt:ctrl	n	231.982	wago1	herma
wt	ctrl	red	59:wt:ctrl	n	250.856	wago1	herma
wt	ctrl	red	60:wt:ctrl	n	242.395	wago1	herma
wt	ctrl	red	61:wt:ctrl	n	234.733	wago1	herma
wt	ctrl	red	62:wt:ctrl	n	217.377	wago1	herma
wt	ctrl	red	63:wt:ctrl	n	221.976	wago1	herma
wt	ctrl	red	64:wt:ctrl	n	245.262	wago1	herma
wt	ctrl	red	65:wt:ctrl	n	221.607	wago1	herma
wt	ctrl	red	66:wt:ctrl	n	233.378	wago1	herma
wt	ctrl	red	67:wt:ctrl	n	235.333	wago1	herma
wt	gfp	red	1:wt:gfp	n	207.392	wago1	herma
wt	gfp	red	2:wt:gfp	n	216.8	wago1	herma
wt	gfp	red	3:wt:gfp	n	222.413	wago1	herma
wt	gfp	red	4:wt:gfp	n	213.244	wago1	herma
wt	gfp	red	5:wt:gfp	n	225.638	wago1	herma
wt	gfp	red	6:wt:gfp	n	206.041	wago1	herma
wt	gfp	red	7:wt:gfp	n	211.787	wago1	herma
wt	gfp	red	8:wt:gfp	n	192.846	wago1	herma
wt	gfp	red	9:wt:gfp	n	218.398	wago1	herma
wt	gfp	red	10:wt:gfp	n	205.288	wago1	herma
wt	gfp	red	11:wt:gfp	n	218.276	wago1	herma
wt	gfp	red	12:wt:gfp	n	219.825	wago1	herma
wt	gfp	red	13:wt:gfp	n	207.256	wago1	herma
wt	gfp	red	14:wt:gfp	n	217.763	wago1	herma
wt	gfp	red	15:wt:gfp	n	193.689	wago1	herma
wt	gfp	red	16:wt:gfp	n	214.069	wago1	herma
wt	gfp	red	17:wt:gfp	n	205.632	wago1	herma
wt	gfp	red	18:wt:gfp	n	218.664	wago1	herma
wt	gfp	red	19:wt:gfp	n	203.268	wago1	herma
wt	gfp	red	20:wt:gfp	y	206.678	wago1	herma
wt	gfp	red	21:wt:gfp	n	219.362	wago1	herma
wt	gfp	red	22:wt:gfp	n	214.43	wago1	herma
wt	gfp	red	23:wt:gfp	n	197.55	wago1	herma
wt	gfp	red	24:wt:gfp	n	215.256	wago1	herma
wt	gfp	red	25:wt:gfp	n	220.402	wago1	herma
wt	gfp	red	26:wt:gfp	n	210.549	wago1	herma
wt	gfp	red	27:wt:gfp	n	208.681	wago1	herma
wt	gfp	red	28:wt:gfp	n	200.012	wago1	herma
wt	gfp	red	29:wt:gfp	n	216.012	wago1	herma
wt	gfp	red	30:wt:gfp	n	209.815	wago1	herma
wt	gfp	red	31:wt:gfp	n	222.358	wago1	herma
wt	gfp	red	32:wt:gfp	n	211.847	wago1	herma
wt	gfp	red	33:wt:gfp	n	214.419	wago1	herma
wt	gfp	red	34:wt:gfp	n	224.351	wago1	herma
wt	gfp	red	35:wt:gfp	n	209.447	wago1	herma
wt	gfp	red	36:wt:gfp	n	210.305	wago1	herma
wt	gfp	red	37:wt:gfp	n	206.738	wago1	herma
wt	gfp	red	38:wt:gfp	n	194.645	wago1	herma
wt	gfp	red	39:wt:gfp	n	201.739	wago1	herma
wt	gfp	red	40:wt:gfp	n	223.081	wago1	herma
wt	gfp	red	41:wt:gfp	n	207.359	wago1	herma
wt	gfp	red	42:wt:gfp	n	201.516	wago1	herma
wt	gfp	red	43:wt:gfp	n	214.393	wago1	herma
wt	gfp	red	44:wt:gfp	n	217.54	wago1	herma
wt	gfp	red	45:wt:gfp	n	209.553	wago1	herma
wt	gfp	red	46:wt:gfp	n	211.202	wago1	herma
wt	gfp	red	47:wt:gfp	n	216.501	wago1	herma
wt	gfp	red	48:wt:gfp	n	204.945	wago1	herma
wt	gfp	red	49:wt:gfp	n	219.807	wago1	herma
wt	gfp	red	50:wt:gfp	n	218.341	wago1	herma
wt	gfp	red	51:wt:gfp	n	201.819	wago1	herma
wt	gfp	red	52:wt:gfp	n	220.075	wago1	herma
wt	gfp	red	53:wt:gfp	n	207.861	wago1	herma
wt	gfp	red	54:wt:gfp	n	213.736	wago1	herma
wt	gfp	red	55:wt:gfp	n	226.246	wago1	herma
wt	gfp	red	56:wt:gfp	n	216.495	wago1	herma
wt	gfp	red	57:wt:gfp	n	194.036	wago1	herma
wt	gfp	red	58:wt:gfp	n	191.31	wago1	herma
wt	gfp	red	59:wt:gfp	n	199.296	wago1	herma
wt	gfp	red	60:wt:gfp	n	208.288	wago1	herma
wt	gfp	red	61:wt:gfp	n	212.599	wago1	herma
wt	gfp	red	62:wt:gfp	n	213.498	wago1	herma
wt	gfp	red	63:wt:gfp	n	209.257	wago1	herma
wt	gfp	red	64:wt:gfp	n	222.255	wago1	herma
wt	gfp	red	65:wt:gfp	n	212.01	wago1	herma
wt	gfp	red	66:wt:gfp	n	211.044	wago1	herma
ok1074	ctrl	red	1:ok1074:ctrl	n	250.771	wago1	herma
ok1074	ctrl	red	2:ok1074:ctrl	n	252.256	wago1	herma
ok1074	ctrl	red	3:ok1074:ctrl	n	234.719	wago1	herma
ok1074	ctrl	red	4:ok1074:ctrl	n	237.1	wago1	herma
ok1074	ctrl	red	5:ok1074:ctrl	n	246.42	wago1	herma
ok1074	ctrl	red	6:ok1074:ctrl	n	227.132	wago1	herma
ok1074	ctrl	red	7:ok1074:ctrl	n	259.354	wago1	herma
ok1074	ctrl	red	8:ok1074:ctrl	n	221.129	wago1	herma
ok1074	ctrl	red	9:ok1074:ctrl	n	228.296	wago1	herma
ok1074	ctrl	red	10:ok1074:ctrl	n	234.786	wago1	herma
ok1074	ctrl	red	11:ok1074:ctrl	n	246.526	wago1	herma
ok1074	ctrl	red	12:ok1074:ctrl	n	238.42	wago1	herma
ok1074	ctrl	red	13:ok1074:ctrl	n	229.44	wago1	herma
ok1074	ctrl	red	14:ok1074:ctrl	n	242.319	wago1	herma
ok1074	ctrl	red	15:ok1074:ctrl	n	248.414	wago1	herma
ok1074	ctrl	red	16:ok1074:ctrl	n	237.05	wago1	herma
ok1074	ctrl	red	17:ok1074:ctrl	n	226.669	wago1	herma
ok1074	ctrl	red	18:ok1074:ctrl	n	229.191	wago1	herma
ok1074	ctrl	red	19:ok1074:ctrl	n	255.689	wago1	herma
ok1074	ctrl	red	20:ok1074:ctrl	n	238.677	wago1	herma
ok1074	ctrl	red	21:ok1074:ctrl	y	236.272	wago1	herma
ok1074	ctrl	red	22:ok1074:ctrl	n	241.455	wago1	herma
ok1074	ctrl	red	23:ok1074:ctrl	n	238.651	wago1	herma
ok1074	ctrl	red	24:ok1074:ctrl	n	232.528	wago1	herma
ok1074	ctrl	red	25:ok1074:ctrl	n	230.299	wago1	herma
ok1074	ctrl	red	26:ok1074:ctrl	n	231.014	wago1	herma
ok1074	ctrl	red	27:ok1074:ctrl	n	243.294	wago1	herma
ok1074	ctrl	red	28:ok1074:ctrl	n	245.155	wago1	herma
ok1074	ctrl	red	29:ok1074:ctrl	n	229.517	wago1	herma
ok1074	ctrl	red	30:ok1074:ctrl	n	228.133	wago1	herma
ok1074	ctrl	red	31:ok1074:ctrl	n	238.123	wago1	herma
ok1074	ctrl	red	32:ok1074:ctrl	n	228.233	wago1	herma
ok1074	ctrl	red	33:ok1074:ctrl	n	210.393	wago1	herma
ok1074	ctrl	red	34:ok1074:ctrl	n	242.756	wago1	herma
ok1074	ctrl	red	35:ok1074:ctrl	n	230.703	wago1	herma
ok1074	ctrl	red	36:ok1074:ctrl	n	240.467	wago1	herma
ok1074	ctrl	red	37:ok1074:ctrl	n	234.068	wago1	herma
ok1074	ctrl	red	38:ok1074:ctrl	n	238.683	wago1	herma
ok1074	ctrl	red	39:ok1074:ctrl	n	220.716	wago1	herma
ok1074	ctrl	red	40:ok1074:ctrl	n	238.618	wago1	herma
ok1074	ctrl	red	41:ok1074:ctrl	n	242.124	wago1	herma
ok1074	ctrl	red	42:ok1074:ctrl	n	240.244	wago1	herma
ok1074	ctrl	red	43:ok1074:ctrl	n	230.428	wago1	herma
ok1074	ctrl	red	44:ok1074:ctrl	n	204.825	wago1	herma
ok1074	ctrl	red	45:ok1074:ctrl	n	231.342	wago1	herma
ok1074	ctrl	red	46:ok1074:ctrl	n	237.483	wago1	herma
ok1074	ctrl	red	47:ok1074:ctrl	n	241.273	wago1	herma
ok1074	ctrl	red	48:ok1074:ctrl	n	235.079	wago1	herma
ok1074	ctrl	red	49:ok1074:ctrl	n	221.559	wago1	herma
ok1074	ctrl	red	50:ok1074:ctrl	n	238.431	wago1	herma
ok1074	ctrl	red	51:ok1074:ctrl	n	223.086	wago1	herma
ok1074	ctrl	red	52:ok1074:ctrl	n	214.889	wago1	herma
ok1074	ctrl	red	53:ok1074:ctrl	n	222.557	wago1	herma
ok1074	ctrl	red	54:ok1074:ctrl	n	219.495	wago1	herma
ok1074	ctrl	red	55:ok1074:ctrl	n	224.611	wago1	herma
ok1074	ctrl	red	56:ok1074:ctrl	n	211.683	wago1	herma
ok1074	ctrl	red	57:ok1074:ctrl	n	228.032	wago1	herma
ok1074	ctrl	red	58:ok1074:ctrl	n	198.759	wago1	herma
ok1074	ctrl	red	59:ok1074:ctrl	n	223.458	wago1	herma
ok1074	ctrl	red	60:ok1074:ctrl	n	221.736	wago1	herma
ok1074	ctrl	red	61:ok1074:ctrl	n	236.629	wago1	herma
ok1074	ctrl	red	62:ok1074:ctrl	n	225.239	wago1	herma
ok1074	ctrl	red	63:ok1074:ctrl	n	205.537	wago1	herma
ok1074	ctrl	red	64:ok1074:ctrl	n	228.058	wago1	herma
ok1074	ctrl	red	65:ok1074:ctrl	n	225.246	wago1	herma
ok1074	ctrl	red	66:ok1074:ctrl	n	238.439	wago1	herma
ok1074	gfp	red	1:ok1074:gfp	n	243.663	wago1	herma
ok1074	gfp	red	2:ok1074:gfp	n	243.86	wago1	herma
ok1074	gfp	red	3:ok1074:gfp	n	226.327	wago1	herma
ok1074	gfp	red	4:ok1074:gfp	n	239.282	wago1	herma
ok1074	gfp	red	5:ok1074:gfp	n	244.363	wago1	herma
ok1074	gfp	red	6:ok1074:gfp	n	261.98	wago1	herma
ok1074	gfp	red	7:ok1074:gfp	n	250.062	wago1	herma
ok1074	gfp	red	8:ok1074:gfp	n	262.777	wago1	herma
ok1074	gfp	red	9:ok1074:gfp	n	235.676	wago1	herma
ok1074	gfp	red	10:ok1074:gfp	n	232.546	wago1	herma
ok1074	gfp	red	11:ok1074:gfp	n	227.047	wago1	herma
ok1074	gfp	red	12:ok1074:gfp	n	232.128	wago1	herma
ok1074	gfp	red	13:ok1074:gfp	n	293.445	wago1	herma
ok1074	gfp	red	14:ok1074:gfp	n	239.201	wago1	herma
ok1074	gfp	red	15:ok1074:gfp	n	236.134	wago1	herma
ok1074	gfp	red	16:ok1074:gfp	n	266.841	wago1	herma
ok1074	gfp	red	17:ok1074:gfp	n	159.554	wago1	herma
ok1074	gfp	red	18:ok1074:gfp	n	247.139	wago1	herma
ok1074	gfp	red	19:ok1074:gfp	n	245.429	wago1	herma
ok1074	gfp	red	20:ok1074:gfp	n	256.298	wago1	herma
ok1074	gfp	red	21:ok1074:gfp	n	225.414	wago1	herma
ok1074	gfp	red	22:ok1074:gfp	y	229.21	wago1	herma
ok1074	gfp	red	23:ok1074:gfp	n	239.848	wago1	herma
ok1074	gfp	red	24:ok1074:gfp	n	226.695	wago1	herma
ok1074	gfp	red	25:ok1074:gfp	n	241.083	wago1	herma
ok1074	gfp	red	26:ok1074:gfp	n	241.559	wago1	herma
ok1074	gfp	red	27:ok1074:gfp	n	228.113	wago1	herma
ok1074	gfp	red	28:ok1074:gfp	n	235.012	wago1	herma
ok1074	gfp	red	29:ok1074:gfp	n	236.888	wago1	herma
ok1074	gfp	red	30:ok1074:gfp	n	220.007	wago1	herma
ok1074	gfp	red	31:ok1074:gfp	n	245.895	wago1	herma
ok1074	gfp	red	32:ok1074:gfp	n	230.9	wago1	herma
ok1074	gfp	red	33:ok1074:gfp	n	242.996	wago1	herma
ok1074	gfp	red	34:ok1074:gfp	n	252.449	wago1	herma
ok1074	gfp	red	35:ok1074:gfp	n	243.502	wago1	herma
ok1074	gfp	red	36:ok1074:gfp	n	243.266	wago1	herma
ok1074	gfp	red	37:ok1074:gfp	n	212.302	wago1	herma
ok1074	gfp	red	38:ok1074:gfp	n	227.402	wago1	herma
ok1074	gfp	red	39:ok1074:gfp	n	233.089	wago1	herma
ok1074	gfp	red	40:ok1074:gfp	n	215.369	wago1	herma
ok1074	gfp	red	41:ok1074:gfp	n	239.638	wago1	herma
ok1074	gfp	red	42:ok1074:gfp	n	245.925	wago1	herma
ok1074	gfp	red	43:ok1074:gfp	n	224.057	wago1	herma
ok1074	gfp	red	44:ok1074:gfp	n	223.105	wago1	herma
ok1074	gfp	red	45:ok1074:gfp	n	229.54	wago1	herma
ok1074	gfp	red	46:ok1074:gfp	n	225.44	wago1	herma
ok1074	gfp	red	47:ok1074:gfp	n	228.728	wago1	herma
ok1074	gfp	red	48:ok1074:gfp	n	233.233	wago1	herma
ok1074	gfp	red	49:ok1074:gfp	n	230.743	wago1	herma
ok1074	gfp	red	50:ok1074:gfp	n	267.152	wago1	herma
ok1074	gfp	red	51:ok1074:gfp	n	238.059	wago1	herma
ok1074	gfp	red	52:ok1074:gfp	n	216.627	wago1	herma
ok1074	gfp	red	53:ok1074:gfp	n	229.097	wago1	herma
ok1074	gfp	red	54:ok1074:gfp	n	237.468	wago1	herma
ok1074	gfp	red	55:ok1074:gfp	n	232.631	wago1	herma
ok1074	gfp	red	56:ok1074:gfp	n	231.822	wago1	herma
ok1074	gfp	red	57:ok1074:gfp	n	232.034	wago1	herma
ok1074	gfp	red	58:ok1074:gfp	n	260.23	wago1	herma
ok1074	gfp	red	59:ok1074:gfp	n	237.665	wago1	herma
ok1074	gfp	red	60:ok1074:gfp	n	226.736	wago1	herma
ok1074	gfp	red	61:ok1074:gfp	n	227.12	wago1	herma
ok1074	gfp	red	62:ok1074:gfp	n	223.23	wago1	herma
ok1074	gfp	red	63:ok1074:gfp	n	233.327	wago1	herma
ok1074	gfp	red	64:ok1074:gfp	n	260.891	wago1	herma
ok1074	gfp	red	65:ok1074:gfp	n	252.727	wago1	herma
wt	ctrl	green	1:wt:ctrl	n	441.579	wago3	herma
wt	ctrl	green	2:wt:ctrl	n	394.605	wago3	herma
wt	ctrl	green	3:wt:ctrl	n	393.847	wago3	herma
wt	ctrl	green	4:wt:ctrl	n	412.662	wago3	herma
wt	ctrl	green	5:wt:ctrl	n	415.275	wago3	herma
wt	ctrl	green	6:wt:ctrl	n	416.972	wago3	herma
wt	ctrl	green	7:wt:ctrl	n	457.804	wago3	herma
wt	ctrl	green	8:wt:ctrl	n	410.384	wago3	herma
wt	ctrl	green	9:wt:ctrl	n	410.347	wago3	herma
wt	ctrl	green	10:wt:ctrl	n	468.426	wago3	herma
wt	ctrl	green	11:wt:ctrl	n	424.586	wago3	herma
wt	ctrl	green	12:wt:ctrl	n	419.224	wago3	herma
wt	ctrl	green	13:wt:ctrl	n	408.439	wago3	herma
wt	ctrl	green	14:wt:ctrl	n	409.707	wago3	herma
wt	ctrl	green	15:wt:ctrl	n	452.109	wago3	herma
wt	ctrl	green	16:wt:ctrl	n	423.86	wago3	herma
wt	ctrl	green	17:wt:ctrl	n	411.111	wago3	herma
wt	ctrl	green	18:wt:ctrl	n	430.737	wago3	herma
wt	ctrl	green	19:wt:ctrl	n	442.747	wago3	herma
wt	ctrl	green	20:wt:ctrl	n	483.357	wago3	herma
wt	ctrl	green	21:wt:ctrl	n	443.351	wago3	herma
wt	ctrl	green	22:wt:ctrl	n	443.032	wago3	herma
wt	ctrl	green	23:wt:ctrl	n	419.079	wago3	herma
wt	ctrl	green	24:wt:ctrl	n	434.667	wago3	herma
wt	ctrl	green	25:wt:ctrl	n	444.776	wago3	herma
wt	ctrl	green	26:wt:ctrl	n	377.163	wago3	herma
wt	ctrl	green	27:wt:ctrl	n	443.336	wago3	herma
wt	ctrl	green	28:wt:ctrl	n	455.384	wago3	herma
wt	ctrl	green	29:wt:ctrl	n	477.704	wago3	herma
wt	ctrl	green	30:wt:ctrl	n	397.859	wago3	herma
wt	ctrl	green	31:wt:ctrl	n	426.994	wago3	herma
wt	ctrl	green	32:wt:ctrl	n	420.456	wago3	herma
wt	ctrl	green	33:wt:ctrl	n	408.053	wago3	herma
wt	ctrl	green	34:wt:ctrl	n	443.656	wago3	herma
wt	ctrl	green	35:wt:ctrl	n	485.63	wago3	herma
wt	ctrl	green	36:wt:ctrl	n	431.72	wago3	herma
wt	ctrl	green	37:wt:ctrl	n	445.693	wago3	herma
wt	ctrl	green	38:wt:ctrl	n	410.959	wago3	herma
wt	ctrl	green	39:wt:ctrl	n	440.919	wago3	herma
wt	ctrl	green	40:wt:ctrl	n	502.372	wago3	herma
wt	ctrl	green	41:wt:ctrl	n	427.459	wago3	herma
wt	ctrl	green	42:wt:ctrl	n	387.536	wago3	herma
wt	ctrl	green	43:wt:ctrl	n	432.131	wago3	herma
wt	ctrl	green	44:wt:ctrl	n	400.615	wago3	herma
wt	ctrl	green	45:wt:ctrl	n	421.689	wago3	herma
wt	ctrl	green	46:wt:ctrl	n	451.215	wago3	herma
wt	ctrl	green	47:wt:ctrl	n	460.053	wago3	herma
wt	ctrl	green	48:wt:ctrl	n	429.632	wago3	herma
wt	ctrl	green	49:wt:ctrl	n	436.943	wago3	herma
wt	ctrl	green	50:wt:ctrl	n	396.608	wago3	herma
wt	ctrl	green	51:wt:ctrl	n	398.178	wago3	herma
wt	ctrl	green	52:wt:ctrl	n	400.723	wago3	herma
wt	ctrl	green	53:wt:ctrl	n	418.531	wago3	herma
wt	ctrl	green	54:wt:ctrl	n	454.001	wago3	herma
wt	ctrl	green	55:wt:ctrl	n	396.267	wago3	herma
wt	ctrl	green	56:wt:ctrl	n	365.048	wago3	herma
wt	ctrl	green	57:wt:ctrl	n	403.344	wago3	herma
wt	ctrl	green	58:wt:ctrl	n	443.297	wago3	herma
wt	ctrl	green	59:wt:ctrl	y	436.559	wago3	herma
wt	ctrl	green	60:wt:ctrl	n	405.584	wago3	herma
wt	ctrl	green	61:wt:ctrl	n	380.112	wago3	herma
wt	ctrl	green	62:wt:ctrl	n	380.923	wago3	herma
wt	ctrl	green	63:wt:ctrl	n	392.674	wago3	herma
wt	ctrl	green	64:wt:ctrl	n	411.148	wago3	herma
wt	ctrl	green	65:wt:ctrl	n	417.66	wago3	herma
wt	ctrl	green	66:wt:ctrl	n	429.003	wago3	herma
pk1673	ctrl	green	1:pk1673:ctrl	n	382.343	wago3	herma
pk1673	ctrl	green	2:pk1673:ctrl	n	421.029	wago3	herma
pk1673	ctrl	green	3:pk1673:ctrl	n	420.864	wago3	herma
pk1673	ctrl	green	4:pk1673:ctrl	n	459.009	wago3	herma
pk1673	ctrl	green	5:pk1673:ctrl	n	467.489	wago3	herma
pk1673	ctrl	green	6:pk1673:ctrl	n	444.627	wago3	herma
pk1673	ctrl	green	7:pk1673:ctrl	n	418.46	wago3	herma
pk1673	ctrl	green	8:pk1673:ctrl	n	438.142	wago3	herma
pk1673	ctrl	green	9:pk1673:ctrl	n	476.957	wago3	herma
pk1673	ctrl	green	10:pk1673:ctrl	n	498.677	wago3	herma
pk1673	ctrl	green	11:pk1673:ctrl	n	355.672	wago3	herma
pk1673	ctrl	green	12:pk1673:ctrl	n	411.649	wago3	herma
pk1673	ctrl	green	13:pk1673:ctrl	n	462.587	wago3	herma
pk1673	ctrl	green	14:pk1673:ctrl	n	432.795	wago3	herma
pk1673	ctrl	green	15:pk1673:ctrl	n	407.607	wago3	herma
pk1673	ctrl	green	16:pk1673:ctrl	n	432.787	wago3	herma
pk1673	ctrl	green	17:pk1673:ctrl	n	427.671	wago3	herma
pk1673	ctrl	green	18:pk1673:ctrl	n	457.395	wago3	herma
pk1673	ctrl	green	19:pk1673:ctrl	n	410.651	wago3	herma
pk1673	ctrl	green	20:pk1673:ctrl	n	447.85	wago3	herma
pk1673	ctrl	green	21:pk1673:ctrl	n	394.51	wago3	herma
pk1673	ctrl	green	22:pk1673:ctrl	n	489.633	wago3	herma
pk1673	ctrl	green	23:pk1673:ctrl	n	482.433	wago3	herma
pk1673	ctrl	green	24:pk1673:ctrl	n	545.618	wago3	herma
pk1673	ctrl	green	25:pk1673:ctrl	n	446.917	wago3	herma
pk1673	ctrl	green	26:pk1673:ctrl	n	474.241	wago3	herma
pk1673	ctrl	green	27:pk1673:ctrl	n	534.663	wago3	herma
pk1673	ctrl	green	28:pk1673:ctrl	n	462.638	wago3	herma
pk1673	ctrl	green	29:pk1673:ctrl	n	423.258	wago3	herma
pk1673	ctrl	green	30:pk1673:ctrl	n	425.288	wago3	herma
pk1673	ctrl	green	31:pk1673:ctrl	n	451.994	wago3	herma
pk1673	ctrl	green	32:pk1673:ctrl	n	417.098	wago3	herma
pk1673	ctrl	green	33:pk1673:ctrl	n	445.402	wago3	herma
pk1673	ctrl	green	34:pk1673:ctrl	n	390.831	wago3	herma
pk1673	ctrl	green	35:pk1673:ctrl	n	382.953	wago3	herma
pk1673	ctrl	green	36:pk1673:ctrl	n	433.973	wago3	herma
pk1673	ctrl	green	37:pk1673:ctrl	n	378.649	wago3	herma
pk1673	ctrl	green	38:pk1673:ctrl	n	444.877	wago3	herma
pk1673	ctrl	green	39:pk1673:ctrl	n	514.605	wago3	herma
pk1673	ctrl	green	40:pk1673:ctrl	n	445.97	wago3	herma
pk1673	ctrl	green	41:pk1673:ctrl	n	398.916	wago3	herma
pk1673	ctrl	green	42:pk1673:ctrl	n	382.97	wago3	herma
pk1673	ctrl	green	43:pk1673:ctrl	n	443.551	wago3	herma
pk1673	ctrl	green	44:pk1673:ctrl	n	449.809	wago3	herma
pk1673	ctrl	green	45:pk1673:ctrl	n	531.309	wago3	herma
pk1673	ctrl	green	46:pk1673:ctrl	n	398.4	wago3	herma
pk1673	ctrl	green	47:pk1673:ctrl	n	453.68	wago3	herma
pk1673	ctrl	green	48:pk1673:ctrl	n	450.487	wago3	herma
pk1673	ctrl	green	49:pk1673:ctrl	n	398.647	wago3	herma
pk1673	ctrl	green	50:pk1673:ctrl	n	419.858	wago3	herma
pk1673	ctrl	green	51:pk1673:ctrl	n	450.285	wago3	herma
pk1673	ctrl	green	52:pk1673:ctrl	n	412.102	wago3	herma
pk1673	ctrl	green	53:pk1673:ctrl	n	392.458	wago3	herma
pk1673	ctrl	green	54:pk1673:ctrl	n	394.257	wago3	herma
pk1673	ctrl	green	55:pk1673:ctrl	n	495.173	wago3	herma
pk1673	ctrl	green	56:pk1673:ctrl	y	425.092	wago3	herma
pk1673	ctrl	green	57:pk1673:ctrl	n	431.243	wago3	herma
pk1673	ctrl	green	58:pk1673:ctrl	n	459.544	wago3	herma
pk1673	ctrl	green	59:pk1673:ctrl	n	396.51	wago3	herma
pk1673	ctrl	green	60:pk1673:ctrl	n	507.808	wago3	herma
pk1673	ctrl	green	61:pk1673:ctrl	n	404.383	wago3	herma
pk1673	ctrl	green	62:pk1673:ctrl	n	400.968	wago3	herma
pk1673	ctrl	green	63:pk1673:ctrl	n	388.244	wago3	herma
pk1673	ctrl	green	64:pk1673:ctrl	n	372.726	wago3	herma
pk1673	ctrl	green	65:pk1673:ctrl	n	452.722	wago3	herma
pk1673	ctrl	green	66:pk1673:ctrl	n	438.11	wago3	herma
pk1673	ctrl	green	67:pk1673:ctrl	n	413.008	wago3	herma
pk1673	ctrl	green	68:pk1673:ctrl	n	414.085	wago3	herma
pk1673	ctrl	green	69:pk1673:ctrl	n	368.986	wago3	herma
pk1673	ctrl	green	70:pk1673:ctrl	n	382.572	wago3	herma
pk1673	ctrl	green	71:pk1673:ctrl	n	474.998	wago3	herma
pk1673	gfp	green	1:pk1673:gfp	n	390.764	wago3	herma
pk1673	gfp	green	2:pk1673:gfp	n	432.525	wago3	herma
pk1673	gfp	green	3:pk1673:gfp	n	452.225	wago3	herma
pk1673	gfp	green	4:pk1673:gfp	n	432.472	wago3	herma
pk1673	gfp	green	5:pk1673:gfp	n	448.282	wago3	herma
pk1673	gfp	green	6:pk1673:gfp	n	442.436	wago3	herma
pk1673	gfp	green	7:pk1673:gfp	n	343.825	wago3	herma
pk1673	gfp	green	8:pk1673:gfp	n	426.953	wago3	herma
pk1673	gfp	green	9:pk1673:gfp	n	416.592	wago3	herma
pk1673	gfp	green	10:pk1673:gfp	n	454.396	wago3	herma
pk1673	gfp	green	11:pk1673:gfp	n	403.507	wago3	herma
pk1673	gfp	green	12:pk1673:gfp	n	434.924	wago3	herma
pk1673	gfp	green	13:pk1673:gfp	n	381.487	wago3	herma
pk1673	gfp	green	14:pk1673:gfp	n	444.545	wago3	herma
pk1673	gfp	green	15:pk1673:gfp	n	413.441	wago3	herma
pk1673	gfp	green	16:pk1673:gfp	n	411.624	wago3	herma
pk1673	gfp	green	17:pk1673:gfp	n	422.137	wago3	herma
pk1673	gfp	green	18:pk1673:gfp	n	434.862	wago3	herma
pk1673	gfp	green	19:pk1673:gfp	n	392.96	wago3	herma
pk1673	gfp	green	20:pk1673:gfp	n	414.643	wago3	herma
pk1673	gfp	green	21:pk1673:gfp	n	469.288	wago3	herma
pk1673	gfp	green	22:pk1673:gfp	n	401.774	wago3	herma
pk1673	gfp	green	23:pk1673:gfp	n	451.809	wago3	herma
pk1673	gfp	green	24:pk1673:gfp	n	394.823	wago3	herma
pk1673	gfp	green	25:pk1673:gfp	n	450.363	wago3	herma
pk1673	gfp	green	26:pk1673:gfp	n	447.273	wago3	herma
pk1673	gfp	green	27:pk1673:gfp	n	465.955	wago3	herma
pk1673	gfp	green	28:pk1673:gfp	n	428.469	wago3	herma
pk1673	gfp	green	29:pk1673:gfp	n	405.177	wago3	herma
pk1673	gfp	green	30:pk1673:gfp	n	373.583	wago3	herma
pk1673	gfp	green	31:pk1673:gfp	n	367.346	wago3	herma
pk1673	gfp	green	32:pk1673:gfp	n	404.496	wago3	herma
pk1673	gfp	green	33:pk1673:gfp	n	422.663	wago3	herma
pk1673	gfp	green	34:pk1673:gfp	n	385.975	wago3	herma
pk1673	gfp	green	35:pk1673:gfp	n	445.128	wago3	herma
pk1673	gfp	green	36:pk1673:gfp	n	358.371	wago3	herma
pk1673	gfp	green	37:pk1673:gfp	n	382.223	wago3	herma
pk1673	gfp	green	38:pk1673:gfp	n	453.167	wago3	herma
pk1673	gfp	green	39:pk1673:gfp	n	427.159	wago3	herma
pk1673	gfp	green	40:pk1673:gfp	n	496.592	wago3	herma
pk1673	gfp	green	41:pk1673:gfp	n	365.503	wago3	herma
pk1673	gfp	green	42:pk1673:gfp	n	440.718	wago3	herma
pk1673	gfp	green	43:pk1673:gfp	n	478.071	wago3	herma
pk1673	gfp	green	44:pk1673:gfp	n	427.08	wago3	herma
pk1673	gfp	green	45:pk1673:gfp	n	446.05	wago3	herma
pk1673	gfp	green	46:pk1673:gfp	n	381.617	wago3	herma
pk1673	gfp	green	47:pk1673:gfp	n	415.592	wago3	herma
pk1673	gfp	green	48:pk1673:gfp	n	452.15	wago3	herma
pk1673	gfp	green	49:pk1673:gfp	n	380.089	wago3	herma
pk1673	gfp	green	50:pk1673:gfp	n	397.619	wago3	herma
pk1673	gfp	green	51:pk1673:gfp	y	416.54	wago3	herma
pk1673	gfp	green	52:pk1673:gfp	n	425.149	wago3	herma
pk1673	gfp	green	53:pk1673:gfp	n	395.797	wago3	herma
pk1673	gfp	green	54:pk1673:gfp	n	421.628	wago3	herma
pk1673	gfp	green	55:pk1673:gfp	n	397.846	wago3	herma
pk1673	gfp	green	56:pk1673:gfp	n	400.304	wago3	herma
pk1673	gfp	green	57:pk1673:gfp	n	449.759	wago3	herma
pk1673	gfp	green	58:pk1673:gfp	n	425.365	wago3	herma
pk1673	gfp	green	59:pk1673:gfp	n	362.169	wago3	herma
pk1673	gfp	green	60:pk1673:gfp	n	377.833	wago3	herma
pk1673	gfp	green	61:pk1673:gfp	n	415.366	wago3	herma
wt	gfp	green	1:wt:gfp	n	267.043	wago3	herma
wt	gfp	green	2:wt:gfp	n	256.075	wago3	herma
wt	gfp	green	3:wt:gfp	y	233.662	wago3	herma
wt	gfp	green	4:wt:gfp	n	177.118	wago3	herma
wt	gfp	green	5:wt:gfp	n	319.805	wago3	herma
wt	gfp	green	6:wt:gfp	n	311.265	wago3	herma
wt	gfp	green	7:wt:gfp	n	261.945	wago3	herma
wt	gfp	green	8:wt:gfp	n	355.694	wago3	herma
wt	gfp	green	9:wt:gfp	n	325.544	wago3	herma
wt	gfp	green	10:wt:gfp	n	276.099	wago3	herma
wt	gfp	green	11:wt:gfp	n	252.393	wago3	herma
wt	gfp	green	12:wt:gfp	n	283.247	wago3	herma
wt	gfp	green	13:wt:gfp	n	360.675	wago3	herma
wt	gfp	green	14:wt:gfp	n	255.253	wago3	herma
wt	gfp	green	15:wt:gfp	n	240.016	wago3	herma
wt	gfp	green	16:wt:gfp	n	187.315	wago3	herma
wt	gfp	green	17:wt:gfp	n	290.556	wago3	herma
wt	gfp	green	18:wt:gfp	n	230.209	wago3	herma
wt	gfp	green	19:wt:gfp	n	231.67	wago3	herma
wt	gfp	green	20:wt:gfp	n	295.756	wago3	herma
wt	gfp	green	21:wt:gfp	n	327.928	wago3	herma
wt	gfp	green	22:wt:gfp	n	222.61	wago3	herma
wt	gfp	green	23:wt:gfp	n	251.585	wago3	herma
wt	gfp	green	24:wt:gfp	n	324.047	wago3	herma
wt	gfp	green	25:wt:gfp	n	329.321	wago3	herma
wt	gfp	green	26:wt:gfp	n	333.322	wago3	herma
wt	gfp	green	27:wt:gfp	n	367.228	wago3	herma
wt	gfp	green	28:wt:gfp	n	315.184	wago3	herma
wt	gfp	green	29:wt:gfp	n	204.938	wago3	herma
wt	gfp	green	30:wt:gfp	n	217.105	wago3	herma
wt	gfp	green	31:wt:gfp	n	268.643	wago3	herma
wt	gfp	green	32:wt:gfp	n	370.778	wago3	herma
wt	gfp	green	33:wt:gfp	n	268.996	wago3	herma
wt	gfp	green	34:wt:gfp	n	367.591	wago3	herma
wt	gfp	green	35:wt:gfp	n	313.401	wago3	herma
wt	gfp	green	36:wt:gfp	n	387.018	wago3	herma
wt	gfp	green	37:wt:gfp	n	295.831	wago3	herma
wt	gfp	green	38:wt:gfp	n	351.747	wago3	herma
wt	gfp	green	39:wt:gfp	n	257.558	wago3	herma
wt	gfp	green	40:wt:gfp	n	347.419	wago3	herma
wt	gfp	green	41:wt:gfp	n	285.19	wago3	herma
wt	gfp	green	42:wt:gfp	n	256.71	wago3	herma
wt	gfp	green	43:wt:gfp	n	305.444	wago3	herma
wt	gfp	green	44:wt:gfp	n	301.79	wago3	herma
wt	gfp	green	45:wt:gfp	n	190.497	wago3	herma
wt	gfp	green	46:wt:gfp	n	314.236	wago3	herma
wt	gfp	green	47:wt:gfp	n	265.386	wago3	herma
wt	gfp	green	48:wt:gfp	n	285.406	wago3	herma
wt	gfp	green	49:wt:gfp	n	364.791	wago3	herma
wt	gfp	green	50:wt:gfp	n	256.071	wago3	herma
wt	gfp	green	51:wt:gfp	n	244.054	wago3	herma
wt	gfp	green	52:wt:gfp	n	255.381	wago3	herma
wt	gfp	green	53:wt:gfp	n	212.188	wago3	herma
wt	gfp	green	54:wt:gfp	n	212.428	wago3	herma
wt	gfp	green	55:wt:gfp	n	231.476	wago3	herma
wt	gfp	green	56:wt:gfp	n	364.96	wago3	herma
wt	gfp	green	57:wt:gfp	n	281.252	wago3	herma
wt	gfp	green	58:wt:gfp	n	244.825	wago3	herma
wt	gfp	green	59:wt:gfp	n	309.868	wago3	herma
wt	gfp	green	60:wt:gfp	n	236.232	wago3	herma
wt	ctrl	red	1:wt:ctrl	n	232.874	wago3	herma
wt	ctrl	red	2:wt:ctrl	n	223.443	wago3	herma
wt	ctrl	red	3:wt:ctrl	n	219.643	wago3	herma
wt	ctrl	red	4:wt:ctrl	n	217.813	wago3	herma
wt	ctrl	red	5:wt:ctrl	n	217.011	wago3	herma
wt	ctrl	red	6:wt:ctrl	n	213.456	wago3	herma
wt	ctrl	red	7:wt:ctrl	n	236.386	wago3	herma
wt	ctrl	red	8:wt:ctrl	n	236.119	wago3	herma
wt	ctrl	red	9:wt:ctrl	n	227.431	wago3	herma
wt	ctrl	red	10:wt:ctrl	n	224.076	wago3	herma
wt	ctrl	red	11:wt:ctrl	n	236.776	wago3	herma
wt	ctrl	red	12:wt:ctrl	n	223.042	wago3	herma
wt	ctrl	red	13:wt:ctrl	n	233.016	wago3	herma
wt	ctrl	red	14:wt:ctrl	n	218.532	wago3	herma
wt	ctrl	red	15:wt:ctrl	n	227.813	wago3	herma
wt	ctrl	red	16:wt:ctrl	n	237.361	wago3	herma
wt	ctrl	red	17:wt:ctrl	n	236.413	wago3	herma
wt	ctrl	red	18:wt:ctrl	n	226.479	wago3	herma
wt	ctrl	red	19:wt:ctrl	n	241.041	wago3	herma
wt	ctrl	red	20:wt:ctrl	n	257.889	wago3	herma
wt	ctrl	red	21:wt:ctrl	n	229.445	wago3	herma
wt	ctrl	red	22:wt:ctrl	n	235.76	wago3	herma
wt	ctrl	red	23:wt:ctrl	n	232.866	wago3	herma
wt	ctrl	red	24:wt:ctrl	n	228.39	wago3	herma
wt	ctrl	red	25:wt:ctrl	n	225.562	wago3	herma
wt	ctrl	red	26:wt:ctrl	n	213.378	wago3	herma
wt	ctrl	red	27:wt:ctrl	n	243.583	wago3	herma
wt	ctrl	red	28:wt:ctrl	n	237.556	wago3	herma
wt	ctrl	red	29:wt:ctrl	n	250.308	wago3	herma
wt	ctrl	red	30:wt:ctrl	n	221.035	wago3	herma
wt	ctrl	red	31:wt:ctrl	n	245.62	wago3	herma
wt	ctrl	red	32:wt:ctrl	n	223.676	wago3	herma
wt	ctrl	red	33:wt:ctrl	n	237.921	wago3	herma
wt	ctrl	red	34:wt:ctrl	n	238.728	wago3	herma
wt	ctrl	red	35:wt:ctrl	n	241.819	wago3	herma
wt	ctrl	red	36:wt:ctrl	n	238.981	wago3	herma
wt	ctrl	red	37:wt:ctrl	n	239.194	wago3	herma
wt	ctrl	red	38:wt:ctrl	n	237.029	wago3	herma
wt	ctrl	red	39:wt:ctrl	n	228.249	wago3	herma
wt	ctrl	red	40:wt:ctrl	n	235.259	wago3	herma
wt	ctrl	red	41:wt:ctrl	n	236.339	wago3	herma
wt	ctrl	red	42:wt:ctrl	n	227.981	wago3	herma
wt	ctrl	red	43:wt:ctrl	n	226.767	wago3	herma
wt	ctrl	red	44:wt:ctrl	n	236.403	wago3	herma
wt	ctrl	red	45:wt:ctrl	n	243.277	wago3	herma
wt	ctrl	red	46:wt:ctrl	n	242.645	wago3	herma
wt	ctrl	red	47:wt:ctrl	n	238.876	wago3	herma
wt	ctrl	red	48:wt:ctrl	n	227.219	wago3	herma
wt	ctrl	red	49:wt:ctrl	n	226.151	wago3	herma
wt	ctrl	red	50:wt:ctrl	n	222.485	wago3	herma
wt	ctrl	red	51:wt:ctrl	n	226.404	wago3	herma
wt	ctrl	red	52:wt:ctrl	n	233.037	wago3	herma
wt	ctrl	red	53:wt:ctrl	n	234.432	wago3	herma
wt	ctrl	red	54:wt:ctrl	n	259.818	wago3	herma
wt	ctrl	red	55:wt:ctrl	n	236.466	wago3	herma
wt	ctrl	red	56:wt:ctrl	n	232.646	wago3	herma
wt	ctrl	red	57:wt:ctrl	n	233.36	wago3	herma
wt	ctrl	red	58:wt:ctrl	n	251.068	wago3	herma
wt	ctrl	red	59:wt:ctrl	y	240.631	wago3	herma
wt	ctrl	red	60:wt:ctrl	n	235.46	wago3	herma
wt	ctrl	red	61:wt:ctrl	n	240.444	wago3	herma
wt	ctrl	red	62:wt:ctrl	n	224.838	wago3	herma
wt	ctrl	red	63:wt:ctrl	n	233.342	wago3	herma
wt	ctrl	red	64:wt:ctrl	n	235.617	wago3	herma
wt	ctrl	red	65:wt:ctrl	n	228.305	wago3	herma
wt	ctrl	red	66:wt:ctrl	n	229.354	wago3	herma
pk1673	ctrl	red	1:pk1673:ctrl	n	216.375	wago3	herma
pk1673	ctrl	red	2:pk1673:ctrl	n	203.726	wago3	herma
pk1673	ctrl	red	3:pk1673:ctrl	n	219.983	wago3	herma
pk1673	ctrl	red	4:pk1673:ctrl	n	233.999	wago3	herma
pk1673	ctrl	red	5:pk1673:ctrl	n	220.33	wago3	herma
pk1673	ctrl	red	6:pk1673:ctrl	n	223.955	wago3	herma
pk1673	ctrl	red	7:pk1673:ctrl	n	219.146	wago3	herma
pk1673	ctrl	red	8:pk1673:ctrl	n	212.609	wago3	herma
pk1673	ctrl	red	9:pk1673:ctrl	n	234.852	wago3	herma
pk1673	ctrl	red	10:pk1673:ctrl	n	213.012	wago3	herma
pk1673	ctrl	red	11:pk1673:ctrl	n	226.913	wago3	herma
pk1673	ctrl	red	12:pk1673:ctrl	n	207.396	wago3	herma
pk1673	ctrl	red	13:pk1673:ctrl	n	217.091	wago3	herma
pk1673	ctrl	red	14:pk1673:ctrl	n	213.064	wago3	herma
pk1673	ctrl	red	15:pk1673:ctrl	n	212.403	wago3	herma
pk1673	ctrl	red	16:pk1673:ctrl	n	222.296	wago3	herma
pk1673	ctrl	red	17:pk1673:ctrl	n	200.19	wago3	herma
pk1673	ctrl	red	18:pk1673:ctrl	n	223.781	wago3	herma
pk1673	ctrl	red	19:pk1673:ctrl	n	206.419	wago3	herma
pk1673	ctrl	red	20:pk1673:ctrl	n	223.568	wago3	herma
pk1673	ctrl	red	21:pk1673:ctrl	n	211.366	wago3	herma
pk1673	ctrl	red	22:pk1673:ctrl	n	231.448	wago3	herma
pk1673	ctrl	red	23:pk1673:ctrl	n	220.389	wago3	herma
pk1673	ctrl	red	24:pk1673:ctrl	n	248.785	wago3	herma
pk1673	ctrl	red	25:pk1673:ctrl	n	218.269	wago3	herma
pk1673	ctrl	red	26:pk1673:ctrl	n	219.958	wago3	herma
pk1673	ctrl	red	27:pk1673:ctrl	n	247.418	wago3	herma
pk1673	ctrl	red	28:pk1673:ctrl	n	227.243	wago3	herma
pk1673	ctrl	red	29:pk1673:ctrl	n	216.887	wago3	herma
pk1673	ctrl	red	30:pk1673:ctrl	n	222.758	wago3	herma
pk1673	ctrl	red	31:pk1673:ctrl	n	233.978	wago3	herma
pk1673	ctrl	red	32:pk1673:ctrl	n	211.757	wago3	herma
pk1673	ctrl	red	33:pk1673:ctrl	n	210.021	wago3	herma
pk1673	ctrl	red	34:pk1673:ctrl	n	218.239	wago3	herma
pk1673	ctrl	red	35:pk1673:ctrl	n	203.907	wago3	herma
pk1673	ctrl	red	36:pk1673:ctrl	n	223.199	wago3	herma
pk1673	ctrl	red	37:pk1673:ctrl	n	225.332	wago3	herma
pk1673	ctrl	red	38:pk1673:ctrl	n	214.451	wago3	herma
pk1673	ctrl	red	39:pk1673:ctrl	n	242.909	wago3	herma
pk1673	ctrl	red	40:pk1673:ctrl	n	221.333	wago3	herma
pk1673	ctrl	red	41:pk1673:ctrl	n	225.798	wago3	herma
pk1673	ctrl	red	42:pk1673:ctrl	n	214.988	wago3	herma
pk1673	ctrl	red	43:pk1673:ctrl	n	223.625	wago3	herma
pk1673	ctrl	red	44:pk1673:ctrl	n	221.871	wago3	herma
pk1673	ctrl	red	45:pk1673:ctrl	n	258.192	wago3	herma
pk1673	ctrl	red	46:pk1673:ctrl	n	222.473	wago3	herma
pk1673	ctrl	red	47:pk1673:ctrl	n	218.738	wago3	herma
pk1673	ctrl	red	48:pk1673:ctrl	n	210.484	wago3	herma
pk1673	ctrl	red	49:pk1673:ctrl	n	222.24	wago3	herma
pk1673	ctrl	red	50:pk1673:ctrl	n	226.904	wago3	herma
pk1673	ctrl	red	51:pk1673:ctrl	n	217.093	wago3	herma
pk1673	ctrl	red	52:pk1673:ctrl	n	210.625	wago3	herma
pk1673	ctrl	red	53:pk1673:ctrl	n	212.104	wago3	herma
pk1673	ctrl	red	54:pk1673:ctrl	n	229.414	wago3	herma
pk1673	ctrl	red	55:pk1673:ctrl	n	225.096	wago3	herma
pk1673	ctrl	red	56:pk1673:ctrl	y	212.531	wago3	herma
pk1673	ctrl	red	57:pk1673:ctrl	n	211.551	wago3	herma
pk1673	ctrl	red	58:pk1673:ctrl	n	223.297	wago3	herma
pk1673	ctrl	red	59:pk1673:ctrl	n	215.741	wago3	herma
pk1673	ctrl	red	60:pk1673:ctrl	n	228.635	wago3	herma
pk1673	ctrl	red	61:pk1673:ctrl	n	231.679	wago3	herma
pk1673	ctrl	red	62:pk1673:ctrl	n	217.035	wago3	herma
pk1673	ctrl	red	63:pk1673:ctrl	n	214.308	wago3	herma
pk1673	ctrl	red	64:pk1673:ctrl	n	218.921	wago3	herma
pk1673	ctrl	red	65:pk1673:ctrl	n	227.265	wago3	herma
pk1673	ctrl	red	66:pk1673:ctrl	n	228.492	wago3	herma
pk1673	ctrl	red	67:pk1673:ctrl	n	223.897	wago3	herma
pk1673	ctrl	red	68:pk1673:ctrl	n	206.234	wago3	herma
pk1673	ctrl	red	69:pk1673:ctrl	n	203.794	wago3	herma
pk1673	ctrl	red	70:pk1673:ctrl	n	203.228	wago3	herma
pk1673	ctrl	red	71:pk1673:ctrl	n	209.767	wago3	herma
pk1673	gfp	red	1:pk1673:gfp	n	239.497	wago3	herma
pk1673	gfp	red	2:pk1673:gfp	n	239.565	wago3	herma
pk1673	gfp	red	3:pk1673:gfp	n	236.132	wago3	herma
pk1673	gfp	red	4:pk1673:gfp	n	232.719	wago3	herma
pk1673	gfp	red	5:pk1673:gfp	n	249.086	wago3	herma
pk1673	gfp	red	6:pk1673:gfp	n	229.203	wago3	herma
pk1673	gfp	red	7:pk1673:gfp	n	222.694	wago3	herma
pk1673	gfp	red	8:pk1673:gfp	n	229.152	wago3	herma
pk1673	gfp	red	9:pk1673:gfp	n	228.647	wago3	herma
pk1673	gfp	red	10:pk1673:gfp	n	229.59	wago3	herma
pk1673	gfp	red	11:pk1673:gfp	n	223.034	wago3	herma
pk1673	gfp	red	12:pk1673:gfp	n	220.741	wago3	herma
pk1673	gfp	red	13:pk1673:gfp	n	212.311	wago3	herma
pk1673	gfp	red	14:pk1673:gfp	n	227.718	wago3	herma
pk1673	gfp	red	15:pk1673:gfp	n	221.682	wago3	herma
pk1673	gfp	red	16:pk1673:gfp	n	229.765	wago3	herma
pk1673	gfp	red	17:pk1673:gfp	n	230.425	wago3	herma
pk1673	gfp	red	18:pk1673:gfp	n	226.661	wago3	herma
pk1673	gfp	red	19:pk1673:gfp	n	210.321	wago3	herma
pk1673	gfp	red	20:pk1673:gfp	n	227.803	wago3	herma
pk1673	gfp	red	21:pk1673:gfp	n	220.571	wago3	herma
pk1673	gfp	red	22:pk1673:gfp	n	242.143	wago3	herma
pk1673	gfp	red	23:pk1673:gfp	n	223.146	wago3	herma
pk1673	gfp	red	24:pk1673:gfp	n	243.47	wago3	herma
pk1673	gfp	red	25:pk1673:gfp	n	239.841	wago3	herma
pk1673	gfp	red	26:pk1673:gfp	n	228.127	wago3	herma
pk1673	gfp	red	27:pk1673:gfp	n	228.96	wago3	herma
pk1673	gfp	red	28:pk1673:gfp	n	235.419	wago3	herma
pk1673	gfp	red	29:pk1673:gfp	n	239.533	wago3	herma
pk1673	gfp	red	30:pk1673:gfp	n	222.448	wago3	herma
pk1673	gfp	red	31:pk1673:gfp	n	241.148	wago3	herma
pk1673	gfp	red	32:pk1673:gfp	n	228.248	wago3	herma
pk1673	gfp	red	33:pk1673:gfp	n	222.38	wago3	herma
pk1673	gfp	red	34:pk1673:gfp	n	223.399	wago3	herma
pk1673	gfp	red	35:pk1673:gfp	n	233.893	wago3	herma
pk1673	gfp	red	36:pk1673:gfp	n	219.363	wago3	herma
pk1673	gfp	red	37:pk1673:gfp	n	212.384	wago3	herma
pk1673	gfp	red	38:pk1673:gfp	n	238.232	wago3	herma
pk1673	gfp	red	39:pk1673:gfp	n	222.557	wago3	herma
pk1673	gfp	red	40:pk1673:gfp	n	236.719	wago3	herma
pk1673	gfp	red	41:pk1673:gfp	n	214.651	wago3	herma
pk1673	gfp	red	42:pk1673:gfp	n	240.022	wago3	herma
pk1673	gfp	red	43:pk1673:gfp	n	229.215	wago3	herma
pk1673	gfp	red	44:pk1673:gfp	n	220.884	wago3	herma
pk1673	gfp	red	45:pk1673:gfp	n	234.445	wago3	herma
pk1673	gfp	red	46:pk1673:gfp	n	228.903	wago3	herma
pk1673	gfp	red	47:pk1673:gfp	n	237.355	wago3	herma
pk1673	gfp	red	48:pk1673:gfp	n	241.806	wago3	herma
pk1673	gfp	red	49:pk1673:gfp	n	245.493	wago3	herma
pk1673	gfp	red	50:pk1673:gfp	n	221.831	wago3	herma
pk1673	gfp	red	51:pk1673:gfp	y	226.137	wago3	herma
pk1673	gfp	red	52:pk1673:gfp	n	224.08	wago3	herma
pk1673	gfp	red	53:pk1673:gfp	n	216.604	wago3	herma
pk1673	gfp	red	54:pk1673:gfp	n	229.975	wago3	herma
pk1673	gfp	red	55:pk1673:gfp	n	232.727	wago3	herma
pk1673	gfp	red	56:pk1673:gfp	n	234.041	wago3	herma
pk1673	gfp	red	57:pk1673:gfp	n	241.254	wago3	herma
pk1673	gfp	red	58:pk1673:gfp	n	248.474	wago3	herma
pk1673	gfp	red	59:pk1673:gfp	n	227.742	wago3	herma
pk1673	gfp	red	60:pk1673:gfp	n	256.996	wago3	herma
pk1673	gfp	red	61:pk1673:gfp	n	229.337	wago3	herma
wt	gfp	red	1:wt:gfp	n	229.42	wago3	herma
wt	gfp	red	2:wt:gfp	n	211.207	wago3	herma
wt	gfp	red	3:wt:gfp	y	214.28	wago3	herma
wt	gfp	red	4:wt:gfp	n	213.938	wago3	herma
wt	gfp	red	5:wt:gfp	n	216.75	wago3	herma
wt	gfp	red	6:wt:gfp	n	231.946	wago3	herma
wt	gfp	red	7:wt:gfp	n	223.166	wago3	herma
wt	gfp	red	8:wt:gfp	n	231.241	wago3	herma
wt	gfp	red	9:wt:gfp	n	223.673	wago3	herma
wt	gfp	red	10:wt:gfp	n	209.822	wago3	herma
wt	gfp	red	11:wt:gfp	n	232.575	wago3	herma
wt	gfp	red	12:wt:gfp	n	208.956	wago3	herma
wt	gfp	red	13:wt:gfp	n	210.569	wago3	herma
wt	gfp	red	14:wt:gfp	n	210.696	wago3	herma
wt	gfp	red	15:wt:gfp	n	211.025	wago3	herma
wt	gfp	red	16:wt:gfp	n	212.598	wago3	herma
wt	gfp	red	17:wt:gfp	n	219.207	wago3	herma
wt	gfp	red	18:wt:gfp	n	222.087	wago3	herma
wt	gfp	red	19:wt:gfp	n	215.409	wago3	herma
wt	gfp	red	20:wt:gfp	n	225.642	wago3	herma
wt	gfp	red	21:wt:gfp	n	223.653	wago3	herma
wt	gfp	red	22:wt:gfp	n	226.594	wago3	herma
wt	gfp	red	23:wt:gfp	n	206.097	wago3	herma
wt	gfp	red	24:wt:gfp	n	220.438	wago3	herma
wt	gfp	red	25:wt:gfp	n	222.581	wago3	herma
wt	gfp	red	26:wt:gfp	n	212.443	wago3	herma
wt	gfp	red	27:wt:gfp	n	210.784	wago3	herma
wt	gfp	red	28:wt:gfp	n	222.662	wago3	herma
wt	gfp	red	29:wt:gfp	n	212.97	wago3	herma
wt	gfp	red	30:wt:gfp	n	225.122	wago3	herma
wt	gfp	red	31:wt:gfp	n	216.035	wago3	herma
wt	gfp	red	32:wt:gfp	n	217.738	wago3	herma
wt	gfp	red	33:wt:gfp	n	223.577	wago3	herma
wt	gfp	red	34:wt:gfp	n	240.058	wago3	herma
wt	gfp	red	35:wt:gfp	n	232.825	wago3	herma
wt	gfp	red	36:wt:gfp	n	225.729	wago3	herma
wt	gfp	red	37:wt:gfp	n	215.446	wago3	herma
wt	gfp	red	38:wt:gfp	n	211.157	wago3	herma
wt	gfp	red	39:wt:gfp	n	221.163	wago3	herma
wt	gfp	red	40:wt:gfp	n	236.408	wago3	herma
wt	gfp	red	41:wt:gfp	n	230.288	wago3	herma
wt	gfp	red	42:wt:gfp	n	215.101	wago3	herma
wt	gfp	red	43:wt:gfp	n	221.839	wago3	herma
wt	gfp	red	44:wt:gfp	n	238.125	wago3	herma
wt	gfp	red	45:wt:gfp	n	213.379	wago3	herma
wt	gfp	red	46:wt:gfp	n	240.494	wago3	herma
wt	gfp	red	47:wt:gfp	n	232.119	wago3	herma
wt	gfp	red	48:wt:gfp	n	216.546	wago3	herma
wt	gfp	red	49:wt:gfp	n	217.78	wago3	herma
wt	gfp	red	50:wt:gfp	n	206.746	wago3	herma
wt	gfp	red	51:wt:gfp	n	207.749	wago3	herma
wt	gfp	red	52:wt:gfp	n	209.211	wago3	herma
wt	gfp	red	53:wt:gfp	n	214.193	wago3	herma
wt	gfp	red	54:wt:gfp	n	251.106	wago3	herma
wt	gfp	red	55:wt:gfp	n	225.481	wago3	herma
wt	gfp	red	56:wt:gfp	n	222.587	wago3	herma
wt	gfp	red	57:wt:gfp	n	218.173	wago3	herma
wt	gfp	red	58:wt:gfp	n	212.413	wago3	herma
wt	gfp	red	59:wt:gfp	n	222.445	wago3	herma
wt	gfp	red	60:wt:gfp	n	217.501	wago3	herma
wt	ctrl	green	1:wt:ctrl	n	467.606	wago4	herma
wt	ctrl	green	2:wt:ctrl	n	476.04	wago4	herma
wt	ctrl	green	3:wt:ctrl	n	522.017	wago4	herma
wt	ctrl	green	4:wt:ctrl	n	482.879	wago4	herma
wt	ctrl	green	5:wt:ctrl	n	466.968	wago4	herma
wt	ctrl	green	6:wt:ctrl	n	466.069	wago4	herma
wt	ctrl	green	7:wt:ctrl	n	453.73	wago4	herma
wt	ctrl	green	8:wt:ctrl	n	398.458	wago4	herma
wt	ctrl	green	9:wt:ctrl	n	444.832	wago4	herma
wt	ctrl	green	10:wt:ctrl	n	498.702	wago4	herma
wt	ctrl	green	11:wt:ctrl	n	555.383	wago4	herma
wt	ctrl	green	12:wt:ctrl	n	487.897	wago4	herma
wt	ctrl	green	13:wt:ctrl	n	479.937	wago4	herma
wt	ctrl	green	14:wt:ctrl	n	485.155	wago4	herma
wt	ctrl	green	15:wt:ctrl	n	505.256	wago4	herma
wt	ctrl	green	16:wt:ctrl	n	553.7	wago4	herma
wt	ctrl	green	17:wt:ctrl	n	521.505	wago4	herma
wt	ctrl	green	18:wt:ctrl	n	501.971	wago4	herma
wt	ctrl	green	19:wt:ctrl	n	449.04	wago4	herma
wt	ctrl	green	20:wt:ctrl	n	458.458	wago4	herma
wt	ctrl	green	21:wt:ctrl	n	522.593	wago4	herma
wt	ctrl	green	22:wt:ctrl	n	452.145	wago4	herma
wt	ctrl	green	23:wt:ctrl	n	446.327	wago4	herma
wt	ctrl	green	24:wt:ctrl	n	511.194	wago4	herma
wt	ctrl	green	25:wt:ctrl	n	463.855	wago4	herma
wt	ctrl	green	26:wt:ctrl	n	459.704	wago4	herma
wt	ctrl	green	27:wt:ctrl	n	477.57	wago4	herma
wt	ctrl	green	28:wt:ctrl	n	436.429	wago4	herma
wt	ctrl	green	29:wt:ctrl	n	519.262	wago4	herma
wt	ctrl	green	30:wt:ctrl	n	462.27	wago4	herma
wt	ctrl	green	31:wt:ctrl	n	480.057	wago4	herma
wt	ctrl	green	32:wt:ctrl	n	423.3	wago4	herma
wt	ctrl	green	33:wt:ctrl	n	474.524	wago4	herma
wt	ctrl	green	34:wt:ctrl	y	478.621	wago4	herma
wt	ctrl	green	35:wt:ctrl	n	474.989	wago4	herma
wt	ctrl	green	36:wt:ctrl	n	460.995	wago4	herma
wt	ctrl	green	37:wt:ctrl	n	484.208	wago4	herma
wt	ctrl	green	38:wt:ctrl	n	443.123	wago4	herma
wt	ctrl	green	39:wt:ctrl	n	524.248	wago4	herma
wt	ctrl	green	40:wt:ctrl	n	507.016	wago4	herma
wt	ctrl	green	41:wt:ctrl	n	566.429	wago4	herma
wt	ctrl	green	42:wt:ctrl	n	425.017	wago4	herma
wt	ctrl	green	43:wt:ctrl	n	554.701	wago4	herma
wt	ctrl	green	44:wt:ctrl	n	437.952	wago4	herma
wt	ctrl	green	45:wt:ctrl	n	513.73	wago4	herma
wt	ctrl	green	46:wt:ctrl	n	486.64	wago4	herma
wt	ctrl	green	47:wt:ctrl	n	439.966	wago4	herma
wt	ctrl	green	48:wt:ctrl	n	492.331	wago4	herma
wt	ctrl	green	49:wt:ctrl	n	515.987	wago4	herma
wt	ctrl	green	50:wt:ctrl	n	433.183	wago4	herma
wt	ctrl	green	51:wt:ctrl	n	504.777	wago4	herma
wt	ctrl	green	52:wt:ctrl	n	474.246	wago4	herma
wt	ctrl	green	53:wt:ctrl	n	491.865	wago4	herma
wt	ctrl	green	54:wt:ctrl	n	400.145	wago4	herma
wt	ctrl	green	55:wt:ctrl	n	457.91	wago4	herma
wt	ctrl	green	56:wt:ctrl	n	453.266	wago4	herma
wt	ctrl	green	57:wt:ctrl	n	365.607	wago4	herma
wt	ctrl	green	58:wt:ctrl	n	444.506	wago4	herma
wt	ctrl	green	59:wt:ctrl	n	404.862	wago4	herma
wt	ctrl	green	60:wt:ctrl	n	453.697	wago4	herma
wt	ctrl	green	61:wt:ctrl	n	440.228	wago4	herma
wt	ctrl	green	62:wt:ctrl	n	427.98	wago4	herma
wt	ctrl	green	63:wt:ctrl	n	525.071	wago4	herma
wt	gfp	green	1:wt:gfp	n	284.521	wago4	herma
wt	gfp	green	2:wt:gfp	n	398.799	wago4	herma
wt	gfp	green	3:wt:gfp	n	301.387	wago4	herma
wt	gfp	green	4:wt:gfp	n	275.043	wago4	herma
wt	gfp	green	5:wt:gfp	n	407.225	wago4	herma
wt	gfp	green	6:wt:gfp	n	352.956	wago4	herma
wt	gfp	green	7:wt:gfp	n	277.632	wago4	herma
wt	gfp	green	8:wt:gfp	n	388.346	wago4	herma
wt	gfp	green	9:wt:gfp	n	432.812	wago4	herma
wt	gfp	green	10:wt:gfp	n	230.548	wago4	herma
wt	gfp	green	11:wt:gfp	n	259.686	wago4	herma
wt	gfp	green	12:wt:gfp	n	227.388	wago4	herma
wt	gfp	green	13:wt:gfp	n	316.165	wago4	herma
wt	gfp	green	14:wt:gfp	n	344.727	wago4	herma
wt	gfp	green	15:wt:gfp	n	225.937	wago4	herma
wt	gfp	green	16:wt:gfp	n	250.218	wago4	herma
wt	gfp	green	17:wt:gfp	n	225.723	wago4	herma
wt	gfp	green	18:wt:gfp	y	226.435	wago4	herma
wt	gfp	green	19:wt:gfp	n	401.214	wago4	herma
wt	gfp	green	20:wt:gfp	n	246.185	wago4	herma
wt	gfp	green	21:wt:gfp	n	369.953	wago4	herma
wt	gfp	green	22:wt:gfp	n	418.489	wago4	herma
wt	gfp	green	23:wt:gfp	n	260.017	wago4	herma
wt	gfp	green	24:wt:gfp	n	261.778	wago4	herma
wt	gfp	green	25:wt:gfp	n	296.427	wago4	herma
wt	gfp	green	26:wt:gfp	n	429.764	wago4	herma
wt	gfp	green	27:wt:gfp	n	413.244	wago4	herma
wt	gfp	green	28:wt:gfp	n	339.47	wago4	herma
wt	gfp	green	29:wt:gfp	n	380.586	wago4	herma
wt	gfp	green	30:wt:gfp	n	297.87	wago4	herma
wt	gfp	green	31:wt:gfp	n	326.777	wago4	herma
wt	gfp	green	32:wt:gfp	n	367.797	wago4	herma
wt	gfp	green	33:wt:gfp	n	297.928	wago4	herma
wt	gfp	green	34:wt:gfp	n	249.787	wago4	herma
wt	gfp	green	35:wt:gfp	n	244.284	wago4	herma
wt	gfp	green	36:wt:gfp	n	310.17	wago4	herma
wt	gfp	green	37:wt:gfp	n	356.728	wago4	herma
wt	gfp	green	38:wt:gfp	n	329.325	wago4	herma
wt	gfp	green	39:wt:gfp	n	431.283	wago4	herma
wt	gfp	green	40:wt:gfp	n	312.889	wago4	herma
wt	gfp	green	41:wt:gfp	n	310.342	wago4	herma
wt	gfp	green	42:wt:gfp	n	237.238	wago4	herma
wt	gfp	green	43:wt:gfp	n	390.912	wago4	herma
wt	gfp	green	44:wt:gfp	n	279.648	wago4	herma
wt	gfp	green	45:wt:gfp	n	418.026	wago4	herma
wt	gfp	green	46:wt:gfp	n	211.921	wago4	herma
wt	gfp	green	47:wt:gfp	n	387.762	wago4	herma
wt	gfp	green	48:wt:gfp	n	301.819	wago4	herma
wt	gfp	green	49:wt:gfp	n	328.825	wago4	herma
wt	gfp	green	50:wt:gfp	n	390.6	wago4	herma
wt	gfp	green	51:wt:gfp	n	317.119	wago4	herma
wt	gfp	green	52:wt:gfp	n	258.307	wago4	herma
wt	gfp	green	53:wt:gfp	n	393.32	wago4	herma
wt	gfp	green	54:wt:gfp	n	339.561	wago4	herma
wt	gfp	green	55:wt:gfp	n	359.961	wago4	herma
wt	gfp	green	56:wt:gfp	n	237.154	wago4	herma
wt	gfp	green	57:wt:gfp	n	194.746	wago4	herma
wt	gfp	green	58:wt:gfp	n	281.131	wago4	herma
wt	gfp	green	59:wt:gfp	n	282.205	wago4	herma
wt	gfp	green	60:wt:gfp	n	397.949	wago4	herma
tm1019	ctrl	green	1:tm1019:ctrl	n	503.688	wago4	herma
tm1019	ctrl	green	2:tm1019:ctrl	n	628.565	wago4	herma
tm1019	ctrl	green	3:tm1019:ctrl	n	479.503	wago4	herma
tm1019	ctrl	green	4:tm1019:ctrl	n	630.721	wago4	herma
tm1019	ctrl	green	5:tm1019:ctrl	n	489.113	wago4	herma
tm1019	ctrl	green	6:tm1019:ctrl	n	458.65	wago4	herma
tm1019	ctrl	green	7:tm1019:ctrl	n	524.125	wago4	herma
tm1019	ctrl	green	8:tm1019:ctrl	n	503.584	wago4	herma
tm1019	ctrl	green	9:tm1019:ctrl	n	468.606	wago4	herma
tm1019	ctrl	green	10:tm1019:ctrl	n	450.425	wago4	herma
tm1019	ctrl	green	11:tm1019:ctrl	n	450.722	wago4	herma
tm1019	ctrl	green	12:tm1019:ctrl	n	454.8	wago4	herma
tm1019	ctrl	green	13:tm1019:ctrl	n	562.502	wago4	herma
tm1019	ctrl	green	14:tm1019:ctrl	n	768.862	wago4	herma
tm1019	ctrl	green	15:tm1019:ctrl	n	439.841	wago4	herma
tm1019	ctrl	green	16:tm1019:ctrl	n	440.133	wago4	herma
tm1019	ctrl	green	17:tm1019:ctrl	n	468.249	wago4	herma
tm1019	ctrl	green	18:tm1019:ctrl	n	433.863	wago4	herma
tm1019	ctrl	green	19:tm1019:ctrl	n	439.331	wago4	herma
tm1019	ctrl	green	20:tm1019:ctrl	n	599.287	wago4	herma
tm1019	ctrl	green	21:tm1019:ctrl	n	477.422	wago4	herma
tm1019	ctrl	green	22:tm1019:ctrl	n	391.231	wago4	herma
tm1019	ctrl	green	23:tm1019:ctrl	y	477.039	wago4	herma
tm1019	ctrl	green	24:tm1019:ctrl	n	446.267	wago4	herma
tm1019	ctrl	green	25:tm1019:ctrl	n	670.192	wago4	herma
tm1019	ctrl	green	26:tm1019:ctrl	n	428.265	wago4	herma
tm1019	ctrl	green	27:tm1019:ctrl	n	478.224	wago4	herma
tm1019	ctrl	green	28:tm1019:ctrl	n	466.273	wago4	herma
tm1019	ctrl	green	29:tm1019:ctrl	n	483.823	wago4	herma
tm1019	ctrl	green	30:tm1019:ctrl	n	602.146	wago4	herma
tm1019	ctrl	green	31:tm1019:ctrl	n	496.961	wago4	herma
tm1019	ctrl	green	32:tm1019:ctrl	n	509.252	wago4	herma
tm1019	ctrl	green	33:tm1019:ctrl	n	549.214	wago4	herma
tm1019	ctrl	green	34:tm1019:ctrl	n	487.884	wago4	herma
tm1019	ctrl	green	35:tm1019:ctrl	n	407.845	wago4	herma
tm1019	ctrl	green	36:tm1019:ctrl	n	475.428	wago4	herma
tm1019	ctrl	green	37:tm1019:ctrl	n	459.689	wago4	herma
tm1019	ctrl	green	38:tm1019:ctrl	n	464.367	wago4	herma
tm1019	ctrl	green	39:tm1019:ctrl	n	492.657	wago4	herma
tm1019	ctrl	green	40:tm1019:ctrl	n	521.099	wago4	herma
tm1019	ctrl	green	41:tm1019:ctrl	n	496.754	wago4	herma
tm1019	ctrl	green	42:tm1019:ctrl	n	512.265	wago4	herma
tm1019	ctrl	green	43:tm1019:ctrl	n	472.596	wago4	herma
tm1019	ctrl	green	44:tm1019:ctrl	n	413.16	wago4	herma
tm1019	ctrl	green	45:tm1019:ctrl	n	573.259	wago4	herma
tm1019	ctrl	green	46:tm1019:ctrl	n	493.715	wago4	herma
tm1019	ctrl	green	47:tm1019:ctrl	n	486.101	wago4	herma
tm1019	ctrl	green	48:tm1019:ctrl	n	718.029	wago4	herma
tm1019	ctrl	green	49:tm1019:ctrl	n	452.981	wago4	herma
tm1019	ctrl	green	50:tm1019:ctrl	n	462.782	wago4	herma
tm1019	ctrl	green	51:tm1019:ctrl	n	532.324	wago4	herma
tm1019	ctrl	green	52:tm1019:ctrl	n	437.906	wago4	herma
tm1019	ctrl	green	53:tm1019:ctrl	n	416.806	wago4	herma
tm1019	ctrl	green	54:tm1019:ctrl	n	484.646	wago4	herma
tm1019	ctrl	green	55:tm1019:ctrl	n	454.42	wago4	herma
tm1019	ctrl	green	56:tm1019:ctrl	n	453.275	wago4	herma
tm1019	ctrl	green	57:tm1019:ctrl	n	448.814	wago4	herma
tm1019	ctrl	green	58:tm1019:ctrl	n	497.005	wago4	herma
tm1019	ctrl	green	59:tm1019:ctrl	n	598.764	wago4	herma
tm1019	ctrl	green	60:tm1019:ctrl	n	472.299	wago4	herma
tm1019	ctrl	green	61:tm1019:ctrl	n	558.812	wago4	herma
tm1019	ctrl	green	62:tm1019:ctrl	n	485.875	wago4	herma
tm1019	ctrl	green	63:tm1019:ctrl	n	457.298	wago4	herma
tm1019	ctrl	green	64:tm1019:ctrl	n	486.058	wago4	herma
tm1019	ctrl	green	65:tm1019:ctrl	n	615.295	wago4	herma
tm1019	ctrl	green	66:tm1019:ctrl	n	524.962	wago4	herma
tm1019	ctrl	green	67:tm1019:ctrl	n	474.186	wago4	herma
tm1019	gfp	green	1:tm1019:gfp	n	575.755	wago4	herma
tm1019	gfp	green	2:tm1019:gfp	y	510.79	wago4	herma
tm1019	gfp	green	3:tm1019:gfp	n	468.661	wago4	herma
tm1019	gfp	green	4:tm1019:gfp	n	444.673	wago4	herma
tm1019	gfp	green	5:tm1019:gfp	n	417.351	wago4	herma
tm1019	gfp	green	6:tm1019:gfp	n	575.676	wago4	herma
tm1019	gfp	green	7:tm1019:gfp	n	415.301	wago4	herma
tm1019	gfp	green	8:tm1019:gfp	n	560.959	wago4	herma
tm1019	gfp	green	9:tm1019:gfp	n	504.526	wago4	herma
tm1019	gfp	green	10:tm1019:gfp	n	524.681	wago4	herma
tm1019	gfp	green	11:tm1019:gfp	n	782.523	wago4	herma
tm1019	gfp	green	12:tm1019:gfp	n	592.303	wago4	herma
tm1019	gfp	green	13:tm1019:gfp	n	488.064	wago4	herma
tm1019	gfp	green	14:tm1019:gfp	n	473.742	wago4	herma
tm1019	gfp	green	15:tm1019:gfp	n	438.955	wago4	herma
tm1019	gfp	green	16:tm1019:gfp	n	443.968	wago4	herma
tm1019	gfp	green	17:tm1019:gfp	n	457.917	wago4	herma
tm1019	gfp	green	18:tm1019:gfp	n	442.745	wago4	herma
tm1019	gfp	green	19:tm1019:gfp	n	486.327	wago4	herma
tm1019	gfp	green	20:tm1019:gfp	n	460.025	wago4	herma
tm1019	gfp	green	21:tm1019:gfp	n	625.831	wago4	herma
tm1019	gfp	green	22:tm1019:gfp	n	608.739	wago4	herma
tm1019	gfp	green	23:tm1019:gfp	n	449.802	wago4	herma
tm1019	gfp	green	24:tm1019:gfp	n	476.054	wago4	herma
tm1019	gfp	green	25:tm1019:gfp	n	481.685	wago4	herma
tm1019	gfp	green	26:tm1019:gfp	n	486.093	wago4	herma
tm1019	gfp	green	27:tm1019:gfp	n	464.892	wago4	herma
tm1019	gfp	green	28:tm1019:gfp	n	476.367	wago4	herma
tm1019	gfp	green	29:tm1019:gfp	n	465.263	wago4	herma
tm1019	gfp	green	30:tm1019:gfp	n	611.159	wago4	herma
tm1019	gfp	green	31:tm1019:gfp	n	519.489	wago4	herma
tm1019	gfp	green	32:tm1019:gfp	n	480.072	wago4	herma
tm1019	gfp	green	33:tm1019:gfp	n	444.274	wago4	herma
tm1019	gfp	green	34:tm1019:gfp	n	606.933	wago4	herma
tm1019	gfp	green	35:tm1019:gfp	n	528.416	wago4	herma
tm1019	gfp	green	36:tm1019:gfp	n	466.733	wago4	herma
tm1019	gfp	green	37:tm1019:gfp	n	417.718	wago4	herma
tm1019	gfp	green	38:tm1019:gfp	n	511.869	wago4	herma
tm1019	gfp	green	39:tm1019:gfp	n	473.713	wago4	herma
tm1019	gfp	green	40:tm1019:gfp	n	496.632	wago4	herma
tm1019	gfp	green	41:tm1019:gfp	n	685.687	wago4	herma
tm1019	gfp	green	42:tm1019:gfp	n	448.584	wago4	herma
tm1019	gfp	green	43:tm1019:gfp	n	517.509	wago4	herma
tm1019	gfp	green	44:tm1019:gfp	n	477.056	wago4	herma
tm1019	gfp	green	45:tm1019:gfp	n	492.172	wago4	herma
tm1019	gfp	green	46:tm1019:gfp	n	439.813	wago4	herma
tm1019	gfp	green	47:tm1019:gfp	n	433.929	wago4	herma
tm1019	gfp	green	48:tm1019:gfp	n	460.62	wago4	herma
tm1019	gfp	green	49:tm1019:gfp	n	434.758	wago4	herma
tm1019	gfp	green	50:tm1019:gfp	n	424.168	wago4	herma
tm1019	gfp	green	51:tm1019:gfp	n	461.988	wago4	herma
tm1019	gfp	green	52:tm1019:gfp	n	450.421	wago4	herma
tm1019	gfp	green	53:tm1019:gfp	n	424.12	wago4	herma
tm1019	gfp	green	54:tm1019:gfp	n	459.597	wago4	herma
tm1019	gfp	green	55:tm1019:gfp	n	479.989	wago4	herma
tm1019	gfp	green	56:tm1019:gfp	n	468.835	wago4	herma
tm1019	gfp	green	57:tm1019:gfp	n	402.626	wago4	herma
tm1019	gfp	green	58:tm1019:gfp	n	480.535	wago4	herma
tm1019	gfp	green	59:tm1019:gfp	n	453.445	wago4	herma
tm1019	gfp	green	60:tm1019:gfp	n	404.677	wago4	herma
tm1019	gfp	green	61:tm1019:gfp	n	562.373	wago4	herma
tm1019	gfp	green	62:tm1019:gfp	n	490.658	wago4	herma
tm1019	gfp	green	63:tm1019:gfp	n	449.212	wago4	herma
tm1019	gfp	green	64:tm1019:gfp	n	429.293	wago4	herma
tm1019	gfp	green	65:tm1019:gfp	n	494.923	wago4	herma
tm1019	gfp	green	66:tm1019:gfp	n	711.2	wago4	herma
tm1019	gfp	green	67:tm1019:gfp	n	476.953	wago4	herma
tm1019	gfp	green	68:tm1019:gfp	n	798.495	wago4	herma
tm1019	gfp	green	69:tm1019:gfp	n	488.089	wago4	herma
tm1019	gfp	green	70:tm1019:gfp	n	422.257	wago4	herma
tm1019	gfp	green	71:tm1019:gfp	n	496.788	wago4	herma
tm1019	gfp	green	72:tm1019:gfp	n	439.68	wago4	herma
tm1019	gfp	green	73:tm1019:gfp	n	385.341	wago4	herma
tm1019	gfp	green	74:tm1019:gfp	n	464.509	wago4	herma
tm1019	gfp	green	75:tm1019:gfp	n	408.738	wago4	herma
tm1019	gfp	green	76:tm1019:gfp	n	443.817	wago4	herma
wt	ctrl	red	1:wt:ctrl	n	251.493	wago4	herma
wt	ctrl	red	2:wt:ctrl	n	232.185	wago4	herma
wt	ctrl	red	3:wt:ctrl	n	245.867	wago4	herma
wt	ctrl	red	4:wt:ctrl	n	236.628	wago4	herma
wt	ctrl	red	5:wt:ctrl	n	233.086	wago4	herma
wt	ctrl	red	6:wt:ctrl	n	247.332	wago4	herma
wt	ctrl	red	7:wt:ctrl	n	254.669	wago4	herma
wt	ctrl	red	8:wt:ctrl	n	242.074	wago4	herma
wt	ctrl	red	9:wt:ctrl	n	239.9	wago4	herma
wt	ctrl	red	10:wt:ctrl	n	238.641	wago4	herma
wt	ctrl	red	11:wt:ctrl	n	258.309	wago4	herma
wt	ctrl	red	12:wt:ctrl	n	245.04	wago4	herma
wt	ctrl	red	13:wt:ctrl	n	237.42	wago4	herma
wt	ctrl	red	14:wt:ctrl	n	240.571	wago4	herma
wt	ctrl	red	15:wt:ctrl	n	250.048	wago4	herma
wt	ctrl	red	16:wt:ctrl	n	241.507	wago4	herma
wt	ctrl	red	17:wt:ctrl	n	251.459	wago4	herma
wt	ctrl	red	18:wt:ctrl	n	250.519	wago4	herma
wt	ctrl	red	19:wt:ctrl	n	239.482	wago4	herma
wt	ctrl	red	20:wt:ctrl	n	240.192	wago4	herma
wt	ctrl	red	21:wt:ctrl	n	238.553	wago4	herma
wt	ctrl	red	22:wt:ctrl	n	238.846	wago4	herma
wt	ctrl	red	23:wt:ctrl	n	246.016	wago4	herma
wt	ctrl	red	24:wt:ctrl	n	249.061	wago4	herma
wt	ctrl	red	25:wt:ctrl	n	240.514	wago4	herma
wt	ctrl	red	26:wt:ctrl	n	235.693	wago4	herma
wt	ctrl	red	27:wt:ctrl	n	245.479	wago4	herma
wt	ctrl	red	28:wt:ctrl	n	227.926	wago4	herma
wt	ctrl	red	29:wt:ctrl	n	247.651	wago4	herma
wt	ctrl	red	30:wt:ctrl	n	237.071	wago4	herma
wt	ctrl	red	31:wt:ctrl	n	234.348	wago4	herma
wt	ctrl	red	32:wt:ctrl	n	233.871	wago4	herma
wt	ctrl	red	33:wt:ctrl	n	236.227	wago4	herma
wt	ctrl	red	34:wt:ctrl	y	231.24	wago4	herma
wt	ctrl	red	35:wt:ctrl	n	247.789	wago4	herma
wt	ctrl	red	36:wt:ctrl	n	234.741	wago4	herma
wt	ctrl	red	37:wt:ctrl	n	242.168	wago4	herma
wt	ctrl	red	38:wt:ctrl	n	229.063	wago4	herma
wt	ctrl	red	39:wt:ctrl	n	250.849	wago4	herma
wt	ctrl	red	40:wt:ctrl	n	232.712	wago4	herma
wt	ctrl	red	41:wt:ctrl	n	242.612	wago4	herma
wt	ctrl	red	42:wt:ctrl	n	244.38	wago4	herma
wt	ctrl	red	43:wt:ctrl	n	241.032	wago4	herma
wt	ctrl	red	44:wt:ctrl	n	236.454	wago4	herma
wt	ctrl	red	45:wt:ctrl	n	254.025	wago4	herma
wt	ctrl	red	46:wt:ctrl	n	241.909	wago4	herma
wt	ctrl	red	47:wt:ctrl	n	244.192	wago4	herma
wt	ctrl	red	48:wt:ctrl	n	247.198	wago4	herma
wt	ctrl	red	49:wt:ctrl	n	244.233	wago4	herma
wt	ctrl	red	50:wt:ctrl	n	234.718	wago4	herma
wt	ctrl	red	51:wt:ctrl	n	252.741	wago4	herma
wt	ctrl	red	52:wt:ctrl	n	249.267	wago4	herma
wt	ctrl	red	53:wt:ctrl	n	253.73	wago4	herma
wt	ctrl	red	54:wt:ctrl	n	244.069	wago4	herma
wt	ctrl	red	55:wt:ctrl	n	231.862	wago4	herma
wt	ctrl	red	56:wt:ctrl	n	239.438	wago4	herma
wt	ctrl	red	57:wt:ctrl	n	243.338	wago4	herma
wt	ctrl	red	58:wt:ctrl	n	236.908	wago4	herma
wt	ctrl	red	59:wt:ctrl	n	241.321	wago4	herma
wt	ctrl	red	60:wt:ctrl	n	231.712	wago4	herma
wt	ctrl	red	61:wt:ctrl	n	246.101	wago4	herma
wt	ctrl	red	62:wt:ctrl	n	233.015	wago4	herma
wt	ctrl	red	63:wt:ctrl	n	244.937	wago4	herma
wt	gfp	red	1:wt:gfp	n	226.61	wago4	herma
wt	gfp	red	2:wt:gfp	n	219.83	wago4	herma
wt	gfp	red	3:wt:gfp	n	216.621	wago4	herma
wt	gfp	red	4:wt:gfp	n	222.608	wago4	herma
wt	gfp	red	5:wt:gfp	n	226.663	wago4	herma
wt	gfp	red	6:wt:gfp	n	201.886	wago4	herma
wt	gfp	red	7:wt:gfp	n	225.331	wago4	herma
wt	gfp	red	8:wt:gfp	n	238.773	wago4	herma
wt	gfp	red	9:wt:gfp	n	221.594	wago4	herma
wt	gfp	red	10:wt:gfp	n	237.275	wago4	herma
wt	gfp	red	11:wt:gfp	n	221.528	wago4	herma
wt	gfp	red	12:wt:gfp	n	246.538	wago4	herma
wt	gfp	red	13:wt:gfp	n	236.896	wago4	herma
wt	gfp	red	14:wt:gfp	n	219.796	wago4	herma
wt	gfp	red	15:wt:gfp	n	224.542	wago4	herma
wt	gfp	red	16:wt:gfp	n	217.094	wago4	herma
wt	gfp	red	17:wt:gfp	n	224.192	wago4	herma
wt	gfp	red	18:wt:gfp	y	232.356	wago4	herma
wt	gfp	red	19:wt:gfp	n	224.447	wago4	herma
wt	gfp	red	20:wt:gfp	n	221.139	wago4	herma
wt	gfp	red	21:wt:gfp	n	224.004	wago4	herma
wt	gfp	red	22:wt:gfp	n	233.905	wago4	herma
wt	gfp	red	23:wt:gfp	n	219.123	wago4	herma
wt	gfp	red	24:wt:gfp	n	228.349	wago4	herma
wt	gfp	red	25:wt:gfp	n	219.015	wago4	herma
wt	gfp	red	26:wt:gfp	n	230.659	wago4	herma
wt	gfp	red	27:wt:gfp	n	221.121	wago4	herma
wt	gfp	red	28:wt:gfp	n	232.229	wago4	herma
wt	gfp	red	29:wt:gfp	n	232.402	wago4	herma
wt	gfp	red	30:wt:gfp	n	214.576	wago4	herma
wt	gfp	red	31:wt:gfp	n	220.363	wago4	herma
wt	gfp	red	32:wt:gfp	n	220.473	wago4	herma
wt	gfp	red	33:wt:gfp	n	232.942	wago4	herma
wt	gfp	red	34:wt:gfp	n	218.484	wago4	herma
wt	gfp	red	35:wt:gfp	n	222.292	wago4	herma
wt	gfp	red	36:wt:gfp	n	236.086	wago4	herma
wt	gfp	red	37:wt:gfp	n	229.375	wago4	herma
wt	gfp	red	38:wt:gfp	n	233.537	wago4	herma
wt	gfp	red	39:wt:gfp	n	223.985	wago4	herma
wt	gfp	red	40:wt:gfp	n	228.507	wago4	herma
wt	gfp	red	41:wt:gfp	n	245.019	wago4	herma
wt	gfp	red	42:wt:gfp	n	222.558	wago4	herma
wt	gfp	red	43:wt:gfp	n	226.662	wago4	herma
wt	gfp	red	44:wt:gfp	n	218.751	wago4	herma
wt	gfp	red	45:wt:gfp	n	222.206	wago4	herma
wt	gfp	red	46:wt:gfp	n	218.704	wago4	herma
wt	gfp	red	47:wt:gfp	n	224.891	wago4	herma
wt	gfp	red	48:wt:gfp	n	219.285	wago4	herma
wt	gfp	red	49:wt:gfp	n	228.932	wago4	herma
wt	gfp	red	50:wt:gfp	n	226.649	wago4	herma
wt	gfp	red	51:wt:gfp	n	224.655	wago4	herma
wt	gfp	red	52:wt:gfp	n	227.498	wago4	herma
wt	gfp	red	53:wt:gfp	n	213.48	wago4	herma
wt	gfp	red	54:wt:gfp	n	231.23	wago4	herma
wt	gfp	red	55:wt:gfp	n	219.959	wago4	herma
wt	gfp	red	56:wt:gfp	n	219.87	wago4	herma
wt	gfp	red	57:wt:gfp	n	233.647	wago4	herma
wt	gfp	red	58:wt:gfp	n	217.994	wago4	herma
wt	gfp	red	59:wt:gfp	n	219.065	wago4	herma
wt	gfp	red	60:wt:gfp	n	221.408	wago4	herma
tm1019	ctrl	red	1:tm1019:ctrl	n	236.498	wago4	herma
tm1019	ctrl	red	2:tm1019:ctrl	n	262.25	wago4	herma
tm1019	ctrl	red	3:tm1019:ctrl	n	243.405	wago4	herma
tm1019	ctrl	red	4:tm1019:ctrl	n	277.216	wago4	herma
tm1019	ctrl	red	5:tm1019:ctrl	n	240.97	wago4	herma
tm1019	ctrl	red	6:tm1019:ctrl	n	272.914	wago4	herma
tm1019	ctrl	red	7:tm1019:ctrl	n	257.471	wago4	herma
tm1019	ctrl	red	8:tm1019:ctrl	n	233.432	wago4	herma
tm1019	ctrl	red	9:tm1019:ctrl	n	233.248	wago4	herma
tm1019	ctrl	red	10:tm1019:ctrl	n	249.23	wago4	herma
tm1019	ctrl	red	11:tm1019:ctrl	n	239.603	wago4	herma
tm1019	ctrl	red	12:tm1019:ctrl	n	237.414	wago4	herma
tm1019	ctrl	red	13:tm1019:ctrl	n	240.417	wago4	herma
tm1019	ctrl	red	14:tm1019:ctrl	n	260.387	wago4	herma
tm1019	ctrl	red	15:tm1019:ctrl	n	259.965	wago4	herma
tm1019	ctrl	red	16:tm1019:ctrl	n	246.23	wago4	herma
tm1019	ctrl	red	17:tm1019:ctrl	n	249.65	wago4	herma
tm1019	ctrl	red	18:tm1019:ctrl	n	230.006	wago4	herma
tm1019	ctrl	red	19:tm1019:ctrl	n	232.561	wago4	herma
tm1019	ctrl	red	20:tm1019:ctrl	n	260.22	wago4	herma
tm1019	ctrl	red	21:tm1019:ctrl	n	253.681	wago4	herma
tm1019	ctrl	red	22:tm1019:ctrl	n	251.466	wago4	herma
tm1019	ctrl	red	23:tm1019:ctrl	y	235.811	wago4	herma
tm1019	ctrl	red	24:tm1019:ctrl	n	235.729	wago4	herma
tm1019	ctrl	red	25:tm1019:ctrl	n	251.682	wago4	herma
tm1019	ctrl	red	26:tm1019:ctrl	n	240.827	wago4	herma
tm1019	ctrl	red	27:tm1019:ctrl	n	237.826	wago4	herma
tm1019	ctrl	red	28:tm1019:ctrl	n	235.649	wago4	herma
tm1019	ctrl	red	29:tm1019:ctrl	n	237.745	wago4	herma
tm1019	ctrl	red	30:tm1019:ctrl	n	237.851	wago4	herma
tm1019	ctrl	red	31:tm1019:ctrl	n	248.362	wago4	herma
tm1019	ctrl	red	32:tm1019:ctrl	n	244.145	wago4	herma
tm1019	ctrl	red	33:tm1019:ctrl	n	241.167	wago4	herma
tm1019	ctrl	red	34:tm1019:ctrl	n	235.478	wago4	herma
tm1019	ctrl	red	35:tm1019:ctrl	n	218.498	wago4	herma
tm1019	ctrl	red	36:tm1019:ctrl	n	245.969	wago4	herma
tm1019	ctrl	red	37:tm1019:ctrl	n	221.295	wago4	herma
tm1019	ctrl	red	38:tm1019:ctrl	n	255.025	wago4	herma
tm1019	ctrl	red	39:tm1019:ctrl	n	236.377	wago4	herma
tm1019	ctrl	red	40:tm1019:ctrl	n	247.277	wago4	herma
tm1019	ctrl	red	41:tm1019:ctrl	n	242.713	wago4	herma
tm1019	ctrl	red	42:tm1019:ctrl	n	250.167	wago4	herma
tm1019	ctrl	red	43:tm1019:ctrl	n	239.908	wago4	herma
tm1019	ctrl	red	44:tm1019:ctrl	n	240.304	wago4	herma
tm1019	ctrl	red	45:tm1019:ctrl	n	251.76	wago4	herma
tm1019	ctrl	red	46:tm1019:ctrl	n	232.367	wago4	herma
tm1019	ctrl	red	47:tm1019:ctrl	n	248.77	wago4	herma
tm1019	ctrl	red	48:tm1019:ctrl	n	263.086	wago4	herma
tm1019	ctrl	red	49:tm1019:ctrl	n	244.267	wago4	herma
tm1019	ctrl	red	50:tm1019:ctrl	n	239.844	wago4	herma
tm1019	ctrl	red	51:tm1019:ctrl	n	248.746	wago4	herma
tm1019	ctrl	red	52:tm1019:ctrl	n	244.762	wago4	herma
tm1019	ctrl	red	53:tm1019:ctrl	n	232.234	wago4	herma
tm1019	ctrl	red	54:tm1019:ctrl	n	248.826	wago4	herma
tm1019	ctrl	red	55:tm1019:ctrl	n	229.27	wago4	herma
tm1019	ctrl	red	56:tm1019:ctrl	n	225.596	wago4	herma
tm1019	ctrl	red	57:tm1019:ctrl	n	236.021	wago4	herma
tm1019	ctrl	red	58:tm1019:ctrl	n	236.446	wago4	herma
tm1019	ctrl	red	59:tm1019:ctrl	n	241.355	wago4	herma
tm1019	ctrl	red	60:tm1019:ctrl	n	235.92	wago4	herma
tm1019	ctrl	red	61:tm1019:ctrl	n	251.623	wago4	herma
tm1019	ctrl	red	62:tm1019:ctrl	n	243.957	wago4	herma
tm1019	ctrl	red	63:tm1019:ctrl	n	244.603	wago4	herma
tm1019	ctrl	red	64:tm1019:ctrl	n	256.271	wago4	herma
tm1019	ctrl	red	65:tm1019:ctrl	n	247.248	wago4	herma
tm1019	ctrl	red	66:tm1019:ctrl	n	291.268	wago4	herma
tm1019	ctrl	red	67:tm1019:ctrl	n	256.363	wago4	herma
tm1019	gfp	red	1:tm1019:gfp	n	255.789	wago4	herma
tm1019	gfp	red	2:tm1019:gfp	y	256.849	wago4	herma
tm1019	gfp	red	3:tm1019:gfp	n	234.485	wago4	herma
tm1019	gfp	red	4:tm1019:gfp	n	236.891	wago4	herma
tm1019	gfp	red	5:tm1019:gfp	n	219.61	wago4	herma
tm1019	gfp	red	6:tm1019:gfp	n	246.972	wago4	herma
tm1019	gfp	red	7:tm1019:gfp	n	223.989	wago4	herma
tm1019	gfp	red	8:tm1019:gfp	n	267.886	wago4	herma
tm1019	gfp	red	9:tm1019:gfp	n	242.548	wago4	herma
tm1019	gfp	red	10:tm1019:gfp	n	261.422	wago4	herma
tm1019	gfp	red	11:tm1019:gfp	n	241.008	wago4	herma
tm1019	gfp	red	12:tm1019:gfp	n	243.924	wago4	herma
tm1019	gfp	red	13:tm1019:gfp	n	239.529	wago4	herma
tm1019	gfp	red	14:tm1019:gfp	n	231.848	wago4	herma
tm1019	gfp	red	15:tm1019:gfp	n	226.662	wago4	herma
tm1019	gfp	red	16:tm1019:gfp	n	226.56	wago4	herma
tm1019	gfp	red	17:tm1019:gfp	n	224.58	wago4	herma
tm1019	gfp	red	18:tm1019:gfp	n	229.915	wago4	herma
tm1019	gfp	red	19:tm1019:gfp	n	222.7	wago4	herma
tm1019	gfp	red	20:tm1019:gfp	n	229.635	wago4	herma
tm1019	gfp	red	21:tm1019:gfp	n	274.24	wago4	herma
tm1019	gfp	red	22:tm1019:gfp	n	278.926	wago4	herma
tm1019	gfp	red	23:tm1019:gfp	n	233.819	wago4	herma
tm1019	gfp	red	24:tm1019:gfp	n	223.216	wago4	herma
tm1019	gfp	red	25:tm1019:gfp	n	226.1	wago4	herma
tm1019	gfp	red	26:tm1019:gfp	n	250.399	wago4	herma
tm1019	gfp	red	27:tm1019:gfp	n	239.199	wago4	herma
tm1019	gfp	red	28:tm1019:gfp	n	239.889	wago4	herma
tm1019	gfp	red	29:tm1019:gfp	n	225.839	wago4	herma
tm1019	gfp	red	30:tm1019:gfp	n	241.435	wago4	herma
tm1019	gfp	red	31:tm1019:gfp	n	242.643	wago4	herma
tm1019	gfp	red	32:tm1019:gfp	n	245.493	wago4	herma
tm1019	gfp	red	33:tm1019:gfp	n	230.043	wago4	herma
tm1019	gfp	red	34:tm1019:gfp	n	262.846	wago4	herma
tm1019	gfp	red	35:tm1019:gfp	n	259.169	wago4	herma
tm1019	gfp	red	36:tm1019:gfp	n	238.814	wago4	herma
tm1019	gfp	red	37:tm1019:gfp	n	238.165	wago4	herma
tm1019	gfp	red	38:tm1019:gfp	n	277.234	wago4	herma
tm1019	gfp	red	39:tm1019:gfp	n	253.187	wago4	herma
tm1019	gfp	red	40:tm1019:gfp	n	238.503	wago4	herma
tm1019	gfp	red	41:tm1019:gfp	n	275.645	wago4	herma
tm1019	gfp	red	42:tm1019:gfp	n	229.427	wago4	herma
tm1019	gfp	red	43:tm1019:gfp	n	239.235	wago4	herma
tm1019	gfp	red	44:tm1019:gfp	n	277.515	wago4	herma
tm1019	gfp	red	45:tm1019:gfp	n	232.418	wago4	herma
tm1019	gfp	red	46:tm1019:gfp	n	227.246	wago4	herma
tm1019	gfp	red	47:tm1019:gfp	n	232.805	wago4	herma
tm1019	gfp	red	48:tm1019:gfp	n	227.832	wago4	herma
tm1019	gfp	red	49:tm1019:gfp	n	213.405	wago4	herma
tm1019	gfp	red	50:tm1019:gfp	n	236.958	wago4	herma
tm1019	gfp	red	51:tm1019:gfp	n	213.936	wago4	herma
tm1019	gfp	red	52:tm1019:gfp	n	229.646	wago4	herma
tm1019	gfp	red	53:tm1019:gfp	n	228.453	wago4	herma
tm1019	gfp	red	54:tm1019:gfp	n	237.402	wago4	herma
tm1019	gfp	red	55:tm1019:gfp	n	233.239	wago4	herma
tm1019	gfp	red	56:tm1019:gfp	n	222.141	wago4	herma
tm1019	gfp	red	57:tm1019:gfp	n	209.107	wago4	herma
tm1019	gfp	red	58:tm1019:gfp	n	229.276	wago4	herma
tm1019	gfp	red	59:tm1019:gfp	n	229.529	wago4	herma
tm1019	gfp	red	60:tm1019:gfp	n	231.054	wago4	herma
tm1019	gfp	red	61:tm1019:gfp	n	237.864	wago4	herma
tm1019	gfp	red	62:tm1019:gfp	n	239.974	wago4	herma
tm1019	gfp	red	63:tm1019:gfp	n	226.587	wago4	herma
tm1019	gfp	red	64:tm1019:gfp	n	231.293	wago4	herma
tm1019	gfp	red	65:tm1019:gfp	n	256.784	wago4	herma
tm1019	gfp	red	66:tm1019:gfp	n	260.456	wago4	herma
tm1019	gfp	red	67:tm1019:gfp	n	258.243	wago4	herma
tm1019	gfp	red	68:tm1019:gfp	n	263.677	wago4	herma
tm1019	gfp	red	69:tm1019:gfp	n	243.208	wago4	herma
tm1019	gfp	red	70:tm1019:gfp	n	211.644	wago4	herma
tm1019	gfp	red	71:tm1019:gfp	n	229.115	wago4	herma
tm1019	gfp	red	72:tm1019:gfp	n	223.157	wago4	herma
tm1019	gfp	red	73:tm1019:gfp	n	227.328	wago4	herma
tm1019	gfp	red	74:tm1019:gfp	n	237.93	wago4	herma
tm1019	gfp	red	75:tm1019:gfp	n	210.915	wago4	herma
tm1019	gfp	red	76:tm1019:gfp	n	231.966	wago4	herma
wt	ctrl	green	1:wt:ctrl	n	474.682	hrde1	herma
wt	ctrl	green	2:wt:ctrl	n	440.945	hrde1	herma
wt	ctrl	green	3:wt:ctrl	n	549.008	hrde1	herma
wt	ctrl	green	4:wt:ctrl	n	464.368	hrde1	herma
wt	ctrl	green	5:wt:ctrl	n	501.337	hrde1	herma
wt	ctrl	green	6:wt:ctrl	n	470.384	hrde1	herma
wt	ctrl	green	7:wt:ctrl	n	483.937	hrde1	herma
wt	ctrl	green	8:wt:ctrl	n	489.368	hrde1	herma
wt	ctrl	green	9:wt:ctrl	n	461.565	hrde1	herma
wt	ctrl	green	10:wt:ctrl	n	447.41	hrde1	herma
wt	ctrl	green	11:wt:ctrl	n	426.51	hrde1	herma
wt	ctrl	green	12:wt:ctrl	n	448.21	hrde1	herma
wt	ctrl	green	13:wt:ctrl	n	530.711	hrde1	herma
wt	ctrl	green	14:wt:ctrl	n	420.473	hrde1	herma
wt	ctrl	green	15:wt:ctrl	n	450.017	hrde1	herma
wt	ctrl	green	16:wt:ctrl	n	454.426	hrde1	herma
wt	ctrl	green	17:wt:ctrl	n	457.103	hrde1	herma
wt	ctrl	green	18:wt:ctrl	n	560.329	hrde1	herma
wt	ctrl	green	19:wt:ctrl	n	484.123	hrde1	herma
wt	ctrl	green	20:wt:ctrl	n	460.717	hrde1	herma
wt	ctrl	green	21:wt:ctrl	n	438.74	hrde1	herma
wt	ctrl	green	22:wt:ctrl	n	495.856	hrde1	herma
wt	ctrl	green	23:wt:ctrl	n	427.865	hrde1	herma
wt	ctrl	green	24:wt:ctrl	n	463.257	hrde1	herma
wt	ctrl	green	25:wt:ctrl	n	561.692	hrde1	herma
wt	ctrl	green	26:wt:ctrl	n	442.488	hrde1	herma
wt	ctrl	green	27:wt:ctrl	n	431.81	hrde1	herma
wt	ctrl	green	28:wt:ctrl	n	428.537	hrde1	herma
wt	ctrl	green	29:wt:ctrl	n	462.381	hrde1	herma
wt	ctrl	green	30:wt:ctrl	n	480.808	hrde1	herma
wt	ctrl	green	31:wt:ctrl	n	530.271	hrde1	herma
wt	ctrl	green	32:wt:ctrl	n	523.435	hrde1	herma
wt	ctrl	green	33:wt:ctrl	n	425.067	hrde1	herma
wt	ctrl	green	34:wt:ctrl	n	485.659	hrde1	herma
wt	ctrl	green	35:wt:ctrl	n	474.747	hrde1	herma
wt	ctrl	green	36:wt:ctrl	n	523.795	hrde1	herma
wt	ctrl	green	37:wt:ctrl	n	472.793	hrde1	herma
wt	ctrl	green	38:wt:ctrl	n	418.931	hrde1	herma
wt	ctrl	green	39:wt:ctrl	n	503.04	hrde1	herma
wt	ctrl	green	40:wt:ctrl	n	430.749	hrde1	herma
wt	ctrl	green	41:wt:ctrl	n	435.596	hrde1	herma
wt	ctrl	green	42:wt:ctrl	n	423.094	hrde1	herma
wt	ctrl	green	43:wt:ctrl	n	451.223	hrde1	herma
wt	ctrl	green	44:wt:ctrl	n	449.092	hrde1	herma
wt	ctrl	green	45:wt:ctrl	n	436.517	hrde1	herma
wt	ctrl	green	46:wt:ctrl	n	428.721	hrde1	herma
wt	ctrl	green	47:wt:ctrl	n	446.246	hrde1	herma
wt	ctrl	green	48:wt:ctrl	n	441.892	hrde1	herma
wt	ctrl	green	49:wt:ctrl	n	436.412	hrde1	herma
wt	ctrl	green	50:wt:ctrl	n	496.884	hrde1	herma
wt	ctrl	green	51:wt:ctrl	n	473.214	hrde1	herma
wt	ctrl	green	52:wt:ctrl	n	441.767	hrde1	herma
wt	ctrl	green	53:wt:ctrl	n	455.049	hrde1	herma
wt	ctrl	green	54:wt:ctrl	n	485	hrde1	herma
wt	ctrl	green	55:wt:ctrl	y	423.584	hrde1	herma
wt	ctrl	green	56:wt:ctrl	n	481.77	hrde1	herma
wt	ctrl	green	57:wt:ctrl	n	459.582	hrde1	herma
wt	ctrl	green	58:wt:ctrl	n	451.477	hrde1	herma
wt	ctrl	green	59:wt:ctrl	n	436.11	hrde1	herma
wt	ctrl	green	60:wt:ctrl	n	403.684	hrde1	herma
wt	ctrl	green	61:wt:ctrl	n	460.658	hrde1	herma
wt	ctrl	green	62:wt:ctrl	n	424.349	hrde1	herma
wt	ctrl	green	63:wt:ctrl	n	462.076	hrde1	herma
wt	ctrl	green	64:wt:ctrl	n	426.269	hrde1	herma
wt	ctrl	green	65:wt:ctrl	n	430.839	hrde1	herma
wt	gfp	green	1:wt:gfp	n	384.171	hrde1	herma
wt	gfp	green	2:wt:gfp	n	229.563	hrde1	herma
wt	gfp	green	3:wt:gfp	n	413.085	hrde1	herma
wt	gfp	green	4:wt:gfp	n	314.639	hrde1	herma
wt	gfp	green	5:wt:gfp	n	341.317	hrde1	herma
wt	gfp	green	6:wt:gfp	n	265.188	hrde1	herma
wt	gfp	green	7:wt:gfp	n	460.927	hrde1	herma
wt	gfp	green	8:wt:gfp	n	415.766	hrde1	herma
wt	gfp	green	9:wt:gfp	n	291.284	hrde1	herma
wt	gfp	green	10:wt:gfp	n	420.255	hrde1	herma
wt	gfp	green	11:wt:gfp	n	232.539	hrde1	herma
wt	gfp	green	12:wt:gfp	n	348.16	hrde1	herma
wt	gfp	green	13:wt:gfp	n	323.237	hrde1	herma
wt	gfp	green	14:wt:gfp	n	342.035	hrde1	herma
wt	gfp	green	15:wt:gfp	n	266.656	hrde1	herma
wt	gfp	green	16:wt:gfp	n	361.271	hrde1	herma
wt	gfp	green	17:wt:gfp	n	385.2	hrde1	herma
wt	gfp	green	18:wt:gfp	n	335.928	hrde1	herma
wt	gfp	green	19:wt:gfp	n	358.535	hrde1	herma
wt	gfp	green	20:wt:gfp	n	232.149	hrde1	herma
wt	gfp	green	21:wt:gfp	n	376.8	hrde1	herma
wt	gfp	green	22:wt:gfp	n	309.529	hrde1	herma
wt	gfp	green	23:wt:gfp	n	272.631	hrde1	herma
wt	gfp	green	24:wt:gfp	n	307.241	hrde1	herma
wt	gfp	green	25:wt:gfp	n	408.683	hrde1	herma
wt	gfp	green	26:wt:gfp	n	199.727	hrde1	herma
wt	gfp	green	27:wt:gfp	n	314.65	hrde1	herma
wt	gfp	green	28:wt:gfp	n	314.729	hrde1	herma
wt	gfp	green	29:wt:gfp	n	298.475	hrde1	herma
wt	gfp	green	30:wt:gfp	n	323.319	hrde1	herma
wt	gfp	green	31:wt:gfp	n	361.546	hrde1	herma
wt	gfp	green	32:wt:gfp	n	243.092	hrde1	herma
wt	gfp	green	33:wt:gfp	n	218.024	hrde1	herma
wt	gfp	green	34:wt:gfp	n	344.303	hrde1	herma
wt	gfp	green	35:wt:gfp	n	268.83	hrde1	herma
wt	gfp	green	36:wt:gfp	n	530.435	hrde1	herma
wt	gfp	green	37:wt:gfp	n	339.676	hrde1	herma
wt	gfp	green	38:wt:gfp	n	257.052	hrde1	herma
wt	gfp	green	39:wt:gfp	n	255.304	hrde1	herma
wt	gfp	green	40:wt:gfp	n	262.49	hrde1	herma
wt	gfp	green	41:wt:gfp	n	257.007	hrde1	herma
wt	gfp	green	42:wt:gfp	n	264.694	hrde1	herma
wt	gfp	green	43:wt:gfp	n	472.219	hrde1	herma
wt	gfp	green	44:wt:gfp	n	228.866	hrde1	herma
wt	gfp	green	45:wt:gfp	n	335.601	hrde1	herma
wt	gfp	green	46:wt:gfp	n	391.734	hrde1	herma
wt	gfp	green	47:wt:gfp	n	439.082	hrde1	herma
wt	gfp	green	48:wt:gfp	y	283.403	hrde1	herma
wt	gfp	green	49:wt:gfp	n	298.946	hrde1	herma
wt	gfp	green	50:wt:gfp	n	389.582	hrde1	herma
wt	gfp	green	51:wt:gfp	n	342.252	hrde1	herma
wt	gfp	green	52:wt:gfp	n	206.979	hrde1	herma
wt	gfp	green	53:wt:gfp	n	404.677	hrde1	herma
wt	gfp	green	54:wt:gfp	n	397.933	hrde1	herma
wt	gfp	green	55:wt:gfp	n	450.179	hrde1	herma
wt	gfp	green	56:wt:gfp	n	333.409	hrde1	herma
wt	gfp	green	57:wt:gfp	n	399.625	hrde1	herma
wt	gfp	green	58:wt:gfp	n	294.992	hrde1	herma
wt	gfp	green	59:wt:gfp	n	303.214	hrde1	herma
wt	gfp	green	60:wt:gfp	n	304.322	hrde1	herma
wt	gfp	green	61:wt:gfp	n	329.916	hrde1	herma
wt	gfp	green	62:wt:gfp	n	225.763	hrde1	herma
wt	gfp	green	63:wt:gfp	n	296.018	hrde1	herma
wt	gfp	green	64:wt:gfp	n	438.138	hrde1	herma
wt	gfp	green	65:wt:gfp	n	194.057	hrde1	herma
wt	gfp	green	66:wt:gfp	n	229.861	hrde1	herma
wt	gfp	green	67:wt:gfp	n	401.834	hrde1	herma
tm1200	ctrl	green	1:tm1200:ctrl	n	501.009	hrde1	herma
tm1200	ctrl	green	2:tm1200:ctrl	n	524.897	hrde1	herma
tm1200	ctrl	green	3:tm1200:ctrl	n	341.429	hrde1	herma
tm1200	ctrl	green	4:tm1200:ctrl	n	472.187	hrde1	herma
tm1200	ctrl	green	5:tm1200:ctrl	n	450.66	hrde1	herma
tm1200	ctrl	green	6:tm1200:ctrl	n	475.916	hrde1	herma
tm1200	ctrl	green	7:tm1200:ctrl	n	435.403	hrde1	herma
tm1200	ctrl	green	8:tm1200:ctrl	y	406.646	hrde1	herma
tm1200	ctrl	green	9:tm1200:ctrl	n	457.63	hrde1	herma
tm1200	ctrl	green	10:tm1200:ctrl	n	485.964	hrde1	herma
tm1200	ctrl	green	11:tm1200:ctrl	n	460.815	hrde1	herma
tm1200	ctrl	green	12:tm1200:ctrl	n	499.955	hrde1	herma
tm1200	ctrl	green	13:tm1200:ctrl	n	363.743	hrde1	herma
tm1200	ctrl	green	14:tm1200:ctrl	n	443.062	hrde1	herma
tm1200	ctrl	green	15:tm1200:ctrl	n	443.896	hrde1	herma
tm1200	ctrl	green	16:tm1200:ctrl	n	446.811	hrde1	herma
tm1200	ctrl	green	17:tm1200:ctrl	n	528.333	hrde1	herma
tm1200	ctrl	green	18:tm1200:ctrl	n	452.946	hrde1	herma
tm1200	ctrl	green	19:tm1200:ctrl	n	409.943	hrde1	herma
tm1200	ctrl	green	20:tm1200:ctrl	n	413.659	hrde1	herma
tm1200	ctrl	green	21:tm1200:ctrl	n	443.301	hrde1	herma
tm1200	ctrl	green	22:tm1200:ctrl	n	362.081	hrde1	herma
tm1200	ctrl	green	23:tm1200:ctrl	n	429.012	hrde1	herma
tm1200	ctrl	green	24:tm1200:ctrl	n	457.008	hrde1	herma
tm1200	ctrl	green	25:tm1200:ctrl	n	394.182	hrde1	herma
tm1200	ctrl	green	26:tm1200:ctrl	n	403.205	hrde1	herma
tm1200	ctrl	green	27:tm1200:ctrl	n	415.944	hrde1	herma
tm1200	ctrl	green	28:tm1200:ctrl	n	435.926	hrde1	herma
tm1200	ctrl	green	29:tm1200:ctrl	n	497.389	hrde1	herma
tm1200	ctrl	green	30:tm1200:ctrl	n	390.196	hrde1	herma
tm1200	ctrl	green	31:tm1200:ctrl	n	433.772	hrde1	herma
tm1200	ctrl	green	32:tm1200:ctrl	n	453.77	hrde1	herma
tm1200	ctrl	green	33:tm1200:ctrl	n	448.546	hrde1	herma
tm1200	ctrl	green	34:tm1200:ctrl	n	366.435	hrde1	herma
tm1200	ctrl	green	35:tm1200:ctrl	n	389.729	hrde1	herma
tm1200	ctrl	green	36:tm1200:ctrl	n	452.584	hrde1	herma
tm1200	ctrl	green	37:tm1200:ctrl	n	351.487	hrde1	herma
tm1200	ctrl	green	38:tm1200:ctrl	n	466.99	hrde1	herma
tm1200	ctrl	green	39:tm1200:ctrl	n	499.003	hrde1	herma
tm1200	ctrl	green	40:tm1200:ctrl	n	473.668	hrde1	herma
tm1200	ctrl	green	41:tm1200:ctrl	n	499.444	hrde1	herma
tm1200	ctrl	green	42:tm1200:ctrl	n	473.814	hrde1	herma
tm1200	ctrl	green	43:tm1200:ctrl	n	443.624	hrde1	herma
tm1200	ctrl	green	44:tm1200:ctrl	n	414.253	hrde1	herma
tm1200	ctrl	green	45:tm1200:ctrl	n	416.021	hrde1	herma
tm1200	ctrl	green	46:tm1200:ctrl	n	463.274	hrde1	herma
tm1200	ctrl	green	47:tm1200:ctrl	n	458.404	hrde1	herma
tm1200	ctrl	green	48:tm1200:ctrl	n	477.346	hrde1	herma
tm1200	ctrl	green	49:tm1200:ctrl	n	468.497	hrde1	herma
tm1200	ctrl	green	50:tm1200:ctrl	n	487.348	hrde1	herma
tm1200	ctrl	green	51:tm1200:ctrl	n	422.908	hrde1	herma
tm1200	ctrl	green	52:tm1200:ctrl	n	418.182	hrde1	herma
tm1200	ctrl	green	53:tm1200:ctrl	n	424.755	hrde1	herma
tm1200	ctrl	green	54:tm1200:ctrl	n	442.867	hrde1	herma
tm1200	ctrl	green	55:tm1200:ctrl	n	379.317	hrde1	herma
tm1200	ctrl	green	56:tm1200:ctrl	n	455.632	hrde1	herma
tm1200	ctrl	green	57:tm1200:ctrl	n	439.189	hrde1	herma
tm1200	ctrl	green	58:tm1200:ctrl	n	495.182	hrde1	herma
tm1200	ctrl	green	59:tm1200:ctrl	n	395.101	hrde1	herma
tm1200	ctrl	green	60:tm1200:ctrl	n	405.213	hrde1	herma
tm1200	ctrl	green	61:tm1200:ctrl	n	479.842	hrde1	herma
tm1200	ctrl	green	62:tm1200:ctrl	n	418.306	hrde1	herma
tm1200	ctrl	green	63:tm1200:ctrl	n	527.039	hrde1	herma
tm1200	ctrl	green	64:tm1200:ctrl	n	414.008	hrde1	herma
tm1200	ctrl	green	65:tm1200:ctrl	n	486.994	hrde1	herma
tm1200	gfp	green	1:tm1200:gfp	n	421.589	hrde1	herma
tm1200	gfp	green	2:tm1200:gfp	n	325.253	hrde1	herma
tm1200	gfp	green	3:tm1200:gfp	n	447.622	hrde1	herma
tm1200	gfp	green	4:tm1200:gfp	n	343.359	hrde1	herma
tm1200	gfp	green	5:tm1200:gfp	n	468.925	hrde1	herma
tm1200	gfp	green	6:tm1200:gfp	n	489.998	hrde1	herma
tm1200	gfp	green	7:tm1200:gfp	n	448.881	hrde1	herma
tm1200	gfp	green	8:tm1200:gfp	n	407.261	hrde1	herma
tm1200	gfp	green	9:tm1200:gfp	n	442.706	hrde1	herma
tm1200	gfp	green	10:tm1200:gfp	n	433.534	hrde1	herma
tm1200	gfp	green	11:tm1200:gfp	n	472.518	hrde1	herma
tm1200	gfp	green	12:tm1200:gfp	n	424.903	hrde1	herma
tm1200	gfp	green	13:tm1200:gfp	n	393.256	hrde1	herma
tm1200	gfp	green	14:tm1200:gfp	n	373.613	hrde1	herma
tm1200	gfp	green	15:tm1200:gfp	n	365.254	hrde1	herma
tm1200	gfp	green	16:tm1200:gfp	n	465.787	hrde1	herma
tm1200	gfp	green	17:tm1200:gfp	n	503.637	hrde1	herma
tm1200	gfp	green	18:tm1200:gfp	n	340.104	hrde1	herma
tm1200	gfp	green	19:tm1200:gfp	n	441.459	hrde1	herma
tm1200	gfp	green	20:tm1200:gfp	y	395.783	hrde1	herma
tm1200	gfp	green	21:tm1200:gfp	n	405.837	hrde1	herma
tm1200	gfp	green	22:tm1200:gfp	n	457.519	hrde1	herma
tm1200	gfp	green	23:tm1200:gfp	n	446.958	hrde1	herma
tm1200	gfp	green	24:tm1200:gfp	n	424.851	hrde1	herma
tm1200	gfp	green	25:tm1200:gfp	n	376.571	hrde1	herma
tm1200	gfp	green	26:tm1200:gfp	n	452.149	hrde1	herma
tm1200	gfp	green	27:tm1200:gfp	n	413.052	hrde1	herma
tm1200	gfp	green	28:tm1200:gfp	n	472.289	hrde1	herma
tm1200	gfp	green	29:tm1200:gfp	n	460.136	hrde1	herma
tm1200	gfp	green	30:tm1200:gfp	n	351.218	hrde1	herma
tm1200	gfp	green	31:tm1200:gfp	n	425.441	hrde1	herma
tm1200	gfp	green	32:tm1200:gfp	n	464.125	hrde1	herma
tm1200	gfp	green	33:tm1200:gfp	n	460.37	hrde1	herma
tm1200	gfp	green	34:tm1200:gfp	n	405.224	hrde1	herma
tm1200	gfp	green	35:tm1200:gfp	n	367.572	hrde1	herma
tm1200	gfp	green	36:tm1200:gfp	n	402.252	hrde1	herma
tm1200	gfp	green	37:tm1200:gfp	n	417.966	hrde1	herma
tm1200	gfp	green	38:tm1200:gfp	n	444.295	hrde1	herma
tm1200	gfp	green	39:tm1200:gfp	n	453.976	hrde1	herma
tm1200	gfp	green	40:tm1200:gfp	n	387.351	hrde1	herma
tm1200	gfp	green	41:tm1200:gfp	n	499.069	hrde1	herma
tm1200	gfp	green	42:tm1200:gfp	n	389.472	hrde1	herma
tm1200	gfp	green	43:tm1200:gfp	n	545.514	hrde1	herma
tm1200	gfp	green	44:tm1200:gfp	n	408.545	hrde1	herma
tm1200	gfp	green	45:tm1200:gfp	n	456.893	hrde1	herma
tm1200	gfp	green	46:tm1200:gfp	n	416.415	hrde1	herma
tm1200	gfp	green	47:tm1200:gfp	n	396.66	hrde1	herma
tm1200	gfp	green	48:tm1200:gfp	n	502.92	hrde1	herma
tm1200	gfp	green	49:tm1200:gfp	n	369.914	hrde1	herma
tm1200	gfp	green	50:tm1200:gfp	n	502.451	hrde1	herma
tm1200	gfp	green	51:tm1200:gfp	n	425.868	hrde1	herma
tm1200	gfp	green	52:tm1200:gfp	n	453.476	hrde1	herma
tm1200	gfp	green	53:tm1200:gfp	n	389.391	hrde1	herma
tm1200	gfp	green	54:tm1200:gfp	n	427.178	hrde1	herma
tm1200	gfp	green	55:tm1200:gfp	n	427.755	hrde1	herma
tm1200	gfp	green	56:tm1200:gfp	n	442.581	hrde1	herma
tm1200	gfp	green	57:tm1200:gfp	n	427.123	hrde1	herma
tm1200	gfp	green	58:tm1200:gfp	n	477.785	hrde1	herma
tm1200	gfp	green	59:tm1200:gfp	n	350.584	hrde1	herma
tm1200	gfp	green	60:tm1200:gfp	n	473.541	hrde1	herma
tm1200	gfp	green	61:tm1200:gfp	n	413.836	hrde1	herma
tm1200	gfp	green	62:tm1200:gfp	n	355.845	hrde1	herma
wt	ctrl	red	1:wt:ctrl	n	250.451	hrde1	herma
wt	ctrl	red	2:wt:ctrl	n	240.228	hrde1	herma
wt	ctrl	red	3:wt:ctrl	n	251.782	hrde1	herma
wt	ctrl	red	4:wt:ctrl	n	239.041	hrde1	herma
wt	ctrl	red	5:wt:ctrl	n	252.653	hrde1	herma
wt	ctrl	red	6:wt:ctrl	n	244.222	hrde1	herma
wt	ctrl	red	7:wt:ctrl	n	254.186	hrde1	herma
wt	ctrl	red	8:wt:ctrl	n	240.62	hrde1	herma
wt	ctrl	red	9:wt:ctrl	n	233.264	hrde1	herma
wt	ctrl	red	10:wt:ctrl	n	239.109	hrde1	herma
wt	ctrl	red	11:wt:ctrl	n	231.851	hrde1	herma
wt	ctrl	red	12:wt:ctrl	n	234.795	hrde1	herma
wt	ctrl	red	13:wt:ctrl	n	260.643	hrde1	herma
wt	ctrl	red	14:wt:ctrl	n	239.793	hrde1	herma
wt	ctrl	red	15:wt:ctrl	n	240.066	hrde1	herma
wt	ctrl	red	16:wt:ctrl	n	239.671	hrde1	herma
wt	ctrl	red	17:wt:ctrl	n	249.547	hrde1	herma
wt	ctrl	red	18:wt:ctrl	n	258.494	hrde1	herma
wt	ctrl	red	19:wt:ctrl	n	244.085	hrde1	herma
wt	ctrl	red	20:wt:ctrl	n	243.722	hrde1	herma
wt	ctrl	red	21:wt:ctrl	n	238.168	hrde1	herma
wt	ctrl	red	22:wt:ctrl	n	248.848	hrde1	herma
wt	ctrl	red	23:wt:ctrl	n	233.876	hrde1	herma
wt	ctrl	red	24:wt:ctrl	n	240.871	hrde1	herma
wt	ctrl	red	25:wt:ctrl	n	279.821	hrde1	herma
wt	ctrl	red	26:wt:ctrl	n	223.701	hrde1	herma
wt	ctrl	red	27:wt:ctrl	n	228.774	hrde1	herma
wt	ctrl	red	28:wt:ctrl	n	240.16	hrde1	herma
wt	ctrl	red	29:wt:ctrl	n	228.3	hrde1	herma
wt	ctrl	red	30:wt:ctrl	n	264.206	hrde1	herma
wt	ctrl	red	31:wt:ctrl	n	233.469	hrde1	herma
wt	ctrl	red	32:wt:ctrl	n	240.649	hrde1	herma
wt	ctrl	red	33:wt:ctrl	n	244.881	hrde1	herma
wt	ctrl	red	34:wt:ctrl	n	242.683	hrde1	herma
wt	ctrl	red	35:wt:ctrl	n	243.673	hrde1	herma
wt	ctrl	red	36:wt:ctrl	n	238.713	hrde1	herma
wt	ctrl	red	37:wt:ctrl	n	247.919	hrde1	herma
wt	ctrl	red	38:wt:ctrl	n	236.554	hrde1	herma
wt	ctrl	red	39:wt:ctrl	n	234.876	hrde1	herma
wt	ctrl	red	40:wt:ctrl	n	231.357	hrde1	herma
wt	ctrl	red	41:wt:ctrl	n	230.022	hrde1	herma
wt	ctrl	red	42:wt:ctrl	n	221.377	hrde1	herma
wt	ctrl	red	43:wt:ctrl	n	245.531	hrde1	herma
wt	ctrl	red	44:wt:ctrl	n	244.357	hrde1	herma
wt	ctrl	red	45:wt:ctrl	n	243.199	hrde1	herma
wt	ctrl	red	46:wt:ctrl	n	237.987	hrde1	herma
wt	ctrl	red	47:wt:ctrl	n	226.058	hrde1	herma
wt	ctrl	red	48:wt:ctrl	n	234.503	hrde1	herma
wt	ctrl	red	49:wt:ctrl	n	237.763	hrde1	herma
wt	ctrl	red	50:wt:ctrl	n	250.738	hrde1	herma
wt	ctrl	red	51:wt:ctrl	n	254.371	hrde1	herma
wt	ctrl	red	52:wt:ctrl	n	238.615	hrde1	herma
wt	ctrl	red	53:wt:ctrl	n	230.577	hrde1	herma
wt	ctrl	red	54:wt:ctrl	n	237.151	hrde1	herma
wt	ctrl	red	55:wt:ctrl	y	231.456	hrde1	herma
wt	ctrl	red	56:wt:ctrl	n	234.915	hrde1	herma
wt	ctrl	red	57:wt:ctrl	n	225.562	hrde1	herma
wt	ctrl	red	58:wt:ctrl	n	241.171	hrde1	herma
wt	ctrl	red	59:wt:ctrl	n	230.812	hrde1	herma
wt	ctrl	red	60:wt:ctrl	n	236.341	hrde1	herma
wt	ctrl	red	61:wt:ctrl	n	234.665	hrde1	herma
wt	ctrl	red	62:wt:ctrl	n	245.036	hrde1	herma
wt	ctrl	red	63:wt:ctrl	n	244.544	hrde1	herma
wt	ctrl	red	64:wt:ctrl	n	238.253	hrde1	herma
wt	ctrl	red	65:wt:ctrl	n	247.747	hrde1	herma
wt	gfp	red	1:wt:gfp	n	257.047	hrde1	herma
wt	gfp	red	2:wt:gfp	n	220.039	hrde1	herma
wt	gfp	red	3:wt:gfp	n	238.753	hrde1	herma
wt	gfp	red	4:wt:gfp	n	249.281	hrde1	herma
wt	gfp	red	5:wt:gfp	n	236.969	hrde1	herma
wt	gfp	red	6:wt:gfp	n	236.667	hrde1	herma
wt	gfp	red	7:wt:gfp	n	248.235	hrde1	herma
wt	gfp	red	8:wt:gfp	n	239.805	hrde1	herma
wt	gfp	red	9:wt:gfp	n	237.497	hrde1	herma
wt	gfp	red	10:wt:gfp	n	250.655	hrde1	herma
wt	gfp	red	11:wt:gfp	n	228.957	hrde1	herma
wt	gfp	red	12:wt:gfp	n	233.442	hrde1	herma
wt	gfp	red	13:wt:gfp	n	247.604	hrde1	herma
wt	gfp	red	14:wt:gfp	n	244.357	hrde1	herma
wt	gfp	red	15:wt:gfp	n	260.272	hrde1	herma
wt	gfp	red	16:wt:gfp	n	239.148	hrde1	herma
wt	gfp	red	17:wt:gfp	n	237.483	hrde1	herma
wt	gfp	red	18:wt:gfp	n	242.897	hrde1	herma
wt	gfp	red	19:wt:gfp	n	244.858	hrde1	herma
wt	gfp	red	20:wt:gfp	n	231.802	hrde1	herma
wt	gfp	red	21:wt:gfp	n	245.922	hrde1	herma
wt	gfp	red	22:wt:gfp	n	250.161	hrde1	herma
wt	gfp	red	23:wt:gfp	n	231.741	hrde1	herma
wt	gfp	red	24:wt:gfp	n	243.095	hrde1	herma
wt	gfp	red	25:wt:gfp	n	243.822	hrde1	herma
wt	gfp	red	26:wt:gfp	n	234.755	hrde1	herma
wt	gfp	red	27:wt:gfp	n	224.135	hrde1	herma
wt	gfp	red	28:wt:gfp	n	237.39	hrde1	herma
wt	gfp	red	29:wt:gfp	n	240.522	hrde1	herma
wt	gfp	red	30:wt:gfp	n	240.954	hrde1	herma
wt	gfp	red	31:wt:gfp	n	238.155	hrde1	herma
wt	gfp	red	32:wt:gfp	n	248.739	hrde1	herma
wt	gfp	red	33:wt:gfp	n	229.5	hrde1	herma
wt	gfp	red	34:wt:gfp	n	242.596	hrde1	herma
wt	gfp	red	35:wt:gfp	n	276.395	hrde1	herma
wt	gfp	red	36:wt:gfp	n	245.856	hrde1	herma
wt	gfp	red	37:wt:gfp	n	244.901	hrde1	herma
wt	gfp	red	38:wt:gfp	n	232.934	hrde1	herma
wt	gfp	red	39:wt:gfp	n	234.529	hrde1	herma
wt	gfp	red	40:wt:gfp	n	250.415	hrde1	herma
wt	gfp	red	41:wt:gfp	n	250.166	hrde1	herma
wt	gfp	red	42:wt:gfp	n	240.37	hrde1	herma
wt	gfp	red	43:wt:gfp	n	235.621	hrde1	herma
wt	gfp	red	44:wt:gfp	n	247.883	hrde1	herma
wt	gfp	red	45:wt:gfp	n	231.818	hrde1	herma
wt	gfp	red	46:wt:gfp	n	248.263	hrde1	herma
wt	gfp	red	47:wt:gfp	n	241.108	hrde1	herma
wt	gfp	red	48:wt:gfp	y	239.749	hrde1	herma
wt	gfp	red	49:wt:gfp	n	256.173	hrde1	herma
wt	gfp	red	50:wt:gfp	n	250.959	hrde1	herma
wt	gfp	red	51:wt:gfp	n	247.096	hrde1	herma
wt	gfp	red	52:wt:gfp	n	244.879	hrde1	herma
wt	gfp	red	53:wt:gfp	n	270.159	hrde1	herma
wt	gfp	red	54:wt:gfp	n	239.09	hrde1	herma
wt	gfp	red	55:wt:gfp	n	250.514	hrde1	herma
wt	gfp	red	56:wt:gfp	n	229.706	hrde1	herma
wt	gfp	red	57:wt:gfp	n	240.746	hrde1	herma
wt	gfp	red	58:wt:gfp	n	243.758	hrde1	herma
wt	gfp	red	59:wt:gfp	n	234.293	hrde1	herma
wt	gfp	red	60:wt:gfp	n	247.802	hrde1	herma
wt	gfp	red	61:wt:gfp	n	237.725	hrde1	herma
wt	gfp	red	62:wt:gfp	n	226.081	hrde1	herma
wt	gfp	red	63:wt:gfp	n	245.3	hrde1	herma
wt	gfp	red	64:wt:gfp	n	234.766	hrde1	herma
wt	gfp	red	65:wt:gfp	n	234.322	hrde1	herma
wt	gfp	red	66:wt:gfp	n	265.967	hrde1	herma
wt	gfp	red	67:wt:gfp	n	240.612	hrde1	herma
tm1200	ctrl	red	1:tm1200:ctrl	n	253.045	hrde1	herma
tm1200	ctrl	red	2:tm1200:ctrl	n	257.685	hrde1	herma
tm1200	ctrl	red	3:tm1200:ctrl	n	245.619	hrde1	herma
tm1200	ctrl	red	4:tm1200:ctrl	n	248.719	hrde1	herma
tm1200	ctrl	red	5:tm1200:ctrl	n	242.761	hrde1	herma
tm1200	ctrl	red	6:tm1200:ctrl	n	242.877	hrde1	herma
tm1200	ctrl	red	7:tm1200:ctrl	n	234.642	hrde1	herma
tm1200	ctrl	red	8:tm1200:ctrl	y	236.917	hrde1	herma
tm1200	ctrl	red	9:tm1200:ctrl	n	262.257	hrde1	herma
tm1200	ctrl	red	10:tm1200:ctrl	n	249.942	hrde1	herma
tm1200	ctrl	red	11:tm1200:ctrl	n	244.253	hrde1	herma
tm1200	ctrl	red	12:tm1200:ctrl	n	254.965	hrde1	herma
tm1200	ctrl	red	13:tm1200:ctrl	n	250.385	hrde1	herma
tm1200	ctrl	red	14:tm1200:ctrl	n	241.165	hrde1	herma
tm1200	ctrl	red	15:tm1200:ctrl	n	257.09	hrde1	herma
tm1200	ctrl	red	16:tm1200:ctrl	n	239.008	hrde1	herma
tm1200	ctrl	red	17:tm1200:ctrl	n	246.323	hrde1	herma
tm1200	ctrl	red	18:tm1200:ctrl	n	242.266	hrde1	herma
tm1200	ctrl	red	19:tm1200:ctrl	n	238.092	hrde1	herma
tm1200	ctrl	red	20:tm1200:ctrl	n	237.766	hrde1	herma
tm1200	ctrl	red	21:tm1200:ctrl	n	244.913	hrde1	herma
tm1200	ctrl	red	22:tm1200:ctrl	n	247.812	hrde1	herma
tm1200	ctrl	red	23:tm1200:ctrl	n	218.911	hrde1	herma
tm1200	ctrl	red	24:tm1200:ctrl	n	247.762	hrde1	herma
tm1200	ctrl	red	25:tm1200:ctrl	n	241.591	hrde1	herma
tm1200	ctrl	red	26:tm1200:ctrl	n	238.818	hrde1	herma
tm1200	ctrl	red	27:tm1200:ctrl	n	233.637	hrde1	herma
tm1200	ctrl	red	28:tm1200:ctrl	n	232.854	hrde1	herma
tm1200	ctrl	red	29:tm1200:ctrl	n	240.386	hrde1	herma
tm1200	ctrl	red	30:tm1200:ctrl	n	256.2	hrde1	herma
tm1200	ctrl	red	31:tm1200:ctrl	n	255.991	hrde1	herma
tm1200	ctrl	red	32:tm1200:ctrl	n	245.621	hrde1	herma
[truncated: 1,657 more rows]
