# Supplementary material for: A genetic framework for RNAi inheritance in Caenorhabditis elegans
Source: EMBO Rep. 2025 Jul 7;26(16):4072–99. doi: 10.1038/s44319-025-00512-7 (PMC12373942; doi:10.1038/s44319-025-00512-7)
Supplement: Supplementary file 12 — Figure EV5 Source Data [file 44319_2025_512_MOESM12_ESM.zip › Figure_EV5/EV5D/F1_males_MFI.csv]

genotype	RNAi	channel	id	image	Mean_Intensity	gene	sex
wt	ctrl	green	1:wt:ctrl	n	386.045	wago1	male
wt	ctrl	green	2:wt:ctrl	n	266.829	wago1	male
wt	ctrl	green	3:wt:ctrl	n	294.811	wago1	male
wt	ctrl	green	4:wt:ctrl	n	314.776	wago1	male
wt	ctrl	green	5:wt:ctrl	n	299.346	wago1	male
wt	ctrl	green	6:wt:ctrl	n	334.758	wago1	male
wt	ctrl	green	7:wt:ctrl	n	349.787	wago1	male
wt	ctrl	green	8:wt:ctrl	n	285.77	wago1	male
wt	ctrl	green	9:wt:ctrl	n	343.199	wago1	male
wt	ctrl	green	10:wt:ctrl	n	305.482	wago1	male
wt	ctrl	green	11:wt:ctrl	n	269.924	wago1	male
wt	ctrl	green	12:wt:ctrl	n	404.348	wago1	male
wt	ctrl	green	13:wt:ctrl	n	289.575	wago1	male
wt	ctrl	green	14:wt:ctrl	n	375.135	wago1	male
wt	ctrl	green	15:wt:ctrl	n	206.719	wago1	male
wt	ctrl	green	16:wt:ctrl	n	291.732	wago1	male
wt	ctrl	green	17:wt:ctrl	n	294.93	wago1	male
wt	ctrl	green	18:wt:ctrl	n	295.795	wago1	male
wt	ctrl	green	19:wt:ctrl	n	317.376	wago1	male
wt	ctrl	green	20:wt:ctrl	n	275.823	wago1	male
wt	ctrl	green	21:wt:ctrl	n	282.881	wago1	male
wt	ctrl	green	22:wt:ctrl	n	293.284	wago1	male
wt	ctrl	green	23:wt:ctrl	n	267.75	wago1	male
wt	ctrl	green	24:wt:ctrl	n	291.097	wago1	male
wt	ctrl	green	25:wt:ctrl	n	277.97	wago1	male
wt	ctrl	green	26:wt:ctrl	n	283.051	wago1	male
wt	ctrl	green	27:wt:ctrl	n	281.42	wago1	male
wt	ctrl	green	28:wt:ctrl	n	258.564	wago1	male
wt	ctrl	green	29:wt:ctrl	n	299.733	wago1	male
wt	ctrl	green	30:wt:ctrl	n	387.519	wago1	male
wt	ctrl	green	31:wt:ctrl	n	271.174	wago1	male
wt	ctrl	green	32:wt:ctrl	n	256.461	wago1	male
wt	ctrl	green	33:wt:ctrl	n	332.348	wago1	male
wt	ctrl	green	34:wt:ctrl	n	259.991	wago1	male
wt	ctrl	green	35:wt:ctrl	n	258.571	wago1	male
wt	ctrl	green	36:wt:ctrl	n	333.595	wago1	male
wt	ctrl	green	37:wt:ctrl	n	314.788	wago1	male
wt	ctrl	green	38:wt:ctrl	n	324.362	wago1	male
wt	ctrl	green	39:wt:ctrl	n	264.668	wago1	male
wt	ctrl	green	40:wt:ctrl	n	385.301	wago1	male
wt	ctrl	green	41:wt:ctrl	n	326.61	wago1	male
wt	ctrl	green	42:wt:ctrl	n	412.462	wago1	male
wt	ctrl	green	43:wt:ctrl	n	275.368	wago1	male
wt	ctrl	green	44:wt:ctrl	n	339.996	wago1	male
wt	ctrl	green	45:wt:ctrl	n	266.178	wago1	male
wt	ctrl	green	46:wt:ctrl	n	291.722	wago1	male
wt	ctrl	green	47:wt:ctrl	n	387.244	wago1	male
wt	ctrl	green	48:wt:ctrl	n	328.773	wago1	male
wt	ctrl	green	49:wt:ctrl	n	249.574	wago1	male
wt	ctrl	green	50:wt:ctrl	n	236.316	wago1	male
wt	ctrl	green	51:wt:ctrl	n	325.248	wago1	male
wt	ctrl	green	52:wt:ctrl	n	273.769	wago1	male
wt	ctrl	green	53:wt:ctrl	n	341.616	wago1	male
wt	ctrl	green	54:wt:ctrl	n	340.555	wago1	male
wt	ctrl	green	55:wt:ctrl	n	282.25	wago1	male
wt	ctrl	green	56:wt:ctrl	n	269.61	wago1	male
wt	ctrl	green	57:wt:ctrl	n	277.475	wago1	male
wt	ctrl	green	58:wt:ctrl	n	290.782	wago1	male
wt	ctrl	green	59:wt:ctrl	n	274.825	wago1	male
wt	ctrl	green	60:wt:ctrl	n	290.117	wago1	male
wt	ctrl	green	61:wt:ctrl	n	298.284	wago1	male
wt	ctrl	green	62:wt:ctrl	n	275.032	wago1	male
wt	ctrl	green	63:wt:ctrl	n	306.671	wago1	male
wt	ctrl	green	64:wt:ctrl	n	374.937	wago1	male
wt	ctrl	green	65:wt:ctrl	n	239.022	wago1	male
wt	ctrl	green	66:wt:ctrl	n	260.068	wago1	male
wt	ctrl	green	67:wt:ctrl	n	302.024	wago1	male
wt	gfp	green	1:wt:gfp	n	158.964	wago1	male
wt	gfp	green	2:wt:gfp	n	148.274	wago1	male
wt	gfp	green	3:wt:gfp	n	122.378	wago1	male
wt	gfp	green	4:wt:gfp	n	178.605	wago1	male
wt	gfp	green	5:wt:gfp	n	191.603	wago1	male
wt	gfp	green	6:wt:gfp	n	136.819	wago1	male
wt	gfp	green	7:wt:gfp	n	229.266	wago1	male
wt	gfp	green	8:wt:gfp	n	248.217	wago1	male
wt	gfp	green	9:wt:gfp	n	266.738	wago1	male
wt	gfp	green	10:wt:gfp	n	146.895	wago1	male
wt	gfp	green	11:wt:gfp	n	132.668	wago1	male
wt	gfp	green	12:wt:gfp	n	177.886	wago1	male
wt	gfp	green	13:wt:gfp	n	176.879	wago1	male
wt	gfp	green	14:wt:gfp	n	181.122	wago1	male
wt	gfp	green	15:wt:gfp	n	155.409	wago1	male
wt	gfp	green	16:wt:gfp	n	126.742	wago1	male
wt	gfp	green	17:wt:gfp	n	207.864	wago1	male
wt	gfp	green	18:wt:gfp	n	182.437	wago1	male
wt	gfp	green	19:wt:gfp	n	143.893	wago1	male
wt	gfp	green	20:wt:gfp	n	181.675	wago1	male
wt	gfp	green	21:wt:gfp	n	144.417	wago1	male
wt	gfp	green	22:wt:gfp	n	267.651	wago1	male
wt	gfp	green	23:wt:gfp	n	141.87	wago1	male
wt	gfp	green	24:wt:gfp	n	173.037	wago1	male
wt	gfp	green	25:wt:gfp	n	199.007	wago1	male
wt	gfp	green	26:wt:gfp	n	146.727	wago1	male
wt	gfp	green	27:wt:gfp	n	240.356	wago1	male
wt	gfp	green	28:wt:gfp	n	206.112	wago1	male
wt	gfp	green	29:wt:gfp	n	203.421	wago1	male
wt	gfp	green	30:wt:gfp	n	149.83	wago1	male
wt	gfp	green	31:wt:gfp	n	153.742	wago1	male
wt	gfp	green	32:wt:gfp	n	187.219	wago1	male
wt	gfp	green	33:wt:gfp	n	239.371	wago1	male
wt	gfp	green	34:wt:gfp	n	184.816	wago1	male
wt	gfp	green	35:wt:gfp	n	124.123	wago1	male
wt	gfp	green	36:wt:gfp	n	140.142	wago1	male
wt	gfp	green	37:wt:gfp	n	196.785	wago1	male
wt	gfp	green	38:wt:gfp	n	251.303	wago1	male
wt	gfp	green	39:wt:gfp	n	181.53	wago1	male
wt	gfp	green	40:wt:gfp	n	158.376	wago1	male
wt	gfp	green	41:wt:gfp	n	225.482	wago1	male
wt	gfp	green	42:wt:gfp	n	219.836	wago1	male
wt	gfp	green	43:wt:gfp	n	155.782	wago1	male
wt	gfp	green	44:wt:gfp	n	244.258	wago1	male
wt	gfp	green	45:wt:gfp	n	238.177	wago1	male
wt	gfp	green	46:wt:gfp	n	150.823	wago1	male
wt	gfp	green	47:wt:gfp	n	181.81	wago1	male
wt	gfp	green	48:wt:gfp	n	152.355	wago1	male
wt	gfp	green	49:wt:gfp	n	128.588	wago1	male
wt	gfp	green	50:wt:gfp	n	167.372	wago1	male
wt	gfp	green	51:wt:gfp	n	135.432	wago1	male
wt	gfp	green	52:wt:gfp	n	186.726	wago1	male
wt	gfp	green	53:wt:gfp	n	164.77	wago1	male
wt	gfp	green	54:wt:gfp	n	150.324	wago1	male
wt	gfp	green	55:wt:gfp	n	139.387	wago1	male
wt	gfp	green	56:wt:gfp	n	157.177	wago1	male
wt	gfp	green	57:wt:gfp	n	138.393	wago1	male
wt	gfp	green	58:wt:gfp	n	161.824	wago1	male
wt	gfp	green	59:wt:gfp	n	181.327	wago1	male
wt	gfp	green	60:wt:gfp	n	152.28	wago1	male
wt	gfp	green	61:wt:gfp	n	129.127	wago1	male
wt	gfp	green	62:wt:gfp	n	146.282	wago1	male
wt	gfp	green	63:wt:gfp	n	180.959	wago1	male
wt	gfp	green	64:wt:gfp	n	184.742	wago1	male
wt	gfp	green	65:wt:gfp	n	208.973	wago1	male
wt	gfp	green	66:wt:gfp	n	267.201	wago1	male
wt	gfp	green	67:wt:gfp	n	131.033	wago1	male
wt	gfp	green	68:wt:gfp	n	170.698	wago1	male
wt	gfp	green	69:wt:gfp	n	197.88	wago1	male
ok1074	ctrl	green	1:ok1074:ctrl	n	300.951	wago1	male
ok1074	ctrl	green	2:ok1074:ctrl	n	374.243	wago1	male
ok1074	ctrl	green	3:ok1074:ctrl	n	357.35	wago1	male
ok1074	ctrl	green	4:ok1074:ctrl	n	463.725	wago1	male
ok1074	ctrl	green	5:ok1074:ctrl	n	299.397	wago1	male
ok1074	ctrl	green	6:ok1074:ctrl	n	315.654	wago1	male
ok1074	ctrl	green	7:ok1074:ctrl	n	383.677	wago1	male
ok1074	ctrl	green	8:ok1074:ctrl	n	326.854	wago1	male
ok1074	ctrl	green	9:ok1074:ctrl	n	326.282	wago1	male
ok1074	ctrl	green	10:ok1074:ctrl	n	307.038	wago1	male
ok1074	ctrl	green	11:ok1074:ctrl	n	303.965	wago1	male
ok1074	ctrl	green	12:ok1074:ctrl	n	367.458	wago1	male
ok1074	ctrl	green	13:ok1074:ctrl	n	324.078	wago1	male
ok1074	ctrl	green	14:ok1074:ctrl	n	399.514	wago1	male
ok1074	ctrl	green	15:ok1074:ctrl	n	286.537	wago1	male
ok1074	ctrl	green	16:ok1074:ctrl	n	373.411	wago1	male
ok1074	ctrl	green	17:ok1074:ctrl	n	350.474	wago1	male
ok1074	ctrl	green	18:ok1074:ctrl	n	328.428	wago1	male
ok1074	ctrl	green	19:ok1074:ctrl	n	269.141	wago1	male
ok1074	ctrl	green	20:ok1074:ctrl	n	323.185	wago1	male
ok1074	ctrl	green	21:ok1074:ctrl	n	339.118	wago1	male
ok1074	ctrl	green	22:ok1074:ctrl	n	332.569	wago1	male
ok1074	ctrl	green	23:ok1074:ctrl	n	363.636	wago1	male
ok1074	ctrl	green	24:ok1074:ctrl	n	377.729	wago1	male
ok1074	ctrl	green	25:ok1074:ctrl	n	366.227	wago1	male
ok1074	ctrl	green	26:ok1074:ctrl	n	341.026	wago1	male
ok1074	ctrl	green	27:ok1074:ctrl	n	304.081	wago1	male
ok1074	ctrl	green	28:ok1074:ctrl	n	342.329	wago1	male
ok1074	ctrl	green	29:ok1074:ctrl	n	373.885	wago1	male
ok1074	ctrl	green	30:ok1074:ctrl	n	358.103	wago1	male
ok1074	ctrl	green	31:ok1074:ctrl	n	276.192	wago1	male
ok1074	ctrl	green	32:ok1074:ctrl	n	305.134	wago1	male
ok1074	ctrl	green	33:ok1074:ctrl	n	325.52	wago1	male
ok1074	ctrl	green	34:ok1074:ctrl	n	335.183	wago1	male
ok1074	ctrl	green	35:ok1074:ctrl	n	334.057	wago1	male
ok1074	ctrl	green	36:ok1074:ctrl	n	317.879	wago1	male
ok1074	ctrl	green	37:ok1074:ctrl	n	310.985	wago1	male
ok1074	ctrl	green	38:ok1074:ctrl	n	313.775	wago1	male
ok1074	ctrl	green	39:ok1074:ctrl	n	335.111	wago1	male
ok1074	ctrl	green	40:ok1074:ctrl	n	309.401	wago1	male
ok1074	ctrl	green	41:ok1074:ctrl	n	303.172	wago1	male
ok1074	ctrl	green	42:ok1074:ctrl	n	282.659	wago1	male
ok1074	ctrl	green	43:ok1074:ctrl	n	269.778	wago1	male
ok1074	ctrl	green	44:ok1074:ctrl	n	286.527	wago1	male
ok1074	ctrl	green	45:ok1074:ctrl	n	321.695	wago1	male
ok1074	ctrl	green	46:ok1074:ctrl	n	277.057	wago1	male
ok1074	ctrl	green	47:ok1074:ctrl	n	323.763	wago1	male
ok1074	ctrl	green	48:ok1074:ctrl	n	287.593	wago1	male
ok1074	ctrl	green	49:ok1074:ctrl	n	320.404	wago1	male
ok1074	ctrl	green	50:ok1074:ctrl	n	399.768	wago1	male
ok1074	ctrl	green	51:ok1074:ctrl	n	286.589	wago1	male
ok1074	ctrl	green	52:ok1074:ctrl	n	449.044	wago1	male
ok1074	ctrl	green	53:ok1074:ctrl	n	296.295	wago1	male
ok1074	ctrl	green	54:ok1074:ctrl	n	304.377	wago1	male
ok1074	ctrl	green	55:ok1074:ctrl	n	291.983	wago1	male
ok1074	ctrl	green	56:ok1074:ctrl	n	424.493	wago1	male
ok1074	ctrl	green	57:ok1074:ctrl	n	304.855	wago1	male
ok1074	ctrl	green	58:ok1074:ctrl	n	329.622	wago1	male
ok1074	ctrl	green	59:ok1074:ctrl	n	350.851	wago1	male
ok1074	gfp	green	1:ok1074:gfp	n	218.79	wago1	male
ok1074	gfp	green	2:ok1074:gfp	n	283.622	wago1	male
ok1074	gfp	green	3:ok1074:gfp	n	274.707	wago1	male
ok1074	gfp	green	4:ok1074:gfp	n	201.596	wago1	male
ok1074	gfp	green	5:ok1074:gfp	n	174.878	wago1	male
ok1074	gfp	green	6:ok1074:gfp	n	193.604	wago1	male
ok1074	gfp	green	7:ok1074:gfp	n	264.492	wago1	male
ok1074	gfp	green	8:ok1074:gfp	n	183.14	wago1	male
ok1074	gfp	green	9:ok1074:gfp	n	163.579	wago1	male
ok1074	gfp	green	10:ok1074:gfp	n	269.574	wago1	male
ok1074	gfp	green	11:ok1074:gfp	n	202.477	wago1	male
ok1074	gfp	green	12:ok1074:gfp	n	218.21	wago1	male
ok1074	gfp	green	13:ok1074:gfp	n	245.615	wago1	male
ok1074	gfp	green	14:ok1074:gfp	n	204.299	wago1	male
ok1074	gfp	green	15:ok1074:gfp	n	177.457	wago1	male
ok1074	gfp	green	16:ok1074:gfp	n	225.996	wago1	male
ok1074	gfp	green	17:ok1074:gfp	n	187.813	wago1	male
ok1074	gfp	green	18:ok1074:gfp	n	148.544	wago1	male
ok1074	gfp	green	19:ok1074:gfp	n	223.663	wago1	male
ok1074	gfp	green	20:ok1074:gfp	n	216.695	wago1	male
ok1074	gfp	green	21:ok1074:gfp	n	292.674	wago1	male
ok1074	gfp	green	22:ok1074:gfp	n	195.864	wago1	male
ok1074	gfp	green	23:ok1074:gfp	n	284.827	wago1	male
ok1074	gfp	green	24:ok1074:gfp	n	262.489	wago1	male
ok1074	gfp	green	25:ok1074:gfp	n	198.501	wago1	male
ok1074	gfp	green	26:ok1074:gfp	n	243.391	wago1	male
ok1074	gfp	green	27:ok1074:gfp	n	202.511	wago1	male
ok1074	gfp	green	28:ok1074:gfp	n	161.883	wago1	male
ok1074	gfp	green	29:ok1074:gfp	n	250.481	wago1	male
ok1074	gfp	green	30:ok1074:gfp	n	323.518	wago1	male
ok1074	gfp	green	31:ok1074:gfp	n	182.877	wago1	male
ok1074	gfp	green	32:ok1074:gfp	n	140.456	wago1	male
ok1074	gfp	green	33:ok1074:gfp	n	145.978	wago1	male
ok1074	gfp	green	34:ok1074:gfp	n	173.241	wago1	male
ok1074	gfp	green	35:ok1074:gfp	n	341.751	wago1	male
ok1074	gfp	green	36:ok1074:gfp	n	197.904	wago1	male
ok1074	gfp	green	37:ok1074:gfp	n	151.775	wago1	male
ok1074	gfp	green	38:ok1074:gfp	n	213.759	wago1	male
ok1074	gfp	green	39:ok1074:gfp	n	208.075	wago1	male
ok1074	gfp	green	40:ok1074:gfp	n	185.255	wago1	male
ok1074	gfp	green	41:ok1074:gfp	n	306.286	wago1	male
ok1074	gfp	green	42:ok1074:gfp	n	180.7	wago1	male
ok1074	gfp	green	43:ok1074:gfp	n	272.046	wago1	male
ok1074	gfp	green	44:ok1074:gfp	n	151.446	wago1	male
ok1074	gfp	green	45:ok1074:gfp	n	229.458	wago1	male
ok1074	gfp	green	46:ok1074:gfp	n	193.147	wago1	male
ok1074	gfp	green	47:ok1074:gfp	n	180.589	wago1	male
ok1074	gfp	green	48:ok1074:gfp	n	210.772	wago1	male
ok1074	gfp	green	49:ok1074:gfp	n	150.103	wago1	male
ok1074	gfp	green	50:ok1074:gfp	n	152.163	wago1	male
ok1074	gfp	green	51:ok1074:gfp	n	260.317	wago1	male
ok1074	gfp	green	52:ok1074:gfp	n	224.734	wago1	male
ok1074	gfp	green	53:ok1074:gfp	n	243.099	wago1	male
ok1074	gfp	green	54:ok1074:gfp	n	188.699	wago1	male
ok1074	gfp	green	55:ok1074:gfp	n	142.956	wago1	male
ok1074	gfp	green	56:ok1074:gfp	n	245.228	wago1	male
ok1074	gfp	green	57:ok1074:gfp	n	186.78	wago1	male
ok1074	gfp	green	58:ok1074:gfp	n	299.547	wago1	male
ok1074	gfp	green	59:ok1074:gfp	n	229.711	wago1	male
ok1074	gfp	green	60:ok1074:gfp	n	283.524	wago1	male
wt	ctrl	red	1:wt:ctrl	n	213.151	wago1	male
wt	ctrl	red	2:wt:ctrl	n	191.061	wago1	male
wt	ctrl	red	3:wt:ctrl	n	189.909	wago1	male
wt	ctrl	red	4:wt:ctrl	n	208.358	wago1	male
wt	ctrl	red	5:wt:ctrl	n	189.641	wago1	male
wt	ctrl	red	6:wt:ctrl	n	192.669	wago1	male
wt	ctrl	red	7:wt:ctrl	n	201.791	wago1	male
wt	ctrl	red	8:wt:ctrl	n	190.822	wago1	male
wt	ctrl	red	9:wt:ctrl	n	219.676	wago1	male
wt	ctrl	red	10:wt:ctrl	n	191.306	wago1	male
wt	ctrl	red	11:wt:ctrl	n	193.246	wago1	male
wt	ctrl	red	12:wt:ctrl	n	223.605	wago1	male
wt	ctrl	red	13:wt:ctrl	n	190.604	wago1	male
wt	ctrl	red	14:wt:ctrl	n	212.589	wago1	male
wt	ctrl	red	15:wt:ctrl	n	187.734	wago1	male
wt	ctrl	red	16:wt:ctrl	n	193.813	wago1	male
wt	ctrl	red	17:wt:ctrl	n	196.175	wago1	male
wt	ctrl	red	18:wt:ctrl	n	182.075	wago1	male
wt	ctrl	red	19:wt:ctrl	n	193.038	wago1	male
wt	ctrl	red	20:wt:ctrl	n	181.016	wago1	male
wt	ctrl	red	21:wt:ctrl	n	182.896	wago1	male
wt	ctrl	red	22:wt:ctrl	n	193.022	wago1	male
wt	ctrl	red	23:wt:ctrl	n	184.715	wago1	male
wt	ctrl	red	24:wt:ctrl	n	189.799	wago1	male
wt	ctrl	red	25:wt:ctrl	n	195.173	wago1	male
wt	ctrl	red	26:wt:ctrl	n	186.698	wago1	male
wt	ctrl	red	27:wt:ctrl	n	188.83	wago1	male
wt	ctrl	red	28:wt:ctrl	n	181.399	wago1	male
wt	ctrl	red	29:wt:ctrl	n	183.446	wago1	male
wt	ctrl	red	30:wt:ctrl	n	230.375	wago1	male
wt	ctrl	red	31:wt:ctrl	n	201.471	wago1	male
wt	ctrl	red	32:wt:ctrl	n	184.252	wago1	male
wt	ctrl	red	33:wt:ctrl	n	213.838	wago1	male
wt	ctrl	red	34:wt:ctrl	n	186.615	wago1	male
wt	ctrl	red	35:wt:ctrl	n	181.215	wago1	male
wt	ctrl	red	36:wt:ctrl	n	184.204	wago1	male
wt	ctrl	red	37:wt:ctrl	n	190.226	wago1	male
wt	ctrl	red	38:wt:ctrl	n	190.249	wago1	male
wt	ctrl	red	39:wt:ctrl	n	188.258	wago1	male
wt	ctrl	red	40:wt:ctrl	n	207.836	wago1	male
wt	ctrl	red	41:wt:ctrl	n	207.21	wago1	male
wt	ctrl	red	42:wt:ctrl	n	232.203	wago1	male
wt	ctrl	red	43:wt:ctrl	n	191.184	wago1	male
wt	ctrl	red	44:wt:ctrl	n	230.491	wago1	male
wt	ctrl	red	45:wt:ctrl	n	174.809	wago1	male
wt	ctrl	red	46:wt:ctrl	n	189.391	wago1	male
wt	ctrl	red	47:wt:ctrl	n	234.508	wago1	male
wt	ctrl	red	48:wt:ctrl	n	197.622	wago1	male
wt	ctrl	red	49:wt:ctrl	n	173.599	wago1	male
wt	ctrl	red	50:wt:ctrl	n	186.153	wago1	male
wt	ctrl	red	51:wt:ctrl	n	198.738	wago1	male
wt	ctrl	red	52:wt:ctrl	n	174.537	wago1	male
wt	ctrl	red	53:wt:ctrl	n	197.154	wago1	male
wt	ctrl	red	54:wt:ctrl	n	212.863	wago1	male
wt	ctrl	red	55:wt:ctrl	n	185.787	wago1	male
wt	ctrl	red	56:wt:ctrl	n	176.349	wago1	male
wt	ctrl	red	57:wt:ctrl	n	183.856	wago1	male
wt	ctrl	red	58:wt:ctrl	n	193.479	wago1	male
wt	ctrl	red	59:wt:ctrl	n	188.016	wago1	male
wt	ctrl	red	60:wt:ctrl	n	189.473	wago1	male
wt	ctrl	red	61:wt:ctrl	n	195.485	wago1	male
wt	ctrl	red	62:wt:ctrl	n	186.238	wago1	male
wt	ctrl	red	63:wt:ctrl	n	191.886	wago1	male
wt	ctrl	red	64:wt:ctrl	n	210.225	wago1	male
wt	ctrl	red	65:wt:ctrl	n	176.3	wago1	male
wt	ctrl	red	66:wt:ctrl	n	188.451	wago1	male
wt	ctrl	red	67:wt:ctrl	n	195.311	wago1	male
wt	gfp	red	1:wt:gfp	n	157.034	wago1	male
wt	gfp	red	2:wt:gfp	n	175.702	wago1	male
wt	gfp	red	3:wt:gfp	n	166.883	wago1	male
wt	gfp	red	4:wt:gfp	n	207.44	wago1	male
wt	gfp	red	5:wt:gfp	n	166.591	wago1	male
wt	gfp	red	6:wt:gfp	n	202.966	wago1	male
wt	gfp	red	7:wt:gfp	n	182.423	wago1	male
wt	gfp	red	8:wt:gfp	n	200.504	wago1	male
wt	gfp	red	9:wt:gfp	n	180.427	wago1	male
wt	gfp	red	10:wt:gfp	n	168.481	wago1	male
wt	gfp	red	11:wt:gfp	n	187.397	wago1	male
wt	gfp	red	12:wt:gfp	n	194.119	wago1	male
wt	gfp	red	13:wt:gfp	n	173.817	wago1	male
wt	gfp	red	14:wt:gfp	n	166.146	wago1	male
wt	gfp	red	15:wt:gfp	n	165.462	wago1	male
wt	gfp	red	16:wt:gfp	n	176.005	wago1	male
wt	gfp	red	17:wt:gfp	n	180.799	wago1	male
wt	gfp	red	18:wt:gfp	n	182.582	wago1	male
wt	gfp	red	19:wt:gfp	n	165.413	wago1	male
wt	gfp	red	20:wt:gfp	n	165.066	wago1	male
wt	gfp	red	21:wt:gfp	n	203.675	wago1	male
wt	gfp	red	22:wt:gfp	n	173.888	wago1	male
wt	gfp	red	23:wt:gfp	n	170.422	wago1	male
wt	gfp	red	24:wt:gfp	n	152.464	wago1	male
wt	gfp	red	25:wt:gfp	n	171.236	wago1	male
wt	gfp	red	26:wt:gfp	n	202.104	wago1	male
wt	gfp	red	27:wt:gfp	n	178.534	wago1	male
wt	gfp	red	28:wt:gfp	n	169.729	wago1	male
wt	gfp	red	29:wt:gfp	n	178.49	wago1	male
wt	gfp	red	30:wt:gfp	n	188.443	wago1	male
wt	gfp	red	31:wt:gfp	n	179.865	wago1	male
wt	gfp	red	32:wt:gfp	n	195.547	wago1	male
wt	gfp	red	33:wt:gfp	n	196.886	wago1	male
wt	gfp	red	34:wt:gfp	n	163.712	wago1	male
wt	gfp	red	35:wt:gfp	n	166.539	wago1	male
wt	gfp	red	36:wt:gfp	n	186.11	wago1	male
wt	gfp	red	37:wt:gfp	n	171.947	wago1	male
wt	gfp	red	38:wt:gfp	n	194.559	wago1	male
wt	gfp	red	39:wt:gfp	n	172.846	wago1	male
wt	gfp	red	40:wt:gfp	n	190.392	wago1	male
wt	gfp	red	41:wt:gfp	n	175.061	wago1	male
wt	gfp	red	42:wt:gfp	n	205.94	wago1	male
wt	gfp	red	43:wt:gfp	n	173.625	wago1	male
wt	gfp	red	44:wt:gfp	n	170.864	wago1	male
wt	gfp	red	45:wt:gfp	n	181.885	wago1	male
wt	gfp	red	46:wt:gfp	n	176.537	wago1	male
wt	gfp	red	47:wt:gfp	n	170.572	wago1	male
wt	gfp	red	48:wt:gfp	n	181.394	wago1	male
wt	gfp	red	49:wt:gfp	n	168.727	wago1	male
wt	gfp	red	50:wt:gfp	n	169.8	wago1	male
wt	gfp	red	51:wt:gfp	n	169.513	wago1	male
wt	gfp	red	52:wt:gfp	n	175.2	wago1	male
wt	gfp	red	53:wt:gfp	n	181.13	wago1	male
wt	gfp	red	54:wt:gfp	n	162.832	wago1	male
wt	gfp	red	55:wt:gfp	n	199.677	wago1	male
wt	gfp	red	56:wt:gfp	n	176.536	wago1	male
wt	gfp	red	57:wt:gfp	n	179.007	wago1	male
wt	gfp	red	58:wt:gfp	n	172.777	wago1	male
wt	gfp	red	59:wt:gfp	n	178.893	wago1	male
wt	gfp	red	60:wt:gfp	n	184.283	wago1	male
wt	gfp	red	61:wt:gfp	n	171.48	wago1	male
wt	gfp	red	62:wt:gfp	n	183.037	wago1	male
wt	gfp	red	63:wt:gfp	n	174.072	wago1	male
wt	gfp	red	64:wt:gfp	n	181.214	wago1	male
wt	gfp	red	65:wt:gfp	n	176.581	wago1	male
wt	gfp	red	66:wt:gfp	n	195.509	wago1	male
wt	gfp	red	67:wt:gfp	n	175.553	wago1	male
wt	gfp	red	68:wt:gfp	n	178.003	wago1	male
wt	gfp	red	69:wt:gfp	n	177.213	wago1	male
ok1074	ctrl	red	1:ok1074:ctrl	n	190.268	wago1	male
ok1074	ctrl	red	2:ok1074:ctrl	n	215.081	wago1	male
ok1074	ctrl	red	3:ok1074:ctrl	n	201.628	wago1	male
ok1074	ctrl	red	4:ok1074:ctrl	n	241.501	wago1	male
ok1074	ctrl	red	5:ok1074:ctrl	n	186.039	wago1	male
ok1074	ctrl	red	6:ok1074:ctrl	n	179.074	wago1	male
ok1074	ctrl	red	7:ok1074:ctrl	n	194.811	wago1	male
ok1074	ctrl	red	8:ok1074:ctrl	n	193.949	wago1	male
ok1074	ctrl	red	9:ok1074:ctrl	n	196.906	wago1	male
ok1074	ctrl	red	10:ok1074:ctrl	n	183.419	wago1	male
ok1074	ctrl	red	11:ok1074:ctrl	n	190.578	wago1	male
ok1074	ctrl	red	12:ok1074:ctrl	n	197.714	wago1	male
ok1074	ctrl	red	13:ok1074:ctrl	n	186.962	wago1	male
ok1074	ctrl	red	14:ok1074:ctrl	n	225.684	wago1	male
ok1074	ctrl	red	15:ok1074:ctrl	n	179.103	wago1	male
ok1074	ctrl	red	16:ok1074:ctrl	n	204.056	wago1	male
ok1074	ctrl	red	17:ok1074:ctrl	n	200.549	wago1	male
ok1074	ctrl	red	18:ok1074:ctrl	n	198.617	wago1	male
ok1074	ctrl	red	19:ok1074:ctrl	n	182.349	wago1	male
ok1074	ctrl	red	20:ok1074:ctrl	n	193.53	wago1	male
ok1074	ctrl	red	21:ok1074:ctrl	n	185.504	wago1	male
ok1074	ctrl	red	22:ok1074:ctrl	n	191.52	wago1	male
ok1074	ctrl	red	23:ok1074:ctrl	n	193.898	wago1	male
ok1074	ctrl	red	24:ok1074:ctrl	n	186.5	wago1	male
ok1074	ctrl	red	25:ok1074:ctrl	n	204.736	wago1	male
ok1074	ctrl	red	26:ok1074:ctrl	n	189.469	wago1	male
ok1074	ctrl	red	27:ok1074:ctrl	n	180.075	wago1	male
ok1074	ctrl	red	28:ok1074:ctrl	n	186.035	wago1	male
ok1074	ctrl	red	29:ok1074:ctrl	n	181.194	wago1	male
ok1074	ctrl	red	30:ok1074:ctrl	n	205.976	wago1	male
ok1074	ctrl	red	31:ok1074:ctrl	n	168.279	wago1	male
ok1074	ctrl	red	32:ok1074:ctrl	n	172.362	wago1	male
ok1074	ctrl	red	33:ok1074:ctrl	n	172.191	wago1	male
ok1074	ctrl	red	34:ok1074:ctrl	n	210.558	wago1	male
ok1074	ctrl	red	35:ok1074:ctrl	n	186.453	wago1	male
ok1074	ctrl	red	36:ok1074:ctrl	n	186.939	wago1	male
ok1074	ctrl	red	37:ok1074:ctrl	n	192.279	wago1	male
ok1074	ctrl	red	38:ok1074:ctrl	n	179.493	wago1	male
ok1074	ctrl	red	39:ok1074:ctrl	n	181.065	wago1	male
ok1074	ctrl	red	40:ok1074:ctrl	n	190.516	wago1	male
ok1074	ctrl	red	41:ok1074:ctrl	n	187.841	wago1	male
ok1074	ctrl	red	42:ok1074:ctrl	n	173.219	wago1	male
ok1074	ctrl	red	43:ok1074:ctrl	n	165.994	wago1	male
ok1074	ctrl	red	44:ok1074:ctrl	n	173.361	wago1	male
ok1074	ctrl	red	45:ok1074:ctrl	n	197.775	wago1	male
ok1074	ctrl	red	46:ok1074:ctrl	n	181.886	wago1	male
ok1074	ctrl	red	47:ok1074:ctrl	n	182.836	wago1	male
ok1074	ctrl	red	48:ok1074:ctrl	n	182.645	wago1	male
ok1074	ctrl	red	49:ok1074:ctrl	n	185.612	wago1	male
ok1074	ctrl	red	50:ok1074:ctrl	n	227.002	wago1	male
ok1074	ctrl	red	51:ok1074:ctrl	n	168.046	wago1	male
ok1074	ctrl	red	52:ok1074:ctrl	n	232.015	wago1	male
ok1074	ctrl	red	53:ok1074:ctrl	n	184.405	wago1	male
ok1074	ctrl	red	54:ok1074:ctrl	n	178.066	wago1	male
ok1074	ctrl	red	55:ok1074:ctrl	n	183.092	wago1	male
ok1074	ctrl	red	56:ok1074:ctrl	n	231.618	wago1	male
ok1074	ctrl	red	57:ok1074:ctrl	n	192.963	wago1	male
ok1074	ctrl	red	58:ok1074:ctrl	n	192.644	wago1	male
ok1074	ctrl	red	59:ok1074:ctrl	n	184.21	wago1	male
ok1074	gfp	red	1:ok1074:gfp	n	183.811	wago1	male
ok1074	gfp	red	2:ok1074:gfp	n	185.003	wago1	male
ok1074	gfp	red	3:ok1074:gfp	n	188.239	wago1	male
ok1074	gfp	red	4:ok1074:gfp	n	194.368	wago1	male
ok1074	gfp	red	5:ok1074:gfp	n	180.564	wago1	male
ok1074	gfp	red	6:ok1074:gfp	n	198.686	wago1	male
ok1074	gfp	red	7:ok1074:gfp	n	181.988	wago1	male
ok1074	gfp	red	8:ok1074:gfp	n	201.969	wago1	male
ok1074	gfp	red	9:ok1074:gfp	n	189.33	wago1	male
ok1074	gfp	red	10:ok1074:gfp	n	198.027	wago1	male
ok1074	gfp	red	11:ok1074:gfp	n	194.074	wago1	male
ok1074	gfp	red	12:ok1074:gfp	n	179.892	wago1	male
ok1074	gfp	red	13:ok1074:gfp	n	183.026	wago1	male
ok1074	gfp	red	14:ok1074:gfp	n	173.632	wago1	male
ok1074	gfp	red	15:ok1074:gfp	n	179.287	wago1	male
ok1074	gfp	red	16:ok1074:gfp	n	191.957	wago1	male
ok1074	gfp	red	17:ok1074:gfp	n	186.802	wago1	male
ok1074	gfp	red	18:ok1074:gfp	n	181.916	wago1	male
ok1074	gfp	red	19:ok1074:gfp	n	223.775	wago1	male
ok1074	gfp	red	20:ok1074:gfp	n	208.774	wago1	male
ok1074	gfp	red	21:ok1074:gfp	n	188.247	wago1	male
ok1074	gfp	red	22:ok1074:gfp	n	185.114	wago1	male
ok1074	gfp	red	23:ok1074:gfp	n	177.8	wago1	male
ok1074	gfp	red	24:ok1074:gfp	n	176.45	wago1	male
ok1074	gfp	red	25:ok1074:gfp	n	231.693	wago1	male
ok1074	gfp	red	26:ok1074:gfp	n	197.642	wago1	male
ok1074	gfp	red	27:ok1074:gfp	n	221.106	wago1	male
ok1074	gfp	red	28:ok1074:gfp	n	184.957	wago1	male
ok1074	gfp	red	29:ok1074:gfp	n	181.326	wago1	male
ok1074	gfp	red	30:ok1074:gfp	n	188.262	wago1	male
ok1074	gfp	red	31:ok1074:gfp	n	178.635	wago1	male
ok1074	gfp	red	32:ok1074:gfp	n	188.937	wago1	male
ok1074	gfp	red	33:ok1074:gfp	n	204.235	wago1	male
ok1074	gfp	red	34:ok1074:gfp	n	186.981	wago1	male
ok1074	gfp	red	35:ok1074:gfp	n	211.179	wago1	male
ok1074	gfp	red	36:ok1074:gfp	n	184.634	wago1	male
ok1074	gfp	red	37:ok1074:gfp	n	169.788	wago1	male
ok1074	gfp	red	38:ok1074:gfp	n	191.108	wago1	male
ok1074	gfp	red	39:ok1074:gfp	n	172.974	wago1	male
ok1074	gfp	red	40:ok1074:gfp	n	186.068	wago1	male
ok1074	gfp	red	41:ok1074:gfp	n	211.814	wago1	male
ok1074	gfp	red	42:ok1074:gfp	n	182.479	wago1	male
ok1074	gfp	red	43:ok1074:gfp	n	205.128	wago1	male
ok1074	gfp	red	44:ok1074:gfp	n	186.423	wago1	male
ok1074	gfp	red	45:ok1074:gfp	n	213.053	wago1	male
ok1074	gfp	red	46:ok1074:gfp	n	205.125	wago1	male
ok1074	gfp	red	47:ok1074:gfp	n	180.186	wago1	male
ok1074	gfp	red	48:ok1074:gfp	n	188.215	wago1	male
ok1074	gfp	red	49:ok1074:gfp	n	182.004	wago1	male
ok1074	gfp	red	50:ok1074:gfp	n	186.165	wago1	male
ok1074	gfp	red	51:ok1074:gfp	n	179.591	wago1	male
ok1074	gfp	red	52:ok1074:gfp	n	179.826	wago1	male
ok1074	gfp	red	53:ok1074:gfp	n	215.067	wago1	male
ok1074	gfp	red	54:ok1074:gfp	n	186.951	wago1	male
ok1074	gfp	red	55:ok1074:gfp	n	169.52	wago1	male
ok1074	gfp	red	56:ok1074:gfp	n	179.312	wago1	male
ok1074	gfp	red	57:ok1074:gfp	n	188.934	wago1	male
ok1074	gfp	red	58:ok1074:gfp	n	192.525	wago1	male
ok1074	gfp	red	59:ok1074:gfp	n	176.71	wago1	male
ok1074	gfp	red	60:ok1074:gfp	n	191.837	wago1	male
pk1673	ctrl	green	1:pk1673:ctrl	n	302.674	wago3	male
pk1673	ctrl	green	2:pk1673:ctrl	n	304.79	wago3	male
pk1673	ctrl	green	3:pk1673:ctrl	n	289.024	wago3	male
pk1673	ctrl	green	4:pk1673:ctrl	n	281.147	wago3	male
pk1673	ctrl	green	5:pk1673:ctrl	n	323.126	wago3	male
pk1673	ctrl	green	6:pk1673:ctrl	n	277.627	wago3	male
pk1673	ctrl	green	7:pk1673:ctrl	n	319.577	wago3	male
pk1673	ctrl	green	8:pk1673:ctrl	n	292.639	wago3	male
pk1673	ctrl	green	9:pk1673:ctrl	n	259.447	wago3	male
pk1673	ctrl	green	10:pk1673:ctrl	n	285.177	wago3	male
pk1673	ctrl	green	11:pk1673:ctrl	n	303.293	wago3	male
pk1673	ctrl	green	12:pk1673:ctrl	n	292.562	wago3	male
pk1673	ctrl	green	13:pk1673:ctrl	n	284.863	wago3	male
pk1673	ctrl	green	14:pk1673:ctrl	n	285.182	wago3	male
pk1673	ctrl	green	15:pk1673:ctrl	n	330.556	wago3	male
pk1673	ctrl	green	16:pk1673:ctrl	n	316.579	wago3	male
pk1673	ctrl	green	17:pk1673:ctrl	n	267.576	wago3	male
pk1673	ctrl	green	18:pk1673:ctrl	n	314.191	wago3	male
pk1673	ctrl	green	19:pk1673:ctrl	n	300.481	wago3	male
pk1673	ctrl	green	20:pk1673:ctrl	n	314.514	wago3	male
pk1673	ctrl	green	21:pk1673:ctrl	n	294.005	wago3	male
pk1673	ctrl	green	22:pk1673:ctrl	n	304.269	wago3	male
pk1673	ctrl	green	23:pk1673:ctrl	n	293.796	wago3	male
pk1673	ctrl	green	24:pk1673:ctrl	n	299.971	wago3	male
pk1673	ctrl	green	25:pk1673:ctrl	n	307.025	wago3	male
pk1673	ctrl	green	26:pk1673:ctrl	n	276.272	wago3	male
pk1673	ctrl	green	27:pk1673:ctrl	n	276.764	wago3	male
pk1673	ctrl	green	28:pk1673:ctrl	n	363.251	wago3	male
pk1673	ctrl	green	29:pk1673:ctrl	n	328.025	wago3	male
pk1673	ctrl	green	30:pk1673:ctrl	n	311.025	wago3	male
pk1673	ctrl	green	31:pk1673:ctrl	n	245.948	wago3	male
pk1673	ctrl	green	32:pk1673:ctrl	n	277.117	wago3	male
pk1673	ctrl	green	33:pk1673:ctrl	n	256.18	wago3	male
pk1673	ctrl	green	34:pk1673:ctrl	n	315.81	wago3	male
pk1673	ctrl	green	35:pk1673:ctrl	n	296.923	wago3	male
pk1673	ctrl	green	36:pk1673:ctrl	n	261.708	wago3	male
pk1673	ctrl	green	37:pk1673:ctrl	n	347.569	wago3	male
pk1673	ctrl	green	38:pk1673:ctrl	n	286.953	wago3	male
pk1673	ctrl	green	39:pk1673:ctrl	n	317.075	wago3	male
pk1673	ctrl	green	40:pk1673:ctrl	n	262.078	wago3	male
pk1673	ctrl	green	41:pk1673:ctrl	n	292.268	wago3	male
pk1673	ctrl	green	42:pk1673:ctrl	n	282.684	wago3	male
pk1673	ctrl	green	43:pk1673:ctrl	n	298.999	wago3	male
pk1673	ctrl	green	44:pk1673:ctrl	n	328.831	wago3	male
pk1673	ctrl	green	45:pk1673:ctrl	n	275.611	wago3	male
pk1673	ctrl	green	46:pk1673:ctrl	n	285.969	wago3	male
pk1673	ctrl	green	47:pk1673:ctrl	n	281.137	wago3	male
pk1673	ctrl	green	48:pk1673:ctrl	n	266.536	wago3	male
pk1673	ctrl	green	49:pk1673:ctrl	n	265.463	wago3	male
pk1673	ctrl	green	50:pk1673:ctrl	n	241.773	wago3	male
pk1673	ctrl	green	51:pk1673:ctrl	n	269.912	wago3	male
pk1673	ctrl	green	52:pk1673:ctrl	n	333.944	wago3	male
pk1673	ctrl	green	53:pk1673:ctrl	n	266.606	wago3	male
pk1673	ctrl	green	54:pk1673:ctrl	n	313.941	wago3	male
pk1673	ctrl	green	55:pk1673:ctrl	n	313.93	wago3	male
pk1673	ctrl	green	56:pk1673:ctrl	n	292.035	wago3	male
pk1673	ctrl	green	57:pk1673:ctrl	n	289.432	wago3	male
pk1673	ctrl	green	58:pk1673:ctrl	n	365.838	wago3	male
pk1673	ctrl	green	59:pk1673:ctrl	n	275.591	wago3	male
pk1673	ctrl	green	60:pk1673:ctrl	n	286.566	wago3	male
pk1673	ctrl	green	61:pk1673:ctrl	n	266.93	wago3	male
pk1673	ctrl	green	62:pk1673:ctrl	n	296.432	wago3	male
pk1673	ctrl	green	63:pk1673:ctrl	n	344.809	wago3	male
pk1673	ctrl	green	64:pk1673:ctrl	n	286.397	wago3	male
pk1673	ctrl	green	65:pk1673:ctrl	n	276.953	wago3	male
pk1673	ctrl	green	66:pk1673:ctrl	n	288.022	wago3	male
pk1673	ctrl	green	67:pk1673:ctrl	n	333.015	wago3	male
pk1673	ctrl	green	68:pk1673:ctrl	n	285.052	wago3	male
pk1673	ctrl	green	69:pk1673:ctrl	n	283.473	wago3	male
wt	ctrl	green	1:wt:ctrl	n	280.909	wago3	male
wt	ctrl	green	2:wt:ctrl	n	304.229	wago3	male
wt	ctrl	green	3:wt:ctrl	n	275.168	wago3	male
wt	ctrl	green	4:wt:ctrl	n	349.394	wago3	male
wt	ctrl	green	5:wt:ctrl	n	267.138	wago3	male
wt	ctrl	green	6:wt:ctrl	n	280.31	wago3	male
wt	ctrl	green	7:wt:ctrl	n	389.317	wago3	male
wt	ctrl	green	8:wt:ctrl	n	294.289	wago3	male
wt	ctrl	green	9:wt:ctrl	n	317.562	wago3	male
wt	ctrl	green	10:wt:ctrl	n	288.293	wago3	male
wt	ctrl	green	11:wt:ctrl	n	294.475	wago3	male
wt	ctrl	green	12:wt:ctrl	n	347.607	wago3	male
wt	ctrl	green	13:wt:ctrl	n	279.519	wago3	male
wt	ctrl	green	14:wt:ctrl	n	293.959	wago3	male
wt	ctrl	green	15:wt:ctrl	n	305.895	wago3	male
wt	ctrl	green	16:wt:ctrl	n	271.365	wago3	male
wt	ctrl	green	17:wt:ctrl	n	379.232	wago3	male
wt	ctrl	green	18:wt:ctrl	n	271.652	wago3	male
wt	ctrl	green	19:wt:ctrl	n	356.722	wago3	male
wt	ctrl	green	20:wt:ctrl	n	285.834	wago3	male
wt	ctrl	green	21:wt:ctrl	n	324.152	wago3	male
wt	ctrl	green	22:wt:ctrl	n	322.88	wago3	male
wt	ctrl	green	23:wt:ctrl	n	365.373	wago3	male
wt	ctrl	green	24:wt:ctrl	n	306.26	wago3	male
wt	ctrl	green	25:wt:ctrl	n	359.143	wago3	male
wt	ctrl	green	26:wt:ctrl	n	279.129	wago3	male
wt	ctrl	green	27:wt:ctrl	n	333.642	wago3	male
wt	ctrl	green	28:wt:ctrl	n	245.685	wago3	male
wt	ctrl	green	29:wt:ctrl	n	264.219	wago3	male
wt	ctrl	green	30:wt:ctrl	n	338.077	wago3	male
wt	ctrl	green	31:wt:ctrl	n	311.84	wago3	male
wt	ctrl	green	32:wt:ctrl	n	389.646	wago3	male
wt	ctrl	green	33:wt:ctrl	n	267.664	wago3	male
wt	ctrl	green	34:wt:ctrl	n	262.164	wago3	male
wt	ctrl	green	35:wt:ctrl	n	352.868	wago3	male
wt	ctrl	green	36:wt:ctrl	n	317.179	wago3	male
wt	ctrl	green	37:wt:ctrl	n	383.562	wago3	male
wt	ctrl	green	38:wt:ctrl	n	293.276	wago3	male
wt	ctrl	green	39:wt:ctrl	n	283.738	wago3	male
wt	ctrl	green	40:wt:ctrl	n	295.706	wago3	male
wt	ctrl	green	41:wt:ctrl	n	232.749	wago3	male
wt	ctrl	green	42:wt:ctrl	n	358.256	wago3	male
wt	ctrl	green	43:wt:ctrl	n	315.544	wago3	male
wt	ctrl	green	44:wt:ctrl	n	299.991	wago3	male
wt	ctrl	green	45:wt:ctrl	n	309.791	wago3	male
wt	ctrl	green	46:wt:ctrl	n	321.041	wago3	male
wt	ctrl	green	47:wt:ctrl	n	225.438	wago3	male
wt	ctrl	green	48:wt:ctrl	n	249.768	wago3	male
wt	ctrl	green	49:wt:ctrl	n	267.207	wago3	male
wt	ctrl	green	50:wt:ctrl	n	291.845	wago3	male
wt	ctrl	green	51:wt:ctrl	n	311.983	wago3	male
wt	ctrl	green	52:wt:ctrl	n	344.668	wago3	male
wt	ctrl	green	53:wt:ctrl	n	323.036	wago3	male
wt	ctrl	green	54:wt:ctrl	n	361.983	wago3	male
wt	ctrl	green	55:wt:ctrl	n	240.673	wago3	male
wt	ctrl	green	56:wt:ctrl	n	310.161	wago3	male
wt	ctrl	green	57:wt:ctrl	n	340.916	wago3	male
wt	ctrl	green	58:wt:ctrl	n	290.376	wago3	male
wt	ctrl	green	59:wt:ctrl	n	330.102	wago3	male
wt	ctrl	green	60:wt:ctrl	n	331.517	wago3	male
wt	ctrl	green	61:wt:ctrl	n	285.927	wago3	male
wt	ctrl	green	62:wt:ctrl	n	259.384	wago3	male
wt	ctrl	green	63:wt:ctrl	n	252.731	wago3	male
wt	ctrl	green	64:wt:ctrl	n	235.652	wago3	male
pk1673	gfp	green	1:pk1673:gfp	n	178.974	wago3	male
pk1673	gfp	green	2:pk1673:gfp	n	300.197	wago3	male
pk1673	gfp	green	3:pk1673:gfp	n	164.332	wago3	male
pk1673	gfp	green	4:pk1673:gfp	n	308.153	wago3	male
pk1673	gfp	green	5:pk1673:gfp	n	300.303	wago3	male
pk1673	gfp	green	6:pk1673:gfp	n	275.338	wago3	male
pk1673	gfp	green	7:pk1673:gfp	n	257.424	wago3	male
pk1673	gfp	green	8:pk1673:gfp	n	301.497	wago3	male
pk1673	gfp	green	9:pk1673:gfp	n	391.624	wago3	male
pk1673	gfp	green	10:pk1673:gfp	n	269.928	wago3	male
pk1673	gfp	green	11:pk1673:gfp	n	312.603	wago3	male
pk1673	gfp	green	12:pk1673:gfp	n	278.943	wago3	male
pk1673	gfp	green	13:pk1673:gfp	n	360.045	wago3	male
pk1673	gfp	green	14:pk1673:gfp	n	286.162	wago3	male
pk1673	gfp	green	15:pk1673:gfp	n	371.644	wago3	male
pk1673	gfp	green	16:pk1673:gfp	n	312.512	wago3	male
pk1673	gfp	green	17:pk1673:gfp	n	268.266	wago3	male
pk1673	gfp	green	18:pk1673:gfp	n	287.495	wago3	male
pk1673	gfp	green	19:pk1673:gfp	n	281.577	wago3	male
pk1673	gfp	green	20:pk1673:gfp	n	277.061	wago3	male
pk1673	gfp	green	21:pk1673:gfp	n	304.514	wago3	male
pk1673	gfp	green	22:pk1673:gfp	n	372.768	wago3	male
pk1673	gfp	green	23:pk1673:gfp	n	335.262	wago3	male
pk1673	gfp	green	24:pk1673:gfp	n	289.68	wago3	male
pk1673	gfp	green	25:pk1673:gfp	n	292.903	wago3	male
pk1673	gfp	green	26:pk1673:gfp	n	347.229	wago3	male
pk1673	gfp	green	27:pk1673:gfp	n	271.605	wago3	male
pk1673	gfp	green	28:pk1673:gfp	n	208.864	wago3	male
pk1673	gfp	green	29:pk1673:gfp	n	271.212	wago3	male
pk1673	gfp	green	30:pk1673:gfp	n	251.601	wago3	male
pk1673	gfp	green	31:pk1673:gfp	n	313.025	wago3	male
pk1673	gfp	green	32:pk1673:gfp	n	384.56	wago3	male
pk1673	gfp	green	33:pk1673:gfp	n	210.871	wago3	male
pk1673	gfp	green	34:pk1673:gfp	n	256.637	wago3	male
pk1673	gfp	green	35:pk1673:gfp	n	257.28	wago3	male
pk1673	gfp	green	36:pk1673:gfp	n	286.457	wago3	male
pk1673	gfp	green	37:pk1673:gfp	n	271.071	wago3	male
pk1673	gfp	green	38:pk1673:gfp	n	320.337	wago3	male
pk1673	gfp	green	39:pk1673:gfp	n	328.173	wago3	male
pk1673	gfp	green	40:pk1673:gfp	n	322.861	wago3	male
pk1673	gfp	green	41:pk1673:gfp	n	273.83	wago3	male
pk1673	gfp	green	42:pk1673:gfp	n	339.101	wago3	male
pk1673	gfp	green	43:pk1673:gfp	n	276.227	wago3	male
pk1673	gfp	green	44:pk1673:gfp	n	280.014	wago3	male
pk1673	gfp	green	45:pk1673:gfp	n	369.269	wago3	male
pk1673	gfp	green	46:pk1673:gfp	n	263.15	wago3	male
pk1673	gfp	green	47:pk1673:gfp	n	276.905	wago3	male
pk1673	gfp	green	48:pk1673:gfp	n	231.014	wago3	male
pk1673	gfp	green	49:pk1673:gfp	n	315.216	wago3	male
pk1673	gfp	green	50:pk1673:gfp	n	266.574	wago3	male
pk1673	gfp	green	51:pk1673:gfp	n	313.372	wago3	male
pk1673	gfp	green	52:pk1673:gfp	n	310.408	wago3	male
pk1673	gfp	green	53:pk1673:gfp	n	325.299	wago3	male
pk1673	gfp	green	54:pk1673:gfp	n	283.333	wago3	male
pk1673	gfp	green	55:pk1673:gfp	n	283.095	wago3	male
pk1673	gfp	green	56:pk1673:gfp	n	245.582	wago3	male
pk1673	gfp	green	57:pk1673:gfp	n	327.02	wago3	male
pk1673	gfp	green	58:pk1673:gfp	n	284.045	wago3	male
pk1673	gfp	green	59:pk1673:gfp	n	342.474	wago3	male
pk1673	gfp	green	60:pk1673:gfp	n	332.154	wago3	male
pk1673	gfp	green	61:pk1673:gfp	n	337.369	wago3	male
pk1673	gfp	green	62:pk1673:gfp	n	260.011	wago3	male
pk1673	gfp	green	63:pk1673:gfp	n	286.575	wago3	male
pk1673	gfp	green	64:pk1673:gfp	n	318.612	wago3	male
pk1673	gfp	green	65:pk1673:gfp	n	308.198	wago3	male
pk1673	gfp	green	66:pk1673:gfp	n	294.152	wago3	male
wt	gfp	green	1:wt:gfp	n	157.49	wago3	male
wt	gfp	green	2:wt:gfp	n	166.989	wago3	male
wt	gfp	green	3:wt:gfp	n	207.185	wago3	male
wt	gfp	green	4:wt:gfp	n	152.474	wago3	male
wt	gfp	green	5:wt:gfp	n	202.929	wago3	male
wt	gfp	green	6:wt:gfp	n	142.503	wago3	male
wt	gfp	green	7:wt:gfp	n	189.59	wago3	male
wt	gfp	green	8:wt:gfp	n	180.374	wago3	male
wt	gfp	green	9:wt:gfp	n	233.407	wago3	male
wt	gfp	green	10:wt:gfp	n	252.764	wago3	male
wt	gfp	green	11:wt:gfp	n	200.083	wago3	male
wt	gfp	green	12:wt:gfp	n	164.618	wago3	male
wt	gfp	green	13:wt:gfp	n	175.432	wago3	male
wt	gfp	green	14:wt:gfp	n	163.985	wago3	male
wt	gfp	green	15:wt:gfp	n	217.517	wago3	male
wt	gfp	green	16:wt:gfp	n	189.778	wago3	male
wt	gfp	green	17:wt:gfp	n	235.105	wago3	male
wt	gfp	green	18:wt:gfp	n	200.565	wago3	male
wt	gfp	green	19:wt:gfp	n	174.193	wago3	male
wt	gfp	green	20:wt:gfp	n	154.291	wago3	male
wt	gfp	green	21:wt:gfp	n	147.876	wago3	male
wt	gfp	green	22:wt:gfp	n	177.853	wago3	male
wt	gfp	green	23:wt:gfp	n	241.426	wago3	male
wt	gfp	green	24:wt:gfp	n	200.951	wago3	male
wt	gfp	green	25:wt:gfp	n	168.543	wago3	male
wt	gfp	green	26:wt:gfp	n	219.607	wago3	male
wt	gfp	green	27:wt:gfp	n	155.99	wago3	male
wt	gfp	green	28:wt:gfp	n	240.031	wago3	male
wt	gfp	green	29:wt:gfp	n	219.525	wago3	male
wt	gfp	green	30:wt:gfp	n	203.367	wago3	male
wt	gfp	green	31:wt:gfp	n	208.166	wago3	male
wt	gfp	green	32:wt:gfp	n	201.111	wago3	male
wt	gfp	green	33:wt:gfp	n	193.499	wago3	male
wt	gfp	green	34:wt:gfp	n	200.923	wago3	male
wt	gfp	green	35:wt:gfp	n	162.956	wago3	male
wt	gfp	green	36:wt:gfp	n	192.405	wago3	male
wt	gfp	green	37:wt:gfp	n	188.411	wago3	male
wt	gfp	green	38:wt:gfp	n	175.403	wago3	male
wt	gfp	green	39:wt:gfp	n	201.396	wago3	male
wt	gfp	green	40:wt:gfp	n	161.414	wago3	male
wt	gfp	green	41:wt:gfp	n	205.198	wago3	male
wt	gfp	green	42:wt:gfp	n	254.985	wago3	male
wt	gfp	green	43:wt:gfp	n	318.546	wago3	male
wt	gfp	green	44:wt:gfp	n	198.337	wago3	male
wt	gfp	green	45:wt:gfp	n	309.285	wago3	male
wt	gfp	green	46:wt:gfp	n	154.245	wago3	male
wt	gfp	green	47:wt:gfp	n	208.428	wago3	male
wt	gfp	green	48:wt:gfp	n	205.077	wago3	male
wt	gfp	green	49:wt:gfp	n	208.399	wago3	male
wt	gfp	green	50:wt:gfp	n	213.699	wago3	male
wt	gfp	green	51:wt:gfp	n	196.081	wago3	male
wt	gfp	green	52:wt:gfp	n	213.66	wago3	male
wt	gfp	green	53:wt:gfp	n	274.003	wago3	male
wt	gfp	green	54:wt:gfp	n	162.413	wago3	male
wt	gfp	green	55:wt:gfp	n	229.774	wago3	male
wt	gfp	green	56:wt:gfp	n	168.383	wago3	male
wt	gfp	green	57:wt:gfp	n	186.374	wago3	male
wt	gfp	green	58:wt:gfp	n	255.537	wago3	male
wt	gfp	green	59:wt:gfp	n	161.543	wago3	male
wt	gfp	green	60:wt:gfp	n	150.012	wago3	male
pk1673	ctrl	red	1:pk1673:ctrl	n	178.932	wago3	male
pk1673	ctrl	red	2:pk1673:ctrl	n	185.94	wago3	male
pk1673	ctrl	red	3:pk1673:ctrl	n	173.158	wago3	male
pk1673	ctrl	red	4:pk1673:ctrl	n	174.232	wago3	male
pk1673	ctrl	red	5:pk1673:ctrl	n	183.718	wago3	male
pk1673	ctrl	red	6:pk1673:ctrl	n	164.401	wago3	male
pk1673	ctrl	red	7:pk1673:ctrl	n	173.179	wago3	male
pk1673	ctrl	red	8:pk1673:ctrl	n	176.541	wago3	male
pk1673	ctrl	red	9:pk1673:ctrl	n	176.799	wago3	male
pk1673	ctrl	red	10:pk1673:ctrl	n	182.4	wago3	male
pk1673	ctrl	red	11:pk1673:ctrl	n	181.812	wago3	male
pk1673	ctrl	red	12:pk1673:ctrl	n	170.741	wago3	male
pk1673	ctrl	red	13:pk1673:ctrl	n	175.944	wago3	male
pk1673	ctrl	red	14:pk1673:ctrl	n	173.119	wago3	male
pk1673	ctrl	red	15:pk1673:ctrl	n	181.107	wago3	male
pk1673	ctrl	red	16:pk1673:ctrl	n	188.69	wago3	male
pk1673	ctrl	red	17:pk1673:ctrl	n	171.273	wago3	male
pk1673	ctrl	red	18:pk1673:ctrl	n	183.843	wago3	male
pk1673	ctrl	red	19:pk1673:ctrl	n	181.584	wago3	male
pk1673	ctrl	red	20:pk1673:ctrl	n	183.716	wago3	male
pk1673	ctrl	red	21:pk1673:ctrl	n	175.34	wago3	male
pk1673	ctrl	red	22:pk1673:ctrl	n	200.272	wago3	male
pk1673	ctrl	red	23:pk1673:ctrl	n	188.377	wago3	male
pk1673	ctrl	red	24:pk1673:ctrl	n	182.55	wago3	male
pk1673	ctrl	red	25:pk1673:ctrl	n	174.863	wago3	male
pk1673	ctrl	red	26:pk1673:ctrl	n	170.138	wago3	male
pk1673	ctrl	red	27:pk1673:ctrl	n	171.584	wago3	male
pk1673	ctrl	red	28:pk1673:ctrl	n	205.563	wago3	male
pk1673	ctrl	red	29:pk1673:ctrl	n	207.202	wago3	male
pk1673	ctrl	red	30:pk1673:ctrl	n	178.116	wago3	male
pk1673	ctrl	red	31:pk1673:ctrl	n	173.674	wago3	male
pk1673	ctrl	red	32:pk1673:ctrl	n	172.689	wago3	male
pk1673	ctrl	red	33:pk1673:ctrl	n	163.758	wago3	male
pk1673	ctrl	red	34:pk1673:ctrl	n	186.215	wago3	male
pk1673	ctrl	red	35:pk1673:ctrl	n	182.648	wago3	male
pk1673	ctrl	red	36:pk1673:ctrl	n	168.751	wago3	male
pk1673	ctrl	red	37:pk1673:ctrl	n	197.011	wago3	male
pk1673	ctrl	red	38:pk1673:ctrl	n	178.891	wago3	male
pk1673	ctrl	red	39:pk1673:ctrl	n	186.317	wago3	male
pk1673	ctrl	red	40:pk1673:ctrl	n	171.015	wago3	male
pk1673	ctrl	red	41:pk1673:ctrl	n	177.85	wago3	male
pk1673	ctrl	red	42:pk1673:ctrl	n	186.009	wago3	male
pk1673	ctrl	red	43:pk1673:ctrl	n	185.521	wago3	male
pk1673	ctrl	red	44:pk1673:ctrl	n	183.974	wago3	male
pk1673	ctrl	red	45:pk1673:ctrl	n	183.089	wago3	male
pk1673	ctrl	red	46:pk1673:ctrl	n	175.74	wago3	male
pk1673	ctrl	red	47:pk1673:ctrl	n	179.276	wago3	male
pk1673	ctrl	red	48:pk1673:ctrl	n	171.43	wago3	male
pk1673	ctrl	red	49:pk1673:ctrl	n	173.088	wago3	male
pk1673	ctrl	red	50:pk1673:ctrl	n	186.322	wago3	male
pk1673	ctrl	red	51:pk1673:ctrl	n	168.247	wago3	male
pk1673	ctrl	red	52:pk1673:ctrl	n	194.829	wago3	male
pk1673	ctrl	red	53:pk1673:ctrl	n	167.23	wago3	male
pk1673	ctrl	red	54:pk1673:ctrl	n	188.066	wago3	male
pk1673	ctrl	red	55:pk1673:ctrl	n	196.479	wago3	male
pk1673	ctrl	red	56:pk1673:ctrl	n	177.37	wago3	male
pk1673	ctrl	red	57:pk1673:ctrl	n	201.542	wago3	male
pk1673	ctrl	red	58:pk1673:ctrl	n	192.314	wago3	male
pk1673	ctrl	red	59:pk1673:ctrl	n	177.349	wago3	male
pk1673	ctrl	red	60:pk1673:ctrl	n	173.032	wago3	male
pk1673	ctrl	red	61:pk1673:ctrl	n	186.668	wago3	male
pk1673	ctrl	red	62:pk1673:ctrl	n	191.827	wago3	male
pk1673	ctrl	red	63:pk1673:ctrl	n	188.365	wago3	male
pk1673	ctrl	red	64:pk1673:ctrl	n	175.938	wago3	male
pk1673	ctrl	red	65:pk1673:ctrl	n	178.731	wago3	male
pk1673	ctrl	red	66:pk1673:ctrl	n	180.251	wago3	male
pk1673	ctrl	red	67:pk1673:ctrl	n	196.312	wago3	male
pk1673	ctrl	red	68:pk1673:ctrl	n	175.349	wago3	male
pk1673	ctrl	red	69:pk1673:ctrl	n	175.252	wago3	male
wt	ctrl	red	1:wt:ctrl	n	174.298	wago3	male
wt	ctrl	red	2:wt:ctrl	n	176.177	wago3	male
wt	ctrl	red	3:wt:ctrl	n	176.22	wago3	male
wt	ctrl	red	4:wt:ctrl	n	197.222	wago3	male
wt	ctrl	red	5:wt:ctrl	n	178.52	wago3	male
wt	ctrl	red	6:wt:ctrl	n	183.242	wago3	male
wt	ctrl	red	7:wt:ctrl	n	226.244	wago3	male
wt	ctrl	red	8:wt:ctrl	n	181.421	wago3	male
wt	ctrl	red	9:wt:ctrl	n	188.186	wago3	male
wt	ctrl	red	10:wt:ctrl	n	179.379	wago3	male
wt	ctrl	red	11:wt:ctrl	n	182.328	wago3	male
wt	ctrl	red	12:wt:ctrl	n	194.281	wago3	male
wt	ctrl	red	13:wt:ctrl	n	172.07	wago3	male
wt	ctrl	red	14:wt:ctrl	n	175.452	wago3	male
wt	ctrl	red	15:wt:ctrl	n	180.668	wago3	male
wt	ctrl	red	16:wt:ctrl	n	170.248	wago3	male
wt	ctrl	red	17:wt:ctrl	n	198.036	wago3	male
wt	ctrl	red	18:wt:ctrl	n	177.668	wago3	male
wt	ctrl	red	19:wt:ctrl	n	191.529	wago3	male
wt	ctrl	red	20:wt:ctrl	n	180.937	wago3	male
wt	ctrl	red	21:wt:ctrl	n	176.689	wago3	male
wt	ctrl	red	22:wt:ctrl	n	186.499	wago3	male
wt	ctrl	red	23:wt:ctrl	n	198.224	wago3	male
wt	ctrl	red	24:wt:ctrl	n	175.998	wago3	male
wt	ctrl	red	25:wt:ctrl	n	190.818	wago3	male
wt	ctrl	red	26:wt:ctrl	n	171.947	wago3	male
wt	ctrl	red	27:wt:ctrl	n	186.51	wago3	male
wt	ctrl	red	28:wt:ctrl	n	158.999	wago3	male
wt	ctrl	red	29:wt:ctrl	n	176.195	wago3	male
wt	ctrl	red	30:wt:ctrl	n	195.336	wago3	male
wt	ctrl	red	31:wt:ctrl	n	183.062	wago3	male
wt	ctrl	red	32:wt:ctrl	n	207.863	wago3	male
wt	ctrl	red	33:wt:ctrl	n	181.582	wago3	male
wt	ctrl	red	34:wt:ctrl	n	178.301	wago3	male
wt	ctrl	red	35:wt:ctrl	n	218.192	wago3	male
wt	ctrl	red	36:wt:ctrl	n	183.204	wago3	male
wt	ctrl	red	37:wt:ctrl	n	201.736	wago3	male
wt	ctrl	red	38:wt:ctrl	n	181.86	wago3	male
wt	ctrl	red	39:wt:ctrl	n	182.75	wago3	male
wt	ctrl	red	40:wt:ctrl	n	188.911	wago3	male
wt	ctrl	red	41:wt:ctrl	n	161.733	wago3	male
wt	ctrl	red	42:wt:ctrl	n	184.303	wago3	male
wt	ctrl	red	43:wt:ctrl	n	185.172	wago3	male
wt	ctrl	red	44:wt:ctrl	n	167.441	wago3	male
wt	ctrl	red	45:wt:ctrl	n	186.883	wago3	male
wt	ctrl	red	46:wt:ctrl	n	177.723	wago3	male
wt	ctrl	red	47:wt:ctrl	n	170.342	wago3	male
wt	ctrl	red	48:wt:ctrl	n	168.897	wago3	male
wt	ctrl	red	49:wt:ctrl	n	178.487	wago3	male
wt	ctrl	red	50:wt:ctrl	n	176.77	wago3	male
wt	ctrl	red	51:wt:ctrl	n	182.793	wago3	male
wt	ctrl	red	52:wt:ctrl	n	183.594	wago3	male
wt	ctrl	red	53:wt:ctrl	n	184.694	wago3	male
wt	ctrl	red	54:wt:ctrl	n	187.249	wago3	male
wt	ctrl	red	55:wt:ctrl	n	162.4	wago3	male
wt	ctrl	red	56:wt:ctrl	n	173.113	wago3	male
wt	ctrl	red	57:wt:ctrl	n	199.762	wago3	male
wt	ctrl	red	58:wt:ctrl	n	172.628	wago3	male
wt	ctrl	red	59:wt:ctrl	n	196.656	wago3	male
wt	ctrl	red	60:wt:ctrl	n	182.914	wago3	male
wt	ctrl	red	61:wt:ctrl	n	173.392	wago3	male
wt	ctrl	red	62:wt:ctrl	n	160.261	wago3	male
wt	ctrl	red	63:wt:ctrl	n	161.754	wago3	male
wt	ctrl	red	64:wt:ctrl	n	163.343	wago3	male
pk1673	gfp	red	1:pk1673:gfp	n	186.79	wago3	male
pk1673	gfp	red	2:pk1673:gfp	n	194.41	wago3	male
pk1673	gfp	red	3:pk1673:gfp	n	196.292	wago3	male
pk1673	gfp	red	4:pk1673:gfp	n	192.72	wago3	male
pk1673	gfp	red	5:pk1673:gfp	n	174.073	wago3	male
pk1673	gfp	red	6:pk1673:gfp	n	177.311	wago3	male
pk1673	gfp	red	7:pk1673:gfp	n	174.793	wago3	male
pk1673	gfp	red	8:pk1673:gfp	n	176.009	wago3	male
pk1673	gfp	red	9:pk1673:gfp	n	209.518	wago3	male
pk1673	gfp	red	10:pk1673:gfp	n	195.246	wago3	male
pk1673	gfp	red	11:pk1673:gfp	n	195.782	wago3	male
pk1673	gfp	red	12:pk1673:gfp	n	189.985	wago3	male
pk1673	gfp	red	13:pk1673:gfp	n	200.584	wago3	male
pk1673	gfp	red	14:pk1673:gfp	n	199.321	wago3	male
pk1673	gfp	red	15:pk1673:gfp	n	210.663	wago3	male
pk1673	gfp	red	16:pk1673:gfp	n	185.838	wago3	male
pk1673	gfp	red	17:pk1673:gfp	n	172.875	wago3	male
pk1673	gfp	red	18:pk1673:gfp	n	186.569	wago3	male
pk1673	gfp	red	19:pk1673:gfp	n	175.236	wago3	male
pk1673	gfp	red	20:pk1673:gfp	n	181.619	wago3	male
pk1673	gfp	red	21:pk1673:gfp	n	186.946	wago3	male
pk1673	gfp	red	22:pk1673:gfp	n	212.663	wago3	male
pk1673	gfp	red	23:pk1673:gfp	n	186.834	wago3	male
pk1673	gfp	red	24:pk1673:gfp	n	178.602	wago3	male
pk1673	gfp	red	25:pk1673:gfp	n	191.081	wago3	male
pk1673	gfp	red	26:pk1673:gfp	n	190.516	wago3	male
pk1673	gfp	red	27:pk1673:gfp	n	170.037	wago3	male
pk1673	gfp	red	28:pk1673:gfp	n	172.548	wago3	male
pk1673	gfp	red	29:pk1673:gfp	n	180.421	wago3	male
pk1673	gfp	red	30:pk1673:gfp	n	171.559	wago3	male
pk1673	gfp	red	31:pk1673:gfp	n	177.649	wago3	male
pk1673	gfp	red	32:pk1673:gfp	n	205.824	wago3	male
pk1673	gfp	red	33:pk1673:gfp	n	163.15	wago3	male
pk1673	gfp	red	34:pk1673:gfp	n	176.764	wago3	male
pk1673	gfp	red	35:pk1673:gfp	n	219.617	wago3	male
pk1673	gfp	red	36:pk1673:gfp	n	172.233	wago3	male
pk1673	gfp	red	37:pk1673:gfp	n	173.546	wago3	male
pk1673	gfp	red	38:pk1673:gfp	n	196.229	wago3	male
pk1673	gfp	red	39:pk1673:gfp	n	191.383	wago3	male
pk1673	gfp	red	40:pk1673:gfp	n	204.574	wago3	male
pk1673	gfp	red	41:pk1673:gfp	n	181.055	wago3	male
pk1673	gfp	red	42:pk1673:gfp	n	198.206	wago3	male
pk1673	gfp	red	43:pk1673:gfp	n	180.431	wago3	male
pk1673	gfp	red	44:pk1673:gfp	n	189.546	wago3	male
pk1673	gfp	red	45:pk1673:gfp	n	218.907	wago3	male
pk1673	gfp	red	46:pk1673:gfp	n	188.998	wago3	male
pk1673	gfp	red	47:pk1673:gfp	n	202.054	wago3	male
pk1673	gfp	red	48:pk1673:gfp	n	173.223	wago3	male
pk1673	gfp	red	49:pk1673:gfp	n	192.456	wago3	male
pk1673	gfp	red	50:pk1673:gfp	n	184.855	wago3	male
pk1673	gfp	red	51:pk1673:gfp	n	179.566	wago3	male
pk1673	gfp	red	52:pk1673:gfp	n	183.641	wago3	male
pk1673	gfp	red	53:pk1673:gfp	n	189.619	wago3	male
pk1673	gfp	red	54:pk1673:gfp	n	178.954	wago3	male
pk1673	gfp	red	55:pk1673:gfp	n	183.517	wago3	male
pk1673	gfp	red	56:pk1673:gfp	n	171.433	wago3	male
pk1673	gfp	red	57:pk1673:gfp	n	209.956	wago3	male
pk1673	gfp	red	58:pk1673:gfp	n	188.272	wago3	male
pk1673	gfp	red	59:pk1673:gfp	n	195.828	wago3	male
pk1673	gfp	red	60:pk1673:gfp	n	189.793	wago3	male
pk1673	gfp	red	61:pk1673:gfp	n	202.029	wago3	male
pk1673	gfp	red	62:pk1673:gfp	n	185.359	wago3	male
pk1673	gfp	red	63:pk1673:gfp	n	184.905	wago3	male
pk1673	gfp	red	64:pk1673:gfp	n	200.277	wago3	male
pk1673	gfp	red	65:pk1673:gfp	n	198.056	wago3	male
pk1673	gfp	red	66:pk1673:gfp	n	178.986	wago3	male
wt	gfp	red	1:wt:gfp	n	203.289	wago3	male
wt	gfp	red	2:wt:gfp	n	191.767	wago3	male
wt	gfp	red	3:wt:gfp	n	200.758	wago3	male
wt	gfp	red	4:wt:gfp	n	197.392	wago3	male
wt	gfp	red	5:wt:gfp	n	179.191	wago3	male
wt	gfp	red	6:wt:gfp	n	182.442	wago3	male
wt	gfp	red	7:wt:gfp	n	187.194	wago3	male
wt	gfp	red	8:wt:gfp	n	191.923	wago3	male
wt	gfp	red	9:wt:gfp	n	176.45	wago3	male
wt	gfp	red	10:wt:gfp	n	177.201	wago3	male
wt	gfp	red	11:wt:gfp	n	178.72	wago3	male
wt	gfp	red	12:wt:gfp	n	212.232	wago3	male
wt	gfp	red	13:wt:gfp	n	180.119	wago3	male
wt	gfp	red	14:wt:gfp	n	204.973	wago3	male
wt	gfp	red	15:wt:gfp	n	190.61	wago3	male
wt	gfp	red	16:wt:gfp	n	191.597	wago3	male
wt	gfp	red	17:wt:gfp	n	188.656	wago3	male
wt	gfp	red	18:wt:gfp	n	189.034	wago3	male
wt	gfp	red	19:wt:gfp	n	194.027	wago3	male
wt	gfp	red	20:wt:gfp	n	197.872	wago3	male
wt	gfp	red	21:wt:gfp	n	177.631	wago3	male
wt	gfp	red	22:wt:gfp	n	208.491	wago3	male
wt	gfp	red	23:wt:gfp	n	198.183	wago3	male
wt	gfp	red	24:wt:gfp	n	204.773	wago3	male
wt	gfp	red	25:wt:gfp	n	180.583	wago3	male
wt	gfp	red	26:wt:gfp	n	206.696	wago3	male
wt	gfp	red	27:wt:gfp	n	179.072	wago3	male
wt	gfp	red	28:wt:gfp	n	186.224	wago3	male
wt	gfp	red	29:wt:gfp	n	206.832	wago3	male
wt	gfp	red	30:wt:gfp	n	195.485	wago3	male
wt	gfp	red	31:wt:gfp	n	192.192	wago3	male
wt	gfp	red	32:wt:gfp	n	200.297	wago3	male
wt	gfp	red	33:wt:gfp	n	201.445	wago3	male
wt	gfp	red	34:wt:gfp	n	171.153	wago3	male
wt	gfp	red	35:wt:gfp	n	183.485	wago3	male
wt	gfp	red	36:wt:gfp	n	185.614	wago3	male
wt	gfp	red	37:wt:gfp	n	178.935	wago3	male
wt	gfp	red	38:wt:gfp	n	177.37	wago3	male
wt	gfp	red	39:wt:gfp	n	183.188	wago3	male
wt	gfp	red	40:wt:gfp	n	180.234	wago3	male
wt	gfp	red	41:wt:gfp	n	180.169	wago3	male
wt	gfp	red	42:wt:gfp	n	181.459	wago3	male
wt	gfp	red	43:wt:gfp	n	202.932	wago3	male
wt	gfp	red	44:wt:gfp	n	181.556	wago3	male
wt	gfp	red	45:wt:gfp	n	189.216	wago3	male
wt	gfp	red	46:wt:gfp	n	206.184	wago3	male
wt	gfp	red	47:wt:gfp	n	183.11	wago3	male
wt	gfp	red	48:wt:gfp	n	179.67	wago3	male
wt	gfp	red	49:wt:gfp	n	188.834	wago3	male
wt	gfp	red	50:wt:gfp	n	174.308	wago3	male
wt	gfp	red	51:wt:gfp	n	192.655	wago3	male
wt	gfp	red	52:wt:gfp	n	183.113	wago3	male
wt	gfp	red	53:wt:gfp	n	179.163	wago3	male
wt	gfp	red	54:wt:gfp	n	174.815	wago3	male
wt	gfp	red	55:wt:gfp	n	222.27	wago3	male
wt	gfp	red	56:wt:gfp	n	186.73	wago3	male
wt	gfp	red	57:wt:gfp	n	175.307	wago3	male
wt	gfp	red	58:wt:gfp	n	229.516	wago3	male
wt	gfp	red	59:wt:gfp	n	172.976	wago3	male
wt	gfp	red	60:wt:gfp	n	173.402	wago3	male
wt	ctrl	green	1:wt:ctrl	n	333.428	wago4	male
wt	ctrl	green	2:wt:ctrl	n	301.332	wago4	male
wt	ctrl	green	3:wt:ctrl	n	307.309	wago4	male
wt	ctrl	green	4:wt:ctrl	n	353.651	wago4	male
wt	ctrl	green	5:wt:ctrl	n	291.901	wago4	male
wt	ctrl	green	6:wt:ctrl	n	258.923	wago4	male
wt	ctrl	green	7:wt:ctrl	n	279.183	wago4	male
wt	ctrl	green	8:wt:ctrl	n	312.889	wago4	male
wt	ctrl	green	9:wt:ctrl	n	321.729	wago4	male
wt	ctrl	green	10:wt:ctrl	n	253.405	wago4	male
wt	ctrl	green	11:wt:ctrl	n	260.319	wago4	male
wt	ctrl	green	12:wt:ctrl	n	278.109	wago4	male
wt	ctrl	green	13:wt:ctrl	n	329.789	wago4	male
wt	ctrl	green	14:wt:ctrl	n	241.153	wago4	male
wt	ctrl	green	15:wt:ctrl	n	217.943	wago4	male
wt	ctrl	green	16:wt:ctrl	n	308.621	wago4	male
wt	ctrl	green	17:wt:ctrl	n	331.976	wago4	male
wt	ctrl	green	18:wt:ctrl	n	267.865	wago4	male
wt	ctrl	green	19:wt:ctrl	n	265.23	wago4	male
wt	ctrl	green	20:wt:ctrl	n	227.475	wago4	male
wt	ctrl	green	21:wt:ctrl	n	267.117	wago4	male
wt	ctrl	green	22:wt:ctrl	n	326.387	wago4	male
wt	ctrl	green	23:wt:ctrl	n	312.557	wago4	male
wt	ctrl	green	24:wt:ctrl	n	318.372	wago4	male
wt	ctrl	green	25:wt:ctrl	n	347.348	wago4	male
wt	ctrl	green	26:wt:ctrl	n	284.575	wago4	male
wt	ctrl	green	27:wt:ctrl	n	271.7	wago4	male
wt	ctrl	green	28:wt:ctrl	n	355.917	wago4	male
wt	ctrl	green	29:wt:ctrl	n	328.285	wago4	male
wt	ctrl	green	30:wt:ctrl	n	302.369	wago4	male
wt	ctrl	green	31:wt:ctrl	n	325.91	wago4	male
wt	ctrl	green	32:wt:ctrl	n	243.958	wago4	male
wt	ctrl	green	33:wt:ctrl	n	253.212	wago4	male
wt	ctrl	green	34:wt:ctrl	n	300.462	wago4	male
wt	ctrl	green	35:wt:ctrl	n	307.805	wago4	male
wt	ctrl	green	36:wt:ctrl	n	281.246	wago4	male
wt	ctrl	green	37:wt:ctrl	n	254.639	wago4	male
wt	ctrl	green	38:wt:ctrl	n	308.895	wago4	male
wt	ctrl	green	39:wt:ctrl	n	272.913	wago4	male
wt	ctrl	green	40:wt:ctrl	n	280.798	wago4	male
wt	ctrl	green	41:wt:ctrl	n	246.66	wago4	male
wt	ctrl	green	42:wt:ctrl	n	311.474	wago4	male
wt	ctrl	green	43:wt:ctrl	n	255.192	wago4	male
wt	ctrl	green	44:wt:ctrl	n	276.951	wago4	male
wt	ctrl	green	45:wt:ctrl	n	304.771	wago4	male
wt	ctrl	green	46:wt:ctrl	n	359.512	wago4	male
wt	ctrl	green	47:wt:ctrl	n	313.257	wago4	male
wt	ctrl	green	48:wt:ctrl	n	281.121	wago4	male
wt	ctrl	green	49:wt:ctrl	n	299.918	wago4	male
wt	ctrl	green	50:wt:ctrl	n	257.175	wago4	male
wt	ctrl	green	51:wt:ctrl	n	342.716	wago4	male
wt	ctrl	green	52:wt:ctrl	n	285.188	wago4	male
wt	ctrl	green	53:wt:ctrl	n	282.505	wago4	male
wt	ctrl	green	54:wt:ctrl	n	273.311	wago4	male
wt	ctrl	green	55:wt:ctrl	n	264.489	wago4	male
wt	ctrl	green	56:wt:ctrl	n	327.551	wago4	male
wt	ctrl	green	57:wt:ctrl	n	293.104	wago4	male
wt	ctrl	green	58:wt:ctrl	n	375.427	wago4	male
wt	ctrl	green	59:wt:ctrl	n	255.029	wago4	male
wt	ctrl	green	60:wt:ctrl	n	332.576	wago4	male
wt	ctrl	green	61:wt:ctrl	n	301.104	wago4	male
wt	ctrl	green	62:wt:ctrl	n	311.098	wago4	male
wt	ctrl	green	63:wt:ctrl	n	346.453	wago4	male
wt	ctrl	green	64:wt:ctrl	n	272.574	wago4	male
wt	ctrl	green	65:wt:ctrl	n	288.931	wago4	male
wt	ctrl	green	66:wt:ctrl	n	250.449	wago4	male
wt	ctrl	green	67:wt:ctrl	n	274.579	wago4	male
wt	ctrl	green	68:wt:ctrl	n	262.302	wago4	male
wt	ctrl	green	69:wt:ctrl	n	318.022	wago4	male
wt	ctrl	green	70:wt:ctrl	n	374.276	wago4	male
wt	ctrl	green	71:wt:ctrl	n	284.592	wago4	male
wt	ctrl	green	72:wt:ctrl	n	280.25	wago4	male
wt	ctrl	green	73:wt:ctrl	n	291.544	wago4	male
wt	ctrl	green	74:wt:ctrl	n	277.586	wago4	male
wt	ctrl	green	75:wt:ctrl	n	298.144	wago4	male
wt	ctrl	green	76:wt:ctrl	n	279.329	wago4	male
wt	ctrl	green	77:wt:ctrl	n	345.492	wago4	male
wt	gfp	green	1:wt:gfp	n	170.298	wago4	male
wt	gfp	green	2:wt:gfp	n	165.171	wago4	male
wt	gfp	green	3:wt:gfp	n	245.702	wago4	male
wt	gfp	green	4:wt:gfp	n	122.714	wago4	male
wt	gfp	green	5:wt:gfp	n	187.708	wago4	male
wt	gfp	green	6:wt:gfp	n	164.388	wago4	male
wt	gfp	green	7:wt:gfp	n	247.338	wago4	male
wt	gfp	green	8:wt:gfp	n	164.626	wago4	male
wt	gfp	green	9:wt:gfp	n	158.974	wago4	male
wt	gfp	green	10:wt:gfp	n	258.832	wago4	male
wt	gfp	green	11:wt:gfp	n	233.337	wago4	male
wt	gfp	green	12:wt:gfp	n	243.166	wago4	male
wt	gfp	green	13:wt:gfp	n	154.582	wago4	male
wt	gfp	green	14:wt:gfp	n	148.539	wago4	male
wt	gfp	green	15:wt:gfp	n	197.388	wago4	male
wt	gfp	green	16:wt:gfp	n	161.63	wago4	male
wt	gfp	green	17:wt:gfp	n	229.107	wago4	male
wt	gfp	green	18:wt:gfp	n	137.161	wago4	male
wt	gfp	green	19:wt:gfp	n	227.567	wago4	male
wt	gfp	green	20:wt:gfp	n	218.108	wago4	male
wt	gfp	green	21:wt:gfp	n	129.165	wago4	male
wt	gfp	green	22:wt:gfp	n	269.822	wago4	male
wt	gfp	green	23:wt:gfp	n	279.418	wago4	male
wt	gfp	green	24:wt:gfp	n	149.248	wago4	male
wt	gfp	green	25:wt:gfp	n	146.713	wago4	male
wt	gfp	green	26:wt:gfp	n	155.059	wago4	male
wt	gfp	green	27:wt:gfp	n	189.636	wago4	male
wt	gfp	green	28:wt:gfp	n	241.8	wago4	male
wt	gfp	green	29:wt:gfp	n	136.301	wago4	male
wt	gfp	green	30:wt:gfp	n	278.824	wago4	male
wt	gfp	green	31:wt:gfp	n	176.416	wago4	male
wt	gfp	green	32:wt:gfp	n	323.014	wago4	male
wt	gfp	green	33:wt:gfp	n	180.106	wago4	male
wt	gfp	green	34:wt:gfp	n	271.062	wago4	male
wt	gfp	green	35:wt:gfp	n	146.232	wago4	male
wt	gfp	green	36:wt:gfp	n	271.439	wago4	male
wt	gfp	green	37:wt:gfp	n	206.606	wago4	male
wt	gfp	green	38:wt:gfp	n	151.963	wago4	male
wt	gfp	green	39:wt:gfp	n	154.376	wago4	male
wt	gfp	green	40:wt:gfp	n	268.25	wago4	male
wt	gfp	green	41:wt:gfp	n	123.664	wago4	male
wt	gfp	green	42:wt:gfp	n	261.913	wago4	male
wt	gfp	green	43:wt:gfp	n	155.489	wago4	male
wt	gfp	green	44:wt:gfp	n	139.768	wago4	male
wt	gfp	green	45:wt:gfp	n	166.415	wago4	male
wt	gfp	green	46:wt:gfp	n	302.878	wago4	male
wt	gfp	green	47:wt:gfp	n	250.684	wago4	male
wt	gfp	green	48:wt:gfp	n	295.377	wago4	male
wt	gfp	green	49:wt:gfp	n	164.189	wago4	male
wt	gfp	green	50:wt:gfp	n	191.789	wago4	male
wt	gfp	green	51:wt:gfp	n	191.599	wago4	male
wt	gfp	green	52:wt:gfp	n	167.35	wago4	male
wt	gfp	green	53:wt:gfp	n	261.479	wago4	male
wt	gfp	green	54:wt:gfp	n	210.381	wago4	male
wt	gfp	green	55:wt:gfp	n	202.159	wago4	male
wt	gfp	green	56:wt:gfp	n	155.4	wago4	male
wt	gfp	green	57:wt:gfp	n	165.475	wago4	male
wt	gfp	green	58:wt:gfp	n	170.901	wago4	male
wt	gfp	green	59:wt:gfp	n	155.779	wago4	male
wt	gfp	green	60:wt:gfp	n	141.476	wago4	male
wt	gfp	green	61:wt:gfp	n	161.085	wago4	male
wt	gfp	green	62:wt:gfp	n	237.339	wago4	male
wt	gfp	green	63:wt:gfp	n	201.336	wago4	male
wt	gfp	green	64:wt:gfp	n	154.248	wago4	male
wt	gfp	green	65:wt:gfp	n	277.253	wago4	male
wt	gfp	green	66:wt:gfp	n	266.676	wago4	male
wt	gfp	green	67:wt:gfp	n	163.215	wago4	male
wt	gfp	green	68:wt:gfp	n	209.873	wago4	male
tm1019	ctrl	green	1:tm1019:ctrl	n	309.753	wago4	male
tm1019	ctrl	green	2:tm1019:ctrl	n	272.444	wago4	male
tm1019	ctrl	green	3:tm1019:ctrl	n	248.26	wago4	male
tm1019	ctrl	green	4:tm1019:ctrl	n	303.241	wago4	male
tm1019	ctrl	green	5:tm1019:ctrl	n	294.572	wago4	male
tm1019	ctrl	green	6:tm1019:ctrl	n	280.019	wago4	male
tm1019	ctrl	green	7:tm1019:ctrl	n	284.335	wago4	male
tm1019	ctrl	green	8:tm1019:ctrl	n	357.103	wago4	male
tm1019	ctrl	green	9:tm1019:ctrl	n	317.98	wago4	male
tm1019	ctrl	green	10:tm1019:ctrl	n	281.477	wago4	male
tm1019	ctrl	green	11:tm1019:ctrl	n	298.847	wago4	male
tm1019	ctrl	green	12:tm1019:ctrl	n	316.446	wago4	male
tm1019	ctrl	green	13:tm1019:ctrl	n	264.695	wago4	male
tm1019	ctrl	green	14:tm1019:ctrl	n	360.928	wago4	male
tm1019	ctrl	green	15:tm1019:ctrl	n	240.73	wago4	male
tm1019	ctrl	green	16:tm1019:ctrl	n	297.503	wago4	male
tm1019	ctrl	green	17:tm1019:ctrl	n	299.571	wago4	male
tm1019	ctrl	green	18:tm1019:ctrl	n	256.346	wago4	male
tm1019	ctrl	green	19:tm1019:ctrl	n	283.985	wago4	male
tm1019	ctrl	green	20:tm1019:ctrl	n	281.481	wago4	male
tm1019	ctrl	green	21:tm1019:ctrl	n	325.24	wago4	male
tm1019	ctrl	green	22:tm1019:ctrl	n	256.727	wago4	male
tm1019	ctrl	green	23:tm1019:ctrl	n	254.499	wago4	male
tm1019	ctrl	green	24:tm1019:ctrl	n	256.367	wago4	male
tm1019	ctrl	green	25:tm1019:ctrl	n	307.349	wago4	male
tm1019	ctrl	green	26:tm1019:ctrl	n	311.366	wago4	male
tm1019	ctrl	green	27:tm1019:ctrl	n	312.232	wago4	male
tm1019	ctrl	green	28:tm1019:ctrl	n	294.268	wago4	male
tm1019	ctrl	green	29:tm1019:ctrl	n	301.944	wago4	male
tm1019	ctrl	green	30:tm1019:ctrl	n	294.114	wago4	male
tm1019	ctrl	green	31:tm1019:ctrl	n	305.768	wago4	male
tm1019	ctrl	green	32:tm1019:ctrl	n	280.877	wago4	male
tm1019	ctrl	green	33:tm1019:ctrl	n	317.076	wago4	male
tm1019	ctrl	green	34:tm1019:ctrl	n	345.803	wago4	male
tm1019	ctrl	green	35:tm1019:ctrl	n	286.127	wago4	male
tm1019	ctrl	green	36:tm1019:ctrl	n	332.571	wago4	male
tm1019	ctrl	green	37:tm1019:ctrl	n	294.965	wago4	male
tm1019	ctrl	green	38:tm1019:ctrl	n	299.65	wago4	male
tm1019	ctrl	green	39:tm1019:ctrl	n	384.227	wago4	male
tm1019	ctrl	green	40:tm1019:ctrl	n	278.263	wago4	male
tm1019	ctrl	green	41:tm1019:ctrl	n	352.127	wago4	male
tm1019	ctrl	green	42:tm1019:ctrl	n	289.894	wago4	male
tm1019	ctrl	green	43:tm1019:ctrl	n	286.881	wago4	male
tm1019	ctrl	green	44:tm1019:ctrl	n	381.82	wago4	male
tm1019	ctrl	green	45:tm1019:ctrl	n	325.846	wago4	male
tm1019	ctrl	green	46:tm1019:ctrl	n	281.206	wago4	male
tm1019	ctrl	green	47:tm1019:ctrl	n	292.36	wago4	male
tm1019	ctrl	green	48:tm1019:ctrl	n	244.599	wago4	male
tm1019	ctrl	green	49:tm1019:ctrl	n	300.187	wago4	male
tm1019	ctrl	green	50:tm1019:ctrl	n	264.966	wago4	male
tm1019	ctrl	green	51:tm1019:ctrl	n	374.338	wago4	male
tm1019	ctrl	green	52:tm1019:ctrl	n	337.33	wago4	male
tm1019	ctrl	green	53:tm1019:ctrl	n	292.126	wago4	male
tm1019	ctrl	green	54:tm1019:ctrl	n	259.975	wago4	male
tm1019	ctrl	green	55:tm1019:ctrl	n	283.281	wago4	male
tm1019	ctrl	green	56:tm1019:ctrl	n	270.031	wago4	male
tm1019	ctrl	green	57:tm1019:ctrl	n	274.968	wago4	male
tm1019	ctrl	green	58:tm1019:ctrl	n	243.578	wago4	male
tm1019	ctrl	green	59:tm1019:ctrl	n	278.603	wago4	male
tm1019	ctrl	green	60:tm1019:ctrl	n	370.775	wago4	male
tm1019	ctrl	green	61:tm1019:ctrl	n	277.608	wago4	male
tm1019	ctrl	green	62:tm1019:ctrl	n	309.808	wago4	male
tm1019	ctrl	green	63:tm1019:ctrl	n	278.199	wago4	male
tm1019	gfp	green	1:tm1019:gfp	n	263.291	wago4	male
tm1019	gfp	green	2:tm1019:gfp	n	292.316	wago4	male
tm1019	gfp	green	3:tm1019:gfp	n	280.076	wago4	male
tm1019	gfp	green	4:tm1019:gfp	n	360.457	wago4	male
tm1019	gfp	green	5:tm1019:gfp	n	282.76	wago4	male
tm1019	gfp	green	6:tm1019:gfp	n	287.222	wago4	male
tm1019	gfp	green	7:tm1019:gfp	n	313.386	wago4	male
tm1019	gfp	green	8:tm1019:gfp	n	424.482	wago4	male
tm1019	gfp	green	9:tm1019:gfp	n	268.404	wago4	male
tm1019	gfp	green	10:tm1019:gfp	n	396.599	wago4	male
tm1019	gfp	green	11:tm1019:gfp	n	289.124	wago4	male
tm1019	gfp	green	12:tm1019:gfp	n	259.091	wago4	male
tm1019	gfp	green	13:tm1019:gfp	n	264.323	wago4	male
tm1019	gfp	green	14:tm1019:gfp	n	323.338	wago4	male
tm1019	gfp	green	15:tm1019:gfp	n	274.785	wago4	male
tm1019	gfp	green	16:tm1019:gfp	n	260.982	wago4	male
tm1019	gfp	green	17:tm1019:gfp	n	263.558	wago4	male
tm1019	gfp	green	18:tm1019:gfp	n	279.6	wago4	male
tm1019	gfp	green	19:tm1019:gfp	n	293.423	wago4	male
tm1019	gfp	green	20:tm1019:gfp	n	296.229	wago4	male
tm1019	gfp	green	21:tm1019:gfp	n	258.221	wago4	male
tm1019	gfp	green	22:tm1019:gfp	n	294.634	wago4	male
tm1019	gfp	green	23:tm1019:gfp	n	293.249	wago4	male
tm1019	gfp	green	24:tm1019:gfp	n	260.003	wago4	male
tm1019	gfp	green	25:tm1019:gfp	n	294.023	wago4	male
tm1019	gfp	green	26:tm1019:gfp	n	303.638	wago4	male
tm1019	gfp	green	27:tm1019:gfp	n	375.776	wago4	male
tm1019	gfp	green	28:tm1019:gfp	n	288.328	wago4	male
tm1019	gfp	green	29:tm1019:gfp	n	302.873	wago4	male
tm1019	gfp	green	30:tm1019:gfp	n	241.471	wago4	male
tm1019	gfp	green	31:tm1019:gfp	n	291.74	wago4	male
tm1019	gfp	green	32:tm1019:gfp	n	300.42	wago4	male
tm1019	gfp	green	33:tm1019:gfp	n	279.297	wago4	male
tm1019	gfp	green	34:tm1019:gfp	n	277.117	wago4	male
tm1019	gfp	green	35:tm1019:gfp	n	239.116	wago4	male
tm1019	gfp	green	36:tm1019:gfp	n	294.203	wago4	male
tm1019	gfp	green	37:tm1019:gfp	n	256.538	wago4	male
tm1019	gfp	green	38:tm1019:gfp	n	321.4	wago4	male
tm1019	gfp	green	39:tm1019:gfp	n	284.02	wago4	male
tm1019	gfp	green	40:tm1019:gfp	n	315.595	wago4	male
tm1019	gfp	green	41:tm1019:gfp	n	274.94	wago4	male
tm1019	gfp	green	42:tm1019:gfp	n	273.275	wago4	male
tm1019	gfp	green	43:tm1019:gfp	n	296.532	wago4	male
tm1019	gfp	green	44:tm1019:gfp	n	287.845	wago4	male
tm1019	gfp	green	45:tm1019:gfp	n	293.328	wago4	male
tm1019	gfp	green	46:tm1019:gfp	n	248.543	wago4	male
tm1019	gfp	green	47:tm1019:gfp	n	324.886	wago4	male
tm1019	gfp	green	48:tm1019:gfp	n	299.944	wago4	male
tm1019	gfp	green	49:tm1019:gfp	n	307.715	wago4	male
tm1019	gfp	green	50:tm1019:gfp	n	323.707	wago4	male
tm1019	gfp	green	51:tm1019:gfp	n	334.726	wago4	male
tm1019	gfp	green	52:tm1019:gfp	n	309.02	wago4	male
tm1019	gfp	green	53:tm1019:gfp	n	315.253	wago4	male
tm1019	gfp	green	54:tm1019:gfp	n	296.359	wago4	male
tm1019	gfp	green	55:tm1019:gfp	n	316.982	wago4	male
tm1019	gfp	green	56:tm1019:gfp	n	281.881	wago4	male
tm1019	gfp	green	57:tm1019:gfp	n	267.097	wago4	male
tm1019	gfp	green	58:tm1019:gfp	n	266.919	wago4	male
tm1019	gfp	green	59:tm1019:gfp	n	288.26	wago4	male
tm1019	gfp	green	60:tm1019:gfp	n	283.877	wago4	male
tm1019	gfp	green	61:tm1019:gfp	n	313.874	wago4	male
tm1019	gfp	green	62:tm1019:gfp	n	303.798	wago4	male
tm1019	gfp	green	63:tm1019:gfp	n	320.433	wago4	male
tm1019	gfp	green	64:tm1019:gfp	n	268.355	wago4	male
tm1019	gfp	green	65:tm1019:gfp	n	273.423	wago4	male
tm1019	gfp	green	66:tm1019:gfp	n	359.787	wago4	male
tm1019	gfp	green	67:tm1019:gfp	n	303.366	wago4	male
tm1019	gfp	green	68:tm1019:gfp	n	279.095	wago4	male
tm1019	gfp	green	69:tm1019:gfp	n	331.203	wago4	male
tm1019	gfp	green	70:tm1019:gfp	n	250.863	wago4	male
tm1019	gfp	green	71:tm1019:gfp	n	263.862	wago4	male
tm1019	gfp	green	72:tm1019:gfp	n	274.214	wago4	male
tm1019	gfp	green	73:tm1019:gfp	n	286.084	wago4	male
tm1019	gfp	green	74:tm1019:gfp	n	293.615	wago4	male
tm1019	gfp	green	75:tm1019:gfp	n	269.955	wago4	male
wt	ctrl	red	1:wt:ctrl	n	204.769	wago4	male
wt	ctrl	red	2:wt:ctrl	n	213.637	wago4	male
wt	ctrl	red	3:wt:ctrl	n	199.328	wago4	male
wt	ctrl	red	4:wt:ctrl	n	199.433	wago4	male
wt	ctrl	red	5:wt:ctrl	n	202.193	wago4	male
wt	ctrl	red	6:wt:ctrl	n	197.187	wago4	male
wt	ctrl	red	7:wt:ctrl	n	182.147	wago4	male
wt	ctrl	red	8:wt:ctrl	n	201.787	wago4	male
wt	ctrl	red	9:wt:ctrl	n	196.989	wago4	male
wt	ctrl	red	10:wt:ctrl	n	190.878	wago4	male
wt	ctrl	red	11:wt:ctrl	n	183.334	wago4	male
wt	ctrl	red	12:wt:ctrl	n	197.373	wago4	male
wt	ctrl	red	13:wt:ctrl	n	207.453	wago4	male
wt	ctrl	red	14:wt:ctrl	n	175.402	wago4	male
wt	ctrl	red	15:wt:ctrl	n	179.939	wago4	male
wt	ctrl	red	16:wt:ctrl	n	192.674	wago4	male
wt	ctrl	red	17:wt:ctrl	n	195.244	wago4	male
wt	ctrl	red	18:wt:ctrl	n	191.311	wago4	male
wt	ctrl	red	19:wt:ctrl	n	192.79	wago4	male
wt	ctrl	red	20:wt:ctrl	n	184.416	wago4	male
wt	ctrl	red	21:wt:ctrl	n	182.25	wago4	male
wt	ctrl	red	22:wt:ctrl	n	187.292	wago4	male
wt	ctrl	red	23:wt:ctrl	n	202.745	wago4	male
wt	ctrl	red	24:wt:ctrl	n	206.604	wago4	male
wt	ctrl	red	25:wt:ctrl	n	194.559	wago4	male
wt	ctrl	red	26:wt:ctrl	n	189.001	wago4	male
wt	ctrl	red	27:wt:ctrl	n	190.966	wago4	male
wt	ctrl	red	28:wt:ctrl	n	207.378	wago4	male
wt	ctrl	red	29:wt:ctrl	n	194.036	wago4	male
wt	ctrl	red	30:wt:ctrl	n	188.106	wago4	male
wt	ctrl	red	31:wt:ctrl	n	205.116	wago4	male
wt	ctrl	red	32:wt:ctrl	n	181.409	wago4	male
wt	ctrl	red	33:wt:ctrl	n	182.734	wago4	male
wt	ctrl	red	34:wt:ctrl	n	192.12	wago4	male
wt	ctrl	red	35:wt:ctrl	n	196.076	wago4	male
wt	ctrl	red	36:wt:ctrl	n	228.362	wago4	male
wt	ctrl	red	37:wt:ctrl	n	182.028	wago4	male
wt	ctrl	red	38:wt:ctrl	n	187.516	wago4	male
wt	ctrl	red	39:wt:ctrl	n	187.538	wago4	male
wt	ctrl	red	40:wt:ctrl	n	183.158	wago4	male
wt	ctrl	red	41:wt:ctrl	n	167.916	wago4	male
wt	ctrl	red	42:wt:ctrl	n	184.087	wago4	male
wt	ctrl	red	43:wt:ctrl	n	178.967	wago4	male
wt	ctrl	red	44:wt:ctrl	n	187.454	wago4	male
wt	ctrl	red	45:wt:ctrl	n	183.349	wago4	male
wt	ctrl	red	46:wt:ctrl	n	209.228	wago4	male
wt	ctrl	red	47:wt:ctrl	n	191.305	wago4	male
wt	ctrl	red	48:wt:ctrl	n	189.898	wago4	male
wt	ctrl	red	49:wt:ctrl	n	201.152	wago4	male
wt	ctrl	red	50:wt:ctrl	n	192.762	wago4	male
wt	ctrl	red	51:wt:ctrl	n	218.068	wago4	male
wt	ctrl	red	52:wt:ctrl	n	209.951	wago4	male
wt	ctrl	red	53:wt:ctrl	n	184.646	wago4	male
wt	ctrl	red	54:wt:ctrl	n	183.123	wago4	male
wt	ctrl	red	55:wt:ctrl	n	192.791	wago4	male
wt	ctrl	red	56:wt:ctrl	n	193.834	wago4	male
wt	ctrl	red	57:wt:ctrl	n	214.625	wago4	male
wt	ctrl	red	58:wt:ctrl	n	200.478	wago4	male
wt	ctrl	red	59:wt:ctrl	n	180.089	wago4	male
wt	ctrl	red	60:wt:ctrl	n	191.211	wago4	male
wt	ctrl	red	61:wt:ctrl	n	189.946	wago4	male
wt	ctrl	red	62:wt:ctrl	n	202.561	wago4	male
wt	ctrl	red	63:wt:ctrl	n	200.722	wago4	male
wt	ctrl	red	64:wt:ctrl	n	193.187	wago4	male
wt	ctrl	red	65:wt:ctrl	n	196.129	wago4	male
wt	ctrl	red	66:wt:ctrl	n	182.918	wago4	male
wt	ctrl	red	67:wt:ctrl	n	188.983	wago4	male
wt	ctrl	red	68:wt:ctrl	n	200.277	wago4	male
wt	ctrl	red	69:wt:ctrl	n	244.142	wago4	male
wt	ctrl	red	70:wt:ctrl	n	222.587	wago4	male
wt	ctrl	red	71:wt:ctrl	n	188.216	wago4	male
wt	ctrl	red	72:wt:ctrl	n	184.616	wago4	male
wt	ctrl	red	73:wt:ctrl	n	195.04	wago4	male
wt	ctrl	red	74:wt:ctrl	n	185.2	wago4	male
wt	ctrl	red	75:wt:ctrl	n	202.542	wago4	male
wt	ctrl	red	76:wt:ctrl	n	201.603	wago4	male
wt	ctrl	red	77:wt:ctrl	n	199.154	wago4	male
wt	gfp	red	1:wt:gfp	n	177.654	wago4	male
wt	gfp	red	2:wt:gfp	n	198.486	wago4	male
wt	gfp	red	3:wt:gfp	n	199.677	wago4	male
wt	gfp	red	4:wt:gfp	n	182.632	wago4	male
wt	gfp	red	5:wt:gfp	n	186.24	wago4	male
wt	gfp	red	6:wt:gfp	n	189.581	wago4	male
wt	gfp	red	7:wt:gfp	n	192.622	wago4	male
wt	gfp	red	8:wt:gfp	n	184.689	wago4	male
wt	gfp	red	9:wt:gfp	n	189.416	wago4	male
wt	gfp	red	10:wt:gfp	n	216.664	wago4	male
wt	gfp	red	11:wt:gfp	n	199.328	wago4	male
wt	gfp	red	12:wt:gfp	n	201.409	wago4	male
wt	gfp	red	13:wt:gfp	n	196.767	wago4	male
wt	gfp	red	14:wt:gfp	n	169.567	wago4	male
wt	gfp	red	15:wt:gfp	n	175.985	wago4	male
wt	gfp	red	16:wt:gfp	n	189.754	wago4	male
wt	gfp	red	17:wt:gfp	n	199.625	wago4	male
wt	gfp	red	18:wt:gfp	n	242.103	wago4	male
wt	gfp	red	19:wt:gfp	n	188.46	wago4	male
wt	gfp	red	20:wt:gfp	n	185.067	wago4	male
wt	gfp	red	21:wt:gfp	n	205.363	wago4	male
wt	gfp	red	22:wt:gfp	n	214.621	wago4	male
wt	gfp	red	23:wt:gfp	n	201.186	wago4	male
wt	gfp	red	24:wt:gfp	n	200.313	wago4	male
wt	gfp	red	25:wt:gfp	n	205.017	wago4	male
wt	gfp	red	26:wt:gfp	n	190.459	wago4	male
wt	gfp	red	27:wt:gfp	n	194.946	wago4	male
wt	gfp	red	28:wt:gfp	n	187.045	wago4	male
wt	gfp	red	29:wt:gfp	n	178.062	wago4	male
wt	gfp	red	30:wt:gfp	n	201.99	wago4	male
wt	gfp	red	31:wt:gfp	n	177.539	wago4	male
wt	gfp	red	32:wt:gfp	n	185.345	wago4	male
wt	gfp	red	33:wt:gfp	n	191.748	wago4	male
wt	gfp	red	34:wt:gfp	n	194.116	wago4	male
wt	gfp	red	35:wt:gfp	n	202.733	wago4	male
wt	gfp	red	36:wt:gfp	n	195.597	wago4	male
wt	gfp	red	37:wt:gfp	n	190.244	wago4	male
wt	gfp	red	38:wt:gfp	n	193.931	wago4	male
wt	gfp	red	39:wt:gfp	n	199.722	wago4	male
wt	gfp	red	40:wt:gfp	n	200.097	wago4	male
wt	gfp	red	41:wt:gfp	n	191.873	wago4	male
wt	gfp	red	42:wt:gfp	n	184.127	wago4	male
wt	gfp	red	43:wt:gfp	n	188.671	wago4	male
wt	gfp	red	44:wt:gfp	n	196.086	wago4	male
wt	gfp	red	45:wt:gfp	n	192.502	wago4	male
wt	gfp	red	46:wt:gfp	n	196.823	wago4	male
wt	gfp	red	47:wt:gfp	n	183.493	wago4	male
wt	gfp	red	48:wt:gfp	n	212.072	wago4	male
wt	gfp	red	49:wt:gfp	n	193.289	wago4	male
wt	gfp	red	50:wt:gfp	n	190.78	wago4	male
wt	gfp	red	51:wt:gfp	n	229.805	wago4	male
wt	gfp	red	52:wt:gfp	n	190.015	wago4	male
wt	gfp	red	53:wt:gfp	n	194.081	wago4	male
wt	gfp	red	54:wt:gfp	n	192.433	wago4	male
wt	gfp	red	55:wt:gfp	n	194.388	wago4	male
wt	gfp	red	56:wt:gfp	n	207.764	wago4	male
wt	gfp	red	57:wt:gfp	n	208.286	wago4	male
wt	gfp	red	58:wt:gfp	n	187.223	wago4	male
wt	gfp	red	59:wt:gfp	n	215.556	wago4	male
wt	gfp	red	60:wt:gfp	n	187.068	wago4	male
wt	gfp	red	61:wt:gfp	n	189.162	wago4	male
wt	gfp	red	62:wt:gfp	n	190.299	wago4	male
wt	gfp	red	63:wt:gfp	n	182.257	wago4	male
wt	gfp	red	64:wt:gfp	n	178.798	wago4	male
wt	gfp	red	65:wt:gfp	n	200.145	wago4	male
wt	gfp	red	66:wt:gfp	n	198.535	wago4	male
wt	gfp	red	67:wt:gfp	n	193.381	wago4	male
wt	gfp	red	68:wt:gfp	n	211.444	wago4	male
tm1019	ctrl	red	1:tm1019:ctrl	n	207.655	wago4	male
tm1019	ctrl	red	2:tm1019:ctrl	n	181.068	wago4	male
tm1019	ctrl	red	3:tm1019:ctrl	n	187.219	wago4	male
tm1019	ctrl	red	4:tm1019:ctrl	n	208.164	wago4	male
tm1019	ctrl	red	5:tm1019:ctrl	n	189.648	wago4	male
tm1019	ctrl	red	6:tm1019:ctrl	n	183.788	wago4	male
tm1019	ctrl	red	7:tm1019:ctrl	n	191.094	wago4	male
tm1019	ctrl	red	8:tm1019:ctrl	n	218.517	wago4	male
tm1019	ctrl	red	9:tm1019:ctrl	n	200.203	wago4	male
tm1019	ctrl	red	10:tm1019:ctrl	n	183.613	wago4	male
tm1019	ctrl	red	11:tm1019:ctrl	n	199.181	wago4	male
tm1019	ctrl	red	12:tm1019:ctrl	n	200.31	wago4	male
tm1019	ctrl	red	13:tm1019:ctrl	n	177.128	wago4	male
tm1019	ctrl	red	14:tm1019:ctrl	n	226.685	wago4	male
tm1019	ctrl	red	15:tm1019:ctrl	n	177.187	wago4	male
tm1019	ctrl	red	16:tm1019:ctrl	n	196.155	wago4	male
tm1019	ctrl	red	17:tm1019:ctrl	n	212.89	wago4	male
tm1019	ctrl	red	18:tm1019:ctrl	n	203.244	wago4	male
tm1019	ctrl	red	19:tm1019:ctrl	n	199.685	wago4	male
tm1019	ctrl	red	20:tm1019:ctrl	n	185.028	wago4	male
tm1019	ctrl	red	21:tm1019:ctrl	n	184.652	wago4	male
tm1019	ctrl	red	22:tm1019:ctrl	n	189.571	wago4	male
tm1019	ctrl	red	23:tm1019:ctrl	n	219.354	wago4	male
tm1019	ctrl	red	24:tm1019:ctrl	n	192.65	wago4	male
tm1019	ctrl	red	25:tm1019:ctrl	n	202.559	wago4	male
tm1019	ctrl	red	26:tm1019:ctrl	n	195.337	wago4	male
tm1019	ctrl	red	27:tm1019:ctrl	n	198.122	wago4	male
tm1019	ctrl	red	28:tm1019:ctrl	n	194.086	wago4	male
tm1019	ctrl	red	29:tm1019:ctrl	n	186.76	wago4	male
tm1019	ctrl	red	30:tm1019:ctrl	n	190.92	wago4	male
tm1019	ctrl	red	31:tm1019:ctrl	n	197.832	wago4	male
tm1019	ctrl	red	32:tm1019:ctrl	n	192.64	wago4	male
tm1019	ctrl	red	33:tm1019:ctrl	n	191.019	wago4	male
tm1019	ctrl	red	34:tm1019:ctrl	n	224.511	wago4	male
tm1019	ctrl	red	35:tm1019:ctrl	n	188.352	wago4	male
tm1019	ctrl	red	36:tm1019:ctrl	n	223.445	wago4	male
tm1019	ctrl	red	37:tm1019:ctrl	n	203.928	wago4	male
tm1019	ctrl	red	38:tm1019:ctrl	n	196.15	wago4	male
tm1019	ctrl	red	39:tm1019:ctrl	n	222.988	wago4	male
tm1019	ctrl	red	40:tm1019:ctrl	n	190.224	wago4	male
tm1019	ctrl	red	41:tm1019:ctrl	n	187.64	wago4	male
tm1019	ctrl	red	42:tm1019:ctrl	n	196.326	wago4	male
tm1019	ctrl	red	43:tm1019:ctrl	n	200.476	wago4	male
tm1019	ctrl	red	44:tm1019:ctrl	n	208.348	wago4	male
tm1019	ctrl	red	45:tm1019:ctrl	n	198.475	wago4	male
tm1019	ctrl	red	46:tm1019:ctrl	n	192.451	wago4	male
tm1019	ctrl	red	47:tm1019:ctrl	n	184.9	wago4	male
tm1019	ctrl	red	48:tm1019:ctrl	n	178.776	wago4	male
tm1019	ctrl	red	49:tm1019:ctrl	n	200.857	wago4	male
tm1019	ctrl	red	50:tm1019:ctrl	n	185.773	wago4	male
tm1019	ctrl	red	51:tm1019:ctrl	n	211.443	wago4	male
tm1019	ctrl	red	52:tm1019:ctrl	n	202.979	wago4	male
tm1019	ctrl	red	53:tm1019:ctrl	n	218.252	wago4	male
tm1019	ctrl	red	54:tm1019:ctrl	n	179.476	wago4	male
tm1019	ctrl	red	55:tm1019:ctrl	n	197.599	wago4	male
tm1019	ctrl	red	56:tm1019:ctrl	n	186.419	wago4	male
tm1019	ctrl	red	57:tm1019:ctrl	n	177.974	wago4	male
tm1019	ctrl	red	58:tm1019:ctrl	n	178.109	wago4	male
tm1019	ctrl	red	59:tm1019:ctrl	n	189.601	wago4	male
tm1019	ctrl	red	60:tm1019:ctrl	n	227.001	wago4	male
tm1019	ctrl	red	61:tm1019:ctrl	n	198.719	wago4	male
tm1019	ctrl	red	62:tm1019:ctrl	n	189.28	wago4	male
tm1019	ctrl	red	63:tm1019:ctrl	n	186.901	wago4	male
tm1019	gfp	red	1:tm1019:gfp	n	180.256	wago4	male
tm1019	gfp	red	2:tm1019:gfp	n	196.146	wago4	male
tm1019	gfp	red	3:tm1019:gfp	n	211.737	wago4	male
tm1019	gfp	red	4:tm1019:gfp	n	222.399	wago4	male
tm1019	gfp	red	5:tm1019:gfp	n	182.983	wago4	male
tm1019	gfp	red	6:tm1019:gfp	n	194.083	wago4	male
tm1019	gfp	red	7:tm1019:gfp	n	196.914	wago4	male
tm1019	gfp	red	8:tm1019:gfp	n	227.69	wago4	male
tm1019	gfp	red	9:tm1019:gfp	n	184.339	wago4	male
tm1019	gfp	red	10:tm1019:gfp	n	232.822	wago4	male
tm1019	gfp	red	11:tm1019:gfp	n	181.675	wago4	male
tm1019	gfp	red	12:tm1019:gfp	n	176.096	wago4	male
tm1019	gfp	red	13:tm1019:gfp	n	176.793	wago4	male
tm1019	gfp	red	14:tm1019:gfp	n	212.604	wago4	male
tm1019	gfp	red	15:tm1019:gfp	n	183.217	wago4	male
tm1019	gfp	red	16:tm1019:gfp	n	184.12	wago4	male
tm1019	gfp	red	17:tm1019:gfp	n	190.316	wago4	male
tm1019	gfp	red	18:tm1019:gfp	n	182.864	wago4	male
tm1019	gfp	red	19:tm1019:gfp	n	198.702	wago4	male
tm1019	gfp	red	20:tm1019:gfp	n	193.431	wago4	male
tm1019	gfp	red	21:tm1019:gfp	n	196.503	wago4	male
tm1019	gfp	red	22:tm1019:gfp	n	188.995	wago4	male
tm1019	gfp	red	23:tm1019:gfp	n	197.582	wago4	male
tm1019	gfp	red	24:tm1019:gfp	n	195.573	wago4	male
tm1019	gfp	red	25:tm1019:gfp	n	210.724	wago4	male
tm1019	gfp	red	26:tm1019:gfp	n	200.448	wago4	male
tm1019	gfp	red	27:tm1019:gfp	n	213.889	wago4	male
tm1019	gfp	red	28:tm1019:gfp	n	185.182	wago4	male
tm1019	gfp	red	29:tm1019:gfp	n	191.055	wago4	male
tm1019	gfp	red	30:tm1019:gfp	n	184.162	wago4	male
tm1019	gfp	red	31:tm1019:gfp	n	186.533	wago4	male
tm1019	gfp	red	32:tm1019:gfp	n	194.919	wago4	male
tm1019	gfp	red	33:tm1019:gfp	n	188.453	wago4	male
tm1019	gfp	red	34:tm1019:gfp	n	179.661	wago4	male
tm1019	gfp	red	35:tm1019:gfp	n	188.855	wago4	male
tm1019	gfp	red	36:tm1019:gfp	n	214.49	wago4	male
tm1019	gfp	red	37:tm1019:gfp	n	178.702	wago4	male
tm1019	gfp	red	38:tm1019:gfp	n	216.23	wago4	male
tm1019	gfp	red	39:tm1019:gfp	n	190.863	wago4	male
tm1019	gfp	red	40:tm1019:gfp	n	208.904	wago4	male
tm1019	gfp	red	41:tm1019:gfp	n	181.655	wago4	male
tm1019	gfp	red	42:tm1019:gfp	n	179.064	wago4	male
tm1019	gfp	red	43:tm1019:gfp	n	192.713	wago4	male
tm1019	gfp	red	44:tm1019:gfp	n	185.339	wago4	male
tm1019	gfp	red	45:tm1019:gfp	n	183.096	wago4	male
tm1019	gfp	red	46:tm1019:gfp	n	184.438	wago4	male
tm1019	gfp	red	47:tm1019:gfp	n	183.383	wago4	male
tm1019	gfp	red	48:tm1019:gfp	n	198.466	wago4	male
tm1019	gfp	red	49:tm1019:gfp	n	197.872	wago4	male
tm1019	gfp	red	50:tm1019:gfp	n	191.736	wago4	male
tm1019	gfp	red	51:tm1019:gfp	n	213.071	wago4	male
tm1019	gfp	red	52:tm1019:gfp	n	200.134	wago4	male
tm1019	gfp	red	53:tm1019:gfp	n	189.377	wago4	male
tm1019	gfp	red	54:tm1019:gfp	n	192.453	wago4	male
tm1019	gfp	red	55:tm1019:gfp	n	197.14	wago4	male
tm1019	gfp	red	56:tm1019:gfp	n	217.107	wago4	male
tm1019	gfp	red	57:tm1019:gfp	n	173.526	wago4	male
tm1019	gfp	red	58:tm1019:gfp	n	188.656	wago4	male
tm1019	gfp	red	59:tm1019:gfp	n	196.671	wago4	male
tm1019	gfp	red	60:tm1019:gfp	n	177.776	wago4	male
tm1019	gfp	red	61:tm1019:gfp	n	184.089	wago4	male
tm1019	gfp	red	62:tm1019:gfp	n	202.51	wago4	male
tm1019	gfp	red	63:tm1019:gfp	n	199.101	wago4	male
tm1019	gfp	red	64:tm1019:gfp	n	189.363	wago4	male
tm1019	gfp	red	65:tm1019:gfp	n	188.191	wago4	male
tm1019	gfp	red	66:tm1019:gfp	n	207.194	wago4	male
tm1019	gfp	red	67:tm1019:gfp	n	204.007	wago4	male
tm1019	gfp	red	68:tm1019:gfp	n	180.489	wago4	male
tm1019	gfp	red	69:tm1019:gfp	n	204.83	wago4	male
tm1019	gfp	red	70:tm1019:gfp	n	182.561	wago4	male
tm1019	gfp	red	71:tm1019:gfp	n	197.773	wago4	male
tm1019	gfp	red	72:tm1019:gfp	n	181.028	wago4	male
tm1019	gfp	red	73:tm1019:gfp	n	189.361	wago4	male
tm1019	gfp	red	74:tm1019:gfp	n	193.132	wago4	male
tm1019	gfp	red	75:tm1019:gfp	n	194.588	wago4	male
wt	ctrl	green	1:wt:ctrl	n	275.885	hrde1	male
wt	ctrl	green	2:wt:ctrl	n	281.27	hrde1	male
wt	ctrl	green	3:wt:ctrl	n	327.635	hrde1	male
wt	ctrl	green	4:wt:ctrl	n	334.623	hrde1	male
wt	ctrl	green	5:wt:ctrl	n	356.628	hrde1	male
wt	ctrl	green	6:wt:ctrl	n	325.418	hrde1	male
wt	ctrl	green	7:wt:ctrl	n	290.538	hrde1	male
wt	ctrl	green	8:wt:ctrl	n	349.384	hrde1	male
wt	ctrl	green	9:wt:ctrl	n	278.966	hrde1	male
wt	ctrl	green	10:wt:ctrl	n	300.789	hrde1	male
wt	ctrl	green	11:wt:ctrl	n	304.189	hrde1	male
wt	ctrl	green	12:wt:ctrl	n	335.288	hrde1	male
wt	ctrl	green	13:wt:ctrl	n	344.038	hrde1	male
wt	ctrl	green	14:wt:ctrl	n	336.978	hrde1	male
wt	ctrl	green	15:wt:ctrl	n	326.087	hrde1	male
wt	ctrl	green	16:wt:ctrl	n	293.579	hrde1	male
wt	ctrl	green	17:wt:ctrl	n	292.681	hrde1	male
wt	ctrl	green	18:wt:ctrl	n	322.022	hrde1	male
wt	ctrl	green	19:wt:ctrl	n	272.224	hrde1	male
wt	ctrl	green	20:wt:ctrl	n	329.8	hrde1	male
wt	ctrl	green	21:wt:ctrl	n	334.592	hrde1	male
wt	ctrl	green	22:wt:ctrl	n	315.355	hrde1	male
wt	ctrl	green	23:wt:ctrl	n	401.96	hrde1	male
wt	ctrl	green	24:wt:ctrl	n	282.181	hrde1	male
wt	ctrl	green	25:wt:ctrl	n	326.359	hrde1	male
wt	ctrl	green	26:wt:ctrl	n	311.39	hrde1	male
wt	ctrl	green	27:wt:ctrl	n	289.423	hrde1	male
wt	ctrl	green	28:wt:ctrl	n	306.842	hrde1	male
wt	ctrl	green	29:wt:ctrl	n	305.825	hrde1	male
wt	ctrl	green	30:wt:ctrl	n	327.807	hrde1	male
wt	ctrl	green	31:wt:ctrl	n	357.603	hrde1	male
wt	ctrl	green	32:wt:ctrl	n	299.319	hrde1	male
wt	ctrl	green	33:wt:ctrl	n	335.264	hrde1	male
wt	ctrl	green	34:wt:ctrl	n	399.067	hrde1	male
wt	ctrl	green	35:wt:ctrl	n	261.36	hrde1	male
wt	ctrl	green	36:wt:ctrl	n	345.805	hrde1	male
wt	ctrl	green	37:wt:ctrl	n	328.49	hrde1	male
wt	ctrl	green	38:wt:ctrl	n	299.325	hrde1	male
wt	ctrl	green	39:wt:ctrl	n	337.651	hrde1	male
wt	ctrl	green	40:wt:ctrl	n	326.003	hrde1	male
wt	ctrl	green	41:wt:ctrl	n	362.24	hrde1	male
wt	ctrl	green	42:wt:ctrl	n	297.584	hrde1	male
wt	ctrl	green	43:wt:ctrl	n	291.39	hrde1	male
wt	ctrl	green	44:wt:ctrl	n	332.566	hrde1	male
wt	ctrl	green	45:wt:ctrl	n	316.539	hrde1	male
wt	ctrl	green	46:wt:ctrl	n	302.525	hrde1	male
wt	ctrl	green	47:wt:ctrl	n	322.989	hrde1	male
wt	ctrl	green	48:wt:ctrl	n	352.693	hrde1	male
wt	ctrl	green	49:wt:ctrl	n	293.126	hrde1	male
wt	ctrl	green	50:wt:ctrl	n	337.98	hrde1	male
wt	ctrl	green	51:wt:ctrl	n	273.232	hrde1	male
wt	ctrl	green	52:wt:ctrl	n	327.114	hrde1	male
wt	ctrl	green	53:wt:ctrl	n	358.379	hrde1	male
wt	ctrl	green	54:wt:ctrl	n	243.542	hrde1	male
wt	ctrl	green	55:wt:ctrl	n	303.782	hrde1	male
wt	ctrl	green	56:wt:ctrl	n	307.307	hrde1	male
wt	ctrl	green	57:wt:ctrl	n	302.389	hrde1	male
wt	ctrl	green	58:wt:ctrl	n	291.022	hrde1	male
wt	ctrl	green	59:wt:ctrl	n	355.928	hrde1	male
wt	ctrl	green	60:wt:ctrl	n	295.153	hrde1	male
wt	ctrl	green	61:wt:ctrl	n	259.404	hrde1	male
wt	ctrl	green	62:wt:ctrl	n	324.568	hrde1	male
wt	ctrl	green	63:wt:ctrl	n	321.558	hrde1	male
wt	ctrl	green	64:wt:ctrl	n	262.145	hrde1	male
wt	ctrl	green	65:wt:ctrl	n	391.419	hrde1	male
wt	gfp	green	1:wt:gfp	n	134.147	hrde1	male
wt	gfp	green	2:wt:gfp	n	276.482	hrde1	male
wt	gfp	green	3:wt:gfp	n	257.52	hrde1	male
wt	gfp	green	4:wt:gfp	n	157.02	hrde1	male
wt	gfp	green	5:wt:gfp	n	189.48	hrde1	male
wt	gfp	green	6:wt:gfp	n	144.341	hrde1	male
wt	gfp	green	7:wt:gfp	n	195.545	hrde1	male
wt	gfp	green	8:wt:gfp	n	233.603	hrde1	male
wt	gfp	green	9:wt:gfp	n	155.986	hrde1	male
wt	gfp	green	10:wt:gfp	n	256.551	hrde1	male
wt	gfp	green	11:wt:gfp	n	132.678	hrde1	male
wt	gfp	green	12:wt:gfp	n	174.559	hrde1	male
wt	gfp	green	13:wt:gfp	n	239.235	hrde1	male
wt	gfp	green	14:wt:gfp	n	166.934	hrde1	male
wt	gfp	green	15:wt:gfp	n	182.593	hrde1	male
wt	gfp	green	16:wt:gfp	n	141.961	hrde1	male
wt	gfp	green	17:wt:gfp	n	156.114	hrde1	male
wt	gfp	green	18:wt:gfp	n	152.646	hrde1	male
wt	gfp	green	19:wt:gfp	n	230.067	hrde1	male
wt	gfp	green	20:wt:gfp	n	184.531	hrde1	male
wt	gfp	green	21:wt:gfp	n	209.974	hrde1	male
wt	gfp	green	22:wt:gfp	n	207.464	hrde1	male
wt	gfp	green	23:wt:gfp	n	218.612	hrde1	male
wt	gfp	green	24:wt:gfp	n	152.998	hrde1	male
wt	gfp	green	25:wt:gfp	n	166.668	hrde1	male
wt	gfp	green	26:wt:gfp	n	148.884	hrde1	male
wt	gfp	green	27:wt:gfp	n	245.588	hrde1	male
wt	gfp	green	28:wt:gfp	n	131.304	hrde1	male
wt	gfp	green	29:wt:gfp	n	193.862	hrde1	male
wt	gfp	green	30:wt:gfp	n	141.461	hrde1	male
wt	gfp	green	31:wt:gfp	n	245.043	hrde1	male
wt	gfp	green	32:wt:gfp	n	222.766	hrde1	male
wt	gfp	green	33:wt:gfp	n	171.084	hrde1	male
wt	gfp	green	34:wt:gfp	n	193.627	hrde1	male
wt	gfp	green	35:wt:gfp	n	270.505	hrde1	male
wt	gfp	green	36:wt:gfp	n	197.005	hrde1	male
wt	gfp	green	37:wt:gfp	n	154.985	hrde1	male
wt	gfp	green	38:wt:gfp	n	175.959	hrde1	male
wt	gfp	green	39:wt:gfp	n	139.329	hrde1	male
wt	gfp	green	40:wt:gfp	n	233.168	hrde1	male
wt	gfp	green	41:wt:gfp	n	148.818	hrde1	male
wt	gfp	green	42:wt:gfp	n	197.876	hrde1	male
wt	gfp	green	43:wt:gfp	n	150.925	hrde1	male
wt	gfp	green	44:wt:gfp	n	266.279	hrde1	male
wt	gfp	green	45:wt:gfp	n	264.992	hrde1	male
wt	gfp	green	46:wt:gfp	n	140.344	hrde1	male
wt	gfp	green	47:wt:gfp	n	176.859	hrde1	male
wt	gfp	green	48:wt:gfp	n	242.732	hrde1	male
wt	gfp	green	49:wt:gfp	n	181.314	hrde1	male
wt	gfp	green	50:wt:gfp	n	222.264	hrde1	male
wt	gfp	green	51:wt:gfp	n	307.51	hrde1	male
wt	gfp	green	52:wt:gfp	n	182.083	hrde1	male
wt	gfp	green	53:wt:gfp	n	221.288	hrde1	male
wt	gfp	green	54:wt:gfp	n	177.905	hrde1	male
wt	gfp	green	55:wt:gfp	n	293.915	hrde1	male
wt	gfp	green	56:wt:gfp	n	216.405	hrde1	male
wt	gfp	green	57:wt:gfp	n	274.149	hrde1	male
wt	gfp	green	58:wt:gfp	n	185.169	hrde1	male
wt	gfp	green	59:wt:gfp	n	183.868	hrde1	male
wt	gfp	green	60:wt:gfp	n	225.789	hrde1	male
wt	gfp	green	61:wt:gfp	n	143.6	hrde1	male
wt	gfp	green	62:wt:gfp	n	190.403	hrde1	male
wt	gfp	green	63:wt:gfp	n	138.844	hrde1	male
wt	gfp	green	64:wt:gfp	n	229.287	hrde1	male
wt	gfp	green	65:wt:gfp	n	289.191	hrde1	male
tm1200	ctrl	green	1:tm1200:ctrl	n	282.587	hrde1	male
tm1200	ctrl	green	2:tm1200:ctrl	n	353.92	hrde1	male
tm1200	ctrl	green	3:tm1200:ctrl	n	300.365	hrde1	male
tm1200	ctrl	green	4:tm1200:ctrl	n	306.159	hrde1	male
tm1200	ctrl	green	5:tm1200:ctrl	n	378.347	hrde1	male
tm1200	ctrl	green	6:tm1200:ctrl	n	288.84	hrde1	male
tm1200	ctrl	green	7:tm1200:ctrl	n	311.273	hrde1	male
tm1200	ctrl	green	8:tm1200:ctrl	n	234.167	hrde1	male
tm1200	ctrl	green	9:tm1200:ctrl	n	251.411	hrde1	male
tm1200	ctrl	green	10:tm1200:ctrl	n	223.682	hrde1	male
tm1200	ctrl	green	11:tm1200:ctrl	n	254.012	hrde1	male
tm1200	ctrl	green	12:tm1200:ctrl	n	311.212	hrde1	male
tm1200	ctrl	green	13:tm1200:ctrl	n	333.963	hrde1	male
tm1200	ctrl	green	14:tm1200:ctrl	n	272.208	hrde1	male
tm1200	ctrl	green	15:tm1200:ctrl	n	282.863	hrde1	male
tm1200	ctrl	green	16:tm1200:ctrl	n	288.041	hrde1	male
tm1200	ctrl	green	17:tm1200:ctrl	n	320.007	hrde1	male
tm1200	ctrl	green	18:tm1200:ctrl	n	381.824	hrde1	male
tm1200	ctrl	green	19:tm1200:ctrl	n	346.286	hrde1	male
tm1200	ctrl	green	20:tm1200:ctrl	n	268.129	hrde1	male
tm1200	ctrl	green	21:tm1200:ctrl	n	300.07	hrde1	male
tm1200	ctrl	green	22:tm1200:ctrl	n	296.285	hrde1	male
tm1200	ctrl	green	23:tm1200:ctrl	n	345.828	hrde1	male
tm1200	ctrl	green	24:tm1200:ctrl	n	339.226	hrde1	male
tm1200	ctrl	green	25:tm1200:ctrl	n	317.592	hrde1	male
tm1200	ctrl	green	26:tm1200:ctrl	n	353.706	hrde1	male
tm1200	ctrl	green	27:tm1200:ctrl	n	288.635	hrde1	male
tm1200	ctrl	green	28:tm1200:ctrl	n	402.017	hrde1	male
tm1200	ctrl	green	29:tm1200:ctrl	n	283.088	hrde1	male
tm1200	ctrl	green	30:tm1200:ctrl	n	324.4	hrde1	male
tm1200	ctrl	green	31:tm1200:ctrl	n	284.309	hrde1	male
tm1200	ctrl	green	32:tm1200:ctrl	n	233.767	hrde1	male
tm1200	ctrl	green	33:tm1200:ctrl	n	236.074	hrde1	male
tm1200	ctrl	green	34:tm1200:ctrl	n	306.312	hrde1	male
tm1200	ctrl	green	35:tm1200:ctrl	n	216.868	hrde1	male
tm1200	ctrl	green	36:tm1200:ctrl	n	290.768	hrde1	male
tm1200	ctrl	green	37:tm1200:ctrl	n	290.439	hrde1	male
tm1200	ctrl	green	38:tm1200:ctrl	n	277.951	hrde1	male
tm1200	ctrl	green	39:tm1200:ctrl	n	265.218	hrde1	male
tm1200	ctrl	green	40:tm1200:ctrl	n	343.231	hrde1	male
tm1200	ctrl	green	41:tm1200:ctrl	n	301.97	hrde1	male
tm1200	ctrl	green	42:tm1200:ctrl	n	313.916	hrde1	male
tm1200	ctrl	green	43:tm1200:ctrl	n	308.955	hrde1	male
tm1200	ctrl	green	44:tm1200:ctrl	n	299.008	hrde1	male
tm1200	ctrl	green	45:tm1200:ctrl	n	292.131	hrde1	male
tm1200	ctrl	green	46:tm1200:ctrl	n	286.929	hrde1	male
tm1200	ctrl	green	47:tm1200:ctrl	n	308.234	hrde1	male
tm1200	ctrl	green	48:tm1200:ctrl	n	283.127	hrde1	male
tm1200	ctrl	green	49:tm1200:ctrl	n	306.486	hrde1	male
tm1200	ctrl	green	50:tm1200:ctrl	n	291.577	hrde1	male
tm1200	ctrl	green	51:tm1200:ctrl	n	286.123	hrde1	male
tm1200	ctrl	green	52:tm1200:ctrl	n	271.539	hrde1	male
tm1200	ctrl	green	53:tm1200:ctrl	n	281.851	hrde1	male
tm1200	ctrl	green	54:tm1200:ctrl	n	342.152	hrde1	male
tm1200	ctrl	green	55:tm1200:ctrl	n	293.369	hrde1	male
tm1200	ctrl	green	56:tm1200:ctrl	n	297.242	hrde1	male
tm1200	ctrl	green	57:tm1200:ctrl	n	236.469	hrde1	male
tm1200	gfp	green	1:tm1200:gfp	n	197.793	hrde1	male
tm1200	gfp	green	2:tm1200:gfp	n	317.346	hrde1	male
tm1200	gfp	green	3:tm1200:gfp	n	256.987	hrde1	male
tm1200	gfp	green	4:tm1200:gfp	n	310.67	hrde1	male
tm1200	gfp	green	5:tm1200:gfp	n	266.941	hrde1	male
tm1200	gfp	green	6:tm1200:gfp	n	184.186	hrde1	male
tm1200	gfp	green	7:tm1200:gfp	n	291.53	hrde1	male
tm1200	gfp	green	8:tm1200:gfp	n	279.49	hrde1	male
tm1200	gfp	green	9:tm1200:gfp	n	340.306	hrde1	male
tm1200	gfp	green	10:tm1200:gfp	n	247.273	hrde1	male
tm1200	gfp	green	11:tm1200:gfp	n	280.409	hrde1	male
tm1200	gfp	green	12:tm1200:gfp	n	279.278	hrde1	male
tm1200	gfp	green	13:tm1200:gfp	n	306.277	hrde1	male
tm1200	gfp	green	14:tm1200:gfp	n	285.213	hrde1	male
tm1200	gfp	green	15:tm1200:gfp	n	145.293	hrde1	male
tm1200	gfp	green	16:tm1200:gfp	n	229.18	hrde1	male
tm1200	gfp	green	17:tm1200:gfp	n	222.867	hrde1	male
tm1200	gfp	green	18:tm1200:gfp	n	300.905	hrde1	male
tm1200	gfp	green	19:tm1200:gfp	n	250.822	hrde1	male
tm1200	gfp	green	20:tm1200:gfp	n	239.093	hrde1	male
tm1200	gfp	green	21:tm1200:gfp	n	207.691	hrde1	male
tm1200	gfp	green	22:tm1200:gfp	n	269.832	hrde1	male
tm1200	gfp	green	23:tm1200:gfp	n	267.886	hrde1	male
tm1200	gfp	green	24:tm1200:gfp	n	268.591	hrde1	male
tm1200	gfp	green	25:tm1200:gfp	n	282.99	hrde1	male
tm1200	gfp	green	26:tm1200:gfp	n	259.751	hrde1	male
tm1200	gfp	green	27:tm1200:gfp	n	285.34	hrde1	male
tm1200	gfp	green	28:tm1200:gfp	n	342.716	hrde1	male
tm1200	gfp	green	29:tm1200:gfp	n	311.685	hrde1	male
tm1200	gfp	green	30:tm1200:gfp	n	259.45	hrde1	male
tm1200	gfp	green	31:tm1200:gfp	n	250.806	hrde1	male
tm1200	gfp	green	32:tm1200:gfp	n	268.609	hrde1	male
tm1200	gfp	green	33:tm1200:gfp	n	302.949	hrde1	male
tm1200	gfp	green	34:tm1200:gfp	n	297.22	hrde1	male
tm1200	gfp	green	35:tm1200:gfp	n	163.323	hrde1	male
tm1200	gfp	green	36:tm1200:gfp	n	280.586	hrde1	male
tm1200	gfp	green	37:tm1200:gfp	n	226.611	hrde1	male
tm1200	gfp	green	38:tm1200:gfp	n	210.844	hrde1	male
tm1200	gfp	green	39:tm1200:gfp	n	301.927	hrde1	male
tm1200	gfp	green	40:tm1200:gfp	n	169.32	hrde1	male
tm1200	gfp	green	41:tm1200:gfp	n	248.73	hrde1	male
tm1200	gfp	green	42:tm1200:gfp	n	259.323	hrde1	male
tm1200	gfp	green	43:tm1200:gfp	n	288.648	hrde1	male
tm1200	gfp	green	44:tm1200:gfp	n	292.089	hrde1	male
tm1200	gfp	green	45:tm1200:gfp	n	288.78	hrde1	male
tm1200	gfp	green	46:tm1200:gfp	n	246.933	hrde1	male
tm1200	gfp	green	47:tm1200:gfp	n	311.562	hrde1	male
tm1200	gfp	green	48:tm1200:gfp	n	269.833	hrde1	male
tm1200	gfp	green	49:tm1200:gfp	n	266.896	hrde1	male
tm1200	gfp	green	50:tm1200:gfp	n	243.67	hrde1	male
tm1200	gfp	green	51:tm1200:gfp	n	283.235	hrde1	male
tm1200	gfp	green	52:tm1200:gfp	n	196.128	hrde1	male
tm1200	gfp	green	53:tm1200:gfp	n	326.37	hrde1	male
tm1200	gfp	green	54:tm1200:gfp	n	156.355	hrde1	male
tm1200	gfp	green	55:tm1200:gfp	n	268.801	hrde1	male
tm1200	gfp	green	56:tm1200:gfp	n	241.621	hrde1	male
tm1200	gfp	green	57:tm1200:gfp	n	245.682	hrde1	male
tm1200	gfp	green	58:tm1200:gfp	n	268.016	hrde1	male
tm1200	gfp	green	59:tm1200:gfp	n	302.104	hrde1	male
tm1200	gfp	green	60:tm1200:gfp	n	254.936	hrde1	male
tm1200	gfp	green	61:tm1200:gfp	n	256.403	hrde1	male
tm1200	gfp	green	62:tm1200:gfp	n	305.408	hrde1	male
tm1200	gfp	green	63:tm1200:gfp	n	274.716	hrde1	male
wt	ctrl	red	1:wt:ctrl	n	186.736	hrde1	male
wt	ctrl	red	2:wt:ctrl	n	189.599	hrde1	male
wt	ctrl	red	3:wt:ctrl	n	195.013	hrde1	male
wt	ctrl	red	4:wt:ctrl	n	196.764	hrde1	male
wt	ctrl	red	5:wt:ctrl	n	218.336	hrde1	male
wt	ctrl	red	6:wt:ctrl	n	201.872	hrde1	male
wt	ctrl	red	7:wt:ctrl	n	186.307	hrde1	male
wt	ctrl	red	8:wt:ctrl	n	191.792	hrde1	male
wt	ctrl	red	9:wt:ctrl	n	185.551	hrde1	male
wt	ctrl	red	10:wt:ctrl	n	188.102	hrde1	male
wt	ctrl	red	11:wt:ctrl	n	206.927	hrde1	male
wt	ctrl	red	12:wt:ctrl	n	198.386	hrde1	male
wt	ctrl	red	13:wt:ctrl	n	196.392	hrde1	male
wt	ctrl	red	14:wt:ctrl	n	199.054	hrde1	male
wt	ctrl	red	15:wt:ctrl	n	199.945	hrde1	male
wt	ctrl	red	16:wt:ctrl	n	183.199	hrde1	male
wt	ctrl	red	17:wt:ctrl	n	188.666	hrde1	male
wt	ctrl	red	18:wt:ctrl	n	196.115	hrde1	male
wt	ctrl	red	19:wt:ctrl	n	194.091	hrde1	male
wt	ctrl	red	20:wt:ctrl	n	202.762	hrde1	male
wt	ctrl	red	21:wt:ctrl	n	202.926	hrde1	male
wt	ctrl	red	22:wt:ctrl	n	196.61	hrde1	male
wt	ctrl	red	23:wt:ctrl	n	212.506	hrde1	male
wt	ctrl	red	24:wt:ctrl	n	183.954	hrde1	male
wt	ctrl	red	25:wt:ctrl	n	198.773	hrde1	male
wt	ctrl	red	26:wt:ctrl	n	188.138	hrde1	male
wt	ctrl	red	27:wt:ctrl	n	198.388	hrde1	male
wt	ctrl	red	28:wt:ctrl	n	192.203	hrde1	male
wt	ctrl	red	29:wt:ctrl	n	182.84	hrde1	male
wt	ctrl	red	30:wt:ctrl	n	185.275	hrde1	male
wt	ctrl	red	31:wt:ctrl	n	195.698	hrde1	male
wt	ctrl	red	32:wt:ctrl	n	191.472	hrde1	male
wt	ctrl	red	33:wt:ctrl	n	201.993	hrde1	male
wt	ctrl	red	34:wt:ctrl	n	216.243	hrde1	male
wt	ctrl	red	35:wt:ctrl	n	179.448	hrde1	male
wt	ctrl	red	36:wt:ctrl	n	194.637	hrde1	male
wt	ctrl	red	37:wt:ctrl	n	202.427	hrde1	male
wt	ctrl	red	38:wt:ctrl	n	185.619	hrde1	male
wt	ctrl	red	39:wt:ctrl	n	198.371	hrde1	male
wt	ctrl	red	40:wt:ctrl	n	193.266	hrde1	male
wt	ctrl	red	41:wt:ctrl	n	225.372	hrde1	male
wt	ctrl	red	42:wt:ctrl	n	187.684	hrde1	male
wt	ctrl	red	43:wt:ctrl	n	198.869	hrde1	male
wt	ctrl	red	44:wt:ctrl	n	194.162	hrde1	male
wt	ctrl	red	45:wt:ctrl	n	191.558	hrde1	male
wt	ctrl	red	46:wt:ctrl	n	183.008	hrde1	male
wt	ctrl	red	47:wt:ctrl	n	199.079	hrde1	male
wt	ctrl	red	48:wt:ctrl	n	217.907	hrde1	male
wt	ctrl	red	49:wt:ctrl	n	194.401	hrde1	male
wt	ctrl	red	50:wt:ctrl	n	194.496	hrde1	male
wt	ctrl	red	51:wt:ctrl	n	189.554	hrde1	male
wt	ctrl	red	52:wt:ctrl	n	193.65	hrde1	male
wt	ctrl	red	53:wt:ctrl	n	198.455	hrde1	male
wt	ctrl	red	54:wt:ctrl	n	189.263	hrde1	male
wt	ctrl	red	55:wt:ctrl	n	200.989	hrde1	male
wt	ctrl	red	56:wt:ctrl	n	186.274	hrde1	male
wt	ctrl	red	57:wt:ctrl	n	203.572	hrde1	male
wt	ctrl	red	58:wt:ctrl	n	206.679	hrde1	male
wt	ctrl	red	59:wt:ctrl	n	188.461	hrde1	male
wt	ctrl	red	60:wt:ctrl	n	188.457	hrde1	male
wt	ctrl	red	61:wt:ctrl	n	176.461	hrde1	male
wt	ctrl	red	62:wt:ctrl	n	205.235	hrde1	male
wt	ctrl	red	63:wt:ctrl	n	196.58	hrde1	male
wt	ctrl	red	64:wt:ctrl	n	186.919	hrde1	male
wt	ctrl	red	65:wt:ctrl	n	208.053	hrde1	male
wt	gfp	red	1:wt:gfp	n	187.937	hrde1	male
wt	gfp	red	2:wt:gfp	n	185.405	hrde1	male
wt	gfp	red	3:wt:gfp	n	196.146	hrde1	male
wt	gfp	red	4:wt:gfp	n	179.854	hrde1	male
wt	gfp	red	5:wt:gfp	n	176.433	hrde1	male
wt	gfp	red	6:wt:gfp	n	183.359	hrde1	male
wt	gfp	red	7:wt:gfp	n	190.743	hrde1	male
wt	gfp	red	8:wt:gfp	n	172.751	hrde1	male
wt	gfp	red	9:wt:gfp	n	168.607	hrde1	male
wt	gfp	red	10:wt:gfp	n	186.191	hrde1	male
wt	gfp	red	11:wt:gfp	n	183.163	hrde1	male
wt	gfp	red	12:wt:gfp	n	180.554	hrde1	male
wt	gfp	red	13:wt:gfp	n	180.332	hrde1	male
wt	gfp	red	14:wt:gfp	n	177.777	hrde1	male
wt	gfp	red	15:wt:gfp	n	180.355	hrde1	male
wt	gfp	red	16:wt:gfp	n	212.956	hrde1	male
wt	gfp	red	17:wt:gfp	n	185.245	hrde1	male
wt	gfp	red	18:wt:gfp	n	186.445	hrde1	male
wt	gfp	red	19:wt:gfp	n	186.967	hrde1	male
wt	gfp	red	20:wt:gfp	n	170.797	hrde1	male
wt	gfp	red	21:wt:gfp	n	196.044	hrde1	male
wt	gfp	red	22:wt:gfp	n	191.074	hrde1	male
wt	gfp	red	23:wt:gfp	n	183.101	hrde1	male
wt	gfp	red	24:wt:gfp	n	178.584	hrde1	male
wt	gfp	red	25:wt:gfp	n	176.411	hrde1	male
wt	gfp	red	26:wt:gfp	n	183.447	hrde1	male
wt	gfp	red	27:wt:gfp	n	194.43	hrde1	male
wt	gfp	red	28:wt:gfp	n	173.382	hrde1	male
wt	gfp	red	29:wt:gfp	n	207.193	hrde1	male
wt	gfp	red	30:wt:gfp	n	201.791	hrde1	male
wt	gfp	red	31:wt:gfp	n	172.493	hrde1	male
wt	gfp	red	32:wt:gfp	n	179.931	hrde1	male
wt	gfp	red	33:wt:gfp	n	174.367	hrde1	male
wt	gfp	red	34:wt:gfp	n	170.601	hrde1	male
wt	gfp	red	35:wt:gfp	n	204.366	hrde1	male
wt	gfp	red	36:wt:gfp	n	183.383	hrde1	male
wt	gfp	red	37:wt:gfp	n	182.954	hrde1	male
wt	gfp	red	38:wt:gfp	n	201.423	hrde1	male
wt	gfp	red	39:wt:gfp	n	185.011	hrde1	male
wt	gfp	red	40:wt:gfp	n	193.25	hrde1	male
wt	gfp	red	41:wt:gfp	n	208.108	hrde1	male
wt	gfp	red	42:wt:gfp	n	178.049	hrde1	male
wt	gfp	red	43:wt:gfp	n	173.857	hrde1	male
wt	gfp	red	44:wt:gfp	n	180.468	hrde1	male
wt	gfp	red	45:wt:gfp	n	176.528	hrde1	male
wt	gfp	red	46:wt:gfp	n	190.723	hrde1	male
wt	gfp	red	47:wt:gfp	n	176.207	hrde1	male
wt	gfp	red	48:wt:gfp	n	182.751	hrde1	male
wt	gfp	red	49:wt:gfp	n	201.384	hrde1	male
wt	gfp	red	50:wt:gfp	n	170.228	hrde1	male
wt	gfp	red	51:wt:gfp	n	185.679	hrde1	male
wt	gfp	red	52:wt:gfp	n	183.939	hrde1	male
wt	gfp	red	53:wt:gfp	n	185.497	hrde1	male
wt	gfp	red	54:wt:gfp	n	172.597	hrde1	male
wt	gfp	red	55:wt:gfp	n	205.736	hrde1	male
wt	gfp	red	56:wt:gfp	n	197.845	hrde1	male
wt	gfp	red	57:wt:gfp	n	185.35	hrde1	male
wt	gfp	red	58:wt:gfp	n	188.702	hrde1	male
wt	gfp	red	59:wt:gfp	n	194.1	hrde1	male
wt	gfp	red	60:wt:gfp	n	176.957	hrde1	male
wt	gfp	red	61:wt:gfp	n	178.489	hrde1	male
wt	gfp	red	62:wt:gfp	n	181.177	hrde1	male
wt	gfp	red	63:wt:gfp	n	172.61	hrde1	male
wt	gfp	red	64:wt:gfp	n	195.759	hrde1	male
wt	gfp	red	65:wt:gfp	n	188.246	hrde1	male
tm1200	ctrl	red	1:tm1200:ctrl	n	177.458	hrde1	male
tm1200	ctrl	red	2:tm1200:ctrl	n	188.709	hrde1	male
tm1200	ctrl	red	3:tm1200:ctrl	n	181.578	hrde1	male
tm1200	ctrl	red	4:tm1200:ctrl	n	180.337	hrde1	male
tm1200	ctrl	red	5:tm1200:ctrl	n	202.486	hrde1	male
tm1200	ctrl	red	6:tm1200:ctrl	n	176.397	hrde1	male
tm1200	ctrl	red	7:tm1200:ctrl	n	183.724	hrde1	male
tm1200	ctrl	red	8:tm1200:ctrl	n	182.528	hrde1	male
tm1200	ctrl	red	9:tm1200:ctrl	n	175.241	hrde1	male
tm1200	ctrl	red	10:tm1200:ctrl	n	169.094	hrde1	male
tm1200	ctrl	red	11:tm1200:ctrl	n	179.388	hrde1	male
tm1200	ctrl	red	12:tm1200:ctrl	n	189.89	hrde1	male
tm1200	ctrl	red	13:tm1200:ctrl	n	189.308	hrde1	male
tm1200	ctrl	red	14:tm1200:ctrl	n	196.439	hrde1	male
tm1200	ctrl	red	15:tm1200:ctrl	n	176.473	hrde1	male
tm1200	ctrl	red	16:tm1200:ctrl	n	188.445	hrde1	male
tm1200	ctrl	red	17:tm1200:ctrl	n	182.691	hrde1	male
tm1200	ctrl	red	18:tm1200:ctrl	n	197.949	hrde1	male
tm1200	ctrl	red	19:tm1200:ctrl	n	207.849	hrde1	male
tm1200	ctrl	red	20:tm1200:ctrl	n	197.553	hrde1	male
tm1200	ctrl	red	21:tm1200:ctrl	n	181.131	hrde1	male
tm1200	ctrl	red	22:tm1200:ctrl	n	176.347	hrde1	male
tm1200	ctrl	red	23:tm1200:ctrl	n	184.69	hrde1	male
tm1200	ctrl	red	24:tm1200:ctrl	n	192.204	hrde1	male
tm1200	ctrl	red	25:tm1200:ctrl	n	179.679	hrde1	male
[truncated: 1,565 more rows]
