# Supplementary material for: A genetic framework for RNAi inheritance in Caenorhabditis elegans
Source: EMBO Rep. 2025 Jul 7;26(16):4072–99. doi: 10.1038/s44319-025-00512-7 (PMC12373942; doi:10.1038/s44319-025-00512-7)
Supplement: Supplementary file 12 — Figure EV5 Source Data [file 44319_2025_512_MOESM12_ESM.zip › Figure_EV5/EV5E/F1_hermaphrodites_CV.csv]

genotype	RNAi	channel	id	image	mean	stddev	CV	gene	sex
wt	ctrl	green	1:wt:ctrl	n	515.651	271.612	0.526736106	wago1	herma
wt	ctrl	green	2:wt:ctrl	n	451.232	244.297	0.541399989	wago1	herma
wt	ctrl	green	3:wt:ctrl	n	558.7	318.105	0.569366386	wago1	herma
wt	ctrl	green	4:wt:ctrl	n	498.213	266.266	0.534442096	wago1	herma
wt	ctrl	green	5:wt:ctrl	n	389.563	191.595	0.491820322	wago1	herma
wt	ctrl	green	6:wt:ctrl	n	419.903	182.996	0.435805412	wago1	herma
wt	ctrl	green	7:wt:ctrl	n	403.819	224.398	0.555689554	wago1	herma
wt	ctrl	green	8:wt:ctrl	n	451.713	272.611	0.60350488	wago1	herma
wt	ctrl	green	9:wt:ctrl	n	499.016	329.075	0.659447793	wago1	herma
wt	ctrl	green	10:wt:ctrl	n	522.149	313.092	0.599621947	wago1	herma
wt	ctrl	green	11:wt:ctrl	n	458.223	223.724	0.488242624	wago1	herma
wt	ctrl	green	12:wt:ctrl	n	419.974	224.436	0.534404511	wago1	herma
wt	ctrl	green	13:wt:ctrl	n	529.719	364.868	0.68879538	wago1	herma
wt	ctrl	green	14:wt:ctrl	n	461.617	241.59	0.523355942	wago1	herma
wt	ctrl	green	15:wt:ctrl	n	387.317	195.893	0.505769176	wago1	herma
wt	ctrl	green	16:wt:ctrl	n	504.381	290.063	0.575087087	wago1	herma
wt	ctrl	green	17:wt:ctrl	n	453.233	262.501	0.579174508	wago1	herma
wt	ctrl	green	18:wt:ctrl	n	443.574	251.009	0.565878523	wago1	herma
wt	ctrl	green	19:wt:ctrl	n	515.261	330.053	0.640554981	wago1	herma
wt	ctrl	green	20:wt:ctrl	n	541.314	374.563	0.691951437	wago1	herma
wt	ctrl	green	21:wt:ctrl	n	467.523	243.375	0.520562625	wago1	herma
wt	ctrl	green	22:wt:ctrl	n	543.911	306.55	0.563603237	wago1	herma
wt	ctrl	green	23:wt:ctrl	n	491.777	248.431	0.505170026	wago1	herma
wt	ctrl	green	24:wt:ctrl	n	443.098	257.444	0.581009167	wago1	herma
wt	ctrl	green	25:wt:ctrl	n	476.151	254.058	0.533566033	wago1	herma
wt	ctrl	green	26:wt:ctrl	n	497.763	276.89	0.556268746	wago1	herma
wt	ctrl	green	27:wt:ctrl	n	481.525	268.959	0.558556669	wago1	herma
wt	ctrl	green	28:wt:ctrl	n	496.272	268.823	0.541684802	wago1	herma
wt	ctrl	green	29:wt:ctrl	n	423.539	227.731	0.537686022	wago1	herma
wt	ctrl	green	30:wt:ctrl	n	479.111	243.876	0.509017743	wago1	herma
wt	ctrl	green	31:wt:ctrl	n	486.692	257.577	0.529240259	wago1	herma
wt	ctrl	green	32:wt:ctrl	n	505.92	306.344	0.605518659	wago1	herma
wt	ctrl	green	33:wt:ctrl	n	467.712	227.574	0.486568658	wago1	herma
wt	ctrl	green	34:wt:ctrl	n	447.847	235.734	0.52637173	wago1	herma
wt	ctrl	green	35:wt:ctrl	n	490.228	254.803	0.519764273	wago1	herma
wt	ctrl	green	36:wt:ctrl	n	462.658	229.291	0.495595018	wago1	herma
wt	ctrl	green	37:wt:ctrl	n	420.51	202.947	0.482621103	wago1	herma
wt	ctrl	green	38:wt:ctrl	n	368.442	186.04	0.504937005	wago1	herma
wt	ctrl	green	39:wt:ctrl	n	418.656	234.518	0.56016873	wago1	herma
wt	ctrl	green	40:wt:ctrl	n	380.326	188.793	0.496397827	wago1	herma
wt	ctrl	green	41:wt:ctrl	n	426.512	250.193	0.586602487	wago1	herma
wt	ctrl	green	42:wt:ctrl	n	420.224	242.595	0.57729925	wago1	herma
wt	ctrl	green	43:wt:ctrl	n	450.79	261.862	0.580895761	wago1	herma
wt	ctrl	green	44:wt:ctrl	n	426.888	245.726	0.575621709	wago1	herma
wt	ctrl	green	45:wt:ctrl	n	423.904	238.647	0.562974164	wago1	herma
wt	ctrl	green	46:wt:ctrl	n	423.322	245.914	0.580914765	wago1	herma
wt	ctrl	green	47:wt:ctrl	n	516.576	287.346	0.556251161	wago1	herma
wt	ctrl	green	48:wt:ctrl	n	441.888	250.625	0.567168604	wago1	herma
wt	ctrl	green	49:wt:ctrl	n	460.214	290.059	0.630269831	wago1	herma
wt	ctrl	green	50:wt:ctrl	n	446.939	250.168	0.55973634	wago1	herma
wt	ctrl	green	51:wt:ctrl	n	498.791	309.433	0.620366045	wago1	herma
wt	ctrl	green	52:wt:ctrl	y	424.262	256.294	0.604093697	wago1	herma
wt	ctrl	green	53:wt:ctrl	n	410.924	208.165	0.506577859	wago1	herma
wt	ctrl	green	54:wt:ctrl	n	403.796	203.058	0.502872738	wago1	herma
wt	ctrl	green	55:wt:ctrl	n	422.027	219.75	0.520701282	wago1	herma
wt	ctrl	green	56:wt:ctrl	n	484.502	207.685	0.428656641	wago1	herma
wt	ctrl	green	57:wt:ctrl	n	503.943	336.279	0.667295706	wago1	herma
wt	ctrl	green	58:wt:ctrl	n	483.549	276.44	0.571689736	wago1	herma
wt	ctrl	green	59:wt:ctrl	n	551.012	269.42	0.488954868	wago1	herma
wt	ctrl	green	60:wt:ctrl	n	488.723	268.95	0.550311731	wago1	herma
wt	ctrl	green	61:wt:ctrl	n	430.226	250.36	0.581926708	wago1	herma
wt	ctrl	green	62:wt:ctrl	n	423.243	254.529	0.601377932	wago1	herma
wt	ctrl	green	63:wt:ctrl	n	413.186	250.497	0.60625723	wago1	herma
wt	ctrl	green	64:wt:ctrl	n	437.615	220.969	0.504939273	wago1	herma
wt	ctrl	green	65:wt:ctrl	n	472.322	244.713	0.518106292	wago1	herma
wt	ctrl	green	66:wt:ctrl	n	491.748	273.475	0.556128342	wago1	herma
wt	ctrl	green	67:wt:ctrl	n	442.286	223.224	0.5047051	wago1	herma
wt	gfp	green	1:wt:gfp	n	286.571	119.304	0.416315677	wago1	herma
wt	gfp	green	2:wt:gfp	n	376.245	258.08	0.685936026	wago1	herma
wt	gfp	green	3:wt:gfp	n	313.894	155.724	0.49610378	wago1	herma
wt	gfp	green	4:wt:gfp	n	325.217	156.439	0.481029589	wago1	herma
wt	gfp	green	5:wt:gfp	n	319.517	172.597	0.540180961	wago1	herma
wt	gfp	green	6:wt:gfp	n	228.384	104.648	0.458210733	wago1	herma
wt	gfp	green	7:wt:gfp	n	243.875	115.535	0.473746797	wago1	herma
wt	gfp	green	8:wt:gfp	n	231.172	82.803	0.358187843	wago1	herma
wt	gfp	green	9:wt:gfp	n	281.081	149.839	0.533081211	wago1	herma
wt	gfp	green	10:wt:gfp	n	383.474	203.05	0.529501348	wago1	herma
wt	gfp	green	11:wt:gfp	n	419.201	247.639	0.59074048	wago1	herma
wt	gfp	green	12:wt:gfp	n	363.208	193.992	0.534107178	wago1	herma
wt	gfp	green	13:wt:gfp	n	408.119	255.907	0.627040153	wago1	herma
wt	gfp	green	14:wt:gfp	n	277.471	146.853	0.52925531	wago1	herma
wt	gfp	green	15:wt:gfp	n	265.341	139.908	0.527276222	wago1	herma
wt	gfp	green	16:wt:gfp	n	296.355	162.318	0.547714734	wago1	herma
wt	gfp	green	17:wt:gfp	n	301.235	168.512	0.559403788	wago1	herma
wt	gfp	green	18:wt:gfp	n	400.722	238.712	0.595704753	wago1	herma
wt	gfp	green	19:wt:gfp	n	414.029	238.314	0.575597362	wago1	herma
wt	gfp	green	20:wt:gfp	y	284.294	138.278	0.486390849	wago1	herma
wt	gfp	green	21:wt:gfp	n	218.303	105.818	0.48472994	wago1	herma
wt	gfp	green	22:wt:gfp	n	372.831	229.413	0.615327052	wago1	herma
wt	gfp	green	23:wt:gfp	n	210.645	90.564	0.429936623	wago1	herma
wt	gfp	green	24:wt:gfp	n	310.586	186.972	0.601997514	wago1	herma
wt	gfp	green	25:wt:gfp	n	301.762	156.415	0.518338956	wago1	herma
wt	gfp	green	26:wt:gfp	n	278.59	129.412	0.464524929	wago1	herma
wt	gfp	green	27:wt:gfp	n	380.351	196.409	0.516388809	wago1	herma
wt	gfp	green	28:wt:gfp	n	230.273	97.732	0.424417973	wago1	herma
wt	gfp	green	29:wt:gfp	n	295.233	164.852	0.558379314	wago1	herma
wt	gfp	green	30:wt:gfp	n	380.286	225.834	0.593853047	wago1	herma
wt	gfp	green	31:wt:gfp	n	274.504	148.253	0.540075919	wago1	herma
wt	gfp	green	32:wt:gfp	n	209.647	86.095	0.410666501	wago1	herma
wt	gfp	green	33:wt:gfp	n	277.197	137.338	0.495452692	wago1	herma
wt	gfp	green	34:wt:gfp	n	285.864	161.371	0.564502701	wago1	herma
wt	gfp	green	35:wt:gfp	n	349.827	200.717	0.573760745	wago1	herma
wt	gfp	green	36:wt:gfp	n	276.227	133.8	0.48438422	wago1	herma
wt	gfp	green	37:wt:gfp	n	375.973	190.258	0.506041657	wago1	herma
wt	gfp	green	38:wt:gfp	n	257.066	118.813	0.462188699	wago1	herma
wt	gfp	green	39:wt:gfp	n	257.71	105.395	0.408967444	wago1	herma
wt	gfp	green	40:wt:gfp	n	349.377	262.265	0.750664755	wago1	herma
wt	gfp	green	41:wt:gfp	n	260.12	110.877	0.426253268	wago1	herma
wt	gfp	green	42:wt:gfp	n	257.842	130.165	0.50482466	wago1	herma
wt	gfp	green	43:wt:gfp	n	243.496	110.703	0.454639912	wago1	herma
wt	gfp	green	44:wt:gfp	n	358.885	207.769	0.578929183	wago1	herma
wt	gfp	green	45:wt:gfp	n	333.107	148.605	0.446117914	wago1	herma
wt	gfp	green	46:wt:gfp	n	320.247	183.318	0.572426908	wago1	herma
wt	gfp	green	47:wt:gfp	n	279.948	155.374	0.555010216	wago1	herma
wt	gfp	green	48:wt:gfp	n	437.012	292.625	0.669604038	wago1	herma
wt	gfp	green	49:wt:gfp	n	430.521	237.202	0.550964994	wago1	herma
wt	gfp	green	50:wt:gfp	n	301.344	168.24	0.558298821	wago1	herma
wt	gfp	green	51:wt:gfp	n	325.811	188.51	0.578586972	wago1	herma
wt	gfp	green	52:wt:gfp	n	251.987	117.476	0.466198653	wago1	herma
wt	gfp	green	53:wt:gfp	n	359.994	234.761	0.652124758	wago1	herma
wt	gfp	green	54:wt:gfp	n	372.579	189.604	0.5088961	wago1	herma
wt	gfp	green	55:wt:gfp	n	399.76	217.058	0.542970782	wago1	herma
wt	gfp	green	56:wt:gfp	n	323.174	181.17	0.56059584	wago1	herma
wt	gfp	green	57:wt:gfp	n	268.335	132.251	0.492857808	wago1	herma
wt	gfp	green	58:wt:gfp	n	286.64	164.513	0.573935948	wago1	herma
wt	gfp	green	59:wt:gfp	n	238.724	124.775	0.522674721	wago1	herma
wt	gfp	green	60:wt:gfp	n	309.217	178.833	0.578341424	wago1	herma
wt	gfp	green	61:wt:gfp	n	364.322	218.098	0.598640763	wago1	herma
wt	gfp	green	62:wt:gfp	n	285.492	130.818	0.458219495	wago1	herma
wt	gfp	green	63:wt:gfp	n	334.687	198.471	0.593004807	wago1	herma
wt	gfp	green	64:wt:gfp	n	303.45	151.624	0.499667161	wago1	herma
wt	gfp	green	65:wt:gfp	n	283.588	160.442	0.565757366	wago1	herma
wt	gfp	green	66:wt:gfp	n	362.037	234.298	0.647165897	wago1	herma
ok1074	ctrl	green	1:ok1074:ctrl	n	523.282	304.196	0.581323264	wago1	herma
ok1074	ctrl	green	2:ok1074:ctrl	n	510.807	279.152	0.546492119	wago1	herma
ok1074	ctrl	green	3:ok1074:ctrl	n	488.092	256.967	0.526472468	wago1	herma
ok1074	ctrl	green	4:ok1074:ctrl	n	492.855	291.944	0.59235272	wago1	herma
ok1074	ctrl	green	5:ok1074:ctrl	n	573.134	369.64	0.644945161	wago1	herma
ok1074	ctrl	green	6:ok1074:ctrl	n	451.364	261.828	0.580081708	wago1	herma
ok1074	ctrl	green	7:ok1074:ctrl	n	671.355	430.7	0.641538381	wago1	herma
ok1074	ctrl	green	8:ok1074:ctrl	n	473.892	254.955	0.53800233	wago1	herma
ok1074	ctrl	green	9:ok1074:ctrl	n	537.017	279.718	0.520873641	wago1	herma
ok1074	ctrl	green	10:ok1074:ctrl	n	489.484	299.212	0.61128045	wago1	herma
ok1074	ctrl	green	11:ok1074:ctrl	n	566.152	325.518	0.574965734	wago1	herma
ok1074	ctrl	green	12:ok1074:ctrl	n	536.468	324.574	0.605020244	wago1	herma
ok1074	ctrl	green	13:ok1074:ctrl	n	502.857	262.964	0.522939921	wago1	herma
ok1074	ctrl	green	14:ok1074:ctrl	n	513.11	310.992	0.606092261	wago1	herma
ok1074	ctrl	green	15:ok1074:ctrl	n	577.181	347.109	0.60138674	wago1	herma
ok1074	ctrl	green	16:ok1074:ctrl	n	550.367	320.973	0.583198121	wago1	herma
ok1074	ctrl	green	17:ok1074:ctrl	n	516.315	304.571	0.589893766	wago1	herma
ok1074	ctrl	green	18:ok1074:ctrl	n	469.196	294.435	0.627530925	wago1	herma
ok1074	ctrl	green	19:ok1074:ctrl	n	609.108	409.219	0.671833238	wago1	herma
ok1074	ctrl	green	20:ok1074:ctrl	n	502.873	248.832	0.49482076	wago1	herma
ok1074	ctrl	green	21:ok1074:ctrl	y	544.95	303.325	0.556610698	wago1	herma
ok1074	ctrl	green	22:ok1074:ctrl	n	587.439	345.95	0.58891221	wago1	herma
ok1074	ctrl	green	23:ok1074:ctrl	n	548.196	334.769	0.61067392	wago1	herma
ok1074	ctrl	green	24:ok1074:ctrl	n	475.791	280.657	0.589874546	wago1	herma
ok1074	ctrl	green	25:ok1074:ctrl	n	490.625	298.51	0.608428025	wago1	herma
ok1074	ctrl	green	26:ok1074:ctrl	n	575.748	362.115	0.628947039	wago1	herma
ok1074	ctrl	green	27:ok1074:ctrl	n	508.957	311.721	0.612470209	wago1	herma
ok1074	ctrl	green	28:ok1074:ctrl	n	560.296	398.159	0.710622599	wago1	herma
ok1074	ctrl	green	29:ok1074:ctrl	n	444.388	270.373	0.608416519	wago1	herma
ok1074	ctrl	green	30:ok1074:ctrl	n	493.691	244.545	0.495340203	wago1	herma
ok1074	ctrl	green	31:ok1074:ctrl	n	545.734	345.994	0.633997515	wago1	herma
ok1074	ctrl	green	32:ok1074:ctrl	n	471.26	278.66	0.591308407	wago1	herma
ok1074	ctrl	green	33:ok1074:ctrl	n	455.261	274.883	0.60379211	wago1	herma
ok1074	ctrl	green	34:ok1074:ctrl	n	515.632	316.469	0.613749728	wago1	herma
ok1074	ctrl	green	35:ok1074:ctrl	n	504.481	305.385	0.605344899	wago1	herma
ok1074	ctrl	green	36:ok1074:ctrl	n	511.167	366.455	0.716898783	wago1	herma
ok1074	ctrl	green	37:ok1074:ctrl	n	502.907	293.968	0.584537499	wago1	herma
ok1074	ctrl	green	38:ok1074:ctrl	n	559.298	381.083	0.68135949	wago1	herma
ok1074	ctrl	green	39:ok1074:ctrl	n	452.689	230.376	0.508905673	wago1	herma
ok1074	ctrl	green	40:ok1074:ctrl	n	588.161	427.539	0.726908108	wago1	herma
ok1074	ctrl	green	41:ok1074:ctrl	n	555.34	323.102	0.581809342	wago1	herma
ok1074	ctrl	green	42:ok1074:ctrl	n	481.245	276.398	0.574339474	wago1	herma
ok1074	ctrl	green	43:ok1074:ctrl	n	458.582	307.835	0.671275802	wago1	herma
ok1074	ctrl	green	44:ok1074:ctrl	n	401.69	194.223	0.483514651	wago1	herma
ok1074	ctrl	green	45:ok1074:ctrl	n	463.677	301.219	0.649631101	wago1	herma
ok1074	ctrl	green	46:ok1074:ctrl	n	487.368	303.853	0.623457018	wago1	herma
ok1074	ctrl	green	47:ok1074:ctrl	n	484.665	290.207	0.598778538	wago1	herma
ok1074	ctrl	green	48:ok1074:ctrl	n	514.87	310.6	0.603259075	wago1	herma
ok1074	ctrl	green	49:ok1074:ctrl	n	454.733	273.198	0.600787715	wago1	herma
ok1074	ctrl	green	50:ok1074:ctrl	n	503.556	333.579	0.662446679	wago1	herma
ok1074	ctrl	green	51:ok1074:ctrl	n	457.73	253.06	0.552858672	wago1	herma
ok1074	ctrl	green	52:ok1074:ctrl	n	448.423	236.915	0.528329278	wago1	herma
ok1074	ctrl	green	53:ok1074:ctrl	n	421.12	272.451	0.64696761	wago1	herma
ok1074	ctrl	green	54:ok1074:ctrl	n	564.555	428.229	0.758524856	wago1	herma
ok1074	ctrl	green	55:ok1074:ctrl	n	445.21	226.714	0.509229352	wago1	herma
ok1074	ctrl	green	56:ok1074:ctrl	n	442.373	218.508	0.493945155	wago1	herma
ok1074	ctrl	green	57:ok1074:ctrl	n	485.798	288.18	0.593209523	wago1	herma
ok1074	ctrl	green	58:ok1074:ctrl	n	408.693	200.671	0.491006697	wago1	herma
ok1074	ctrl	green	59:ok1074:ctrl	n	446.886	215.567	0.482375818	wago1	herma
ok1074	ctrl	green	60:ok1074:ctrl	n	432.392	233.906	0.540958205	wago1	herma
ok1074	ctrl	green	61:ok1074:ctrl	n	470.053	271.071	0.576681778	wago1	herma
ok1074	ctrl	green	62:ok1074:ctrl	n	443.961	299.509	0.674629078	wago1	herma
ok1074	ctrl	green	63:ok1074:ctrl	n	394.085	191.396	0.485671873	wago1	herma
ok1074	ctrl	green	64:ok1074:ctrl	n	477.887	330.844	0.692305922	wago1	herma
ok1074	ctrl	green	65:ok1074:ctrl	n	517.968	313.72	0.605674482	wago1	herma
ok1074	ctrl	green	66:ok1074:ctrl	n	489.586	257.745	0.526455005	wago1	herma
ok1074	gfp	green	1:ok1074:gfp	n	377.496	205.258	0.543735563	wago1	herma
ok1074	gfp	green	2:ok1074:gfp	n	308.871	127.731	0.413541576	wago1	herma
ok1074	gfp	green	3:ok1074:gfp	n	385.842	188.997	0.489830034	wago1	herma
ok1074	gfp	green	4:ok1074:gfp	n	433.419	234.375	0.540758481	wago1	herma
ok1074	gfp	green	5:ok1074:gfp	n	443.378	253.628	0.572035599	wago1	herma
ok1074	gfp	green	6:ok1074:gfp	n	277.279	135.089	0.487195208	wago1	herma
ok1074	gfp	green	7:ok1074:gfp	n	493.712	350.254	0.709429789	wago1	herma
ok1074	gfp	green	8:ok1074:gfp	n	288.423	148.229	0.513929194	wago1	herma
ok1074	gfp	green	9:ok1074:gfp	n	487.892	277.902	0.56959737	wago1	herma
ok1074	gfp	green	10:ok1074:gfp	n	492.567	291.134	0.591054618	wago1	herma
ok1074	gfp	green	11:ok1074:gfp	n	407.428	221.712	0.544174676	wago1	herma
ok1074	gfp	green	12:ok1074:gfp	n	278.194	125.178	0.44996657	wago1	herma
ok1074	gfp	green	13:ok1074:gfp	n	435.195	237.587	0.545932283	wago1	herma
ok1074	gfp	green	14:ok1074:gfp	n	323.626	220.711	0.68199403	wago1	herma
ok1074	gfp	green	15:ok1074:gfp	n	461.355	242.539	0.525710136	wago1	herma
ok1074	gfp	green	16:ok1074:gfp	n	280.419	144.553	0.515489321	wago1	herma
ok1074	gfp	green	17:ok1074:gfp	n	257.439	68.167	0.26478894	wago1	herma
ok1074	gfp	green	18:ok1074:gfp	n	458.181	266.429	0.581492903	wago1	herma
ok1074	gfp	green	19:ok1074:gfp	n	426.413	211.584	0.496195003	wago1	herma
ok1074	gfp	green	20:ok1074:gfp	n	393.688	246.82	0.626943163	wago1	herma
ok1074	gfp	green	21:ok1074:gfp	n	300.223	140.556	0.468171992	wago1	herma
ok1074	gfp	green	22:ok1074:gfp	y	305.526	147.717	0.483484221	wago1	herma
ok1074	gfp	green	23:ok1074:gfp	n	383.231	206.549	0.538967359	wago1	herma
ok1074	gfp	green	24:ok1074:gfp	n	255.79	112.904	0.44139333	wago1	herma
ok1074	gfp	green	25:ok1074:gfp	n	232.827	87.982	0.377885726	wago1	herma
ok1074	gfp	green	26:ok1074:gfp	n	378.174	196.922	0.520717976	wago1	herma
ok1074	gfp	green	27:ok1074:gfp	n	365.986	222.367	0.60758335	wago1	herma
ok1074	gfp	green	28:ok1074:gfp	n	445.927	278.466	0.624465439	wago1	herma
ok1074	gfp	green	29:ok1074:gfp	n	413.481	245.39	0.593473461	wago1	herma
ok1074	gfp	green	30:ok1074:gfp	n	275.323	140.454	0.510142632	wago1	herma
ok1074	gfp	green	31:ok1074:gfp	n	543.132	414.721	0.763573128	wago1	herma
ok1074	gfp	green	32:ok1074:gfp	n	340.624	172.594	0.506699469	wago1	herma
ok1074	gfp	green	33:ok1074:gfp	n	421.609	274.058	0.650028818	wago1	herma
ok1074	gfp	green	34:ok1074:gfp	n	393.242	299.106	0.760615601	wago1	herma
ok1074	gfp	green	35:ok1074:gfp	n	467.255	328.061	0.702102706	wago1	herma
ok1074	gfp	green	36:ok1074:gfp	n	392.939	226.728	0.577005591	wago1	herma
ok1074	gfp	green	37:ok1074:gfp	n	393.734	190.263	0.483227255	wago1	herma
ok1074	gfp	green	38:ok1074:gfp	n	224.364	80.429	0.358475513	wago1	herma
ok1074	gfp	green	39:ok1074:gfp	n	420.252	214.936	0.511445514	wago1	herma
ok1074	gfp	green	40:ok1074:gfp	n	249.986	105.385	0.421563608	wago1	herma
ok1074	gfp	green	41:ok1074:gfp	n	416.119	217.649	0.52304509	wago1	herma
ok1074	gfp	green	42:ok1074:gfp	n	395.082	205.43	0.519968007	wago1	herma
ok1074	gfp	green	43:ok1074:gfp	n	337.474	173.416	0.513864772	wago1	herma
ok1074	gfp	green	44:ok1074:gfp	n	345.086	180.911	0.524249028	wago1	herma
ok1074	gfp	green	45:ok1074:gfp	n	372.434	242.384	0.650810613	wago1	herma
ok1074	gfp	green	46:ok1074:gfp	n	371.208	167.784	0.451994569	wago1	herma
ok1074	gfp	green	47:ok1074:gfp	n	327.137	179.935	0.550029498	wago1	herma
ok1074	gfp	green	48:ok1074:gfp	n	409.28	198.602	0.485247263	wago1	herma
ok1074	gfp	green	49:ok1074:gfp	n	262.417	100.492	0.382947751	wago1	herma
ok1074	gfp	green	50:ok1074:gfp	n	378.714	270.083	0.713158214	wago1	herma
ok1074	gfp	green	51:ok1074:gfp	n	342.87	186.158	0.542940473	wago1	herma
ok1074	gfp	green	52:ok1074:gfp	n	322.831	162.335	0.502848239	wago1	herma
ok1074	gfp	green	53:ok1074:gfp	n	219.074	93.401	0.426344523	wago1	herma
ok1074	gfp	green	54:ok1074:gfp	n	283.606	166.362	0.586595488	wago1	herma
ok1074	gfp	green	55:ok1074:gfp	n	339.541	197.595	0.581947394	wago1	herma
ok1074	gfp	green	56:ok1074:gfp	n	421.958	237.549	0.562968352	wago1	herma
ok1074	gfp	green	57:ok1074:gfp	n	297.474	161.073	0.54146917	wago1	herma
ok1074	gfp	green	58:ok1074:gfp	n	345.447	225.438	0.652597938	wago1	herma
ok1074	gfp	green	59:ok1074:gfp	n	485.093	327.792	0.675730221	wago1	herma
ok1074	gfp	green	60:ok1074:gfp	n	425.012	226.497	0.532919071	wago1	herma
ok1074	gfp	green	61:ok1074:gfp	n	241.84	104.674	0.432823354	wago1	herma
ok1074	gfp	green	62:ok1074:gfp	n	339.934	198.874	0.585037095	wago1	herma
ok1074	gfp	green	63:ok1074:gfp	n	395.865	230.387	0.581983757	wago1	herma
ok1074	gfp	green	64:ok1074:gfp	n	480.558	239.676	0.498745209	wago1	herma
ok1074	gfp	green	65:ok1074:gfp	n	405.915	195.273	0.481068697	wago1	herma
wt	ctrl	red	1:wt:ctrl	n	257.028	133.139	0.517994148	wago1	herma
wt	ctrl	red	2:wt:ctrl	n	253.396	139.339	0.549886344	wago1	herma
wt	ctrl	red	3:wt:ctrl	n	255.476	138.501	0.542129202	wago1	herma
wt	ctrl	red	4:wt:ctrl	n	245.245	126.809	0.517070684	wago1	herma
wt	ctrl	red	5:wt:ctrl	n	239.666	121.726	0.507898492	wago1	herma
wt	ctrl	red	6:wt:ctrl	n	238.215	109.51	0.459710765	wago1	herma
wt	ctrl	red	7:wt:ctrl	n	242.437	129.951	0.536019667	wago1	herma
wt	ctrl	red	8:wt:ctrl	n	240.114	127.796	0.532230524	wago1	herma
wt	ctrl	red	9:wt:ctrl	n	254.542	142.214	0.55870544	wago1	herma
wt	ctrl	red	10:wt:ctrl	n	250.061	142.942	0.571628523	wago1	herma
wt	ctrl	red	11:wt:ctrl	n	246.955	132.11	0.534955761	wago1	herma
wt	ctrl	red	12:wt:ctrl	n	224.106	112.827	0.503453723	wago1	herma
wt	ctrl	red	13:wt:ctrl	n	251.56	137.212	0.545444427	wago1	herma
wt	ctrl	red	14:wt:ctrl	n	244.201	124.379	0.509330429	wago1	herma
wt	ctrl	red	15:wt:ctrl	n	230.513	113.371	0.491820418	wago1	herma
wt	ctrl	red	16:wt:ctrl	n	240.42	132.398	0.550694618	wago1	herma
wt	ctrl	red	17:wt:ctrl	n	231.962	123.515	0.532479458	wago1	herma
wt	ctrl	red	18:wt:ctrl	n	246.643	127.887	0.51851056	wago1	herma
wt	ctrl	red	19:wt:ctrl	n	261.164	156.255	0.598302216	wago1	herma
wt	ctrl	red	20:wt:ctrl	n	248.3	135.092	0.54406766	wago1	herma
wt	ctrl	red	21:wt:ctrl	n	237.624	117.394	0.494032589	wago1	herma
wt	ctrl	red	22:wt:ctrl	n	262.507	147.889	0.563371643	wago1	herma
wt	ctrl	red	23:wt:ctrl	n	229.016	118.294	0.516531596	wago1	herma
wt	ctrl	red	24:wt:ctrl	n	233.933	133.246	0.569590438	wago1	herma
wt	ctrl	red	25:wt:ctrl	n	233.591	123.15	0.527203531	wago1	herma
wt	ctrl	red	26:wt:ctrl	n	259.22	150.304	0.579831803	wago1	herma
wt	ctrl	red	27:wt:ctrl	n	245.269	137.439	0.560360258	wago1	herma
wt	ctrl	red	28:wt:ctrl	n	254.939	138.705	0.544071327	wago1	herma
wt	ctrl	red	29:wt:ctrl	n	239.684	123.452	0.515061498	wago1	herma
wt	ctrl	red	30:wt:ctrl	n	239.008	122.161	0.511116783	wago1	herma
wt	ctrl	red	31:wt:ctrl	n	244.599	135.215	0.552802751	wago1	herma
wt	ctrl	red	32:wt:ctrl	n	255.947	149.999	0.586054925	wago1	herma
wt	ctrl	red	33:wt:ctrl	n	244.838	121.351	0.495637932	wago1	herma
wt	ctrl	red	34:wt:ctrl	n	256.576	129.419	0.504408051	wago1	herma
wt	ctrl	red	35:wt:ctrl	n	254.438	130.665	0.513543574	wago1	herma
wt	ctrl	red	36:wt:ctrl	n	281.012	117.989	0.419871749	wago1	herma
wt	ctrl	red	37:wt:ctrl	n	231.17	116.908	0.505723061	wago1	herma
wt	ctrl	red	38:wt:ctrl	n	207.637	109.342	0.526601714	wago1	herma
wt	ctrl	red	39:wt:ctrl	n	227.671	125.443	0.550983656	wago1	herma
wt	ctrl	red	40:wt:ctrl	n	235.203	130.463	0.554682551	wago1	herma
wt	ctrl	red	41:wt:ctrl	n	246.204	130.217	0.528898799	wago1	herma
wt	ctrl	red	42:wt:ctrl	n	224.762	121.596	0.540998923	wago1	herma
wt	ctrl	red	43:wt:ctrl	n	228.813	118.344	0.517208375	wago1	herma
wt	ctrl	red	44:wt:ctrl	n	224.866	126.825	0.564002562	wago1	herma
wt	ctrl	red	45:wt:ctrl	n	229.817	127.621	0.555315751	wago1	herma
wt	ctrl	red	46:wt:ctrl	n	230.845	132.087	0.572189131	wago1	herma
wt	ctrl	red	47:wt:ctrl	n	239.298	137.533	0.574735267	wago1	herma
wt	ctrl	red	48:wt:ctrl	n	226.928	116.538	0.513546147	wago1	herma
wt	ctrl	red	49:wt:ctrl	n	231.922	127.835	0.551198248	wago1	herma
wt	ctrl	red	50:wt:ctrl	n	239.442	142.305	0.594319292	wago1	herma
wt	ctrl	red	51:wt:ctrl	n	245.927	144.222	0.586442318	wago1	herma
wt	ctrl	red	52:wt:ctrl	y	225.873	127.514	0.56453848	wago1	herma
wt	ctrl	red	53:wt:ctrl	n	230.201	110.411	0.479628672	wago1	herma
wt	ctrl	red	54:wt:ctrl	n	244.206	128.524	0.526293375	wago1	herma
wt	ctrl	red	55:wt:ctrl	n	223.665	112.577	0.503328639	wago1	herma
wt	ctrl	red	56:wt:ctrl	n	217.326	108.903	0.501104332	wago1	herma
wt	ctrl	red	57:wt:ctrl	n	255.363	145.33	0.569111422	wago1	herma
wt	ctrl	red	58:wt:ctrl	n	231.982	121.707	0.524639843	wago1	herma
wt	ctrl	red	59:wt:ctrl	n	250.856	145.554	0.580229295	wago1	herma
wt	ctrl	red	60:wt:ctrl	n	242.395	144.171	0.59477712	wago1	herma
wt	ctrl	red	61:wt:ctrl	n	234.733	118.948	0.506737442	wago1	herma
wt	ctrl	red	62:wt:ctrl	n	217.377	118.081	0.543208343	wago1	herma
wt	ctrl	red	63:wt:ctrl	n	221.976	124.148	0.559285689	wago1	herma
wt	ctrl	red	64:wt:ctrl	n	245.262	134.104	0.546778547	wago1	herma
wt	ctrl	red	65:wt:ctrl	n	221.607	119.786	0.540533467	wago1	herma
wt	ctrl	red	66:wt:ctrl	n	233.378	125.707	0.538641174	wago1	herma
wt	ctrl	red	67:wt:ctrl	n	235.333	128.283	0.54511267	wago1	herma
wt	gfp	red	1:wt:gfp	n	207.392	110.523	0.532918338	wago1	herma
wt	gfp	red	2:wt:gfp	n	216.8	130.748	0.603081181	wago1	herma
wt	gfp	red	3:wt:gfp	n	222.413	115.966	0.521399379	wago1	herma
wt	gfp	red	4:wt:gfp	n	213.244	112.918	0.529524864	wago1	herma
wt	gfp	red	5:wt:gfp	n	225.638	124.455	0.551569328	wago1	herma
wt	gfp	red	6:wt:gfp	n	206.041	114.745	0.556903723	wago1	herma
wt	gfp	red	7:wt:gfp	n	211.787	105.653	0.498864425	wago1	herma
wt	gfp	red	8:wt:gfp	n	192.846	94.701	0.491070595	wago1	herma
wt	gfp	red	9:wt:gfp	n	218.398	129.418	0.592578687	wago1	herma
wt	gfp	red	10:wt:gfp	n	205.288	104.185	0.507506527	wago1	herma
wt	gfp	red	11:wt:gfp	n	218.276	116.881	0.535473437	wago1	herma
wt	gfp	red	12:wt:gfp	n	219.825	118.838	0.540602752	wago1	herma
wt	gfp	red	13:wt:gfp	n	207.256	106.943	0.515994712	wago1	herma
wt	gfp	red	14:wt:gfp	n	217.763	122.818	0.563998475	wago1	herma
wt	gfp	red	15:wt:gfp	n	193.689	99.729	0.514892431	wago1	herma
wt	gfp	red	16:wt:gfp	n	214.069	126.697	0.591851226	wago1	herma
wt	gfp	red	17:wt:gfp	n	205.632	107.939	0.524913438	wago1	herma
wt	gfp	red	18:wt:gfp	n	218.664	129.104	0.590421834	wago1	herma
wt	gfp	red	19:wt:gfp	n	203.268	110.375	0.543002342	wago1	herma
wt	gfp	red	20:wt:gfp	y	206.678	116.983	0.566015735	wago1	herma
wt	gfp	red	21:wt:gfp	n	219.362	130.41	0.594496768	wago1	herma
wt	gfp	red	22:wt:gfp	n	214.43	125.475	0.585155995	wago1	herma
wt	gfp	red	23:wt:gfp	n	197.55	109.246	0.553004303	wago1	herma
wt	gfp	red	24:wt:gfp	n	215.256	117.973	0.548059055	wago1	herma
wt	gfp	red	25:wt:gfp	n	220.402	120.083	0.544836254	wago1	herma
wt	gfp	red	26:wt:gfp	n	210.549	118.401	0.562344157	wago1	herma
wt	gfp	red	27:wt:gfp	n	208.681	117.81	0.564545886	wago1	herma
wt	gfp	red	28:wt:gfp	n	200.012	102.597	0.512954223	wago1	herma
wt	gfp	red	29:wt:gfp	n	216.012	127.587	0.590647742	wago1	herma
wt	gfp	red	30:wt:gfp	n	209.815	116.864	0.556985916	wago1	herma
wt	gfp	red	31:wt:gfp	n	222.358	129.015	0.58021299	wago1	herma
wt	gfp	red	32:wt:gfp	n	211.847	120.526	0.568929463	wago1	herma
wt	gfp	red	33:wt:gfp	n	214.419	110.629	0.515947747	wago1	herma
wt	gfp	red	34:wt:gfp	n	224.351	124.579	0.555286136	wago1	herma
wt	gfp	red	35:wt:gfp	n	209.447	110.674	0.528410529	wago1	herma
wt	gfp	red	36:wt:gfp	n	210.305	104.48	0.496802263	wago1	herma
wt	gfp	red	37:wt:gfp	n	206.738	103.657	0.501393068	wago1	herma
wt	gfp	red	38:wt:gfp	n	194.645	91.379	0.469464923	wago1	herma
wt	gfp	red	39:wt:gfp	n	201.739	95.445	0.473111297	wago1	herma
wt	gfp	red	40:wt:gfp	n	223.081	129.686	0.58134041	wago1	herma
wt	gfp	red	41:wt:gfp	n	207.359	104.168	0.502355818	wago1	herma
wt	gfp	red	42:wt:gfp	n	201.516	102.711	0.509691538	wago1	herma
wt	gfp	red	43:wt:gfp	n	214.393	117.495	0.548035617	wago1	herma
wt	gfp	red	44:wt:gfp	n	217.54	117.496	0.540112163	wago1	herma
wt	gfp	red	45:wt:gfp	n	209.553	96.907	0.462446255	wago1	herma
wt	gfp	red	46:wt:gfp	n	211.202	116.552	0.551850835	wago1	herma
wt	gfp	red	47:wt:gfp	n	216.501	117.057	0.540676486	wago1	herma
wt	gfp	red	48:wt:gfp	n	204.945	112.025	0.546610066	wago1	herma
wt	gfp	red	49:wt:gfp	n	219.807	96.555	0.439271725	wago1	herma
wt	gfp	red	50:wt:gfp	n	218.341	116.224	0.532304972	wago1	herma
wt	gfp	red	51:wt:gfp	n	201.819	104.42	0.517394299	wago1	herma
wt	gfp	red	52:wt:gfp	n	220.075	126.96	0.576894241	wago1	herma
wt	gfp	red	53:wt:gfp	n	207.861	115.143	0.553942298	wago1	herma
wt	gfp	red	54:wt:gfp	n	213.736	108.246	0.506447206	wago1	herma
wt	gfp	red	55:wt:gfp	n	226.246	115.461	0.510333884	wago1	herma
wt	gfp	red	56:wt:gfp	n	216.495	126.57	0.58463244	wago1	herma
wt	gfp	red	57:wt:gfp	n	194.036	93.726	0.483034076	wago1	herma
wt	gfp	red	58:wt:gfp	n	191.31	104.91	0.54837698	wago1	herma
wt	gfp	red	59:wt:gfp	n	199.296	103.168	0.517662171	wago1	herma
wt	gfp	red	60:wt:gfp	n	208.288	109.415	0.525306307	wago1	herma
wt	gfp	red	61:wt:gfp	n	212.599	117.973	0.554908537	wago1	herma
wt	gfp	red	62:wt:gfp	n	213.498	107.733	0.504608942	wago1	herma
wt	gfp	red	63:wt:gfp	n	209.257	111.957	0.535021529	wago1	herma
wt	gfp	red	64:wt:gfp	n	222.255	107.428	0.483354705	wago1	herma
wt	gfp	red	65:wt:gfp	n	212.01	106.785	0.503679072	wago1	herma
wt	gfp	red	66:wt:gfp	n	211.044	118.553	0.561745418	wago1	herma
ok1074	ctrl	red	1:ok1074:ctrl	n	250.771	138.123	0.550793353	wago1	herma
ok1074	ctrl	red	2:ok1074:ctrl	n	252.256	134.685	0.533921889	wago1	herma
ok1074	ctrl	red	3:ok1074:ctrl	n	234.719	126.783	0.540148007	wago1	herma
ok1074	ctrl	red	4:ok1074:ctrl	n	237.1	121.949	0.514335723	wago1	herma
ok1074	ctrl	red	5:ok1074:ctrl	n	246.42	136.439	0.553684766	wago1	herma
ok1074	ctrl	red	6:ok1074:ctrl	n	227.132	112.188	0.493933043	wago1	herma
ok1074	ctrl	red	7:ok1074:ctrl	n	259.354	139.881	0.539343908	wago1	herma
ok1074	ctrl	red	8:ok1074:ctrl	n	221.129	115.509	0.522360251	wago1	herma
ok1074	ctrl	red	9:ok1074:ctrl	n	228.296	117.568	0.514980552	wago1	herma
ok1074	ctrl	red	10:ok1074:ctrl	n	234.786	125.887	0.536177626	wago1	herma
ok1074	ctrl	red	11:ok1074:ctrl	n	246.526	134.443	0.545350186	wago1	herma
ok1074	ctrl	red	12:ok1074:ctrl	n	238.42	127.765	0.535882057	wago1	herma
ok1074	ctrl	red	13:ok1074:ctrl	n	229.44	128.66	0.560756625	wago1	herma
ok1074	ctrl	red	14:ok1074:ctrl	n	242.319	141.256	0.582934066	wago1	herma
ok1074	ctrl	red	15:ok1074:ctrl	n	248.414	140.279	0.564698447	wago1	herma
ok1074	ctrl	red	16:ok1074:ctrl	n	237.05	129.448	0.546078886	wago1	herma
ok1074	ctrl	red	17:ok1074:ctrl	n	226.669	125.234	0.552497254	wago1	herma
ok1074	ctrl	red	18:ok1074:ctrl	n	229.191	122.486	0.534427617	wago1	herma
ok1074	ctrl	red	19:ok1074:ctrl	n	255.689	157.958	0.617773936	wago1	herma
ok1074	ctrl	red	20:ok1074:ctrl	n	238.677	118.034	0.494534455	wago1	herma
ok1074	ctrl	red	21:ok1074:ctrl	y	236.272	134.123	0.56766354	wago1	herma
ok1074	ctrl	red	22:ok1074:ctrl	n	241.455	128.271	0.531241846	wago1	herma
ok1074	ctrl	red	23:ok1074:ctrl	n	238.651	132.046	0.553301683	wago1	herma
ok1074	ctrl	red	24:ok1074:ctrl	n	232.528	124.057	0.533514243	wago1	herma
ok1074	ctrl	red	25:ok1074:ctrl	n	230.299	124.17	0.539168646	wago1	herma
ok1074	ctrl	red	26:ok1074:ctrl	n	231.014	128.129	0.554637381	wago1	herma
ok1074	ctrl	red	27:ok1074:ctrl	n	243.294	143.682	0.590569435	wago1	herma
ok1074	ctrl	red	28:ok1074:ctrl	n	245.155	149.223	0.608688381	wago1	herma
ok1074	ctrl	red	29:ok1074:ctrl	n	229.517	116.745	0.508655132	wago1	herma
ok1074	ctrl	red	30:ok1074:ctrl	n	228.133	114.762	0.50304866	wago1	herma
ok1074	ctrl	red	31:ok1074:ctrl	n	238.123	135.245	0.567962776	wago1	herma
ok1074	ctrl	red	32:ok1074:ctrl	n	228.233	120.173	0.526536478	wago1	herma
ok1074	ctrl	red	33:ok1074:ctrl	n	210.393	108.822	0.517232037	wago1	herma
ok1074	ctrl	red	34:ok1074:ctrl	n	242.756	134.144	0.552587784	wago1	herma
ok1074	ctrl	red	35:ok1074:ctrl	n	230.703	129.329	0.560586555	wago1	herma
ok1074	ctrl	red	36:ok1074:ctrl	n	240.467	138.56	0.576212121	wago1	herma
ok1074	ctrl	red	37:ok1074:ctrl	n	234.068	137.341	0.58675684	wago1	herma
ok1074	ctrl	red	38:ok1074:ctrl	n	238.683	134.674	0.564237922	wago1	herma
ok1074	ctrl	red	39:ok1074:ctrl	n	220.716	116.404	0.527392668	wago1	herma
ok1074	ctrl	red	40:ok1074:ctrl	n	238.618	139.896	0.586275972	wago1	herma
ok1074	ctrl	red	41:ok1074:ctrl	n	242.124	130.139	0.537489055	wago1	herma
ok1074	ctrl	red	42:ok1074:ctrl	n	240.244	129.33	0.5383277	wago1	herma
ok1074	ctrl	red	43:ok1074:ctrl	n	230.428	125.158	0.543154478	wago1	herma
ok1074	ctrl	red	44:ok1074:ctrl	n	204.825	108.925	0.531795435	wago1	herma
ok1074	ctrl	red	45:ok1074:ctrl	n	231.342	139.444	0.60276128	wago1	herma
ok1074	ctrl	red	46:ok1074:ctrl	n	237.483	135.775	0.571725134	wago1	herma
ok1074	ctrl	red	47:ok1074:ctrl	n	241.273	128.963	0.534510699	wago1	herma
ok1074	ctrl	red	48:ok1074:ctrl	n	235.079	129.077	0.549079246	wago1	herma
ok1074	ctrl	red	49:ok1074:ctrl	n	221.559	115.885	0.523043523	wago1	herma
ok1074	ctrl	red	50:ok1074:ctrl	n	238.431	128.059	0.537090395	wago1	herma
ok1074	ctrl	red	51:ok1074:ctrl	n	223.086	119.243	0.534515837	wago1	herma
ok1074	ctrl	red	52:ok1074:ctrl	n	214.889	107.851	0.501891674	wago1	herma
ok1074	ctrl	red	53:ok1074:ctrl	n	222.557	136.244	0.612175757	wago1	herma
ok1074	ctrl	red	54:ok1074:ctrl	n	219.495	116.43	0.530444885	wago1	herma
ok1074	ctrl	red	55:ok1074:ctrl	n	224.611	112.29	0.499930992	wago1	herma
ok1074	ctrl	red	56:ok1074:ctrl	n	211.683	106.336	0.50233604	wago1	herma
ok1074	ctrl	red	57:ok1074:ctrl	n	228.032	124.27	0.544967373	wago1	herma
ok1074	ctrl	red	58:ok1074:ctrl	n	198.759	93.796	0.47190819	wago1	herma
ok1074	ctrl	red	59:ok1074:ctrl	n	223.458	109.563	0.490306903	wago1	herma
ok1074	ctrl	red	60:ok1074:ctrl	n	221.736	102.807	0.463645957	wago1	herma
ok1074	ctrl	red	61:ok1074:ctrl	n	236.629	126.735	0.535585241	wago1	herma
ok1074	ctrl	red	62:ok1074:ctrl	n	225.239	123.764	0.549478554	wago1	herma
ok1074	ctrl	red	63:ok1074:ctrl	n	205.537	104.568	0.508755115	wago1	herma
ok1074	ctrl	red	64:ok1074:ctrl	n	228.058	124.436	0.545633128	wago1	herma
ok1074	ctrl	red	65:ok1074:ctrl	n	225.246	114.445	0.508088934	wago1	herma
ok1074	ctrl	red	66:ok1074:ctrl	n	238.439	119.726	0.502124233	wago1	herma
ok1074	gfp	red	1:ok1074:gfp	n	243.663	145.209	0.595941936	wago1	herma
ok1074	gfp	red	2:ok1074:gfp	n	243.86	121.379	0.497740507	wago1	herma
ok1074	gfp	red	3:ok1074:gfp	n	226.327	117.612	0.519655189	wago1	herma
ok1074	gfp	red	4:ok1074:gfp	n	239.282	122.852	0.513419313	wago1	herma
ok1074	gfp	red	5:ok1074:gfp	n	244.363	129.172	0.528607031	wago1	herma
ok1074	gfp	red	6:ok1074:gfp	n	261.98	133.03	0.507786854	wago1	herma
ok1074	gfp	red	7:ok1074:gfp	n	250.062	141.973	0.567751198	wago1	herma
ok1074	gfp	red	8:ok1074:gfp	n	262.777	126.605	0.481796352	wago1	herma
ok1074	gfp	red	9:ok1074:gfp	n	235.676	130.971	0.555724809	wago1	herma
ok1074	gfp	red	10:ok1074:gfp	n	232.546	128.879	0.55420863	wago1	herma
ok1074	gfp	red	11:ok1074:gfp	n	227.047	113.983	0.50202381	wago1	herma
ok1074	gfp	red	12:ok1074:gfp	n	232.128	123.252	0.530965674	wago1	herma
ok1074	gfp	red	13:ok1074:gfp	n	293.445	156.395	0.532961884	wago1	herma
ok1074	gfp	red	14:ok1074:gfp	n	239.201	139.32	0.582439037	wago1	herma
ok1074	gfp	red	15:ok1074:gfp	n	236.134	128.072	0.54237001	wago1	herma
ok1074	gfp	red	16:ok1074:gfp	n	266.841	151.454	0.567581444	wago1	herma
ok1074	gfp	red	17:ok1074:gfp	n	159.554	28.606	0.179287263	wago1	herma
ok1074	gfp	red	18:ok1074:gfp	n	247.139	139.97	0.56636144	wago1	herma
ok1074	gfp	red	19:ok1074:gfp	n	245.429	115.431	0.470323393	wago1	herma
ok1074	gfp	red	20:ok1074:gfp	n	256.298	147.441	0.575271754	wago1	herma
ok1074	gfp	red	21:ok1074:gfp	n	225.414	107.117	0.475201185	wago1	herma
ok1074	gfp	red	22:ok1074:gfp	y	229.21	117.137	0.511046638	wago1	herma
ok1074	gfp	red	23:ok1074:gfp	n	239.848	113.647	0.473829259	wago1	herma
ok1074	gfp	red	24:ok1074:gfp	n	226.695	110.136	0.485833388	wago1	herma
ok1074	gfp	red	25:ok1074:gfp	n	241.083	120.321	0.499085377	wago1	herma
ok1074	gfp	red	26:ok1074:gfp	n	241.559	129.05	0.534238012	wago1	herma
ok1074	gfp	red	27:ok1074:gfp	n	228.113	119.121	0.522201716	wago1	herma
ok1074	gfp	red	28:ok1074:gfp	n	235.012	131.349	0.558903375	wago1	herma
ok1074	gfp	red	29:ok1074:gfp	n	236.888	117.522	0.496107865	wago1	herma
ok1074	gfp	red	30:ok1074:gfp	n	220.007	104.903	0.476816647	wago1	herma
ok1074	gfp	red	31:ok1074:gfp	n	245.895	135.755	0.55208524	wago1	herma
ok1074	gfp	red	32:ok1074:gfp	n	230.9	114.699	0.49674751	wago1	herma
ok1074	gfp	red	33:ok1074:gfp	n	242.996	132.431	0.54499251	wago1	herma
ok1074	gfp	red	34:ok1074:gfp	n	252.449	143.249	0.567437383	wago1	herma
ok1074	gfp	red	35:ok1074:gfp	n	243.502	136.688	0.561342412	wago1	herma
ok1074	gfp	red	36:ok1074:gfp	n	243.266	124.908	0.513462629	wago1	herma
ok1074	gfp	red	37:ok1074:gfp	n	212.302	104.065	0.490174374	wago1	herma
ok1074	gfp	red	38:ok1074:gfp	n	227.402	117.696	0.517568007	wago1	herma
ok1074	gfp	red	39:ok1074:gfp	n	233.089	114.994	0.493348034	wago1	herma
ok1074	gfp	red	40:ok1074:gfp	n	215.369	108.987	0.50604776	wago1	herma
ok1074	gfp	red	41:ok1074:gfp	n	239.638	126.192	0.52659428	wago1	herma
ok1074	gfp	red	42:ok1074:gfp	n	245.925	134.621	0.54740673	wago1	herma
ok1074	gfp	red	43:ok1074:gfp	n	224.057	115.019	0.51334705	wago1	herma
ok1074	gfp	red	44:ok1074:gfp	n	223.105	114.177	0.511763519	wago1	herma
ok1074	gfp	red	45:ok1074:gfp	n	229.54	127.42	0.55511022	wago1	herma
ok1074	gfp	red	46:ok1074:gfp	n	225.44	107.453	0.476636799	wago1	herma
ok1074	gfp	red	47:ok1074:gfp	n	228.728	125.677	0.549460495	wago1	herma
ok1074	gfp	red	48:ok1074:gfp	n	233.233	115.925	0.497035154	wago1	herma
ok1074	gfp	red	49:ok1074:gfp	n	230.743	118.022	0.511486806	wago1	herma
ok1074	gfp	red	50:ok1074:gfp	n	267.152	160.616	0.601215787	wago1	herma
ok1074	gfp	red	51:ok1074:gfp	n	238.059	123.027	0.516792056	wago1	herma
ok1074	gfp	red	52:ok1074:gfp	n	216.627	98.805	0.45610658	wago1	herma
ok1074	gfp	red	53:ok1074:gfp	n	229.097	111.098	0.484938694	wago1	herma
ok1074	gfp	red	54:ok1074:gfp	n	237.468	129.078	0.543559553	wago1	herma
ok1074	gfp	red	55:ok1074:gfp	n	232.631	122.194	0.525269633	wago1	herma
ok1074	gfp	red	56:ok1074:gfp	n	231.822	115.377	0.497696509	wago1	herma
ok1074	gfp	red	57:ok1074:gfp	n	232.034	115.616	0.498271805	wago1	herma
ok1074	gfp	red	58:ok1074:gfp	n	260.23	142.662	0.548215041	wago1	herma
ok1074	gfp	red	59:ok1074:gfp	n	237.665	123.746	0.520674058	wago1	herma
ok1074	gfp	red	60:ok1074:gfp	n	226.736	113.658	0.501279021	wago1	herma
ok1074	gfp	red	61:ok1074:gfp	n	227.12	118.138	0.520156745	wago1	herma
ok1074	gfp	red	62:ok1074:gfp	n	223.23	120.706	0.540724813	wago1	herma
ok1074	gfp	red	63:ok1074:gfp	n	233.327	124.205	0.532321592	wago1	herma
ok1074	gfp	red	64:ok1074:gfp	n	260.891	145.261	0.556788084	wago1	herma
ok1074	gfp	red	65:ok1074:gfp	n	252.727	139.477	0.551888006	wago1	herma
wt	ctrl	green	1:wt:ctrl	n	441.579	248.97	0.563817573	wago3	herma
wt	ctrl	green	2:wt:ctrl	n	394.605	183.108	0.464028586	wago3	herma
wt	ctrl	green	3:wt:ctrl	n	393.847	207.977	0.528065467	wago3	herma
wt	ctrl	green	4:wt:ctrl	n	412.662	201.537	0.488382744	wago3	herma
wt	ctrl	green	5:wt:ctrl	n	415.275	227.271	0.54727831	wago3	herma
wt	ctrl	green	6:wt:ctrl	n	416.972	213.145	0.511173412	wago3	herma
wt	ctrl	green	7:wt:ctrl	n	457.804	235.373	0.51413487	wago3	herma
wt	ctrl	green	8:wt:ctrl	n	410.384	243.416	0.593142033	wago3	herma
wt	ctrl	green	9:wt:ctrl	n	410.347	189.333	0.461397305	wago3	herma
wt	ctrl	green	10:wt:ctrl	n	468.426	244.514	0.521990667	wago3	herma
wt	ctrl	green	11:wt:ctrl	n	424.586	234.085	0.551325291	wago3	herma
wt	ctrl	green	12:wt:ctrl	n	419.224	215.568	0.514207202	wago3	herma
wt	ctrl	green	13:wt:ctrl	n	408.439	181.294	0.443870443	wago3	herma
wt	ctrl	green	14:wt:ctrl	n	409.707	199.722	0.487475196	wago3	herma
wt	ctrl	green	15:wt:ctrl	n	452.109	223.047	0.493347843	wago3	herma
wt	ctrl	green	16:wt:ctrl	n	423.86	209.337	0.493882414	wago3	herma
wt	ctrl	green	17:wt:ctrl	n	411.111	208.45	0.507040678	wago3	herma
wt	ctrl	green	18:wt:ctrl	n	430.737	255.791	0.593844968	wago3	herma
wt	ctrl	green	19:wt:ctrl	n	442.747	271.104	0.612322613	wago3	herma
wt	ctrl	green	20:wt:ctrl	n	483.357	244.591	0.506025567	wago3	herma
wt	ctrl	green	21:wt:ctrl	n	443.351	217.798	0.491254108	wago3	herma
wt	ctrl	green	22:wt:ctrl	n	443.032	240.331	0.542468716	wago3	herma
wt	ctrl	green	23:wt:ctrl	n	419.079	198.175	0.472882201	wago3	herma
wt	ctrl	green	24:wt:ctrl	n	434.667	209.42	0.481794109	wago3	herma
wt	ctrl	green	25:wt:ctrl	n	444.776	239.386	0.53821699	wago3	herma
wt	ctrl	green	26:wt:ctrl	n	377.163	188.178	0.498930171	wago3	herma
wt	ctrl	green	27:wt:ctrl	n	443.336	237.287	0.535230615	wago3	herma
wt	ctrl	green	28:wt:ctrl	n	455.384	275.35	0.604654533	wago3	herma
wt	ctrl	green	29:wt:ctrl	n	477.704	258.971	0.542116038	wago3	herma
wt	ctrl	green	30:wt:ctrl	n	397.859	192.74	0.484442981	wago3	herma
wt	ctrl	green	31:wt:ctrl	n	426.994	227.2	0.532091786	wago3	herma
wt	ctrl	green	32:wt:ctrl	n	420.456	234.761	0.558348555	wago3	herma
wt	ctrl	green	33:wt:ctrl	n	408.053	203.263	0.49812892	wago3	herma
wt	ctrl	green	34:wt:ctrl	n	443.656	245.538	0.553442307	wago3	herma
wt	ctrl	green	35:wt:ctrl	n	485.63	264.75	0.545168132	wago3	herma
wt	ctrl	green	36:wt:ctrl	n	431.72	242.769	0.562329751	wago3	herma
wt	ctrl	green	37:wt:ctrl	n	445.693	231.088	0.518491428	wago3	herma
wt	ctrl	green	38:wt:ctrl	n	410.959	189.796	0.461836826	wago3	herma
wt	ctrl	green	39:wt:ctrl	n	440.919	215.794	0.489418691	wago3	herma
wt	ctrl	green	40:wt:ctrl	n	502.372	252.706	0.503025646	wago3	herma
wt	ctrl	green	41:wt:ctrl	n	427.459	231.389	0.541312734	wago3	herma
wt	ctrl	green	42:wt:ctrl	n	387.536	228.813	0.590430308	wago3	herma
wt	ctrl	green	43:wt:ctrl	n	432.131	213.265	0.493519326	wago3	herma
wt	ctrl	green	44:wt:ctrl	n	400.615	217.319	0.542463462	wago3	herma
wt	ctrl	green	45:wt:ctrl	n	421.689	228.454	0.541759448	wago3	herma
wt	ctrl	green	46:wt:ctrl	n	451.215	258.136	0.57209091	wago3	herma
wt	ctrl	green	47:wt:ctrl	n	460.053	238.61	0.518657633	wago3	herma
wt	ctrl	green	48:wt:ctrl	n	429.632	213.947	0.497977339	wago3	herma
wt	ctrl	green	49:wt:ctrl	n	436.943	211.35	0.483701535	wago3	herma
wt	ctrl	green	50:wt:ctrl	n	396.608	186.566	0.470404026	wago3	herma
wt	ctrl	green	51:wt:ctrl	n	398.178	207.468	0.521043352	wago3	herma
wt	ctrl	green	52:wt:ctrl	n	400.723	213.315	0.532325322	wago3	herma
wt	ctrl	green	53:wt:ctrl	n	418.531	216.185	0.516532826	wago3	herma
wt	ctrl	green	54:wt:ctrl	n	454.001	246.9	0.543831401	wago3	herma
wt	ctrl	green	55:wt:ctrl	n	396.267	204.067	0.51497349	wago3	herma
wt	ctrl	green	56:wt:ctrl	n	365.048	165.196	0.45253227	wago3	herma
wt	ctrl	green	57:wt:ctrl	n	403.344	181.638	0.450330239	wago3	herma
wt	ctrl	green	58:wt:ctrl	n	443.297	246.69	0.556489216	wago3	herma
wt	ctrl	green	59:wt:ctrl	y	436.559	250.992	0.574932598	wago3	herma
wt	ctrl	green	60:wt:ctrl	n	405.584	240.606	0.593233461	wago3	herma
wt	ctrl	green	61:wt:ctrl	n	380.112	205.724	0.54121943	wago3	herma
wt	ctrl	green	62:wt:ctrl	n	380.923	190.47	0.500022314	wago3	herma
wt	ctrl	green	63:wt:ctrl	n	392.674	192.226	0.489530756	wago3	herma
wt	ctrl	green	64:wt:ctrl	n	411.148	218.074	0.530402677	wago3	herma
wt	ctrl	green	65:wt:ctrl	n	417.66	221.915	0.531329311	wago3	herma
wt	ctrl	green	66:wt:ctrl	n	429.003	226.639	0.528292343	wago3	herma
pk1673	ctrl	green	1:pk1673:ctrl	n	382.343	174.525	0.456461868	wago3	herma
pk1673	ctrl	green	2:pk1673:ctrl	n	421.029	217.13	0.515712694	wago3	herma
pk1673	ctrl	green	3:pk1673:ctrl	n	420.864	243.269	0.578022829	wago3	herma
pk1673	ctrl	green	4:pk1673:ctrl	n	459.009	258.67	0.563540148	wago3	herma
pk1673	ctrl	green	5:pk1673:ctrl	n	467.489	255.859	0.547304856	wago3	herma
pk1673	ctrl	green	6:pk1673:ctrl	n	444.627	241.959	0.544184226	wago3	herma
pk1673	ctrl	green	7:pk1673:ctrl	n	418.46	185.138	0.442426994	wago3	herma
pk1673	ctrl	green	8:pk1673:ctrl	n	438.142	231.19	0.527659982	wago3	herma
pk1673	ctrl	green	9:pk1673:ctrl	n	476.957	255.201	0.535060813	wago3	herma
pk1673	ctrl	green	10:pk1673:ctrl	n	498.677	237.144	0.475546295	wago3	herma
pk1673	ctrl	green	11:pk1673:ctrl	n	355.672	194.367	0.546478216	wago3	herma
pk1673	ctrl	green	12:pk1673:ctrl	n	411.649	201.063	0.488433107	wago3	herma
pk1673	ctrl	green	13:pk1673:ctrl	n	462.587	236.859	0.51203125	wago3	herma
pk1673	ctrl	green	14:pk1673:ctrl	n	432.795	223.231	0.51578923	wago3	herma
pk1673	ctrl	green	15:pk1673:ctrl	n	407.607	224.769	0.551435574	wago3	herma
pk1673	ctrl	green	16:pk1673:ctrl	n	432.787	220.583	0.509680282	wago3	herma
pk1673	ctrl	green	17:pk1673:ctrl	n	427.671	201.732	0.47169904	wago3	herma
pk1673	ctrl	green	18:pk1673:ctrl	n	457.395	222.366	0.486157479	wago3	herma
pk1673	ctrl	green	19:pk1673:ctrl	n	410.651	203.112	0.494609778	wago3	herma
pk1673	ctrl	green	20:pk1673:ctrl	n	447.85	212.122	0.473645194	wago3	herma
pk1673	ctrl	green	21:pk1673:ctrl	n	394.51	222.247	0.563349471	wago3	herma
pk1673	ctrl	green	22:pk1673:ctrl	n	489.633	303.651	0.620160406	wago3	herma
pk1673	ctrl	green	23:pk1673:ctrl	n	482.433	298.727	0.6192093	wago3	herma
pk1673	ctrl	green	24:pk1673:ctrl	n	545.618	253.668	0.464918679	wago3	herma
pk1673	ctrl	green	25:pk1673:ctrl	n	446.917	226.878	0.507651309	wago3	herma
pk1673	ctrl	green	26:pk1673:ctrl	n	474.241	262.318	0.553132268	wago3	herma
pk1673	ctrl	green	27:pk1673:ctrl	n	534.663	290.067	0.542523047	wago3	herma
pk1673	ctrl	green	28:pk1673:ctrl	n	462.638	266	0.574963578	wago3	herma
pk1673	ctrl	green	29:pk1673:ctrl	n	423.258	233.378	0.551384735	wago3	herma
pk1673	ctrl	green	30:pk1673:ctrl	n	425.288	223.262	0.524966611	wago3	herma
pk1673	ctrl	green	31:pk1673:ctrl	n	451.994	246.77	0.545958575	wago3	herma
pk1673	ctrl	green	32:pk1673:ctrl	n	417.098	222.169	0.532654196	wago3	herma
pk1673	ctrl	green	33:pk1673:ctrl	n	445.402	212.281	0.476605404	wago3	herma
pk1673	ctrl	green	34:pk1673:ctrl	n	390.831	187.716	0.480299669	wago3	herma
pk1673	ctrl	green	35:pk1673:ctrl	n	382.953	184.08	0.480685619	wago3	herma
pk1673	ctrl	green	36:pk1673:ctrl	n	433.973	218.256	0.502925297	wago3	herma
pk1673	ctrl	green	37:pk1673:ctrl	n	378.649	178.94	0.472574865	wago3	herma
pk1673	ctrl	green	38:pk1673:ctrl	n	444.877	204.103	0.458785237	wago3	herma
pk1673	ctrl	green	39:pk1673:ctrl	n	514.605	257.19	0.499781386	wago3	herma
pk1673	ctrl	green	40:pk1673:ctrl	n	445.97	222.653	0.499255555	wago3	herma
pk1673	ctrl	green	41:pk1673:ctrl	n	398.916	206.351	0.517279327	wago3	herma
pk1673	ctrl	green	42:pk1673:ctrl	n	382.97	170.183	0.444376844	wago3	herma
pk1673	ctrl	green	43:pk1673:ctrl	n	443.551	255.139	0.575219084	wago3	herma
pk1673	ctrl	green	44:pk1673:ctrl	n	449.809	221.299	0.491984376	wago3	herma
pk1673	ctrl	green	45:pk1673:ctrl	n	531.309	298.881	0.562537055	wago3	herma
pk1673	ctrl	green	46:pk1673:ctrl	n	398.4	203.77	0.511470884	wago3	herma
pk1673	ctrl	green	47:pk1673:ctrl	n	453.68	240.557	0.530234967	wago3	herma
pk1673	ctrl	green	48:pk1673:ctrl	n	450.487	204.86	0.454752301	wago3	herma
pk1673	ctrl	green	49:pk1673:ctrl	n	398.647	197.601	0.495679135	wago3	herma
pk1673	ctrl	green	50:pk1673:ctrl	n	419.858	201.451	0.479807459	wago3	herma
pk1673	ctrl	green	51:pk1673:ctrl	n	450.285	236.27	0.524712127	wago3	herma
pk1673	ctrl	green	52:pk1673:ctrl	n	412.102	206.236	0.500448918	wago3	herma
pk1673	ctrl	green	53:pk1673:ctrl	n	392.458	174.647	0.445008128	wago3	herma
pk1673	ctrl	green	54:pk1673:ctrl	n	394.257	195.362	0.49551942	wago3	herma
pk1673	ctrl	green	55:pk1673:ctrl	n	495.173	259.91	0.524887262	wago3	herma
pk1673	ctrl	green	56:pk1673:ctrl	y	425.092	257.051	0.604694984	wago3	herma
pk1673	ctrl	green	57:pk1673:ctrl	n	431.243	206.853	0.479666916	wago3	herma
pk1673	ctrl	green	58:pk1673:ctrl	n	459.544	211.844	0.460987414	wago3	herma
pk1673	ctrl	green	59:pk1673:ctrl	n	396.51	180.158	0.454359285	wago3	herma
pk1673	ctrl	green	60:pk1673:ctrl	n	507.808	272.517	0.536653617	wago3	herma
pk1673	ctrl	green	61:pk1673:ctrl	n	404.383	192.129	0.475116412	wago3	herma
pk1673	ctrl	green	62:pk1673:ctrl	n	400.968	198.961	0.496201692	wago3	herma
pk1673	ctrl	green	63:pk1673:ctrl	n	388.244	168.357	0.433637094	wago3	herma
pk1673	ctrl	green	64:pk1673:ctrl	n	372.726	174.288	0.467603548	wago3	herma
pk1673	ctrl	green	65:pk1673:ctrl	n	452.722	223.812	0.494369613	wago3	herma
pk1673	ctrl	green	66:pk1673:ctrl	n	438.11	237.936	0.543096483	wago3	herma
pk1673	ctrl	green	67:pk1673:ctrl	n	413.008	220.073	0.532854085	wago3	herma
pk1673	ctrl	green	68:pk1673:ctrl	n	414.085	205.288	0.495762947	wago3	herma
pk1673	ctrl	green	69:pk1673:ctrl	n	368.986	150.433	0.407692975	wago3	herma
pk1673	ctrl	green	70:pk1673:ctrl	n	382.572	152.691	0.399117029	wago3	herma
pk1673	ctrl	green	71:pk1673:ctrl	n	474.998	216.465	0.455717708	wago3	herma
pk1673	gfp	green	1:pk1673:gfp	n	390.764	197.15	0.50452447	wago3	herma
pk1673	gfp	green	2:pk1673:gfp	n	432.525	188.205	0.435130917	wago3	herma
pk1673	gfp	green	3:pk1673:gfp	n	452.225	207.652	0.459178506	wago3	herma
pk1673	gfp	green	4:pk1673:gfp	n	432.472	245.349	0.567317653	wago3	herma
pk1673	gfp	green	5:pk1673:gfp	n	448.282	207.625	0.46315712	wago3	herma
pk1673	gfp	green	6:pk1673:gfp	n	442.436	247.335	0.559030007	wago3	herma
pk1673	gfp	green	7:pk1673:gfp	n	343.825	143.083	0.416150658	wago3	herma
pk1673	gfp	green	8:pk1673:gfp	n	426.953	216.564	0.507231475	wago3	herma
pk1673	gfp	green	9:pk1673:gfp	n	416.592	234.617	0.563181722	wago3	herma
pk1673	gfp	green	10:pk1673:gfp	n	454.396	214.25	0.471505031	wago3	herma
pk1673	gfp	green	11:pk1673:gfp	n	403.507	187.202	0.463937429	wago3	herma
pk1673	gfp	green	12:pk1673:gfp	n	434.924	226.697	0.521233595	wago3	herma
pk1673	gfp	green	13:pk1673:gfp	n	381.487	188.188	0.493301213	wago3	herma
pk1673	gfp	green	14:pk1673:gfp	n	444.545	245.409	0.55204535	wago3	herma
pk1673	gfp	green	15:pk1673:gfp	n	413.441	218.511	0.528517975	wago3	herma
pk1673	gfp	green	16:pk1673:gfp	n	411.624	217.538	0.528487163	wago3	herma
pk1673	gfp	green	17:pk1673:gfp	n	422.137	244.325	0.578781296	wago3	herma
pk1673	gfp	green	18:pk1673:gfp	n	434.862	226.091	0.519914364	wago3	herma
pk1673	gfp	green	19:pk1673:gfp	n	392.96	197.946	0.50373066	wago3	herma
pk1673	gfp	green	20:pk1673:gfp	n	414.643	234.624	0.5658458	wago3	herma
pk1673	gfp	green	21:pk1673:gfp	n	469.288	268.217	0.571540291	wago3	herma
pk1673	gfp	green	22:pk1673:gfp	n	401.774	232.339	0.578282816	wago3	herma
pk1673	gfp	green	23:pk1673:gfp	n	451.809	257.221	0.569313582	wago3	herma
pk1673	gfp	green	24:pk1673:gfp	n	394.823	171.167	0.433528442	wago3	herma
pk1673	gfp	green	25:pk1673:gfp	n	450.363	220.425	0.48943852	wago3	herma
pk1673	gfp	green	26:pk1673:gfp	n	447.273	223.486	0.499663516	wago3	herma
pk1673	gfp	green	27:pk1673:gfp	n	465.955	255.02	0.54730607	wago3	herma
pk1673	gfp	green	28:pk1673:gfp	n	428.469	176.591	0.412144169	wago3	herma
pk1673	gfp	green	29:pk1673:gfp	n	405.177	201.267	0.496738462	wago3	herma
pk1673	gfp	green	30:pk1673:gfp	n	373.583	172.434	0.461568112	wago3	herma
pk1673	gfp	green	31:pk1673:gfp	n	367.346	196.902	0.53601237	wago3	herma
pk1673	gfp	green	32:pk1673:gfp	n	404.496	196.09	0.484776116	wago3	herma
pk1673	gfp	green	33:pk1673:gfp	n	422.663	213.888	0.506048554	wago3	herma
pk1673	gfp	green	34:pk1673:gfp	n	385.975	178.994	0.463745061	wago3	herma
pk1673	gfp	green	35:pk1673:gfp	n	445.128	230.374	0.517545515	wago3	herma
pk1673	gfp	green	36:pk1673:gfp	n	358.371	193.846	0.540908723	wago3	herma
pk1673	gfp	green	37:pk1673:gfp	n	382.223	205.809	0.538452683	wago3	herma
pk1673	gfp	green	38:pk1673:gfp	n	453.167	255.189	0.563123528	wago3	herma
pk1673	gfp	green	39:pk1673:gfp	n	427.159	191.627	0.44860813	wago3	herma
pk1673	gfp	green	40:pk1673:gfp	n	496.592	241.261	0.485833441	wago3	herma
pk1673	gfp	green	41:pk1673:gfp	n	365.503	177.611	0.48593582	wago3	herma
pk1673	gfp	green	42:pk1673:gfp	n	440.718	223.317	0.506711775	wago3	herma
pk1673	gfp	green	43:pk1673:gfp	n	478.071	277.959	0.581417823	wago3	herma
pk1673	gfp	green	44:pk1673:gfp	n	427.08	257.705	0.603411539	wago3	herma
pk1673	gfp	green	45:pk1673:gfp	n	446.05	219.488	0.492070396	wago3	herma
pk1673	gfp	green	46:pk1673:gfp	n	381.617	177.83	0.465990771	wago3	herma
pk1673	gfp	green	47:pk1673:gfp	n	415.592	171.178	0.411889546	wago3	herma
pk1673	gfp	green	48:pk1673:gfp	n	452.15	204.734	0.452801062	wago3	herma
pk1673	gfp	green	49:pk1673:gfp	n	380.089	172.951	0.455027638	wago3	herma
pk1673	gfp	green	50:pk1673:gfp	n	397.619	194.567	0.489330238	wago3	herma
pk1673	gfp	green	51:pk1673:gfp	y	416.54	213.101	0.511597926	wago3	herma
pk1673	gfp	green	52:pk1673:gfp	n	425.149	243.157	0.571933604	wago3	herma
pk1673	gfp	green	53:pk1673:gfp	n	395.797	184.329	0.465716011	wago3	herma
pk1673	gfp	green	54:pk1673:gfp	n	421.628	210.162	0.498453613	wago3	herma
pk1673	gfp	green	55:pk1673:gfp	n	397.846	208.053	0.522948578	wago3	herma
pk1673	gfp	green	56:pk1673:gfp	n	400.304	218.588	0.546054998	wago3	herma
pk1673	gfp	green	57:pk1673:gfp	n	449.759	226.668	0.503976574	wago3	herma
pk1673	gfp	green	58:pk1673:gfp	n	425.365	207.887	0.488726153	wago3	herma
pk1673	gfp	green	59:pk1673:gfp	n	362.169	133.691	0.369139821	wago3	herma
pk1673	gfp	green	60:pk1673:gfp	n	377.833	156.119	0.413195777	wago3	herma
pk1673	gfp	green	61:pk1673:gfp	n	415.366	198.654	0.478262544	wago3	herma
wt	gfp	green	1:wt:gfp	n	267.043	105.504	0.39508244	wago3	herma
wt	gfp	green	2:wt:gfp	n	256.075	109.836	0.428921214	wago3	herma
wt	gfp	green	3:wt:gfp	y	233.662	85.339	0.365224127	wago3	herma
wt	gfp	green	4:wt:gfp	n	177.118	40.739	0.230010501	wago3	herma
wt	gfp	green	5:wt:gfp	n	319.805	170.072	0.531799065	wago3	herma
wt	gfp	green	6:wt:gfp	n	311.265	125.831	0.404256823	wago3	herma
wt	gfp	green	7:wt:gfp	n	261.945	100.263	0.382763557	wago3	herma
wt	gfp	green	8:wt:gfp	n	355.694	153.46	0.431438259	wago3	herma
wt	gfp	green	9:wt:gfp	n	325.544	174.346	0.535552798	wago3	herma
wt	gfp	green	10:wt:gfp	n	276.099	120.626	0.436894013	wago3	herma
wt	gfp	green	11:wt:gfp	n	252.393	93.984	0.372371658	wago3	herma
wt	gfp	green	12:wt:gfp	n	283.247	118.927	0.41987029	wago3	herma
wt	gfp	green	13:wt:gfp	n	360.675	141.795	0.393137867	wago3	herma
wt	gfp	green	14:wt:gfp	n	255.253	115.941	0.454219931	wago3	herma
wt	gfp	green	15:wt:gfp	n	240.016	91.64	0.381807879	wago3	herma
wt	gfp	green	16:wt:gfp	n	187.315	50.051	0.267202306	wago3	herma
wt	gfp	green	17:wt:gfp	n	290.556	140.755	0.484433293	wago3	herma
wt	gfp	green	18:wt:gfp	n	230.209	90.992	0.395258222	wago3	herma
wt	gfp	green	19:wt:gfp	n	231.67	96.791	0.417796866	wago3	herma
wt	gfp	green	20:wt:gfp	n	295.756	135.079	0.456724462	wago3	herma
wt	gfp	green	21:wt:gfp	n	327.928	186.274	0.568033227	wago3	herma
wt	gfp	green	22:wt:gfp	n	222.61	74.422	0.334315619	wago3	herma
wt	gfp	green	23:wt:gfp	n	251.585	113.886	0.452674047	wago3	herma
wt	gfp	green	24:wt:gfp	n	324.047	153.25	0.472925224	wago3	herma
wt	gfp	green	25:wt:gfp	n	329.321	163.687	0.497043918	wago3	herma
wt	gfp	green	26:wt:gfp	n	333.322	165.021	0.495079833	wago3	herma
wt	gfp	green	27:wt:gfp	n	367.228	179.946	0.490011655	wago3	herma
wt	gfp	green	28:wt:gfp	n	315.184	146.674	0.465359917	wago3	herma
wt	gfp	green	29:wt:gfp	n	204.938	64.326	0.313880296	wago3	herma
wt	gfp	green	30:wt:gfp	n	217.105	78.409	0.361157044	wago3	herma
wt	gfp	green	31:wt:gfp	n	268.643	126.858	0.472217776	wago3	herma
wt	gfp	green	32:wt:gfp	n	370.778	192.537	0.519278382	wago3	herma
wt	gfp	green	33:wt:gfp	n	268.996	133.229	0.495282458	wago3	herma
wt	gfp	green	34:wt:gfp	n	367.591	166.981	0.454257585	wago3	herma
wt	gfp	green	35:wt:gfp	n	313.401	151.412	0.483125453	wago3	herma
wt	gfp	green	36:wt:gfp	n	387.018	177.313	0.458151817	wago3	herma
wt	gfp	green	37:wt:gfp	n	295.831	154.91	0.523643567	wago3	herma
wt	gfp	green	38:wt:gfp	n	351.747	151.839	0.431671059	wago3	herma
wt	gfp	green	39:wt:gfp	n	257.558	116.016	0.450446113	wago3	herma
wt	gfp	green	40:wt:gfp	n	347.419	157.113	0.452229153	wago3	herma
wt	gfp	green	41:wt:gfp	n	285.19	138.374	0.485199341	wago3	herma
wt	gfp	green	42:wt:gfp	n	256.71	109.153	0.425199642	wago3	herma
wt	gfp	green	43:wt:gfp	n	305.444	131.795	0.431486623	wago3	herma
wt	gfp	green	44:wt:gfp	n	301.79	146.054	0.483959044	wago3	herma
wt	gfp	green	45:wt:gfp	n	190.497	60.973	0.320073282	wago3	herma
wt	gfp	green	46:wt:gfp	n	314.236	150.873	0.480126402	wago3	herma
wt	gfp	green	47:wt:gfp	n	265.386	118.795	0.447630998	wago3	herma
wt	gfp	green	48:wt:gfp	n	285.406	131.173	0.45960141	wago3	herma
wt	gfp	green	49:wt:gfp	n	364.791	200.147	0.548662111	wago3	herma
wt	gfp	green	50:wt:gfp	n	256.071	98.361	0.384116124	wago3	herma
wt	gfp	green	51:wt:gfp	n	244.054	80.283	0.328955887	wago3	herma
wt	gfp	green	52:wt:gfp	n	255.381	124.109	0.485975856	wago3	herma
wt	gfp	green	53:wt:gfp	n	212.188	84.955	0.400376082	wago3	herma
wt	gfp	green	54:wt:gfp	n	212.428	89.076	0.419323253	wago3	herma
wt	gfp	green	55:wt:gfp	n	231.476	91.09	0.393518119	wago3	herma
wt	gfp	green	56:wt:gfp	n	364.96	209.18	0.573158702	wago3	herma
wt	gfp	green	57:wt:gfp	n	281.252	140.775	0.500529774	wago3	herma
wt	gfp	green	58:wt:gfp	n	244.825	114.875	0.469212703	wago3	herma
wt	gfp	green	59:wt:gfp	n	309.868	133.625	0.431232008	wago3	herma
wt	gfp	green	60:wt:gfp	n	236.232	98.889	0.418609672	wago3	herma
wt	ctrl	red	1:wt:ctrl	n	232.874	127.145	0.545981947	wago3	herma
wt	ctrl	red	2:wt:ctrl	n	223.443	114.461	0.512260398	wago3	herma
wt	ctrl	red	3:wt:ctrl	n	219.643	104.114	0.474014651	wago3	herma
wt	ctrl	red	4:wt:ctrl	n	217.813	108.185	0.496687526	wago3	herma
wt	ctrl	red	5:wt:ctrl	n	217.011	99.601	0.458967518	wago3	herma
wt	ctrl	red	6:wt:ctrl	n	213.456	105.532	0.494396972	wago3	herma
wt	ctrl	red	7:wt:ctrl	n	236.386	123.87	0.524015805	wago3	herma
wt	ctrl	red	8:wt:ctrl	n	236.119	124.613	0.527755073	wago3	herma
wt	ctrl	red	9:wt:ctrl	n	227.431	112.507	0.4946863	wago3	herma
wt	ctrl	red	10:wt:ctrl	n	224.076	121.943	0.544203752	wago3	herma
wt	ctrl	red	11:wt:ctrl	n	236.776	136.621	0.577005271	wago3	herma
wt	ctrl	red	12:wt:ctrl	n	223.042	112.338	0.503662987	wago3	herma
wt	ctrl	red	13:wt:ctrl	n	233.016	111.864	0.480070038	wago3	herma
wt	ctrl	red	14:wt:ctrl	n	218.532	95.19	0.435588381	wago3	herma
wt	ctrl	red	15:wt:ctrl	n	227.813	123.373	0.541553818	wago3	herma
wt	ctrl	red	16:wt:ctrl	n	237.361	112.639	0.474547209	wago3	herma
wt	ctrl	red	17:wt:ctrl	n	236.413	120.411	0.509324783	wago3	herma
wt	ctrl	red	18:wt:ctrl	n	226.479	106.578	0.470586677	wago3	herma
wt	ctrl	red	19:wt:ctrl	n	241.041	137.989	0.572471073	wago3	herma
wt	ctrl	red	20:wt:ctrl	n	257.889	129.122	0.500688281	wago3	herma
wt	ctrl	red	21:wt:ctrl	n	229.445	118.252	0.515382771	wago3	herma
wt	ctrl	red	22:wt:ctrl	n	235.76	123.225	0.522671361	wago3	herma
wt	ctrl	red	23:wt:ctrl	n	232.866	123.244	0.529248581	wago3	herma
wt	ctrl	red	24:wt:ctrl	n	228.39	113.347	0.496287053	wago3	herma
wt	ctrl	red	25:wt:ctrl	n	225.562	112.485	0.498687722	wago3	herma
wt	ctrl	red	26:wt:ctrl	n	213.378	101.109	0.473849225	wago3	herma
wt	ctrl	red	27:wt:ctrl	n	243.583	129.424	0.531334289	wago3	herma
wt	ctrl	red	28:wt:ctrl	n	237.556	126.705	0.533368974	wago3	herma
wt	ctrl	red	29:wt:ctrl	n	250.308	136.161	0.543973824	wago3	herma
wt	ctrl	red	30:wt:ctrl	n	221.035	113.156	0.511937024	wago3	herma
wt	ctrl	red	31:wt:ctrl	n	245.62	131.934	0.537146812	wago3	herma
wt	ctrl	red	32:wt:ctrl	n	223.676	111.144	0.496897298	wago3	herma
wt	ctrl	red	33:wt:ctrl	n	237.921	129.01	0.54223881	wago3	herma
wt	ctrl	red	34:wt:ctrl	n	238.728	121.76	0.510036527	wago3	herma
wt	ctrl	red	35:wt:ctrl	n	241.819	133.488	0.552016177	wago3	herma
wt	ctrl	red	36:wt:ctrl	n	238.981	121.617	0.508898197	wago3	herma
wt	ctrl	red	37:wt:ctrl	n	239.194	98.866	0.413329766	wago3	herma
wt	ctrl	red	38:wt:ctrl	n	237.029	122.194	0.515523417	wago3	herma
wt	ctrl	red	39:wt:ctrl	n	228.249	110.179	0.482714054	wago3	herma
wt	ctrl	red	40:wt:ctrl	n	235.259	124.139	0.527669505	wago3	herma
wt	ctrl	red	41:wt:ctrl	n	236.339	123.107	0.520891601	wago3	herma
wt	ctrl	red	42:wt:ctrl	n	227.981	116.951	0.512985731	wago3	herma
wt	ctrl	red	43:wt:ctrl	n	226.767	116.628	0.514307637	wago3	herma
wt	ctrl	red	44:wt:ctrl	n	236.403	121.992	0.51603406	wago3	herma
wt	ctrl	red	45:wt:ctrl	n	243.277	105.055	0.431832849	wago3	herma
wt	ctrl	red	46:wt:ctrl	n	242.645	135.987	0.560436028	wago3	herma
wt	ctrl	red	47:wt:ctrl	n	238.876	137.821	0.576956245	wago3	herma
wt	ctrl	red	48:wt:ctrl	n	227.219	116.022	0.51061751	wago3	herma
wt	ctrl	red	49:wt:ctrl	n	226.151	111.981	0.495160313	wago3	herma
wt	ctrl	red	50:wt:ctrl	n	222.485	106.107	0.476917545	wago3	herma
wt	ctrl	red	51:wt:ctrl	n	226.404	110.071	0.486170739	wago3	herma
wt	ctrl	red	52:wt:ctrl	n	233.037	113.147	0.48553234	wago3	herma
wt	ctrl	red	53:wt:ctrl	n	234.432	115.272	0.491707617	wago3	herma
wt	ctrl	red	54:wt:ctrl	n	259.818	112.996	0.434904433	wago3	herma
wt	ctrl	red	55:wt:ctrl	n	236.466	126.477	0.534863363	wago3	herma
wt	ctrl	red	56:wt:ctrl	n	232.646	96.754	0.415885079	wago3	herma
wt	ctrl	red	57:wt:ctrl	n	233.36	97.452	0.417603702	wago3	herma
wt	ctrl	red	58:wt:ctrl	n	251.068	127.907	0.509451623	wago3	herma
wt	ctrl	red	59:wt:ctrl	y	240.631	124.195	0.516122195	wago3	herma
wt	ctrl	red	60:wt:ctrl	n	235.46	126.457	0.53706362	wago3	herma
wt	ctrl	red	61:wt:ctrl	n	240.444	94.594	0.393413851	wago3	herma
wt	ctrl	red	62:wt:ctrl	n	224.838	106.594	0.474092458	wago3	herma
wt	ctrl	red	63:wt:ctrl	n	233.342	100.67	0.431426833	wago3	herma
wt	ctrl	red	64:wt:ctrl	n	235.617	102.017	0.432978096	wago3	herma
wt	ctrl	red	65:wt:ctrl	n	228.305	120.722	0.528775103	wago3	herma
wt	ctrl	red	66:wt:ctrl	n	229.354	117.645	0.512940694	wago3	herma
pk1673	ctrl	red	1:pk1673:ctrl	n	216.375	102.72	0.474731369	wago3	herma
pk1673	ctrl	red	2:pk1673:ctrl	n	203.726	99.555	0.488671058	wago3	herma
pk1673	ctrl	red	3:pk1673:ctrl	n	219.983	115.795	0.526381584	wago3	herma
pk1673	ctrl	red	4:pk1673:ctrl	n	233.999	127.145	0.543357023	wago3	herma
pk1673	ctrl	red	5:pk1673:ctrl	n	220.33	122.969	0.558112831	wago3	herma
pk1673	ctrl	red	6:pk1673:ctrl	n	223.955	116.293	0.519269496	wago3	herma
pk1673	ctrl	red	7:pk1673:ctrl	n	219.146	113.012	0.515692735	wago3	herma
pk1673	ctrl	red	8:pk1673:ctrl	n	212.609	105.773	0.497500106	wago3	herma
pk1673	ctrl	red	9:pk1673:ctrl	n	234.852	120.552	0.51331051	wago3	herma
pk1673	ctrl	red	10:pk1673:ctrl	n	213.012	97.801	0.459133758	wago3	herma
pk1673	ctrl	red	11:pk1673:ctrl	n	226.913	114.319	0.503801016	wago3	herma
pk1673	ctrl	red	12:pk1673:ctrl	n	207.396	94.035	0.453407973	wago3	herma
pk1673	ctrl	red	13:pk1673:ctrl	n	217.091	108.776	0.501061767	wago3	herma
pk1673	ctrl	red	14:pk1673:ctrl	n	213.064	107.604	0.505031352	wago3	herma
pk1673	ctrl	red	15:pk1673:ctrl	n	212.403	97.705	0.459998211	wago3	herma
pk1673	ctrl	red	16:pk1673:ctrl	n	222.296	104.648	0.470759708	wago3	herma
pk1673	ctrl	red	17:pk1673:ctrl	n	200.19	86.147	0.43032619	wago3	herma
pk1673	ctrl	red	18:pk1673:ctrl	n	223.781	112.766	0.503912307	wago3	herma
pk1673	ctrl	red	19:pk1673:ctrl	n	206.419	94.875	0.459623387	wago3	herma
pk1673	ctrl	red	20:pk1673:ctrl	n	223.568	105.28	0.47090818	wago3	herma
pk1673	ctrl	red	21:pk1673:ctrl	n	211.366	101.104	0.478336156	wago3	herma
pk1673	ctrl	red	22:pk1673:ctrl	n	231.448	123.648	0.534236632	wago3	herma
pk1673	ctrl	red	23:pk1673:ctrl	n	220.389	117.356	0.532494816	wago3	herma
pk1673	ctrl	red	24:pk1673:ctrl	n	248.785	124.723	0.501328456	wago3	herma
pk1673	ctrl	red	25:pk1673:ctrl	n	218.269	100.703	0.46137106	wago3	herma
pk1673	ctrl	red	26:pk1673:ctrl	n	219.958	114.098	0.518726302	wago3	herma
pk1673	ctrl	red	27:pk1673:ctrl	n	247.418	141.217	0.570762839	wago3	herma
pk1673	ctrl	red	28:pk1673:ctrl	n	227.243	115.544	0.508460107	wago3	herma
pk1673	ctrl	red	29:pk1673:ctrl	n	216.887	106.499	0.491034502	wago3	herma
pk1673	ctrl	red	30:pk1673:ctrl	n	222.758	108.855	0.488669318	wago3	herma
pk1673	ctrl	red	31:pk1673:ctrl	n	233.978	118.085	0.504684201	wago3	herma
pk1673	ctrl	red	32:pk1673:ctrl	n	211.757	111.41	0.526121923	wago3	herma
pk1673	ctrl	red	33:pk1673:ctrl	n	210.021	94.752	0.451154885	wago3	herma
pk1673	ctrl	red	34:pk1673:ctrl	n	218.239	106.002	0.485715202	wago3	herma
pk1673	ctrl	red	35:pk1673:ctrl	n	203.907	89.087	0.436900155	wago3	herma
pk1673	ctrl	red	36:pk1673:ctrl	n	223.199	112.256	0.502941321	wago3	herma
pk1673	ctrl	red	37:pk1673:ctrl	n	225.332	109.796	0.487263238	wago3	herma
pk1673	ctrl	red	38:pk1673:ctrl	n	214.451	104.221	0.485989807	wago3	herma
pk1673	ctrl	red	39:pk1673:ctrl	n	242.909	133.727	0.550523035	wago3	herma
pk1673	ctrl	red	40:pk1673:ctrl	n	221.333	102.865	0.464752206	wago3	herma
pk1673	ctrl	red	41:pk1673:ctrl	n	225.798	117.694	0.521235795	wago3	herma
pk1673	ctrl	red	42:pk1673:ctrl	n	214.988	101.861	0.473798538	wago3	herma
pk1673	ctrl	red	43:pk1673:ctrl	n	223.625	115.397	0.516029067	wago3	herma
pk1673	ctrl	red	44:pk1673:ctrl	n	221.871	105.997	0.477741571	wago3	herma
pk1673	ctrl	red	45:pk1673:ctrl	n	258.192	151.647	0.587341978	wago3	herma
pk1673	ctrl	red	46:pk1673:ctrl	n	222.473	102.885	0.462460613	wago3	herma
pk1673	ctrl	red	47:pk1673:ctrl	n	218.738	111.489	0.50969196	wago3	herma
pk1673	ctrl	red	48:pk1673:ctrl	n	210.484	96.638	0.459122784	wago3	herma
pk1673	ctrl	red	49:pk1673:ctrl	n	222.24	104.867	0.471863751	wago3	herma
pk1673	ctrl	red	50:pk1673:ctrl	n	226.904	112.393	0.495332828	wago3	herma
pk1673	ctrl	red	51:pk1673:ctrl	n	217.093	108.826	0.501287467	wago3	herma
pk1673	ctrl	red	52:pk1673:ctrl	n	210.625	93.388	0.443385163	wago3	herma
pk1673	ctrl	red	53:pk1673:ctrl	n	212.104	93.511	0.440873345	wago3	herma
pk1673	ctrl	red	54:pk1673:ctrl	n	229.414	109.298	0.476422537	wago3	herma
pk1673	ctrl	red	55:pk1673:ctrl	n	225.096	102.797	0.456680705	wago3	herma
pk1673	ctrl	red	56:pk1673:ctrl	y	212.531	113.399	0.533564515	wago3	herma
pk1673	ctrl	red	57:pk1673:ctrl	n	211.551	103.706	0.490217489	wago3	herma
pk1673	ctrl	red	58:pk1673:ctrl	n	223.297	106.859	0.478550988	wago3	herma
pk1673	ctrl	red	59:pk1673:ctrl	n	215.741	98.913	0.458480307	wago3	herma
pk1673	ctrl	red	60:pk1673:ctrl	n	228.635	112.52	0.492138124	wago3	herma
pk1673	ctrl	red	61:pk1673:ctrl	n	231.679	102.484	0.442353429	wago3	herma
pk1673	ctrl	red	62:pk1673:ctrl	n	217.035	98.023	0.451646048	wago3	herma
pk1673	ctrl	red	63:pk1673:ctrl	n	214.308	101.256	0.472478862	wago3	herma
pk1673	ctrl	red	64:pk1673:ctrl	n	218.921	88.773	0.405502442	wago3	herma
pk1673	ctrl	red	65:pk1673:ctrl	n	227.265	98.375	0.432864717	wago3	herma
pk1673	ctrl	red	66:pk1673:ctrl	n	228.492	111.37	0.487413126	wago3	herma
pk1673	ctrl	red	67:pk1673:ctrl	n	223.897	116.418	0.519962304	wago3	herma
pk1673	ctrl	red	68:pk1673:ctrl	n	206.234	92.196	0.447045589	wago3	herma
pk1673	ctrl	red	69:pk1673:ctrl	n	203.794	84.391	0.414099532	wago3	herma
pk1673	ctrl	red	70:pk1673:ctrl	n	203.228	85.542	0.420916409	wago3	herma
pk1673	ctrl	red	71:pk1673:ctrl	n	209.767	108.795	0.51864688	wago3	herma
pk1673	gfp	red	1:pk1673:gfp	n	239.497	108.782	0.454210282	wago3	herma
pk1673	gfp	red	2:pk1673:gfp	n	239.565	108.217	0.451722914	wago3	herma
pk1673	gfp	red	3:pk1673:gfp	n	236.132	108.017	0.457443294	wago3	herma
pk1673	gfp	red	4:pk1673:gfp	n	232.719	110.959	0.476793902	wago3	herma
pk1673	gfp	red	5:pk1673:gfp	n	249.086	104.164	0.418184884	wago3	herma
pk1673	gfp	red	6:pk1673:gfp	n	229.203	99.049	0.432145304	wago3	herma
pk1673	gfp	red	7:pk1673:gfp	n	222.694	91.527	0.410998949	wago3	herma
pk1673	gfp	red	8:pk1673:gfp	n	229.152	97.574	0.425804706	wago3	herma
pk1673	gfp	red	9:pk1673:gfp	n	228.647	110.104	0.481545789	wago3	herma
pk1673	gfp	red	10:pk1673:gfp	n	229.59	106.167	0.462419966	wago3	herma
pk1673	gfp	red	11:pk1673:gfp	n	223.034	98.533	0.441784661	wago3	herma
pk1673	gfp	red	12:pk1673:gfp	n	220.741	106.647	0.483131815	wago3	herma
pk1673	gfp	red	13:pk1673:gfp	n	212.311	97.826	0.460767459	wago3	herma
pk1673	gfp	red	14:pk1673:gfp	n	227.718	103.984	0.456634961	wago3	herma
pk1673	gfp	red	15:pk1673:gfp	n	221.682	100.905	0.45517904	wago3	herma
pk1673	gfp	red	16:pk1673:gfp	n	229.765	117.111	0.50969904	wago3	herma
pk1673	gfp	red	17:pk1673:gfp	n	230.425	104.773	0.454694586	wago3	herma
pk1673	gfp	red	18:pk1673:gfp	n	226.661	106.533	0.47001028	wago3	herma
pk1673	gfp	red	19:pk1673:gfp	n	210.321	90.049	0.428150304	wago3	herma
pk1673	gfp	red	20:pk1673:gfp	n	227.803	104.386	0.458229259	wago3	herma
pk1673	gfp	red	21:pk1673:gfp	n	220.571	102.21	0.463388206	wago3	herma
pk1673	gfp	red	22:pk1673:gfp	n	242.143	111.379	0.459972	wago3	herma
pk1673	gfp	red	23:pk1673:gfp	n	223.146	106.131	0.475612379	wago3	herma
pk1673	gfp	red	24:pk1673:gfp	n	243.47	107.562	0.441787489	wago3	herma
pk1673	gfp	red	25:pk1673:gfp	n	239.841	117.601	0.49032901	wago3	herma
pk1673	gfp	red	26:pk1673:gfp	n	228.127	112.425	0.492817597	wago3	herma
pk1673	gfp	red	27:pk1673:gfp	n	228.96	110.196	0.481289308	wago3	herma
pk1673	gfp	red	28:pk1673:gfp	n	235.419	105.918	0.449912709	wago3	herma
pk1673	gfp	red	29:pk1673:gfp	n	239.533	126.027	0.526136273	wago3	herma
pk1673	gfp	red	30:pk1673:gfp	n	222.448	97.033	0.436205315	wago3	herma
pk1673	gfp	red	31:pk1673:gfp	n	241.148	104.127	0.431797071	wago3	herma
pk1673	gfp	red	32:pk1673:gfp	n	228.248	98.297	0.430658757	wago3	herma
pk1673	gfp	red	33:pk1673:gfp	n	222.38	94.046	0.422906736	wago3	herma
pk1673	gfp	red	34:pk1673:gfp	n	223.399	93.059	0.416559609	wago3	herma
pk1673	gfp	red	35:pk1673:gfp	n	233.893	119.151	0.50942525	wago3	herma
pk1673	gfp	red	36:pk1673:gfp	n	219.363	97.087	0.442586033	wago3	herma
pk1673	gfp	red	37:pk1673:gfp	n	212.384	94.565	0.445254821	wago3	herma
pk1673	gfp	red	38:pk1673:gfp	n	238.232	105.502	0.442854025	wago3	herma
pk1673	gfp	red	39:pk1673:gfp	n	222.557	95.962	0.431179428	wago3	herma
pk1673	gfp	red	40:pk1673:gfp	n	236.719	82.304	0.347686497	wago3	herma
pk1673	gfp	red	41:pk1673:gfp	n	214.651	96.198	0.448160037	wago3	herma
pk1673	gfp	red	42:pk1673:gfp	n	240.022	115.748	0.482239128	wago3	herma
pk1673	gfp	red	43:pk1673:gfp	n	229.215	107.329	0.46824597	wago3	herma
pk1673	gfp	red	44:pk1673:gfp	n	220.884	100.785	0.456280219	wago3	herma
pk1673	gfp	red	45:pk1673:gfp	n	234.445	89.828	0.383151699	wago3	herma
pk1673	gfp	red	46:pk1673:gfp	n	228.903	121.08	0.528957681	wago3	herma
pk1673	gfp	red	47:pk1673:gfp	n	237.355	90.479	0.381196941	wago3	herma
pk1673	gfp	red	48:pk1673:gfp	n	241.806	98.27	0.406400172	wago3	herma
pk1673	gfp	red	49:pk1673:gfp	n	245.493	95.986	0.390992819	wago3	herma
pk1673	gfp	red	50:pk1673:gfp	n	221.831	101.059	0.455567527	wago3	herma
pk1673	gfp	red	51:pk1673:gfp	y	226.137	101.144	0.447268691	wago3	herma
pk1673	gfp	red	52:pk1673:gfp	n	224.08	95.964	0.428257765	wago3	herma
pk1673	gfp	red	53:pk1673:gfp	n	216.604	96.087	0.443606766	wago3	herma
pk1673	gfp	red	54:pk1673:gfp	n	229.975	111.172	0.483409066	wago3	herma
pk1673	gfp	red	55:pk1673:gfp	n	232.727	100.328	0.43109738	wago3	herma
pk1673	gfp	red	56:pk1673:gfp	n	234.041	89.635	0.382988451	wago3	herma
pk1673	gfp	red	57:pk1673:gfp	n	241.254	110.25	0.456987242	wago3	herma
pk1673	gfp	red	58:pk1673:gfp	n	248.474	113.043	0.454949009	wago3	herma
pk1673	gfp	red	59:pk1673:gfp	n	227.742	92.534	0.40631065	wago3	herma
pk1673	gfp	red	60:pk1673:gfp	n	256.996	106.185	0.413177637	wago3	herma
pk1673	gfp	red	61:pk1673:gfp	n	229.337	102.522	0.447036457	wago3	herma
wt	gfp	red	1:wt:gfp	n	229.42	106.937	0.466118909	wago3	herma
wt	gfp	red	2:wt:gfp	n	211.207	89.008	0.421425426	wago3	herma
wt	gfp	red	3:wt:gfp	y	214.28	91.859	0.428686765	wago3	herma
wt	gfp	red	4:wt:gfp	n	213.938	85.338	0.398891268	wago3	herma
wt	gfp	red	5:wt:gfp	n	216.75	104.158	0.480544406	wago3	herma
wt	gfp	red	6:wt:gfp	n	231.946	122.232	0.526984729	wago3	herma
wt	gfp	red	7:wt:gfp	n	223.166	122.117	0.547202531	wago3	herma
wt	gfp	red	8:wt:gfp	n	231.241	114.663	0.495859298	wago3	herma
wt	gfp	red	9:wt:gfp	n	223.673	107.83	0.482087691	wago3	herma
wt	gfp	red	10:wt:gfp	n	209.822	96.652	0.460638065	wago3	herma
wt	gfp	red	11:wt:gfp	n	232.575	109.881	0.472454047	wago3	herma
wt	gfp	red	12:wt:gfp	n	208.956	97.148	0.464920845	wago3	herma
wt	gfp	red	13:wt:gfp	n	210.569	87.409	0.415108587	wago3	herma
wt	gfp	red	14:wt:gfp	n	210.696	99.825	0.473786878	wago3	herma
wt	gfp	red	15:wt:gfp	n	211.025	94.574	0.448164909	wago3	herma
wt	gfp	red	16:wt:gfp	n	212.598	104.158	0.48992935	wago3	herma
wt	gfp	red	17:wt:gfp	n	219.207	99.733	0.454971785	wago3	herma
wt	gfp	red	18:wt:gfp	n	222.087	117.764	0.530260664	wago3	herma
wt	gfp	red	19:wt:gfp	n	215.409	100.035	0.464395638	wago3	herma
wt	gfp	red	20:wt:gfp	n	225.642	103.897	0.460450625	wago3	herma
wt	gfp	red	21:wt:gfp	n	223.653	112.523	0.503114199	wago3	herma
wt	gfp	red	22:wt:gfp	n	226.594	103.167	0.455294491	wago3	herma
wt	gfp	red	23:wt:gfp	n	206.097	99.416	0.482374804	wago3	herma
wt	gfp	red	24:wt:gfp	n	220.438	100.552	0.456146399	wago3	herma
wt	gfp	red	25:wt:gfp	n	222.581	110.561	0.496722541	wago3	herma
wt	gfp	red	26:wt:gfp	n	212.443	101.751	0.478956708	wago3	herma
wt	gfp	red	27:wt:gfp	n	210.784	101.872	0.48330044	wago3	herma
wt	gfp	red	28:wt:gfp	n	222.662	105.656	0.474512939	wago3	herma
wt	gfp	red	29:wt:gfp	n	212.97	97.769	0.459074048	wago3	herma
wt	gfp	red	30:wt:gfp	n	225.122	115.611	0.513548209	wago3	herma
wt	gfp	red	31:wt:gfp	n	216.035	98.628	0.456537135	wago3	herma
wt	gfp	red	32:wt:gfp	n	217.738	100.809	0.462983035	wago3	herma
wt	gfp	red	33:wt:gfp	n	223.577	105.354	0.471220206	wago3	herma
wt	gfp	red	34:wt:gfp	n	240.058	127.823	0.532467154	wago3	herma
wt	gfp	red	35:wt:gfp	n	232.825	109.165	0.46887147	wago3	herma
wt	gfp	red	36:wt:gfp	n	225.729	114.036	0.505189852	wago3	herma
wt	gfp	red	37:wt:gfp	n	215.446	100.816	0.467940923	wago3	herma
wt	gfp	red	38:wt:gfp	n	211.157	98.07	0.46444115	wago3	herma
wt	gfp	red	39:wt:gfp	n	221.163	115.577	0.522587413	wago3	herma
wt	gfp	red	40:wt:gfp	n	236.408	111.831	0.473042367	wago3	herma
wt	gfp	red	41:wt:gfp	n	230.288	102.959	0.447087994	wago3	herma
wt	gfp	red	42:wt:gfp	n	215.101	97.525	0.453391663	wago3	herma
wt	gfp	red	43:wt:gfp	n	221.839	102.871	0.463719184	wago3	herma
wt	gfp	red	44:wt:gfp	n	238.125	111.456	0.468056693	wago3	herma
wt	gfp	red	45:wt:gfp	n	213.379	89.503	0.419455523	wago3	herma
wt	gfp	red	46:wt:gfp	n	240.494	120.833	0.502436651	wago3	herma
wt	gfp	red	47:wt:gfp	n	232.119	102.476	0.441480448	wago3	herma
wt	gfp	red	48:wt:gfp	n	216.546	105.051	0.485120944	wago3	herma
wt	gfp	red	49:wt:gfp	n	217.78	104.481	0.479754798	wago3	herma
wt	gfp	red	50:wt:gfp	n	206.746	98.884	0.478287367	wago3	herma
wt	gfp	red	51:wt:gfp	n	207.749	88.972	0.428266803	wago3	herma
wt	gfp	red	52:wt:gfp	n	209.211	96.256	0.460090531	wago3	herma
wt	gfp	red	53:wt:gfp	n	214.193	100.374	0.468614754	wago3	herma
wt	gfp	red	54:wt:gfp	n	251.106	115.952	0.461765151	wago3	herma
wt	gfp	red	55:wt:gfp	n	225.481	110.296	0.489158732	wago3	herma
wt	gfp	red	56:wt:gfp	n	222.587	111.023	0.498784745	wago3	herma
wt	gfp	red	57:wt:gfp	n	218.173	100.796	0.462000339	wago3	herma
wt	gfp	red	58:wt:gfp	n	212.413	110.878	0.521992533	wago3	herma
wt	gfp	red	59:wt:gfp	n	222.445	113.561	0.510512711	wago3	herma
wt	gfp	red	60:wt:gfp	n	217.501	92.846	0.426876198	wago3	herma
wt	ctrl	green	1:wt:ctrl	n	467.606	210.949	0.45112552	wago4	herma
wt	ctrl	green	2:wt:ctrl	n	476.04	245.271	0.515231913	wago4	herma
wt	ctrl	green	3:wt:ctrl	n	522.017	279.8	0.53599787	wago4	herma
wt	ctrl	green	4:wt:ctrl	n	482.879	244.631	0.506609316	wago4	herma
wt	ctrl	green	5:wt:ctrl	n	466.968	240.421	0.514855408	wago4	herma
wt	ctrl	green	6:wt:ctrl	n	466.069	203.48	0.436587716	wago4	herma
wt	ctrl	green	7:wt:ctrl	n	453.73	215.371	0.474667754	wago4	herma
wt	ctrl	green	8:wt:ctrl	n	398.458	200.288	0.502657746	wago4	herma
wt	ctrl	green	9:wt:ctrl	n	444.832	199.22	0.447854471	wago4	herma
wt	ctrl	green	10:wt:ctrl	n	498.702	286.387	0.574264791	wago4	herma
wt	ctrl	green	11:wt:ctrl	n	555.383	290.85	0.523692659	wago4	herma
wt	ctrl	green	12:wt:ctrl	n	487.897	224.24	0.459605204	wago4	herma
wt	ctrl	green	13:wt:ctrl	n	479.937	238	0.49589842	wago4	herma
wt	ctrl	green	14:wt:ctrl	n	485.155	280.068	0.577275304	wago4	herma
wt	ctrl	green	15:wt:ctrl	n	505.256	318.41	0.630195386	wago4	herma
wt	ctrl	green	16:wt:ctrl	n	553.7	244.004	0.440679068	wago4	herma
wt	ctrl	green	17:wt:ctrl	n	521.505	271.242	0.520113901	wago4	herma
wt	ctrl	green	18:wt:ctrl	n	501.971	268.34	0.534572714	wago4	herma
wt	ctrl	green	19:wt:ctrl	n	449.04	254.124	0.565927312	wago4	herma
wt	ctrl	green	20:wt:ctrl	n	458.458	220.514	0.480990625	wago4	herma
wt	ctrl	green	21:wt:ctrl	n	522.593	294.664	0.563849879	wago4	herma
wt	ctrl	green	22:wt:ctrl	n	452.145	212.178	0.469269814	wago4	herma
wt	ctrl	green	23:wt:ctrl	n	446.327	270.591	0.606261777	wago4	herma
wt	ctrl	green	24:wt:ctrl	n	511.194	297.067	0.5811238	wago4	herma
wt	ctrl	green	25:wt:ctrl	n	463.855	217.446	0.468780114	wago4	herma
wt	ctrl	green	26:wt:ctrl	n	459.704	246.825	0.536921584	wago4	herma
wt	ctrl	green	27:wt:ctrl	n	477.57	248.04	0.519379358	wago4	herma
wt	ctrl	green	28:wt:ctrl	n	436.429	200.057	0.458395295	wago4	herma
wt	ctrl	green	29:wt:ctrl	n	519.262	322.586	0.621239374	wago4	herma
wt	ctrl	green	30:wt:ctrl	n	462.27	219.315	0.474430528	wago4	herma
wt	ctrl	green	31:wt:ctrl	n	480.057	261.966	0.545697698	wago4	herma
wt	ctrl	green	32:wt:ctrl	n	423.3	202.035	0.477285613	wago4	herma
wt	ctrl	green	33:wt:ctrl	n	474.524	263.332	0.554939265	wago4	herma
wt	ctrl	green	34:wt:ctrl	y	478.621	264.879	0.553421183	wago4	herma
wt	ctrl	green	35:wt:ctrl	n	474.989	234.024	0.492693515	wago4	herma
wt	ctrl	green	36:wt:ctrl	n	460.995	233.944	0.50747622	wago4	herma
wt	ctrl	green	37:wt:ctrl	n	484.208	290.142	0.599209431	wago4	herma
wt	ctrl	green	38:wt:ctrl	n	443.123	227.173	0.512663527	wago4	herma
wt	ctrl	green	39:wt:ctrl	n	524.248	290.788	0.554676413	wago4	herma
wt	ctrl	green	40:wt:ctrl	n	507.016	284.51	0.561145999	wago4	herma
wt	ctrl	green	41:wt:ctrl	n	566.429	312.148	0.551080541	wago4	herma
wt	ctrl	green	42:wt:ctrl	n	425.017	223.909	0.526823633	wago4	herma
wt	ctrl	green	43:wt:ctrl	n	554.701	324.277	0.584597828	wago4	herma
wt	ctrl	green	44:wt:ctrl	n	437.952	248.078	0.566450205	wago4	herma
wt	ctrl	green	45:wt:ctrl	n	513.73	312.377	0.608056761	wago4	herma
wt	ctrl	green	46:wt:ctrl	n	486.64	283.18	0.581908598	wago4	herma
wt	ctrl	green	47:wt:ctrl	n	439.966	215.794	0.49047881	wago4	herma
wt	ctrl	green	48:wt:ctrl	n	492.331	239.377	0.486211512	wago4	herma
wt	ctrl	green	49:wt:ctrl	n	515.987	254.258	0.492760477	wago4	herma
wt	ctrl	green	50:wt:ctrl	n	433.183	198.752	0.458817636	wago4	herma
wt	ctrl	green	51:wt:ctrl	n	504.777	260.18	0.515435529	wago4	herma
wt	ctrl	green	52:wt:ctrl	n	474.246	260.386	0.549052601	wago4	herma
wt	ctrl	green	53:wt:ctrl	n	491.865	254.599	0.517619672	wago4	herma
wt	ctrl	green	54:wt:ctrl	n	400.145	165.386	0.413315173	wago4	herma
wt	ctrl	green	55:wt:ctrl	n	457.91	260.626	0.569164246	wago4	herma
wt	ctrl	green	56:wt:ctrl	n	453.266	255.536	0.563766089	wago4	herma
wt	ctrl	green	57:wt:ctrl	n	365.607	217.94	0.59610456	wago4	herma
wt	ctrl	green	58:wt:ctrl	n	444.506	210.242	0.472978992	wago4	herma
wt	ctrl	green	59:wt:ctrl	n	404.862	214.096	0.528812287	wago4	herma
wt	ctrl	green	60:wt:ctrl	n	453.697	244.316	0.538500365	wago4	herma
wt	ctrl	green	61:wt:ctrl	n	440.228	230.569	0.523749057	wago4	herma
wt	ctrl	green	62:wt:ctrl	n	427.98	191.895	0.448373756	wago4	herma
wt	ctrl	green	63:wt:ctrl	n	525.071	277.57	0.528633271	wago4	herma
wt	gfp	green	1:wt:gfp	n	284.521	129.713	0.455899565	wago4	herma
wt	gfp	green	2:wt:gfp	n	398.799	202.971	0.508955639	wago4	herma
wt	gfp	green	3:wt:gfp	n	301.387	150.963	0.500894199	wago4	herma
wt	gfp	green	4:wt:gfp	n	275.043	122.568	0.445632138	wago4	herma
wt	gfp	green	5:wt:gfp	n	407.225	200.401	0.492113696	wago4	herma
wt	gfp	green	6:wt:gfp	n	352.956	188.618	0.534395222	wago4	herma
wt	gfp	green	7:wt:gfp	n	277.632	137.995	0.497042848	wago4	herma
wt	gfp	green	8:wt:gfp	n	388.346	206.43	0.531562061	wago4	herma
wt	gfp	green	9:wt:gfp	n	432.812	235.322	0.543704888	wago4	herma
wt	gfp	green	10:wt:gfp	n	230.548	91.729	0.397873762	wago4	herma
wt	gfp	green	11:wt:gfp	n	259.686	130.877	0.503981732	wago4	herma
wt	gfp	green	12:wt:gfp	n	227.388	83.654	0.367891006	wago4	herma
wt	gfp	green	13:wt:gfp	n	316.165	160.886	0.508867205	wago4	herma
wt	gfp	green	14:wt:gfp	n	344.727	188.457	0.546684768	wago4	herma
wt	gfp	green	15:wt:gfp	n	225.937	90.441	0.400293002	wago4	herma
wt	gfp	green	16:wt:gfp	n	250.218	117.889	0.471145161	wago4	herma
wt	gfp	green	17:wt:gfp	n	225.723	84.888	0.376071557	wago4	herma
wt	gfp	green	18:wt:gfp	y	226.435	85.341	0.376889615	wago4	herma
wt	gfp	green	19:wt:gfp	n	401.214	212.945	0.530751669	wago4	herma
wt	gfp	green	20:wt:gfp	n	246.185	109.383	0.444312204	wago4	herma
wt	gfp	green	21:wt:gfp	n	369.953	186.146	0.503161212	wago4	herma
wt	gfp	green	22:wt:gfp	n	418.489	189.093	0.451847002	wago4	herma
wt	gfp	green	23:wt:gfp	n	260.017	100.379	0.386047835	wago4	herma
wt	gfp	green	24:wt:gfp	n	261.778	130.63	0.499010612	wago4	herma
wt	gfp	green	25:wt:gfp	n	296.427	129.157	0.435712671	wago4	herma
wt	gfp	green	26:wt:gfp	n	429.764	227.994	0.530509768	wago4	herma
wt	gfp	green	27:wt:gfp	n	413.244	212.433	0.51406191	wago4	herma
wt	gfp	green	28:wt:gfp	n	339.47	186.553	0.549541933	wago4	herma
wt	gfp	green	29:wt:gfp	n	380.586	179.831	0.472510812	wago4	herma
wt	gfp	green	30:wt:gfp	n	297.87	138.924	0.466391379	wago4	herma
wt	gfp	green	31:wt:gfp	n	326.777	157.147	0.480899819	wago4	herma
wt	gfp	green	32:wt:gfp	n	367.797	173.855	0.472692817	wago4	herma
wt	gfp	green	33:wt:gfp	n	297.928	155.831	0.523049193	wago4	herma
wt	gfp	green	34:wt:gfp	n	249.787	123.237	0.49336835	wago4	herma
wt	gfp	green	35:wt:gfp	n	244.284	98.774	0.404340849	wago4	herma
wt	gfp	green	36:wt:gfp	n	310.17	152.387	0.491301544	wago4	herma
wt	gfp	green	37:wt:gfp	n	356.728	193.091	0.541283555	wago4	herma
wt	gfp	green	38:wt:gfp	n	329.325	165.58	0.502786002	wago4	herma
wt	gfp	green	39:wt:gfp	n	431.283	195.808	0.454012794	wago4	herma
wt	gfp	green	40:wt:gfp	n	312.889	137.281	0.43875304	wago4	herma
wt	gfp	green	41:wt:gfp	n	310.342	143.968	0.463901116	wago4	herma
wt	gfp	green	42:wt:gfp	n	237.238	90.174	0.38009931	wago4	herma
wt	gfp	green	43:wt:gfp	n	390.912	178.643	0.45699032	wago4	herma
wt	gfp	green	44:wt:gfp	n	279.648	115.059	0.411442242	wago4	herma
wt	gfp	green	45:wt:gfp	n	418.026	199.79	0.477936779	wago4	herma
wt	gfp	green	46:wt:gfp	n	211.921	66.494	0.313767866	wago4	herma
wt	gfp	green	47:wt:gfp	n	387.762	197.337	0.508912684	wago4	herma
wt	gfp	green	48:wt:gfp	n	301.819	172.98	0.573124952	wago4	herma
wt	gfp	green	49:wt:gfp	n	328.825	155.836	0.473917737	wago4	herma
wt	gfp	green	50:wt:gfp	n	390.6	225.519	0.577365591	wago4	herma
wt	gfp	green	51:wt:gfp	n	317.119	164.029	0.517247469	wago4	herma
wt	gfp	green	52:wt:gfp	n	258.307	104.027	0.402726213	wago4	herma
wt	gfp	green	53:wt:gfp	n	393.32	202.052	0.513708939	wago4	herma
wt	gfp	green	54:wt:gfp	n	339.561	174.215	0.513059509	wago4	herma
wt	gfp	green	55:wt:gfp	n	359.961	162.933	0.452640703	wago4	herma
wt	gfp	green	56:wt:gfp	n	237.154	89.59	0.377771406	wago4	herma
wt	gfp	green	57:wt:gfp	n	194.746	64.92	0.333357296	wago4	herma
wt	gfp	green	58:wt:gfp	n	281.131	114.51	0.407319008	wago4	herma
wt	gfp	green	59:wt:gfp	n	282.205	120.129	0.425679914	wago4	herma
wt	gfp	green	60:wt:gfp	n	397.949	191.304	0.480724917	wago4	herma
tm1019	ctrl	green	1:tm1019:ctrl	n	503.688	267.486	0.531054939	wago4	herma
tm1019	ctrl	green	2:tm1019:ctrl	n	628.565	422.37	0.671959145	wago4	herma
tm1019	ctrl	green	3:tm1019:ctrl	n	479.503	228.786	0.47713153	wago4	herma
tm1019	ctrl	green	4:tm1019:ctrl	n	630.721	424.052	0.67232897	wago4	herma
tm1019	ctrl	green	5:tm1019:ctrl	n	489.113	293.469	0.600002453	wago4	herma
tm1019	ctrl	green	6:tm1019:ctrl	n	458.65	286.481	0.6246179	wago4	herma
tm1019	ctrl	green	7:tm1019:ctrl	n	524.125	319.146	0.608911996	wago4	herma
tm1019	ctrl	green	8:tm1019:ctrl	n	503.584	258.684	0.513685899	wago4	herma
tm1019	ctrl	green	9:tm1019:ctrl	n	468.606	217.459	0.464055091	wago4	herma
tm1019	ctrl	green	10:tm1019:ctrl	n	450.425	248.52	0.551745574	wago4	herma
tm1019	ctrl	green	11:tm1019:ctrl	n	450.722	232.832	0.516575628	wago4	herma
tm1019	ctrl	green	12:tm1019:ctrl	n	454.8	231.67	0.509388742	wago4	herma
tm1019	ctrl	green	13:tm1019:ctrl	n	562.502	346.334	0.6157027	wago4	herma
tm1019	ctrl	green	14:tm1019:ctrl	n	768.862	640.45	0.832984333	wago4	herma
tm1019	ctrl	green	15:tm1019:ctrl	n	439.841	259.129	0.58914244	wago4	herma
tm1019	ctrl	green	16:tm1019:ctrl	n	440.133	218.504	0.496449937	wago4	herma
tm1019	ctrl	green	17:tm1019:ctrl	n	468.249	274.629	0.586502053	wago4	herma
tm1019	ctrl	green	18:tm1019:ctrl	n	433.863	198.38	0.457241111	wago4	herma
tm1019	ctrl	green	19:tm1019:ctrl	n	439.331	238.718	0.543367074	wago4	herma
tm1019	ctrl	green	20:tm1019:ctrl	n	599.287	386.039	0.644163815	wago4	herma
tm1019	ctrl	green	21:tm1019:ctrl	n	477.422	237.267	0.496975422	wago4	herma
tm1019	ctrl	green	22:tm1019:ctrl	n	391.231	193.046	0.493432269	wago4	herma
tm1019	ctrl	green	23:tm1019:ctrl	y	477.039	263.971	0.55335308	wago4	herma
tm1019	ctrl	green	24:tm1019:ctrl	n	446.267	227.616	0.510044435	wago4	herma
tm1019	ctrl	green	25:tm1019:ctrl	n	670.192	653.903	0.975695025	wago4	herma
tm1019	ctrl	green	26:tm1019:ctrl	n	428.265	253.75	0.592506976	wago4	herma
tm1019	ctrl	green	27:tm1019:ctrl	n	478.224	271.479	0.567681672	wago4	herma
tm1019	ctrl	green	28:tm1019:ctrl	n	466.273	238.508	0.511520075	wago4	herma
tm1019	ctrl	green	29:tm1019:ctrl	n	483.823	293.621	0.606876895	wago4	herma
tm1019	ctrl	green	30:tm1019:ctrl	n	602.146	416.951	0.6924417	wago4	herma
tm1019	ctrl	green	31:tm1019:ctrl	n	496.961	314.401	0.63264723	wago4	herma
tm1019	ctrl	green	32:tm1019:ctrl	n	509.252	299.631	0.588374714	wago4	herma
tm1019	ctrl	green	33:tm1019:ctrl	n	549.214	308.888	0.562418292	wago4	herma
tm1019	ctrl	green	34:tm1019:ctrl	n	487.884	278.19	0.570197014	wago4	herma
tm1019	ctrl	green	35:tm1019:ctrl	n	407.845	161.529	0.396054874	wago4	herma
tm1019	ctrl	green	36:tm1019:ctrl	n	475.428	307.424	0.646625777	wago4	herma
tm1019	ctrl	green	37:tm1019:ctrl	n	459.689	245.971	0.535081327	wago4	herma
tm1019	ctrl	green	38:tm1019:ctrl	n	464.367	312.557	0.673081851	wago4	herma
tm1019	ctrl	green	39:tm1019:ctrl	n	492.657	259.898	0.527543504	wago4	herma
tm1019	ctrl	green	40:tm1019:ctrl	n	521.099	303.887	0.583165579	wago4	herma
tm1019	ctrl	green	41:tm1019:ctrl	n	496.754	247.725	0.498687479	wago4	herma
tm1019	ctrl	green	42:tm1019:ctrl	n	512.265	359.069	0.700943847	wago4	herma
tm1019	ctrl	green	43:tm1019:ctrl	n	472.596	267.367	0.56574114	wago4	herma
tm1019	ctrl	green	44:tm1019:ctrl	n	413.16	212.351	0.513967954	wago4	herma
tm1019	ctrl	green	45:tm1019:ctrl	n	573.259	370.28	0.645920954	wago4	herma
tm1019	ctrl	green	46:tm1019:ctrl	n	493.715	249.375	0.505099096	wago4	herma
tm1019	ctrl	green	47:tm1019:ctrl	n	486.101	306.842	0.631230958	wago4	herma
tm1019	ctrl	green	48:tm1019:ctrl	n	718.029	689.992	0.960952831	wago4	herma
tm1019	ctrl	green	49:tm1019:ctrl	n	452.981	230.698	0.509288469	wago4	herma
tm1019	ctrl	green	50:tm1019:ctrl	n	462.782	234.109	0.505873176	wago4	herma
tm1019	ctrl	green	51:tm1019:ctrl	n	532.324	364.77	0.685240568	wago4	herma
tm1019	ctrl	green	52:tm1019:ctrl	n	437.906	235.138	0.536959987	wago4	herma
tm1019	ctrl	green	53:tm1019:ctrl	n	416.806	237.461	0.569715887	wago4	herma
tm1019	ctrl	green	54:tm1019:ctrl	n	484.646	240.128	0.495470921	wago4	herma
tm1019	ctrl	green	55:tm1019:ctrl	n	454.42	252.729	0.556157299	wago4	herma
tm1019	ctrl	green	56:tm1019:ctrl	n	453.275	230.924	0.509456732	wago4	herma
tm1019	ctrl	green	57:tm1019:ctrl	n	448.814	276.321	0.615669297	wago4	herma
tm1019	ctrl	green	58:tm1019:ctrl	n	497.005	264.808	0.532807517	wago4	herma
tm1019	ctrl	green	59:tm1019:ctrl	n	598.764	430.166	0.718423285	wago4	herma
tm1019	ctrl	green	60:tm1019:ctrl	n	472.299	292.848	0.620047893	wago4	herma
tm1019	ctrl	green	61:tm1019:ctrl	n	558.812	411.232	0.735904025	wago4	herma
tm1019	ctrl	green	62:tm1019:ctrl	n	485.875	305.485	0.62873167	wago4	herma
tm1019	ctrl	green	63:tm1019:ctrl	n	457.298	229.701	0.502300469	wago4	herma
tm1019	ctrl	green	64:tm1019:ctrl	n	486.058	270.303	0.556112645	wago4	herma
tm1019	ctrl	green	65:tm1019:ctrl	n	615.295	562.459	0.914128995	wago4	herma
tm1019	ctrl	green	66:tm1019:ctrl	n	524.962	313.469	0.59712703	wago4	herma
tm1019	ctrl	green	67:tm1019:ctrl	n	474.186	241.833	0.509996077	wago4	herma
tm1019	gfp	green	1:tm1019:gfp	n	575.755	454.984	0.790238904	wago4	herma
tm1019	gfp	green	2:tm1019:gfp	y	510.79	293.943	0.575467413	wago4	herma
tm1019	gfp	green	3:tm1019:gfp	n	468.661	250.635	0.534789539	wago4	herma
tm1019	gfp	green	4:tm1019:gfp	n	444.673	234.461	0.527266103	wago4	herma
tm1019	gfp	green	5:tm1019:gfp	n	417.351	217.509	0.521165638	wago4	herma
tm1019	gfp	green	6:tm1019:gfp	n	575.676	368.781	0.640605132	wago4	herma
tm1019	gfp	green	7:tm1019:gfp	n	415.301	191.165	0.460304695	wago4	herma
tm1019	gfp	green	8:tm1019:gfp	n	560.959	333.464	0.594453427	wago4	herma
tm1019	gfp	green	9:tm1019:gfp	n	504.526	257.898	0.511168899	wago4	herma
tm1019	gfp	green	10:tm1019:gfp	n	524.681	315.018	0.6003991	wago4	herma
tm1019	gfp	green	11:tm1019:gfp	n	782.523	731.905	0.935314361	wago4	herma
tm1019	gfp	green	12:tm1019:gfp	n	592.303	459.775	0.776249656	wago4	herma
tm1019	gfp	green	13:tm1019:gfp	n	488.064	242.568	0.497000393	wago4	herma
tm1019	gfp	green	14:tm1019:gfp	n	473.742	256.631	0.541710467	wago4	herma
tm1019	gfp	green	15:tm1019:gfp	n	438.955	221.622	0.504885467	wago4	herma
tm1019	gfp	green	16:tm1019:gfp	n	443.968	224.229	0.505056671	wago4	herma
tm1019	gfp	green	17:tm1019:gfp	n	457.917	228.568	0.499147225	wago4	herma
tm1019	gfp	green	18:tm1019:gfp	n	442.745	211.093	0.476782346	wago4	herma
tm1019	gfp	green	19:tm1019:gfp	n	486.327	243.524	0.500741271	wago4	herma
tm1019	gfp	green	20:tm1019:gfp	n	460.025	246.35	0.535514374	wago4	herma
tm1019	gfp	green	21:tm1019:gfp	n	625.831	497.494	0.794933456	wago4	herma
tm1019	gfp	green	22:tm1019:gfp	n	608.739	400.299	0.657587242	wago4	herma
tm1019	gfp	green	23:tm1019:gfp	n	449.802	239.783	0.533085669	wago4	herma
tm1019	gfp	green	24:tm1019:gfp	n	476.054	252.275	0.529929378	wago4	herma
tm1019	gfp	green	25:tm1019:gfp	n	481.685	250.73	0.5205269	wago4	herma
tm1019	gfp	green	26:tm1019:gfp	n	486.093	369.074	0.759266231	wago4	herma
tm1019	gfp	green	27:tm1019:gfp	n	464.892	300.022	0.645358492	wago4	herma
tm1019	gfp	green	28:tm1019:gfp	n	476.367	259.056	0.543816007	wago4	herma
tm1019	gfp	green	29:tm1019:gfp	n	465.263	264.577	0.568661166	wago4	herma
tm1019	gfp	green	30:tm1019:gfp	n	611.159	403.904	0.660882029	wago4	herma
tm1019	gfp	green	31:tm1019:gfp	n	519.489	327.644	0.630704404	wago4	herma
tm1019	gfp	green	32:tm1019:gfp	n	480.072	288.05	0.600014165	wago4	herma
tm1019	gfp	green	33:tm1019:gfp	n	444.274	308.802	0.69507106	wago4	herma
tm1019	gfp	green	34:tm1019:gfp	n	606.933	546.935	0.901145596	wago4	herma
tm1019	gfp	green	35:tm1019:gfp	n	528.416	313.224	0.59276025	wago4	herma
tm1019	gfp	green	36:tm1019:gfp	n	466.733	261.775	0.560866705	wago4	herma
tm1019	gfp	green	37:tm1019:gfp	n	417.718	240.838	0.576556433	wago4	herma
tm1019	gfp	green	38:tm1019:gfp	n	511.869	292.982	0.572376917	wago4	herma
tm1019	gfp	green	39:tm1019:gfp	n	473.713	275.252	0.58105224	wago4	herma
tm1019	gfp	green	40:tm1019:gfp	n	496.632	250.274	0.503942557	wago4	herma
tm1019	gfp	green	41:tm1019:gfp	n	685.687	530.203	0.773243477	wago4	herma
tm1019	gfp	green	42:tm1019:gfp	n	448.584	245.509	0.547297719	wago4	herma
tm1019	gfp	green	43:tm1019:gfp	n	517.509	311.212	0.601365387	wago4	herma
tm1019	gfp	green	44:tm1019:gfp	n	477.056	230.649	0.483484119	wago4	herma
tm1019	gfp	green	45:tm1019:gfp	n	492.172	241.006	0.489678405	wago4	herma
tm1019	gfp	green	46:tm1019:gfp	n	439.813	209.435	0.476191018	wago4	herma
tm1019	gfp	green	47:tm1019:gfp	n	433.929	212.861	0.490543384	wago4	herma
tm1019	gfp	green	48:tm1019:gfp	n	460.62	259.582	0.563549129	wago4	herma
tm1019	gfp	green	49:tm1019:gfp	n	434.758	220.807	0.507884846	wago4	herma
tm1019	gfp	green	50:tm1019:gfp	n	424.168	207.33	0.488792177	wago4	herma
tm1019	gfp	green	51:tm1019:gfp	n	461.988	232.948	0.504229547	wago4	herma
tm1019	gfp	green	52:tm1019:gfp	n	450.421	233.877	0.519240888	wago4	herma
tm1019	gfp	green	53:tm1019:gfp	n	424.12	280.502	0.661374139	wago4	herma
tm1019	gfp	green	54:tm1019:gfp	n	459.597	241.923	0.526380721	wago4	herma
tm1019	gfp	green	55:tm1019:gfp	n	479.989	282.301	0.588140562	wago4	herma
tm1019	gfp	green	56:tm1019:gfp	n	468.835	233.748	0.498571992	wago4	herma
tm1019	gfp	green	57:tm1019:gfp	n	402.626	208.195	0.517092786	wago4	herma
tm1019	gfp	green	58:tm1019:gfp	n	480.535	265.147	0.551774585	wago4	herma
tm1019	gfp	green	59:tm1019:gfp	n	453.445	269.699	0.594777757	wago4	herma
tm1019	gfp	green	60:tm1019:gfp	n	404.677	255.801	0.632111536	wago4	herma
tm1019	gfp	green	61:tm1019:gfp	n	562.373	574.861	1.022205902	wago4	herma
tm1019	gfp	green	62:tm1019:gfp	n	490.658	295.519	0.602291209	wago4	herma
tm1019	gfp	green	63:tm1019:gfp	n	449.212	264.175	0.588085358	wago4	herma
tm1019	gfp	green	64:tm1019:gfp	n	429.293	248.445	0.578730611	wago4	herma
tm1019	gfp	green	65:tm1019:gfp	n	494.923	328.183	0.663099108	wago4	herma
tm1019	gfp	green	66:tm1019:gfp	n	711.2	687.736	0.967007874	wago4	herma
tm1019	gfp	green	67:tm1019:gfp	n	476.953	313.685	0.657685348	wago4	herma
tm1019	gfp	green	68:tm1019:gfp	n	798.495	603.583	0.755900788	wago4	herma
tm1019	gfp	green	69:tm1019:gfp	n	488.089	252.057	0.516416063	wago4	herma
tm1019	gfp	green	70:tm1019:gfp	n	422.257	211.185	0.500133805	wago4	herma
tm1019	gfp	green	71:tm1019:gfp	n	496.788	447.233	0.900249201	wago4	herma
tm1019	gfp	green	72:tm1019:gfp	n	439.68	210.805	0.479450964	wago4	herma
tm1019	gfp	green	73:tm1019:gfp	n	385.341	183.415	0.475981014	wago4	herma
tm1019	gfp	green	74:tm1019:gfp	n	464.509	268.258	0.577508724	wago4	herma
tm1019	gfp	green	75:tm1019:gfp	n	408.738	226.815	0.554915374	wago4	herma
tm1019	gfp	green	76:tm1019:gfp	n	443.817	280.917	0.632956827	wago4	herma
wt	ctrl	red	1:wt:ctrl	n	251.493	116.803	0.464438374	wago4	herma
wt	ctrl	red	2:wt:ctrl	n	232.185	123.345	0.531235868	wago4	herma
wt	ctrl	red	3:wt:ctrl	n	245.867	129.611	0.527158992	wago4	herma
wt	ctrl	red	4:wt:ctrl	n	236.628	121.526	0.513574049	wago4	herma
wt	ctrl	red	5:wt:ctrl	n	233.086	122.002	0.52342054	wago4	herma
wt	ctrl	red	6:wt:ctrl	n	247.332	132.233	0.534637653	wago4	herma
wt	ctrl	red	7:wt:ctrl	n	254.669	144.181	0.566150572	wago4	herma
wt	ctrl	red	8:wt:ctrl	n	242.074	119.743	0.494654527	wago4	herma
wt	ctrl	red	9:wt:ctrl	n	239.9	119.692	0.498924552	wago4	herma
wt	ctrl	red	10:wt:ctrl	n	238.641	128.532	0.538599821	wago4	herma
wt	ctrl	red	11:wt:ctrl	n	258.309	146.504	0.567165681	wago4	herma
wt	ctrl	red	12:wt:ctrl	n	245.04	122.527	0.500028567	wago4	herma
wt	ctrl	red	13:wt:ctrl	n	237.42	128.045	0.539318507	wago4	herma
wt	ctrl	red	14:wt:ctrl	n	240.571	122.314	0.508432022	wago4	herma
wt	ctrl	red	15:wt:ctrl	n	250.048	135.49	0.541855964	wago4	herma
wt	ctrl	red	16:wt:ctrl	n	241.507	130.924	0.542112651	wago4	herma
wt	ctrl	red	17:wt:ctrl	n	251.459	144.011	0.572701713	wago4	herma
wt	ctrl	red	18:wt:ctrl	n	250.519	144.187	0.575553152	wago4	herma
wt	ctrl	red	19:wt:ctrl	n	239.482	123.975	0.517679826	wago4	herma
wt	ctrl	red	20:wt:ctrl	n	240.192	128.539	0.535151046	wago4	herma
wt	ctrl	red	21:wt:ctrl	n	238.553	124.781	0.523074537	wago4	herma
wt	ctrl	red	22:wt:ctrl	n	238.846	116.314	0.486983244	wago4	herma
wt	ctrl	red	23:wt:ctrl	n	246.016	135.753	0.551805574	wago4	herma
wt	ctrl	red	24:wt:ctrl	n	249.061	136.516	0.548122749	wago4	herma
wt	ctrl	red	25:wt:ctrl	n	240.514	122.424	0.509009871	wago4	herma
wt	ctrl	red	26:wt:ctrl	n	235.693	125.955	0.534402804	wago4	herma
wt	ctrl	red	27:wt:ctrl	n	245.479	129.635	0.528089979	wago4	herma
wt	ctrl	red	28:wt:ctrl	n	227.926	114.235	0.50119337	wago4	herma
wt	ctrl	red	29:wt:ctrl	n	247.651	131.795	0.532180367	wago4	herma
wt	ctrl	red	30:wt:ctrl	n	237.071	122.27	0.515752665	wago4	herma
wt	ctrl	red	31:wt:ctrl	n	234.348	121.89	0.520123918	wago4	herma
wt	ctrl	red	32:wt:ctrl	n	233.871	125.706	0.537501443	wago4	herma
wt	ctrl	red	33:wt:ctrl	n	236.227	121.943	0.516211102	wago4	herma
wt	ctrl	red	34:wt:ctrl	y	231.24	124.933	0.540274174	wago4	herma
wt	ctrl	red	35:wt:ctrl	n	247.789	127.481	0.514474008	wago4	herma
wt	ctrl	red	36:wt:ctrl	n	234.741	110.371	0.47018203	wago4	herma
wt	ctrl	red	37:wt:ctrl	n	242.168	122.958	0.50773843	wago4	herma
wt	ctrl	red	38:wt:ctrl	n	229.063	99.217	0.433142847	wago4	herma
wt	ctrl	red	39:wt:ctrl	n	250.849	144.332	0.57537403	wago4	herma
wt	ctrl	red	40:wt:ctrl	n	232.712	131.131	0.563490495	wago4	herma
wt	ctrl	red	41:wt:ctrl	n	242.612	134.045	0.552507708	wago4	herma
wt	ctrl	red	42:wt:ctrl	n	244.38	131.128	0.536574188	wago4	herma
wt	ctrl	red	43:wt:ctrl	n	241.032	120.632	0.500481264	wago4	herma
wt	ctrl	red	44:wt:ctrl	n	236.454	119.211	0.504161486	wago4	herma
wt	ctrl	red	45:wt:ctrl	n	254.025	138.433	0.544958173	wago4	herma
wt	ctrl	red	46:wt:ctrl	n	241.909	127.306	0.526255741	wago4	herma
wt	ctrl	red	47:wt:ctrl	n	244.192	128.738	0.527199908	wago4	herma
wt	ctrl	red	48:wt:ctrl	n	247.198	140.367	0.567832264	wago4	herma
wt	ctrl	red	49:wt:ctrl	n	244.233	122.307	0.500779993	wago4	herma
wt	ctrl	red	50:wt:ctrl	n	234.718	102.625	0.4372268	wago4	herma
wt	ctrl	red	51:wt:ctrl	n	252.741	127.79	0.505616422	wago4	herma
wt	ctrl	red	52:wt:ctrl	n	249.267	119.336	0.478747688	wago4	herma
wt	ctrl	red	53:wt:ctrl	n	253.73	138.874	0.547329839	wago4	herma
wt	ctrl	red	54:wt:ctrl	n	244.069	115.547	0.473419402	wago4	herma
wt	ctrl	red	55:wt:ctrl	n	231.862	115.837	0.499594586	wago4	herma
wt	ctrl	red	56:wt:ctrl	n	239.438	120.561	0.503516568	wago4	herma
wt	ctrl	red	57:wt:ctrl	n	243.338	136.9	0.56259195	wago4	herma
wt	ctrl	red	58:wt:ctrl	n	236.908	121.472	0.512739122	wago4	herma
wt	ctrl	red	59:wt:ctrl	n	241.321	119.178	0.49385673	wago4	herma
wt	ctrl	red	60:wt:ctrl	n	231.712	118.206	0.5101419	wago4	herma
wt	ctrl	red	61:wt:ctrl	n	246.101	124.477	0.505796401	wago4	herma
wt	ctrl	red	62:wt:ctrl	n	233.015	121.558	0.52167457	wago4	herma
wt	ctrl	red	63:wt:ctrl	n	244.937	124.87	0.509804562	wago4	herma
wt	gfp	red	1:wt:gfp	n	226.61	120.24	0.530603239	wago4	herma
wt	gfp	red	2:wt:gfp	n	219.83	110.98	0.504844653	wago4	herma
wt	gfp	red	3:wt:gfp	n	216.621	110.579	0.510472207	wago4	herma
wt	gfp	red	4:wt:gfp	n	222.608	116.4	0.522892259	wago4	herma
wt	gfp	red	5:wt:gfp	n	226.663	125.41	0.553288362	wago4	herma
wt	gfp	red	6:wt:gfp	n	201.886	102.477	0.507598348	wago4	herma
wt	gfp	red	7:wt:gfp	n	225.331	114.054	0.506162046	wago4	herma
wt	gfp	red	8:wt:gfp	n	238.773	127.883	0.535584007	wago4	herma
wt	gfp	red	9:wt:gfp	n	221.594	121.801	0.549658384	wago4	herma
wt	gfp	red	10:wt:gfp	n	237.275	129.628	0.546319671	wago4	herma
wt	gfp	red	11:wt:gfp	n	221.528	122.133	0.551320826	wago4	herma
wt	gfp	red	12:wt:gfp	n	246.538	116.669	0.473229279	wago4	herma
wt	gfp	red	13:wt:gfp	n	236.896	132.845	0.560773504	wago4	herma
wt	gfp	red	14:wt:gfp	n	219.796	122.752	0.558481501	wago4	herma
wt	gfp	red	15:wt:gfp	n	224.542	122.875	0.547225018	wago4	herma
wt	gfp	red	16:wt:gfp	n	217.094	117.668	0.542014058	wago4	herma
wt	gfp	red	17:wt:gfp	n	224.192	124.735	0.556375785	wago4	herma
wt	gfp	red	18:wt:gfp	y	232.356	120.728	0.519582021	wago4	herma
wt	gfp	red	19:wt:gfp	n	224.447	120.167	0.535391429	wago4	herma
wt	gfp	red	20:wt:gfp	n	221.139	125.996	0.569759292	wago4	herma
wt	gfp	red	21:wt:gfp	n	224.004	119.365	0.532869949	wago4	herma
wt	gfp	red	22:wt:gfp	n	233.905	125.867	0.538111627	wago4	herma
wt	gfp	red	23:wt:gfp	n	219.123	118.48	0.540700885	wago4	herma
wt	gfp	red	24:wt:gfp	n	228.349	124.982	0.547328869	wago4	herma
wt	gfp	red	25:wt:gfp	n	219.015	118.458	0.540867064	wago4	herma
wt	gfp	red	26:wt:gfp	n	230.659	131.67	0.570842673	wago4	herma
wt	gfp	red	27:wt:gfp	n	221.121	116.611	0.527362847	wago4	herma
wt	gfp	red	28:wt:gfp	n	232.229	127.303	0.548178737	wago4	herma
wt	gfp	red	29:wt:gfp	n	232.402	121.26	0.521768315	wago4	herma
wt	gfp	red	30:wt:gfp	n	214.576	102.717	0.478697524	wago4	herma
wt	gfp	red	31:wt:gfp	n	220.363	118.342	0.537032079	wago4	herma
wt	gfp	red	32:wt:gfp	n	220.473	115.241	0.522698925	wago4	herma
wt	gfp	red	33:wt:gfp	n	232.942	129.013	0.553841729	wago4	herma
wt	gfp	red	34:wt:gfp	n	218.484	117.63	0.538391827	wago4	herma
wt	gfp	red	35:wt:gfp	n	222.292	118.382	0.532551779	wago4	herma
wt	gfp	red	36:wt:gfp	n	236.086	134.758	0.570800471	wago4	herma
wt	gfp	red	37:wt:gfp	n	229.375	123.931	0.540298638	wago4	herma
wt	gfp	red	38:wt:gfp	n	233.537	134.661	0.576615269	wago4	herma
wt	gfp	red	39:wt:gfp	n	223.985	110.888	0.495068866	wago4	herma
wt	gfp	red	40:wt:gfp	n	228.507	117.669	0.514947026	wago4	herma
wt	gfp	red	41:wt:gfp	n	245.019	134.124	0.547402446	wago4	herma
wt	gfp	red	42:wt:gfp	n	222.558	119.829	0.538416952	wago4	herma
wt	gfp	red	43:wt:gfp	n	226.662	118.142	0.521225437	wago4	herma
wt	gfp	red	44:wt:gfp	n	218.751	112.594	0.514713076	wago4	herma
wt	gfp	red	45:wt:gfp	n	222.206	114.1	0.513487485	wago4	herma
wt	gfp	red	46:wt:gfp	n	218.704	116.936	0.534677006	wago4	herma
wt	gfp	red	47:wt:gfp	n	224.891	124.748	0.554704279	wago4	herma
wt	gfp	red	48:wt:gfp	n	219.285	113.907	0.519447295	wago4	herma
wt	gfp	red	49:wt:gfp	n	228.932	125.892	0.549910017	wago4	herma
wt	gfp	red	50:wt:gfp	n	226.649	125.76	0.554866776	wago4	herma
wt	gfp	red	51:wt:gfp	n	224.655	120.092	0.534561884	wago4	herma
wt	gfp	red	52:wt:gfp	n	227.498	123.545	0.543059719	wago4	herma
wt	gfp	red	53:wt:gfp	n	213.48	102.883	0.481932734	wago4	herma
wt	gfp	red	54:wt:gfp	n	231.23	127.165	0.549950266	wago4	herma
wt	gfp	red	55:wt:gfp	n	219.959	118.282	0.537745671	wago4	herma
wt	gfp	red	56:wt:gfp	n	219.87	121.448	0.55236276	wago4	herma
wt	gfp	red	57:wt:gfp	n	233.647	123.409	0.528185682	wago4	herma
wt	gfp	red	58:wt:gfp	n	217.994	115.904	0.531684358	wago4	herma
wt	gfp	red	59:wt:gfp	n	219.065	109.711	0.500814827	wago4	herma
wt	gfp	red	60:wt:gfp	n	221.408	111.731	0.504638495	wago4	herma
tm1019	ctrl	red	1:tm1019:ctrl	n	236.498	135.792	0.574178217	wago4	herma
tm1019	ctrl	red	2:tm1019:ctrl	n	262.25	142.201	0.542234509	wago4	herma
tm1019	ctrl	red	3:tm1019:ctrl	n	243.405	133.322	0.54773731	wago4	herma
tm1019	ctrl	red	4:tm1019:ctrl	n	277.216	161.403	0.582228299	wago4	herma
tm1019	ctrl	red	5:tm1019:ctrl	n	240.97	124.753	0.517711748	wago4	herma
tm1019	ctrl	red	6:tm1019:ctrl	n	272.914	178.127	0.652685461	wago4	herma
tm1019	ctrl	red	7:tm1019:ctrl	n	257.471	140.886	0.547191723	wago4	herma
tm1019	ctrl	red	8:tm1019:ctrl	n	233.432	128.687	0.551282601	wago4	herma
tm1019	ctrl	red	9:tm1019:ctrl	n	233.248	113.291	0.485710488	wago4	herma
tm1019	ctrl	red	10:tm1019:ctrl	n	249.23	140.098	0.56212334	wago4	herma
tm1019	ctrl	red	11:tm1019:ctrl	n	239.603	140.794	0.587613678	wago4	herma
tm1019	ctrl	red	12:tm1019:ctrl	n	237.414	132.642	0.558694938	wago4	herma
tm1019	ctrl	red	13:tm1019:ctrl	n	240.417	131.13	0.54542732	wago4	herma
tm1019	ctrl	red	14:tm1019:ctrl	n	260.387	144.966	0.556732863	wago4	herma
tm1019	ctrl	red	15:tm1019:ctrl	n	259.965	134.847	0.518712134	wago4	herma
tm1019	ctrl	red	16:tm1019:ctrl	n	246.23	137.362	0.557860537	wago4	herma
tm1019	ctrl	red	17:tm1019:ctrl	n	249.65	147.607	0.591255758	wago4	herma
tm1019	ctrl	red	18:tm1019:ctrl	n	230.006	125.454	0.545437945	wago4	herma
tm1019	ctrl	red	19:tm1019:ctrl	n	232.561	122.31	0.525926531	wago4	herma
tm1019	ctrl	red	20:tm1019:ctrl	n	260.22	146.689	0.563711475	wago4	herma
tm1019	ctrl	red	21:tm1019:ctrl	n	253.681	135.381	0.533666297	wago4	herma
tm1019	ctrl	red	22:tm1019:ctrl	n	251.466	147.69	0.587315979	wago4	herma
tm1019	ctrl	red	23:tm1019:ctrl	y	235.811	122.131	0.517919011	wago4	herma
tm1019	ctrl	red	24:tm1019:ctrl	n	235.729	122.43	0.519367579	wago4	herma
tm1019	ctrl	red	25:tm1019:ctrl	n	251.682	165.872	0.659053885	wago4	herma
tm1019	ctrl	red	26:tm1019:ctrl	n	240.827	138.918	0.576837315	wago4	herma
tm1019	ctrl	red	27:tm1019:ctrl	n	237.826	122.256	0.514056495	wago4	herma
tm1019	ctrl	red	28:tm1019:ctrl	n	235.649	123.047	0.522162199	wago4	herma
tm1019	ctrl	red	29:tm1019:ctrl	n	237.745	129.435	0.544427853	wago4	herma
tm1019	ctrl	red	30:tm1019:ctrl	n	237.851	126.919	0.533607174	wago4	herma
tm1019	ctrl	red	31:tm1019:ctrl	n	248.362	138.261	0.556691442	wago4	herma
tm1019	ctrl	red	32:tm1019:ctrl	n	244.145	131.876	0.540154416	wago4	herma
tm1019	ctrl	red	33:tm1019:ctrl	n	241.167	128.268	0.531863812	wago4	herma
tm1019	ctrl	red	34:tm1019:ctrl	n	235.478	116.979	0.496772522	wago4	herma
tm1019	ctrl	red	35:tm1019:ctrl	n	218.498	103.054	0.471647338	wago4	herma
tm1019	ctrl	red	36:tm1019:ctrl	n	245.969	132.738	0.539653371	wago4	herma
tm1019	ctrl	red	37:tm1019:ctrl	n	221.295	120.757	0.545683364	wago4	herma
tm1019	ctrl	red	38:tm1019:ctrl	n	255.025	144.844	0.567960004	wago4	herma
tm1019	ctrl	red	39:tm1019:ctrl	n	236.377	115.389	0.488156631	wago4	herma
tm1019	ctrl	red	40:tm1019:ctrl	n	247.277	139.147	0.562717115	wago4	herma
tm1019	ctrl	red	41:tm1019:ctrl	n	242.713	150.018	0.61808803	wago4	herma
tm1019	ctrl	red	42:tm1019:ctrl	n	250.167	147.098	0.587999217	wago4	herma
tm1019	ctrl	red	43:tm1019:ctrl	n	239.908	130.692	0.544758824	wago4	herma
tm1019	ctrl	red	44:tm1019:ctrl	n	240.304	130.205	0.54183451	wago4	herma
tm1019	ctrl	red	45:tm1019:ctrl	n	251.76	146.309	0.581144741	wago4	herma
tm1019	ctrl	red	46:tm1019:ctrl	n	232.367	130.025	0.559567408	wago4	herma
tm1019	ctrl	red	47:tm1019:ctrl	n	248.77	140.615	0.565240986	wago4	herma
tm1019	ctrl	red	48:tm1019:ctrl	n	263.086	173.138	0.658104194	wago4	herma
tm1019	ctrl	red	49:tm1019:ctrl	n	244.267	139.46	0.570932627	wago4	herma
tm1019	ctrl	red	50:tm1019:ctrl	n	239.844	135.145	0.563470422	wago4	herma
tm1019	ctrl	red	51:tm1019:ctrl	n	248.746	154.266	0.620174797	wago4	herma
tm1019	ctrl	red	52:tm1019:ctrl	n	244.762	135.724	0.554514181	wago4	herma
tm1019	ctrl	red	53:tm1019:ctrl	n	232.234	120.773	0.520048744	wago4	herma
tm1019	ctrl	red	54:tm1019:ctrl	n	248.826	138.674	0.557313143	wago4	herma
tm1019	ctrl	red	55:tm1019:ctrl	n	229.27	115.597	0.504195926	wago4	herma
tm1019	ctrl	red	56:tm1019:ctrl	n	225.596	118.539	0.525448146	wago4	herma
tm1019	ctrl	red	57:tm1019:ctrl	n	236.021	124.535	0.527643727	wago4	herma
tm1019	ctrl	red	58:tm1019:ctrl	n	236.446	140.185	0.592883787	wago4	herma
tm1019	ctrl	red	59:tm1019:ctrl	n	241.355	145.543	0.60302459	wago4	herma
tm1019	ctrl	red	60:tm1019:ctrl	n	235.92	129.134	0.547363513	wago4	herma
tm1019	ctrl	red	61:tm1019:ctrl	n	251.623	157.623	0.626425247	wago4	herma
tm1019	ctrl	red	62:tm1019:ctrl	n	243.957	131.49	0.538988428	wago4	herma
tm1019	ctrl	red	63:tm1019:ctrl	n	244.603	131.31	0.536829066	wago4	herma
tm1019	ctrl	red	64:tm1019:ctrl	n	256.271	138.936	0.542144839	wago4	herma
tm1019	ctrl	red	65:tm1019:ctrl	n	247.248	146.479	0.592437553	wago4	herma
tm1019	ctrl	red	66:tm1019:ctrl	n	291.268	170.31	0.584719228	wago4	herma
tm1019	ctrl	red	67:tm1019:ctrl	n	256.363	141.019	0.550075479	wago4	herma
tm1019	gfp	red	1:tm1019:gfp	n	255.789	142.262	0.556169343	wago4	herma
tm1019	gfp	red	2:tm1019:gfp	y	256.849	135.967	0.529365503	wago4	herma
tm1019	gfp	red	3:tm1019:gfp	n	234.485	133.191	0.568015012	wago4	herma
tm1019	gfp	red	4:tm1019:gfp	n	236.891	137.572	0.580739665	wago4	herma
tm1019	gfp	red	5:tm1019:gfp	n	219.61	121.118	0.551514048	wago4	herma
tm1019	gfp	red	6:tm1019:gfp	n	246.972	143.592	0.581410038	wago4	herma
tm1019	gfp	red	7:tm1019:gfp	n	223.989	113.021	0.504582814	wago4	herma
tm1019	gfp	red	8:tm1019:gfp	n	267.886	154.523	0.576823724	wago4	herma
tm1019	gfp	red	9:tm1019:gfp	n	242.548	134.74	0.555518908	wago4	herma
tm1019	gfp	red	10:tm1019:gfp	n	261.422	141.91	0.542838782	wago4	herma
tm1019	gfp	red	11:tm1019:gfp	n	241.008	136.599	0.566782016	wago4	herma
tm1019	gfp	red	12:tm1019:gfp	n	243.924	147.923	0.606430692	wago4	herma
tm1019	gfp	red	13:tm1019:gfp	n	239.529	135.818	0.567021112	wago4	herma
tm1019	gfp	red	14:tm1019:gfp	n	231.848	123.999	0.534828853	wago4	herma
tm1019	gfp	red	15:tm1019:gfp	n	226.662	119.101	0.525456406	wago4	herma
tm1019	gfp	red	16:tm1019:gfp	n	226.56	111.484	0.49207274	wago4	herma
tm1019	gfp	red	17:tm1019:gfp	n	224.58	117.029	0.521101612	wago4	herma
tm1019	gfp	red	18:tm1019:gfp	n	229.915	117.425	0.510732227	wago4	herma
tm1019	gfp	red	19:tm1019:gfp	n	222.7	118.205	0.53078132	wago4	herma
tm1019	gfp	red	20:tm1019:gfp	n	229.635	120.366	0.524162257	wago4	herma
tm1019	gfp	red	21:tm1019:gfp	n	274.24	181.394	0.661442532	wago4	herma
tm1019	gfp	red	22:tm1019:gfp	n	278.926	162.226	0.581609459	wago4	herma
tm1019	gfp	red	23:tm1019:gfp	n	233.819	137.711	0.588964113	wago4	herma
tm1019	gfp	red	24:tm1019:gfp	n	223.216	121.29	0.543375027	wago4	herma
tm1019	gfp	red	25:tm1019:gfp	n	226.1	117.9	0.521450686	wago4	herma
tm1019	gfp	red	26:tm1019:gfp	n	250.399	142.066	0.567358496	wago4	herma
tm1019	gfp	red	27:tm1019:gfp	n	239.199	131.717	0.550658657	wago4	herma
tm1019	gfp	red	28:tm1019:gfp	n	239.889	134.657	0.561330449	wago4	herma
tm1019	gfp	red	29:tm1019:gfp	n	225.839	118.47	0.524577243	wago4	herma
tm1019	gfp	red	30:tm1019:gfp	n	241.435	137.619	0.570004349	wago4	herma
tm1019	gfp	red	31:tm1019:gfp	n	242.643	141.106	0.581537485	wago4	herma
tm1019	gfp	red	32:tm1019:gfp	n	245.493	130.213	0.530414309	wago4	herma
tm1019	gfp	red	33:tm1019:gfp	n	230.043	137.215	0.596475442	wago4	herma
tm1019	gfp	red	34:tm1019:gfp	n	262.846	169.019	0.643034324	wago4	herma
tm1019	gfp	red	35:tm1019:gfp	n	259.169	158.476	0.611477453	wago4	herma
tm1019	gfp	red	36:tm1019:gfp	n	238.814	133.342	0.55835085	wago4	herma
tm1019	gfp	red	37:tm1019:gfp	n	238.165	133.337	0.559851364	wago4	herma
tm1019	gfp	red	38:tm1019:gfp	n	277.234	182.005	0.656503171	wago4	herma
tm1019	gfp	red	39:tm1019:gfp	n	253.187	137.156	0.541718177	wago4	herma
tm1019	gfp	red	40:tm1019:gfp	n	238.503	125.535	0.526345581	wago4	herma
tm1019	gfp	red	41:tm1019:gfp	n	275.645	148.982	0.540485044	wago4	herma
tm1019	gfp	red	42:tm1019:gfp	n	229.427	118.085	0.514695306	wago4	herma
tm1019	gfp	red	43:tm1019:gfp	n	239.235	132.282	0.552937488	wago4	herma
tm1019	gfp	red	44:tm1019:gfp	n	277.515	149.672	0.539329406	wago4	herma
tm1019	gfp	red	45:tm1019:gfp	n	232.418	119.744	0.515209665	wago4	herma
tm1019	gfp	red	46:tm1019:gfp	n	227.246	121.208	0.533377925	wago4	herma
tm1019	gfp	red	47:tm1019:gfp	n	232.805	113.319	0.48675501	wago4	herma
tm1019	gfp	red	48:tm1019:gfp	n	227.832	120.385	0.528393729	wago4	herma
tm1019	gfp	red	49:tm1019:gfp	n	213.405	108.688	0.509303906	wago4	herma
tm1019	gfp	red	50:tm1019:gfp	n	236.958	127.132	0.53651702	wago4	herma
tm1019	gfp	red	51:tm1019:gfp	n	213.936	101.159	0.47284702	wago4	herma
tm1019	gfp	red	52:tm1019:gfp	n	229.646	127.927	0.557061739	wago4	herma
tm1019	gfp	red	53:tm1019:gfp	n	228.453	133.598	0.584794247	wago4	herma
tm1019	gfp	red	54:tm1019:gfp	n	237.402	127.433	0.536781493	wago4	herma
tm1019	gfp	red	55:tm1019:gfp	n	233.239	131.024	0.56175854	wago4	herma
tm1019	gfp	red	56:tm1019:gfp	n	222.141	112.929	0.508366308	wago4	herma
tm1019	gfp	red	57:tm1019:gfp	n	209.107	107.449	0.513846978	wago4	herma
tm1019	gfp	red	58:tm1019:gfp	n	229.276	132.425	0.577578988	wago4	herma
tm1019	gfp	red	59:tm1019:gfp	n	229.529	119.891	0.522334868	wago4	herma
tm1019	gfp	red	60:tm1019:gfp	n	231.054	121.084	0.524050655	wago4	herma
tm1019	gfp	red	61:tm1019:gfp	n	237.864	142.61	0.599544277	wago4	herma
tm1019	gfp	red	62:tm1019:gfp	n	239.974	133.962	0.558235476	wago4	herma
tm1019	gfp	red	63:tm1019:gfp	n	226.587	127.328	0.561938681	wago4	herma
tm1019	gfp	red	64:tm1019:gfp	n	231.293	147.372	0.637165846	wago4	herma
tm1019	gfp	red	65:tm1019:gfp	n	256.784	147.416	0.574085613	wago4	herma
tm1019	gfp	red	66:tm1019:gfp	n	260.456	160.365	0.615708603	wago4	herma
tm1019	gfp	red	67:tm1019:gfp	n	258.243	160.708	0.622313093	wago4	herma
tm1019	gfp	red	68:tm1019:gfp	n	263.677	144.788	0.549111223	wago4	herma
tm1019	gfp	red	69:tm1019:gfp	n	243.208	128.596	0.528749054	wago4	herma
tm1019	gfp	red	70:tm1019:gfp	n	211.644	110.915	0.524063994	wago4	herma
tm1019	gfp	red	71:tm1019:gfp	n	229.115	130.953	0.571560134	wago4	herma
tm1019	gfp	red	72:tm1019:gfp	n	223.157	117.485	0.526467913	wago4	herma
tm1019	gfp	red	73:tm1019:gfp	n	227.328	116.779	0.513702668	wago4	herma
tm1019	gfp	red	74:tm1019:gfp	n	237.93	133.851	0.56256462	wago4	herma
tm1019	gfp	red	75:tm1019:gfp	n	210.915	116.555	0.552615983	wago4	herma
tm1019	gfp	red	76:tm1019:gfp	n	231.966	130.915	0.564371503	wago4	herma
wt	ctrl	green	1:wt:ctrl	n	474.682	264.551	0.557322586	hrde1	herma
wt	ctrl	green	2:wt:ctrl	n	440.945	210.345	0.477032283	hrde1	herma
wt	ctrl	green	3:wt:ctrl	n	549.008	302.893	0.551709629	hrde1	herma
wt	ctrl	green	4:wt:ctrl	n	464.368	236.926	0.510211729	hrde1	herma
wt	ctrl	green	5:wt:ctrl	n	501.337	280.782	0.560066382	hrde1	herma
wt	ctrl	green	6:wt:ctrl	n	470.384	237.999	0.505967465	hrde1	herma
wt	ctrl	green	7:wt:ctrl	n	483.937	244.139	0.504485088	hrde1	herma
wt	ctrl	green	8:wt:ctrl	n	489.368	247.808	0.506383744	hrde1	herma
wt	ctrl	green	9:wt:ctrl	n	461.565	243.706	0.527999307	hrde1	herma
wt	ctrl	green	10:wt:ctrl	n	447.41	247.035	0.552144565	hrde1	herma
wt	ctrl	green	11:wt:ctrl	n	426.51	243.263	0.570357084	hrde1	herma
wt	ctrl	green	12:wt:ctrl	n	448.21	251.363	0.560815243	hrde1	herma
wt	ctrl	green	13:wt:ctrl	n	530.711	336.316	0.633708365	hrde1	herma
wt	ctrl	green	14:wt:ctrl	n	420.473	200.098	0.475887869	hrde1	herma
wt	ctrl	green	15:wt:ctrl	n	450.017	224.193	0.498187846	hrde1	herma
wt	ctrl	green	16:wt:ctrl	n	454.426	287.321	0.632272361	hrde1	herma
wt	ctrl	green	17:wt:ctrl	n	457.103	278.605	0.609501578	hrde1	herma
wt	ctrl	green	18:wt:ctrl	n	560.329	321.635	0.574010983	hrde1	herma
wt	ctrl	green	19:wt:ctrl	n	484.123	268.154	0.553896427	hrde1	herma
wt	ctrl	green	20:wt:ctrl	n	460.717	224.782	0.48789604	hrde1	herma
wt	ctrl	green	21:wt:ctrl	n	438.74	247.182	0.563390619	hrde1	herma
wt	ctrl	green	22:wt:ctrl	n	495.856	254.023	0.512291875	hrde1	herma
wt	ctrl	green	23:wt:ctrl	n	427.865	252.796	0.59083122	hrde1	herma
wt	ctrl	green	24:wt:ctrl	n	463.257	249.547	0.538679394	hrde1	herma
wt	ctrl	green	25:wt:ctrl	n	561.692	303.148	0.539705034	hrde1	herma
wt	ctrl	green	26:wt:ctrl	n	442.488	211.217	0.477339498	hrde1	herma
wt	ctrl	green	27:wt:ctrl	n	431.81	263.444	0.610092402	hrde1	herma
wt	ctrl	green	28:wt:ctrl	n	428.537	231.619	0.540487753	hrde1	herma
wt	ctrl	green	29:wt:ctrl	n	462.381	250.954	0.54274289	hrde1	herma
wt	ctrl	green	30:wt:ctrl	n	480.808	260.464	0.541721436	hrde1	herma
wt	ctrl	green	31:wt:ctrl	n	530.271	258.002	0.486547445	hrde1	herma
wt	ctrl	green	32:wt:ctrl	n	523.435	292.541	0.558886968	hrde1	herma
wt	ctrl	green	33:wt:ctrl	n	425.067	204.731	0.48164407	hrde1	herma
wt	ctrl	green	34:wt:ctrl	n	485.659	246.837	0.508251675	hrde1	herma
wt	ctrl	green	35:wt:ctrl	n	474.747	292.501	0.616119744	hrde1	herma
wt	ctrl	green	36:wt:ctrl	n	523.795	295.303	0.563775905	hrde1	herma
wt	ctrl	green	37:wt:ctrl	n	472.793	252.92	0.534948698	hrde1	herma
wt	ctrl	green	38:wt:ctrl	n	418.931	205.181	0.489772779	hrde1	herma
wt	ctrl	green	39:wt:ctrl	n	503.04	291.359	0.579196485	hrde1	herma
wt	ctrl	green	40:wt:ctrl	n	430.749	206.604	0.479638954	hrde1	herma
wt	ctrl	green	41:wt:ctrl	n	435.596	219.434	0.503755774	hrde1	herma
wt	ctrl	green	42:wt:ctrl	n	423.094	242.534	0.573239044	hrde1	herma
wt	ctrl	green	43:wt:ctrl	n	451.223	215.251	0.477039069	hrde1	herma
wt	ctrl	green	44:wt:ctrl	n	449.092	235.403	0.524175447	hrde1	herma
wt	ctrl	green	45:wt:ctrl	n	436.517	223.842	0.512791025	hrde1	herma
wt	ctrl	green	46:wt:ctrl	n	428.721	246.176	0.574210267	hrde1	herma
wt	ctrl	green	47:wt:ctrl	n	446.246	248.589	0.557067178	hrde1	herma
wt	ctrl	green	48:wt:ctrl	n	441.892	209.393	0.473855603	hrde1	herma
wt	ctrl	green	49:wt:ctrl	n	436.412	243.331	0.557571744	hrde1	herma
wt	ctrl	green	50:wt:ctrl	n	496.884	255.728	0.514663382	hrde1	herma
wt	ctrl	green	51:wt:ctrl	n	473.214	289.013	0.610744822	hrde1	herma
wt	ctrl	green	52:wt:ctrl	n	441.767	207.885	0.470576118	hrde1	herma
wt	ctrl	green	53:wt:ctrl	n	455.049	268.347	0.589710119	hrde1	herma
wt	ctrl	green	54:wt:ctrl	n	485	264.621	0.545610309	hrde1	herma
wt	ctrl	green	55:wt:ctrl	y	423.584	228.77	0.540081778	hrde1	herma
wt	ctrl	green	56:wt:ctrl	n	481.77	281.251	0.583786869	hrde1	herma
wt	ctrl	green	57:wt:ctrl	n	459.582	252.313	0.549005401	hrde1	herma
wt	ctrl	green	58:wt:ctrl	n	451.477	264.433	0.58570647	hrde1	herma
wt	ctrl	green	59:wt:ctrl	n	436.11	251.003	0.575549747	hrde1	herma
wt	ctrl	green	60:wt:ctrl	n	403.684	211.724	0.524479543	hrde1	herma
wt	ctrl	green	61:wt:ctrl	n	460.658	216.549	0.470086268	hrde1	herma
wt	ctrl	green	62:wt:ctrl	n	424.349	200.764	0.473110576	hrde1	herma
wt	ctrl	green	63:wt:ctrl	n	462.076	232.098	0.502293995	hrde1	herma
wt	ctrl	green	64:wt:ctrl	n	426.269	227.748	0.534282343	hrde1	herma
wt	ctrl	green	65:wt:ctrl	n	430.839	203.296	0.471860718	hrde1	herma
wt	gfp	green	1:wt:gfp	n	384.171	220.689	0.574455125	hrde1	herma
wt	gfp	green	2:wt:gfp	n	229.563	87.919	0.382984192	hrde1	herma
wt	gfp	green	3:wt:gfp	n	413.085	246.806	0.597470254	hrde1	herma
wt	gfp	green	4:wt:gfp	n	314.639	174.285	0.553920525	hrde1	herma
wt	gfp	green	5:wt:gfp	n	341.317	199.255	0.583782818	hrde1	herma
wt	gfp	green	6:wt:gfp	n	265.188	128.679	0.485236889	hrde1	herma
wt	gfp	green	7:wt:gfp	n	460.927	285.558	0.619529774	hrde1	herma
wt	gfp	green	8:wt:gfp	n	415.766	231.265	0.556238365	hrde1	herma
wt	gfp	green	9:wt:gfp	n	291.284	140.342	0.481804699	hrde1	herma
wt	gfp	green	10:wt:gfp	n	420.255	266.568	0.634300603	hrde1	herma
wt	gfp	green	11:wt:gfp	n	232.539	97.182	0.417916995	hrde1	herma
wt	gfp	green	12:wt:gfp	n	348.16	173.188	0.49743796	hrde1	herma
wt	gfp	green	13:wt:gfp	n	323.237	172.647	0.534118928	hrde1	herma
wt	gfp	green	14:wt:gfp	n	342.035	193.484	0.565684798	hrde1	herma
wt	gfp	green	15:wt:gfp	n	266.656	124.781	0.467947468	hrde1	herma
wt	gfp	green	16:wt:gfp	n	361.271	180.303	0.499079638	hrde1	herma
wt	gfp	green	17:wt:gfp	n	385.2	229.984	0.597050883	hrde1	herma
wt	gfp	green	18:wt:gfp	n	335.928	181.265	0.539594794	hrde1	herma
wt	gfp	green	19:wt:gfp	n	358.535	189.278	0.527920566	hrde1	herma
wt	gfp	green	20:wt:gfp	n	232.149	80.352	0.346122533	hrde1	herma
wt	gfp	green	21:wt:gfp	n	376.8	200.529	0.53218949	hrde1	herma
wt	gfp	green	22:wt:gfp	n	309.529	127.538	0.412038937	hrde1	herma
wt	gfp	green	23:wt:gfp	n	272.631	142.065	0.521088944	hrde1	herma
wt	gfp	green	24:wt:gfp	n	307.241	149.616	0.486966258	hrde1	herma
wt	gfp	green	25:wt:gfp	n	408.683	247.996	0.606817509	hrde1	herma
wt	gfp	green	26:wt:gfp	n	199.727	78.997	0.395524891	hrde1	herma
wt	gfp	green	27:wt:gfp	n	314.65	148.003	0.470373431	hrde1	herma
wt	gfp	green	28:wt:gfp	n	314.729	148.91	0.473137207	hrde1	herma
wt	gfp	green	29:wt:gfp	n	298.475	133.146	0.446087612	hrde1	herma
wt	gfp	green	30:wt:gfp	n	323.319	166.916	0.516257937	hrde1	herma
wt	gfp	green	31:wt:gfp	n	361.546	175.74	0.486079226	hrde1	herma
wt	gfp	green	32:wt:gfp	n	243.092	102.904	0.423312984	hrde1	herma
wt	gfp	green	33:wt:gfp	n	218.024	86.238	0.39554361	hrde1	herma
wt	gfp	green	34:wt:gfp	n	344.303	196.466	0.570619483	hrde1	herma
wt	gfp	green	35:wt:gfp	n	268.83	107.088	0.398348399	hrde1	herma
wt	gfp	green	36:wt:gfp	n	530.435	299.95	0.565479276	hrde1	herma
wt	gfp	green	37:wt:gfp	n	339.676	144.117	0.424277841	hrde1	herma
wt	gfp	green	38:wt:gfp	n	257.052	113.973	0.443384996	hrde1	herma
wt	gfp	green	39:wt:gfp	n	255.304	101.032	0.395732147	hrde1	herma
wt	gfp	green	40:wt:gfp	n	262.49	137.775	0.524877138	hrde1	herma
wt	gfp	green	41:wt:gfp	n	257.007	100.745	0.391993214	hrde1	herma
wt	gfp	green	42:wt:gfp	n	264.694	108.884	0.411358021	hrde1	herma
wt	gfp	green	43:wt:gfp	n	472.219	271.552	0.575055218	hrde1	herma
wt	gfp	green	44:wt:gfp	n	228.866	95.341	0.416580008	hrde1	herma
wt	gfp	green	45:wt:gfp	n	335.601	175.237	0.522158754	hrde1	herma
wt	gfp	green	46:wt:gfp	n	391.734	182.33	0.465443388	hrde1	herma
wt	gfp	green	47:wt:gfp	n	439.082	273.537	0.622974752	hrde1	herma
wt	gfp	green	48:wt:gfp	y	283.403	138.75	0.489585502	hrde1	herma
wt	gfp	green	49:wt:gfp	n	298.946	133.643	0.447047293	hrde1	herma
wt	gfp	green	50:wt:gfp	n	389.582	214.786	0.55132424	hrde1	herma
wt	gfp	green	51:wt:gfp	n	342.252	157.815	0.461107605	hrde1	herma
wt	gfp	green	52:wt:gfp	n	206.979	89.26	0.43125148	hrde1	herma
wt	gfp	green	53:wt:gfp	n	404.677	208.578	0.51541847	hrde1	herma
wt	gfp	green	54:wt:gfp	n	397.933	218.487	0.54905474	hrde1	herma
wt	gfp	green	55:wt:gfp	n	450.179	223.541	0.496560257	hrde1	herma
wt	gfp	green	56:wt:gfp	n	333.409	174.547	0.52352216	hrde1	herma
wt	gfp	green	57:wt:gfp	n	399.625	191.417	0.478991555	hrde1	herma
wt	gfp	green	58:wt:gfp	n	294.992	118.726	0.402471931	hrde1	herma
wt	gfp	green	59:wt:gfp	n	303.214	135.099	0.445556604	hrde1	herma
wt	gfp	green	60:wt:gfp	n	304.322	155.495	0.510955501	hrde1	herma
wt	gfp	green	61:wt:gfp	n	329.916	137.012	0.41529359	hrde1	herma
wt	gfp	green	62:wt:gfp	n	225.763	85.315	0.377896289	hrde1	herma
wt	gfp	green	63:wt:gfp	n	296.018	133.993	0.452651528	hrde1	herma
wt	gfp	green	64:wt:gfp	n	438.138	237.227	0.541443563	hrde1	herma
wt	gfp	green	65:wt:gfp	n	194.057	69.383	0.35753928	hrde1	herma
wt	gfp	green	66:wt:gfp	n	229.861	78.042	0.339518231	hrde1	herma
wt	gfp	green	67:wt:gfp	n	401.834	227.527	0.566221375	hrde1	herma
tm1200	ctrl	green	1:tm1200:ctrl	n	501.009	271.918	0.542740749	hrde1	herma
tm1200	ctrl	green	2:tm1200:ctrl	n	524.897	277.032	0.527783546	hrde1	herma
tm1200	ctrl	green	3:tm1200:ctrl	n	341.429	186.944	0.547534041	hrde1	herma
tm1200	ctrl	green	4:tm1200:ctrl	n	472.187	228.357	0.483615601	hrde1	herma
tm1200	ctrl	green	5:tm1200:ctrl	n	450.66	266.871	0.592178139	hrde1	herma
tm1200	ctrl	green	6:tm1200:ctrl	n	475.916	267.101	0.561235596	hrde1	herma
tm1200	ctrl	green	7:tm1200:ctrl	n	435.403	232.749	0.534559936	hrde1	herma
tm1200	ctrl	green	8:tm1200:ctrl	y	406.646	234.423	0.576479296	hrde1	herma
tm1200	ctrl	green	9:tm1200:ctrl	n	457.63	272.417	0.595277845	hrde1	herma
tm1200	ctrl	green	10:tm1200:ctrl	n	485.964	292.914	0.602748352	hrde1	herma
tm1200	ctrl	green	11:tm1200:ctrl	n	460.815	288.946	0.62703254	hrde1	herma
tm1200	ctrl	green	12:tm1200:ctrl	n	499.955	298.924	0.597901811	hrde1	herma
tm1200	ctrl	green	13:tm1200:ctrl	n	363.743	185.737	0.510627009	hrde1	herma
tm1200	ctrl	green	14:tm1200:ctrl	n	443.062	227.843	0.514246313	hrde1	herma
tm1200	ctrl	green	15:tm1200:ctrl	n	443.896	204.777	0.461317516	hrde1	herma
tm1200	ctrl	green	16:tm1200:ctrl	n	446.811	236.511	0.529331194	hrde1	herma
tm1200	ctrl	green	17:tm1200:ctrl	n	528.333	306.716	0.580535382	hrde1	herma
tm1200	ctrl	green	18:tm1200:ctrl	n	452.946	272.434	0.601471257	hrde1	herma
tm1200	ctrl	green	19:tm1200:ctrl	n	409.943	230.606	0.562531864	hrde1	herma
tm1200	ctrl	green	20:tm1200:ctrl	n	413.659	220.507	0.533064674	hrde1	herma
tm1200	ctrl	green	21:tm1200:ctrl	n	443.301	229.278	0.517206142	hrde1	herma
tm1200	ctrl	green	22:tm1200:ctrl	n	362.081	179.131	0.494726318	hrde1	herma
tm1200	ctrl	green	23:tm1200:ctrl	n	429.012	230.434	0.537127167	hrde1	herma
tm1200	ctrl	green	24:tm1200:ctrl	n	457.008	241.315	0.528032332	hrde1	herma
tm1200	ctrl	green	25:tm1200:ctrl	n	394.182	223.669	0.567425707	hrde1	herma
tm1200	ctrl	green	26:tm1200:ctrl	n	403.205	217.791	0.540149552	hrde1	herma
tm1200	ctrl	green	27:tm1200:ctrl	n	415.944	242.505	0.583023195	hrde1	herma
tm1200	ctrl	green	28:tm1200:ctrl	n	435.926	209.026	0.479498814	hrde1	herma
tm1200	ctrl	green	29:tm1200:ctrl	n	497.389	241.357	0.485247965	hrde1	herma
tm1200	ctrl	green	30:tm1200:ctrl	n	390.196	195.655	0.501427488	hrde1	herma
tm1200	ctrl	green	31:tm1200:ctrl	n	433.772	211.379	0.48730439	hrde1	herma
tm1200	ctrl	green	32:tm1200:ctrl	n	453.77	279.939	0.616918263	hrde1	herma
tm1200	ctrl	green	33:tm1200:ctrl	n	448.546	255.571	0.569776567	hrde1	herma
tm1200	ctrl	green	34:tm1200:ctrl	n	366.435	178.474	0.487055003	hrde1	herma
tm1200	ctrl	green	35:tm1200:ctrl	n	389.729	195.388	0.501343241	hrde1	herma
tm1200	ctrl	green	36:tm1200:ctrl	n	452.584	236.034	0.521525286	hrde1	herma
tm1200	ctrl	green	37:tm1200:ctrl	n	351.487	157.859	0.449117606	hrde1	herma
tm1200	ctrl	green	38:tm1200:ctrl	n	466.99	266.076	0.569768089	hrde1	herma
tm1200	ctrl	green	39:tm1200:ctrl	n	499.003	288.504	0.578160853	hrde1	herma
tm1200	ctrl	green	40:tm1200:ctrl	n	473.668	226.784	0.478782607	hrde1	herma
tm1200	ctrl	green	41:tm1200:ctrl	n	499.444	251.599	0.503758179	hrde1	herma
tm1200	ctrl	green	42:tm1200:ctrl	n	473.814	243.713	0.514364286	hrde1	herma
tm1200	ctrl	green	43:tm1200:ctrl	n	443.624	252.483	0.569137378	hrde1	herma
tm1200	ctrl	green	44:tm1200:ctrl	n	414.253	188.409	0.45481626	hrde1	herma
tm1200	ctrl	green	45:tm1200:ctrl	n	416.021	218.036	0.524098543	hrde1	herma
tm1200	ctrl	green	46:tm1200:ctrl	n	463.274	225.246	0.486204708	hrde1	herma
tm1200	ctrl	green	47:tm1200:ctrl	n	458.404	268.238	0.585156325	hrde1	herma
tm1200	ctrl	green	48:tm1200:ctrl	n	477.346	303.551	0.635913991	hrde1	herma
tm1200	ctrl	green	49:tm1200:ctrl	n	468.497	240.85	0.514090805	hrde1	herma
tm1200	ctrl	green	50:tm1200:ctrl	n	487.348	265.81	0.545421342	hrde1	herma
tm1200	ctrl	green	51:tm1200:ctrl	n	422.908	219.139	0.518171801	hrde1	herma
tm1200	ctrl	green	52:tm1200:ctrl	n	418.182	230.115	0.550274761	hrde1	herma
tm1200	ctrl	green	53:tm1200:ctrl	n	424.755	238.298	0.561024591	hrde1	herma
tm1200	ctrl	green	54:tm1200:ctrl	n	442.867	201.998	0.456114364	hrde1	herma
tm1200	ctrl	green	55:tm1200:ctrl	n	379.317	189.773	0.500301858	hrde1	herma
tm1200	ctrl	green	56:tm1200:ctrl	n	455.632	248.017	0.544336219	hrde1	herma
tm1200	ctrl	green	57:tm1200:ctrl	n	439.189	203	0.462215584	hrde1	herma
tm1200	ctrl	green	58:tm1200:ctrl	n	495.182	263.398	0.531921597	hrde1	herma
tm1200	ctrl	green	59:tm1200:ctrl	n	395.101	194.015	0.491051655	hrde1	herma
tm1200	ctrl	green	60:tm1200:ctrl	n	405.213	208.647	0.514906975	hrde1	herma
tm1200	ctrl	green	61:tm1200:ctrl	n	479.842	269.266	0.561155547	hrde1	herma
tm1200	ctrl	green	62:tm1200:ctrl	n	418.306	231.297	0.552937323	hrde1	herma
tm1200	ctrl	green	63:tm1200:ctrl	n	527.039	279.425	0.530178981	hrde1	herma
tm1200	ctrl	green	64:tm1200:ctrl	n	414.008	203.924	0.49256053	hrde1	herma
tm1200	ctrl	green	65:tm1200:ctrl	n	486.994	241.228	0.495340805	hrde1	herma
tm1200	gfp	green	1:tm1200:gfp	n	421.589	179.464	0.425684731	hrde1	herma
tm1200	gfp	green	2:tm1200:gfp	n	325.253	140.161	0.430929154	hrde1	herma
tm1200	gfp	green	3:tm1200:gfp	n	447.622	245.384	0.548194682	hrde1	herma
tm1200	gfp	green	4:tm1200:gfp	n	343.359	144.284	0.420213246	hrde1	herma
tm1200	gfp	green	5:tm1200:gfp	n	468.925	209.306	0.446352828	hrde1	herma
tm1200	gfp	green	6:tm1200:gfp	n	489.998	247.874	0.505867371	hrde1	herma
tm1200	gfp	green	7:tm1200:gfp	n	448.881	240.062	0.534800983	hrde1	herma
tm1200	gfp	green	8:tm1200:gfp	n	407.261	196.848	0.483346061	hrde1	herma
tm1200	gfp	green	9:tm1200:gfp	n	442.706	230.766	0.521262418	hrde1	herma
tm1200	gfp	green	10:tm1200:gfp	n	433.534	206.991	0.477450442	hrde1	herma
tm1200	gfp	green	11:tm1200:gfp	n	472.518	251.089	0.531385048	hrde1	herma
tm1200	gfp	green	12:tm1200:gfp	n	424.903	207.203	0.487647769	hrde1	herma
tm1200	gfp	green	13:tm1200:gfp	n	393.256	176.898	0.449829119	hrde1	herma
tm1200	gfp	green	14:tm1200:gfp	n	373.613	199.653	0.53438451	hrde1	herma
tm1200	gfp	green	15:tm1200:gfp	n	365.254	189.2	0.517995696	hrde1	herma
tm1200	gfp	green	16:tm1200:gfp	n	465.787	278.644	0.598221934	hrde1	herma
tm1200	gfp	green	17:tm1200:gfp	n	503.637	273.01	0.542076932	hrde1	herma
tm1200	gfp	green	18:tm1200:gfp	n	340.104	145.5	0.427810317	hrde1	herma
tm1200	gfp	green	19:tm1200:gfp	n	441.459	253.845	0.575013761	hrde1	herma
tm1200	gfp	green	20:tm1200:gfp	y	395.783	223.242	0.564051513	hrde1	herma
tm1200	gfp	green	21:tm1200:gfp	n	405.837	225.722	0.556188815	hrde1	herma
tm1200	gfp	green	22:tm1200:gfp	n	457.519	198.574	0.434023505	hrde1	herma
tm1200	gfp	green	23:tm1200:gfp	n	446.958	242.043	0.541534104	hrde1	herma
tm1200	gfp	green	24:tm1200:gfp	n	424.851	238.262	0.560813085	hrde1	herma
tm1200	gfp	green	25:tm1200:gfp	n	376.571	170.477	0.452708785	hrde1	herma
tm1200	gfp	green	26:tm1200:gfp	n	452.149	250.819	0.554726429	hrde1	herma
tm1200	gfp	green	27:tm1200:gfp	n	413.052	227.03	0.549640239	hrde1	herma
tm1200	gfp	green	28:tm1200:gfp	n	472.289	285.354	0.604193619	hrde1	herma
tm1200	gfp	green	29:tm1200:gfp	n	460.136	268.093	0.582638611	hrde1	herma
tm1200	gfp	green	30:tm1200:gfp	n	351.218	189.882	0.540638578	hrde1	herma
tm1200	gfp	green	31:tm1200:gfp	n	425.441	245.654	0.577410264	hrde1	herma
tm1200	gfp	green	32:tm1200:gfp	n	464.125	231.842	0.499524912	hrde1	herma
tm1200	gfp	green	33:tm1200:gfp	n	460.37	270.641	0.587877142	hrde1	herma
tm1200	gfp	green	34:tm1200:gfp	n	405.224	232.602	0.57400845	hrde1	herma
tm1200	gfp	green	35:tm1200:gfp	n	367.572	191.985	0.522305834	hrde1	herma
tm1200	gfp	green	36:tm1200:gfp	n	402.252	223.239	0.554973002	hrde1	herma
tm1200	gfp	green	37:tm1200:gfp	n	417.966	242.958	0.581286516	hrde1	herma
tm1200	gfp	green	38:tm1200:gfp	n	444.295	252.139	0.567503573	hrde1	herma
tm1200	gfp	green	39:tm1200:gfp	n	453.976	253.054	0.557417132	hrde1	herma
tm1200	gfp	green	40:tm1200:gfp	n	387.351	216.544	0.559038185	hrde1	herma
tm1200	gfp	green	41:tm1200:gfp	n	499.069	294.055	0.589207104	hrde1	herma
tm1200	gfp	green	42:tm1200:gfp	n	389.472	206.462	0.530107427	hrde1	herma
tm1200	gfp	green	43:tm1200:gfp	n	545.514	286.754	0.52565837	hrde1	herma
tm1200	gfp	green	44:tm1200:gfp	n	408.545	214.623	0.52533503	hrde1	herma
tm1200	gfp	green	45:tm1200:gfp	n	456.893	247.952	0.542691615	hrde1	herma
tm1200	gfp	green	46:tm1200:gfp	n	416.415	252.669	0.60677209	hrde1	herma
tm1200	gfp	green	47:tm1200:gfp	n	396.66	215.26	0.54268139	hrde1	herma
tm1200	gfp	green	48:tm1200:gfp	n	502.92	249.744	0.496587927	hrde1	herma
tm1200	gfp	green	49:tm1200:gfp	n	369.914	185.608	0.501759869	hrde1	herma
tm1200	gfp	green	50:tm1200:gfp	n	502.451	316.36	0.629633536	hrde1	herma
tm1200	gfp	green	51:tm1200:gfp	n	425.868	196.249	0.460821193	hrde1	herma
tm1200	gfp	green	52:tm1200:gfp	n	453.476	266.369	0.58739382	hrde1	herma
tm1200	gfp	green	53:tm1200:gfp	n	389.391	154.088	0.395715361	hrde1	herma
tm1200	gfp	green	54:tm1200:gfp	n	427.178	260.613	0.610080575	hrde1	herma
tm1200	gfp	green	55:tm1200:gfp	n	427.755	231.518	0.541239728	hrde1	herma
tm1200	gfp	green	56:tm1200:gfp	n	442.581	271.338	0.613080995	hrde1	herma
tm1200	gfp	green	57:tm1200:gfp	n	427.123	258.651	0.60556561	hrde1	herma
tm1200	gfp	green	58:tm1200:gfp	n	477.785	258.572	0.541189029	hrde1	herma
tm1200	gfp	green	59:tm1200:gfp	n	350.584	191.88	0.547315337	hrde1	herma
tm1200	gfp	green	60:tm1200:gfp	n	473.541	278.538	0.5882025	hrde1	herma
tm1200	gfp	green	61:tm1200:gfp	n	413.836	214.038	0.517204883	hrde1	herma
tm1200	gfp	green	62:tm1200:gfp	n	355.845	179.311	0.50390198	hrde1	herma
wt	ctrl	red	1:wt:ctrl	n	250.451	131.734	0.525987119	hrde1	herma
wt	ctrl	red	2:wt:ctrl	n	240.228	130.32	0.54248464	hrde1	herma
wt	ctrl	red	3:wt:ctrl	n	251.782	142.234	0.564909326	hrde1	herma
wt	ctrl	red	4:wt:ctrl	n	239.041	124.856	0.522320439	hrde1	herma
wt	ctrl	red	5:wt:ctrl	n	252.653	133.5	0.528392697	hrde1	herma
wt	ctrl	red	6:wt:ctrl	n	244.222	132.364	0.541982295	hrde1	herma
wt	ctrl	red	7:wt:ctrl	n	254.186	136.263	0.536075944	hrde1	herma
wt	ctrl	red	8:wt:ctrl	n	240.62	127.492	0.529847893	hrde1	herma
wt	ctrl	red	9:wt:ctrl	n	233.264	120.084	0.514798683	hrde1	herma
wt	ctrl	red	10:wt:ctrl	n	239.109	123.987	0.518537571	hrde1	herma
wt	ctrl	red	11:wt:ctrl	n	231.851	118.227	0.509926634	hrde1	herma
wt	ctrl	red	12:wt:ctrl	n	234.795	124.643	0.530858834	hrde1	herma
wt	ctrl	red	13:wt:ctrl	n	260.643	138.652	0.531961342	hrde1	herma
wt	ctrl	red	14:wt:ctrl	n	239.793	117.845	0.491444704	hrde1	herma
wt	ctrl	red	15:wt:ctrl	n	240.066	132.867	0.553460298	hrde1	herma
wt	ctrl	red	16:wt:ctrl	n	239.671	132.156	0.551405886	hrde1	herma
wt	ctrl	red	17:wt:ctrl	n	249.547	148.402	0.59468557	hrde1	herma
wt	ctrl	red	18:wt:ctrl	n	258.494	132.541	0.512743042	hrde1	herma
wt	ctrl	red	19:wt:ctrl	n	244.085	137.876	0.564868796	hrde1	herma
wt	ctrl	red	20:wt:ctrl	n	243.722	135.59	0.556330573	hrde1	herma
wt	ctrl	red	21:wt:ctrl	n	238.168	121.528	0.510261664	hrde1	herma
wt	ctrl	red	22:wt:ctrl	n	248.848	135.885	0.546056227	hrde1	herma
wt	ctrl	red	23:wt:ctrl	n	233.876	124.922	0.534137748	hrde1	herma
wt	ctrl	red	24:wt:ctrl	n	240.871	126.366	0.524621063	hrde1	herma
wt	ctrl	red	25:wt:ctrl	n	279.821	165.459	0.591303012	hrde1	herma
wt	ctrl	red	26:wt:ctrl	n	223.701	107.658	0.481258466	hrde1	herma
wt	ctrl	red	27:wt:ctrl	n	228.774	111.823	0.488792433	hrde1	herma
wt	ctrl	red	28:wt:ctrl	n	240.16	129.628	0.539756829	hrde1	herma
wt	ctrl	red	29:wt:ctrl	n	228.3	116.679	0.51107753	hrde1	herma
wt	ctrl	red	30:wt:ctrl	n	264.206	129.316	0.489451413	hrde1	herma
wt	ctrl	red	31:wt:ctrl	n	233.469	123.377	0.528451315	hrde1	herma
wt	ctrl	red	32:wt:ctrl	n	240.649	129.602	0.538551999	hrde1	herma
wt	ctrl	red	33:wt:ctrl	n	244.881	135.142	0.55186805	hrde1	herma
wt	ctrl	red	34:wt:ctrl	n	242.683	141.148	0.581614699	hrde1	herma
wt	ctrl	red	35:wt:ctrl	n	243.673	135.135	0.554575189	hrde1	herma
wt	ctrl	red	36:wt:ctrl	n	238.713	133.918	0.561000029	hrde1	herma
wt	ctrl	red	37:wt:ctrl	n	247.919	131.645	0.531000044	hrde1	herma
wt	ctrl	red	38:wt:ctrl	n	236.554	123.213	0.520866272	hrde1	herma
wt	ctrl	red	39:wt:ctrl	n	234.876	115.681	0.492519457	hrde1	herma
wt	ctrl	red	40:wt:ctrl	n	231.357	116.6	0.503983022	hrde1	herma
wt	ctrl	red	41:wt:ctrl	n	230.022	116.774	0.507664484	hrde1	herma
wt	ctrl	red	42:wt:ctrl	n	221.377	112.318	0.507360747	hrde1	herma
wt	ctrl	red	43:wt:ctrl	n	245.531	129.938	0.529212197	hrde1	herma
wt	ctrl	red	44:wt:ctrl	n	244.357	136.535	0.558752154	hrde1	herma
wt	ctrl	red	45:wt:ctrl	n	243.199	127.044	0.522387016	hrde1	herma
wt	ctrl	red	46:wt:ctrl	n	237.987	116.795	0.4907621	hrde1	herma
wt	ctrl	red	47:wt:ctrl	n	226.058	114.758	0.50764848	hrde1	herma
wt	ctrl	red	48:wt:ctrl	n	234.503	122.79	0.523618035	hrde1	herma
wt	ctrl	red	49:wt:ctrl	n	237.763	110.103	0.46307878	hrde1	herma
wt	ctrl	red	50:wt:ctrl	n	250.738	132.062	0.526693202	hrde1	herma
wt	ctrl	red	51:wt:ctrl	n	254.371	137.42	0.540234539	hrde1	herma
wt	ctrl	red	52:wt:ctrl	n	238.615	124.22	0.520587557	hrde1	herma
wt	ctrl	red	53:wt:ctrl	n	230.577	121.771	0.528114253	hrde1	herma
wt	ctrl	red	54:wt:ctrl	n	237.151	129.369	0.545513196	hrde1	herma
wt	ctrl	red	55:wt:ctrl	y	231.456	122.61	0.529733513	hrde1	herma
wt	ctrl	red	56:wt:ctrl	n	234.915	125.041	0.532281889	hrde1	herma
wt	ctrl	red	57:wt:ctrl	n	225.562	127.254	0.564164177	hrde1	herma
wt	ctrl	red	58:wt:ctrl	n	241.171	115.986	0.48092847	hrde1	herma
wt	ctrl	red	59:wt:ctrl	n	230.812	112.717	0.488349826	hrde1	herma
wt	ctrl	red	60:wt:ctrl	n	236.341	119.487	0.505570341	hrde1	herma
wt	ctrl	red	61:wt:ctrl	n	234.665	116.314	0.49565977	hrde1	herma
wt	ctrl	red	62:wt:ctrl	n	245.036	126.483	0.516181296	hrde1	herma
wt	ctrl	red	63:wt:ctrl	n	244.544	125.237	0.512124607	hrde1	herma
wt	ctrl	red	64:wt:ctrl	n	238.253	115.168	0.483385309	hrde1	herma
wt	ctrl	red	65:wt:ctrl	n	247.747	113.838	0.45949295	hrde1	herma
wt	gfp	red	1:wt:gfp	n	257.047	152.712	0.594101468	hrde1	herma
wt	gfp	red	2:wt:gfp	n	220.039	107.021	0.48637287	hrde1	herma
wt	gfp	red	3:wt:gfp	n	238.753	131.436	0.55051036	hrde1	herma
wt	gfp	red	4:wt:gfp	n	249.281	151.86	0.609192036	hrde1	herma
wt	gfp	red	5:wt:gfp	n	236.969	132.538	0.559305226	hrde1	herma
wt	gfp	red	6:wt:gfp	n	236.667	135.956	0.574461163	hrde1	herma
wt	gfp	red	7:wt:gfp	n	248.235	145.56	0.586379842	hrde1	herma
wt	gfp	red	8:wt:gfp	n	239.805	133.459	0.556531348	hrde1	herma
wt	gfp	red	9:wt:gfp	n	237.497	131.321	0.552937511	hrde1	herma
wt	gfp	red	10:wt:gfp	n	250.655	142.629	0.569025154	hrde1	herma
wt	gfp	red	11:wt:gfp	n	228.957	113.71	0.496643475	hrde1	herma
wt	gfp	red	12:wt:gfp	n	233.442	124.816	0.534676708	hrde1	herma
wt	gfp	red	13:wt:gfp	n	247.604	140.819	0.568726676	hrde1	herma
wt	gfp	red	14:wt:gfp	n	244.357	135.679	0.555249082	hrde1	herma
wt	gfp	red	15:wt:gfp	n	260.272	154.941	0.595304143	hrde1	herma
wt	gfp	red	16:wt:gfp	n	239.148	125.919	0.526531687	hrde1	herma
wt	gfp	red	17:wt:gfp	n	237.483	145.016	0.610637393	hrde1	herma
wt	gfp	red	18:wt:gfp	n	242.897	121.346	0.49957801	hrde1	herma
wt	gfp	red	19:wt:gfp	n	244.858	117.001	0.47783205	hrde1	herma
wt	gfp	red	20:wt:gfp	n	231.802	115.95	0.500211387	hrde1	herma
wt	gfp	red	21:wt:gfp	n	245.922	130.422	0.530338888	hrde1	herma
wt	gfp	red	22:wt:gfp	n	250.161	138.264	0.552700061	hrde1	herma
wt	gfp	red	23:wt:gfp	n	231.741	123.288	0.532007716	hrde1	herma
wt	gfp	red	24:wt:gfp	n	243.095	137.892	0.567235032	hrde1	herma
wt	gfp	red	25:wt:gfp	n	243.822	143.929	0.590303582	hrde1	herma
wt	gfp	red	26:wt:gfp	n	234.755	125.675	0.53534536	hrde1	herma
wt	gfp	red	27:wt:gfp	n	224.135	106.87	0.476810851	hrde1	herma
wt	gfp	red	28:wt:gfp	n	237.39	131.442	0.553696449	hrde1	herma
wt	gfp	red	29:wt:gfp	n	240.522	132.247	0.549833279	hrde1	herma
wt	gfp	red	30:wt:gfp	n	240.954	137.598	0.571055056	hrde1	herma
wt	gfp	red	31:wt:gfp	n	238.155	128.827	0.540937625	hrde1	herma
wt	gfp	red	32:wt:gfp	n	248.739	140.973	0.56675069	hrde1	herma
wt	gfp	red	33:wt:gfp	n	229.5	110.694	0.482326797	hrde1	herma
wt	gfp	red	34:wt:gfp	n	242.596	141.199	0.582033504	hrde1	herma
wt	gfp	red	35:wt:gfp	n	276.395	176.395	0.638198954	hrde1	herma
wt	gfp	red	36:wt:gfp	n	245.856	119.845	0.487460139	hrde1	herma
wt	gfp	red	37:wt:gfp	n	244.901	129.489	0.528740185	hrde1	herma
wt	gfp	red	38:wt:gfp	n	232.934	117.95	0.50636661	hrde1	herma
wt	gfp	red	39:wt:gfp	n	234.529	116.71	0.497635687	hrde1	herma
wt	gfp	red	40:wt:gfp	n	250.415	140.712	0.561915221	hrde1	herma
wt	gfp	red	41:wt:gfp	n	250.166	137.825	0.55093418	hrde1	herma
wt	gfp	red	42:wt:gfp	n	240.37	122.115	0.508029288	hrde1	herma
wt	gfp	red	43:wt:gfp	n	235.621	138.181	0.586454518	hrde1	herma
wt	gfp	red	44:wt:gfp	n	247.883	143.001	0.576889097	hrde1	herma
wt	gfp	red	45:wt:gfp	n	231.818	115.596	0.498649803	hrde1	herma
wt	gfp	red	46:wt:gfp	n	248.263	145.839	0.587437516	hrde1	herma
wt	gfp	red	47:wt:gfp	n	241.108	131.057	0.543561392	hrde1	herma
wt	gfp	red	48:wt:gfp	y	239.749	136.347	0.568707273	hrde1	herma
wt	gfp	red	49:wt:gfp	n	256.173	146.656	0.572488123	hrde1	herma
wt	gfp	red	50:wt:gfp	n	250.959	143.897	0.573388482	hrde1	herma
wt	gfp	red	51:wt:gfp	n	247.096	141.804	0.573882216	hrde1	herma
wt	gfp	red	52:wt:gfp	n	244.879	140.782	0.574904341	hrde1	herma
wt	gfp	red	53:wt:gfp	n	270.159	161.168	0.596567207	hrde1	herma
wt	gfp	red	54:wt:gfp	n	239.09	124.628	0.521259777	hrde1	herma
wt	gfp	red	55:wt:gfp	n	250.514	137.261	0.547917482	hrde1	herma
wt	gfp	red	56:wt:gfp	n	229.706	111.453	0.485198471	hrde1	herma
wt	gfp	red	57:wt:gfp	n	240.746	133.22	0.553363296	hrde1	herma
wt	gfp	red	58:wt:gfp	n	243.758	132.017	0.54159043	hrde1	herma
wt	gfp	red	59:wt:gfp	n	234.293	129.315	0.551937104	hrde1	herma
wt	gfp	red	60:wt:gfp	n	247.802	136.455	0.550661415	hrde1	herma
wt	gfp	red	61:wt:gfp	n	237.725	123.944	0.521375539	hrde1	herma
wt	gfp	red	62:wt:gfp	n	226.081	118.062	0.522211066	hrde1	herma
wt	gfp	red	63:wt:gfp	n	245.3	140.979	0.57472075	hrde1	herma
wt	gfp	red	64:wt:gfp	n	234.766	106.605	0.454090456	hrde1	herma
wt	gfp	red	65:wt:gfp	n	234.322	117.208	0.500200579	hrde1	herma
wt	gfp	red	66:wt:gfp	n	265.967	129.424	0.486616761	hrde1	herma
wt	gfp	red	67:wt:gfp	n	240.612	133.823	0.556177581	hrde1	herma
tm1200	ctrl	red	1:tm1200:ctrl	n	253.045	127.719	0.504728408	hrde1	herma
tm1200	ctrl	red	2:tm1200:ctrl	n	257.685	132.134	0.512773347	hrde1	herma
tm1200	ctrl	red	3:tm1200:ctrl	n	245.619	124.95	0.508714717	hrde1	herma
tm1200	ctrl	red	4:tm1200:ctrl	n	248.719	125.498	0.504577455	hrde1	herma
tm1200	ctrl	red	5:tm1200:ctrl	n	242.761	121.663	0.501163696	hrde1	herma
tm1200	ctrl	red	6:tm1200:ctrl	n	242.877	128.366	0.528522668	hrde1	herma
tm1200	ctrl	red	7:tm1200:ctrl	n	234.642	122.112	0.520418339	hrde1	herma
tm1200	ctrl	red	8:tm1200:ctrl	y	236.917	124.804	0.526783642	hrde1	herma
tm1200	ctrl	red	9:tm1200:ctrl	n	262.257	145.605	0.555199671	hrde1	herma
tm1200	ctrl	red	10:tm1200:ctrl	n	249.942	128.271	0.513203063	hrde1	herma
tm1200	ctrl	red	11:tm1200:ctrl	n	244.253	136.213	0.557671758	hrde1	herma
tm1200	ctrl	red	12:tm1200:ctrl	n	254.965	128.546	0.504171161	hrde1	herma
tm1200	ctrl	red	13:tm1200:ctrl	n	250.385	139.554	0.557357669	hrde1	herma
tm1200	ctrl	red	14:tm1200:ctrl	n	241.165	113.489	0.470586528	hrde1	herma
tm1200	ctrl	red	15:tm1200:ctrl	n	257.09	128.283	0.498980902	hrde1	herma
tm1200	ctrl	red	16:tm1200:ctrl	n	239.008	116.121	0.485845662	hrde1	herma
tm1200	ctrl	red	17:tm1200:ctrl	n	246.323	134.193	0.544784693	hrde1	herma
tm1200	ctrl	red	18:tm1200:ctrl	n	242.266	134.165	0.553792113	hrde1	herma
tm1200	ctrl	red	19:tm1200:ctrl	n	238.092	129.405	0.543508392	hrde1	herma
tm1200	ctrl	red	20:tm1200:ctrl	n	237.766	116.68	0.490734588	hrde1	herma
tm1200	ctrl	red	21:tm1200:ctrl	n	244.913	119.149	0.486495204	hrde1	herma
tm1200	ctrl	red	22:tm1200:ctrl	n	247.812	137.241	0.553810953	hrde1	herma
tm1200	ctrl	red	23:tm1200:ctrl	n	218.911	103.259	0.471693976	hrde1	herma
tm1200	ctrl	red	24:tm1200:ctrl	n	247.762	117.702	0.475060744	hrde1	herma
tm1200	ctrl	red	25:tm1200:ctrl	n	241.591	130.474	0.540061509	hrde1	herma
tm1200	ctrl	red	26:tm1200:ctrl	n	238.818	123.112	0.515505531	hrde1	herma
tm1200	ctrl	red	27:tm1200:ctrl	n	233.637	123.453	0.528396615	hrde1	herma
tm1200	ctrl	red	28:tm1200:ctrl	n	232.854	105.411	0.452691386	hrde1	herma
tm1200	ctrl	red	29:tm1200:ctrl	n	240.386	113.66	0.472822877	hrde1	herma
tm1200	ctrl	red	30:tm1200:ctrl	n	256.2	122.758	0.479149102	hrde1	herma
tm1200	ctrl	red	31:tm1200:ctrl	n	255.991	115.752	0.452172147	hrde1	herma
tm1200	ctrl	red	32:tm1200:ctrl	n	245.621	125.172	0.509614406	hrde1	herma
[truncated: 1,657 more rows]
