# Supplementary material for: A genetic framework for RNAi inheritance in Caenorhabditis elegans
Source: EMBO Rep. 2025 Jul 7;26(16):4072–99. doi: 10.1038/s44319-025-00512-7 (PMC12373942; doi:10.1038/s44319-025-00512-7)
Supplement: Supplementary file 12 — Figure EV5 Source Data [file 44319_2025_512_MOESM12_ESM.zip › Figure_EV5/EV5E/F1_males_CV.csv]

genotype	RNAi	channel	id	image	mean	stddev	CV	gene	sex
wt	ctrl	green	1:wt:ctrl	n	386.045	262.671	0.680415496	wago1	male
wt	ctrl	green	2:wt:ctrl	n	266.829	117.844	0.441646148	wago1	male
wt	ctrl	green	3:wt:ctrl	n	294.811	107.954	0.366180366	wago1	male
wt	ctrl	green	4:wt:ctrl	n	314.776	185.462	0.589187232	wago1	male
wt	ctrl	green	5:wt:ctrl	n	299.346	120.298	0.401869409	wago1	male
wt	ctrl	green	6:wt:ctrl	n	334.758	160.903	0.480654682	wago1	male
wt	ctrl	green	7:wt:ctrl	n	349.787	195.106	0.557785166	wago1	male
wt	ctrl	green	8:wt:ctrl	n	285.77	125.366	0.438695454	wago1	male
wt	ctrl	green	9:wt:ctrl	n	343.199	218.008	0.635223296	wago1	male
wt	ctrl	green	10:wt:ctrl	n	305.482	137.29	0.449420915	wago1	male
wt	ctrl	green	11:wt:ctrl	n	269.924	98.625	0.365380626	wago1	male
wt	ctrl	green	12:wt:ctrl	n	404.348	253.921	0.627976397	wago1	male
wt	ctrl	green	13:wt:ctrl	n	289.575	112.619	0.388911336	wago1	male
wt	ctrl	green	14:wt:ctrl	n	375.135	193.309	0.515305157	wago1	male
wt	ctrl	green	15:wt:ctrl	n	206.719	74.978	0.362704928	wago1	male
wt	ctrl	green	16:wt:ctrl	n	291.732	112.998	0.387334951	wago1	male
wt	ctrl	green	17:wt:ctrl	n	294.93	128.437	0.435482996	wago1	male
wt	ctrl	green	18:wt:ctrl	n	295.795	113.524	0.383792829	wago1	male
wt	ctrl	green	19:wt:ctrl	n	317.376	154.66	0.487308429	wago1	male
wt	ctrl	green	20:wt:ctrl	n	275.823	111.935	0.40582185	wago1	male
wt	ctrl	green	21:wt:ctrl	n	282.881	120.719	0.42674835	wago1	male
wt	ctrl	green	22:wt:ctrl	n	293.284	125.974	0.429529057	wago1	male
wt	ctrl	green	23:wt:ctrl	n	267.75	112.641	0.420694678	wago1	male
wt	ctrl	green	24:wt:ctrl	n	291.097	136.454	0.468757837	wago1	male
wt	ctrl	green	25:wt:ctrl	n	277.97	104.357	0.375425406	wago1	male
wt	ctrl	green	26:wt:ctrl	n	283.051	117.993	0.416861272	wago1	male
wt	ctrl	green	27:wt:ctrl	n	281.42	108.764	0.386482837	wago1	male
wt	ctrl	green	28:wt:ctrl	n	258.564	100.237	0.387668044	wago1	male
wt	ctrl	green	29:wt:ctrl	n	299.733	123.286	0.411319408	wago1	male
wt	ctrl	green	30:wt:ctrl	n	387.519	274.682	0.708822019	wago1	male
wt	ctrl	green	31:wt:ctrl	n	271.174	128.343	0.473286525	wago1	male
wt	ctrl	green	32:wt:ctrl	n	256.461	104.97	0.409301999	wago1	male
wt	ctrl	green	33:wt:ctrl	n	332.348	167.369	0.503595629	wago1	male
wt	ctrl	green	34:wt:ctrl	n	259.991	103.315	0.39737914	wago1	male
wt	ctrl	green	35:wt:ctrl	n	258.571	95.317	0.368629893	wago1	male
wt	ctrl	green	36:wt:ctrl	n	333.595	181.694	0.544654446	wago1	male
wt	ctrl	green	37:wt:ctrl	n	314.788	157.499	0.500333558	wago1	male
wt	ctrl	green	38:wt:ctrl	n	324.362	155.769	0.480231963	wago1	male
wt	ctrl	green	39:wt:ctrl	n	264.668	95.541	0.360984328	wago1	male
wt	ctrl	green	40:wt:ctrl	n	385.301	218.564	0.567255211	wago1	male
wt	ctrl	green	41:wt:ctrl	n	326.61	216.535	0.662977251	wago1	male
wt	ctrl	green	42:wt:ctrl	n	412.462	292.428	0.708981676	wago1	male
wt	ctrl	green	43:wt:ctrl	n	275.368	111.321	0.404262659	wago1	male
wt	ctrl	green	44:wt:ctrl	n	339.996	189.974	0.558753632	wago1	male
wt	ctrl	green	45:wt:ctrl	n	266.178	89.971	0.338010655	wago1	male
wt	ctrl	green	46:wt:ctrl	n	291.722	131.76	0.451662885	wago1	male
wt	ctrl	green	47:wt:ctrl	n	387.244	269.12	0.694962349	wago1	male
wt	ctrl	green	48:wt:ctrl	n	328.773	146.869	0.446718557	wago1	male
wt	ctrl	green	49:wt:ctrl	n	249.574	85.694	0.343361087	wago1	male
wt	ctrl	green	50:wt:ctrl	n	236.316	78.247	0.331111732	wago1	male
wt	ctrl	green	51:wt:ctrl	n	325.248	175.182	0.538610537	wago1	male
wt	ctrl	green	52:wt:ctrl	n	273.769	111.046	0.405619336	wago1	male
wt	ctrl	green	53:wt:ctrl	n	341.616	172.265	0.504265023	wago1	male
wt	ctrl	green	54:wt:ctrl	n	340.555	233.662	0.686121185	wago1	male
wt	ctrl	green	55:wt:ctrl	n	282.25	122.21	0.432984942	wago1	male
wt	ctrl	green	56:wt:ctrl	n	269.61	97.361	0.361117911	wago1	male
wt	ctrl	green	57:wt:ctrl	n	277.475	97.286	0.350611767	wago1	male
wt	ctrl	green	58:wt:ctrl	n	290.782	120.77	0.415328322	wago1	male
wt	ctrl	green	59:wt:ctrl	n	274.825	123.811	0.450508505	wago1	male
wt	ctrl	green	60:wt:ctrl	n	290.117	108.565	0.374211094	wago1	male
wt	ctrl	green	61:wt:ctrl	n	298.284	176.418	0.591443054	wago1	male
wt	ctrl	green	62:wt:ctrl	n	275.032	122.201	0.444315571	wago1	male
wt	ctrl	green	63:wt:ctrl	n	306.671	156.346	0.509816709	wago1	male
wt	ctrl	green	64:wt:ctrl	n	374.937	298.479	0.796077741	wago1	male
wt	ctrl	green	65:wt:ctrl	n	239.022	97.603	0.408343165	wago1	male
wt	ctrl	green	66:wt:ctrl	n	260.068	95.074	0.365573619	wago1	male
wt	ctrl	green	67:wt:ctrl	n	302.024	136.193	0.450934363	wago1	male
wt	gfp	green	1:wt:gfp	n	158.964	39.494	0.248446189	wago1	male
wt	gfp	green	2:wt:gfp	n	148.274	31.206	0.210461713	wago1	male
wt	gfp	green	3:wt:gfp	n	122.378	10.18	0.083184886	wago1	male
wt	gfp	green	4:wt:gfp	n	178.605	48.707	0.272707931	wago1	male
wt	gfp	green	5:wt:gfp	n	191.603	72.468	0.378219548	wago1	male
wt	gfp	green	6:wt:gfp	n	136.819	20.481	0.149694121	wago1	male
wt	gfp	green	7:wt:gfp	n	229.266	84.921	0.37040381	wago1	male
wt	gfp	green	8:wt:gfp	n	248.217	116.664	0.470008098	wago1	male
wt	gfp	green	9:wt:gfp	n	266.738	137.553	0.515685804	wago1	male
wt	gfp	green	10:wt:gfp	n	146.895	31.607	0.215167296	wago1	male
wt	gfp	green	11:wt:gfp	n	132.668	19.371	0.146011095	wago1	male
wt	gfp	green	12:wt:gfp	n	177.886	48.857	0.27465343	wago1	male
wt	gfp	green	13:wt:gfp	n	176.879	54.709	0.309301839	wago1	male
wt	gfp	green	14:wt:gfp	n	181.122	49.274	0.272048674	wago1	male
wt	gfp	green	15:wt:gfp	n	155.409	39.291	0.252823196	wago1	male
wt	gfp	green	16:wt:gfp	n	126.742	10.659	0.084099983	wago1	male
wt	gfp	green	17:wt:gfp	n	207.864	79.779	0.383803833	wago1	male
wt	gfp	green	18:wt:gfp	n	182.437	54.645	0.299528056	wago1	male
wt	gfp	green	19:wt:gfp	n	143.893	28.301	0.196680867	wago1	male
wt	gfp	green	20:wt:gfp	n	181.675	68.29	0.375891014	wago1	male
wt	gfp	green	21:wt:gfp	n	144.417	31.557	0.218513056	wago1	male
wt	gfp	green	22:wt:gfp	n	267.651	115.347	0.430960467	wago1	male
wt	gfp	green	23:wt:gfp	n	141.87	23.362	0.164671883	wago1	male
wt	gfp	green	24:wt:gfp	n	173.037	56.161	0.324560643	wago1	male
wt	gfp	green	25:wt:gfp	n	199.007	61.879	0.310938811	wago1	male
wt	gfp	green	26:wt:gfp	n	146.727	31.919	0.217540057	wago1	male
wt	gfp	green	27:wt:gfp	n	240.356	85.117	0.354128876	wago1	male
wt	gfp	green	28:wt:gfp	n	206.112	70.449	0.341799604	wago1	male
wt	gfp	green	29:wt:gfp	n	203.421	77.37	0.380344212	wago1	male
wt	gfp	green	30:wt:gfp	n	149.83	38.751	0.258633118	wago1	male
wt	gfp	green	31:wt:gfp	n	153.742	36.331	0.236311483	wago1	male
wt	gfp	green	32:wt:gfp	n	187.219	65.745	0.351166281	wago1	male
wt	gfp	green	33:wt:gfp	n	239.371	108.073	0.45148744	wago1	male
wt	gfp	green	34:wt:gfp	n	184.816	55.696	0.30135919	wago1	male
wt	gfp	green	35:wt:gfp	n	124.123	12.241	0.098619917	wago1	male
wt	gfp	green	36:wt:gfp	n	140.142	24.483	0.174701374	wago1	male
wt	gfp	green	37:wt:gfp	n	196.785	74.982	0.38103514	wago1	male
wt	gfp	green	38:wt:gfp	n	251.303	120.432	0.479230252	wago1	male
wt	gfp	green	39:wt:gfp	n	181.53	50.19	0.276483226	wago1	male
wt	gfp	green	40:wt:gfp	n	158.376	37.161	0.234637824	wago1	male
wt	gfp	green	41:wt:gfp	n	225.482	83.645	0.370960875	wago1	male
wt	gfp	green	42:wt:gfp	n	219.836	78.335	0.356333812	wago1	male
wt	gfp	green	43:wt:gfp	n	155.782	34.627	0.222278569	wago1	male
wt	gfp	green	44:wt:gfp	n	244.258	102.716	0.420522562	wago1	male
wt	gfp	green	45:wt:gfp	n	238.177	109.492	0.459708536	wago1	male
wt	gfp	green	46:wt:gfp	n	150.823	31.937	0.211751523	wago1	male
wt	gfp	green	47:wt:gfp	n	181.81	49.986	0.274935372	wago1	male
wt	gfp	green	48:wt:gfp	n	152.355	33.732	0.221403958	wago1	male
wt	gfp	green	49:wt:gfp	n	128.588	10.057	0.078211031	wago1	male
wt	gfp	green	50:wt:gfp	n	167.372	35.409	0.211558684	wago1	male
wt	gfp	green	51:wt:gfp	n	135.432	14.74	0.108836907	wago1	male
wt	gfp	green	52:wt:gfp	n	186.726	51.663	0.276678127	wago1	male
wt	gfp	green	53:wt:gfp	n	164.77	43.264	0.26257207	wago1	male
wt	gfp	green	54:wt:gfp	n	150.324	27.903	0.185619063	wago1	male
wt	gfp	green	55:wt:gfp	n	139.387	20.059	0.143908686	wago1	male
wt	gfp	green	56:wt:gfp	n	157.177	30.632	0.194888565	wago1	male
wt	gfp	green	57:wt:gfp	n	138.393	18.37	0.132737927	wago1	male
wt	gfp	green	58:wt:gfp	n	161.824	38.393	0.237251582	wago1	male
wt	gfp	green	59:wt:gfp	n	181.327	45.582	0.251380103	wago1	male
wt	gfp	green	60:wt:gfp	n	152.28	26.975	0.177140793	wago1	male
wt	gfp	green	61:wt:gfp	n	129.127	13.117	0.101582163	wago1	male
wt	gfp	green	62:wt:gfp	n	146.282	20.77	0.141986027	wago1	male
wt	gfp	green	63:wt:gfp	n	180.959	43.664	0.241292226	wago1	male
wt	gfp	green	64:wt:gfp	n	184.742	50.428	0.272964459	wago1	male
wt	gfp	green	65:wt:gfp	n	208.973	70.649	0.338077168	wago1	male
wt	gfp	green	66:wt:gfp	n	267.201	92.677	0.346843762	wago1	male
wt	gfp	green	67:wt:gfp	n	131.033	14.04	0.107148581	wago1	male
wt	gfp	green	68:wt:gfp	n	170.698	41.086	0.240694091	wago1	male
wt	gfp	green	69:wt:gfp	n	197.88	62.841	0.317571255	wago1	male
ok1074	ctrl	green	1:ok1074:ctrl	n	300.951	96.09	0.319287857	wago1	male
ok1074	ctrl	green	2:ok1074:ctrl	n	374.243	169.807	0.453734606	wago1	male
ok1074	ctrl	green	3:ok1074:ctrl	n	357.35	135.954	0.380450539	wago1	male
ok1074	ctrl	green	4:ok1074:ctrl	n	463.725	266.432	0.574547415	wago1	male
ok1074	ctrl	green	5:ok1074:ctrl	n	299.397	119.16	0.39799998	wago1	male
ok1074	ctrl	green	6:ok1074:ctrl	n	315.654	111.21	0.352316144	wago1	male
ok1074	ctrl	green	7:ok1074:ctrl	n	383.677	170.411	0.444152243	wago1	male
ok1074	ctrl	green	8:ok1074:ctrl	n	326.854	146.942	0.449564637	wago1	male
ok1074	ctrl	green	9:ok1074:ctrl	n	326.282	113.122	0.346700094	wago1	male
ok1074	ctrl	green	10:ok1074:ctrl	n	307.038	101.925	0.331962168	wago1	male
ok1074	ctrl	green	11:ok1074:ctrl	n	303.965	120.046	0.394933627	wago1	male
ok1074	ctrl	green	12:ok1074:ctrl	n	367.458	164.932	0.448845854	wago1	male
ok1074	ctrl	green	13:ok1074:ctrl	n	324.078	137.803	0.425215535	wago1	male
ok1074	ctrl	green	14:ok1074:ctrl	n	399.514	264.861	0.662957994	wago1	male
ok1074	ctrl	green	15:ok1074:ctrl	n	286.537	114.234	0.398671027	wago1	male
ok1074	ctrl	green	16:ok1074:ctrl	n	373.411	175.992	0.471309094	wago1	male
ok1074	ctrl	green	17:ok1074:ctrl	n	350.474	160.09	0.456781387	wago1	male
ok1074	ctrl	green	18:ok1074:ctrl	n	328.428	133.381	0.406119454	wago1	male
ok1074	ctrl	green	19:ok1074:ctrl	n	269.141	97.856	0.363586373	wago1	male
ok1074	ctrl	green	20:ok1074:ctrl	n	323.185	113.536	0.351303433	wago1	male
ok1074	ctrl	green	21:ok1074:ctrl	n	339.118	141.735	0.417951863	wago1	male
ok1074	ctrl	green	22:ok1074:ctrl	n	332.569	122.298	0.367737221	wago1	male
ok1074	ctrl	green	23:ok1074:ctrl	n	363.636	137.332	0.377663378	wago1	male
ok1074	ctrl	green	24:ok1074:ctrl	n	377.729	133.895	0.35447371	wago1	male
ok1074	ctrl	green	25:ok1074:ctrl	n	366.227	149.282	0.407621503	wago1	male
ok1074	ctrl	green	26:ok1074:ctrl	n	341.026	129.344	0.379278999	wago1	male
ok1074	ctrl	green	27:ok1074:ctrl	n	304.081	89.302	0.293678329	wago1	male
ok1074	ctrl	green	28:ok1074:ctrl	n	342.329	137.404	0.401379959	wago1	male
ok1074	ctrl	green	29:ok1074:ctrl	n	373.885	184.67	0.493921928	wago1	male
ok1074	ctrl	green	30:ok1074:ctrl	n	358.103	174.674	0.487775863	wago1	male
ok1074	ctrl	green	31:ok1074:ctrl	n	276.192	111.813	0.404837939	wago1	male
ok1074	ctrl	green	32:ok1074:ctrl	n	305.134	125.281	0.410576992	wago1	male
ok1074	ctrl	green	33:ok1074:ctrl	n	325.52	143.609	0.441167977	wago1	male
ok1074	ctrl	green	34:ok1074:ctrl	n	335.183	190.399	0.568044919	wago1	male
ok1074	ctrl	green	35:ok1074:ctrl	n	334.057	130.569	0.390858446	wago1	male
ok1074	ctrl	green	36:ok1074:ctrl	n	317.879	117.972	0.371122345	wago1	male
ok1074	ctrl	green	37:ok1074:ctrl	n	310.985	136.658	0.439435986	wago1	male
ok1074	ctrl	green	38:ok1074:ctrl	n	313.775	113.373	0.361319417	wago1	male
ok1074	ctrl	green	39:ok1074:ctrl	n	335.111	148.834	0.444133436	wago1	male
ok1074	ctrl	green	40:ok1074:ctrl	n	309.401	114.415	0.369795185	wago1	male
ok1074	ctrl	green	41:ok1074:ctrl	n	303.172	102.276	0.337353054	wago1	male
ok1074	ctrl	green	42:ok1074:ctrl	n	282.659	99.475	0.351925819	wago1	male
ok1074	ctrl	green	43:ok1074:ctrl	n	269.778	90.202	0.334356397	wago1	male
ok1074	ctrl	green	44:ok1074:ctrl	n	286.527	111.535	0.389265235	wago1	male
ok1074	ctrl	green	45:ok1074:ctrl	n	321.695	146.386	0.455045929	wago1	male
ok1074	ctrl	green	46:ok1074:ctrl	n	277.057	96.163	0.347087422	wago1	male
ok1074	ctrl	green	47:ok1074:ctrl	n	323.763	126.388	0.39037197	wago1	male
ok1074	ctrl	green	48:ok1074:ctrl	n	287.593	114.207	0.397113282	wago1	male
ok1074	ctrl	green	49:ok1074:ctrl	n	320.404	141.034	0.440175528	wago1	male
ok1074	ctrl	green	50:ok1074:ctrl	n	399.768	270.718	0.677187769	wago1	male
ok1074	ctrl	green	51:ok1074:ctrl	n	286.589	112.694	0.393225141	wago1	male
ok1074	ctrl	green	52:ok1074:ctrl	n	449.044	320.493	0.713722931	wago1	male
ok1074	ctrl	green	53:ok1074:ctrl	n	296.295	115.11	0.38849795	wago1	male
ok1074	ctrl	green	54:ok1074:ctrl	n	304.377	125.737	0.413096259	wago1	male
ok1074	ctrl	green	55:ok1074:ctrl	n	291.983	113.346	0.388193833	wago1	male
ok1074	ctrl	green	56:ok1074:ctrl	n	424.493	265.449	0.625331866	wago1	male
ok1074	ctrl	green	57:ok1074:ctrl	n	304.855	118.138	0.387521937	wago1	male
ok1074	ctrl	green	58:ok1074:ctrl	n	329.622	122.75	0.37239626	wago1	male
ok1074	ctrl	green	59:ok1074:ctrl	n	350.851	177.095	0.50475843	wago1	male
ok1074	gfp	green	1:ok1074:gfp	n	218.79	62.055	0.283628137	wago1	male
ok1074	gfp	green	2:ok1074:gfp	n	283.622	105.583	0.372266608	wago1	male
ok1074	gfp	green	3:ok1074:gfp	n	274.707	113.705	0.413913734	wago1	male
ok1074	gfp	green	4:ok1074:gfp	n	201.596	69.802	0.346246949	wago1	male
ok1074	gfp	green	5:ok1074:gfp	n	174.878	47.06	0.269101888	wago1	male
ok1074	gfp	green	6:ok1074:gfp	n	193.604	53.039	0.273956117	wago1	male
ok1074	gfp	green	7:ok1074:gfp	n	264.492	108.91	0.411770488	wago1	male
ok1074	gfp	green	8:ok1074:gfp	n	183.14	45.208	0.246849405	wago1	male
ok1074	gfp	green	9:ok1074:gfp	n	163.579	35.835	0.219068462	wago1	male
ok1074	gfp	green	10:ok1074:gfp	n	269.574	123.489	0.45808943	wago1	male
ok1074	gfp	green	11:ok1074:gfp	n	202.477	55.578	0.274490436	wago1	male
ok1074	gfp	green	12:ok1074:gfp	n	218.21	67.435	0.309037166	wago1	male
ok1074	gfp	green	13:ok1074:gfp	n	245.615	87.599	0.35665167	wago1	male
ok1074	gfp	green	14:ok1074:gfp	n	204.299	55.896	0.27359899	wago1	male
ok1074	gfp	green	15:ok1074:gfp	n	177.457	44.736	0.252094874	wago1	male
ok1074	gfp	green	16:ok1074:gfp	n	225.996	73.382	0.324704862	wago1	male
ok1074	gfp	green	17:ok1074:gfp	n	187.813	44.907	0.239104854	wago1	male
ok1074	gfp	green	18:ok1074:gfp	n	148.544	22.133	0.148999623	wago1	male
ok1074	gfp	green	19:ok1074:gfp	n	223.663	72.684	0.32497105	wago1	male
ok1074	gfp	green	20:ok1074:gfp	n	216.695	71.353	0.329278479	wago1	male
ok1074	gfp	green	21:ok1074:gfp	n	292.674	127.34	0.435091604	wago1	male
ok1074	gfp	green	22:ok1074:gfp	n	195.864	47.458	0.24230078	wago1	male
ok1074	gfp	green	23:ok1074:gfp	n	284.827	109.569	0.384686143	wago1	male
ok1074	gfp	green	24:ok1074:gfp	n	262.489	95.047	0.362098983	wago1	male
ok1074	gfp	green	25:ok1074:gfp	n	198.501	74.077	0.373181999	wago1	male
ok1074	gfp	green	26:ok1074:gfp	n	243.391	71.274	0.292837451	wago1	male
ok1074	gfp	green	27:ok1074:gfp	n	202.511	57.12	0.282058752	wago1	male
ok1074	gfp	green	28:ok1074:gfp	n	161.883	35.829	0.221326514	wago1	male
ok1074	gfp	green	29:ok1074:gfp	n	250.481	105.827	0.422495119	wago1	male
ok1074	gfp	green	30:ok1074:gfp	n	323.518	150.715	0.465862796	wago1	male
ok1074	gfp	green	31:ok1074:gfp	n	182.877	42.273	0.231155367	wago1	male
ok1074	gfp	green	32:ok1074:gfp	n	140.456	18.364	0.130745572	wago1	male
ok1074	gfp	green	33:ok1074:gfp	n	145.978	25.23	0.172834263	wago1	male
ok1074	gfp	green	34:ok1074:gfp	n	173.241	44.143	0.254806888	wago1	male
ok1074	gfp	green	35:ok1074:gfp	n	341.751	207.584	0.607413	wago1	male
ok1074	gfp	green	36:ok1074:gfp	n	197.904	50.547	0.255411715	wago1	male
ok1074	gfp	green	37:ok1074:gfp	n	151.775	23.111	0.152271454	wago1	male
ok1074	gfp	green	38:ok1074:gfp	n	213.759	66.546	0.311313208	wago1	male
ok1074	gfp	green	39:ok1074:gfp	n	208.075	63.461	0.304990989	wago1	male
ok1074	gfp	green	40:ok1074:gfp	n	185.255	46.093	0.248808399	wago1	male
ok1074	gfp	green	41:ok1074:gfp	n	306.286	151.219	0.493718289	wago1	male
ok1074	gfp	green	42:ok1074:gfp	n	180.7	44.214	0.244681793	wago1	male
ok1074	gfp	green	43:ok1074:gfp	n	272.046	130.726	0.480529028	wago1	male
ok1074	gfp	green	44:ok1074:gfp	n	151.446	22.968	0.151658017	wago1	male
ok1074	gfp	green	45:ok1074:gfp	n	229.458	90.544	0.394599447	wago1	male
ok1074	gfp	green	46:ok1074:gfp	n	193.147	53.446	0.27671152	wago1	male
ok1074	gfp	green	47:ok1074:gfp	n	180.589	36.643	0.202908261	wago1	male
ok1074	gfp	green	48:ok1074:gfp	n	210.772	67.251	0.319069895	wago1	male
ok1074	gfp	green	49:ok1074:gfp	n	150.103	24.289	0.161815553	wago1	male
ok1074	gfp	green	50:ok1074:gfp	n	152.163	24.589	0.161596446	wago1	male
ok1074	gfp	green	51:ok1074:gfp	n	260.317	91.775	0.352550928	wago1	male
ok1074	gfp	green	52:ok1074:gfp	n	224.734	78.586	0.349684516	wago1	male
ok1074	gfp	green	53:ok1074:gfp	n	243.099	106.055	0.436262593	wago1	male
ok1074	gfp	green	54:ok1074:gfp	n	188.699	59.747	0.316625949	wago1	male
ok1074	gfp	green	55:ok1074:gfp	n	142.956	22.679	0.158643219	wago1	male
ok1074	gfp	green	56:ok1074:gfp	n	245.228	99.488	0.405695924	wago1	male
ok1074	gfp	green	57:ok1074:gfp	n	186.78	45.997	0.246262983	wago1	male
ok1074	gfp	green	58:ok1074:gfp	n	299.547	130.263	0.434866649	wago1	male
ok1074	gfp	green	59:ok1074:gfp	n	229.711	78.184	0.340358102	wago1	male
ok1074	gfp	green	60:ok1074:gfp	n	283.524	124.823	0.440255499	wago1	male
wt	ctrl	red	1:wt:ctrl	n	213.151	72.538	0.340312736	wago1	male
wt	ctrl	red	2:wt:ctrl	n	191.061	42.252	0.221144033	wago1	male
wt	ctrl	red	3:wt:ctrl	n	189.909	33.414	0.175947427	wago1	male
wt	ctrl	red	4:wt:ctrl	n	208.358	66.701	0.320126897	wago1	male
wt	ctrl	red	5:wt:ctrl	n	189.641	40.462	0.213361035	wago1	male
wt	ctrl	red	6:wt:ctrl	n	192.669	36.914	0.191592835	wago1	male
wt	ctrl	red	7:wt:ctrl	n	201.791	44.793	0.221977194	wago1	male
wt	ctrl	red	8:wt:ctrl	n	190.822	43.857	0.22983199	wago1	male
wt	ctrl	red	9:wt:ctrl	n	219.676	76.651	0.348927511	wago1	male
wt	ctrl	red	10:wt:ctrl	n	191.306	40.966	0.214138605	wago1	male
wt	ctrl	red	11:wt:ctrl	n	193.246	34.037	0.176133012	wago1	male
wt	ctrl	red	12:wt:ctrl	n	223.605	76.953	0.344147045	wago1	male
wt	ctrl	red	13:wt:ctrl	n	190.604	40.893	0.214544291	wago1	male
wt	ctrl	red	14:wt:ctrl	n	212.589	49.908	0.234762852	wago1	male
wt	ctrl	red	15:wt:ctrl	n	187.734	38.024	0.202541894	wago1	male
wt	ctrl	red	16:wt:ctrl	n	193.813	45.093	0.232662412	wago1	male
wt	ctrl	red	17:wt:ctrl	n	196.175	46.268	0.235850644	wago1	male
wt	ctrl	red	18:wt:ctrl	n	182.075	34.012	0.186802142	wago1	male
wt	ctrl	red	19:wt:ctrl	n	193.038	45.3	0.234668822	wago1	male
wt	ctrl	red	20:wt:ctrl	n	181.016	36.539	0.201855085	wago1	male
wt	ctrl	red	21:wt:ctrl	n	182.896	30.912	0.169014085	wago1	male
wt	ctrl	red	22:wt:ctrl	n	193.022	36.759	0.190439432	wago1	male
wt	ctrl	red	23:wt:ctrl	n	184.715	37.855	0.204937336	wago1	male
wt	ctrl	red	24:wt:ctrl	n	189.799	39.802	0.209706057	wago1	male
wt	ctrl	red	25:wt:ctrl	n	195.173	44.984	0.2304827	wago1	male
wt	ctrl	red	26:wt:ctrl	n	186.698	31.174	0.166975543	wago1	male
wt	ctrl	red	27:wt:ctrl	n	188.83	37.893	0.200672563	wago1	male
wt	ctrl	red	28:wt:ctrl	n	181.399	32.859	0.181142123	wago1	male
wt	ctrl	red	29:wt:ctrl	n	183.446	29.629	0.16151347	wago1	male
wt	ctrl	red	30:wt:ctrl	n	230.375	89.599	0.38892675	wago1	male
wt	ctrl	red	31:wt:ctrl	n	201.471	50.144	0.248889418	wago1	male
wt	ctrl	red	32:wt:ctrl	n	184.252	32.192	0.174717235	wago1	male
wt	ctrl	red	33:wt:ctrl	n	213.838	70.92	0.331652934	wago1	male
wt	ctrl	red	34:wt:ctrl	n	186.615	35.187	0.188553975	wago1	male
wt	ctrl	red	35:wt:ctrl	n	181.215	28.347	0.156427448	wago1	male
wt	ctrl	red	36:wt:ctrl	n	184.204	48.307	0.262247291	wago1	male
wt	ctrl	red	37:wt:ctrl	n	190.226	41.148	0.216311125	wago1	male
wt	ctrl	red	38:wt:ctrl	n	190.249	39.566	0.207969556	wago1	male
wt	ctrl	red	39:wt:ctrl	n	188.258	39.522	0.209935302	wago1	male
wt	ctrl	red	40:wt:ctrl	n	207.836	43.301	0.208342154	wago1	male
wt	ctrl	red	41:wt:ctrl	n	207.21	70.631	0.340866754	wago1	male
wt	ctrl	red	42:wt:ctrl	n	232.203	88.761	0.382256043	wago1	male
wt	ctrl	red	43:wt:ctrl	n	191.184	41.949	0.219416897	wago1	male
wt	ctrl	red	44:wt:ctrl	n	230.491	67.01	0.290727187	wago1	male
wt	ctrl	red	45:wt:ctrl	n	174.809	29.454	0.168492469	wago1	male
wt	ctrl	red	46:wt:ctrl	n	189.391	32.315	0.170625848	wago1	male
wt	ctrl	red	47:wt:ctrl	n	234.508	89.281	0.380716223	wago1	male
wt	ctrl	red	48:wt:ctrl	n	197.622	37.29	0.188693567	wago1	male
wt	ctrl	red	49:wt:ctrl	n	173.599	25.274	0.145588396	wago1	male
wt	ctrl	red	50:wt:ctrl	n	186.153	30.951	0.166266458	wago1	male
wt	ctrl	red	51:wt:ctrl	n	198.738	48.305	0.2430587	wago1	male
wt	ctrl	red	52:wt:ctrl	n	174.537	27.835	0.159479079	wago1	male
wt	ctrl	red	53:wt:ctrl	n	197.154	38.152	0.1935137	wago1	male
wt	ctrl	red	54:wt:ctrl	n	212.863	68.758	0.323015273	wago1	male
wt	ctrl	red	55:wt:ctrl	n	185.787	34.644	0.186471605	wago1	male
wt	ctrl	red	56:wt:ctrl	n	176.349	26.578	0.150712508	wago1	male
wt	ctrl	red	57:wt:ctrl	n	183.856	31.491	0.171280785	wago1	male
wt	ctrl	red	58:wt:ctrl	n	193.479	36.996	0.19121455	wago1	male
wt	ctrl	red	59:wt:ctrl	n	188.016	32.609	0.173437367	wago1	male
wt	ctrl	red	60:wt:ctrl	n	189.473	39.212	0.20695297	wago1	male
wt	ctrl	red	61:wt:ctrl	n	195.485	53.913	0.275790981	wago1	male
wt	ctrl	red	62:wt:ctrl	n	186.238	33.635	0.18060224	wago1	male
wt	ctrl	red	63:wt:ctrl	n	191.886	43.532	0.226863867	wago1	male
wt	ctrl	red	64:wt:ctrl	n	210.225	83.355	0.396503746	wago1	male
wt	ctrl	red	65:wt:ctrl	n	176.3	34.956	0.198275666	wago1	male
wt	ctrl	red	66:wt:ctrl	n	188.451	38.568	0.204657975	wago1	male
wt	ctrl	red	67:wt:ctrl	n	195.311	39.65	0.203009559	wago1	male
wt	gfp	red	1:wt:gfp	n	157.034	25.364	0.161519161	wago1	male
wt	gfp	red	2:wt:gfp	n	175.702	35.495	0.20201819	wago1	male
wt	gfp	red	3:wt:gfp	n	166.883	24.603	0.14742664	wago1	male
wt	gfp	red	4:wt:gfp	n	207.44	48.24	0.232549171	wago1	male
wt	gfp	red	5:wt:gfp	n	166.591	28.156	0.169012732	wago1	male
wt	gfp	red	6:wt:gfp	n	202.966	45.604	0.224687879	wago1	male
wt	gfp	red	7:wt:gfp	n	182.423	30.163	0.165346475	wago1	male
wt	gfp	red	8:wt:gfp	n	200.504	44.921	0.224040418	wago1	male
wt	gfp	red	9:wt:gfp	n	180.427	29.489	0.163440062	wago1	male
wt	gfp	red	10:wt:gfp	n	168.481	24.95	0.148087915	wago1	male
wt	gfp	red	11:wt:gfp	n	187.397	36.516	0.194859043	wago1	male
wt	gfp	red	12:wt:gfp	n	194.119	39.345	0.202684951	wago1	male
wt	gfp	red	13:wt:gfp	n	173.817	34.165	0.196557299	wago1	male
wt	gfp	red	14:wt:gfp	n	166.146	23.083	0.138932024	wago1	male
wt	gfp	red	15:wt:gfp	n	165.462	27.323	0.165131571	wago1	male
wt	gfp	red	16:wt:gfp	n	176.005	28.595	0.162466975	wago1	male
wt	gfp	red	17:wt:gfp	n	180.799	33.969	0.187882676	wago1	male
wt	gfp	red	18:wt:gfp	n	182.582	34.939	0.191360594	wago1	male
wt	gfp	red	19:wt:gfp	n	165.413	23.415	0.141554775	wago1	male
wt	gfp	red	20:wt:gfp	n	165.066	27.556	0.166939285	wago1	male
wt	gfp	red	21:wt:gfp	n	203.675	69.103	0.339280717	wago1	male
wt	gfp	red	22:wt:gfp	n	173.888	27.581	0.15861359	wago1	male
wt	gfp	red	23:wt:gfp	n	170.422	26.769	0.157074791	wago1	male
wt	gfp	red	24:wt:gfp	n	152.464	33.409	0.219127138	wago1	male
wt	gfp	red	25:wt:gfp	n	171.236	27.194	0.158810063	wago1	male
wt	gfp	red	26:wt:gfp	n	202.104	39.547	0.195676483	wago1	male
wt	gfp	red	27:wt:gfp	n	178.534	29.07	0.162826128	wago1	male
wt	gfp	red	28:wt:gfp	n	169.729	27.005	0.159106576	wago1	male
wt	gfp	red	29:wt:gfp	n	178.49	33.858	0.189691299	wago1	male
wt	gfp	red	30:wt:gfp	n	188.443	37.215	0.197486773	wago1	male
wt	gfp	red	31:wt:gfp	n	179.865	31.338	0.174230673	wago1	male
wt	gfp	red	32:wt:gfp	n	195.547	56.375	0.288293863	wago1	male
wt	gfp	red	33:wt:gfp	n	196.886	54.597	0.277302602	wago1	male
wt	gfp	red	34:wt:gfp	n	163.712	24.039	0.146837129	wago1	male
wt	gfp	red	35:wt:gfp	n	166.539	29.504	0.177159704	wago1	male
wt	gfp	red	36:wt:gfp	n	186.11	47.224	0.25374241	wago1	male
wt	gfp	red	37:wt:gfp	n	171.947	27.275	0.15862446	wago1	male
wt	gfp	red	38:wt:gfp	n	194.559	51.207	0.263195226	wago1	male
wt	gfp	red	39:wt:gfp	n	172.846	28.253	0.163457644	wago1	male
wt	gfp	red	40:wt:gfp	n	190.392	40.827	0.214436531	wago1	male
wt	gfp	red	41:wt:gfp	n	175.061	29.508	0.168558388	wago1	male
wt	gfp	red	42:wt:gfp	n	205.94	39.807	0.193294163	wago1	male
wt	gfp	red	43:wt:gfp	n	173.625	27.455	0.15812815	wago1	male
wt	gfp	red	44:wt:gfp	n	170.864	28.373	0.166056045	wago1	male
wt	gfp	red	45:wt:gfp	n	181.885	38.866	0.213684471	wago1	male
wt	gfp	red	46:wt:gfp	n	176.537	31.325	0.177441556	wago1	male
wt	gfp	red	47:wt:gfp	n	170.572	28.038	0.164376334	wago1	male
wt	gfp	red	48:wt:gfp	n	181.394	37.29	0.205574606	wago1	male
wt	gfp	red	49:wt:gfp	n	168.727	23.486	0.139195268	wago1	male
wt	gfp	red	50:wt:gfp	n	169.8	25.609	0.15081861	wago1	male
wt	gfp	red	51:wt:gfp	n	169.513	28.745	0.169574015	wago1	male
wt	gfp	red	52:wt:gfp	n	175.2	27.747	0.158373288	wago1	male
wt	gfp	red	53:wt:gfp	n	181.13	32.332	0.178501629	wago1	male
wt	gfp	red	54:wt:gfp	n	162.832	24.472	0.150289869	wago1	male
wt	gfp	red	55:wt:gfp	n	199.677	59.158	0.296268474	wago1	male
wt	gfp	red	56:wt:gfp	n	176.536	28.831	0.163315131	wago1	male
wt	gfp	red	57:wt:gfp	n	179.007	35.629	0.199036909	wago1	male
wt	gfp	red	58:wt:gfp	n	172.777	29.965	0.173431649	wago1	male
wt	gfp	red	59:wt:gfp	n	178.893	30.039	0.167916017	wago1	male
wt	gfp	red	60:wt:gfp	n	184.283	39.651	0.215163634	wago1	male
wt	gfp	red	61:wt:gfp	n	171.48	28.374	0.16546536	wago1	male
wt	gfp	red	62:wt:gfp	n	183.037	33.826	0.184804165	wago1	male
wt	gfp	red	63:wt:gfp	n	174.072	31.687	0.182033871	wago1	male
wt	gfp	red	64:wt:gfp	n	181.214	35.808	0.197600627	wago1	male
wt	gfp	red	65:wt:gfp	n	176.581	35.567	0.201420311	wago1	male
wt	gfp	red	66:wt:gfp	n	195.509	36.425	0.186308559	wago1	male
wt	gfp	red	67:wt:gfp	n	175.553	32.341	0.184223568	wago1	male
wt	gfp	red	68:wt:gfp	n	178.003	31.259	0.1756094	wago1	male
wt	gfp	red	69:wt:gfp	n	177.213	30.869	0.17419151	wago1	male
ok1074	ctrl	red	1:ok1074:ctrl	n	190.268	29.698	0.156085101	wago1	male
ok1074	ctrl	red	2:ok1074:ctrl	n	215.081	46.169	0.214658663	wago1	male
ok1074	ctrl	red	3:ok1074:ctrl	n	201.628	35.289	0.175020334	wago1	male
ok1074	ctrl	red	4:ok1074:ctrl	n	241.501	84.162	0.348495451	wago1	male
ok1074	ctrl	red	5:ok1074:ctrl	n	186.039	28.051	0.150780213	wago1	male
ok1074	ctrl	red	6:ok1074:ctrl	n	179.074	26.092	0.145705127	wago1	male
ok1074	ctrl	red	7:ok1074:ctrl	n	194.811	33.239	0.170621782	wago1	male
ok1074	ctrl	red	8:ok1074:ctrl	n	193.949	31.67	0.16329035	wago1	male
ok1074	ctrl	red	9:ok1074:ctrl	n	196.906	33.546	0.170365555	wago1	male
ok1074	ctrl	red	10:ok1074:ctrl	n	183.419	29.955	0.163314597	wago1	male
ok1074	ctrl	red	11:ok1074:ctrl	n	190.578	29.984	0.157331906	wago1	male
ok1074	ctrl	red	12:ok1074:ctrl	n	197.714	33.218	0.168010358	wago1	male
ok1074	ctrl	red	13:ok1074:ctrl	n	186.962	31.798	0.170077342	wago1	male
ok1074	ctrl	red	14:ok1074:ctrl	n	225.684	75.483	0.334463232	wago1	male
ok1074	ctrl	red	15:ok1074:ctrl	n	179.103	28.17	0.157283798	wago1	male
ok1074	ctrl	red	16:ok1074:ctrl	n	204.056	38.182	0.187115302	wago1	male
ok1074	ctrl	red	17:ok1074:ctrl	n	200.549	34.363	0.171344659	wago1	male
ok1074	ctrl	red	18:ok1074:ctrl	n	198.617	33.34	0.167860757	wago1	male
ok1074	ctrl	red	19:ok1074:ctrl	n	182.349	27.644	0.151599406	wago1	male
ok1074	ctrl	red	20:ok1074:ctrl	n	193.53	31.843	0.164537798	wago1	male
ok1074	ctrl	red	21:ok1074:ctrl	n	185.504	31.376	0.16913921	wago1	male
ok1074	ctrl	red	22:ok1074:ctrl	n	191.52	31.111	0.162442565	wago1	male
ok1074	ctrl	red	23:ok1074:ctrl	n	193.898	31.327	0.161564328	wago1	male
ok1074	ctrl	red	24:ok1074:ctrl	n	186.5	27.774	0.148922252	wago1	male
ok1074	ctrl	red	25:ok1074:ctrl	n	204.736	36.042	0.176041341	wago1	male
ok1074	ctrl	red	26:ok1074:ctrl	n	189.469	31.169	0.164507123	wago1	male
ok1074	ctrl	red	27:ok1074:ctrl	n	180.075	25.715	0.14280161	wago1	male
ok1074	ctrl	red	28:ok1074:ctrl	n	186.035	29.81	0.160238665	wago1	male
ok1074	ctrl	red	29:ok1074:ctrl	n	181.194	29.193	0.161114606	wago1	male
ok1074	ctrl	red	30:ok1074:ctrl	n	205.976	57.104	0.277236183	wago1	male
ok1074	ctrl	red	31:ok1074:ctrl	n	168.279	25.138	0.14938287	wago1	male
ok1074	ctrl	red	32:ok1074:ctrl	n	172.362	26.943	0.156316357	wago1	male
ok1074	ctrl	red	33:ok1074:ctrl	n	172.191	30.868	0.179266048	wago1	male
ok1074	ctrl	red	34:ok1074:ctrl	n	210.558	72.268	0.343221345	wago1	male
ok1074	ctrl	red	35:ok1074:ctrl	n	186.453	31.883	0.170997517	wago1	male
ok1074	ctrl	red	36:ok1074:ctrl	n	186.939	39.161	0.209485447	wago1	male
ok1074	ctrl	red	37:ok1074:ctrl	n	192.279	36.141	0.187961244	wago1	male
ok1074	ctrl	red	38:ok1074:ctrl	n	179.493	31.174	0.173678082	wago1	male
ok1074	ctrl	red	39:ok1074:ctrl	n	181.065	29.791	0.164532074	wago1	male
ok1074	ctrl	red	40:ok1074:ctrl	n	190.516	38.353	0.201311176	wago1	male
ok1074	ctrl	red	41:ok1074:ctrl	n	187.841	37.286	0.198497666	wago1	male
ok1074	ctrl	red	42:ok1074:ctrl	n	173.219	27.053	0.156178017	wago1	male
ok1074	ctrl	red	43:ok1074:ctrl	n	165.994	23.447	0.141252093	wago1	male
ok1074	ctrl	red	44:ok1074:ctrl	n	173.361	25.814	0.148903156	wago1	male
ok1074	ctrl	red	45:ok1074:ctrl	n	197.775	35.045	0.177196309	wago1	male
ok1074	ctrl	red	46:ok1074:ctrl	n	181.886	33.787	0.185759212	wago1	male
ok1074	ctrl	red	47:ok1074:ctrl	n	182.836	33.569	0.183601698	wago1	male
ok1074	ctrl	red	48:ok1074:ctrl	n	182.645	30.98	0.169618659	wago1	male
ok1074	ctrl	red	49:ok1074:ctrl	n	185.612	32.245	0.173722604	wago1	male
ok1074	ctrl	red	50:ok1074:ctrl	n	227.002	86.668	0.381793993	wago1	male
ok1074	ctrl	red	51:ok1074:ctrl	n	168.046	24.26	0.144365233	wago1	male
ok1074	ctrl	red	52:ok1074:ctrl	n	232.015	86.914	0.37460509	wago1	male
ok1074	ctrl	red	53:ok1074:ctrl	n	184.405	32.657	0.177093897	wago1	male
ok1074	ctrl	red	54:ok1074:ctrl	n	178.066	29.173	0.163832512	wago1	male
ok1074	ctrl	red	55:ok1074:ctrl	n	183.092	31.856	0.173989033	wago1	male
ok1074	ctrl	red	56:ok1074:ctrl	n	231.618	82.799	0.357480852	wago1	male
ok1074	ctrl	red	57:ok1074:ctrl	n	192.963	35.102	0.181910522	wago1	male
ok1074	ctrl	red	58:ok1074:ctrl	n	192.644	37.994	0.197223895	wago1	male
ok1074	ctrl	red	59:ok1074:ctrl	n	184.21	37.091	0.201351718	wago1	male
ok1074	gfp	red	1:ok1074:gfp	n	183.811	34.788	0.18925962	wago1	male
ok1074	gfp	red	2:ok1074:gfp	n	185.003	31.539	0.170478317	wago1	male
ok1074	gfp	red	3:ok1074:gfp	n	188.239	34.278	0.18209829	wago1	male
ok1074	gfp	red	4:ok1074:gfp	n	194.368	45.508	0.234133191	wago1	male
ok1074	gfp	red	5:ok1074:gfp	n	180.564	36.975	0.204775038	wago1	male
ok1074	gfp	red	6:ok1074:gfp	n	198.686	41.626	0.209506457	wago1	male
ok1074	gfp	red	7:ok1074:gfp	n	181.988	30.746	0.168945205	wago1	male
ok1074	gfp	red	8:ok1074:gfp	n	201.969	40.457	0.200312919	wago1	male
ok1074	gfp	red	9:ok1074:gfp	n	189.33	36.218	0.191295621	wago1	male
ok1074	gfp	red	10:ok1074:gfp	n	198.027	53.653	0.270937801	wago1	male
ok1074	gfp	red	11:ok1074:gfp	n	194.074	38.872	0.200294733	wago1	male
ok1074	gfp	red	12:ok1074:gfp	n	179.892	28.698	0.159529051	wago1	male
ok1074	gfp	red	13:ok1074:gfp	n	183.026	28.582	0.156163605	wago1	male
ok1074	gfp	red	14:ok1074:gfp	n	173.632	27.42	0.157920199	wago1	male
ok1074	gfp	red	15:ok1074:gfp	n	179.287	34.875	0.194520517	wago1	male
ok1074	gfp	red	16:ok1074:gfp	n	191.957	41.788	0.217694588	wago1	male
ok1074	gfp	red	17:ok1074:gfp	n	186.802	33.847	0.18119185	wago1	male
ok1074	gfp	red	18:ok1074:gfp	n	181.916	37.826	0.207931133	wago1	male
ok1074	gfp	red	19:ok1074:gfp	n	223.775	59.874	0.267563401	wago1	male
ok1074	gfp	red	20:ok1074:gfp	n	208.774	50.607	0.242400874	wago1	male
ok1074	gfp	red	21:ok1074:gfp	n	188.247	34.534	0.183450467	wago1	male
ok1074	gfp	red	22:ok1074:gfp	n	185.114	31.262	0.168879717	wago1	male
ok1074	gfp	red	23:ok1074:gfp	n	177.8	29.286	0.164713161	wago1	male
ok1074	gfp	red	24:ok1074:gfp	n	176.45	28.272	0.160226693	wago1	male
ok1074	gfp	red	25:ok1074:gfp	n	231.693	94.213	0.406628599	wago1	male
ok1074	gfp	red	26:ok1074:gfp	n	197.642	39.501	0.199861365	wago1	male
ok1074	gfp	red	27:ok1074:gfp	n	221.106	75.828	0.342948631	wago1	male
ok1074	gfp	red	28:ok1074:gfp	n	184.957	33.107	0.178998362	wago1	male
ok1074	gfp	red	29:ok1074:gfp	n	181.326	33.553	0.18504241	wago1	male
ok1074	gfp	red	30:ok1074:gfp	n	188.262	33.842	0.179760122	wago1	male
ok1074	gfp	red	31:ok1074:gfp	n	178.635	31.542	0.17657234	wago1	male
ok1074	gfp	red	32:ok1074:gfp	n	188.937	32.229	0.17058067	wago1	male
ok1074	gfp	red	33:ok1074:gfp	n	204.235	49.875	0.244203981	wago1	male
ok1074	gfp	red	34:ok1074:gfp	n	186.981	32.259	0.172525551	wago1	male
ok1074	gfp	red	35:ok1074:gfp	n	211.179	74.861	0.35449074	wago1	male
ok1074	gfp	red	36:ok1074:gfp	n	184.634	35.93	0.194601211	wago1	male
ok1074	gfp	red	37:ok1074:gfp	n	169.788	25.703	0.151382901	wago1	male
ok1074	gfp	red	38:ok1074:gfp	n	191.108	40.308	0.210917387	wago1	male
ok1074	gfp	red	39:ok1074:gfp	n	172.974	29.478	0.170418676	wago1	male
ok1074	gfp	red	40:ok1074:gfp	n	186.068	35.907	0.192977836	wago1	male
ok1074	gfp	red	41:ok1074:gfp	n	211.814	58.473	0.27605824	wago1	male
ok1074	gfp	red	42:ok1074:gfp	n	182.479	34.953	0.191545329	wago1	male
ok1074	gfp	red	43:ok1074:gfp	n	205.128	58.452	0.284953785	wago1	male
ok1074	gfp	red	44:ok1074:gfp	n	186.423	34.922	0.187326671	wago1	male
ok1074	gfp	red	45:ok1074:gfp	n	213.053	69.894	0.328059215	wago1	male
ok1074	gfp	red	46:ok1074:gfp	n	205.125	46.98	0.229031079	wago1	male
ok1074	gfp	red	47:ok1074:gfp	n	180.186	30.662	0.170168604	wago1	male
ok1074	gfp	red	48:ok1074:gfp	n	188.215	34.599	0.183827006	wago1	male
ok1074	gfp	red	49:ok1074:gfp	n	182.004	33.591	0.184561878	wago1	male
ok1074	gfp	red	50:ok1074:gfp	n	186.165	31.209	0.167641608	wago1	male
ok1074	gfp	red	51:ok1074:gfp	n	179.591	29.28	0.163037123	wago1	male
ok1074	gfp	red	52:ok1074:gfp	n	179.826	31.389	0.174552067	wago1	male
ok1074	gfp	red	53:ok1074:gfp	n	215.067	74.706	0.34736152	wago1	male
ok1074	gfp	red	54:ok1074:gfp	n	186.951	35.808	0.19153682	wago1	male
ok1074	gfp	red	55:ok1074:gfp	n	169.52	26.882	0.158577159	wago1	male
ok1074	gfp	red	56:ok1074:gfp	n	179.312	28.942	0.161405818	wago1	male
ok1074	gfp	red	57:ok1074:gfp	n	188.934	33.726	0.17850678	wago1	male
ok1074	gfp	red	58:ok1074:gfp	n	192.525	35.858	0.186251136	wago1	male
ok1074	gfp	red	59:ok1074:gfp	n	176.71	30.064	0.170131854	wago1	male
ok1074	gfp	red	60:ok1074:gfp	n	191.837	35.807	0.186653253	wago1	male
pk1673	ctrl	green	1:pk1673:ctrl	n	302.674	131.591	0.434761493	wago3	male
pk1673	ctrl	green	2:pk1673:ctrl	n	304.79	134.602	0.4416221	wago3	male
pk1673	ctrl	green	3:pk1673:ctrl	n	289.024	108.542	0.375546667	wago3	male
pk1673	ctrl	green	4:pk1673:ctrl	n	281.147	116.549	0.414548261	wago3	male
pk1673	ctrl	green	5:pk1673:ctrl	n	323.126	136.055	0.421058658	wago3	male
pk1673	ctrl	green	6:pk1673:ctrl	n	277.627	102.261	0.368339535	wago3	male
pk1673	ctrl	green	7:pk1673:ctrl	n	319.577	114.027	0.356806028	wago3	male
pk1673	ctrl	green	8:pk1673:ctrl	n	292.639	115.514	0.394732076	wago3	male
pk1673	ctrl	green	9:pk1673:ctrl	n	259.447	98.062	0.377965442	wago3	male
pk1673	ctrl	green	10:pk1673:ctrl	n	285.177	165.994	0.582073589	wago3	male
pk1673	ctrl	green	11:pk1673:ctrl	n	303.293	130.868	0.431490341	wago3	male
pk1673	ctrl	green	12:pk1673:ctrl	n	292.562	128.084	0.437801218	wago3	male
pk1673	ctrl	green	13:pk1673:ctrl	n	284.863	115.537	0.405587949	wago3	male
pk1673	ctrl	green	14:pk1673:ctrl	n	285.182	132.516	0.464671683	wago3	male
pk1673	ctrl	green	15:pk1673:ctrl	n	330.556	146.434	0.442993018	wago3	male
pk1673	ctrl	green	16:pk1673:ctrl	n	316.579	142.946	0.451533425	wago3	male
pk1673	ctrl	green	17:pk1673:ctrl	n	267.576	96.907	0.362166263	wago3	male
pk1673	ctrl	green	18:pk1673:ctrl	n	314.191	127.767	0.406653914	wago3	male
pk1673	ctrl	green	19:pk1673:ctrl	n	300.481	136.54	0.454404771	wago3	male
pk1673	ctrl	green	20:pk1673:ctrl	n	314.514	179.779	0.571608895	wago3	male
pk1673	ctrl	green	21:pk1673:ctrl	n	294.005	121.983	0.414901107	wago3	male
pk1673	ctrl	green	22:pk1673:ctrl	n	304.269	201.34	0.661717099	wago3	male
pk1673	ctrl	green	23:pk1673:ctrl	n	293.796	120.688	0.410788438	wago3	male
pk1673	ctrl	green	24:pk1673:ctrl	n	299.971	146.405	0.488063846	wago3	male
pk1673	ctrl	green	25:pk1673:ctrl	n	307.025	165.094	0.537721684	wago3	male
pk1673	ctrl	green	26:pk1673:ctrl	n	276.272	119.159	0.431310448	wago3	male
pk1673	ctrl	green	27:pk1673:ctrl	n	276.764	122.625	0.443067017	wago3	male
pk1673	ctrl	green	28:pk1673:ctrl	n	363.251	228.793	0.629848232	wago3	male
pk1673	ctrl	green	29:pk1673:ctrl	n	328.025	174.587	0.532236872	wago3	male
pk1673	ctrl	green	30:pk1673:ctrl	n	311.025	143.78	0.462277952	wago3	male
pk1673	ctrl	green	31:pk1673:ctrl	n	245.948	98.043	0.398633044	wago3	male
pk1673	ctrl	green	32:pk1673:ctrl	n	277.117	104.168	0.375898989	wago3	male
pk1673	ctrl	green	33:pk1673:ctrl	n	256.18	106.076	0.414068233	wago3	male
pk1673	ctrl	green	34:pk1673:ctrl	n	315.81	163.156	0.516627086	wago3	male
pk1673	ctrl	green	35:pk1673:ctrl	n	296.923	135.299	0.455670325	wago3	male
pk1673	ctrl	green	36:pk1673:ctrl	n	261.708	100.782	0.38509331	wago3	male
pk1673	ctrl	green	37:pk1673:ctrl	n	347.569	167.203	0.481064192	wago3	male
pk1673	ctrl	green	38:pk1673:ctrl	n	286.953	124.819	0.434980641	wago3	male
pk1673	ctrl	green	39:pk1673:ctrl	n	317.075	126.524	0.399034929	wago3	male
pk1673	ctrl	green	40:pk1673:ctrl	n	262.078	85.446	0.326032708	wago3	male
pk1673	ctrl	green	41:pk1673:ctrl	n	292.268	128.41	0.439357028	wago3	male
pk1673	ctrl	green	42:pk1673:ctrl	n	282.684	120.91	0.427721413	wago3	male
pk1673	ctrl	green	43:pk1673:ctrl	n	298.999	145.245	0.485770855	wago3	male
pk1673	ctrl	green	44:pk1673:ctrl	n	328.831	163.203	0.496312696	wago3	male
pk1673	ctrl	green	45:pk1673:ctrl	n	275.611	111.761	0.405502683	wago3	male
pk1673	ctrl	green	46:pk1673:ctrl	n	285.969	127.573	0.446107795	wago3	male
pk1673	ctrl	green	47:pk1673:ctrl	n	281.137	136.151	0.48428702	wago3	male
pk1673	ctrl	green	48:pk1673:ctrl	n	266.536	110.396	0.414187952	wago3	male
pk1673	ctrl	green	49:pk1673:ctrl	n	265.463	103.999	0.391764577	wago3	male
pk1673	ctrl	green	50:pk1673:ctrl	n	241.773	105.478	0.436268731	wago3	male
pk1673	ctrl	green	51:pk1673:ctrl	n	269.912	110.981	0.411174753	wago3	male
pk1673	ctrl	green	52:pk1673:ctrl	n	333.944	222.73	0.666968114	wago3	male
pk1673	ctrl	green	53:pk1673:ctrl	n	266.606	112.55	0.422158541	wago3	male
pk1673	ctrl	green	54:pk1673:ctrl	n	313.941	146.596	0.466953982	wago3	male
pk1673	ctrl	green	55:pk1673:ctrl	n	313.93	141.341	0.450230943	wago3	male
pk1673	ctrl	green	56:pk1673:ctrl	n	292.035	109.992	0.376639786	wago3	male
pk1673	ctrl	green	57:pk1673:ctrl	n	289.432	126.159	0.435884767	wago3	male
pk1673	ctrl	green	58:pk1673:ctrl	n	365.838	205.611	0.562027455	wago3	male
pk1673	ctrl	green	59:pk1673:ctrl	n	275.591	106.759	0.387382026	wago3	male
pk1673	ctrl	green	60:pk1673:ctrl	n	286.566	109.56	0.382320303	wago3	male
pk1673	ctrl	green	61:pk1673:ctrl	n	266.93	104.286	0.390686697	wago3	male
pk1673	ctrl	green	62:pk1673:ctrl	n	296.432	131.484	0.443555352	wago3	male
pk1673	ctrl	green	63:pk1673:ctrl	n	344.809	179.009	0.519154082	wago3	male
pk1673	ctrl	green	64:pk1673:ctrl	n	286.397	124.689	0.435371181	wago3	male
pk1673	ctrl	green	65:pk1673:ctrl	n	276.953	122.956	0.443959805	wago3	male
pk1673	ctrl	green	66:pk1673:ctrl	n	288.022	121.579	0.422117061	wago3	male
pk1673	ctrl	green	67:pk1673:ctrl	n	333.015	208.52	0.626157981	wago3	male
pk1673	ctrl	green	68:pk1673:ctrl	n	285.052	114.339	0.401116288	wago3	male
pk1673	ctrl	green	69:pk1673:ctrl	n	283.473	101.265	0.357229789	wago3	male
wt	ctrl	green	1:wt:ctrl	n	280.909	126.308	0.449640275	wago3	male
wt	ctrl	green	2:wt:ctrl	n	304.229	115.347	0.379145315	wago3	male
wt	ctrl	green	3:wt:ctrl	n	275.168	102.842	0.373742586	wago3	male
wt	ctrl	green	4:wt:ctrl	n	349.394	170.585	0.488231051	wago3	male
wt	ctrl	green	5:wt:ctrl	n	267.138	98.597	0.36908639	wago3	male
wt	ctrl	green	6:wt:ctrl	n	280.31	97.066	0.346280903	wago3	male
wt	ctrl	green	7:wt:ctrl	n	389.317	212.111	0.544828507	wago3	male
wt	ctrl	green	8:wt:ctrl	n	294.289	96.302	0.327236152	wago3	male
wt	ctrl	green	9:wt:ctrl	n	317.562	97.588	0.307303771	wago3	male
wt	ctrl	green	10:wt:ctrl	n	288.293	97.224	0.337240238	wago3	male
wt	ctrl	green	11:wt:ctrl	n	294.475	106.864	0.362896681	wago3	male
wt	ctrl	green	12:wt:ctrl	n	347.607	177.693	0.51118936	wago3	male
wt	ctrl	green	13:wt:ctrl	n	279.519	103.934	0.371831611	wago3	male
wt	ctrl	green	14:wt:ctrl	n	293.959	110.038	0.374331114	wago3	male
wt	ctrl	green	15:wt:ctrl	n	305.895	119.081	0.389287174	wago3	male
wt	ctrl	green	16:wt:ctrl	n	271.365	85.14	0.313747167	wago3	male
wt	ctrl	green	17:wt:ctrl	n	379.232	185.263	0.488521538	wago3	male
wt	ctrl	green	18:wt:ctrl	n	271.652	91.051	0.335175151	wago3	male
wt	ctrl	green	19:wt:ctrl	n	356.722	184.872	0.518252309	wago3	male
wt	ctrl	green	20:wt:ctrl	n	285.834	106.983	0.374283675	wago3	male
wt	ctrl	green	21:wt:ctrl	n	324.152	142.405	0.439315506	wago3	male
wt	ctrl	green	22:wt:ctrl	n	322.88	120.708	0.373847869	wago3	male
wt	ctrl	green	23:wt:ctrl	n	365.373	160.328	0.43880637	wago3	male
wt	ctrl	green	24:wt:ctrl	n	306.26	110.621	0.361199634	wago3	male
wt	ctrl	green	25:wt:ctrl	n	359.143	158.431	0.44113626	wago3	male
wt	ctrl	green	26:wt:ctrl	n	279.129	102.097	0.365769949	wago3	male
wt	ctrl	green	27:wt:ctrl	n	333.642	152.985	0.458530401	wago3	male
wt	ctrl	green	28:wt:ctrl	n	245.685	88.164	0.358849747	wago3	male
wt	ctrl	green	29:wt:ctrl	n	264.219	88.1	0.333435521	wago3	male
wt	ctrl	green	30:wt:ctrl	n	338.077	156.21	0.462054502	wago3	male
wt	ctrl	green	31:wt:ctrl	n	311.84	146.735	0.470545793	wago3	male
wt	ctrl	green	32:wt:ctrl	n	389.646	221.381	0.568159304	wago3	male
wt	ctrl	green	33:wt:ctrl	n	267.664	98.779	0.369041037	wago3	male
wt	ctrl	green	34:wt:ctrl	n	262.164	90.145	0.343849651	wago3	male
wt	ctrl	green	35:wt:ctrl	n	352.868	186.668	0.529002346	wago3	male
wt	ctrl	green	36:wt:ctrl	n	317.179	134.732	0.424782221	wago3	male
wt	ctrl	green	37:wt:ctrl	n	383.562	231.072	0.602437155	wago3	male
wt	ctrl	green	38:wt:ctrl	n	293.276	114.624	0.390840028	wago3	male
wt	ctrl	green	39:wt:ctrl	n	283.738	122.819	0.432860597	wago3	male
wt	ctrl	green	40:wt:ctrl	n	295.706	156.708	0.529945283	wago3	male
wt	ctrl	green	41:wt:ctrl	n	232.749	84.158	0.361582649	wago3	male
wt	ctrl	green	42:wt:ctrl	n	358.256	237.892	0.664027958	wago3	male
wt	ctrl	green	43:wt:ctrl	n	315.544	147.614	0.467807976	wago3	male
wt	ctrl	green	44:wt:ctrl	n	299.991	144.892	0.482987823	wago3	male
wt	ctrl	green	45:wt:ctrl	n	309.791	119.002	0.384136402	wago3	male
wt	ctrl	green	46:wt:ctrl	n	321.041	150.04	0.467354637	wago3	male
wt	ctrl	green	47:wt:ctrl	n	225.438	91.476	0.405770101	wago3	male
wt	ctrl	green	48:wt:ctrl	n	249.768	103.781	0.415509593	wago3	male
wt	ctrl	green	49:wt:ctrl	n	267.207	101.139	0.378504306	wago3	male
wt	ctrl	green	50:wt:ctrl	n	291.845	131.356	0.450088232	wago3	male
wt	ctrl	green	51:wt:ctrl	n	311.983	198.961	0.637730261	wago3	male
wt	ctrl	green	52:wt:ctrl	n	344.668	189.058	0.548522056	wago3	male
wt	ctrl	green	53:wt:ctrl	n	323.036	176.099	0.545137384	wago3	male
wt	ctrl	green	54:wt:ctrl	n	361.983	246.943	0.68219502	wago3	male
wt	ctrl	green	55:wt:ctrl	n	240.673	84.005	0.349042061	wago3	male
wt	ctrl	green	56:wt:ctrl	n	310.161	161.673	0.52125509	wago3	male
wt	ctrl	green	57:wt:ctrl	n	340.916	226.697	0.66496439	wago3	male
wt	ctrl	green	58:wt:ctrl	n	290.376	123.543	0.425458716	wago3	male
wt	ctrl	green	59:wt:ctrl	n	330.102	186.563	0.565167736	wago3	male
wt	ctrl	green	60:wt:ctrl	n	331.517	172.858	0.521415191	wago3	male
wt	ctrl	green	61:wt:ctrl	n	285.927	125.194	0.437853018	wago3	male
wt	ctrl	green	62:wt:ctrl	n	259.384	112.956	0.435477901	wago3	male
wt	ctrl	green	63:wt:ctrl	n	252.731	99.206	0.392535937	wago3	male
wt	ctrl	green	64:wt:ctrl	n	235.652	78.728	0.334085855	wago3	male
pk1673	gfp	green	1:pk1673:gfp	n	178.974	37.924	0.2118967	wago3	male
pk1673	gfp	green	2:pk1673:gfp	n	300.197	136.432	0.454474895	wago3	male
pk1673	gfp	green	3:pk1673:gfp	n	164.332	33.065	0.201208529	wago3	male
pk1673	gfp	green	4:pk1673:gfp	n	308.153	131.877	0.427959488	wago3	male
pk1673	gfp	green	5:pk1673:gfp	n	300.303	121.738	0.405383896	wago3	male
pk1673	gfp	green	6:pk1673:gfp	n	275.338	110.001	0.399512599	wago3	male
pk1673	gfp	green	7:pk1673:gfp	n	257.424	80.48	0.312635962	wago3	male
pk1673	gfp	green	8:pk1673:gfp	n	301.497	130.384	0.432455381	wago3	male
pk1673	gfp	green	9:pk1673:gfp	n	391.624	212.832	0.543460054	wago3	male
pk1673	gfp	green	10:pk1673:gfp	n	269.928	104.454	0.386969859	wago3	male
pk1673	gfp	green	11:pk1673:gfp	n	312.603	148.988	0.476604511	wago3	male
pk1673	gfp	green	12:pk1673:gfp	n	278.943	105.645	0.37873329	wago3	male
pk1673	gfp	green	13:pk1673:gfp	n	360.045	197.547	0.548673083	wago3	male
pk1673	gfp	green	14:pk1673:gfp	n	286.162	102.398	0.357832277	wago3	male
pk1673	gfp	green	15:pk1673:gfp	n	371.644	189.139	0.508925208	wago3	male
pk1673	gfp	green	16:pk1673:gfp	n	312.512	113.704	0.363838829	wago3	male
pk1673	gfp	green	17:pk1673:gfp	n	268.266	101.859	0.379694035	wago3	male
pk1673	gfp	green	18:pk1673:gfp	n	287.495	113.302	0.394100767	wago3	male
pk1673	gfp	green	19:pk1673:gfp	n	281.577	121.634	0.431974202	wago3	male
pk1673	gfp	green	20:pk1673:gfp	n	277.061	101.828	0.367529172	wago3	male
pk1673	gfp	green	21:pk1673:gfp	n	304.514	110.071	0.361464498	wago3	male
pk1673	gfp	green	22:pk1673:gfp	n	372.768	176.88	0.474504249	wago3	male
pk1673	gfp	green	23:pk1673:gfp	n	335.262	150.711	0.449532008	wago3	male
pk1673	gfp	green	24:pk1673:gfp	n	289.68	111.633	0.385366611	wago3	male
pk1673	gfp	green	25:pk1673:gfp	n	292.903	129.583	0.442409262	wago3	male
pk1673	gfp	green	26:pk1673:gfp	n	347.229	164.326	0.473249642	wago3	male
pk1673	gfp	green	27:pk1673:gfp	n	271.605	94.343	0.347353694	wago3	male
pk1673	gfp	green	28:pk1673:gfp	n	208.864	59.628	0.285487207	wago3	male
pk1673	gfp	green	29:pk1673:gfp	n	271.212	102.392	0.377534917	wago3	male
pk1673	gfp	green	30:pk1673:gfp	n	251.601	96.508	0.383575582	wago3	male
pk1673	gfp	green	31:pk1673:gfp	n	313.025	123.096	0.393246546	wago3	male
pk1673	gfp	green	32:pk1673:gfp	n	384.56	155.19	0.403552112	wago3	male
pk1673	gfp	green	33:pk1673:gfp	n	210.871	62.956	0.298552195	wago3	male
pk1673	gfp	green	34:pk1673:gfp	n	256.637	92.029	0.358595994	wago3	male
pk1673	gfp	green	35:pk1673:gfp	n	257.28	97.072	0.377300995	wago3	male
pk1673	gfp	green	36:pk1673:gfp	n	286.457	102.584	0.358113085	wago3	male
pk1673	gfp	green	37:pk1673:gfp	n	271.071	99.113	0.365634834	wago3	male
pk1673	gfp	green	38:pk1673:gfp	n	320.337	161.97	0.505623765	wago3	male
pk1673	gfp	green	39:pk1673:gfp	n	328.173	165.398	0.503996368	wago3	male
pk1673	gfp	green	40:pk1673:gfp	n	322.861	133.09	0.412220739	wago3	male
pk1673	gfp	green	41:pk1673:gfp	n	273.83	108.167	0.395015155	wago3	male
pk1673	gfp	green	42:pk1673:gfp	n	339.101	155.383	0.458220412	wago3	male
pk1673	gfp	green	43:pk1673:gfp	n	276.227	99.71	0.36097123	wago3	male
pk1673	gfp	green	44:pk1673:gfp	n	280.014	109.037	0.389398387	wago3	male
pk1673	gfp	green	45:pk1673:gfp	n	369.269	214.022	0.579582906	wago3	male
pk1673	gfp	green	46:pk1673:gfp	n	263.15	89.864	0.341493445	wago3	male
pk1673	gfp	green	47:pk1673:gfp	n	276.905	112.905	0.407739116	wago3	male
pk1673	gfp	green	48:pk1673:gfp	n	231.014	79.927	0.34598336	wago3	male
pk1673	gfp	green	49:pk1673:gfp	n	315.216	120.409	0.381988858	wago3	male
pk1673	gfp	green	50:pk1673:gfp	n	266.574	93.375	0.350277972	wago3	male
pk1673	gfp	green	51:pk1673:gfp	n	313.372	128.363	0.4096186	wago3	male
pk1673	gfp	green	52:pk1673:gfp	n	310.408	130.21	0.419480168	wago3	male
pk1673	gfp	green	53:pk1673:gfp	n	325.299	151.479	0.465660823	wago3	male
pk1673	gfp	green	54:pk1673:gfp	n	283.333	104.36	0.368329845	wago3	male
pk1673	gfp	green	55:pk1673:gfp	n	283.095	96.222	0.339892969	wago3	male
pk1673	gfp	green	56:pk1673:gfp	n	245.582	89.913	0.36612211	wago3	male
pk1673	gfp	green	57:pk1673:gfp	n	327.02	186.635	0.570714329	wago3	male
pk1673	gfp	green	58:pk1673:gfp	n	284.045	100.948	0.355394392	wago3	male
pk1673	gfp	green	59:pk1673:gfp	n	342.474	152.794	0.446147737	wago3	male
pk1673	gfp	green	60:pk1673:gfp	n	332.154	148.204	0.446190622	wago3	male
pk1673	gfp	green	61:pk1673:gfp	n	337.369	185.666	0.550335093	wago3	male
pk1673	gfp	green	62:pk1673:gfp	n	260.011	83.621	0.321605624	wago3	male
pk1673	gfp	green	63:pk1673:gfp	n	286.575	109.041	0.380497252	wago3	male
pk1673	gfp	green	64:pk1673:gfp	n	318.612	127.929	0.401519717	wago3	male
pk1673	gfp	green	65:pk1673:gfp	n	308.198	116.322	0.3774262	wago3	male
pk1673	gfp	green	66:pk1673:gfp	n	294.152	112.188	0.381394653	wago3	male
wt	gfp	green	1:wt:gfp	n	157.49	29.267	0.185834021	wago3	male
wt	gfp	green	2:wt:gfp	n	166.989	34.138	0.204432627	wago3	male
wt	gfp	green	3:wt:gfp	n	207.185	69.87	0.337234838	wago3	male
wt	gfp	green	4:wt:gfp	n	152.474	23.211	0.152229233	wago3	male
wt	gfp	green	5:wt:gfp	n	202.929	67.102	0.330667376	wago3	male
wt	gfp	green	6:wt:gfp	n	142.503	17.707	0.124257033	wago3	male
wt	gfp	green	7:wt:gfp	n	189.59	59.483	0.313745451	wago3	male
wt	gfp	green	8:wt:gfp	n	180.374	53.452	0.296339827	wago3	male
wt	gfp	green	9:wt:gfp	n	233.407	72.991	0.312719841	wago3	male
wt	gfp	green	10:wt:gfp	n	252.764	74.501	0.294745296	wago3	male
wt	gfp	green	11:wt:gfp	n	200.083	61.528	0.307512382	wago3	male
wt	gfp	green	12:wt:gfp	n	164.618	41.525	0.252250665	wago3	male
wt	gfp	green	13:wt:gfp	n	175.432	40.609	0.231480004	wago3	male
wt	gfp	green	14:wt:gfp	n	163.985	47.896	0.292075495	wago3	male
wt	gfp	green	15:wt:gfp	n	217.517	67.452	0.3100999	wago3	male
wt	gfp	green	16:wt:gfp	n	189.778	59.553	0.313803497	wago3	male
wt	gfp	green	17:wt:gfp	n	235.105	86.302	0.367078539	wago3	male
wt	gfp	green	18:wt:gfp	n	200.565	66.052	0.329329644	wago3	male
wt	gfp	green	19:wt:gfp	n	174.193	42.518	0.244085583	wago3	male
wt	gfp	green	20:wt:gfp	n	154.291	30.965	0.200692199	wago3	male
wt	gfp	green	21:wt:gfp	n	147.876	21.807	0.147468149	wago3	male
wt	gfp	green	22:wt:gfp	n	177.853	50.192	0.28221059	wago3	male
wt	gfp	green	23:wt:gfp	n	241.426	98.748	0.409019741	wago3	male
wt	gfp	green	24:wt:gfp	n	200.951	64.969	0.323307672	wago3	male
wt	gfp	green	25:wt:gfp	n	168.543	37.972	0.225295622	wago3	male
wt	gfp	green	26:wt:gfp	n	219.607	80.426	0.366226942	wago3	male
wt	gfp	green	27:wt:gfp	n	155.99	25.511	0.163542535	wago3	male
wt	gfp	green	28:wt:gfp	n	240.031	83.539	0.348034212	wago3	male
wt	gfp	green	29:wt:gfp	n	219.525	95.05	0.432980298	wago3	male
wt	gfp	green	30:wt:gfp	n	203.367	71.71	0.352613748	wago3	male
wt	gfp	green	31:wt:gfp	n	208.166	59.105	0.283932054	wago3	male
wt	gfp	green	32:wt:gfp	n	201.111	71.085	0.353461521	wago3	male
wt	gfp	green	33:wt:gfp	n	193.499	59.633	0.308182471	wago3	male
wt	gfp	green	34:wt:gfp	n	200.923	62.396	0.310546826	wago3	male
wt	gfp	green	35:wt:gfp	n	162.956	31.002	0.190247674	wago3	male
wt	gfp	green	36:wt:gfp	n	192.405	53.562	0.278381539	wago3	male
wt	gfp	green	37:wt:gfp	n	188.411	52.379	0.278003938	wago3	male
wt	gfp	green	38:wt:gfp	n	175.403	48.947	0.27905452	wago3	male
wt	gfp	green	39:wt:gfp	n	201.396	54.4	0.2701146	wago3	male
wt	gfp	green	40:wt:gfp	n	161.414	26.916	0.166751335	wago3	male
wt	gfp	green	41:wt:gfp	n	205.198	62.242	0.303326543	wago3	male
wt	gfp	green	42:wt:gfp	n	254.985	99.485	0.390160206	wago3	male
wt	gfp	green	43:wt:gfp	n	318.546	155.164	0.487100764	wago3	male
wt	gfp	green	44:wt:gfp	n	198.337	57.671	0.290772776	wago3	male
wt	gfp	green	45:wt:gfp	n	309.285	136.246	0.440519262	wago3	male
wt	gfp	green	46:wt:gfp	n	154.245	34.055	0.220785115	wago3	male
wt	gfp	green	47:wt:gfp	n	208.428	67.673	0.324682864	wago3	male
wt	gfp	green	48:wt:gfp	n	205.077	52.351	0.255274848	wago3	male
wt	gfp	green	49:wt:gfp	n	208.399	64.509	0.309545631	wago3	male
wt	gfp	green	50:wt:gfp	n	213.699	63.745	0.298293394	wago3	male
wt	gfp	green	51:wt:gfp	n	196.081	44.675	0.227839515	wago3	male
wt	gfp	green	52:wt:gfp	n	213.66	67.333	0.315140878	wago3	male
wt	gfp	green	53:wt:gfp	n	274.003	122.387	0.446662993	wago3	male
wt	gfp	green	54:wt:gfp	n	162.413	31.687	0.195101377	wago3	male
wt	gfp	green	55:wt:gfp	n	229.774	95.4	0.415190579	wago3	male
wt	gfp	green	56:wt:gfp	n	168.383	38.391	0.227998076	wago3	male
wt	gfp	green	57:wt:gfp	n	186.374	41.598	0.223196369	wago3	male
wt	gfp	green	58:wt:gfp	n	255.537	109.677	0.429202033	wago3	male
wt	gfp	green	59:wt:gfp	n	161.543	27.693	0.171428041	wago3	male
wt	gfp	green	60:wt:gfp	n	150.012	21.854	0.145681679	wago3	male
pk1673	ctrl	red	1:pk1673:ctrl	n	178.932	28.171	0.157439698	wago3	male
pk1673	ctrl	red	2:pk1673:ctrl	n	185.94	37.17	0.199903195	wago3	male
pk1673	ctrl	red	3:pk1673:ctrl	n	173.158	28.567	0.164976495	wago3	male
pk1673	ctrl	red	4:pk1673:ctrl	n	174.232	29.688	0.170393498	wago3	male
pk1673	ctrl	red	5:pk1673:ctrl	n	183.718	38.73	0.210812223	wago3	male
pk1673	ctrl	red	6:pk1673:ctrl	n	164.401	23.948	0.145668214	wago3	male
pk1673	ctrl	red	7:pk1673:ctrl	n	173.179	31.553	0.182198765	wago3	male
pk1673	ctrl	red	8:pk1673:ctrl	n	176.541	31.041	0.175828844	wago3	male
pk1673	ctrl	red	9:pk1673:ctrl	n	176.799	33.116	0.187308752	wago3	male
pk1673	ctrl	red	10:pk1673:ctrl	n	182.4	53.139	0.291332237	wago3	male
pk1673	ctrl	red	11:pk1673:ctrl	n	181.812	31.247	0.171864343	wago3	male
pk1673	ctrl	red	12:pk1673:ctrl	n	170.741	28.777	0.168541827	wago3	male
pk1673	ctrl	red	13:pk1673:ctrl	n	175.944	30.174	0.171497749	wago3	male
pk1673	ctrl	red	14:pk1673:ctrl	n	173.119	39.394	0.227554457	wago3	male
pk1673	ctrl	red	15:pk1673:ctrl	n	181.107	34.371	0.189782836	wago3	male
pk1673	ctrl	red	16:pk1673:ctrl	n	188.69	35.236	0.186740156	wago3	male
pk1673	ctrl	red	17:pk1673:ctrl	n	171.273	29.757	0.173740169	wago3	male
pk1673	ctrl	red	18:pk1673:ctrl	n	183.843	34.378	0.186996513	wago3	male
pk1673	ctrl	red	19:pk1673:ctrl	n	181.584	40.813	0.224760992	wago3	male
pk1673	ctrl	red	20:pk1673:ctrl	n	183.716	54.232	0.295194757	wago3	male
pk1673	ctrl	red	21:pk1673:ctrl	n	175.34	34.9	0.199041862	wago3	male
pk1673	ctrl	red	22:pk1673:ctrl	n	200.272	70.205	0.350548254	wago3	male
pk1673	ctrl	red	23:pk1673:ctrl	n	188.377	38.759	0.205752295	wago3	male
pk1673	ctrl	red	24:pk1673:ctrl	n	182.55	43.111	0.236159956	wago3	male
pk1673	ctrl	red	25:pk1673:ctrl	n	174.863	49.246	0.281626187	wago3	male
pk1673	ctrl	red	26:pk1673:ctrl	n	170.138	27.714	0.1628913	wago3	male
pk1673	ctrl	red	27:pk1673:ctrl	n	171.584	29.185	0.170091617	wago3	male
pk1673	ctrl	red	28:pk1673:ctrl	n	205.563	70.67	0.343787549	wago3	male
pk1673	ctrl	red	29:pk1673:ctrl	n	207.202	69.095	0.333466858	wago3	male
pk1673	ctrl	red	30:pk1673:ctrl	n	178.116	32.42	0.182016214	wago3	male
pk1673	ctrl	red	31:pk1673:ctrl	n	173.674	30.82	0.177458917	wago3	male
pk1673	ctrl	red	32:pk1673:ctrl	n	172.689	36.562	0.21172165	wago3	male
pk1673	ctrl	red	33:pk1673:ctrl	n	163.758	25.831	0.157738859	wago3	male
pk1673	ctrl	red	34:pk1673:ctrl	n	186.215	52.522	0.282050318	wago3	male
pk1673	ctrl	red	35:pk1673:ctrl	n	182.648	35.329	0.193426701	wago3	male
pk1673	ctrl	red	36:pk1673:ctrl	n	168.751	27.091	0.160538308	wago3	male
pk1673	ctrl	red	37:pk1673:ctrl	n	197.011	41.903	0.212693707	wago3	male
pk1673	ctrl	red	38:pk1673:ctrl	n	178.891	34.335	0.191932518	wago3	male
pk1673	ctrl	red	39:pk1673:ctrl	n	186.317	34.809	0.186826752	wago3	male
pk1673	ctrl	red	40:pk1673:ctrl	n	171.015	26.665	0.155921995	wago3	male
pk1673	ctrl	red	41:pk1673:ctrl	n	177.85	38.73	0.217767782	wago3	male
pk1673	ctrl	red	42:pk1673:ctrl	n	186.009	37.984	0.204205173	wago3	male
pk1673	ctrl	red	43:pk1673:ctrl	n	185.521	38.445	0.207227214	wago3	male
pk1673	ctrl	red	44:pk1673:ctrl	n	183.974	34.184	0.185808864	wago3	male
pk1673	ctrl	red	45:pk1673:ctrl	n	183.089	38.019	0.207653109	wago3	male
pk1673	ctrl	red	46:pk1673:ctrl	n	175.74	34.127	0.194190281	wago3	male
pk1673	ctrl	red	47:pk1673:ctrl	n	179.276	35.426	0.197605926	wago3	male
pk1673	ctrl	red	48:pk1673:ctrl	n	171.43	31.736	0.185125124	wago3	male
pk1673	ctrl	red	49:pk1673:ctrl	n	173.088	33.209	0.191861943	wago3	male
pk1673	ctrl	red	50:pk1673:ctrl	n	186.322	51.294	0.275297603	wago3	male
pk1673	ctrl	red	51:pk1673:ctrl	n	168.247	24.435	0.145232902	wago3	male
pk1673	ctrl	red	52:pk1673:ctrl	n	194.829	64.269	0.329873889	wago3	male
pk1673	ctrl	red	53:pk1673:ctrl	n	167.23	26.25	0.156969443	wago3	male
pk1673	ctrl	red	54:pk1673:ctrl	n	188.066	38.373	0.204040071	wago3	male
pk1673	ctrl	red	55:pk1673:ctrl	n	196.479	38.545	0.196178726	wago3	male
pk1673	ctrl	red	56:pk1673:ctrl	n	177.37	29.074	0.163917235	wago3	male
pk1673	ctrl	red	57:pk1673:ctrl	n	201.542	43.841	0.21752786	wago3	male
pk1673	ctrl	red	58:pk1673:ctrl	n	192.314	44.666	0.232255582	wago3	male
pk1673	ctrl	red	59:pk1673:ctrl	n	177.349	31.494	0.177582056	wago3	male
pk1673	ctrl	red	60:pk1673:ctrl	n	173.032	32.838	0.189779925	wago3	male
pk1673	ctrl	red	61:pk1673:ctrl	n	186.668	36.125	0.193525403	wago3	male
pk1673	ctrl	red	62:pk1673:ctrl	n	191.827	36.483	0.190186991	wago3	male
pk1673	ctrl	red	63:pk1673:ctrl	n	188.365	41.237	0.218920712	wago3	male
pk1673	ctrl	red	64:pk1673:ctrl	n	175.938	33.084	0.188043515	wago3	male
pk1673	ctrl	red	65:pk1673:ctrl	n	178.731	32.89	0.18401956	wago3	male
pk1673	ctrl	red	66:pk1673:ctrl	n	180.251	32.654	0.181158496	wago3	male
pk1673	ctrl	red	67:pk1673:ctrl	n	196.312	60.459	0.307974041	wago3	male
pk1673	ctrl	red	68:pk1673:ctrl	n	175.349	29.569	0.168629419	wago3	male
pk1673	ctrl	red	69:pk1673:ctrl	n	175.252	30.835	0.175946637	wago3	male
wt	ctrl	red	1:wt:ctrl	n	174.298	22.853	0.131114528	wago3	male
wt	ctrl	red	2:wt:ctrl	n	176.177	23.802	0.135102766	wago3	male
wt	ctrl	red	3:wt:ctrl	n	176.22	24.084	0.136670072	wago3	male
wt	ctrl	red	4:wt:ctrl	n	197.222	44.025	0.223225604	wago3	male
wt	ctrl	red	5:wt:ctrl	n	178.52	24.416	0.136768989	wago3	male
wt	ctrl	red	6:wt:ctrl	n	183.242	27.859	0.152033922	wago3	male
wt	ctrl	red	7:wt:ctrl	n	226.244	62.743	0.277324482	wago3	male
wt	ctrl	red	8:wt:ctrl	n	181.421	25.7	0.141659455	wago3	male
wt	ctrl	red	9:wt:ctrl	n	188.186	26.753	0.142162541	wago3	male
wt	ctrl	red	10:wt:ctrl	n	179.379	24.754	0.137998316	wago3	male
wt	ctrl	red	11:wt:ctrl	n	182.328	27.049	0.148353517	wago3	male
wt	ctrl	red	12:wt:ctrl	n	194.281	38.416	0.19773421	wago3	male
wt	ctrl	red	13:wt:ctrl	n	172.07	20.515	0.119224734	wago3	male
wt	ctrl	red	14:wt:ctrl	n	175.452	21.749	0.123959829	wago3	male
wt	ctrl	red	15:wt:ctrl	n	180.668	25.109	0.138978679	wago3	male
wt	ctrl	red	16:wt:ctrl	n	170.248	22.023	0.129358348	wago3	male
wt	ctrl	red	17:wt:ctrl	n	198.036	38.875	0.196302692	wago3	male
wt	ctrl	red	18:wt:ctrl	n	177.668	26.011	0.146402278	wago3	male
wt	ctrl	red	19:wt:ctrl	n	191.529	39.107	0.204183179	wago3	male
wt	ctrl	red	20:wt:ctrl	n	180.937	24.515	0.135489148	wago3	male
wt	ctrl	red	21:wt:ctrl	n	176.689	23.912	0.135333835	wago3	male
wt	ctrl	red	22:wt:ctrl	n	186.499	27.726	0.148665676	wago3	male
wt	ctrl	red	23:wt:ctrl	n	198.224	35.843	0.180820688	wago3	male
wt	ctrl	red	24:wt:ctrl	n	175.998	24.169	0.137325424	wago3	male
wt	ctrl	red	25:wt:ctrl	n	190.818	31.643	0.165828171	wago3	male
wt	ctrl	red	26:wt:ctrl	n	171.947	22.036	0.128155769	wago3	male
wt	ctrl	red	27:wt:ctrl	n	186.51	30.671	0.164446947	wago3	male
wt	ctrl	red	28:wt:ctrl	n	158.999	16.599	0.104396883	wago3	male
wt	ctrl	red	29:wt:ctrl	n	176.195	23.798	0.135066262	wago3	male
wt	ctrl	red	30:wt:ctrl	n	195.336	44.511	0.227868903	wago3	male
wt	ctrl	red	31:wt:ctrl	n	183.062	31.181	0.170330271	wago3	male
wt	ctrl	red	32:wt:ctrl	n	207.863	53.308	0.256457378	wago3	male
wt	ctrl	red	33:wt:ctrl	n	181.582	25.686	0.141456752	wago3	male
wt	ctrl	red	34:wt:ctrl	n	178.301	23.839	0.133700877	wago3	male
wt	ctrl	red	35:wt:ctrl	n	218.192	52.278	0.239596319	wago3	male
wt	ctrl	red	36:wt:ctrl	n	183.204	27.494	0.150073143	wago3	male
wt	ctrl	red	37:wt:ctrl	n	201.736	47.966	0.237766189	wago3	male
wt	ctrl	red	38:wt:ctrl	n	181.86	37.446	0.205905642	wago3	male
wt	ctrl	red	39:wt:ctrl	n	182.75	41.133	0.225077975	wago3	male
wt	ctrl	red	40:wt:ctrl	n	188.911	54.049	0.286108273	wago3	male
wt	ctrl	red	41:wt:ctrl	n	161.733	24.1	0.149011024	wago3	male
wt	ctrl	red	42:wt:ctrl	n	184.303	48.669	0.264070579	wago3	male
wt	ctrl	red	43:wt:ctrl	n	185.172	34.174	0.18455274	wago3	male
wt	ctrl	red	44:wt:ctrl	n	167.441	26.473	0.158103451	wago3	male
wt	ctrl	red	45:wt:ctrl	n	186.883	37.534	0.200842238	wago3	male
wt	ctrl	red	46:wt:ctrl	n	177.723	35.687	0.200801247	wago3	male
wt	ctrl	red	47:wt:ctrl	n	170.342	31.837	0.186900471	wago3	male
wt	ctrl	red	48:wt:ctrl	n	168.897	26.766	0.158475284	wago3	male
wt	ctrl	red	49:wt:ctrl	n	178.487	33.819	0.189475984	wago3	male
wt	ctrl	red	50:wt:ctrl	n	176.77	30.53	0.172710302	wago3	male
wt	ctrl	red	51:wt:ctrl	n	182.793	49.992	0.273489685	wago3	male
wt	ctrl	red	52:wt:ctrl	n	183.594	40.728	0.221837315	wago3	male
wt	ctrl	red	53:wt:ctrl	n	184.694	40.87	0.221284936	wago3	male
wt	ctrl	red	54:wt:ctrl	n	187.249	61.668	0.329336872	wago3	male
wt	ctrl	red	55:wt:ctrl	n	162.4	26.837	0.165252463	wago3	male
wt	ctrl	red	56:wt:ctrl	n	173.113	33.581	0.193983121	wago3	male
wt	ctrl	red	57:wt:ctrl	n	199.762	66.297	0.331879937	wago3	male
wt	ctrl	red	58:wt:ctrl	n	172.628	31.229	0.180903446	wago3	male
wt	ctrl	red	59:wt:ctrl	n	196.656	52.424	0.26657717	wago3	male
wt	ctrl	red	60:wt:ctrl	n	182.914	40.974	0.22400691	wago3	male
wt	ctrl	red	61:wt:ctrl	n	173.392	35.605	0.205343961	wago3	male
wt	ctrl	red	62:wt:ctrl	n	160.261	25.708	0.160413326	wago3	male
wt	ctrl	red	63:wt:ctrl	n	161.754	26.041	0.160991382	wago3	male
wt	ctrl	red	64:wt:ctrl	n	163.343	26.839	0.164310684	wago3	male
pk1673	gfp	red	1:pk1673:gfp	n	186.79	30.145	0.161384442	wago3	male
pk1673	gfp	red	2:pk1673:gfp	n	194.41	40.034	0.205925621	wago3	male
pk1673	gfp	red	3:pk1673:gfp	n	196.292	34.333	0.17490779	wago3	male
pk1673	gfp	red	4:pk1673:gfp	n	192.72	34.373	0.178357202	wago3	male
pk1673	gfp	red	5:pk1673:gfp	n	174.073	24.098	0.138436173	wago3	male
pk1673	gfp	red	6:pk1673:gfp	n	177.311	26.66	0.150357282	wago3	male
pk1673	gfp	red	7:pk1673:gfp	n	174.793	23.672	0.135428764	wago3	male
pk1673	gfp	red	8:pk1673:gfp	n	176.009	25.923	0.147282241	wago3	male
pk1673	gfp	red	9:pk1673:gfp	n	209.518	58.017	0.276906996	wago3	male
pk1673	gfp	red	10:pk1673:gfp	n	195.246	32.405	0.16597011	wago3	male
pk1673	gfp	red	11:pk1673:gfp	n	195.782	33.082	0.168973654	wago3	male
pk1673	gfp	red	12:pk1673:gfp	n	189.985	30.382	0.159917888	wago3	male
pk1673	gfp	red	13:pk1673:gfp	n	200.584	42.524	0.212000957	wago3	male
pk1673	gfp	red	14:pk1673:gfp	n	199.321	37.593	0.188605315	wago3	male
pk1673	gfp	red	15:pk1673:gfp	n	210.663	47.181	0.223964341	wago3	male
pk1673	gfp	red	16:pk1673:gfp	n	185.838	29.397	0.158186162	wago3	male
pk1673	gfp	red	17:pk1673:gfp	n	172.875	25.624	0.148222704	wago3	male
pk1673	gfp	red	18:pk1673:gfp	n	186.569	29.638	0.158858117	wago3	male
pk1673	gfp	red	19:pk1673:gfp	n	175.236	28.26	0.161268233	wago3	male
pk1673	gfp	red	20:pk1673:gfp	n	181.619	27.225	0.149901717	wago3	male
pk1673	gfp	red	21:pk1673:gfp	n	186.946	36.021	0.192681309	wago3	male
pk1673	gfp	red	22:pk1673:gfp	n	212.663	48.714	0.229066645	wago3	male
pk1673	gfp	red	23:pk1673:gfp	n	186.834	33.004	0.17664879	wago3	male
pk1673	gfp	red	24:pk1673:gfp	n	178.602	24.654	0.138038768	wago3	male
pk1673	gfp	red	25:pk1673:gfp	n	191.081	34.748	0.181849582	wago3	male
pk1673	gfp	red	26:pk1673:gfp	n	190.516	31.308	0.164332654	wago3	male
pk1673	gfp	red	27:pk1673:gfp	n	170.037	24.531	0.1442686	wago3	male
pk1673	gfp	red	28:pk1673:gfp	n	172.548	23.375	0.135469551	wago3	male
pk1673	gfp	red	29:pk1673:gfp	n	180.421	30.347	0.168201041	wago3	male
pk1673	gfp	red	30:pk1673:gfp	n	171.559	24.001	0.139899393	wago3	male
pk1673	gfp	red	31:pk1673:gfp	n	177.649	27.912	0.157118813	wago3	male
pk1673	gfp	red	32:pk1673:gfp	n	205.824	38.095	0.185085316	wago3	male
pk1673	gfp	red	33:pk1673:gfp	n	163.15	21.475	0.131627337	wago3	male
pk1673	gfp	red	34:pk1673:gfp	n	176.764	25.591	0.144774954	wago3	male
pk1673	gfp	red	35:pk1673:gfp	n	219.617	52.089	0.237181093	wago3	male
pk1673	gfp	red	36:pk1673:gfp	n	172.233	22.618	0.131322104	wago3	male
pk1673	gfp	red	37:pk1673:gfp	n	173.546	25.288	0.145713528	wago3	male
pk1673	gfp	red	38:pk1673:gfp	n	196.229	42.765	0.217934148	wago3	male
pk1673	gfp	red	39:pk1673:gfp	n	191.383	36.371	0.190043003	wago3	male
pk1673	gfp	red	40:pk1673:gfp	n	204.574	39.339	0.192297164	wago3	male
pk1673	gfp	red	41:pk1673:gfp	n	181.055	24.819	0.137079893	wago3	male
pk1673	gfp	red	42:pk1673:gfp	n	198.206	41.528	0.209519389	wago3	male
pk1673	gfp	red	43:pk1673:gfp	n	180.431	27.518	0.152512595	wago3	male
pk1673	gfp	red	44:pk1673:gfp	n	189.546	32.201	0.169884883	wago3	male
pk1673	gfp	red	45:pk1673:gfp	n	218.907	62.377	0.284947489	wago3	male
pk1673	gfp	red	46:pk1673:gfp	n	188.998	29.993	0.158694801	wago3	male
pk1673	gfp	red	47:pk1673:gfp	n	202.054	32.669	0.1616845	wago3	male
pk1673	gfp	red	48:pk1673:gfp	n	173.223	21.685	0.125185455	wago3	male
pk1673	gfp	red	49:pk1673:gfp	n	192.456	34.825	0.180950451	wago3	male
pk1673	gfp	red	50:pk1673:gfp	n	184.855	25.347	0.137118282	wago3	male
pk1673	gfp	red	51:pk1673:gfp	n	179.566	29.048	0.161767818	wago3	male
pk1673	gfp	red	52:pk1673:gfp	n	183.641	31.529	0.17168824	wago3	male
pk1673	gfp	red	53:pk1673:gfp	n	189.619	31.651	0.166918927	wago3	male
pk1673	gfp	red	54:pk1673:gfp	n	178.954	26.762	0.149546811	wago3	male
pk1673	gfp	red	55:pk1673:gfp	n	183.517	26.959	0.146901922	wago3	male
pk1673	gfp	red	56:pk1673:gfp	n	171.433	25.633	0.149521971	wago3	male
pk1673	gfp	red	57:pk1673:gfp	n	209.956	61.011	0.290589457	wago3	male
pk1673	gfp	red	58:pk1673:gfp	n	188.272	31.067	0.16501126	wago3	male
pk1673	gfp	red	59:pk1673:gfp	n	195.828	36.904	0.18845109	wago3	male
pk1673	gfp	red	60:pk1673:gfp	n	189.793	35.293	0.185955225	wago3	male
pk1673	gfp	red	61:pk1673:gfp	n	202.029	56.091	0.277638359	wago3	male
pk1673	gfp	red	62:pk1673:gfp	n	185.359	31.905	0.172125443	wago3	male
pk1673	gfp	red	63:pk1673:gfp	n	184.905	36.12	0.195343555	wago3	male
pk1673	gfp	red	64:pk1673:gfp	n	200.277	42.792	0.213664075	wago3	male
pk1673	gfp	red	65:pk1673:gfp	n	198.056	35.369	0.178580805	wago3	male
pk1673	gfp	red	66:pk1673:gfp	n	178.986	26.578	0.148492061	wago3	male
wt	gfp	red	1:wt:gfp	n	203.289	39.617	0.194880195	wago3	male
wt	gfp	red	2:wt:gfp	n	191.767	33.894	0.176745738	wago3	male
wt	gfp	red	3:wt:gfp	n	200.758	43.69	0.2176252	wago3	male
wt	gfp	red	4:wt:gfp	n	197.392	33.126	0.167818351	wago3	male
wt	gfp	red	5:wt:gfp	n	179.191	25.442	0.141982577	wago3	male
wt	gfp	red	6:wt:gfp	n	182.442	28.409	0.155715241	wago3	male
wt	gfp	red	7:wt:gfp	n	187.194	31.073	0.165993568	wago3	male
wt	gfp	red	8:wt:gfp	n	191.923	40.471	0.210871026	wago3	male
wt	gfp	red	9:wt:gfp	n	176.45	28.561	0.161864551	wago3	male
wt	gfp	red	10:wt:gfp	n	177.201	25.719	0.145140264	wago3	male
wt	gfp	red	11:wt:gfp	n	178.72	30.916	0.172985676	wago3	male
wt	gfp	red	12:wt:gfp	n	212.232	58.064	0.273587395	wago3	male
wt	gfp	red	13:wt:gfp	n	180.119	25.563	0.14192284	wago3	male
wt	gfp	red	14:wt:gfp	n	204.973	51.516	0.251330663	wago3	male
wt	gfp	red	15:wt:gfp	n	190.61	30.982	0.162541315	wago3	male
wt	gfp	red	16:wt:gfp	n	191.597	44.936	0.234533944	wago3	male
wt	gfp	red	17:wt:gfp	n	188.656	32.075	0.170018446	wago3	male
wt	gfp	red	18:wt:gfp	n	189.034	32.928	0.174190886	wago3	male
wt	gfp	red	19:wt:gfp	n	194.027	35.249	0.181670592	wago3	male
wt	gfp	red	20:wt:gfp	n	197.872	36.167	0.182779777	wago3	male
wt	gfp	red	21:wt:gfp	n	177.631	28.43	0.160050892	wago3	male
wt	gfp	red	22:wt:gfp	n	208.491	60.915	0.292170885	wago3	male
wt	gfp	red	23:wt:gfp	n	198.183	39.116	0.197373135	wago3	male
wt	gfp	red	24:wt:gfp	n	204.773	60.605	0.29596187	wago3	male
wt	gfp	red	25:wt:gfp	n	180.583	38.827	0.215009165	wago3	male
wt	gfp	red	26:wt:gfp	n	206.696	38.622	0.186854124	wago3	male
wt	gfp	red	27:wt:gfp	n	179.072	27.631	0.154301063	wago3	male
wt	gfp	red	28:wt:gfp	n	186.224	27.192	0.146017699	wago3	male
wt	gfp	red	29:wt:gfp	n	206.832	55.835	0.269953392	wago3	male
wt	gfp	red	30:wt:gfp	n	195.485	39.458	0.201846689	wago3	male
wt	gfp	red	31:wt:gfp	n	192.192	32.855	0.170948843	wago3	male
wt	gfp	red	32:wt:gfp	n	200.297	41.716	0.208270718	wago3	male
wt	gfp	red	33:wt:gfp	n	201.445	39.847	0.197805853	wago3	male
wt	gfp	red	34:wt:gfp	n	171.153	21.817	0.127470743	wago3	male
wt	gfp	red	35:wt:gfp	n	183.485	29.902	0.162967	wago3	male
wt	gfp	red	36:wt:gfp	n	185.614	29.087	0.156706929	wago3	male
wt	gfp	red	37:wt:gfp	n	178.935	27.199	0.152004918	wago3	male
wt	gfp	red	38:wt:gfp	n	177.37	29.67	0.167277443	wago3	male
wt	gfp	red	39:wt:gfp	n	183.188	29.943	0.16345503	wago3	male
wt	gfp	red	40:wt:gfp	n	180.234	27.168	0.150737375	wago3	male
wt	gfp	red	41:wt:gfp	n	180.169	29.011	0.161021041	wago3	male
wt	gfp	red	42:wt:gfp	n	181.459	26.424	0.145619672	wago3	male
wt	gfp	red	43:wt:gfp	n	202.932	45.558	0.224498847	wago3	male
wt	gfp	red	44:wt:gfp	n	181.556	34.449	0.18974311	wago3	male
wt	gfp	red	45:wt:gfp	n	189.216	32.956	0.174171317	wago3	male
wt	gfp	red	46:wt:gfp	n	206.184	48.08	0.233189772	wago3	male
wt	gfp	red	47:wt:gfp	n	183.11	27.162	0.148337065	wago3	male
wt	gfp	red	48:wt:gfp	n	179.67	27.351	0.152229087	wago3	male
wt	gfp	red	49:wt:gfp	n	188.834	29.58	0.156645519	wago3	male
wt	gfp	red	50:wt:gfp	n	174.308	24.121	0.138381486	wago3	male
wt	gfp	red	51:wt:gfp	n	192.655	36.724	0.190620539	wago3	male
wt	gfp	red	52:wt:gfp	n	183.113	27.604	0.150748445	wago3	male
wt	gfp	red	53:wt:gfp	n	179.163	30.266	0.168929969	wago3	male
wt	gfp	red	54:wt:gfp	n	174.815	25.287	0.144650059	wago3	male
wt	gfp	red	55:wt:gfp	n	222.27	67.444	0.303432762	wago3	male
wt	gfp	red	56:wt:gfp	n	186.73	30.662	0.164205002	wago3	male
wt	gfp	red	57:wt:gfp	n	175.307	25.132	0.143359934	wago3	male
wt	gfp	red	58:wt:gfp	n	229.516	65.495	0.285361369	wago3	male
wt	gfp	red	59:wt:gfp	n	172.976	23.932	0.138354454	wago3	male
wt	gfp	red	60:wt:gfp	n	173.402	24.43	0.140886495	wago3	male
wt	ctrl	green	1:wt:ctrl	n	333.428	153.895	0.461553919	wago4	male
wt	ctrl	green	2:wt:ctrl	n	301.332	142.224	0.471984389	wago4	male
wt	ctrl	green	3:wt:ctrl	n	307.309	149.092	0.48515338	wago4	male
wt	ctrl	green	4:wt:ctrl	n	353.651	162.953	0.460773474	wago4	male
wt	ctrl	green	5:wt:ctrl	n	291.901	127.73	0.437579864	wago4	male
wt	ctrl	green	6:wt:ctrl	n	258.923	85.543	0.330380074	wago4	male
wt	ctrl	green	7:wt:ctrl	n	279.183	115.963	0.415365549	wago4	male
wt	ctrl	green	8:wt:ctrl	n	312.889	138.163	0.441571931	wago4	male
wt	ctrl	green	9:wt:ctrl	n	321.729	145.089	0.450966497	wago4	male
wt	ctrl	green	10:wt:ctrl	n	253.405	102.661	0.405126181	wago4	male
wt	ctrl	green	11:wt:ctrl	n	260.319	115.536	0.443824692	wago4	male
wt	ctrl	green	12:wt:ctrl	n	278.109	131.816	0.473972435	wago4	male
wt	ctrl	green	13:wt:ctrl	n	329.789	149.456	0.453186735	wago4	male
wt	ctrl	green	14:wt:ctrl	n	241.153	96.243	0.39909518	wago4	male
wt	ctrl	green	15:wt:ctrl	n	217.943	62.3	0.285854558	wago4	male
wt	ctrl	green	16:wt:ctrl	n	308.621	138.723	0.449493068	wago4	male
wt	ctrl	green	17:wt:ctrl	n	331.976	138.388	0.41686146	wago4	male
wt	ctrl	green	18:wt:ctrl	n	267.865	114.456	0.427289866	wago4	male
wt	ctrl	green	19:wt:ctrl	n	265.23	91.283	0.344165441	wago4	male
wt	ctrl	green	20:wt:ctrl	n	227.475	71.133	0.312706891	wago4	male
wt	ctrl	green	21:wt:ctrl	n	267.117	97.225	0.36397908	wago4	male
wt	ctrl	green	22:wt:ctrl	n	326.387	150.7	0.461721821	wago4	male
wt	ctrl	green	23:wt:ctrl	n	312.557	154.611	0.494664973	wago4	male
wt	ctrl	green	24:wt:ctrl	n	318.372	131.207	0.412118528	wago4	male
wt	ctrl	green	25:wt:ctrl	n	347.348	146.916	0.422964865	wago4	male
wt	ctrl	green	26:wt:ctrl	n	284.575	123.258	0.433130106	wago4	male
wt	ctrl	green	27:wt:ctrl	n	271.7	107.201	0.394556496	wago4	male
wt	ctrl	green	28:wt:ctrl	n	355.917	177.809	0.499579958	wago4	male
wt	ctrl	green	29:wt:ctrl	n	328.285	152.595	0.464824771	wago4	male
wt	ctrl	green	30:wt:ctrl	n	302.369	135.571	0.448362762	wago4	male
wt	ctrl	green	31:wt:ctrl	n	325.91	159.281	0.488726949	wago4	male
wt	ctrl	green	32:wt:ctrl	n	243.958	85.449	0.350261111	wago4	male
wt	ctrl	green	33:wt:ctrl	n	253.212	94.012	0.371277823	wago4	male
wt	ctrl	green	34:wt:ctrl	n	300.462	144.795	0.481907862	wago4	male
wt	ctrl	green	35:wt:ctrl	n	307.805	130.791	0.424915125	wago4	male
wt	ctrl	green	36:wt:ctrl	n	281.246	131.622	0.467995989	wago4	male
wt	ctrl	green	37:wt:ctrl	n	254.639	94.686	0.371844062	wago4	male
wt	ctrl	green	38:wt:ctrl	n	308.895	128.477	0.415924505	wago4	male
wt	ctrl	green	39:wt:ctrl	n	272.913	102.681	0.37624078	wago4	male
wt	ctrl	green	40:wt:ctrl	n	280.798	114.097	0.406331242	wago4	male
wt	ctrl	green	41:wt:ctrl	n	246.66	84.779	0.343707938	wago4	male
wt	ctrl	green	42:wt:ctrl	n	311.474	132.908	0.426706563	wago4	male
wt	ctrl	green	43:wt:ctrl	n	255.192	96.901	0.379718016	wago4	male
wt	ctrl	green	44:wt:ctrl	n	276.951	108.461	0.391625233	wago4	male
wt	ctrl	green	45:wt:ctrl	n	304.771	143.298	0.47018253	wago4	male
wt	ctrl	green	46:wt:ctrl	n	359.512	184.307	0.512658826	wago4	male
wt	ctrl	green	47:wt:ctrl	n	313.257	122.286	0.390369569	wago4	male
wt	ctrl	green	48:wt:ctrl	n	281.121	115.046	0.409240149	wago4	male
wt	ctrl	green	49:wt:ctrl	n	299.918	122.752	0.409285205	wago4	male
wt	ctrl	green	50:wt:ctrl	n	257.175	95.357	0.370786429	wago4	male
wt	ctrl	green	51:wt:ctrl	n	342.716	182.591	0.53277641	wago4	male
wt	ctrl	green	52:wt:ctrl	n	285.188	105.18	0.368809347	wago4	male
wt	ctrl	green	53:wt:ctrl	n	282.505	116.998	0.414144882	wago4	male
wt	ctrl	green	54:wt:ctrl	n	273.311	98.371	0.359923311	wago4	male
wt	ctrl	green	55:wt:ctrl	n	264.489	90.856	0.343515231	wago4	male
wt	ctrl	green	56:wt:ctrl	n	327.551	133.253	0.406816038	wago4	male
wt	ctrl	green	57:wt:ctrl	n	293.104	121.843	0.415698865	wago4	male
wt	ctrl	green	58:wt:ctrl	n	375.427	196.119	0.522389173	wago4	male
wt	ctrl	green	59:wt:ctrl	n	255.029	102.502	0.401922919	wago4	male
wt	ctrl	green	60:wt:ctrl	n	332.576	133.25	0.4006603	wago4	male
wt	ctrl	green	61:wt:ctrl	n	301.104	120.309	0.399559621	wago4	male
wt	ctrl	green	62:wt:ctrl	n	311.098	111.308	0.357790793	wago4	male
wt	ctrl	green	63:wt:ctrl	n	346.453	129.637	0.374183511	wago4	male
wt	ctrl	green	64:wt:ctrl	n	272.574	102.301	0.375314593	wago4	male
wt	ctrl	green	65:wt:ctrl	n	288.931	116.316	0.402573625	wago4	male
wt	ctrl	green	66:wt:ctrl	n	250.449	93.966	0.375190158	wago4	male
wt	ctrl	green	67:wt:ctrl	n	274.579	111.722	0.406884722	wago4	male
wt	ctrl	green	68:wt:ctrl	n	262.302	102.218	0.389695847	wago4	male
wt	ctrl	green	69:wt:ctrl	n	318.022	151.639	0.476819214	wago4	male
wt	ctrl	green	70:wt:ctrl	n	374.276	248.778	0.664691297	wago4	male
wt	ctrl	green	71:wt:ctrl	n	284.592	116.898	0.410756451	wago4	male
wt	ctrl	green	72:wt:ctrl	n	280.25	119.185	0.425280999	wago4	male
wt	ctrl	green	73:wt:ctrl	n	291.544	123.976	0.425239415	wago4	male
wt	ctrl	green	74:wt:ctrl	n	277.586	112.818	0.406425396	wago4	male
wt	ctrl	green	75:wt:ctrl	n	298.144	139.275	0.46714004	wago4	male
wt	ctrl	green	76:wt:ctrl	n	279.329	122.515	0.438604656	wago4	male
wt	ctrl	green	77:wt:ctrl	n	345.492	184.414	0.533772128	wago4	male
wt	gfp	green	1:wt:gfp	n	170.298	38.973	0.228851777	wago4	male
wt	gfp	green	2:wt:gfp	n	165.171	37.476	0.22689213	wago4	male
wt	gfp	green	3:wt:gfp	n	245.702	81.534	0.331841011	wago4	male
wt	gfp	green	4:wt:gfp	n	122.714	9.81	0.079941979	wago4	male
wt	gfp	green	5:wt:gfp	n	187.708	51.428	0.273978733	wago4	male
wt	gfp	green	6:wt:gfp	n	164.388	33.479	0.203658418	wago4	male
wt	gfp	green	7:wt:gfp	n	247.338	88.874	0.359322061	wago4	male
wt	gfp	green	8:wt:gfp	n	164.626	28.169	0.171109059	wago4	male
wt	gfp	green	9:wt:gfp	n	158.974	33.351	0.209789022	wago4	male
wt	gfp	green	10:wt:gfp	n	258.832	146.738	0.566923719	wago4	male
wt	gfp	green	11:wt:gfp	n	233.337	84.196	0.36083433	wago4	male
wt	gfp	green	12:wt:gfp	n	243.166	89.92	0.36978854	wago4	male
wt	gfp	green	13:wt:gfp	n	154.582	24.37	0.157650955	wago4	male
wt	gfp	green	14:wt:gfp	n	148.539	20.699	0.139350608	wago4	male
wt	gfp	green	15:wt:gfp	n	197.388	57.059	0.289070258	wago4	male
wt	gfp	green	16:wt:gfp	n	161.63	38.129	0.235902988	wago4	male
wt	gfp	green	17:wt:gfp	n	229.107	95.861	0.418411485	wago4	male
wt	gfp	green	18:wt:gfp	n	137.161	15.095	0.110053149	wago4	male
wt	gfp	green	19:wt:gfp	n	227.567	73.476	0.32287634	wago4	male
wt	gfp	green	20:wt:gfp	n	218.108	67.618	0.310020724	wago4	male
wt	gfp	green	21:wt:gfp	n	129.165	11.961	0.092602485	wago4	male
wt	gfp	green	22:wt:gfp	n	269.822	116.382	0.431328802	wago4	male
wt	gfp	green	23:wt:gfp	n	279.418	114.543	0.40993422	wago4	male
wt	gfp	green	24:wt:gfp	n	149.248	24.653	0.165181443	wago4	male
wt	gfp	green	25:wt:gfp	n	146.713	18.906	0.128863836	wago4	male
wt	gfp	green	26:wt:gfp	n	155.059	23.088	0.148898161	wago4	male
wt	gfp	green	27:wt:gfp	n	189.636	53.454	0.281876859	wago4	male
wt	gfp	green	28:wt:gfp	n	241.8	82.664	0.341869313	wago4	male
wt	gfp	green	29:wt:gfp	n	136.301	14.469	0.10615476	wago4	male
wt	gfp	green	30:wt:gfp	n	278.824	119.93	0.430127966	wago4	male
wt	gfp	green	31:wt:gfp	n	176.416	43.507	0.246615953	wago4	male
wt	gfp	green	32:wt:gfp	n	323.014	137.928	0.427003164	wago4	male
wt	gfp	green	33:wt:gfp	n	180.106	45.754	0.254039288	wago4	male
wt	gfp	green	34:wt:gfp	n	271.062	110.122	0.406261298	wago4	male
wt	gfp	green	35:wt:gfp	n	146.232	25.462	0.174120576	wago4	male
wt	gfp	green	36:wt:gfp	n	271.439	104.269	0.384134189	wago4	male
wt	gfp	green	37:wt:gfp	n	206.606	66.194	0.320387598	wago4	male
wt	gfp	green	38:wt:gfp	n	151.963	28.267	0.186012385	wago4	male
wt	gfp	green	39:wt:gfp	n	154.376	30.797	0.199493445	wago4	male
wt	gfp	green	40:wt:gfp	n	268.25	94.707	0.353054986	wago4	male
wt	gfp	green	41:wt:gfp	n	123.664	9.632	0.077888472	wago4	male
wt	gfp	green	42:wt:gfp	n	261.913	108.579	0.414561324	wago4	male
wt	gfp	green	43:wt:gfp	n	155.489	33.729	0.216922097	wago4	male
wt	gfp	green	44:wt:gfp	n	139.768	16.564	0.118510675	wago4	male
wt	gfp	green	45:wt:gfp	n	166.415	34.456	0.207048643	wago4	male
wt	gfp	green	46:wt:gfp	n	302.878	134.662	0.44460806	wago4	male
wt	gfp	green	47:wt:gfp	n	250.684	94.669	0.377642769	wago4	male
wt	gfp	green	48:wt:gfp	n	295.377	164.694	0.557572187	wago4	male
wt	gfp	green	49:wt:gfp	n	164.189	36.902	0.224753181	wago4	male
wt	gfp	green	50:wt:gfp	n	191.789	59.088	0.308088577	wago4	male
wt	gfp	green	51:wt:gfp	n	191.599	79.261	0.4136817	wago4	male
wt	gfp	green	52:wt:gfp	n	167.35	36.669	0.219115626	wago4	male
wt	gfp	green	53:wt:gfp	n	261.479	102.072	0.390364045	wago4	male
wt	gfp	green	54:wt:gfp	n	210.381	62.87	0.298838773	wago4	male
wt	gfp	green	55:wt:gfp	n	202.159	56.908	0.281501195	wago4	male
wt	gfp	green	56:wt:gfp	n	155.4	27.979	0.180045045	wago4	male
wt	gfp	green	57:wt:gfp	n	165.475	38.03	0.229823236	wago4	male
wt	gfp	green	58:wt:gfp	n	170.901	32.789	0.191859615	wago4	male
wt	gfp	green	59:wt:gfp	n	155.779	24.658	0.158288344	wago4	male
wt	gfp	green	60:wt:gfp	n	141.476	19.845	0.140271141	wago4	male
wt	gfp	green	61:wt:gfp	n	161.085	26.646	0.165415774	wago4	male
wt	gfp	green	62:wt:gfp	n	237.339	86.16	0.36302504	wago4	male
wt	gfp	green	63:wt:gfp	n	201.336	56.092	0.278598959	wago4	male
wt	gfp	green	64:wt:gfp	n	154.248	26.232	0.170063793	wago4	male
wt	gfp	green	65:wt:gfp	n	277.253	115.683	0.417247063	wago4	male
wt	gfp	green	66:wt:gfp	n	266.676	96.794	0.362964796	wago4	male
wt	gfp	green	67:wt:gfp	n	163.215	37.327	0.228698343	wago4	male
wt	gfp	green	68:wt:gfp	n	209.873	78.247	0.372830235	wago4	male
tm1019	ctrl	green	1:tm1019:ctrl	n	309.753	170.458	0.550302983	wago4	male
tm1019	ctrl	green	2:tm1019:ctrl	n	272.444	103.117	0.37848879	wago4	male
tm1019	ctrl	green	3:tm1019:ctrl	n	248.26	85.256	0.343414163	wago4	male
tm1019	ctrl	green	4:tm1019:ctrl	n	303.241	141.37	0.466196853	wago4	male
tm1019	ctrl	green	5:tm1019:ctrl	n	294.572	120.038	0.407499694	wago4	male
tm1019	ctrl	green	6:tm1019:ctrl	n	280.019	111.419	0.397898	wago4	male
tm1019	ctrl	green	7:tm1019:ctrl	n	284.335	110.963	0.390254453	wago4	male
tm1019	ctrl	green	8:tm1019:ctrl	n	357.103	258.301	0.723323523	wago4	male
tm1019	ctrl	green	9:tm1019:ctrl	n	317.98	142.397	0.447817473	wago4	male
tm1019	ctrl	green	10:tm1019:ctrl	n	281.477	133.09	0.472827265	wago4	male
tm1019	ctrl	green	11:tm1019:ctrl	n	298.847	139.897	0.468122484	wago4	male
tm1019	ctrl	green	12:tm1019:ctrl	n	316.446	139.673	0.441380204	wago4	male
tm1019	ctrl	green	13:tm1019:ctrl	n	264.695	97.812	0.369527192	wago4	male
tm1019	ctrl	green	14:tm1019:ctrl	n	360.928	225.256	0.624102314	wago4	male
tm1019	ctrl	green	15:tm1019:ctrl	n	240.73	86.012	0.357296556	wago4	male
tm1019	ctrl	green	16:tm1019:ctrl	n	297.503	126.196	0.424183958	wago4	male
tm1019	ctrl	green	17:tm1019:ctrl	n	299.571	144.137	0.481144704	wago4	male
tm1019	ctrl	green	18:tm1019:ctrl	n	256.346	101.255	0.394993485	wago4	male
tm1019	ctrl	green	19:tm1019:ctrl	n	283.985	93.661	0.329809673	wago4	male
tm1019	ctrl	green	20:tm1019:ctrl	n	281.481	118.326	0.420369403	wago4	male
tm1019	ctrl	green	21:tm1019:ctrl	n	325.24	156.771	0.482016357	wago4	male
tm1019	ctrl	green	22:tm1019:ctrl	n	256.727	99.582	0.387890639	wago4	male
tm1019	ctrl	green	23:tm1019:ctrl	n	254.499	88.521	0.347824549	wago4	male
tm1019	ctrl	green	24:tm1019:ctrl	n	256.367	90.062	0.351301064	wago4	male
tm1019	ctrl	green	25:tm1019:ctrl	n	307.349	126.961	0.413084149	wago4	male
tm1019	ctrl	green	26:tm1019:ctrl	n	311.366	136.779	0.439286884	wago4	male
tm1019	ctrl	green	27:tm1019:ctrl	n	312.232	144.752	0.463603987	wago4	male
tm1019	ctrl	green	28:tm1019:ctrl	n	294.268	127.162	0.432129895	wago4	male
tm1019	ctrl	green	29:tm1019:ctrl	n	301.944	132.661	0.439356304	wago4	male
tm1019	ctrl	green	30:tm1019:ctrl	n	294.114	131.758	0.447982755	wago4	male
tm1019	ctrl	green	31:tm1019:ctrl	n	305.768	141.659	0.46328916	wago4	male
tm1019	ctrl	green	32:tm1019:ctrl	n	280.877	102.318	0.36428045	wago4	male
tm1019	ctrl	green	33:tm1019:ctrl	n	317.076	137.932	0.435012426	wago4	male
tm1019	ctrl	green	34:tm1019:ctrl	n	345.803	190.129	0.549818827	wago4	male
tm1019	ctrl	green	35:tm1019:ctrl	n	286.127	110.475	0.386104772	wago4	male
tm1019	ctrl	green	36:tm1019:ctrl	n	332.571	212.71	0.639592749	wago4	male
tm1019	ctrl	green	37:tm1019:ctrl	n	294.965	160.87	0.545386741	wago4	male
tm1019	ctrl	green	38:tm1019:ctrl	n	299.65	117.191	0.391092942	wago4	male
tm1019	ctrl	green	39:tm1019:ctrl	n	384.227	264.675	0.688850601	wago4	male
tm1019	ctrl	green	40:tm1019:ctrl	n	278.263	107.506	0.38634673	wago4	male
tm1019	ctrl	green	41:tm1019:ctrl	n	352.127	154.952	0.440045779	wago4	male
tm1019	ctrl	green	42:tm1019:ctrl	n	289.894	132.383	0.456660021	wago4	male
tm1019	ctrl	green	43:tm1019:ctrl	n	286.881	112.389	0.391761741	wago4	male
tm1019	ctrl	green	44:tm1019:ctrl	n	381.82	203.212	0.53221937	wago4	male
tm1019	ctrl	green	45:tm1019:ctrl	n	325.846	136.947	0.42028136	wago4	male
tm1019	ctrl	green	46:tm1019:ctrl	n	281.206	104.803	0.372691194	wago4	male
tm1019	ctrl	green	47:tm1019:ctrl	n	292.36	115.134	0.393809003	wago4	male
tm1019	ctrl	green	48:tm1019:ctrl	n	244.599	84.346	0.344833789	wago4	male
tm1019	ctrl	green	49:tm1019:ctrl	n	300.187	114.321	0.380832614	wago4	male
tm1019	ctrl	green	50:tm1019:ctrl	n	264.966	99.974	0.377308787	wago4	male
tm1019	ctrl	green	51:tm1019:ctrl	n	374.338	191.378	0.511243849	wago4	male
tm1019	ctrl	green	52:tm1019:ctrl	n	337.33	174.756	0.518056503	wago4	male
tm1019	ctrl	green	53:tm1019:ctrl	n	292.126	121.869	0.417179573	wago4	male
tm1019	ctrl	green	54:tm1019:ctrl	n	259.975	93.254	0.358703722	wago4	male
tm1019	ctrl	green	55:tm1019:ctrl	n	283.281	123.588	0.436273523	wago4	male
tm1019	ctrl	green	56:tm1019:ctrl	n	270.031	88.305	0.327018009	wago4	male
tm1019	ctrl	green	57:tm1019:ctrl	n	274.968	97.204	0.353510227	wago4	male
tm1019	ctrl	green	58:tm1019:ctrl	n	243.578	89.808	0.368703249	wago4	male
tm1019	ctrl	green	59:tm1019:ctrl	n	278.603	119.054	0.427324903	wago4	male
tm1019	ctrl	green	60:tm1019:ctrl	n	370.775	189.745	0.51175241	wago4	male
tm1019	ctrl	green	61:tm1019:ctrl	n	277.608	101.88	0.366992306	wago4	male
tm1019	ctrl	green	62:tm1019:ctrl	n	309.808	121.624	0.392578629	wago4	male
tm1019	ctrl	green	63:tm1019:ctrl	n	278.199	114.485	0.411521968	wago4	male
tm1019	gfp	green	1:tm1019:gfp	n	263.291	94.474	0.358819709	wago4	male
tm1019	gfp	green	2:tm1019:gfp	n	292.316	104.941	0.358998481	wago4	male
tm1019	gfp	green	3:tm1019:gfp	n	280.076	130.74	0.466801868	wago4	male
tm1019	gfp	green	4:tm1019:gfp	n	360.457	235.748	0.654025307	wago4	male
tm1019	gfp	green	5:tm1019:gfp	n	282.76	117.157	0.414333711	wago4	male
tm1019	gfp	green	6:tm1019:gfp	n	287.222	121.473	0.422923731	wago4	male
tm1019	gfp	green	7:tm1019:gfp	n	313.386	147.857	0.471804739	wago4	male
tm1019	gfp	green	8:tm1019:gfp	n	424.482	315.281	0.74274292	wago4	male
tm1019	gfp	green	9:tm1019:gfp	n	268.404	105.611	0.393477743	wago4	male
tm1019	gfp	green	10:tm1019:gfp	n	396.599	274.979	0.693342646	wago4	male
tm1019	gfp	green	11:tm1019:gfp	n	289.124	128.829	0.445583902	wago4	male
tm1019	gfp	green	12:tm1019:gfp	n	259.091	96.045	0.37069987	wago4	male
tm1019	gfp	green	13:tm1019:gfp	n	264.323	96.761	0.366071057	wago4	male
tm1019	gfp	green	14:tm1019:gfp	n	323.338	198.112	0.612708683	wago4	male
tm1019	gfp	green	15:tm1019:gfp	n	274.785	105.309	0.383241443	wago4	male
tm1019	gfp	green	16:tm1019:gfp	n	260.982	93.367	0.357752642	wago4	male
tm1019	gfp	green	17:tm1019:gfp	n	263.558	93.989	0.356616001	wago4	male
tm1019	gfp	green	18:tm1019:gfp	n	279.6	113.313	0.40526824	wago4	male
tm1019	gfp	green	19:tm1019:gfp	n	293.423	117.376	0.400023175	wago4	male
tm1019	gfp	green	20:tm1019:gfp	n	296.229	111.519	0.376462129	wago4	male
tm1019	gfp	green	21:tm1019:gfp	n	258.221	82.827	0.320760124	wago4	male
tm1019	gfp	green	22:tm1019:gfp	n	294.634	121.601	0.412718831	wago4	male
tm1019	gfp	green	23:tm1019:gfp	n	293.249	135.215	0.461092791	wago4	male
tm1019	gfp	green	24:tm1019:gfp	n	260.003	91.123	0.350469033	wago4	male
tm1019	gfp	green	25:tm1019:gfp	n	294.023	137.307	0.466994079	wago4	male
tm1019	gfp	green	26:tm1019:gfp	n	303.638	135.706	0.44693352	wago4	male
tm1019	gfp	green	27:tm1019:gfp	n	375.776	173.32	0.461232223	wago4	male
tm1019	gfp	green	28:tm1019:gfp	n	288.328	118.435	0.410764823	wago4	male
tm1019	gfp	green	29:tm1019:gfp	n	302.873	132.945	0.438946357	wago4	male
tm1019	gfp	green	30:tm1019:gfp	n	241.471	78.04	0.323185807	wago4	male
tm1019	gfp	green	31:tm1019:gfp	n	291.74	123.199	0.422290396	wago4	male
tm1019	gfp	green	32:tm1019:gfp	n	300.42	131.152	0.436562146	wago4	male
tm1019	gfp	green	33:tm1019:gfp	n	279.297	104.32	0.373509203	wago4	male
tm1019	gfp	green	34:tm1019:gfp	n	277.117	129.529	0.46741629	wago4	male
tm1019	gfp	green	35:tm1019:gfp	n	239.116	83.96	0.35112665	wago4	male
tm1019	gfp	green	36:tm1019:gfp	n	294.203	131.761	0.447857432	wago4	male
tm1019	gfp	green	37:tm1019:gfp	n	256.538	92.452	0.360383257	wago4	male
tm1019	gfp	green	38:tm1019:gfp	n	321.4	204.665	0.636792159	wago4	male
tm1019	gfp	green	39:tm1019:gfp	n	284.02	110.964	0.390690796	wago4	male
tm1019	gfp	green	40:tm1019:gfp	n	315.595	133.78	0.423897717	wago4	male
tm1019	gfp	green	41:tm1019:gfp	n	274.94	93.519	0.340143304	wago4	male
tm1019	gfp	green	42:tm1019:gfp	n	273.275	96.313	0.35243985	wago4	male
tm1019	gfp	green	43:tm1019:gfp	n	296.532	141.379	0.476774851	wago4	male
tm1019	gfp	green	44:tm1019:gfp	n	287.845	111.174	0.386228699	wago4	male
tm1019	gfp	green	45:tm1019:gfp	n	293.328	124.288	0.423716795	wago4	male
tm1019	gfp	green	46:tm1019:gfp	n	248.543	78.496	0.315824626	wago4	male
tm1019	gfp	green	47:tm1019:gfp	n	324.886	110.448	0.339959247	wago4	male
tm1019	gfp	green	48:tm1019:gfp	n	299.944	119.776	0.399327875	wago4	male
tm1019	gfp	green	49:tm1019:gfp	n	307.715	136.572	0.443826268	wago4	male
tm1019	gfp	green	50:tm1019:gfp	n	323.707	135.73	0.419298934	wago4	male
tm1019	gfp	green	51:tm1019:gfp	n	334.726	185.626	0.554561044	wago4	male
tm1019	gfp	green	52:tm1019:gfp	n	309.02	136.502	0.441725455	wago4	male
tm1019	gfp	green	53:tm1019:gfp	n	315.253	136.652	0.433467723	wago4	male
tm1019	gfp	green	54:tm1019:gfp	n	296.359	118.905	0.401219467	wago4	male
tm1019	gfp	green	55:tm1019:gfp	n	316.982	146.335	0.461650819	wago4	male
tm1019	gfp	green	56:tm1019:gfp	n	281.881	137.278	0.487006928	wago4	male
tm1019	gfp	green	57:tm1019:gfp	n	267.097	99.307	0.371801256	wago4	male
tm1019	gfp	green	58:tm1019:gfp	n	266.919	99.577	0.373060741	wago4	male
tm1019	gfp	green	59:tm1019:gfp	n	288.26	122.203	0.423933255	wago4	male
tm1019	gfp	green	60:tm1019:gfp	n	283.877	122.578	0.431799688	wago4	male
tm1019	gfp	green	61:tm1019:gfp	n	313.874	145.918	0.464893556	wago4	male
tm1019	gfp	green	62:tm1019:gfp	n	303.798	165.431	0.544542755	wago4	male
tm1019	gfp	green	63:tm1019:gfp	n	320.433	131.31	0.409789254	wago4	male
tm1019	gfp	green	64:tm1019:gfp	n	268.355	98.603	0.367434928	wago4	male
tm1019	gfp	green	65:tm1019:gfp	n	273.423	115.215	0.421380059	wago4	male
tm1019	gfp	green	66:tm1019:gfp	n	359.787	142.825	0.396970986	wago4	male
tm1019	gfp	green	67:tm1019:gfp	n	303.366	131.485	0.433420357	wago4	male
tm1019	gfp	green	68:tm1019:gfp	n	279.095	115.914	0.415320948	wago4	male
tm1019	gfp	green	69:tm1019:gfp	n	331.203	154.445	0.466315221	wago4	male
tm1019	gfp	green	70:tm1019:gfp	n	250.863	99.289	0.395789734	wago4	male
tm1019	gfp	green	71:tm1019:gfp	n	263.862	92.42	0.350258847	wago4	male
tm1019	gfp	green	72:tm1019:gfp	n	274.214	97.167	0.354347335	wago4	male
tm1019	gfp	green	73:tm1019:gfp	n	286.084	123.432	0.431453699	wago4	male
tm1019	gfp	green	74:tm1019:gfp	n	293.615	123.009	0.41894658	wago4	male
tm1019	gfp	green	75:tm1019:gfp	n	269.955	97.283	0.360367469	wago4	male
wt	ctrl	red	1:wt:ctrl	n	204.769	42.656	0.208312782	wago4	male
wt	ctrl	red	2:wt:ctrl	n	213.637	44.691	0.209191292	wago4	male
wt	ctrl	red	3:wt:ctrl	n	199.328	42.823	0.214836852	wago4	male
wt	ctrl	red	4:wt:ctrl	n	199.433	35.341	0.177207383	wago4	male
wt	ctrl	red	5:wt:ctrl	n	202.193	37.358	0.184764062	wago4	male
wt	ctrl	red	6:wt:ctrl	n	197.187	39.278	0.19919163	wago4	male
wt	ctrl	red	7:wt:ctrl	n	182.147	29.585	0.162423757	wago4	male
wt	ctrl	red	8:wt:ctrl	n	201.787	35.459	0.175724898	wago4	male
wt	ctrl	red	9:wt:ctrl	n	196.989	32.458	0.164770622	wago4	male
wt	ctrl	red	10:wt:ctrl	n	190.878	32.925	0.172492377	wago4	male
wt	ctrl	red	11:wt:ctrl	n	183.334	32.58	0.177708445	wago4	male
wt	ctrl	red	12:wt:ctrl	n	197.373	34.38	0.174187959	wago4	male
wt	ctrl	red	13:wt:ctrl	n	207.453	40.249	0.19401503	wago4	male
wt	ctrl	red	14:wt:ctrl	n	175.402	29.411	0.167677678	wago4	male
wt	ctrl	red	15:wt:ctrl	n	179.939	27.046	0.150306493	wago4	male
wt	ctrl	red	16:wt:ctrl	n	192.674	42.082	0.218410372	wago4	male
wt	ctrl	red	17:wt:ctrl	n	195.244	35.725	0.182976173	wago4	male
wt	ctrl	red	18:wt:ctrl	n	191.311	34.956	0.182718192	wago4	male
wt	ctrl	red	19:wt:ctrl	n	192.79	31.721	0.164536542	wago4	male
wt	ctrl	red	20:wt:ctrl	n	184.416	27.755	0.150502126	wago4	male
wt	ctrl	red	21:wt:ctrl	n	182.25	27.058	0.148466392	wago4	male
wt	ctrl	red	22:wt:ctrl	n	187.292	31.521	0.168298699	wago4	male
wt	ctrl	red	23:wt:ctrl	n	202.745	46.985	0.231744309	wago4	male
wt	ctrl	red	24:wt:ctrl	n	206.604	38.851	0.18804573	wago4	male
wt	ctrl	red	25:wt:ctrl	n	194.559	35.301	0.181441105	wago4	male
wt	ctrl	red	26:wt:ctrl	n	189.001	31.318	0.165702827	wago4	male
wt	ctrl	red	27:wt:ctrl	n	190.966	31.653	0.165752019	wago4	male
wt	ctrl	red	28:wt:ctrl	n	207.378	42.549	0.205176055	wago4	male
wt	ctrl	red	29:wt:ctrl	n	194.036	31.42	0.161928714	wago4	male
wt	ctrl	red	30:wt:ctrl	n	188.106	30.095	0.15998958	wago4	male
wt	ctrl	red	31:wt:ctrl	n	205.116	40.797	0.198897209	wago4	male
wt	ctrl	red	32:wt:ctrl	n	181.409	27.131	0.149557078	wago4	male
wt	ctrl	red	33:wt:ctrl	n	182.734	28.616	0.15659921	wago4	male
wt	ctrl	red	34:wt:ctrl	n	192.12	31.731	0.165162399	wago4	male
wt	ctrl	red	35:wt:ctrl	n	196.076	46.429	0.236790836	wago4	male
wt	ctrl	red	36:wt:ctrl	n	228.362	72.852	0.319019802	wago4	male
wt	ctrl	red	37:wt:ctrl	n	182.028	27.03	0.148493638	wago4	male
wt	ctrl	red	38:wt:ctrl	n	187.516	31.064	0.16566053	wago4	male
wt	ctrl	red	39:wt:ctrl	n	187.538	30.665	0.163513528	wago4	male
wt	ctrl	red	40:wt:ctrl	n	183.158	26.309	0.143641009	wago4	male
wt	ctrl	red	41:wt:ctrl	n	167.916	18.046	0.107470402	wago4	male
wt	ctrl	red	42:wt:ctrl	n	184.087	29.138	0.158283855	wago4	male
wt	ctrl	red	43:wt:ctrl	n	178.967	27.76	0.155112395	wago4	male
wt	ctrl	red	44:wt:ctrl	n	187.454	33.02	0.176149882	wago4	male
wt	ctrl	red	45:wt:ctrl	n	183.349	28.585	0.155904859	wago4	male
wt	ctrl	red	46:wt:ctrl	n	209.228	43.453	0.207682528	wago4	male
wt	ctrl	red	47:wt:ctrl	n	191.305	31.558	0.16496171	wago4	male
wt	ctrl	red	48:wt:ctrl	n	189.898	31.997	0.168495719	wago4	male
wt	ctrl	red	49:wt:ctrl	n	201.152	38.715	0.192466394	wago4	male
wt	ctrl	red	50:wt:ctrl	n	192.762	31.473	0.163273882	wago4	male
wt	ctrl	red	51:wt:ctrl	n	218.068	63.072	0.289230882	wago4	male
wt	ctrl	red	52:wt:ctrl	n	209.951	41.12	0.195855223	wago4	male
wt	ctrl	red	53:wt:ctrl	n	184.646	29.837	0.161590286	wago4	male
wt	ctrl	red	54:wt:ctrl	n	183.123	27.518	0.150270583	wago4	male
wt	ctrl	red	55:wt:ctrl	n	192.791	31.531	0.163550166	wago4	male
wt	ctrl	red	56:wt:ctrl	n	193.834	31.686	0.163469773	wago4	male
wt	ctrl	red	57:wt:ctrl	n	214.625	40.315	0.187839255	wago4	male
wt	ctrl	red	58:wt:ctrl	n	200.478	42.951	0.214242959	wago4	male
wt	ctrl	red	59:wt:ctrl	n	180.089	27.305	0.151619477	wago4	male
wt	ctrl	red	60:wt:ctrl	n	191.211	32.685	0.170936818	wago4	male
wt	ctrl	red	61:wt:ctrl	n	189.946	31.882	0.167847704	wago4	male
wt	ctrl	red	62:wt:ctrl	n	202.561	35.754	0.176509792	wago4	male
wt	ctrl	red	63:wt:ctrl	n	200.722	36.9	0.183836351	wago4	male
wt	ctrl	red	64:wt:ctrl	n	193.187	32.663	0.169074524	wago4	male
wt	ctrl	red	65:wt:ctrl	n	196.129	32.388	0.165136211	wago4	male
wt	ctrl	red	66:wt:ctrl	n	182.918	27.381	0.149690025	wago4	male
wt	ctrl	red	67:wt:ctrl	n	188.983	32.975	0.174486594	wago4	male
wt	ctrl	red	68:wt:ctrl	n	200.277	36.304	0.181268943	wago4	male
wt	ctrl	red	69:wt:ctrl	n	244.142	63.539	0.260254278	wago4	male
wt	ctrl	red	70:wt:ctrl	n	222.587	69.98	0.314393922	wago4	male
wt	ctrl	red	71:wt:ctrl	n	188.216	35.499	0.18860777	wago4	male
wt	ctrl	red	72:wt:ctrl	n	184.616	30.252	0.163864454	wago4	male
wt	ctrl	red	73:wt:ctrl	n	195.04	32.025	0.164197088	wago4	male
wt	ctrl	red	74:wt:ctrl	n	185.2	27.911	0.150707343	wago4	male
wt	ctrl	red	75:wt:ctrl	n	202.542	35.572	0.175627771	wago4	male
wt	ctrl	red	76:wt:ctrl	n	201.603	39.964	0.198231177	wago4	male
wt	ctrl	red	77:wt:ctrl	n	199.154	41.497	0.20836639	wago4	male
wt	gfp	red	1:wt:gfp	n	177.654	29.56	0.16639085	wago4	male
wt	gfp	red	2:wt:gfp	n	198.486	34.748	0.175065244	wago4	male
wt	gfp	red	3:wt:gfp	n	199.677	39.657	0.198605748	wago4	male
wt	gfp	red	4:wt:gfp	n	182.632	35.357	0.19359696	wago4	male
wt	gfp	red	5:wt:gfp	n	186.24	32.275	0.173297895	wago4	male
wt	gfp	red	6:wt:gfp	n	189.581	34.515	0.182059384	wago4	male
wt	gfp	red	7:wt:gfp	n	192.622	32.783	0.170193436	wago4	male
wt	gfp	red	8:wt:gfp	n	184.689	30.112	0.163041654	wago4	male
wt	gfp	red	9:wt:gfp	n	189.416	32.535	0.171764793	wago4	male
wt	gfp	red	10:wt:gfp	n	216.664	73.741	0.340347266	wago4	male
wt	gfp	red	11:wt:gfp	n	199.328	39.912	0.200232782	wago4	male
wt	gfp	red	12:wt:gfp	n	201.409	36.306	0.180260068	wago4	male
wt	gfp	red	13:wt:gfp	n	196.767	37.682	0.191505689	wago4	male
wt	gfp	red	14:wt:gfp	n	169.567	22.292	0.131464259	wago4	male
wt	gfp	red	15:wt:gfp	n	175.985	26.314	0.149524107	wago4	male
wt	gfp	red	16:wt:gfp	n	189.754	32.852	0.17312942	wago4	male
wt	gfp	red	17:wt:gfp	n	199.625	37.373	0.18721603	wago4	male
wt	gfp	red	18:wt:gfp	n	242.103	62.142	0.256675878	wago4	male
wt	gfp	red	19:wt:gfp	n	188.46	30.565	0.162182957	wago4	male
wt	gfp	red	20:wt:gfp	n	185.067	29.585	0.159861023	wago4	male
wt	gfp	red	21:wt:gfp	n	205.363	46.588	0.226856834	wago4	male
wt	gfp	red	22:wt:gfp	n	214.621	54.188	0.252482283	wago4	male
wt	gfp	red	23:wt:gfp	n	201.186	37.655	0.187165111	wago4	male
wt	gfp	red	24:wt:gfp	n	200.313	37.051	0.184965529	wago4	male
wt	gfp	red	25:wt:gfp	n	205.017	37.735	0.184057907	wago4	male
wt	gfp	red	26:wt:gfp	n	190.459	33.665	0.176757202	wago4	male
wt	gfp	red	27:wt:gfp	n	194.946	41.552	0.213146205	wago4	male
wt	gfp	red	28:wt:gfp	n	187.045	33.723	0.180293512	wago4	male
wt	gfp	red	29:wt:gfp	n	178.062	28.116	0.157900057	wago4	male
wt	gfp	red	30:wt:gfp	n	201.99	44.177	0.218708847	wago4	male
wt	gfp	red	31:wt:gfp	n	177.539	28.006	0.157745622	wago4	male
wt	gfp	red	32:wt:gfp	n	185.345	39.294	0.21200464	wago4	male
wt	gfp	red	33:wt:gfp	n	191.748	34.191	0.17831216	wago4	male
wt	gfp	red	34:wt:gfp	n	194.116	33.517	0.172664798	wago4	male
wt	gfp	red	35:wt:gfp	n	202.733	42.246	0.208382454	wago4	male
wt	gfp	red	36:wt:gfp	n	195.597	34.796	0.177896389	wago4	male
wt	gfp	red	37:wt:gfp	n	190.244	32.349	0.170039528	wago4	male
wt	gfp	red	38:wt:gfp	n	193.931	35.042	0.180693133	wago4	male
wt	gfp	red	39:wt:gfp	n	199.722	38.692	0.193729284	wago4	male
wt	gfp	red	40:wt:gfp	n	200.097	34.352	0.171676737	wago4	male
wt	gfp	red	41:wt:gfp	n	191.873	46.592	0.242827287	wago4	male
wt	gfp	red	42:wt:gfp	n	184.127	27.133	0.147360246	wago4	male
wt	gfp	red	43:wt:gfp	n	188.671	35.607	0.188725347	wago4	male
wt	gfp	red	44:wt:gfp	n	196.086	47.575	0.242623135	wago4	male
wt	gfp	red	45:wt:gfp	n	192.502	36.381	0.188990244	wago4	male
wt	gfp	red	46:wt:gfp	n	196.823	38.233	0.194250672	wago4	male
wt	gfp	red	47:wt:gfp	n	183.493	29.928	0.16310159	wago4	male
wt	gfp	red	48:wt:gfp	n	212.072	61.096	0.288090837	wago4	male
wt	gfp	red	49:wt:gfp	n	193.289	33.964	0.175716156	wago4	male
wt	gfp	red	50:wt:gfp	n	190.78	31.864	0.167019604	wago4	male
wt	gfp	red	51:wt:gfp	n	229.805	79.045	0.343965536	wago4	male
wt	gfp	red	52:wt:gfp	n	190.015	34.304	0.180533116	wago4	male
wt	gfp	red	53:wt:gfp	n	194.081	38.369	0.197695807	wago4	male
wt	gfp	red	54:wt:gfp	n	192.433	35.709	0.185565885	wago4	male
wt	gfp	red	55:wt:gfp	n	194.388	41.951	0.215810647	wago4	male
wt	gfp	red	56:wt:gfp	n	207.764	45.264	0.217862575	wago4	male
wt	gfp	red	57:wt:gfp	n	208.286	44.464	0.213475702	wago4	male
wt	gfp	red	58:wt:gfp	n	187.223	30.956	0.165342933	wago4	male
wt	gfp	red	59:wt:gfp	n	215.556	41.102	0.190678988	wago4	male
wt	gfp	red	60:wt:gfp	n	187.068	36.256	0.193811876	wago4	male
wt	gfp	red	61:wt:gfp	n	189.162	31.941	0.168855267	wago4	male
wt	gfp	red	62:wt:gfp	n	190.299	34.237	0.179911613	wago4	male
wt	gfp	red	63:wt:gfp	n	182.257	28.223	0.154852763	wago4	male
wt	gfp	red	64:wt:gfp	n	178.798	26.432	0.147831631	wago4	male
wt	gfp	red	65:wt:gfp	n	200.145	39.768	0.198695945	wago4	male
wt	gfp	red	66:wt:gfp	n	198.535	34.846	0.175515652	wago4	male
wt	gfp	red	67:wt:gfp	n	193.381	34.38	0.177783753	wago4	male
wt	gfp	red	68:wt:gfp	n	211.444	40	0.189175384	wago4	male
tm1019	ctrl	red	1:tm1019:ctrl	n	207.655	51.339	0.247232188	wago4	male
tm1019	ctrl	red	2:tm1019:ctrl	n	181.068	28.847	0.159315837	wago4	male
tm1019	ctrl	red	3:tm1019:ctrl	n	187.219	29.95	0.15997308	wago4	male
tm1019	ctrl	red	4:tm1019:ctrl	n	208.164	41.552	0.199611845	wago4	male
tm1019	ctrl	red	5:tm1019:ctrl	n	189.648	35.515	0.187267991	wago4	male
tm1019	ctrl	red	6:tm1019:ctrl	n	183.788	31.912	0.17363484	wago4	male
tm1019	ctrl	red	7:tm1019:ctrl	n	191.094	36.454	0.190764755	wago4	male
tm1019	ctrl	red	8:tm1019:ctrl	n	218.517	77.177	0.353185336	wago4	male
tm1019	ctrl	red	9:tm1019:ctrl	n	200.203	41.83	0.208937928	wago4	male
tm1019	ctrl	red	10:tm1019:ctrl	n	183.613	31.733	0.172825454	wago4	male
tm1019	ctrl	red	11:tm1019:ctrl	n	199.181	37.467	0.188105291	wago4	male
tm1019	ctrl	red	12:tm1019:ctrl	n	200.31	41.602	0.207688083	wago4	male
tm1019	ctrl	red	13:tm1019:ctrl	n	177.128	27.687	0.156310691	wago4	male
tm1019	ctrl	red	14:tm1019:ctrl	n	226.685	81.662	0.360244392	wago4	male
tm1019	ctrl	red	15:tm1019:ctrl	n	177.187	32.146	0.181424145	wago4	male
tm1019	ctrl	red	16:tm1019:ctrl	n	196.155	37.217	0.189732609	wago4	male
tm1019	ctrl	red	17:tm1019:ctrl	n	212.89	43.574	0.204678472	wago4	male
tm1019	ctrl	red	18:tm1019:ctrl	n	203.244	43.728	0.215150263	wago4	male
tm1019	ctrl	red	19:tm1019:ctrl	n	199.685	35.857	0.179567819	wago4	male
tm1019	ctrl	red	20:tm1019:ctrl	n	185.028	33.998	0.183745163	wago4	male
tm1019	ctrl	red	21:tm1019:ctrl	n	184.652	34.06	0.184455083	wago4	male
tm1019	ctrl	red	22:tm1019:ctrl	n	189.571	34.124	0.180006436	wago4	male
tm1019	ctrl	red	23:tm1019:ctrl	n	219.354	55.462	0.252842437	wago4	male
tm1019	ctrl	red	24:tm1019:ctrl	n	192.65	33.619	0.174508175	wago4	male
tm1019	ctrl	red	25:tm1019:ctrl	n	202.559	38.405	0.18959908	wago4	male
tm1019	ctrl	red	26:tm1019:ctrl	n	195.337	36.313	0.185899241	wago4	male
tm1019	ctrl	red	27:tm1019:ctrl	n	198.122	42.925	0.216659432	wago4	male
tm1019	ctrl	red	28:tm1019:ctrl	n	194.086	35.68	0.183836031	wago4	male
tm1019	ctrl	red	29:tm1019:ctrl	n	186.76	36.458	0.195213108	wago4	male
tm1019	ctrl	red	30:tm1019:ctrl	n	190.92	41.317	0.216410015	wago4	male
tm1019	ctrl	red	31:tm1019:ctrl	n	197.832	41.969	0.212144648	wago4	male
tm1019	ctrl	red	32:tm1019:ctrl	n	192.64	37.599	0.195177533	wago4	male
tm1019	ctrl	red	33:tm1019:ctrl	n	191.019	34.672	0.18151074	wago4	male
tm1019	ctrl	red	34:tm1019:ctrl	n	224.511	69.9	0.311343319	wago4	male
tm1019	ctrl	red	35:tm1019:ctrl	n	188.352	33.215	0.176345353	wago4	male
tm1019	ctrl	red	36:tm1019:ctrl	n	223.445	73.948	0.330944975	wago4	male
tm1019	ctrl	red	37:tm1019:ctrl	n	203.928	55.919	0.274209525	wago4	male
tm1019	ctrl	red	38:tm1019:ctrl	n	196.15	36.217	0.184639307	wago4	male
tm1019	ctrl	red	39:tm1019:ctrl	n	222.988	80.467	0.360857983	wago4	male
tm1019	ctrl	red	40:tm1019:ctrl	n	190.224	38.571	0.202766212	wago4	male
tm1019	ctrl	red	41:tm1019:ctrl	n	187.64	33.883	0.180574504	wago4	male
tm1019	ctrl	red	42:tm1019:ctrl	n	196.326	35.41	0.180363273	wago4	male
tm1019	ctrl	red	43:tm1019:ctrl	n	200.476	40.074	0.199894252	wago4	male
tm1019	ctrl	red	44:tm1019:ctrl	n	208.348	42.105	0.202089773	wago4	male
tm1019	ctrl	red	45:tm1019:ctrl	n	198.475	39.866	0.200861569	wago4	male
tm1019	ctrl	red	46:tm1019:ctrl	n	192.451	37.232	0.193462232	wago4	male
tm1019	ctrl	red	47:tm1019:ctrl	n	184.9	30.685	0.16595457	wago4	male
tm1019	ctrl	red	48:tm1019:ctrl	n	178.776	29.4	0.164451604	wago4	male
tm1019	ctrl	red	49:tm1019:ctrl	n	200.857	48.078	0.239364324	wago4	male
tm1019	ctrl	red	50:tm1019:ctrl	n	185.773	31.988	0.172188639	wago4	male
tm1019	ctrl	red	51:tm1019:ctrl	n	211.443	46.306	0.21899992	wago4	male
tm1019	ctrl	red	52:tm1019:ctrl	n	202.979	48.926	0.241039713	wago4	male
tm1019	ctrl	red	53:tm1019:ctrl	n	218.252	57.967	0.26559665	wago4	male
tm1019	ctrl	red	54:tm1019:ctrl	n	179.476	27.71	0.154393902	wago4	male
tm1019	ctrl	red	55:tm1019:ctrl	n	197.599	37.618	0.190375457	wago4	male
tm1019	ctrl	red	56:tm1019:ctrl	n	186.419	31.926	0.171259367	wago4	male
tm1019	ctrl	red	57:tm1019:ctrl	n	177.974	27.862	0.156550957	wago4	male
tm1019	ctrl	red	58:tm1019:ctrl	n	178.109	28.56	0.160351246	wago4	male
tm1019	ctrl	red	59:tm1019:ctrl	n	189.601	34.73	0.183174139	wago4	male
tm1019	ctrl	red	60:tm1019:ctrl	n	227.001	56.638	0.249505509	wago4	male
tm1019	ctrl	red	61:tm1019:ctrl	n	198.719	41.914	0.210920949	wago4	male
tm1019	ctrl	red	62:tm1019:ctrl	n	189.28	34.103	0.180172232	wago4	male
tm1019	ctrl	red	63:tm1019:ctrl	n	186.901	36.817	0.19698664	wago4	male
tm1019	gfp	red	1:tm1019:gfp	n	180.256	26.603	0.147584546	wago4	male
tm1019	gfp	red	2:tm1019:gfp	n	196.146	33.11	0.168802831	wago4	male
tm1019	gfp	red	3:tm1019:gfp	n	211.737	59.66	0.281764642	wago4	male
tm1019	gfp	red	4:tm1019:gfp	n	222.399	71.616	0.322015836	wago4	male
tm1019	gfp	red	5:tm1019:gfp	n	182.983	28.497	0.155735779	wago4	male
tm1019	gfp	red	6:tm1019:gfp	n	194.083	37.908	0.195318498	wago4	male
tm1019	gfp	red	7:tm1019:gfp	n	196.914	35.754	0.181571651	wago4	male
tm1019	gfp	red	8:tm1019:gfp	n	227.69	87.306	0.3834424	wago4	male
tm1019	gfp	red	9:tm1019:gfp	n	184.339	30.394	0.164881007	wago4	male
tm1019	gfp	red	10:tm1019:gfp	n	232.822	84.574	0.36325605	wago4	male
tm1019	gfp	red	11:tm1019:gfp	n	181.675	29.989	0.165069492	wago4	male
tm1019	gfp	red	12:tm1019:gfp	n	176.096	27.245	0.154716745	wago4	male
tm1019	gfp	red	13:tm1019:gfp	n	176.793	26.158	0.147958347	wago4	male
tm1019	gfp	red	14:tm1019:gfp	n	212.604	66.98	0.315045813	wago4	male
tm1019	gfp	red	15:tm1019:gfp	n	183.217	29.619	0.161660763	wago4	male
tm1019	gfp	red	16:tm1019:gfp	n	184.12	30.722	0.16685857	wago4	male
tm1019	gfp	red	17:tm1019:gfp	n	190.316	30.618	0.1608798	wago4	male
tm1019	gfp	red	18:tm1019:gfp	n	182.864	30.959	0.169300682	wago4	male
tm1019	gfp	red	19:tm1019:gfp	n	198.702	38.143	0.191960826	wago4	male
tm1019	gfp	red	20:tm1019:gfp	n	193.431	38.146	0.197207273	wago4	male
tm1019	gfp	red	21:tm1019:gfp	n	196.503	40.706	0.207152054	wago4	male
tm1019	gfp	red	22:tm1019:gfp	n	188.995	32.642	0.172713564	wago4	male
tm1019	gfp	red	23:tm1019:gfp	n	197.582	43.922	0.222297578	wago4	male
tm1019	gfp	red	24:tm1019:gfp	n	195.573	36.536	0.186815153	wago4	male
tm1019	gfp	red	25:tm1019:gfp	n	210.724	40.239	0.190955942	wago4	male
tm1019	gfp	red	26:tm1019:gfp	n	200.448	40.858	0.203833413	wago4	male
tm1019	gfp	red	27:tm1019:gfp	n	213.889	49.653	0.232143776	wago4	male
tm1019	gfp	red	28:tm1019:gfp	n	185.182	30.3	0.163622814	wago4	male
tm1019	gfp	red	29:tm1019:gfp	n	191.055	36.091	0.188903719	wago4	male
tm1019	gfp	red	30:tm1019:gfp	n	184.162	32.018	0.173857799	wago4	male
tm1019	gfp	red	31:tm1019:gfp	n	186.533	29.592	0.158642171	wago4	male
tm1019	gfp	red	32:tm1019:gfp	n	194.919	40.714	0.208876508	wago4	male
tm1019	gfp	red	33:tm1019:gfp	n	188.453	34.874	0.185054098	wago4	male
tm1019	gfp	red	34:tm1019:gfp	n	179.661	36.024	0.200510962	wago4	male
tm1019	gfp	red	35:tm1019:gfp	n	188.855	31.216	0.165290832	wago4	male
tm1019	gfp	red	36:tm1019:gfp	n	214.49	46.336	0.216028719	wago4	male
tm1019	gfp	red	37:tm1019:gfp	n	178.702	25.795	0.144346454	wago4	male
tm1019	gfp	red	38:tm1019:gfp	n	216.23	76.754	0.354964621	wago4	male
tm1019	gfp	red	39:tm1019:gfp	n	190.863	33.493	0.17548189	wago4	male
tm1019	gfp	red	40:tm1019:gfp	n	208.904	39.911	0.191049477	wago4	male
tm1019	gfp	red	41:tm1019:gfp	n	181.655	30.701	0.169007184	wago4	male
tm1019	gfp	red	42:tm1019:gfp	n	179.064	27.063	0.151135907	wago4	male
tm1019	gfp	red	43:tm1019:gfp	n	192.713	34.462	0.178825507	wago4	male
tm1019	gfp	red	44:tm1019:gfp	n	185.339	28.14	0.15182989	wago4	male
tm1019	gfp	red	45:tm1019:gfp	n	183.096	30.475	0.16644274	wago4	male
tm1019	gfp	red	46:tm1019:gfp	n	184.438	30.621	0.166023271	wago4	male
tm1019	gfp	red	47:tm1019:gfp	n	183.383	34.612	0.188741595	wago4	male
tm1019	gfp	red	48:tm1019:gfp	n	198.466	35.05	0.176604557	wago4	male
tm1019	gfp	red	49:tm1019:gfp	n	197.872	38.722	0.195692165	wago4	male
tm1019	gfp	red	50:tm1019:gfp	n	191.736	33.591	0.175194017	wago4	male
tm1019	gfp	red	51:tm1019:gfp	n	213.071	60.045	0.281807473	wago4	male
tm1019	gfp	red	52:tm1019:gfp	n	200.134	36.244	0.181098664	wago4	male
tm1019	gfp	red	53:tm1019:gfp	n	189.377	32.635	0.172328213	wago4	male
tm1019	gfp	red	54:tm1019:gfp	n	192.453	35.675	0.185369934	wago4	male
tm1019	gfp	red	55:tm1019:gfp	n	197.14	36.507	0.185183119	wago4	male
tm1019	gfp	red	56:tm1019:gfp	n	217.107	71.228	0.32807786	wago4	male
tm1019	gfp	red	57:tm1019:gfp	n	173.526	24.796	0.142895013	wago4	male
tm1019	gfp	red	58:tm1019:gfp	n	188.656	30.8	0.163260114	wago4	male
tm1019	gfp	red	59:tm1019:gfp	n	196.671	35.539	0.180702798	wago4	male
tm1019	gfp	red	60:tm1019:gfp	n	177.776	28.502	0.160325353	wago4	male
tm1019	gfp	red	61:tm1019:gfp	n	184.089	33.628	0.182672512	wago4	male
tm1019	gfp	red	62:tm1019:gfp	n	202.51	56.605	0.279517061	wago4	male
tm1019	gfp	red	63:tm1019:gfp	n	199.101	36.49	0.183273816	wago4	male
tm1019	gfp	red	64:tm1019:gfp	n	189.363	34.53	0.182348188	wago4	male
tm1019	gfp	red	65:tm1019:gfp	n	188.191	31.71	0.168499025	wago4	male
tm1019	gfp	red	66:tm1019:gfp	n	207.194	45.398	0.219108661	wago4	male
tm1019	gfp	red	67:tm1019:gfp	n	204.007	37.757	0.185076983	wago4	male
tm1019	gfp	red	68:tm1019:gfp	n	180.489	27.891	0.154530193	wago4	male
tm1019	gfp	red	69:tm1019:gfp	n	204.83	36.522	0.178303959	wago4	male
tm1019	gfp	red	70:tm1019:gfp	n	182.561	27.96	0.153154288	wago4	male
tm1019	gfp	red	71:tm1019:gfp	n	197.773	34.998	0.176960455	wago4	male
tm1019	gfp	red	72:tm1019:gfp	n	181.028	28.895	0.159616192	wago4	male
tm1019	gfp	red	73:tm1019:gfp	n	189.361	35.753	0.188808678	wago4	male
tm1019	gfp	red	74:tm1019:gfp	n	193.132	34.29	0.177546963	wago4	male
tm1019	gfp	red	75:tm1019:gfp	n	194.588	36.883	0.189544062	wago4	male
wt	ctrl	green	1:wt:ctrl	n	275.885	86.472	0.313434946	hrde1	male
wt	ctrl	green	2:wt:ctrl	n	281.27	88.009	0.312898638	hrde1	male
wt	ctrl	green	3:wt:ctrl	n	327.635	122.844	0.374941627	hrde1	male
wt	ctrl	green	4:wt:ctrl	n	334.623	95.166	0.284397665	hrde1	male
wt	ctrl	green	5:wt:ctrl	n	356.628	153.888	0.431508463	hrde1	male
wt	ctrl	green	6:wt:ctrl	n	325.418	113.126	0.347632891	hrde1	male
wt	ctrl	green	7:wt:ctrl	n	290.538	106.263	0.365745617	hrde1	male
wt	ctrl	green	8:wt:ctrl	n	349.384	165.754	0.474417833	hrde1	male
wt	ctrl	green	9:wt:ctrl	n	278.966	85.549	0.306664611	hrde1	male
wt	ctrl	green	10:wt:ctrl	n	300.789	96.077	0.319416601	hrde1	male
wt	ctrl	green	11:wt:ctrl	n	304.189	107.406	0.353089691	hrde1	male
wt	ctrl	green	12:wt:ctrl	n	335.288	134.963	0.402528572	hrde1	male
wt	ctrl	green	13:wt:ctrl	n	344.038	138.78	0.403385673	hrde1	male
wt	ctrl	green	14:wt:ctrl	n	336.978	144.101	0.427627323	hrde1	male
wt	ctrl	green	15:wt:ctrl	n	326.087	132.179	0.405348879	hrde1	male
wt	ctrl	green	16:wt:ctrl	n	293.579	107.698	0.36684504	hrde1	male
wt	ctrl	green	17:wt:ctrl	n	292.681	103.566	0.35385283	hrde1	male
wt	ctrl	green	18:wt:ctrl	n	322.022	113.034	0.351013285	hrde1	male
wt	ctrl	green	19:wt:ctrl	n	272.224	77.325	0.284049165	hrde1	male
wt	ctrl	green	20:wt:ctrl	n	329.8	144.557	0.438317162	hrde1	male
wt	ctrl	green	21:wt:ctrl	n	334.592	136.227	0.407143626	hrde1	male
wt	ctrl	green	22:wt:ctrl	n	315.355	118.718	0.376458277	hrde1	male
wt	ctrl	green	23:wt:ctrl	n	401.96	156.999	0.39058364	hrde1	male
wt	ctrl	green	24:wt:ctrl	n	282.181	93.662	0.33192171	hrde1	male
wt	ctrl	green	25:wt:ctrl	n	326.359	135.402	0.414886674	hrde1	male
wt	ctrl	green	26:wt:ctrl	n	311.39	111.715	0.358762324	hrde1	male
wt	ctrl	green	27:wt:ctrl	n	289.423	111.153	0.384050335	hrde1	male
wt	ctrl	green	28:wt:ctrl	n	306.842	128.504	0.418795341	hrde1	male
wt	ctrl	green	29:wt:ctrl	n	305.825	137.555	0.449783373	hrde1	male
wt	ctrl	green	30:wt:ctrl	n	327.807	120.463	0.367481475	hrde1	male
wt	ctrl	green	31:wt:ctrl	n	357.603	153.77	0.430001985	hrde1	male
wt	ctrl	green	32:wt:ctrl	n	299.319	120.028	0.401003612	hrde1	male
wt	ctrl	green	33:wt:ctrl	n	335.264	155.225	0.462993343	hrde1	male
wt	ctrl	green	34:wt:ctrl	n	399.067	239.421	0.599951888	hrde1	male
wt	ctrl	green	35:wt:ctrl	n	261.36	84.086	0.321724824	hrde1	male
wt	ctrl	green	36:wt:ctrl	n	345.805	141.143	0.408157777	hrde1	male
wt	ctrl	green	37:wt:ctrl	n	328.49	125.052	0.380687388	hrde1	male
wt	ctrl	green	38:wt:ctrl	n	299.325	112.004	0.374188591	hrde1	male
wt	ctrl	green	39:wt:ctrl	n	337.651	148.677	0.440327439	hrde1	male
wt	ctrl	green	40:wt:ctrl	n	326.003	132.512	0.406474787	hrde1	male
wt	ctrl	green	41:wt:ctrl	n	362.24	204.189	0.563684298	hrde1	male
wt	ctrl	green	42:wt:ctrl	n	297.584	100.976	0.339319318	hrde1	male
wt	ctrl	green	43:wt:ctrl	n	291.39	108.771	0.373283229	hrde1	male
wt	ctrl	green	44:wt:ctrl	n	332.566	137.578	0.413686306	hrde1	male
wt	ctrl	green	45:wt:ctrl	n	316.539	103.211	0.326060928	hrde1	male
wt	ctrl	green	46:wt:ctrl	n	302.525	115.872	0.38301628	hrde1	male
wt	ctrl	green	47:wt:ctrl	n	322.989	132.533	0.41033286	hrde1	male
wt	ctrl	green	48:wt:ctrl	n	352.693	172.672	0.489581591	hrde1	male
wt	ctrl	green	49:wt:ctrl	n	293.126	104.464	0.356379168	hrde1	male
wt	ctrl	green	50:wt:ctrl	n	337.98	130.678	0.38664418	hrde1	male
wt	ctrl	green	51:wt:ctrl	n	273.232	85.537	0.313056304	hrde1	male
wt	ctrl	green	52:wt:ctrl	n	327.114	139.069	0.425139248	hrde1	male
wt	ctrl	green	53:wt:ctrl	n	358.379	172.151	0.480360177	hrde1	male
wt	ctrl	green	54:wt:ctrl	n	243.542	77.285	0.317337461	hrde1	male
wt	ctrl	green	55:wt:ctrl	n	303.782	120.246	0.395829904	hrde1	male
wt	ctrl	green	56:wt:ctrl	n	307.307	107.231	0.348937707	hrde1	male
wt	ctrl	green	57:wt:ctrl	n	302.389	128.464	0.424830268	hrde1	male
wt	ctrl	green	58:wt:ctrl	n	291.022	103.326	0.355045323	hrde1	male
wt	ctrl	green	59:wt:ctrl	n	355.928	140.097	0.393610505	hrde1	male
wt	ctrl	green	60:wt:ctrl	n	295.153	102.974	0.34888346	hrde1	male
wt	ctrl	green	61:wt:ctrl	n	259.404	88.067	0.339497463	hrde1	male
wt	ctrl	green	62:wt:ctrl	n	324.568	154.331	0.47549666	hrde1	male
wt	ctrl	green	63:wt:ctrl	n	321.558	108.826	0.338433502	hrde1	male
wt	ctrl	green	64:wt:ctrl	n	262.145	85.493	0.326128669	hrde1	male
wt	ctrl	green	65:wt:ctrl	n	391.419	192.076	0.490717109	hrde1	male
wt	gfp	green	1:wt:gfp	n	134.147	14.756	0.109998733	hrde1	male
wt	gfp	green	2:wt:gfp	n	276.482	129.476	0.468298117	hrde1	male
wt	gfp	green	3:wt:gfp	n	257.52	133.658	0.519019882	hrde1	male
wt	gfp	green	4:wt:gfp	n	157.02	29.984	0.190956566	hrde1	male
wt	gfp	green	5:wt:gfp	n	189.48	61.618	0.325195271	hrde1	male
wt	gfp	green	6:wt:gfp	n	144.341	22.31	0.154564538	hrde1	male
wt	gfp	green	7:wt:gfp	n	195.545	60.416	0.308962131	hrde1	male
wt	gfp	green	8:wt:gfp	n	233.603	88.328	0.378111582	hrde1	male
wt	gfp	green	9:wt:gfp	n	155.986	31.15	0.199697409	hrde1	male
wt	gfp	green	10:wt:gfp	n	256.551	109.449	0.42661693	hrde1	male
wt	gfp	green	11:wt:gfp	n	132.678	14.494	0.109241924	hrde1	male
wt	gfp	green	12:wt:gfp	n	174.559	40.98	0.234763031	hrde1	male
wt	gfp	green	13:wt:gfp	n	239.235	81.352	0.340050578	hrde1	male
wt	gfp	green	14:wt:gfp	n	166.934	38.569	0.231043406	hrde1	male
wt	gfp	green	15:wt:gfp	n	182.593	43.499	0.238229286	hrde1	male
wt	gfp	green	16:wt:gfp	n	141.961	26.035	0.18339544	hrde1	male
wt	gfp	green	17:wt:gfp	n	156.114	37.058	0.237377814	hrde1	male
wt	gfp	green	18:wt:gfp	n	152.646	27.204	0.178216265	hrde1	male
wt	gfp	green	19:wt:gfp	n	230.067	90.229	0.392185755	hrde1	male
wt	gfp	green	20:wt:gfp	n	184.531	49.784	0.269786648	hrde1	male
wt	gfp	green	21:wt:gfp	n	209.974	90.608	0.431520093	hrde1	male
wt	gfp	green	22:wt:gfp	n	207.464	74.699	0.360057649	hrde1	male
wt	gfp	green	23:wt:gfp	n	218.612	67.044	0.306680329	hrde1	male
wt	gfp	green	24:wt:gfp	n	152.998	26.77	0.174969607	hrde1	male
wt	gfp	green	25:wt:gfp	n	166.668	36.706	0.220234238	hrde1	male
wt	gfp	green	26:wt:gfp	n	148.884	28.733	0.192989173	hrde1	male
wt	gfp	green	27:wt:gfp	n	245.588	122.056	0.496994967	hrde1	male
wt	gfp	green	28:wt:gfp	n	131.304	10.868	0.082769756	hrde1	male
wt	gfp	green	29:wt:gfp	n	193.862	68.331	0.352472377	hrde1	male
wt	gfp	green	30:wt:gfp	n	141.461	25.271	0.178642877	hrde1	male
wt	gfp	green	31:wt:gfp	n	245.043	98.663	0.402635456	hrde1	male
wt	gfp	green	32:wt:gfp	n	222.766	77.756	0.34904788	hrde1	male
wt	gfp	green	33:wt:gfp	n	171.084	36.331	0.212357672	hrde1	male
wt	gfp	green	34:wt:gfp	n	193.627	59.406	0.306806385	hrde1	male
wt	gfp	green	35:wt:gfp	n	270.505	133.442	0.493306963	hrde1	male
wt	gfp	green	36:wt:gfp	n	197.005	72.449	0.367752088	hrde1	male
wt	gfp	green	37:wt:gfp	n	154.985	31.14	0.20092267	hrde1	male
wt	gfp	green	38:wt:gfp	n	175.959	51.35	0.291829347	hrde1	male
wt	gfp	green	39:wt:gfp	n	139.329	18.482	0.132650058	hrde1	male
wt	gfp	green	40:wt:gfp	n	233.168	92.833	0.398137823	hrde1	male
wt	gfp	green	41:wt:gfp	n	148.818	31.915	0.214456585	hrde1	male
wt	gfp	green	42:wt:gfp	n	197.876	53.026	0.267975904	hrde1	male
wt	gfp	green	43:wt:gfp	n	150.925	26.51	0.175650157	hrde1	male
wt	gfp	green	44:wt:gfp	n	266.279	102.081	0.383361061	hrde1	male
wt	gfp	green	45:wt:gfp	n	264.992	113.061	0.426658163	hrde1	male
wt	gfp	green	46:wt:gfp	n	140.344	15.243	0.108611697	hrde1	male
wt	gfp	green	47:wt:gfp	n	176.859	37.586	0.212519578	hrde1	male
wt	gfp	green	48:wt:gfp	n	242.732	88.307	0.363804525	hrde1	male
wt	gfp	green	49:wt:gfp	n	181.314	48.916	0.269786117	hrde1	male
wt	gfp	green	50:wt:gfp	n	222.264	77.209	0.347375193	hrde1	male
wt	gfp	green	51:wt:gfp	n	307.51	161.047	0.52371305	hrde1	male
wt	gfp	green	52:wt:gfp	n	182.083	47.245	0.259469583	hrde1	male
wt	gfp	green	53:wt:gfp	n	221.288	75.716	0.342160443	hrde1	male
wt	gfp	green	54:wt:gfp	n	177.905	43.663	0.24542874	hrde1	male
wt	gfp	green	55:wt:gfp	n	293.915	177.891	0.605246415	hrde1	male
wt	gfp	green	56:wt:gfp	n	216.405	69.277	0.320126614	hrde1	male
wt	gfp	green	57:wt:gfp	n	274.149	121.41	0.442861364	hrde1	male
wt	gfp	green	58:wt:gfp	n	185.169	49.669	0.268236044	hrde1	male
wt	gfp	green	59:wt:gfp	n	183.868	48.85	0.265679727	hrde1	male
wt	gfp	green	60:wt:gfp	n	225.789	76.012	0.33665059	hrde1	male
wt	gfp	green	61:wt:gfp	n	143.6	20.414	0.142158774	hrde1	male
wt	gfp	green	62:wt:gfp	n	190.403	55.276	0.290310552	hrde1	male
wt	gfp	green	63:wt:gfp	n	138.844	17.313	0.124693901	hrde1	male
wt	gfp	green	64:wt:gfp	n	229.287	72.853	0.317737159	hrde1	male
wt	gfp	green	65:wt:gfp	n	289.191	116.109	0.401495897	hrde1	male
tm1200	ctrl	green	1:tm1200:ctrl	n	282.587	107.112	0.379040791	hrde1	male
tm1200	ctrl	green	2:tm1200:ctrl	n	353.92	168.6	0.476378843	hrde1	male
tm1200	ctrl	green	3:tm1200:ctrl	n	300.365	133.585	0.44474223	hrde1	male
tm1200	ctrl	green	4:tm1200:ctrl	n	306.159	131.467	0.429407595	hrde1	male
tm1200	ctrl	green	5:tm1200:ctrl	n	378.347	233.549	0.617287834	hrde1	male
tm1200	ctrl	green	6:tm1200:ctrl	n	288.84	115.444	0.399681485	hrde1	male
tm1200	ctrl	green	7:tm1200:ctrl	n	311.273	122.973	0.395064782	hrde1	male
tm1200	ctrl	green	8:tm1200:ctrl	n	234.167	82.398	0.351877079	hrde1	male
tm1200	ctrl	green	9:tm1200:ctrl	n	251.411	82.01	0.326198933	hrde1	male
tm1200	ctrl	green	10:tm1200:ctrl	n	223.682	68.192	0.304861366	hrde1	male
tm1200	ctrl	green	11:tm1200:ctrl	n	254.012	89.984	0.35425098	hrde1	male
tm1200	ctrl	green	12:tm1200:ctrl	n	311.212	166.958	0.536476743	hrde1	male
tm1200	ctrl	green	13:tm1200:ctrl	n	333.963	147.257	0.440938068	hrde1	male
tm1200	ctrl	green	14:tm1200:ctrl	n	272.208	110.251	0.405024834	hrde1	male
tm1200	ctrl	green	15:tm1200:ctrl	n	282.863	127.25	0.449864422	hrde1	male
tm1200	ctrl	green	16:tm1200:ctrl	n	288.041	140.096	0.486375204	hrde1	male
tm1200	ctrl	green	17:tm1200:ctrl	n	320.007	150.986	0.471820929	hrde1	male
tm1200	ctrl	green	18:tm1200:ctrl	n	381.824	241.929	0.633613916	hrde1	male
tm1200	ctrl	green	19:tm1200:ctrl	n	346.286	201.1	0.580733844	hrde1	male
tm1200	ctrl	green	20:tm1200:ctrl	n	268.129	134.941	0.503268949	hrde1	male
tm1200	ctrl	green	21:tm1200:ctrl	n	300.07	135.403	0.451238044	hrde1	male
tm1200	ctrl	green	22:tm1200:ctrl	n	296.285	113.492	0.383050104	hrde1	male
tm1200	ctrl	green	23:tm1200:ctrl	n	345.828	152.551	0.441118128	hrde1	male
tm1200	ctrl	green	24:tm1200:ctrl	n	339.226	151.733	0.447291776	hrde1	male
tm1200	ctrl	green	25:tm1200:ctrl	n	317.592	133.642	0.420797753	hrde1	male
tm1200	ctrl	green	26:tm1200:ctrl	n	353.706	143.364	0.405319672	hrde1	male
tm1200	ctrl	green	27:tm1200:ctrl	n	288.635	102.523	0.355199473	hrde1	male
tm1200	ctrl	green	28:tm1200:ctrl	n	402.017	278.217	0.692052824	hrde1	male
tm1200	ctrl	green	29:tm1200:ctrl	n	283.088	121.315	0.428541655	hrde1	male
tm1200	ctrl	green	30:tm1200:ctrl	n	324.4	165.552	0.510332922	hrde1	male
tm1200	ctrl	green	31:tm1200:ctrl	n	284.309	120.178	0.42270206	hrde1	male
tm1200	ctrl	green	32:tm1200:ctrl	n	233.767	82.635	0.353493008	hrde1	male
tm1200	ctrl	green	33:tm1200:ctrl	n	236.074	85.489	0.362127977	hrde1	male
tm1200	ctrl	green	34:tm1200:ctrl	n	306.312	111.927	0.365401943	hrde1	male
tm1200	ctrl	green	35:tm1200:ctrl	n	216.868	65.506	0.302054706	hrde1	male
tm1200	ctrl	green	36:tm1200:ctrl	n	290.768	116.345	0.400130001	hrde1	male
tm1200	ctrl	green	37:tm1200:ctrl	n	290.439	126.204	0.434528421	hrde1	male
tm1200	ctrl	green	38:tm1200:ctrl	n	277.951	103.726	0.373180884	hrde1	male
tm1200	ctrl	green	39:tm1200:ctrl	n	265.218	92.466	0.348641495	hrde1	male
tm1200	ctrl	green	40:tm1200:ctrl	n	343.231	144.235	0.420227194	hrde1	male
tm1200	ctrl	green	41:tm1200:ctrl	n	301.97	135.159	0.44759082	hrde1	male
tm1200	ctrl	green	42:tm1200:ctrl	n	313.916	124.257	0.39582882	hrde1	male
tm1200	ctrl	green	43:tm1200:ctrl	n	308.955	126.695	0.410075901	hrde1	male
tm1200	ctrl	green	44:tm1200:ctrl	n	299.008	117.165	0.391845703	hrde1	male
tm1200	ctrl	green	45:tm1200:ctrl	n	292.131	112.701	0.385789252	hrde1	male
tm1200	ctrl	green	46:tm1200:ctrl	n	286.929	124.521	0.433978441	hrde1	male
tm1200	ctrl	green	47:tm1200:ctrl	n	308.234	124.445	0.403735474	hrde1	male
tm1200	ctrl	green	48:tm1200:ctrl	n	283.127	115.668	0.408537511	hrde1	male
tm1200	ctrl	green	49:tm1200:ctrl	n	306.486	118.532	0.386745235	hrde1	male
tm1200	ctrl	green	50:tm1200:ctrl	n	291.577	154.908	0.531276472	hrde1	male
tm1200	ctrl	green	51:tm1200:ctrl	n	286.123	112.087	0.39174411	hrde1	male
tm1200	ctrl	green	52:tm1200:ctrl	n	271.539	101.829	0.375006905	hrde1	male
tm1200	ctrl	green	53:tm1200:ctrl	n	281.851	111.349	0.395063349	hrde1	male
tm1200	ctrl	green	54:tm1200:ctrl	n	342.152	145.583	0.425492179	hrde1	male
tm1200	ctrl	green	55:tm1200:ctrl	n	293.369	121.204	0.41314522	hrde1	male
tm1200	ctrl	green	56:tm1200:ctrl	n	297.242	114.646	0.385699195	hrde1	male
tm1200	ctrl	green	57:tm1200:ctrl	n	236.469	75.445	0.319048163	hrde1	male
tm1200	gfp	green	1:tm1200:gfp	n	197.793	48.481	0.245109786	hrde1	male
tm1200	gfp	green	2:tm1200:gfp	n	317.346	148.93	0.469298494	hrde1	male
tm1200	gfp	green	3:tm1200:gfp	n	256.987	88.733	0.345282057	hrde1	male
tm1200	gfp	green	4:tm1200:gfp	n	310.67	144.309	0.464508964	hrde1	male
tm1200	gfp	green	5:tm1200:gfp	n	266.941	97.435	0.36500575	hrde1	male
tm1200	gfp	green	6:tm1200:gfp	n	184.186	52.137	0.283067117	hrde1	male
tm1200	gfp	green	7:tm1200:gfp	n	291.53	136.061	0.466713546	hrde1	male
tm1200	gfp	green	8:tm1200:gfp	n	279.49	122.745	0.439174926	hrde1	male
tm1200	gfp	green	9:tm1200:gfp	n	340.306	152.46	0.448008557	hrde1	male
tm1200	gfp	green	10:tm1200:gfp	n	247.273	94.689	0.382933034	hrde1	male
tm1200	gfp	green	11:tm1200:gfp	n	280.409	114.133	0.407023312	hrde1	male
tm1200	gfp	green	12:tm1200:gfp	n	279.278	117.857	0.42200603	hrde1	male
tm1200	gfp	green	13:tm1200:gfp	n	306.277	134.878	0.440379134	hrde1	male
tm1200	gfp	green	14:tm1200:gfp	n	285.213	149.712	0.52491296	hrde1	male
tm1200	gfp	green	15:tm1200:gfp	n	145.293	20.458	0.140805132	hrde1	male
tm1200	gfp	green	16:tm1200:gfp	n	229.18	72.846	0.317854961	hrde1	male
tm1200	gfp	green	17:tm1200:gfp	n	222.867	74.756	0.335428753	hrde1	male
tm1200	gfp	green	18:tm1200:gfp	n	300.905	142.676	0.474156295	hrde1	male
tm1200	gfp	green	19:tm1200:gfp	n	250.822	93.54	0.372933794	hrde1	male
tm1200	gfp	green	20:tm1200:gfp	n	239.093	92.966	0.388827778	hrde1	male
tm1200	gfp	green	21:tm1200:gfp	n	207.691	59.075	0.284436976	hrde1	male
tm1200	gfp	green	22:tm1200:gfp	n	269.832	101.769	0.377156898	hrde1	male
tm1200	gfp	green	23:tm1200:gfp	n	267.886	102.515	0.382681439	hrde1	male
tm1200	gfp	green	24:tm1200:gfp	n	268.591	88.898	0.330979072	hrde1	male
tm1200	gfp	green	25:tm1200:gfp	n	282.99	115.006	0.406395986	hrde1	male
tm1200	gfp	green	26:tm1200:gfp	n	259.751	106.957	0.411767423	hrde1	male
tm1200	gfp	green	27:tm1200:gfp	n	285.34	116.511	0.408323404	hrde1	male
tm1200	gfp	green	28:tm1200:gfp	n	342.716	218.507	0.637574552	hrde1	male
tm1200	gfp	green	29:tm1200:gfp	n	311.685	130.659	0.419202079	hrde1	male
tm1200	gfp	green	30:tm1200:gfp	n	259.45	96.689	0.372669108	hrde1	male
tm1200	gfp	green	31:tm1200:gfp	n	250.806	89.226	0.355757039	hrde1	male
tm1200	gfp	green	32:tm1200:gfp	n	268.609	97.508	0.363010919	hrde1	male
tm1200	gfp	green	33:tm1200:gfp	n	302.949	124.665	0.411504907	hrde1	male
tm1200	gfp	green	34:tm1200:gfp	n	297.22	116.814	0.393022004	hrde1	male
tm1200	gfp	green	35:tm1200:gfp	n	163.323	26.202	0.160430558	hrde1	male
tm1200	gfp	green	36:tm1200:gfp	n	280.586	109.235	0.389310229	hrde1	male
tm1200	gfp	green	37:tm1200:gfp	n	226.611	61.135	0.26977949	hrde1	male
tm1200	gfp	green	38:tm1200:gfp	n	210.844	64.792	0.307298287	hrde1	male
tm1200	gfp	green	39:tm1200:gfp	n	301.927	122.679	0.406320071	hrde1	male
tm1200	gfp	green	40:tm1200:gfp	n	169.32	38.553	0.227693125	hrde1	male
tm1200	gfp	green	41:tm1200:gfp	n	248.73	83.032	0.333823825	hrde1	male
tm1200	gfp	green	42:tm1200:gfp	n	259.323	128.352	0.494950313	hrde1	male
tm1200	gfp	green	43:tm1200:gfp	n	288.648	111.196	0.385230454	hrde1	male
tm1200	gfp	green	44:tm1200:gfp	n	292.089	106.19	0.363553574	hrde1	male
tm1200	gfp	green	45:tm1200:gfp	n	288.78	110.007	0.380937046	hrde1	male
tm1200	gfp	green	46:tm1200:gfp	n	246.933	76.095	0.308160513	hrde1	male
tm1200	gfp	green	47:tm1200:gfp	n	311.562	138.081	0.443189478	hrde1	male
tm1200	gfp	green	48:tm1200:gfp	n	269.833	96.171	0.356409335	hrde1	male
tm1200	gfp	green	49:tm1200:gfp	n	266.896	97.244	0.364351658	hrde1	male
tm1200	gfp	green	50:tm1200:gfp	n	243.67	84.519	0.346858456	hrde1	male
tm1200	gfp	green	51:tm1200:gfp	n	283.235	112.54	0.3973379	hrde1	male
tm1200	gfp	green	52:tm1200:gfp	n	196.128	51.603	0.263108786	hrde1	male
tm1200	gfp	green	53:tm1200:gfp	n	326.37	153.338	0.469828722	hrde1	male
tm1200	gfp	green	54:tm1200:gfp	n	156.355	28.255	0.180710563	hrde1	male
tm1200	gfp	green	55:tm1200:gfp	n	268.801	93.038	0.346122224	hrde1	male
tm1200	gfp	green	56:tm1200:gfp	n	241.621	77.825	0.322095348	hrde1	male
tm1200	gfp	green	57:tm1200:gfp	n	245.682	115.497	0.4701077	hrde1	male
tm1200	gfp	green	58:tm1200:gfp	n	268.016	102.471	0.382331652	hrde1	male
tm1200	gfp	green	59:tm1200:gfp	n	302.104	145.126	0.480384239	hrde1	male
tm1200	gfp	green	60:tm1200:gfp	n	254.936	103.857	0.407384598	hrde1	male
tm1200	gfp	green	61:tm1200:gfp	n	256.403	94.902	0.370128275	hrde1	male
tm1200	gfp	green	62:tm1200:gfp	n	305.408	160.752	0.526351635	hrde1	male
tm1200	gfp	green	63:tm1200:gfp	n	274.716	114.309	0.416098807	hrde1	male
wt	ctrl	red	1:wt:ctrl	n	186.736	24.044	0.128759318	hrde1	male
wt	ctrl	red	2:wt:ctrl	n	189.599	25.487	0.134425814	hrde1	male
wt	ctrl	red	3:wt:ctrl	n	195.013	28.333	0.14528775	hrde1	male
wt	ctrl	red	4:wt:ctrl	n	196.764	37.396	0.190055091	hrde1	male
wt	ctrl	red	5:wt:ctrl	n	218.336	46.962	0.215090503	hrde1	male
wt	ctrl	red	6:wt:ctrl	n	201.872	32.553	0.161255647	hrde1	male
wt	ctrl	red	7:wt:ctrl	n	186.307	26.027	0.139699528	hrde1	male
wt	ctrl	red	8:wt:ctrl	n	191.792	29.046	0.151445316	hrde1	male
wt	ctrl	red	9:wt:ctrl	n	185.551	23.462	0.126445021	hrde1	male
wt	ctrl	red	10:wt:ctrl	n	188.102	24.287	0.129116118	hrde1	male
wt	ctrl	red	11:wt:ctrl	n	206.927	35.367	0.170915347	hrde1	male
wt	ctrl	red	12:wt:ctrl	n	198.386	29.38	0.148095128	hrde1	male
wt	ctrl	red	13:wt:ctrl	n	196.392	35.144	0.178948226	hrde1	male
wt	ctrl	red	14:wt:ctrl	n	199.054	29.64	0.148904317	hrde1	male
wt	ctrl	red	15:wt:ctrl	n	199.945	33.427	0.167180975	hrde1	male
wt	ctrl	red	16:wt:ctrl	n	183.199	25.115	0.13709136	hrde1	male
wt	ctrl	red	17:wt:ctrl	n	188.666	26.905	0.142606511	hrde1	male
wt	ctrl	red	18:wt:ctrl	n	196.115	30.109	0.153527267	hrde1	male
wt	ctrl	red	19:wt:ctrl	n	194.091	29.541	0.152201802	hrde1	male
wt	ctrl	red	20:wt:ctrl	n	202.762	33.147	0.163477377	hrde1	male
wt	ctrl	red	21:wt:ctrl	n	202.926	35.192	0.173422824	hrde1	male
wt	ctrl	red	22:wt:ctrl	n	196.61	30.882	0.157072377	hrde1	male
wt	ctrl	red	23:wt:ctrl	n	212.506	35.041	0.164894168	hrde1	male
wt	ctrl	red	24:wt:ctrl	n	183.954	23.737	0.129037694	hrde1	male
wt	ctrl	red	25:wt:ctrl	n	198.773	31.441	0.158175406	hrde1	male
wt	ctrl	red	26:wt:ctrl	n	188.138	28.72	0.152653903	hrde1	male
wt	ctrl	red	27:wt:ctrl	n	198.388	27.993	0.141102284	hrde1	male
wt	ctrl	red	28:wt:ctrl	n	192.203	29.448	0.153213009	hrde1	male
wt	ctrl	red	29:wt:ctrl	n	182.84	26.203	0.143311092	hrde1	male
wt	ctrl	red	30:wt:ctrl	n	185.275	25.379	0.136980165	hrde1	male
wt	ctrl	red	31:wt:ctrl	n	195.698	28.102	0.14359881	hrde1	male
wt	ctrl	red	32:wt:ctrl	n	191.472	29.455	0.153834503	hrde1	male
wt	ctrl	red	33:wt:ctrl	n	201.993	36.086	0.178649755	hrde1	male
wt	ctrl	red	34:wt:ctrl	n	216.243	55.316	0.255804812	hrde1	male
wt	ctrl	red	35:wt:ctrl	n	179.448	22.402	0.124838393	hrde1	male
wt	ctrl	red	36:wt:ctrl	n	194.637	30.521	0.156809856	hrde1	male
wt	ctrl	red	37:wt:ctrl	n	202.427	32.264	0.159385853	hrde1	male
wt	ctrl	red	38:wt:ctrl	n	185.619	24.954	0.134436669	hrde1	male
wt	ctrl	red	39:wt:ctrl	n	198.371	32.864	0.165669377	hrde1	male
wt	ctrl	red	40:wt:ctrl	n	193.266	27.523	0.142409943	hrde1	male
wt	ctrl	red	41:wt:ctrl	n	225.372	58.947	0.26155423	hrde1	male
wt	ctrl	red	42:wt:ctrl	n	187.684	27.213	0.144993713	hrde1	male
wt	ctrl	red	43:wt:ctrl	n	198.869	32.356	0.162700069	hrde1	male
wt	ctrl	red	44:wt:ctrl	n	194.162	31.347	0.161447657	hrde1	male
wt	ctrl	red	45:wt:ctrl	n	191.558	27.15	0.14173253	hrde1	male
wt	ctrl	red	46:wt:ctrl	n	183.008	21.812	0.119186047	hrde1	male
wt	ctrl	red	47:wt:ctrl	n	199.079	32.786	0.16468839	hrde1	male
wt	ctrl	red	48:wt:ctrl	n	217.907	55.009	0.252442556	hrde1	male
wt	ctrl	red	49:wt:ctrl	n	194.401	29.359	0.151022886	hrde1	male
wt	ctrl	red	50:wt:ctrl	n	194.496	28.911	0.148645731	hrde1	male
wt	ctrl	red	51:wt:ctrl	n	189.554	24.899	0.131355709	hrde1	male
wt	ctrl	red	52:wt:ctrl	n	193.65	30.566	0.157841467	hrde1	male
wt	ctrl	red	53:wt:ctrl	n	198.455	39.524	0.199158499	hrde1	male
wt	ctrl	red	54:wt:ctrl	n	189.263	29.557	0.156168929	hrde1	male
wt	ctrl	red	55:wt:ctrl	n	200.989	30.834	0.153411381	hrde1	male
wt	ctrl	red	56:wt:ctrl	n	186.274	27.064	0.145291345	hrde1	male
wt	ctrl	red	57:wt:ctrl	n	203.572	35.797	0.175844419	hrde1	male
wt	ctrl	red	58:wt:ctrl	n	206.679	37.528	0.181576261	hrde1	male
wt	ctrl	red	59:wt:ctrl	n	188.461	25.507	0.135343652	hrde1	male
wt	ctrl	red	60:wt:ctrl	n	188.457	25.107	0.133224025	hrde1	male
wt	ctrl	red	61:wt:ctrl	n	176.461	24.401	0.138279847	hrde1	male
wt	ctrl	red	62:wt:ctrl	n	205.235	37.601	0.183209492	hrde1	male
wt	ctrl	red	63:wt:ctrl	n	196.58	29.406	0.149587954	hrde1	male
wt	ctrl	red	64:wt:ctrl	n	186.919	25.574	0.136818622	hrde1	male
wt	ctrl	red	65:wt:ctrl	n	208.053	36.864	0.177185621	hrde1	male
wt	gfp	red	1:wt:gfp	n	187.937	34.682	0.184540564	hrde1	male
wt	gfp	red	2:wt:gfp	n	185.405	43	0.231924705	hrde1	male
wt	gfp	red	3:wt:gfp	n	196.146	59.571	0.303707442	hrde1	male
wt	gfp	red	4:wt:gfp	n	179.854	31.672	0.176098391	hrde1	male
wt	gfp	red	5:wt:gfp	n	176.433	33.573	0.190287531	hrde1	male
wt	gfp	red	6:wt:gfp	n	183.359	37.97	0.2070801	hrde1	male
wt	gfp	red	7:wt:gfp	n	190.743	49.331	0.25862548	hrde1	male
wt	gfp	red	8:wt:gfp	n	172.751	27.68	0.160230621	hrde1	male
wt	gfp	red	9:wt:gfp	n	168.607	27.765	0.164672878	hrde1	male
wt	gfp	red	10:wt:gfp	n	186.191	36.937	0.198382306	hrde1	male
wt	gfp	red	11:wt:gfp	n	183.163	46.429	0.253484601	hrde1	male
wt	gfp	red	12:wt:gfp	n	180.554	34.948	0.193559821	hrde1	male
wt	gfp	red	13:wt:gfp	n	180.332	34.195	0.189622474	hrde1	male
wt	gfp	red	14:wt:gfp	n	177.777	33.024	0.185760813	hrde1	male
wt	gfp	red	15:wt:gfp	n	180.355	35.224	0.195303707	hrde1	male
wt	gfp	red	16:wt:gfp	n	212.956	76.336	0.358459024	hrde1	male
wt	gfp	red	17:wt:gfp	n	185.245	39.517	0.213322897	hrde1	male
wt	gfp	red	18:wt:gfp	n	186.445	35.251	0.189069162	hrde1	male
wt	gfp	red	19:wt:gfp	n	186.967	33.762	0.180577321	hrde1	male
wt	gfp	red	20:wt:gfp	n	170.797	27.888	0.163281556	hrde1	male
wt	gfp	red	21:wt:gfp	n	196.044	57.115	0.291337659	hrde1	male
wt	gfp	red	22:wt:gfp	n	191.074	46.059	0.241053205	hrde1	male
wt	gfp	red	23:wt:gfp	n	183.101	36.373	0.198649925	hrde1	male
wt	gfp	red	24:wt:gfp	n	178.584	32.158	0.180072123	hrde1	male
wt	gfp	red	25:wt:gfp	n	176.411	27.097	0.153601533	hrde1	male
wt	gfp	red	26:wt:gfp	n	183.447	33.146	0.180684339	hrde1	male
wt	gfp	red	27:wt:gfp	n	194.43	57.264	0.29452245	hrde1	male
wt	gfp	red	28:wt:gfp	n	173.382	29.467	0.169954205	hrde1	male
wt	gfp	red	29:wt:gfp	n	207.193	66.15	0.319267543	hrde1	male
wt	gfp	red	30:wt:gfp	n	201.791	60.3	0.298824031	hrde1	male
wt	gfp	red	31:wt:gfp	n	172.493	33.664	0.195161543	hrde1	male
wt	gfp	red	32:wt:gfp	n	179.931	31.551	0.175350551	hrde1	male
wt	gfp	red	33:wt:gfp	n	174.367	28.633	0.164211118	hrde1	male
wt	gfp	red	34:wt:gfp	n	170.601	27.83	0.163129173	hrde1	male
wt	gfp	red	35:wt:gfp	n	204.366	46.6	0.228022274	hrde1	male
wt	gfp	red	36:wt:gfp	n	183.383	48.175	0.262701559	hrde1	male
wt	gfp	red	37:wt:gfp	n	182.954	42.069	0.229943046	hrde1	male
wt	gfp	red	38:wt:gfp	n	201.423	57.765	0.286784528	hrde1	male
wt	gfp	red	39:wt:gfp	n	185.011	36.034	0.194766798	hrde1	male
wt	gfp	red	40:wt:gfp	n	193.25	43.142	0.223244502	hrde1	male
wt	gfp	red	41:wt:gfp	n	208.108	65.284	0.313702501	hrde1	male
wt	gfp	red	42:wt:gfp	n	178.049	33.726	0.189419766	hrde1	male
wt	gfp	red	43:wt:gfp	n	173.857	27.424	0.157738831	hrde1	male
wt	gfp	red	44:wt:gfp	n	180.468	32.984	0.182769244	hrde1	male
wt	gfp	red	45:wt:gfp	n	176.528	31.039	0.175830463	hrde1	male
wt	gfp	red	46:wt:gfp	n	190.723	36.498	0.191366537	hrde1	male
wt	gfp	red	47:wt:gfp	n	176.207	32.46	0.184215156	hrde1	male
wt	gfp	red	48:wt:gfp	n	182.751	34.991	0.191468173	hrde1	male
wt	gfp	red	49:wt:gfp	n	201.384	47.085	0.233807055	hrde1	male
wt	gfp	red	50:wt:gfp	n	170.228	25.72	0.151091477	hrde1	male
wt	gfp	red	51:wt:gfp	n	185.679	36.871	0.198573883	hrde1	male
wt	gfp	red	52:wt:gfp	n	183.939	32.876	0.178733167	hrde1	male
wt	gfp	red	53:wt:gfp	n	185.497	35.726	0.192596107	hrde1	male
wt	gfp	red	54:wt:gfp	n	172.597	30.636	0.177500188	hrde1	male
wt	gfp	red	55:wt:gfp	n	205.736	68.593	0.333403002	hrde1	male
wt	gfp	red	56:wt:gfp	n	197.845	47.029	0.237706285	hrde1	male
wt	gfp	red	57:wt:gfp	n	185.35	36.802	0.198554087	hrde1	male
wt	gfp	red	58:wt:gfp	n	188.702	37.295	0.197639665	hrde1	male
wt	gfp	red	59:wt:gfp	n	194.1	37.384	0.192601752	hrde1	male
wt	gfp	red	60:wt:gfp	n	176.957	30.092	0.170052612	hrde1	male
wt	gfp	red	61:wt:gfp	n	178.489	31.597	0.177024915	hrde1	male
wt	gfp	red	62:wt:gfp	n	181.177	31.922	0.176192342	hrde1	male
wt	gfp	red	63:wt:gfp	n	172.61	29.451	0.170621633	hrde1	male
wt	gfp	red	64:wt:gfp	n	195.759	40.703	0.207924029	hrde1	male
wt	gfp	red	65:wt:gfp	n	188.246	37.759	0.200583279	hrde1	male
tm1200	ctrl	red	1:tm1200:ctrl	n	177.458	32.779	0.18471413	hrde1	male
tm1200	ctrl	red	2:tm1200:ctrl	n	188.709	42.941	0.227551415	hrde1	male
tm1200	ctrl	red	3:tm1200:ctrl	n	181.578	32.645	0.179784996	hrde1	male
tm1200	ctrl	red	4:tm1200:ctrl	n	180.337	36.343	0.20152825	hrde1	male
tm1200	ctrl	red	5:tm1200:ctrl	n	202.486	66.989	0.330832749	hrde1	male
tm1200	ctrl	red	6:tm1200:ctrl	n	176.397	27.673	0.156879085	hrde1	male
tm1200	ctrl	red	7:tm1200:ctrl	n	183.724	32.452	0.176634517	hrde1	male
tm1200	ctrl	red	8:tm1200:ctrl	n	182.528	37.4	0.20490007	hrde1	male
tm1200	ctrl	red	9:tm1200:ctrl	n	175.241	31.304	0.178633995	hrde1	male
tm1200	ctrl	red	10:tm1200:ctrl	n	169.094	25.281	0.149508557	hrde1	male
tm1200	ctrl	red	11:tm1200:ctrl	n	179.388	30.625	0.170719335	hrde1	male
tm1200	ctrl	red	12:tm1200:ctrl	n	189.89	39.775	0.209463374	hrde1	male
tm1200	ctrl	red	13:tm1200:ctrl	n	189.308	39.085	0.206462484	hrde1	male
tm1200	ctrl	red	14:tm1200:ctrl	n	196.439	42.754	0.217645172	hrde1	male
tm1200	ctrl	red	15:tm1200:ctrl	n	176.473	29.639	0.167952038	hrde1	male
tm1200	ctrl	red	16:tm1200:ctrl	n	188.445	42.687	0.226522327	hrde1	male
tm1200	ctrl	red	17:tm1200:ctrl	n	182.691	35.259	0.192998013	hrde1	male
tm1200	ctrl	red	18:tm1200:ctrl	n	197.949	58.614	0.296106573	hrde1	male
tm1200	ctrl	red	19:tm1200:ctrl	n	207.849	63.841	0.307150864	hrde1	male
tm1200	ctrl	red	20:tm1200:ctrl	n	197.553	54.736	0.277069951	hrde1	male
tm1200	ctrl	red	21:tm1200:ctrl	n	181.131	32.523	0.179555129	hrde1	male
tm1200	ctrl	red	22:tm1200:ctrl	n	176.347	29.127	0.165168673	hrde1	male
tm1200	ctrl	red	23:tm1200:ctrl	n	184.69	33.966	0.18390817	hrde1	male
tm1200	ctrl	red	24:tm1200:ctrl	n	192.204	37.297	0.194049031	hrde1	male
tm1200	ctrl	red	25:tm1200:ctrl	n	179.679	33.687	0.187484347	hrde1	male
[truncated: 1,565 more rows]
